# Supplementary material for: Programming mechanics in knitted materials, stitch by stitch
Source: Nat Commun. 2024 Mar 23;15:2622. doi: 10.1038/s41467-024-46498-z (PMC10960873; doi:10.1038/s41467-024-46498-z)
Supplement: Supplementary file 3 — Source Data [file 41467_2024_46498_MOESM3_ESM.zip]

Archive with 176 entries (161 files):
- SourceData/
- __MACOSX/._SourceData
- SourceData/Source Data for Supplementary Information/
- __MACOSX/SourceData/._Source Data for Supplementary Information
- SourceData/Icon
- __MACOSX/SourceData/._Icon
- SourceData/Fig3data.xlsx
- __MACOSX/SourceData/._Fig3data.xlsx
- SourceData/Fig2data.xlsx
- __MACOSX/SourceData/._Fig2data.xlsx
- SourceData/Source Data for Supplementary Information/TableS6data.xlsx
- __MACOSX/SourceData/Source Data for Supplementary Information/._TableS6data.xlsx
- SourceData/Source Data for Supplementary Information/TableS7data.xlsx
- __MACOSX/SourceData/Source Data for Supplementary Information/._TableS7data.xlsx
- SourceData/Source Data for Supplementary Information/Tables_S15_S16.xlsx
- __MACOSX/SourceData/Source Data for Supplementary Information/._Tables_S15_S16.xlsx
- SourceData/Source Data for Supplementary Information/TableS11data/
- __MACOSX/SourceData/Source Data for Supplementary Information/._TableS11data
- SourceData/Source Data for Supplementary Information/TableS13data/
- __MACOSX/SourceData/Source Data for Supplementary Information/._TableS13data
- SourceData/Source Data for Supplementary Information/FigS13data.xls
- __MACOSX/SourceData/Source Data for Supplementary Information/._FigS13data.xls
- SourceData/Source Data for Supplementary Information/TableS9data/
- __MACOSX/SourceData/Source Data for Supplementary Information/._TableS9data
- SourceData/Source Data for Supplementary Information/TableS20.pdf
- __MACOSX/SourceData/Source Data for Supplementary Information/._TableS20.pdf
- SourceData/Source Data for Supplementary Information/FigS11data.xls
- __MACOSX/SourceData/Source Data for Supplementary Information/._FigS11data.xls
- SourceData/Source Data for Supplementary Information/TableS1data.xlsx
- __MACOSX/SourceData/Source Data for Supplementary Information/._TableS1data.xlsx
- SourceData/Source Data for Supplementary Information/FigS7data.xlsx
- __MACOSX/SourceData/Source Data for Supplementary Information/._FigS7data.xlsx
- SourceData/Source Data for Supplementary Information/FigS2data.xls
- __MACOSX/SourceData/Source Data for Supplementary Information/._FigS2data.xls
- SourceData/Source Data for Supplementary Information/TableS14.pdf
- __MACOSX/SourceData/Source Data for Supplementary Information/._TableS14.pdf
- SourceData/Source Data for Supplementary Information/Tables_S12_S18.xlsx
- __MACOSX/SourceData/Source Data for Supplementary Information/._Tables_S12_S18.xlsx
- SourceData/Source Data for Supplementary Information/TableS8.pdf
- __MACOSX/SourceData/Source Data for Supplementary Information/._TableS8.pdf
- SourceData/Source Data for Supplementary Information/FigS3data.xlsx
- __MACOSX/SourceData/Source Data for Supplementary Information/._FigS3data.xlsx
- SourceData/Source Data for Supplementary Information/TableS5data.xlsx
- __MACOSX/SourceData/Source Data for Supplementary Information/._TableS5data.xlsx
- SourceData/Source Data for Supplementary Information/TableS4data.xlsx
- __MACOSX/SourceData/Source Data for Supplementary Information/._TableS4data.xlsx
- SourceData/Source Data for Supplementary Information/FigS8data.xlsx
- __MACOSX/SourceData/Source Data for Supplementary Information/._FigS8data.xlsx
- SourceData/Source Data for Supplementary Information/FigS5data.xlsx
- __MACOSX/SourceData/Source Data for Supplementary Information/._FigS5data.xlsx
- SourceData/Source Data for Supplementary Information/FigS4data.xlsx
- __MACOSX/SourceData/Source Data for Supplementary Information/._FigS4data.xlsx
- SourceData/Source Data for Supplementary Information/TableS2data.xlsx
- __MACOSX/SourceData/Source Data for Supplementary Information/._TableS2data.xlsx
- SourceData/Source Data for Supplementary Information/TableS3data.xlsx
- __MACOSX/SourceData/Source Data for Supplementary Information/._TableS3data.xlsx
- SourceData/Source Data for Supplementary Information/TableS19data/
- __MACOSX/SourceData/Source Data for Supplementary Information/._TableS19data
- SourceData/Source Data for Supplementary Information/Tables_S10_S17.xlsx
- __MACOSX/SourceData/Source Data for Supplementary Information/._Tables_S10_S17.xlsx
- SourceData/Source Data for Supplementary Information/TableS11data/TableS11.pdf
- __MACOSX/SourceData/Source Data for Supplementary Information/TableS11data/._TableS11.pdf
- SourceData/Source Data for Supplementary Information/TableS11data/README.rtf
- __MACOSX/SourceData/Source Data for Supplementary Information/TableS11data/._README.rtf
- SourceData/Source Data for Supplementary Information/TableS11data/SimulationData/
- __MACOSX/SourceData/Source Data for Supplementary Information/TableS11data/._SimulationData
- SourceData/Source Data for Supplementary Information/TableS11data/ExperimentalData/
- __MACOSX/SourceData/Source Data for Supplementary Information/TableS11data/._ExperimentalData
- SourceData/Source Data for Supplementary Information/TableS13data/alpacamohair/
- __MACOSX/SourceData/Source Data for Supplementary Information/TableS13data/._alpacamohair
- SourceData/Source Data for Supplementary Information/TableS13data/bluemohair/
- __MACOSX/SourceData/Source Data for Supplementary Information/TableS13data/._bluemohair
- SourceData/Source Data for Supplementary Information/TableS13data/bamboo/
- __MACOSX/SourceData/Source Data for Supplementary Information/TableS13data/._bamboo
- SourceData/Source Data for Supplementary Information/TableS13data/TableS13.pdf
- __MACOSX/SourceData/Source Data for Supplementary Information/TableS13data/._TableS13.pdf
- SourceData/Source Data for Supplementary Information/TableS13data/acrylic/
- __MACOSX/SourceData/Source Data for Supplementary Information/TableS13data/._acrylic
- SourceData/Source Data for Supplementary Information/TableS13data/README.rtf
- __MACOSX/SourceData/Source Data for Supplementary Information/TableS13data/._README.rtf
- SourceData/Source Data for Supplementary Information/TableS13data/cashmere/
- __MACOSX/SourceData/Source Data for Supplementary Information/TableS13data/._cashmere
- SourceData/Source Data for Supplementary Information/TableS9data/TableS9.pdf
- __MACOSX/SourceData/Source Data for Supplementary Information/TableS9data/._TableS9.pdf
- SourceData/Source Data for Supplementary Information/TableS9data/README.rtf
- __MACOSX/SourceData/Source Data for Supplementary Information/TableS9data/._README.rtf
- SourceData/Source Data for Supplementary Information/TableS9data/SimulationData/
- __MACOSX/SourceData/Source Data for Supplementary Information/TableS9data/._SimulationData
- SourceData/Source Data for Supplementary Information/TableS9data/ExperimentalData/
- __MACOSX/SourceData/Source Data for Supplementary Information/TableS9data/._ExperimentalData
- SourceData/Source Data for Supplementary Information/TableS19data/gloveprototype_seedv1
- __MACOSX/SourceData/Source Data for Supplementary Information/TableS19data/._gloveprototype_seedv1
- SourceData/Source Data for Supplementary Information/TableS19data/gloveprototype_stockinettebigv1
- __MACOSX/SourceData/Source Data for Supplementary Information/TableS19data/._gloveprototype_stockinettebigv1
- SourceData/Source Data for Supplementary Information/TableS19data/TableS19.pdf
- __MACOSX/SourceData/Source Data for Supplementary Information/TableS19data/._TableS19.pdf
- SourceData/Source Data for Supplementary Information/TableS19data/gloveprototype_stockinettesmallv1
- __MACOSX/SourceData/Source Data for Supplementary Information/TableS19data/._gloveprototype_stockinettesmallv1
- SourceData/Source Data for Supplementary Information/TableS19data/README.rtf
- __MACOSX/SourceData/Source Data for Supplementary Information/TableS19data/._README.rtf
- SourceData/Source Data for Supplementary Information/TableS19data/gloveprototype_ribv1
- __MACOSX/SourceData/Source Data for Supplementary Information/TableS19data/._gloveprototype_ribv1
- SourceData/Source Data for Supplementary Information/TableS19data/gloveprototype_garterv1
- __MACOSX/SourceData/Source Data for Supplementary Information/TableS19data/._gloveprototype_garterv1
- SourceData/Source Data for Supplementary Information/TableS11data/SimulationData/ribcotton.txt
- __MACOSX/SourceData/Source Data for Supplementary Information/TableS11data/SimulationData/._ribcotton.txt
- SourceData/Source Data for Supplementary Information/TableS11data/SimulationData/gartercotton.txt
- __MACOSX/SourceData/Source Data for Supplementary Information/TableS11data/SimulationData/._gartercotton.txt
- SourceData/Source Data for Supplementary Information/TableS11data/SimulationData/seedcotton.txt
- __MACOSX/SourceData/Source Data for Supplementary Information/TableS11data/SimulationData/._seedcotton.txt
- SourceData/Source Data for Supplementary Information/TableS11data/SimulationData/stockinettecotton.txt
- __MACOSX/SourceData/Source Data for Supplementary Information/TableS11data/SimulationData/._stockinettecotton.txt
- SourceData/Source Data for Supplementary Information/TableS11data/ExperimentalData/linearCotSeed.txt
- __MACOSX/SourceData/Source Data for Supplementary Information/TableS11data/ExperimentalData/._linearCotSeed.txt
- SourceData/Source Data for Supplementary Information/TableS11data/ExperimentalData/linearCotRib.txt
- __MACOSX/SourceData/Source Data for Supplementary Information/TableS11data/ExperimentalData/._linearCotRib.txt
- SourceData/Source Data for Supplementary Information/TableS11data/ExperimentalData/linearCotStockinette.txt
- __MACOSX/SourceData/Source Data for Supplementary Information/TableS11data/ExperimentalData/._linearCotStockinette.txt
- SourceData/Source Data for Supplementary Information/TableS11data/ExperimentalData/linearCotGarter.txt
- __MACOSX/SourceData/Source Data for Supplementary Information/TableS11data/ExperimentalData/._linearCotGarter.txt
- SourceData/Source Data for Supplementary Information/TableS13data/alpacamohair/alpacamohair_garterv1.txt
- __MACOSX/SourceData/Source Data for Supplementary Information/TableS13data/alpacamohair/._alpacamohair_garterv1.txt
- SourceData/Source Data for Supplementary Information/TableS13data/alpacamohair/alpacamohair_seedv1.txt
- __MACOSX/SourceData/Source Data for Supplementary Information/TableS13data/alpacamohair/._alpacamohair_seedv1.txt
- SourceData/Source Data for Supplementary Information/TableS13data/alpacamohair/alpacamohair_ribv1.txt
- __MACOSX/SourceData/Source Data for Supplementary Information/TableS13data/alpacamohair/._alpacamohair_ribv1.txt
- SourceData/Source Data for Supplementary Information/TableS13data/alpacamohair/alpacamohair_stockinettev1.txt
- __MACOSX/SourceData/Source Data for Supplementary Information/TableS13data/alpacamohair/._alpacamohair_stockinettev1.txt
- SourceData/Source Data for Supplementary Information/TableS13data/bluemohair/bluemohair_garterv1.txt
- __MACOSX/SourceData/Source Data for Supplementary Information/TableS13data/bluemohair/._bluemohair_garterv1.txt
- SourceData/Source Data for Supplementary Information/TableS13data/bluemohair/bluemohair_ribv1.txt
- __MACOSX/SourceData/Source Data for Supplementary Information/TableS13data/bluemohair/._bluemohair_ribv1.txt
- SourceData/Source Data for Supplementary Information/TableS13data/bluemohair/bluemohair_stockinettev1.txt
- __MACOSX/SourceData/Source Data for Supplementary Information/TableS13data/bluemohair/._bluemohair_stockinettev1.txt
- SourceData/Source Data for Supplementary Information/TableS13data/bluemohair/bluemohair_seedv1.txt
- __MACOSX/SourceData/Source Data for Supplementary Information/TableS13data/bluemohair/._bluemohair_seedv1.txt
- SourceData/Source Data for Supplementary Information/TableS13data/bamboo/bamboo_ribv1.txt
- __MACOSX/SourceData/Source Data for Supplementary Information/TableS13data/bamboo/._bamboo_ribv1.txt
- SourceData/Source Data for Supplementary Information/TableS13data/bamboo/bamboo_seedv1.txt
- __MACOSX/SourceData/Source Data for Supplementary Information/TableS13data/bamboo/._bamboo_seedv1.txt
- SourceData/Source Data for Supplementary Information/TableS13data/bamboo/bamboo_stockinettev1.txt
- __MACOSX/SourceData/Source Data for Supplementary Information/TableS13data/bamboo/._bamboo_stockinettev1.txt
- SourceData/Source Data for Supplementary Information/TableS13data/bamboo/bamboo_garterv1.txt
- __MACOSX/SourceData/Source Data for Supplementary Information/TableS13data/bamboo/._bamboo_garterv1.txt
- SourceData/Source Data for Supplementary Information/TableS13data/acrylic/acrylic_seedv1.txt
- __MACOSX/SourceData/Source Data for Supplementary Information/TableS13data/acrylic/._acrylic_seedv1.txt
- SourceData/Source Data for Supplementary Information/TableS13data/acrylic/acrylic_stockinettev1.txt
- __MACOSX/SourceData/Source Data for Supplementary Information/TableS13data/acrylic/._acrylic_stockinettev1.txt
- SourceData/Source Data for Supplementary Information/TableS13data/acrylic/acrylic_ribv1.txt
- __MACOSX/SourceData/Source Data for Supplementary Information/TableS13data/acrylic/._acrylic_ribv1.txt
- SourceData/Source Data for Supplementary Information/TableS13data/acrylic/acrylic_garterv1.txt
- __MACOSX/SourceData/Source Data for Supplementary Information/TableS13data/acrylic/._acrylic_garterv1.txt
- SourceData/Source Data for Supplementary Information/TableS13data/cashmere/cashmere_stockinettev1.txt
- __MACOSX/SourceData/Source Data for Supplementary Information/TableS13data/cashmere/._cashmere_stockinettev1.txt
- SourceData/Source Data for Supplementary Information/TableS13data/cashmere/cashmere_seedv1.txt
- __MACOSX/SourceData/Source Data for Supplementary Information/TableS13data/cashmere/._cashmere_seedv1.txt
- SourceData/Source Data for Supplementary Information/TableS13data/cashmere/cashmere_ribv1.txt
- __MACOSX/SourceData/Source Data for Supplementary Information/TableS13data/cashmere/._cashmere_ribv1.txt
- SourceData/Source Data for Supplementary Information/TableS13data/cashmere/cashmere_garterv1.txt
- __MACOSX/SourceData/Source Data for Supplementary Information/TableS13data/cashmere/._cashmere_garterv1.txt
- SourceData/Source Data for Supplementary Information/TableS9data/SimulationData/garteracrylic.txt
- __MACOSX/SourceData/Source Data for Supplementary Information/TableS9data/SimulationData/._garteracrylic.txt
- SourceData/Source Data for Supplementary Information/TableS9data/SimulationData/seedacrylic.txt
- __MACOSX/SourceData/Source Data for Supplementary Information/TableS9data/SimulationData/._seedacrylic.txt
- SourceData/Source Data for Supplementary Information/TableS9data/SimulationData/ribacrylic.txt
- __MACOSX/SourceData/Source Data for Supplementary Information/TableS9data/SimulationData/._ribacrylic.txt
- SourceData/Source Data for Supplementary Information/TableS9data/SimulationData/stockinetteacrylic.txt
- __MACOSX/SourceData/Source Data for Supplementary Information/TableS9data/SimulationData/._stockinetteacrylic.txt
- SourceData/Source Data for Supplementary Information/TableS9data/ExperimentalData/linearAcryStockinette.txt
- __MACOSX/SourceData/Source Data for Supplementary Information/TableS9data/ExperimentalData/._linearAcryStockinette.txt
- SourceData/Source Data for Supplementary Information/TableS9data/ExperimentalData/linearAcrySeed.txt
- __MACOSX/SourceData/Source Data for Supplementary Information/TableS9data/ExperimentalData/._linearAcrySeed.txt
- SourceData/Source Data for Supplementary Information/TableS9data/ExperimentalData/linearAcryRib.txt
- __MACOSX/SourceData/Source Data for Supplementary Information/TableS9data/ExperimentalData/._linearAcryRib.txt
- SourceData/Source Data for Supplementary Information/TableS9data/ExperimentalData/linearAcryGarter.txt
- __MACOSX/SourceData/Source Data for Supplementary Information/TableS9data/ExperimentalData/._linearAcryGarter.txt
