# Supplementary material for: Programming mechanics in knitted materials, stitch by stitch
Source: Nat Commun. 2024 Mar 23;15:2622. doi: 10.1038/s41467-024-46498-z (PMC10960873; doi:10.1038/s41467-024-46498-z)
Supplement: Supplementary file 3 — Source Data [file 41467_2024_46498_MOESM3_ESM.zip › SourceData/Fig3data.xlsx]

## Sheet: Sheet1
Figure 3 panel k data
Acrylic yarn
	RS Model (N/mm)	Experiment - fit (N/mm)	Experiment - fit error (N/mm)
Stockinette (x)	0.21	0.165	0.011
Stockinette (y)	0.528	0.753	0.034
Garter (x)	0.275	0.223	0.021
Garter (y)	0.106	0.056	0.015
Rib (x)	0.024	0.01	0.006
Rib (y)	0.109	0.119	0.012
Seed (x)	0.077	0.07	0.007
Seed (y)	0.029	0.019	0.001
Cotton yarn
	RS Model (N/mm)	Experiment - fit (N/mm)	Experiment - fit error (N/mm)
Stockinette (x)	0.312	0.122	0.018
Stockinette (y)	0.602	0.545	0.038
Garter (x)	0.099	0.051	0.006
Garter (y)	0.052	0.028	0.002
Rib (x)	0.029	0.003	0.005
Rib (y)	0.099	0.047	0.006
Seed (x)	0.079	0.035	0.005
Seed (y)	0.033	0.041	0.003
