# Supplementary material for: Programming mechanics in knitted materials, stitch by stitch
Source: Nat Commun. 2024 Mar 23;15:2622. doi: 10.1038/s41467-024-46498-z (PMC10960873; doi:10.1038/s41467-024-46498-z)
Supplement: Supplementary file 3 — Source Data [file 41467_2024_46498_MOESM3_ESM.zip › SourceData/Fig2data.xlsx]

## Sheet: Fig. 2a
Experimental Data														Simulation Data
Stockinette			Garter			Rib			Seed					Stockinette			Garter			Rib			Seed
Strain	Stress		Strain	Stress		Strain	Stress		Strain	Stress				Strain	Stress		Strain	Stress		Strain	Stress		Strain	Stress
0	0		0	0		0	0		0	0				0.021537133756799852	0.0096344		8.26e-09	0.0008215		0.0536216	0.00393009		0.00803804	0.00120228
7.248007388312562e-6	0		-0.000517898	0		-0.000277841	0		5.4272e-05	0				0.0523889	0.0186821		0.030303	0.0110232		0.131668	0.00790708		0.0444731	0.00668337
1.44998e-05	0		-0.00182872	0		-0.000555678	0		0.000108545	0				0.0832407	0.024411709089753812		0.0606061	0.0134956		0.209714	0.0100123		0.0809083	0.0117265
2.17554e-05	0		-0.0010115	0		-0.000833511	0		0.000162819	0				0.11409251164751649	0.029129313981559123		0.0909091	0.0169988		0.28776	0.0112371		0.117343	0.016186
2.90148e-05	0		-7.75509e-05	0		-0.00111134	0		0.000217095	0				0.14494430427775537	0.033558483731994965		0.121212	0.0121618		0.365806	0.0122627		0.153778	0.0202055
-0.000669748	0		-0.000147288	0		-0.00104438	0		0.000271371	0				0.17579609690799425	0.0379917		0.151515	0.0150496		0.443852	0.013363		0.190214	0.0237898
-0.00136841	0		-0.000566477	0		-0.000977297	0		0.000325649	0				0.20664788953823313	0.0425923		0.181818	0.0401809		0.521898	0.0142857		0.226649	0.0273977
-0.00206697	0		0.000114864	0		-0.000910096	0		0.000379927	0				0.2375	0.047482		0.212121	0.033148		0.599944	0.0155698		0.263084	0.0312223
-0.00276544	0		6.24669e-05	0		-0.000842775	0		0.000434207	0				0.26835147479871085	0.052774		0.242424	0.0133311		0.67799	0.0172699		0.299519	0.0350603
-0.00278163	0		0.000449032	0		-0.00106943	0		0.00027064	0				0.29920326742894976	0.058572609098440115		0.272727	0.0546007		0.756036	0.0188814		0.335954	0.0391864
-0.00279782	0		-0.000511103	0		-0.00129608	0		0.000107073	0				0.3300550600591886	0.0650616		0.30303	0.0806503		0.834082	0.0206628		0.372389	0.0437296
-0.00281401	0		-0.000511098	0		-0.00152273	0		-5.64928e-05	0				0.3609068526894275	0.0723375		0.333333	0.0579373		0.912128	0.0226764		0.408824	0.0488072
-0.0028302	0		-0.000657198	0		-0.00174938	0		-0.000220058	0				0.39175864531966637	0.0806568		0.363636	0.0586823		0.990174	0.0249839		0.445259	0.0546004
-0.00288334	0		-0.000623074	0		-0.00126132	0		-0.000383623	0				0.42261043794990527	0.0905396		0.393939	0.0656702		1.06822	0.0276463		0.481694	0.0612344
-0.00293644	0		1.66427e-05	0		-0.000773253	0		-0.000547187	0				0.4534622305801441	0.10265801926925254		0.424242	0.0733836		1.14627	0.0307739		0.51813	0.0689381
-0.00298952	0		0.000247763	0		-0.00028519	0		-0.000710751	0				0.484314	0.11810409817936883		0.454545	0.0834162		1.22431	0.0345016		0.554565	0.0780717
-0.00304256	0		3.26758e-05	0		0.000202874	0		-0.000874314	0				0.5151658158406219	0.1388844387366937		0.484849	0.0681205		1.30236	0.0390014		0.591	0.0889143
-0.00122269	0		-0.00101024	0		0.000196711	0		-0.000809336	0				0.5460176084708608	0.16850522657021538		0.515152	0.115529		1.3804	0.0445018		0.627435	0.101981
0.000597283	0		-0.00176101	0		0.000190549	0		-0.000744354	0				0.5768694011010996	0.21403577973299137		0.545455	0.143828		1.45845	0.0514323		0.66387	0.118214
0.00241735	0		-0.00179166	0		0.000184387	0		-0.000679368	0				0.6077211937313385	0.29275914298377026		0.575758	0.119613		1.5365	0.060383		0.700305	0.13869
0.0042375	0		-0.00143296	0		0.000178225	0		-0.000614379	0				0.6385729863615774	0.4728394974062862		0.606061	0.130808		1.61454	0.072259		0.73674	0.165129
0.012436553832694638	0.00105175		-0.00117724	0		-0.000429924	0		-0.000549385	0				0.6694247789918163	1.090649902398309		0.636364	0.138936		1.69259	0.0885546		0.773175	0.200461
0.0165361	0.00225376		-0.00117496	0		-0.00103791	0		-0.000484388	0				0.7002765716220551	7.125859629705633		0.666667	0.24843		1.77063	0.112347		0.80961	0.249461
0.020635611341666162	0.00375627		-0.00167702	0		-0.00164575	0		-0.000419387	0							0.818182	0.282677		1.84868	0.149412		0.846046	0.321187
0.021796336994670772	0.00510852		-0.0014897	0		-0.00225342	0		-0.000354382	0							0.848485	0.461896		1.92673	0.211898		0.882481	0.434039
0.024118979253249788	0.00706178		-0.00105769	0		-0.00231282	0		-0.000372846	0							0.878788	0.810736		2.00477	0.345579		0.918916	0.632825
0.0255146	0.00856429		-0.00116257	0		-0.00237219	0		-0.00039131	0							0.909091	3.72457		2.08282	0.727769		0.955351	1.05744
0.025987626339679704	0.00916529		-0.00168519	0		-0.00243151	0		-0.000409773	0										2.16086	3.33486		0.991786	2.35858
0.0262269	0.00916529		-0.00167558	0		-0.0024908	0		-0.000428237	0
0.0258013	0.00811354		-0.0016131	0		-0.00247938	0		-0.000446701	0
0.0255887	0.00766278		-0.0015877	0		-0.00246796	0		-0.000465165	0
0.025737430128570323	0.00691153		-0.00170761	0		-0.00245654	0		-0.000483628	0
0.026098692176973113	0.00676128		-0.00167331	0		-0.00244511	0		-0.000502092	0
0.026459989528107755	0.00661103		-0.00138042	0		-0.00237502	0		0.000634233	0
0.026821322144709593	0.00646078		-0.00215833	0		-0.00230493	0		0.00177056	0
0.026936043259738217	0.00631053		-0.00243247	0		-0.00223485	0		0.00290689	0
0.027050793053382694	0.00631053		-0.000898387	0		-0.00216476	0		0.00404321	0
0.0271656	0.00631053		-0.00124714	0		-0.00219653	0		0.00517954	0
0.027260090920198928	0.00631053		-0.00195732	0		-0.00222829	0		0.00631587	0
0.027240294790729536	0.00631053		-0.00125484	0		-0.00226006	0		0.0074522	0.00119845
0.027221	0.00631053		-0.00229583	0		-0.00229182	0		0.00856338	0.004644
0.0272022	0.00631053		-0.00136738	0		0.000176251	0		0.00855081	0.00509342
0.0277857	0.00616028		-0.00193941	0		0.00264435	0		0.00853824	0.00524322
0.028077961082236837	0.00616028		-0.00190137	0		0.00511248	0		0.00852567	0.00524322
0.0283706	0.00616028		-0.00109495	0		0.00758063	0		0.00850054	0.00494361
0.028404869367183262	0.00616028		-0.00121193	0		0.00944228	0		0.00848797	0.004644
0.028473434330097597	0.00601003		-0.00187574	0		0.0131656	0.000582179		0.0105305	0.00434439
0.028507717478163757	0.00601003		-0.00143749	0		0.0150272	0.000970298		0.0115519	0.00419458
0.0285331	0.00601003		-0.00177156	0		0.0151073	0.00145545		0.0125733	0.00419458
0.028558668817967404	0.00601003		-0.00128784	0		0.0151874	0.00164951		0.0135948	0.00569264
0.0285845	0.00601003		-0.000550427	0		0.0152675	0.00184357		0.0146163	0.00569264
0.028610509359483335	0.00601003		-0.000871438	0		0.0153477	0.00164951		0.0156378	0.00569264
0.028463721572418714	0.00585978		-0.000880612	0		0.0153792	0.00145545		0.0166594	0.00569264
0.028390731239448744	0.00585978		-0.00199496	0		0.0154428	0.00126139		0.0163044	0.00599226
0.028318010023310577	0.00585978		-0.00221861	0		0.0154476	0.00106733		0.016127	0.00569264
0.028360986724999145	0.00585978		-0.00209513	0		0.0154206	0.00106733		0.0159498	0.00569264
0.0284043	0.00585978		-0.00227391	0		0.0153672	0.000970298		0.0155956	0.00494361
0.028447903969052182	0.00585978		-0.00233297	0		0.0153847	0.00106733		0.015242	0.00449419
0.0284918	0.00585978		-0.00218792	0		0.0154021	0.00106733		0.0153059	0.00449419
0.028497146560302014	0.00585978		-0.00221107	0		0.0154196	0.00106733		0.0153697	0.00419458
0.028502448717000778	0.00585978		-0.00222965	0		0.0154371	0.00106733		0.0154336	0.00419458
0.028507750900059227	0.00585978		-0.00216791	0		0.015408	0.00106733		0.0154975	0.00404477
0.0285131	0.00585978		-0.00200188	0		0.0153788	0.00106733		0.0155613	0.00404477
0.0285017	0.00585978		-0.00212132	0		0.0153497	0.00106733		0.0156252	0.00404477
0.028490670274396182	0.00585978		-0.00222734	0		0.0153207	0.00106733		0.0156891	0.00404477
0.028480030728675602	0.00585978		-0.00192139	0		0.0152308	0.00106733		0.015753	0.00404477
0.028469759112856912	0.00585978		-0.000972863	0		0.0151412	0.00106733		0.0157696	0.00404477
0.028574022791492043	0.00585978		-0.00150862	0		0.0150521	0.00106733		0.0157863	0.00404477
0.028678322770171162	0.00585978		-0.00222532	0		0.0149633	0.00106733		0.0158029	0.00404477
0.028782659037853767	0.00585978		-0.00231164	0		0.0152242	0.00106733		0.0158195	0.00404477
0.028887031583499537	0.00585978		-0.00229891	0		0.0154853	0.00106733		0.0158361	0.00404477
0.028426918689114032	0.00585978		-0.00236338	0		0.0157465	0.00106733		0.0158694	0.00389497
0.027967207723350228	0.00585978		-0.00241917	0		0.0160079	0.00106733		0.015886	0.00389497
0.0275079	0.00585978		-0.00233887	0		0.0159791	0.00106733		0.0158388	0.00389497
0.027049	0.00585978		-0.00230093	0		0.0159504	0.00106733		0.0157917	0.00389497
0.027459600014117205	0.00585978		-0.00225265	0		0.0159219	0.00106733		0.0157445	0.00389497
0.027870350121407008	0.00585978		-0.00225682	0		0.0158934	0.00106733		0.0156973	0.00389497
0.0282812	0.00585978		-0.00238552	0		0.0159211	0.00106733		0.0156501	0.00389497
0.0286923	0.00585978		-0.00234309	0		0.0159488	0.00106733		0.0156029	0.00389497
0.028673686116489676	0.00585978		-0.00203329	0		0.0159765	0.00106733		0.0155558	0.00389497
0.028655091324261965	0.00585978		-0.00227361	0		0.0160043	0.00106733		0.0155086	0.00389497
0.0286365	0.00585978		-0.00227961	0		0.0160031	0.00106733		0.0155399	0.00389497
0.0286179	0.00585978		-0.00247749	0		0.016002	0.000970298		0.0155712	0.00389497
0.028650088432660786	0.00585978		-0.00238658	0		0.0160008	0.000970298		0.0156025	0.00389497
0.028682288948585488	0.00585978		-0.00151785	0		0.0159997	0.000970298		0.0156338	0.00389497
0.028714503963606593	0.00585978		-0.00152902	0		0.0160089	0.000970298		0.0156651	0.00389497
0.0287467	0.00585978		-0.00162616	0		0.0160182	0.000970298		0.0156964	0.00389497
0.028478750611244025	0.00585978		-0.00144146	0		0.0160274	0.000970298		0.0157277	0.00389497
0.028210773796329115	0.00585978		-0.00193031	0		0.0160366	0.000970298		0.015759	0.00389497
0.027942803036349356	0.00585978		-0.00195479	0		0.0160516	0.000970298		0.0157049	0.00389497
0.027674838336041983	0.00585978		-0.00157575	0		0.0160668	0.000970298		0.0156508	0.00389497
0.027729448844112617	0.00585978		-0.00169555	0		0.0160823	0.000970298		0.0155968	0.00389497
0.027784060242489833	0.00585978		-0.00181404	0		0.0160979	0.000970298		0.0155427	0.00389497
0.027838672531032158	0.00585978		-0.00112868	0		0.0160761	0.000970298		0.0154887	0.00389497
0.027893285709597728	0.00585978		-0.000601499	0		0.0160545	0.000970298		0.0154347	0.00389497
0.0280551	0.00585978		-0.000423591	0		0.016033	0.000970298		0.0153806	0.00389497
0.0282168	0.00585978		-4.40827e-05	0		0.0160118	0.000970298		0.0153266	0.00389497
0.0283786	0.00585978		-0.00077846	0		0.0159892	0.000970298		0.015345	0.00389497
0.028540362799732853	0.00585978		-0.00098458	0		0.0159666	0.000970298		0.0153634	0.00389497
0.028614300501253468	0.00585978		-0.000877149	0		0.015944	0.000970298		0.0153818	0.00389497
0.028688250381679613	0.00585978		-0.000652994	0		0.0159214	0.000970298		0.0154001	0.00389497
0.028762212438384924	0.00585978		-0.00078841	0		0.0159286	0.000970298		0.0154185	0.00389497
0.0288362	0.00585978		-0.00124077	0		0.0159357	0.000970298		0.0154369	0.00389497
0.031142718833037097	0.00585978		-0.000654205	0		0.0159429	0.000970298		0.0154553	0.00389497
0.0334493	0.00585978		-0.000536792	0		0.01595	0.000970298		0.0154737	0.00389497
0.0357558	0.00585978		-0.00087465	0		0.0159338	0.000970298		0.0154853	0.00389497
0.0380624	0.00570953		-0.00048461	0		0.0159176	0.000970298		0.015497	0.00389497
0.0438652	0.00676128		-0.0012232	0		0.0159014	0.000970298		0.0155087	0.00389497
0.046767	0.00781304		-0.00109677	0		0.0158852	0.000970298		0.0155205	0.00389497
0.0496689	0.00781304		-0.00109211	0		0.0158872	0.000970298		0.0155322	0.00389497
0.049766917512234186	0.011719552749242775		-0.00175496	0		0.0158891	0.000970298		0.0155439	0.00389497
0.0498651	0.011869803425515118		-0.00117352	0		0.0158911	0.000970298		0.0155557	0.00389497
0.049963608158799626	0.011869803425515118		-0.00119549	0		0.015893	0.000970298		0.0155674	0.00389497
0.0500623	0.00450752		-0.000116745	0		0.0156725	0.000970298		0.0155672	0.00389497
0.050401	0.012020054101787461		-0.000473242	0		0.015452	0.000970298		0.015567	0.00389497
0.0507398	0.012020054101787461		-0.000451846	0		0.0152314	0.000970298		0.0155668	0.00389497
0.051417557648288405	0.011719552749242775		0.000185267	0		0.0150109	0.000970298		0.0155666	0.00389497
0.0525834	0.011869803425515118		7.40621e-05	0		0.0155134	0.000970298		0.0155664	0.00389497
0.053166278829825414	0.011118550044153403		-0.000528568	0		0.0160159	0.000970298		0.0155662	0.00389497
0.0537492	0.011118550044153403		-0.000505395	0		0.0165184	0.000970298		0.015566	0.00389497
0.0567752	0.0109683		-0.000219605	0		0.0170209	0.000970298		0.0155658	0.00389497
0.0628275	0.0109683		-0.000386295	0		0.0179712	0.000970298		0.0171858	0.00404477
0.0658539	0.011569302072970432		-0.000379363	0		0.0189215	0.000970298		0.0179957	0.00404477
0.0688273	0.013672811540783238		-0.000612965	0		0.0198719	0.000970298		0.0188057	0.00404477
0.0718011	0.0160768		-0.00047762	0		0.0208222	0.000970298		0.0196157	0.00404477
0.0714783	0.0175793		-0.000718805	0		0.0271686	0.000970298		0.0204257	0.00404477
0.0713708	0.0175793		-0.000627193	0		0.0335155	0.000970298		0.0212357	0.00404477
0.0721128	0.015475819656051357		-0.000676501	0		0.0494494	0.00174654		0.0221397	0.00524322
0.0723602	0.029599383225651622		-0.000625902	0		0.0559286	0.00252277		0.0222337	0.0070409
0.0716566	0.013522560864510895		-0.000753272	0		0.0591688	0.00271683		0.0223277	0.0070409
0.0713049	0.0133723		-0.000406737	0		0.0592701	0.00310495		0.0225158	0.00749032
0.0709531	0.013222059511966209		-0.000323379	0		0.0593719	0.00320198		0.0226098	0.00734051
0.0709066	0.013222059511966209		-0.000471337	0		0.0594743	0.00320198		0.0227039	0.00734051
0.0708603	0.013071808835693866		-0.000564993	0		0.0590883	0.00242574		0.0227979	0.00644167
0.0708141	0.013071808835693866		-0.000570783	0		0.0614502	0.00223168		0.0237591	0.00584245
0.070768	0.012921558159421523		-0.000653714	0		0.066501	0.00203762		0.0247203	0.00539303
0.0707368	0.012921558159421523		-7.73589e-05	0		0.069027	0.00203762		0.0256815	0.00524322
0.070706	0.013071808835693866		-0.000716389	0		0.07314	0.00223168		0.0276039	0.00524322
0.0706754	0.013071808835693866		-0.000667089	0		0.0772531	0.00223168		0.0285652	0.00569264
0.0706452	0.013071808835693866		-0.000683235	0		0.0813662	0.00339604		0.0304865	0.00749032
0.0701342	0.0127713		-8.80552e-05	0		0.0874835	0.00533664		0.0304854	0.00749032
0.0696232	0.012921558159421523		0.000833394	0		0.0884857	0.00533664		0.0304843	0.00719071
0.0691122	0.012921558159421523		0.000833558	0		0.0894881	0.00533664		0.0304832	0.00719071
0.0686013	0.012921558159421523		0.000397616	0		0.0889168	0.00514258		0.0304821	0.00734051
0.0694503	0.012921558159421523		1.83924e-05	0		0.0883455	0.00475446		0.030481	0.00584245
0.0702993	0.012921558159421523		0.000351474	0		0.0877742	0.00436634		0.03048	0.00584245
0.0711484	0.012921558159421523		0.00062018	0		0.0872029	0.00397822		0.030479	0.00584245
0.0719975	0.012921558159421523		0.000502151	0		0.0870035	0.0035901		0.03046	0.0047938
0.0716311	0.012921558159421523		6.30035e-05	0		0.0866049	0.00320198		0.0304412	0.0047938
0.0712648	0.012921558159421523		0.000750256	0		0.0864057	0.00320198		0.0304223	0.004644
0.0708984	0.012921558159421523		0.000750256	0		0.0864117	0.00300792		0.0304035	0.004644
0.0705321	0.012921558159421523		0.000746958	0		0.0864236	0.00291089		0.0303847	0.004644
0.0707202	0.012921558159421523		0.000625821	0		0.0864296	0.00291089		0.0303659	0.004644
0.0709082	0.012921558159421523		0.000625821	0		0.0865662	0.00300792		0.0303471	0.004644
0.0710963	0.012921558159421523		0.000625821	0		0.0867028	0.00300792		0.0303284	0.004644
0.0712844	0.012921558159421523		0.000625821	0		0.0868395	0.00300792		0.0303169	0.004644
0.0713664	0.012921558159421523		0.000625821	0		0.0869761	0.00300792		0.0303054	0.00449419
0.0714485	0.012921558159421523		0.000544825	0		0.0871008	0.00300792		0.0302939	0.00449419
0.0715305	0.012921558159421523		0.000467823	0		0.0872255	0.00300792		0.0302824	0.00449419
0.0716126	0.012921558159421523		0.00103809	0		0.0873501	0.00300792		0.0302709	0.00449419
0.071487	0.012921558159421523		0.00248262	0		0.0874748	0.00300792		0.0302594	0.00449419
0.0713616	0.012921558159421523		0.00659594	0		0.0873567	0.00300792		0.0302479	0.00449419
0.0712361	0.012921558159421523		0.00717537	0		0.0872386	0.00300792		0.0302364	0.00449419
0.0711107	0.012921558159421523		0.00869004	0.00284398		0.0871205	0.00300792		0.0302557	0.00449419
0.0711036	0.012921558159421523		0.00721439	0.00511917		0.0870024	0.00300792		0.0302751	0.00449419
0.0710964	0.012921558159421523		0.00631673	0.00853195		0.087007	0.00300792		0.0302944	0.00449419
0.0710893	0.012921558159421523		0.00716202	0.00966955		0.0870117	0.00300792		0.0303138	0.00449419
0.0710822	0.012921558159421523		0.011240262528836685	0.011091539576736942		0.0870163	0.00300792		0.0303331	0.00449419
0.0707466	0.012921558159421523		0.011666083461482282	0.011660336478108069		0.087021	0.00300792		0.0303525	0.00449419
0.0704112	0.012921558159421523		0.013410865537417166	0.011944734928793633		0.0870383	0.00300792		0.0303718	0.00449419
0.0700762	0.012921558159421523		0.013661937983152957	0.011944734928793633		0.0870556	0.00300792		0.0303912	0.00449419
0.0697415	0.012921558159421523		0.013399896302840192	0.011944734928793633		0.0870729	0.00300792		0.0303868	0.00449419
0.0705715	0.012921558159421523		0.013398	0.011944734928793633		0.0870901	0.00300792		0.0303824	0.00449419
0.0714014	0.012921558159421523		0.013177317959401245	0.010522742675365819		0.0870853	0.00300792		0.030378	0.00434439
0.0722313	0.012921558159421523		0.013141185537923495	0.00995395		0.0870805	0.00300792		0.0303736	0.00434439
0.0730613	0.012921558159421523		0.012998317973814738	0.00995395		0.0870756	0.00300792		0.0303692	0.00434439
0.0729237	0.012921558159421523		0.013204527803182339	0.00966955		0.0870708	0.00300792		0.0303649	0.00434439
0.0727862	0.012921558159421523		0.013201321123106565	0.00966955		0.0870652	0.00300792		0.0303605	0.00434439
0.0726486	0.012921558159421523		0.012878127829844776	0.00966955		0.0870596	0.00300792		0.0303561	0.00434439
0.0725111	0.012921558159421523		0.012139702887833514	0.00966955		0.087054	0.00300792		0.0303705	0.00434439
0.0719973	0.012921558159421523		0.013388591886634535	0.00966955		0.0870484	0.00300792		0.030385	0.00434439
0.0714836	0.012921558159421523		0.012906081928894303	0.00966955		0.0870645	0.00300792		0.0303994	0.00434439
0.0709698	0.012921558159421523		0.013048042937776262	0.00966955		0.0870805	0.00300792		0.0304139	0.00434439
0.0704561	0.012921558159421523		0.013050248139161565	0.00966955		0.0870966	0.00300792		0.0304283	0.00434439
0.0707299	0.0127713		0.013237096327839154	0.00966955		0.0871127	0.00300792		0.0304428	0.00434439
0.0710038	0.0127713		0.013346456822576855	0.00966955		0.0870285	0.00300792		0.0304572	0.00434439
0.0712777	0.0127713		0.013248590623798543	0.00966955		0.0869445	0.00300792		0.0304716	0.00434439
0.0715517	0.0127713		0.013276859435266158	0.00966955		0.0867769	0.00291089		0.0305244	0.00434439
0.0716183	0.0127713		0.013144793985221321	0.00966955		0.0869097	0.00291089		0.0305772	0.00434439
0.071685	0.0127713		0.012974436958667759	0.00938515		0.0870427	0.00291089		0.0306299	0.00434439
0.0717516	0.0127713		0.012979240394802563	0.00938515		0.0871759	0.00291089		0.0306827	0.00434439
0.0718183	0.0127713		0.0129829	0.00938515		0.0873092	0.00291089		0.0307354	0.00434439
0.0717883	0.0127713		0.012905489514615825	0.00938515		0.0873152	0.00291089		0.0307882	0.00434439
0.0717582	0.0127713		0.012948439386404423	0.00938515		0.0873213	0.00291089		0.0308409	0.00434439
0.0717282	0.0127713		0.012958113438222623	0.00938515		0.0873273	0.00291089		0.0308937	0.00434439
0.0716982	0.0127713		0.012947223370860895	0.00938515		0.0873333	0.00291089		0.0309195	0.00434439
0.0719895	0.0127713		0.012929074395489225	0.00938515		0.0873216	0.00291089		0.0309453	0.00434439
0.0722807	0.0127713		0.013028637557195976	0.00938515		0.0873099	0.00291089		0.0309712	0.00434439
0.072572	0.0127713		0.012984289706483519	0.00938515		0.0872981	0.00291089		0.030997	0.00434439
0.0728633	0.0127713		0.013007677280406596	0.00938515		0.0872864	0.00291089		0.0310228	0.00434439
0.0728089	0.0127713		0.012860759969806672	0.00938515		0.0872665	0.00291089		0.0310487	0.00434439
0.0727545	0.013222059511966209		0.0128557	0.00938515		0.0872466	0.00291089		0.0310745	0.00434439
0.0726458	0.0142738		0.0129263	0.00938515		0.0872268	0.00291089		0.0311003	0.00434439
0.0724396	0.014424064922144953		0.012854881906903691	0.00938515		0.0872069	0.00291089		0.0311171	0.00434439
0.0723366	0.0142738		0.012820073276725387	0.00938515		0.087222	0.00291089		0.0311338	0.00434439
0.0722335	0.014123563569600268		0.012123746663029287	0.00938515		0.0872372	0.00291089		0.0311505	0.00434439
0.0733784	0.014123563569600268		0.012109576614951127	0.00938515		0.0872523	0.00291089		0.0311673	0.00434439
0.0745232	0.014123563569600268		0.012872305164382092	0.00938515		0.0872674	0.00291089		0.031184	0.00434439
0.0756681	0.014123563569600268		0.012919	0.00938515		0.0874334	0.00291089		0.0312008	0.00434439
0.0779889	0.013672811540783238		0.012913	0.00938515		0.0875994	0.00291089		0.0312175	0.00434439
0.0791649	0.0138231		0.012931833789889498	0.00938515		0.0877653	0.00291089		0.0312343	0.00434439
0.0816361	0.0166778		0.012947747715442066	0.00938515		0.0879313	0.00291089		0.0314333	0.00434439
0.0817553	0.0175793		0.012873897788354002	0.00938515		0.0878107	0.00291089		0.0316323	0.00434439
0.0818745	0.018180331828953535		0.013169009357893762	0.00938515		0.0876901	0.00291089		0.0318313	0.00434439
0.0827388	0.018781334534042907		0.0131286	0.00938515		0.0875696	0.00291089		0.0320303	0.00434439
0.0834843	0.018781334534042907		0.013101017899879499	0.00938515		0.087449	0.00291089		0.0322293	0.00434439
0.0842302	0.0193823		0.012863447620240687	0.00938515		0.0897112	0.00291089		0.0324284	0.00434439
0.0849767	0.0193823		0.012883935951079733	0.00938515		0.0919735	0.00291089		0.0326274	0.00434439
0.0836825	0.017729579800136504		0.012841275941523176	0.00938515		0.0942358	0.00291089		0.0328265	0.00434439
0.0856171	0.016227073037413074		0.012898651546125028	0.00938515		0.0964981	0.00291089		0.0332098	0.00434439
0.0879827	0.016227073037413074		0.012676185408072855	0.00938515		0.100866	0.00291089		0.0335932	0.00434439
0.0903485	0.016227073037413074		0.012895592198328115	0.00938515		0.105234	0.00378416		0.0339765	0.00569264
0.093707	0.0178798		0.012821612176822076	0.00938515		0.109603	0.00378416		0.0343599	0.00569264
0.0956925	0.022387350764579143		0.0129421	0.00938515		0.115693	0.00572476		0.0347433	0.00719071
0.0966854	0.023889857527302577		0.012932	0.00938515		0.117414	0.00572476		0.0351267	0.00734051
0.0967253	0.023889857527302577		0.012765576544355528	0.00938515		0.119135	0.00611287		0.03551	0.00808955
0.0967652	0.025993366995115386		0.012674724440358134	0.00938515		0.120808	0.00669505		0.0364867	0.00883858
0.096805	0.025843116318843045		0.012668231474413191	0.00938515		0.12076	0.00669505		0.0370799	0.00868877
0.0969271	0.0243406		0.012668645796227168	0.00938515		0.120713	0.00572476		0.0376732	0.00868877
0.0970094	0.023739606851030236		0.0127275	0.00938515		0.120665	0.00562773		0.0382665	0.00868877
0.097174	0.022237100088306802		0.012280629384528055	0.00938515		0.119713	0.00465743		0.0388597	0.00719071
0.0972043	0.0216361		0.012111023228278481	0.00938515		0.116858	0.00388119		0.039453	0.00719071
0.0972347	0.021185345354400406		0.0125595	0.00938515		0.116922	0.00378416		0.0406395	0.00614206
0.097265	0.020884844001855717		0.011989036471073451	0.00938515		0.116986	0.00368713		0.0411765	0.00614206
0.0972953	0.020884844001855717		0.011803005586441427	0.00938515		0.11705	0.00368713		0.0417134	0.00734051
0.0970014	0.020434091973038686		0.0119729	0.00938515		0.117114	0.0035901		0.0427873	0.00883858
0.0967075	0.020283841296766345		0.012671301129889045	0.00938515		0.12152	0.0035901		0.0433242	0.00883858
0.0964136	0.0201336		0.0127138	0.00938515		0.125927	0.00349307		0.0438611	0.00883858
0.0961197	0.019983339944221655		0.012702440549712552	0.00938515		0.130333	0.00349307		0.0443981	0.00883858
0.0959651	0.019983339944221655		0.0126871	0.00938515		0.134739	0.00368713		0.044935	0.00793974
0.0958105	0.019983339944221655		0.012680949494139358	0.00938515		0.139058	0.00485149		0.0457884	0.00734051
0.095656	0.019983339944221655		0.012680949494139358	0.00938515		0.141219	0.0055307		0.0466419	0.00674129
0.0955015	0.019983339944221655		0.011407696788898664	0.00938515		0.143382	0.00611287		0.0474953	0.00674129
0.0955118	0.019983339944221655		0.011412178428123037	0.00938515		0.143736	0.00669505		0.0483487	0.00674129
0.095522	0.019983339944221655		0.011217640906857378	0.00938515		0.14409	0.00611287		0.0492022	0.00674129
0.0955322	0.019983339944221655		0.011364909949093411	0.00938515		0.144801	0.0055307		0.0500557	0.00674129
0.0955425	0.0198331		0.012000314794458532	0.00938515		0.144863	0.00475446		0.0517409	0.00883858
0.0954523	0.0198331		0.011659374484287952	0.00938515		0.144883	0.00475446		0.0517192	0.00883858
0.0953622	0.0198331		0.011328898912139219	0.00938515		0.14508	0.00426931		0.0516975	0.00883858
0.0952721	0.0198331		0.011004948664606681	0.00938515		0.145277	0.00407525		0.0516758	0.0116849
0.095182	0.0198331		0.0110433	0.00938515		0.145474	0.00407525		0.0516541	0.0107861
0.0950663	0.0198331		0.011008058883818663	0.00938515		0.145671	0.00417228		0.0516325	0.0107861
0.0949507	0.0198331		0.010971000846430322	0.00938515		0.145618	0.00407525		0.0515892	0.0104864
0.094835	0.0198331		0.010851495937034644	0.00938515		0.145565	0.00417228		0.0516279	0.0103366
0.0947193	0.0198331		0.010947610247041323	0.00938515		0.145513	0.00417228		0.0516666	0.0103366
0.0946563	0.0198331		0.010910789263307227	0.00938515		0.14546	0.00417228		0.0517054	0.0101868
0.0945932	0.0198331		0.010939116817333963	0.00938515		0.145575	0.00417228		0.0517442	0.0103366
0.0945301	0.0198331		0.011189864580899293	0.00938515		0.145691	0.00426931		0.051783	0.00988722
0.0944671	0.0198331		0.010896545715821833	0.00938515		0.145806	0.00426931		0.0518219	0.00973742
0.0946045	0.0198331		0.010939116817333963	0.00938515		0.145922	0.00426931		0.0518608	0.0094378
0.0947419	0.0198331		0.010893972712866544	0.00938515		0.145479	0.00426931		0.0518997	0.0094378
0.0948793	0.0198331		0.010911482462116668	0.00938515		0.145036	0.00426931		0.051811	0.00898838
0.0950167	0.0198331		0.0109862	0.00938515		0.14415	0.00417228		0.0517666	0.00898838
0.0953742	0.0198331		0.010921935495603639	0.00938515		0.144049	0.00417228		0.0517222	0.00898838
0.0957317	0.0198331		0.010833993929695558	0.00938515		0.143948	0.00417228		0.0516779	0.00898838
0.0960893	0.0198331		0.010929190778433058	0.00938515		0.143846	0.00407525		0.0516335	0.00898838
0.0964468	0.0198331		0.010967280618295642	0.00938515		0.143745	0.00407525		0.0515892	0.00898838
0.096169	0.0198331		0.011251968591117597	0.00938515		0.143978	0.00397822		0.0515449	0.00898838
0.0958912	0.0198331		0.010981037657855514	0.00938515		0.14421	0.00397822		0.051571	0.00898838
0.0956134	0.0198331		0.0107408	0.00938515		0.144442	0.00397822		0.0515971	0.00883858
0.0953356	0.0198331		0.0107408	0.00938515		0.144675	0.00397822		0.0516232	0.00883858
0.0952199	0.0198331		0.011653631071481848	0.00938515		0.144464	0.00397822		0.0516494	0.00883858
0.0951043	0.0198331		0.011999414749665158	0.00938515		0.144254	0.00397822		0.0516756	0.00883858
0.0949886	0.0198331		0.013688948158224419	0.00938515		0.144044	0.00397822		0.0517017	0.00883858
0.0948729	0.0198331		0.016922731765709572	0.011091539576736942		0.143834	0.00397822		0.0517279	0.00883858
0.0954244	0.0198331		0.019940069173888696	0.0127979		0.144011	0.00388119		0.0517541	0.00883858
0.095976	0.0198331		0.0193749	0.013082328731535881		0.144188	0.00388119		0.0517489	0.00883858
0.0965276	0.0198331		0.019792099184477913	0.013082328731535881		0.144365	0.00388119		0.0517436	0.00883858
0.0970794	0.0198331		0.019596950139655823	0.013082328731535881		0.144542	0.00388119		0.0517383	0.00883858
0.0970927	0.0198331		0.019598409372451296	0.0127979		0.144443	0.00388119		0.051733	0.00883858
0.097106	0.0198331		0.019859686266747136	0.011944734928793633		0.144344	0.00388119		0.0517277	0.00883858
0.0971192	0.0198331		0.019832516264756274	0.011375938027422506		0.144245	0.00388119		0.0517224	0.00883858
0.0971325	0.0198331		0.019905939495190567	0.0108071		0.144147	0.00388119		0.0517171	0.00883858
0.097148	0.0198331		0.019840176711187554	0.010238344224680255		0.143916	0.00388119		0.0517118	0.00883858
0.0971635	0.0198331		0.021089945636903834	0.010238344224680255		0.143686	0.00388119		0.0517	0.00883858
0.0971789	0.0198331		0.0225016	0.00995395		0.143456	0.00388119		0.0516882	0.00883858
0.0971944	0.0198331		0.0245553	0.010238344224680255		0.143226	0.00388119		0.0516764	0.00883858
0.0964597	0.0198331		0.025942404966820987	0.00995395		0.143346	0.00378416		0.0516646	0.00868877
0.095725	0.0198331		0.029171347776067984	0.013935524083592568		0.143466	0.00378416		0.0516528	0.00868877
0.0949903	0.0198331		0.029766656570334265	0.0150731		0.143586	0.00378416		0.051641	0.00868877
0.0942556	0.0198331		0.030360307989656485	0.015641914787705945		0.143706	0.00378416		0.0516292	0.00868877
0.0942889	0.0198331		0.030132732562026303	0.014788719435649257		0.143878	0.00378416		0.0516174	0.00868877
0.0943222	0.0198331		0.029881219902469048	0.0127979		0.14405	0.00378416		0.0516531	0.00868877
0.0943555	0.0198331		0.029875170583928523	0.012229133379479194		0.144222	0.00378416		0.0516888	0.00868877
0.0943888	0.0198331		0.029901558087589125	0.011944734928793633		0.144394	0.00378416		0.0517244	0.00868877
0.094268	0.0198331		0.0316962	0.012229133379479194		0.144466	0.00378416		0.0517601	0.00868877
0.0941471	0.0198331		0.0314341	0.012229133379479194		0.144538	0.00378416		0.0517958	0.00868877
0.0940263	0.0198331		0.0350351	0.0127979		0.14461	0.00378416		0.0518315	0.00868877
0.0939055	0.0198331		0.0365034	0.015641914787705945		0.144683	0.00378416		0.0518672	0.00868877
0.0936463	0.0198331		0.03611	0.014504320984963695		0.144643	0.00378416		0.0519029	0.00868877
0.0933871	0.0198331		0.0355831	0.0182015		0.144603	0.00378416		0.0519067	0.00868877
0.0948938	0.019232086562859938		0.0363693	0.018485899294561573		0.144563	0.00378416		0.0519105	0.00868877
0.0989441	0.0184808		0.0368966	0.0179171		0.144523	0.00378416		0.0519144	0.00868877
0.10096929925204617	0.018781334534042907		0.039444717788605865	0.016779508590448192		0.144361	0.00378416		0.0519182	0.00868877
0.10222110721536731	0.020884844001855717		0.039444717788605865	0.0159263		0.144199	0.00378416		0.051922	0.00868877
0.10347299167319501	0.029899884578196312		0.0383744	0.0159263		0.144036	0.00378416		0.0519258	0.00868877
0.10472495236547572	0.023889857527302577		0.0380443	0.015641914787705945		0.143874	0.00378416		0.0519297	0.00868877
0.10542595277067934	0.028397377815472878		0.0375355	0.0159263		0.144095	0.00378416		0.0519335	0.00868877
0.10487743114608478	0.027796375110383506		0.0375232	0.0159263		0.144315	0.00378416		0.0519232	0.00868877
0.10474159161383723	0.027796375110383506		0.037968818119193046	0.016495110139762632		0.144536	0.00378416		0.0519128	0.00868877
0.10460664486221602	0.028247127139200533		0.039062092237730904	0.014219922534278132		0.144756	0.00378416		0.0519025	0.00868877
0.10447259121846802	0.029899884578196312		0.0378813	0.0170639		0.144577	0.00378416		0.0518921	0.00868877
0.10433943100782991	0.025242113613753673		0.0377349	0.017348305491819323		0.144398	0.00378416		0.0518818	0.00868877
0.10456347651153565	0.024040108203574922		0.038482233243969766	0.017348305491819323		0.144218	0.00378416		0.0518714	0.00868877
0.10478785203533553	0.023589356174757894		0.0378251	0.017348305491819323		0.144039	0.00378416		0.0518611	0.00868877
0.105013	0.023889857527302577		0.038752	0.0170639		0.146911	0.00378416		0.0518508	0.00868877
0.10523759233894615	0.023138604145940864		0.038673460318503744	0.0170639		0.149782	0.00378416		0.0518214	0.00868877
0.1065719926211322	0.023138604145940864		0.039331376373634354	0.0170639		0.152654	0.00378416		0.0517921	0.00868877
0.10790649190168332	0.022988353469668522		0.0388348	0.0170639		0.155526	0.00378416		0.0517628	0.00868877
0.1120981372688609	0.022988353469668522		0.038892997710742026	0.0170639		0.157902	0.00378416		0.0517335	0.00868877
0.11285941947716163	0.020884844001855717		0.0375242	0.0170639		0.160279	0.00378416		0.0517042	0.00868877
0.11436032879538115	0.0335059		0.0390234	0.0170639		0.162657	0.00960595		0.0516748	0.00868877
0.11460701440778202	0.0335059		0.0378311	0.0170639		0.165034	0.00562773		0.0516455	0.00868877
0.11464279241264527	0.0329049		0.038394511318755015	0.0170639		0.16504	0.00562773		0.0516162	0.00868877
0.11475144073548733	0.0291486		0.0377523	0.0170639		0.165046	0.00562773		0.0516478	0.00868877
0.11569586314507803	0.028397377815472878		0.0378505	0.0170639		0.165052	0.00562773		0.0516794	0.00868877
0.1166403353478085	0.027796375110383506		0.037878288447232816	0.0170639		0.165057	0.00543367		0.051711	0.00868877
0.11758485721743749	0.028397377815472878		0.0386634	0.0170639		0.164993	0.00562773		0.0517426	0.00868877
0.1185294286281445	0.027345623081566475		0.0361454	0.0170639		0.164961	0.00465743		0.0517742	0.00868877
0.1185266148410013	0.027345623081566475		0.0356313	0.0170639		0.164929	0.00465743		0.0518058	0.00868877
0.11852384135626023	0.027345623081566475		0.035658483746005235	0.0170639		0.166776	0.00465743		0.0518375	0.00868877
0.1185184152951807	0.0270451		0.0356638	0.0170639		0.168623	0.0045604		0.0518691	0.00868877
0.1186360576786156	0.0267446		0.0357974	0.0170639		0.170471	0.0045604		0.0522709	0.00868877
0.11875371471219429	0.0267446		0.035687	0.0170639		0.172319	0.00465743		0.0526728	0.00868877
0.11887138639129491	0.0267446		0.035742	0.0170639		0.173007	0.00465743		0.0530747	0.00868877
0.11898907271129701	0.0267446		0.0357657	0.0170639		0.173696	0.00562773		0.0534766	0.00868877
0.11876606812253443	0.0267446		0.0357467	0.0170639		0.174385	0.00562773		0.0538785	0.00868877
0.11854324475408483	0.0267446		0.0357567	0.0170639		0.175073	0.00562773		0.0542804	0.00868877
0.1183206027142725	0.0267446		0.0357889	0.0170639		0.175152	0.00562773		0.0546824	0.00853896
0.1180981421114181	0.0267446		0.0357657	0.0170639		0.175231	0.00562773		0.0550843	0.00853896
0.11743786668021328	0.0267446		0.0357665	0.0170639		0.175389	0.00572476		0.0554012	0.00853896
0.11677765026903175	0.0267446		0.0357992	0.0170639		0.175344	0.00514258		0.0557181	0.010037
0.1161174929826089	0.0267446		0.0358265	0.0170639		0.175255	0.00475446		0.056035	0.010037
0.11545739492592051	0.0265944		0.0357964	0.0170639		0.17521	0.00475446		0.0563519	0.0109359
0.11555123444509267	0.0265944		0.0356037	0.0170639		0.177854	0.0045604		0.0566688	0.0116849
0.11564521971901887	0.0265944		0.035552873258562295	0.0170639		0.180501	0.0045604		0.0569857	0.0119845
0.11573935071086557	0.0265944		0.0356514	0.0170639		0.183149	0.0045604		0.0573026	0.0119845
0.11583362738375347	0.0265944		0.035736787369866095	0.0170639		0.18722	0.0055307		0.0576196	0.0116849
0.11600109357619293	0.0265944		0.0355028	0.0170639		0.18983	0.0055307		0.0591425	0.010037
0.11616856050324831	0.0265944		0.0355005	0.0170639		0.191033	0.00562773		0.059904	0.010037
0.11633602816459043	0.0265944		0.0354912	0.0170639		0.191045	0.00465743		0.0606655	0.00853896
0.11650349655988804	0.0265944		0.0355566	0.0170639		0.191057	0.00465743		0.0614271	0.00764013
0.11733639026891855	0.026444119023932417		0.0355266	0.0170639		0.191069	0.00465743		0.0621886	0.00764013
0.11816929444847181	0.026444119023932417		0.0355438	0.0170639		0.191061	0.00465743		0.0629501	0.00764013
0.11900220907516722	0.026444119023932417		0.0355602	0.0170639		0.191053	0.00465743		0.0637116	0.00808955
0.1198351341256934	0.026444119023932417		0.0352949	0.0170639		0.191044	0.00465743		0.0636175	0.00883858
0.11952850573028033	0.026444119023932417		0.0351885	0.0170639		0.191036	0.00465743		0.0635233	0.00883858
0.11922188880655485	0.026444119023932417		0.035113236296804726	0.0170639		0.191148	0.00465743		0.0634292	0.0118347
0.11891528336394694	0.026444119023932417		0.0351879	0.0170639		0.191259	0.00475446		0.0633351	0.0118347
0.11860868941189694	0.026444119023932417		0.0353152	0.0170639		0.191371	0.00475446		0.063241	0.0121343
0.11845431147847958	0.026444119023932417		0.0352234	0.0170639		0.191482	0.00475446		0.0631469	0.0121343
0.11830005057595658	0.026444119023932417		0.0351795	0.0170639		0.191474	0.00475446		0.0639492	0.0101868
0.11814590675276537	0.026444119023932417		0.0351928	0.0170639		0.191465	0.00475446		0.0669203	0.00868877
0.11799188005733383	0.026444119023932417		0.035146190193879906	0.0170639		0.191457	0.00475446		0.0679108	0.00868877
0.1179673494448973	0.026444119023932417		0.0351805	0.0170639		0.191448	0.00475446		0.0689012	0.0101868
0.1179428219513867	0.026444119023932417		0.0351887	0.0170639		0.191339	0.00475446		0.0698917	0.0101868
0.11791829757700693	0.026444119023932417		0.035181139056721454	0.0170639		0.191229	0.00475446		0.0708822	0.0109359
0.11789377632196352	0.026444119023932417		0.035199375116947665	0.0170639		0.191119	0.00475446		0.0706941	0.0109359
0.11813224624521941	0.026444119023932417		0.0348816	0.0170639		0.191009	0.00475446		0.0705059	0.0116849
0.11837071900334228	0.026444119023932417		0.0341842	0.0170639		0.190982	0.00475446		0.0703178	0.0116849
0.11860919459451862	0.026444119023932417		0.035220556722124145	0.0170639		0.190956	0.00475446		0.0697534	0.0116849
0.11884767301693776	0.026444119023932417		0.0351574	0.0170639		0.19093	0.00475446		0.0695652	0.0104864
0.11859045004203707	0.026444119023932417		0.0350976	0.0170639		0.190903	0.00475446		0.0693771	0.00898838
0.11833322881766888	0.026444119023932417		0.035210858930401566	0.0170639		0.19076	0.00475446		0.0694339	0.00988722
0.1180760093450409	0.026444119023932417		0.0353009	0.0170639		0.190617	0.00465743		0.0694907	0.00973742
0.11781879162536359	0.026444119023932417		0.0356747	0.0170639		0.190474	0.00465743		0.0695475	0.00958761
0.11786783420068775	0.026444119023932417		0.035587653936663126	0.0170639		0.19033	0.00465743		0.0696043	0.00958761
0.11791687763056102	0.026444119023932417		0.0355756	0.0170639		0.190446	0.00465743		0.0696612	0.00958761
0.1179659219148707	0.026444119023932417		0.0355976	0.0170639		0.190563	0.00465743		0.069718	0.00958761
0.11801496705350403	0.026444119023932417		0.0355805	0.0170639		0.190679	0.00465743		0.0697749	0.00958761
0.11806866583105899	0.026444119023932417		0.0356017	0.0170639		0.190795	0.00465743		0.0698319	0.00958761
0.1181223717131744	0.026444119023932417		0.0356452	0.0170639		0.190825	0.00465743		0.0698752	0.00958761
0.11817608469882594	0.026444119023932417		0.0355946	0.0170639		0.190854	0.00465743		0.0699186	0.00958761
0.11822980478699072	0.026444119023932417		0.036070568657936876	0.0170639		0.190884	0.00465743		0.069962	0.00973742
0.1185300861801098	0.026444119023932417		0.0353681	0.0170639		0.190914	0.00465743		0.0700054	0.00973742
0.11883036818614462	0.026444119023932417		0.0378248	0.0170639		0.190914	0.00465743		0.0700488	0.00973742
0.11913065080460138	0.026444119023932417		0.0399204	0.0170639		0.190915	0.00465743		0.0700922	0.00973742
0.11943093403498756	0.026444119023932417		0.0417771	0.0170639		0.190915	0.00465743		0.0701356	0.00973742
0.11944495665834093	0.026444119023932417		0.0430989	0.0170639		0.190916	0.00465743		0.070179	0.00973742
0.11945897949364859	0.026444119023932417		0.0430927	0.0170639		0.190821	0.00465743		0.0701789	0.00973742
0.11947300254090173	0.026444119023932417		0.0431896	0.0193391		0.190727	0.00465743		0.0701789	0.00973742
0.11948702580009288	0.026444119023932417		0.0423458	0.0236051		0.190633	0.00465743		0.0701789	0.00973742
0.1194097476789558	0.026444119023932417		0.0426323	0.025027063660329512		0.190538	0.00465743		0.0701789	0.00973742
0.1193324821108527	0.026444119023932417		0.043195150668290695	0.0241739		0.190632	0.00465743		0.0701789	0.00973742
0.11925522909838272	0.026444119023932417		0.0432233	0.0227519		0.190725	0.00465743		0.0701789	0.00973742
0.11917798864414617	0.026444119023932417		0.0427658	0.021045485350731637		0.190818	0.00465743		0.070179	0.00973742
0.11917260124714549	0.026444119023932417		0.0429617	0.019623493097303824		0.190912	0.00465743		0.0701791	0.00973742
0.11916721548306909	0.026444119023932417		0.0435616	0.0182015		0.190968	0.00465743		0.0701821	0.00973742
0.11916183135194056	0.026444119023932417		0.0439135	0.019623493097303824		0.191023	0.00465743		0.0701852	0.00973742
0.11915644885378346	0.026444119023932417		0.043642069248769066	0.016495110139762632		0.191079	0.00465743		0.0701882	0.00973742
0.11914278995662526	0.026444119023932417		0.0461128	0.016495110139762632		0.191135	0.00465743		0.0701913	0.00973742
0.11912913202323402	0.026444119023932417		0.0477482	0.016495110139762632		0.19109	0.00465743		0.0701943	0.00973742
0.1191154750536452	0.026444119023932417		0.0484947	0.017348305491819323		0.191046	0.00465743		0.0701974	0.00973742
0.11910181904789426	0.026444119023932417		0.0505849	0.0190547		0.191002	0.00465743		0.0702004	0.00973742
0.11977546749160191	0.026444119023932417		0.0500953	0.024742665209643952		0.190957	0.00465743		0.0702035	0.00973742
0.12044914091844795	0.026444119023932417		0.0502159	0.025027063660329512		0.191149	0.00465743		0.0702612	0.00973742
0.121123	0.026444119023932417		0.049224579496268274	0.0244583		0.191341	0.00465743		0.0703189	0.00973742
0.12179656254151662	0.026444119023932417		0.0494404	0.023889469857587265		0.191533	0.00465743		0.0703767	0.00973742
0.12319713470907112	0.026444119023932417		0.0495701	0.0227519		0.191725	0.00465743		0.0704344	0.00973742
0.12459778480313327	0.026444119023932417		0.0502754	0.0218987		0.191932	0.00465743		0.0704922	0.00973742
0.1259985125328998	0.026444119023932417		0.0510741	0.020761086900046074		0.192139	0.00465743		0.07055	0.00973742
0.1273993176089973	0.026444119023932417		0.0539383	0.021045485350731637		0.192346	0.00465743		0.0706077	0.00973742
0.12830347417767735	0.016227073037413074		0.055262	0.022467477604159448		0.192553	0.00465743		0.0706655	0.00973742
0.13044184076983453	0.0326044		0.0575931	0.021045485350731637		0.192623	0.00465743		0.070669	0.00973742
0.12986752676874508	0.0317029		0.0569635	0.026449055913757326		0.192694	0.00465743		0.0706725	0.00973742
0.12871936622044433	0.029899884578196312		0.0560837	0.028724243519241827		0.192764	0.0045604		0.070676	0.00973742
0.12896212377382327	0.029899884578196312		0.0560837	0.029861837321984077		0.192834	0.0045604		0.0706795	0.00973742
0.12920489556141368	0.028848129844289905		0.0558148	0.029861837321984077		0.192859	0.0045604		0.0706829	0.00973742
0.12944768157403766	0.028848129844289905		0.0555559	0.029293		0.192884	0.0045604		0.0706864	0.00973742
0.12969048180252346	0.028848129844289905		0.056187325788673755	0.025027063660329512		0.192909	0.0045604		0.0706899	0.00973742
0.13143810581825588	0.0289984		0.0561427	0.0230363		0.192934	0.0045604		0.0706934	0.00973742
0.13318574108865022	0.029899884578196312		0.0560393	0.021045485350731637		0.193724	0.0045604		0.0706663	0.00973742
0.1349333875617152	0.029899884578196312		0.056198	0.0190547		0.194513	0.0045604		0.0706393	0.00973742
0.1382095779064528	0.0440234		0.0556303	0.018485899294561573		0.195303	0.0045604		0.0706122	0.00973742
0.1387204592944052	0.0395159		0.055565719188306106	0.018485899294561573		0.196092	0.0045604		0.0705851	0.00973742
0.1386992967717941	0.0395159		0.0551181	0.0182015		0.198097	0.0045604		0.070558	0.00973742
0.13867814375449428	0.0402672		0.0549361	0.0182015		0.200101	0.0045604		0.070531	0.00973742
0.13865700024303507	0.039065175830809255		0.0548136	0.0179171		0.202106	0.0045604		0.0705039	0.00973742
0.1386358662379459	0.044924952205430635		0.0556152	0.0179171		0.204027	0.00572476		0.0704768	0.00973742
0.1381352619255421	0.0359099		0.0568921	0.0179171		0.203984	0.00669505		0.0704359	0.00973742
0.1376348053249552	0.0359099		0.0571529	0.017632703942504886		0.203942	0.00669505		0.0703949	0.00973742
0.1371344966312115	0.0359099		0.0571529	0.017632703942504886		0.203907	0.00659802		0.070354	0.00973742
0.13663433603962127	0.0329049		0.0571529	0.017632703942504886		0.203872	0.00659802		0.0703131	0.00973742
0.13655473042563357	0.0329049		0.0574052	0.017632703942504886		0.203837	0.00562773		0.0702721	0.00973742
0.13647519706975192	0.0320034		0.0573	0.017632703942504886		0.203802	0.00562773		0.0702312	0.00973742
0.13639573598714766	0.0320034		0.0571935	0.017632703942504886		0.205146	0.00572476		0.0701903	0.00973742
0.13631634719298263	0.0320034		0.0571864	0.017632703942504886		0.206489	0.00514258		0.0701494	0.00973742
0.13662528061416132	0.0314024		0.0572109	0.017632703942504886		0.207833	0.00504555		0.0701752	0.00973742
0.13693424003160298	0.0314024		0.0576268	0.017632703942504886		0.209177	0.00504555		0.0702009	0.00973742
0.1375522367705472	0.030801388635830367		0.0577577	0.017348305491819323		0.211445	0.00504555		0.0702267	0.00973742
0.13715599106294796	0.030801388635830367		0.058455714608495975	0.017348305491819323		0.213713	0.00504555		0.0702524	0.00973742
0.13675975086818024	0.030651137959558025		0.0584549	0.017348305491819323		0.215982	0.00572476		0.0702782	0.00973742
0.13636351619201076	0.030651137959558025		0.058679	0.017348305491819323		0.218251	0.00514258		0.070304	0.00973742
0.13596728704021463	0.030651137959558025		0.0586541	0.017348305491819323		0.217714	0.00611287		0.0703297	0.00973742
0.13574054922812623	0.030651137959558025		0.0593238	0.017348305491819323		0.217176	0.00640396		0.0703555	0.00973742
0.135514	0.030651137959558025		0.0600402	0.017348305491819323		0.216639	0.00630693		0.070823	0.00973742
0.13528760942468757	0.030651137959558025		0.060070804434368893	0.017348305491819323		0.216101	0.00659802		0.0712905	0.00973742
0.13506140764715344	0.030651137959558025		0.060603372359286894	0.017348305491819323		0.216055	0.00562773		0.0717581	0.00973742
0.13532067569274261	0.030651137959558025		0.0604592	0.017348305491819323		0.216008	0.00562773		0.0722256	0.00973742
0.13558018878812075	0.030651137959558025		0.0600697	0.017348305491819323		0.215962	0.00562773		0.0726931	0.00973742
0.13583994676532346	0.030651137959558025		0.0605032	0.017348305491819323		0.215915	0.00562773		0.0731607	0.00973742
0.13609994945638074	0.030651137959558025		0.060397377767322256	0.017348305491819323		0.216537	0.00475446		0.0736282	0.0113853
0.13610400545288612	0.030651137959558025		0.0603158	0.017348305491819323		0.217159	0.00475446		0.0742453	0.013183
0.13610818740914876	0.030651137959558025		0.060333271862544786	0.017348305491819323		0.217782	0.00475446		0.0743948	0.013183
0.13611249532377803	0.0305009		0.059768358146995965	0.017348305491819323		0.218404	0.00475446		0.0745444	0.0137822
0.1361169291953409	0.0305009		0.0595571	0.017348305491819323		0.221354	0.00475446		0.0746939	0.0137822
0.13611516179218575	0.0305009		0.0600374	0.017348305491819323		0.224304	0.00562773		0.0748434	0.0137822
0.13611339439335202	0.0305009		0.0603289	0.017348305491819323		0.227254	0.00562773		0.0749929	0.014681
0.13611162699883989	0.0305009		0.0600063	0.017348305491819323		0.230204	0.00562773		0.0751425	0.013183
0.1361098596086486	0.0305009		0.0595181	0.017348305491819323		0.230186	0.00659802		0.075292	0.0133328
0.13609442979005304	0.0305009		0.060054037068631376	0.017348305491819323		0.230177	0.00659802		0.0762214	0.0118347
0.1360790006554338	0.0305009		0.0595181	0.017348305491819323		0.230167	0.00659802		0.0780802	0.0104864
0.13606357220481854	0.0305009		0.058899238402933894	0.017348305491819323		0.230296	0.00659802		0.0808684	0.0130332
0.1360481444382354	0.0305009		0.0584783	0.017348305491819323		0.230425	0.00659802		0.0827273	0.0134826
0.13606887981084853	0.0305009		0.0588247	0.017348305491819323		0.230553	0.00659802		0.0831836	0.0134826
0.13608961805373626	0.0305009		0.058870878673165254	0.017348305491819323		0.230682	0.00562773		0.0836399	0.013183
0.13611035916674236	0.0305009		0.058884659210863194	0.017348305491819323		0.231202	0.00543367		0.0840963	0.013183
0.13613110314970903	0.0305009		0.058897926270464786	0.017348305491819323		0.231721	0.00533664		0.0845527	0.013183
0.13629263972059735	0.0305009		0.058607864488943395	0.017348305491819323		0.23224	0.00572476		0.085009	0.0116849
0.13645418403639814	0.0305009		0.058605032206812215	0.017348305491819323		0.23276	0.00514258		0.0854654	0.0116849
0.13661573609380914	0.0305009		0.058357402734033524	0.017348305491819323		0.234143	0.00504555		0.0859218	0.0104864
0.1367772958895299	0.0305009		0.0589278	0.017348305491819323		0.235526	0.00504555		0.0863783	0.0116849
0.136655	0.0305009		0.0592633	0.017348305491819323		0.23691	0.00572476		0.0865572	0.0116849
0.13653214623335042	0.0305009		0.0592297	0.017348305491819323		0.238293	0.00572476		0.0867362	0.0118347
0.1364095747194096	0.0305009		0.0592388	0.017348305491819323		0.238306	0.00659802		0.0869152	0.0133328
0.13628700541585462	0.0305009		0.059336850004942335	0.017348305491819323		0.23831	0.00659802		0.0870941	0.0148308
0.13634990118380397	0.0305009		0.0591541	0.017348305491819323		0.238765	0.0062099		0.0872732	0.0148308
0.13641279706437126	0.0305009		0.0590813	0.017348305491819323		0.240131	0.00572476		0.0876312	0.0145312
0.13647569305753748	0.0305009		0.059050906102898634	0.017348305491819323		0.239704	0.00562773		0.0878102	0.0145312
0.13653858916328518	0.0305009		0.059178465687538845	0.017348305491819323		0.239277	0.00562773		0.0880879	0.0142316
0.13654	0.0305009		0.0591815	0.017348305491819323		0.23885	0.00562773		0.0883656	0.0142316
0.1365406631507101	0.0305009		0.0591622	0.017348305491819323		0.238423	0.00543367		0.0886433	0.0142316
0.13654170289296286	0.0305009		0.0592517	0.017348305491819323		0.238687	0.00533664		0.0889211	0.0148308
0.13654274446756934	0.0305009		0.0591417	0.017348305491819323		0.238951	0.00533664		0.0891988	0.013932
0.13639341996721788	0.0305009		0.0591323	0.017348305491819323		0.239215	0.00533664		0.0897543	0.0136324
0.13624409712507227	0.0305009		0.0591084	0.017348305491819323		0.239479	0.00533664		0.090032	0.0136324
0.13609477594178537	0.0305009		0.0590269	0.017348305491819323		0.239445	0.00533664		0.0899885	0.0136324
0.13594545641801176	0.0305009		0.0591067	0.017348305491819323		0.239411	0.00533664		0.0899449	0.0136324
0.13579542030896954	0.0305009		0.059332464999488445	0.017348305491819323		0.239377	0.00533664		0.0899014	0.0136324
0.1356453842602635	0.0305009		0.059341786136993445	0.017348305491819323		0.239343	0.00533664		0.0898143	0.0133328
0.13549534827191806	0.0305009		0.059318508868168716	0.017348305491819323		0.239339	0.00533664		0.0897707	0.0133328
0.13534531234395636	0.0305009		0.0593485	0.017348305491819323		0.239334	0.00533664		0.0897272	0.0134826
0.13537886762487636	0.0305009		0.0593177	0.017348305491819323		0.239329	0.00533664		0.0896836	0.0134826
0.13541242641318701	0.0305009		0.059597	0.017348305491819323		0.239325	0.00533664		0.089662	0.0133328
0.1354459887085774	0.0305009		0.059653187654946385	0.017348305491819323		0.239282	0.00533664		0.0896405	0.0133328
0.13547955451073598	0.0305009		0.060832247100472886	0.017348305491819323		0.239239	0.00533664		0.089619	0.0133328
0.1354741287609086	0.0305009		0.0615819	0.017348305491819323		0.239197	0.00533664		0.0895975	0.0133328
0.1354687064013376	0.0305009		0.0647916	0.017348305491819323		0.239154	0.00523961		0.0895761	0.0133328
0.13546328743207067	0.0305009		0.066313	0.017348305491819323		0.239138	0.00523961		0.0895547	0.0133328
0.1354578718531577	0.0305009		0.066845	0.0230363		0.239123	0.00523961		0.0895334	0.0133328
0.13538716878525658	0.0305009		0.0679603	0.028724243519241827		0.239107	0.00523961		0.0895121	0.0133328
0.13531647904801236	0.0305009		0.065772	0.026449055913757326		0.239092	0.00523961		0.0895192	0.0133328
0.13524580264391395	0.0305009		0.0658332	0.027017852815128453		0.239074	0.00523961		0.0895263	0.013183
0.13517513957545274	0.0305009		0.0665075	0.025880259012386202		0.239056	0.00514258		0.0895333	0.013183
0.13529580189503115	0.0305009		0.0649083	0.027017852815128453		0.239038	0.00514258		0.0895404	0.013183
0.13541646673443364	0.0305009		0.064915	0.0236051		0.23902	0.00514258		0.0895475	0.013183
0.13553713409285698	0.0305009		0.0660871	0.022183079153473884		0.239052	0.00514258		0.0895545	0.013183
0.13565780396949825	0.0305009		0.0659026	0.022183079153473884		0.239085	0.00514258		0.0895616	0.013183
0.1357129912574451	0.0305009		0.0646801	0.0218987		0.239118	0.00514258		0.0895687	0.013183
0.1357681868104664	0.030350636607013343		0.0669163	0.0218987		0.239151	0.00514258		0.089587	0.013183
0.13582339062735674	0.030350636607013343		0.0674871	0.0218987		0.238629	0.00514258		0.0896053	0.013183
0.13587860270691196	0.030350636607013343		0.0701512	0.021045485350731637		0.238106	0.00514258		0.0896236	0.013183
0.13698087900523773	0.030350636607013343		0.0711219	0.025880259012386202		0.237584	0.00514258		0.0896419	0.013183
0.13808319950197903	0.030350636607013343		0.0716527	0.028439845068556263		0.237062	0.00514258		0.0896601	0.013183
0.13918556406883104	0.030350636607013343		0.0716527	0.0312838		0.237469	0.00514258		0.0896784	0.013183
0.14028797257797956	0.030350636607013343		0.0715199	0.030715032674040767		0.237876	0.00504555		0.0896967	0.013183
0.14148933305490777	0.0305009		0.0713566	0.0565953		0.238283	0.00504555		0.089715	0.013183
0.14389206205203223	0.0359099		0.0719733	0.0267335		0.238689	0.00504555		0.0897148	0.013183
0.14509343055535226	0.044924952205430635		0.0717934	0.026449055913757326		0.238713	0.00504555		0.0897146	0.013183
0.14542572512678786	0.0389149		0.0719205	0.025311462111015075		0.238737	0.00504555		0.0897143	0.013183
0.14575810410716994	0.0389149		0.0722527	0.0244583		0.238761	0.00504555		0.0897141	0.013183
0.14609056742306073	0.0410184		0.0729087	0.0241739		0.238784	0.00504555		0.0897139	0.013183
0.1464231150010873	0.041619437327439085		0.0736694	0.0236051		0.238928	0.00504555		0.0897136	0.013183
0.1466924428412426	0.041619437327439085		0.0764735	0.0236051		0.239072	0.00504555		0.0897134	0.013183
0.14696177566136875	0.0410184		0.0778791	0.0241739		0.239215	0.00504555		0.0897132	0.013183
0.1472311134579592	0.0402672		0.0793128	0.0281554		0.239359	0.00504555		0.0897138	0.013183
0.14750045622750907	0.0387647		0.0794379	0.027017852815128453		0.239789	0.00504555		0.0897144	0.013183
0.1472756645819307	0.0389149		0.0839268	0.029293		0.240219	0.00504555		0.089715	0.013183
0.14705089362061952	0.0389149		0.0845114	0.029577438871298514		0.240649	0.00504555		0.0897157	0.013183
0.14682614335573774	0.0374124		0.084624	0.027017852815128453		0.241079	0.00504555		0.0897163	0.013183
0.14660141379945496	0.0374124		0.0845442	0.025311462111015075		0.240124	0.00504555		0.0897169	0.013183
0.14707582647773115	0.0374124		0.0838818	0.0241739		0.239168	0.00504555		0.0897175	0.013183
0.14755024649800777	0.0359099		0.0844846	0.0236051		0.238213	0.00504555		0.0897181	0.013183
0.14802467385118362	0.0359099		0.0845031	0.022467477604159448		0.237257	0.00504555		0.0897467	0.013183
0.14849910852817128	0.0357597		0.0844871	0.022467477604159448		0.237629	0.00504555		0.0897753	0.013183
0.1528646245911088	0.0402672		0.0846708	0.0218987		0.238	0.00504555		0.089804	0.013183
0.15431992939822187	0.0434224		0.084871	0.0218987		0.238371	0.00504555		0.0898326	0.013183
0.15444942959754773	0.0425209		0.0837972	0.0218987		0.238742	0.00504555		0.0898612	0.013183
0.15457893537579903	0.045526		0.0839408	0.0218987		0.23879	0.00504555		0.0898898	0.013183
0.15483796366156866	0.0425209		0.0841795	0.0218987		0.238838	0.00504555		0.0899184	0.013183
0.15434518004189238	0.0443239		0.0838644	0.0218987		0.238886	0.00504555		0.089947	0.013183
0.15385244244938318	0.0428214		0.0843992	0.0218987		0.238934	0.00504555		0.0898547	0.013183
0.15335975094303186	0.040417431917260334		0.0844195	0.0218987		0.238535	0.00504555		0.0897624	0.013183
0.1528671055819259	0.0389149		0.0849434	0.0218987		0.238136	0.00504555		0.0896701	0.013183
0.15329986700884946	0.0389149		0.0837564	0.0218987		0.237737	0.00504555		0.0895778	0.013183
0.15373267562903967	0.0380134		0.0831696	0.0218987		0.237338	0.00504555		0.0894855	0.013183
0.15459843423692324	0.037562669068085815		0.0841736	0.0218987		0.237781	0.00504555		0.0893009	0.013183
0.15655851279189062	0.037562669068085815		0.0837803	0.0218987		0.238223	0.00504555		0.0898392	0.0121343
0.15851903312896487	0.037562669068085815		0.0837401	0.0218987		0.238666	0.00504555		0.0904697	0.0121343
0.16047999300910076	0.037562669068085815		0.0831639	0.0218987		0.239109	0.00504555		0.0911003	0.0121343
0.16244139020785894	0.037562669068085815		0.0827205	0.0218987		0.239115	0.00504555		0.0917309	0.0122841
0.1636487396370741	0.0435727		0.0829868	0.0218987		0.239121	0.00504555		0.0936227	0.0133328
0.16485615460854575	0.044924952205430635		0.0829826	0.0218987		0.239127	0.00494852		0.0942533	0.013183
0.16689854049583225	0.0492822		0.0833276	0.0218987		0.239134	0.00494852		0.0943532	0.0143814
0.16671222147314804	0.0489817		0.0835157	0.0218987		0.240793	0.00494852		0.0944532	0.0148308
0.16652590305868334	0.0489817		0.0838433	0.0218987		0.242453	0.00494852		0.0945531	0.0148308
0.16668046616465984	0.0462772		0.0837875	0.0218987		0.244113	0.00494852		0.094653	0.0163289
0.16673199911683462	0.0464275		0.0836996	0.0218987		0.245772	0.0055307		0.094753	0.0155799
0.1667447268149765	0.044924952205430635		0.0836491	0.0218987		0.250222	0.00494852		0.0948529	0.0155799
0.16675055161607133	0.0432722		0.0838506	0.0218987		0.254671	0.00650099		0.0949528	0.0155799
0.16671823674455633	0.0432722		0.0838073	0.0218987		0.25912	0.00582179		0.0950527	0.0151304
0.16668597463554324	0.0417697		0.0837934	0.0218987		0.262851	0.00766535		0.0965812	0.013932
0.1666537652934095	0.0417697		0.0837833	0.0218987		0.262134	0.0071802		0.0973455	0.0128833
0.16649912444600004	0.041619437327439085		0.084005	0.0218987		0.26142	0.0071802		0.0981098	0.0133328
0.16634448754573739	0.041619437327439085		0.0842339	0.0218987		0.260707	0.0071802		0.0988741	0.0133328
0.16619	0.041469186651166744		0.0845286	0.0218987		0.260697	0.00659802		0.0996384	0.0133328
0.16603522559293285	0.041469186651166744		0.0847469	0.0218987		0.260686	0.00659802		0.101201	0.0163289
0.16507840996904527	0.041469186651166744		0.0848341	0.0218987		0.26065	0.00494852		0.101235	0.0158795
0.16412185352787154	0.041469186651166744		0.0848441	0.0218987		0.260633	0.00494852		0.101268	0.0163289
0.16316555690884618	0.041318935974894395		0.0848038	0.0218987		0.260617	0.00494852		0.101302	0.0161791
0.16220952075333467	0.041318935974894395		0.0847788	0.0218987		0.260601	0.00494852		0.10137	0.013183
0.16228739111637183	0.041318935974894395		0.0848004	0.0218987		0.260584	0.00494852		0.101404	0.0119845
0.16236527559733696	0.041318935974894395		0.0846906	0.0218987		0.260568	0.00485149		0.101438	0.0119845
0.16244317419339296	0.041318935974894395		0.0846434	0.021614282252102757		0.260535	0.00485149		0.102362	0.0115351
0.16252108690170247	0.041318935974894395		0.0845944	0.021614282252102757		0.262426	0.00485149		0.104209	0.0112355
0.1623974399699746	0.041318935974894395		0.0846196	0.021614282252102757		0.264317	0.00485149		0.105132	0.0116849
0.16227387336004262	0.041318935974894395		0.0845941	0.021614282252102757		0.26929	0.00494852		0.106056	0.0133328
0.16215038709752716	0.041318935974894395		0.084792	0.021614282252102757		0.270481	0.00591882		0.10698	0.014681
0.1620269812080424	0.041318935974894395		0.0848629	0.021614282252102757		0.271672	0.00591882		0.108827	0.0161791
0.16214884312652153	0.041168685298622054		0.0847221	0.021614282252102757		0.272801	0.00679208		0.108856	0.0164787
0.16227070918679956	0.041168685298622054		0.0847462	0.021614282252102757		0.272944	0.00533664		0.108997	0.0152803
0.16239257938757443	0.041168685298622054		0.0847101	0.021614282252102757		0.275912	0.00533664		0.109025	0.0152803
0.16251445372754447	0.041168685298622054		0.0846142	0.021614282252102757		0.278879	0.00533664		0.109054	0.0161791
0.16238494512031804	0.041168685298622054		0.0846433	0.021614282252102757		0.281847	0.00533664		0.10891	0.0143814
0.16225555140616485	0.041168685298622054		0.0846444	0.021614282252102757		0.284814	0.00572476		0.108766	0.014681
0.16212627262346124	0.041168685298622054		0.0846377	0.021614282252102757		0.285894	0.00611287		0.108478	0.0136324
0.16199710881056825	0.041168685298622054		0.084604	0.021614282252102757		0.288055	0.00679208		0.108191	0.0134826
0.1619991998953986	0.041168685298622054		0.0846476	0.021614282252102757		0.288836	0.00669505		0.108047	0.0134826
0.1620014264887839	0.041168685298622054		0.0846513	0.021614282252102757		0.288736	0.00659802		0.107903	0.0134826
0.1620037885899438	0.041168685298622054		0.0846581	0.021614282252102757		0.289652	0.00659802		0.107868	0.0134826
0.16200628619805257	0.041168685298622054		0.0847215	0.021614282252102757		0.290568	0.00485149		0.107834	0.0134826
0.16217710543924857	0.041168685298622054		0.0846746	0.021614282252102757		0.291485	0.00562773		0.107799	0.0134826
0.16234793505153683	0.041168685298622054		0.0846842	0.021614282252102757		0.292401	0.00543367		0.107764	0.0134826
0.16251877503034493	0.041168685298622054		0.0846789	0.021614282252102757		0.29438	0.00543367		0.10773	0.0134826
0.1626896253711038	0.041168685298622054		0.0845389	0.021614282252102757		0.296359	0.00572476		0.107695	0.0134826
0.16254844137551994	0.041168685298622054		0.0845889	0.021614282252102757		0.298338	0.00562773		0.107661	0.0134826
0.16240727386097314	0.041168685298622054		0.0847099	0.021614282252102757		0.300317	0.00659802		0.107626	0.0134826
0.1622661228334682	0.041168685298622054		0.0846554	0.021614282252102757		0.300606	0.00659802		0.107612	0.0134826
0.1621249882990118	0.041168685298622054		0.0845903	0.021614282252102757		0.301184	0.00756832		0.107599	0.0134826
0.16212432145228778	0.041168685298622054		0.0845878	0.021614282252102757		0.301473	0.00737426		0.107585	0.0133328
0.16212365460569642	0.041168685298622054		0.0842847	0.021614282252102757		0.30141	0.00737426		0.107572	0.0133328
0.1621229877592377	0.041168685298622054		0.0841359	0.021614282252102757		0.301346	0.00708317		0.107558	0.0133328
0.1621223209129124	0.041168685298622054		0.0837624	0.021614282252102757		0.301283	0.00747129		0.107545	0.0133328
0.16216125336532192	0.041168685298622054		0.0836975	0.021614282252102757		0.301167	0.00611287		0.107531	0.0133328
0.16220019505909583	0.041168685298622054		0.0837088	0.021614282252102757		0.301113	0.00669505		0.107518	0.0133328
0.16223914599330394	0.041168685298622054		0.0847523	0.021329883801417197		0.30106	0.00514258		0.10752	0.0134826
0.16227810616701804	0.041168685298622054		0.0884638	0.021329883801417197		0.301007	0.0055307		0.107523	0.0134826
0.16215329037300721	0.041168685298622054		0.0901126	0.021329883801417197		0.300876	0.0055307		0.107526	0.0134826
0.16202847519361413	0.041168685298622054		0.0902054	0.025311462111015075		0.300746	0.00543367		0.107529	0.0134826
0.1619036606290379	0.0410184		0.0898033	0.0281554		0.300616	0.00543367		0.107531	0.0134826
0.16177884667947567	0.0410184		0.0899987	0.029861837321984077		0.300529	0.00523961		0.107534	0.0134826
0.16198517209829186	0.0410184		0.090425	0.0301462		0.300614	0.00514258		0.107537	0.0134826
0.16219150567463098	0.0410184		0.0903566	0.029293		0.300656	0.00514258		0.10754	0.0134826
0.16239784740414803	0.0410184		0.0898515	0.027017852815128453		0.300621	0.00514258		0.107633	0.0134826
0.16260419728250355	0.0410184		0.0902637	0.025311462111015075		0.300586	0.00514258		0.107726	0.0134826
0.16282	0.0410184		0.0906874	0.0241739		0.300551	0.00514258		0.107819	0.0134826
0.16303508628136507	0.0410184		0.0906645	0.0236051		0.300517	0.00514258		0.107912	0.0134826
0.16325064733703618	0.0410184		0.0908211	0.023320672956216138		0.300582	0.00514258		0.108005	0.0134826
0.16346628603928598	0.0410184		0.093356	0.0227519		0.300647	0.00514258		0.108098	0.0134826
0.1638557359660711	0.0410184		0.0965562	0.022183079153473884		0.300713	0.00514258		0.108191	0.0134826
0.16424523833452895	0.0410184		0.0964231	0.0227519		0.300778	0.00514258		0.108269	0.0136324
0.1646347930920441	0.0410184		0.095072	0.023889469857587265		0.300751	0.00514258		0.108255	0.0136324
0.16502440018606318	0.0410184		0.0950597	0.026164657463071762		0.300723	0.00514258		0.10824	0.0136324
0.16497793928495233	0.0410184		0.0950612	0.028724243519241827		0.300696	0.00514258		0.108226	0.0136324
0.16493147937865127	0.0410184		0.0976812	0.030430634223355204		0.300669	0.00514258		0.108211	0.0136324
0.1648850204672787	0.0410184		0.0972849	0.030999431124726327		0.300652	0.00514258		0.108197	0.0136324
0.16483856255095367	0.0410184		0.0977027	0.029861837321984077		0.300635	0.00514258		0.108182	0.0136324
0.16482323276735752	0.0410184		0.0970269	0.028439845068556263		0.300617	0.00514258		0.108168	0.0136324
0.164808	0.0410184		0.0970594	0.0551733		0.3006	0.00514258		0.108211	0.0136324
0.1647941036556262	0.0410184		0.0970761	0.025311462111015075		0.300632	0.00514258		0.108254	0.0136324
0.1647803043657648	0.0410184		0.0958153	0.0236051		0.300663	0.00514258		0.108297	0.0136324
0.16495306521048075	0.0410184		0.0970034	0.022183079153473884		0.300695	0.00514258		0.10834	0.0136324
0.16512622344577227	0.0410184		0.0970167	0.0218987		0.300726	0.00514258		0.108383	0.0136324
0.1652997788944888	0.0410184		0.097938	0.0218987		0.300593	0.00514258		0.108426	0.0136324
0.16547373137917745	0.0410184		0.0976753	0.022183079153473884		0.30046	0.00514258		0.10847	0.0136324
0.1653199622497825	0.0410184		0.10106993038684202	0.022183079153473884		0.300327	0.00514258		0.108513	0.0136324
0.16516625618780462	0.0410184		0.10015041889786154	0.021045485350731637		0.300195	0.00514258		0.108502	0.0136324
0.1650126132182065	0.0410184		0.10371116358388704	0.0318526		0.300385	0.00514258		0.108492	0.0136324
0.16485903336595364	0.0410184		0.1042553156909634	0.0332746		0.300574	0.00514258		0.108482	0.0136324
0.16484508954823082	0.0410184		0.10441729282755938	0.032137024927468574		0.300764	0.00514258		0.108472	0.0136324
0.16483114637474247	0.0410184		0.10413209194314216	0.0338434		0.300954	0.00514258		0.108462	0.0136324
0.1648172038455118	0.0410184		0.10540322171682577	0.032990220279525265		0.300944	0.00514258		0.108451	0.0136324
0.16480326196056294	0.0410184		0.10612406093028985	0.032421423378154145		0.300935	0.00514258		0.108441	0.0136324
0.16471469217931162	0.0410184		0.10675444865825455	0.0312838		0.300925	0.00514258		0.108431	0.0136324
0.1646261239336795	0.0410184		0.10651989128168797	0.0327058		0.300916	0.00514258		0.108425	0.0136324
0.16453755722401725	0.0410184		0.10512327308646703	0.028439845068556263		0.30087	0.00514258		0.10842	0.0136324
0.16444899205067529	0.0410184		0.10662002721989187	0.027302251265814013		0.300825	0.00514258		0.108415	0.0136324
0.16677226168574297	0.0410184		0.10665419001986705	0.027871048167185136		0.300779	0.00514258		0.108409	0.0136324
0.1690955314879948	0.0410184		0.10670563679190244	0.0281554		0.300733	0.00514258		0.108404	0.0136324
0.1714188014564359	0.0410184		0.10636124866098329	0.0281554		0.301072	0.00514258		0.108398	0.0136324
0.17374207159007796	0.0440234		0.10519107726760248	0.028439845068556263		0.301411	0.00514258		0.108393	0.0136324
0.17496920992467682	0.0500335		0.10506145608639116	0.028439845068556263		0.30175	0.00514258		0.108387	0.0136324
0.17558280516111613	0.050935		0.10512686519845503	0.0281554		0.302089	0.00514258		0.108444	0.0136324
0.17619641774071648	0.050935		0.10476115900131033	0.028439845068556263		0.301863	0.00514258		0.108501	0.0136324
0.1765173740350743	0.049432472493600936		0.10476854569636598	0.028439845068556263		0.301637	0.00514258		0.108558	0.0136324
0.17497018518702417	0.056794755630945756		0.10422359617131664	0.028439845068556263		0.301412	0.00514258		0.108614	0.0136324
0.17445455408223112	0.045976706939337045		0.10331722557676297	0.028439845068556263		0.301186	0.00514258		0.108671	0.0136324
0.1747483268559487	0.0464275		0.1033427832268191	0.028439845068556263		0.300896	0.00514258		0.108728	0.0136324
0.17504212489878046	0.045526		0.10300077377506289	0.028439845068556263		0.300605	0.00514258		0.108784	0.0136324
0.17562979671600484	0.0450752		0.10239159315979492	0.028439845068556263		0.300315	0.00514258		0.108841	0.0136324
0.17697929485542294	0.0450752		0.1023634602055137	0.028439845068556263		0.300024	0.00514258		0.10947	0.0137822
0.17832904096128618	0.0450752		0.10258004932706512	0.028439845068556263		0.299979	0.00514258		0.110099	0.0137822
0.17967903418245268	0.0447747		0.1033932150006202	0.028439845068556263		0.299934	0.00514258		0.110728	0.0137822
0.18102927367151583	0.044474200176613604		0.1032420996717838	0.028439845068556263		0.299889	0.00514258		0.111357	0.0137822
0.18292081179049632	0.044924952205430635		0.10268871492334812	0.0565953		0.299844	0.00514258		0.112616	0.014681
0.1867045325160725	0.0584475		0.10270332794339618	0.0281554		0.299876	0.00514258		0.113936	0.0176772
0.1885967130710378	0.0506345		0.10273076554683801	0.0281554		0.299908	0.00514258		0.113998	0.0176772
0.18715341047847478	0.0506345		0.10252590631284098	0.0281554		0.29994	0.00514258		0.11406	0.017827
0.18571015146177755	0.0525877		0.10265470553111904	0.0281554		0.299973	0.00514258		0.114122	0.017827
0.1842669361802633	0.053789742105498896		0.10262240786065284	0.0281554		0.299976	0.00514258		0.114184	0.0169281
0.18404764399892462	0.0531887		0.10360835154221623	0.0281554		0.299979	0.00514258		0.114246	0.0175273
0.1852727749283882	0.058748014422486214		0.10374231634578054	0.0281554		0.299982	0.00514258		0.114308	0.0154301
0.1872069760661245	0.0441737		0.10295117609504435	0.0281554		0.299985	0.00514258		0.115146	0.0148308
0.18694721082318255	0.0441737		0.10284781678555725	0.0281554		0.300003	0.00514258		0.115922	0.0142316
0.18852411868907015	0.044924952205430635		0.1029092042905822	0.0281554		0.300022	0.00514258		0.117474	0.0142316
0.1903607756923056	0.0434224		0.1029518551677335	0.0281554		0.300041	0.00514258		0.11825	0.0148308
0.19219750629742174	0.0434224		0.10288067793234151	0.0281554		0.30006	0.00514258		0.119026	0.0157297
0.19403431016476194	0.044924952205430635		0.10285866487518132	0.0281554		0.300058	0.00514258		0.120578	0.0172277
0.1946719678133042	0.0584475		0.1029237939775795	0.0281554		0.300055	0.00514258		0.120782	0.0172277
0.1956797839267659	0.0578465		0.1028659347026273	0.0281554		0.300053	0.00514258		0.121189	0.0169281
0.19604950239984326	0.056945		0.1028935832971782	0.0281554		0.30005	0.00514258		0.121392	0.0176772
0.19641922662622685	0.056794755630945756		0.1028566851475828	0.0281554		0.30003	0.00514258		0.121596	0.0163289
0.1967889566005846	0.056945		0.10290028021045632	0.0281554		0.300011	0.00514258		0.122003	0.0148308
0.19666894305147523	0.056794755630945756		0.1020136080048866	0.0281554		0.299991	0.00514258		0.122207	0.0148308
0.1965489612101749	0.05394		0.10292012109107156	0.0281554		0.299971	0.00514258		0.122777	0.013932
0.1964290110862229	0.053038488724137176		0.10264230286396947	0.0281554		0.302675	0.00514258		0.123347	0.013932
0.19630909268916058	0.05394		0.10202983058304231	0.0281554		0.305379	0.00514258		0.124487	0.0154301
0.1961746381170392	0.0524375		0.1012480809230076	0.0281554		0.308084	0.00514258		0.125626	0.017827
0.19604018830420042	0.051836483313958424		0.10630850544789908	0.0281554		0.310789	0.00514258		0.126766	0.0179768
0.195906	0.0524375		0.1060475700206203	0.0281554		0.310961	0.00514258		0.12679	0.0179768
0.19569461836985869	0.0524375		0.10569738852237726	0.0281554		0.311134	0.00514258		0.126836	0.0266655
0.19565627749327397	0.0507847		0.10591027090899004	0.0281554		0.311306	0.00514258		0.126882	0.0161791
0.19561793756339846	0.0507847		0.10593954332522065	0.0281554		0.311479	0.00611287		0.126906	0.0145312
0.1967454808137936	0.0506345		0.10646926225966374	0.0281554		0.311473	0.00669505		0.126929	0.014681
0.19900070331469014	0.0504842		0.10644175955876752	0.0281554		0.311467	0.00630693		0.126952	0.0143814
0.20012838230962637	0.0504842		0.10644493381053352	0.0281554		0.311461	0.00611287		0.126886	0.0145312
0.20084108045850912	0.050334		0.10683311363844972	0.0281554		0.311455	0.00582179		0.126853	0.0145312
0.2015537856267985	0.050334		0.10622168492031762	0.0281554		0.312438	0.00659802		0.12682	0.0145312
0.2022664978020108	0.050334		0.10623869755685629	0.0281554		0.314402	0.00562773		0.126786	0.0145312
0.20297921697169347	0.050334		0.10635719285914927	0.0281554		0.315384	0.00533664		0.126753	0.0145312
0.20284421718457454	0.050334		0.10520174283890948	0.0281554		0.317473	0.00533664		0.12672	0.0145312
0.20270922334837985	0.050334		0.10531303178630026	0.0281554		0.319561	0.00533664		0.126687	0.0145312
0.20257423546511308	0.050334		0.10515840456895256	0.0281554		0.32165	0.00533664		0.12668	0.0145312
0.2024392535367795	0.050334		0.10518408730124992	0.0281554		0.323739	0.00572476		0.126672	0.0145312
0.2026772269271397	0.0501837		0.10511567254949923	0.0281554		0.323712	0.00669505		0.126665	0.0145312
0.20291531297748783	0.0501837		0.10515616768736544	0.0281554		0.323685	0.00572476		0.126658	0.014681
0.20315351162094208	0.0501837		0.10577046294812761	0.0281554		0.323588	0.00708317		0.12665	0.014681
0.20339182279064216	0.0501837		0.10567180567299066	0.0281554		0.323502	0.00756832		0.126643	0.014681
0.2030368535757131	0.0501837		0.10542803810041083	0.0281554		0.323458	0.00659802		0.126636	0.014681
0.20268222347565598	0.0501837		0.10552807255009511	0.0281554		0.325096	0.00640396		0.126628	0.014681
0.2023279327905394	0.0501837		0.10567917361326144	0.0281554		0.326734	0.00630693		0.126627	0.014681
0.20197398182049908	0.0501837		0.10567446550820067	0.0281554		0.33001	0.0062099		0.126625	0.014681
0.20209528280883188	0.0501837		0.10566870275503296	0.0281554		0.332425	0.00669505		0.126623	0.014681
0.20221659488186397	0.0501837		0.10567409790898703	0.0281554		0.33484	0.00737426		0.126621	0.014681
0.2023379180362404	0.0501837		0.10535203181669095	0.0281554		0.336139	0.00766535		0.126619	0.014681
0.20245925226860628	0.0501837		0.10532763492883122	0.0281554		0.337439	0.00756832		0.126618	0.014681
0.20234356884198632	0.0501837		0.10534276633670514	0.027871048167185136		0.336523	0.00582179		0.126616	0.014681
0.20222789085009038	0.0501837		0.10532401538228166	0.027871048167185136		0.33771	0.00582179		0.126614	0.014681
0.20211221829448722	0.0501837		0.10536206286804199	0.027871048167185136		0.338896	0.00582179		0.126609	0.014681
0.20199655117674595	0.0501837		0.1053902884954897	0.027871048167185136		0.340082	0.00582179		0.126604	0.014681
0.20193407572626834	0.0500335		0.105353	0.027871048167185136		0.341268	0.00582179		0.1266	0.014681
0.20187160814285293	0.0500335		0.10542187533957413	0.027871048167185136		0.343143	0.00582179		0.126595	0.014681
0.20180914842772738	0.0500335		0.10536444537106272	0.027871048167185136		0.346893	0.00650099		0.12659	0.014681
0.20174669658211844	0.0500335		0.10537018559762196	0.027871048167185136		0.348657	0.00756832		0.126586	0.014681
0.2017744286031942	0.0500335		0.10537018559762196	0.027871048167185136		0.348601	0.00756832		0.126581	0.014681
0.20180226092002956	0.0500335		0.10533425707643315	0.027871048167185136		0.348546	0.00756832		0.126576	0.014681
0.2018301935256561	0.0500335		0.10540927889536243	0.027871048167185136		0.34856	0.00766535		0.126671	0.014681
0.20185822641308032	0.0500335		0.10546379802119178	0.027871048167185136		0.348568	0.00659802		0.126766	0.014681
0.2019757347209371	0.0500335		0.10543308538077159	0.027871048167185136		0.348575	0.00640396		0.126861	0.014681
0.20209324428121514	0.0500335		0.1052825824107882	0.027871048167185136		0.348573	0.00630693		0.126956	0.014681
0.20221075509354708	0.0500335		0.10515075731392119	0.027871048167185136		0.348569	0.00669505		0.127051	0.014681
0.20232826715756566	0.0500335		0.10536563240626579	0.027871048167185136		0.348567	0.00611287		0.127147	0.014681
0.20231585869581925	0.0500335		0.1054432121703478	0.027871048167185136		0.348564	0.00611287		0.127242	0.014681
0.20230345056082702	0.0500335		0.10518471381334821	0.027871048167185136		0.34856	0.00591882		0.127337	0.014681
0.20229104275259957	0.0500335		0.10518826590563525	0.027871048167185136		0.348557	0.00591882		0.127334	0.014681
0.2022786352711474	0.0500335		0.1053308570203487	0.027871048167185136		0.348146	0.00572476		0.127332	0.014681
0.20258418377896406	0.0500335		0.10540663801686012	0.027871048167185136		0.347739	0.00572476		0.127329	0.014681
0.20288973237063054	0.0500335		0.10545625552361848	0.027871048167185136		0.347331	0.00572476		0.127327	0.014681
0.20319528104608287	0.0500335		0.10540629647859384	0.027871048167185136		0.346924	0.00572476		0.127324	0.014681
0.2035008298052562	0.0500335		0.10541349893801846	0.027871048167185136		0.347356	0.00572476		0.127322	0.014681
0.20348175599627788	0.0500335		0.10532910141849149	0.027871048167185136		0.347788	0.00572476		0.127319	0.014681
0.20346268608565443	0.0500335		0.10532178596083286	0.027871048167185136		0.34822	0.00572476		0.127317	0.014681
0.2034436200735709	0.0500335		0.10531485215783772	0.027871048167185136		0.348653	0.00562773		0.127342	0.014681
0.20342455796021316	0.0500335		0.10524740746066633	0.027871048167185136		0.348657	0.00562773		0.127366	0.014681
0.20312012307335733	0.0500335		0.10516314285019106	0.027871048167185136		0.348662	0.00562773		0.127391	0.014681
0.2028156978507991	0.0500335		0.10519139391514763	0.027871048167185136		0.348666	0.00562773		0.127416	0.014681
0.202511	0.0500335		0.10532388295130998	0.027871048167185136		0.34867	0.00562773		0.127441	0.014681
0.20220687642794344	0.0500335		0.10521730553895285	0.027871048167185136		0.348672	0.00562773		0.127465	0.014681
0.20232438338229633	0.0500335		0.10520461780309212	0.027871048167185136		0.348674	0.00562773		0.12749	0.014681
0.20244189037505264	0.0500335		0.10517709941486537	0.027871048167185136		0.348675	0.00562773		0.127515	0.014681
0.202559	0.0500335		0.10520384185436307	0.027871048167185136		0.348677	0.00562773		0.127529	0.014681
0.2026769044757336	0.0500335		0.10530275790904345	0.027871048167185136		0.348666	0.00562773		0.127544	0.014681
0.20271598897576557	0.0500335		0.10530398651941925	0.027871048167185136		0.348654	0.00562773		0.127558	0.014681
0.2027550804130396	0.0500335		0.10532971291475346	0.027871048167185136		0.348643	0.00562773		0.127572	0.014681
0.20279417878687858	0.0500335		0.10521799666727043	0.027871048167185136		0.348632	0.00562773		0.127587	0.014681
0.2028332840966058	0.0500335		0.10520934355414507	0.027871048167185136		0.34869	0.00562773		0.127601	0.014681
0.20279601697408292	0.0500335		0.10519180175536666	0.027871048167185136		0.348748	0.00562773		0.127616	0.014681
0.2027587510911723	0.0500335		0.10528095203539235	0.027871048167185136		0.348807	0.00562773		0.12763	0.014681
0.2027214864479897	0.0500335		0.10527385792955404	0.027871048167185136		0.348865	0.00562773		0.12762	0.014681
0.20268422304464945	0.0500335		0.11113969267750942	0.027017852815128453		0.348927	0.00562773		0.127609	0.014681
0.20212765134845673	0.0500335		0.11650048177354647	0.0281554		0.348988	0.00562773		0.127598	0.014681
0.2015710797053988	0.0500335		0.1154811117658389	0.032137024927468574		0.34905	0.00562773		0.127587	0.014681
0.2010145081155491	0.0500335		0.11452064913534184	0.0332746		0.349111	0.00562773		0.127576	0.014681
0.20045793657898184	0.0500335		0.11435215534288513	0.0338434		0.34908	0.00562773		0.127566	0.014681
0.20074407185646193	0.0500335		0.11460542396792898	0.0338434		0.34905	0.00562773		0.127555	0.014681
0.2010302097473574	0.0500335		0.11460262452933764	0.0327058		0.349019	0.00562773		0.127544	0.014681
0.20131635024980152	0.0500335		0.11460853407433232	0.032137024927468574		0.348988	0.00562773		0.128078	0.014681
0.20160249336192831	0.0500335		0.11466320977943291	0.0506229		0.348992	0.00562773		0.128612	0.014681
0.20142323682014962	0.0500335		0.11401633119767692	0.029577438871298514		0.348996	0.00562773		0.129146	0.014681
0.20124398514518954	0.0500335		0.11384637342504811	0.0290086		0.349	0.00562773		0.130214	0.0145312
0.20106473833922775	0.0500335		0.1147222567509644	0.027586649716499576		0.349004	0.00562773		0.131283	0.0142316
0.2008854964044451	0.0500335		0.11513909820490009	0.027586649716499576		0.348937	0.00562773		0.131817	0.0143814
0.2010349734741974	0.0500335		0.11663019772788703	0.030999431124726327		0.34887	0.00562773		0.132132	0.0142316
0.2011844773655392	0.0500335		0.116714	0.032990220279525265		0.348803	0.00562773		0.132764	0.0169281
0.2013340080684552	0.0500335		0.11668264155693538	0.032990220279525265		0.348736	0.00562773		0.133396	0.0254671
0.2014835655729361	0.0500335		0.11688741869859229	0.0338434		0.34875	0.00562773		0.133712	0.017827
0.20298177608547774	0.0500335		0.116611	0.029861837321984077		0.348764	0.00562773		0.134343	0.017827
0.20448010556443008	0.0500335		0.11661054932537547	0.029293		0.348778	0.00562773		0.135176	0.0176772
0.20597855356637543	0.0500335		0.1158078897790092	0.028724243519241827		0.348791	0.00562773		0.135593	0.0176772
0.21002655336021336	0.0594993		0.12485573503189358	0.029293		0.348814	0.00562773		0.136426	0.0158795
0.2113012710433332	0.0534892		0.12511006374759556	0.032421423378154145		0.348837	0.00562773		0.136843	0.0158795
0.2128188159136184	0.059799769156392624		0.12631490022683853	0.0332746		0.34886	0.00562773		0.137677	0.0160293
0.21306169562937172	0.0590485		0.12622632475415282	0.0332746		0.348883	0.00562773		0.137727	0.0164787
0.21354761416828325	0.061152025242843716		0.12943541576798748	0.030430634223355204		0.348895	0.00562773		0.137827	0.0187258
0.21179621916396943	0.0572455		0.1286014306546131	0.028724243519241827		0.348908	0.00562773		0.137877	0.0190254
0.21167322932109395	0.052737987371592486		0.1283597230556276	0.027586649716499576		0.34892	0.00562773		0.137927	0.0187258
0.21130435736459716	0.052287235342775455		0.12826999378632264	0.027586649716499576		0.348933	0.00562773		0.138027	0.0179768
0.21261871556473708	0.0519867		0.12872054291810686	0.027586649716499576		0.348879	0.00562773		0.139232	0.017827
0.21393441429352236	0.051836483313958424		0.12943670636165522	0.027586649716499576		0.348826	0.00562773		0.140386	0.0166285
0.21525144919696051	0.0519867		0.13054658195528507	0.027586649716499576		0.348773	0.00562773		0.141541	0.0169281
0.21734040805280583	0.0534892		0.13055554324144314	0.027586649716499576		0.348719	0.00562773		0.143849	0.017827
0.2183533002083671	0.062955		0.12943435912383214	0.027586649716499576		0.348774	0.00562773		0.147312	0.0205235
0.21770393690756953	0.0625043		0.12990156122863575	0.027586649716499576		0.348829	0.00562773		0.147316	0.0196246
0.2170546264103644	0.0628048		0.12984925834724476	0.027586649716499576		0.348884	0.00562773		0.14732	0.0194748
0.21690326760264714	0.0616028		0.1297648556232929	0.027586649716499576		0.348939	0.00562773		0.147322	0.0188756
0.21644603513013777	0.056043502249584036		0.12977109111547894	0.027586649716499576		0.348902	0.00562773		0.147324	0.0182764
0.21644293502592674	0.056344003602128725		0.12974790480135667	0.027586649716499576		0.348866	0.00562773		0.147326	0.0179768
0.2164398913514935	0.056344003602128725		0.12980424181810685	0.027586649716499576		0.34883	0.00562773		0.147172	0.0176772
0.2164369041072617	0.056344003602128725		0.13000260318241036	0.027586649716499576		0.348794	0.00562773		0.146861	0.0175273
0.21809668434535268	0.056344003602128725		0.12996100856141274	0.027586649716499576		0.348776	0.00562773		0.146706	0.017827
0.21975646941683707	0.056344003602128725		0.1301296454441978	0.027586649716499576		0.34874	0.0062099		0.146551	0.0175273
0.22141625930201048	0.056043502249584036		0.13002994245724406	0.027586649716499576		0.349198	0.00659802		0.146396	0.0175273
0.2250230277732039	0.056043502249584036		0.13002144051034592	0.027586649716499576		0.349673	0.00640396		0.146085	0.017827
0.22697002716556777	0.0590485		0.12984938110712393	0.027586649716499576		0.350149	0.00630693		0.146297	0.0182764
0.23148297860224096	0.0652088		0.12983468619389102	0.027586649716499576		0.350182	0.00669505		0.146368	0.0182764
0.23168927313231732	0.065359		0.12983687902666738	0.027586649716499576		0.349739	0.00611287		0.146509	0.0181266
0.23132046427960928	0.06596		0.12987540458473895	0.027586649716499576		0.35142	0.00659802		0.146534	0.017827
0.22984480612519906	0.0590485		0.12970100768380105	0.027586649716499576		0.353987	0.00543367		0.146417	0.017827
0.22947542413935326	0.059799769156392624		0.12954921345566378	0.027586649716499576		0.356554	0.00543367		0.1463	0.017827
0.2297881613547403	0.0579968		0.12913140294198985	0.027586649716499576		0.359121	0.00543367		0.146183	0.017827
0.2301009228204584	0.0579968		0.1292977193511347	0.027586649716499576		0.361869	0.00543367		0.146067	0.017827
0.23041370851801524	0.0584475		0.12927099771636333	0.027586649716499576		0.367366	0.00659802		0.14595	0.017827
0.23072651842893463	0.0584475		0.12870635733155866	0.027586649716499576		0.373166	0.00727723		0.145833	0.017827
0.23061848195727194	0.057546		0.128537	0.027586649716499576		0.376218	0.00727723		0.145716	0.017827
0.23051045370177795	0.057546		0.12857567063119293	0.027586649716499576		0.379269	0.00727723		0.145792	0.017827
0.2304024336646164	0.057546		0.1287265407508157	0.027586649716499576		0.382321	0.00727723		0.145867	0.0176772
0.23029442184795246	0.057546		0.12903820641921665	0.027586649716499576		0.382188	0.00737426		0.145943	0.0176772
0.22989255850325224	0.057546		0.12902619279380417	0.027586649716499576		0.382055	0.00756832		0.146019	0.0176772
0.2294906953689104	0.057546		0.1291473881820048	0.027586649716499576		0.381922	0.00766535		0.146094	0.0176772
0.22908883244513353	0.057546		0.1293509563536415	0.027586649716499576		0.381501	0.00669505		0.14617	0.0176772
0.22868696973212815	0.057395758336035135		0.12936860333470107	0.027586649716499576		0.381406	0.00601585		0.146246	0.0176772
0.2290380738889687	0.057395758336035135		0.12930329948482294	0.027586649716499576		0.384999	0.00582179		0.146321	0.0176772
0.22938920866322687	0.057395758336035135		0.1290466115662857	0.027586649716499576		0.386796	0.00669505		0.146335	0.0176772
0.22974037402867525	0.057395758336035135		0.12871533309801245	0.027586649716499576		0.388592	0.00572476		0.146348	0.0176772
0.23009156995911367	0.057395758336035135		0.12844836631356876	0.027586649716499576		0.394143	0.00669505		0.146361	0.0176772
0.23016972222089216	0.057395758336035135		0.12853500970426196	0.027586649716499576		0.396919	0.00669505		0.146374	0.0176772
0.23024787473214423	0.057395758336035135		0.12869371583889186	0.027586649716499576		0.402103	0.0081505		0.146387	0.0176772
0.23032602749282227	0.057395758336035135		0.1288909014922508	0.027586649716499576		0.404512	0.0091208		0.1464	0.0176772
0.2304041805028784	0.057395758336035135		0.1289159064599316	0.027586649716499576		0.40692	0.0100911		0.146413	0.0176772
0.2303574331986075	0.057395758336035135		0.1291155667278846	0.027586649716499576		0.408983	0.0106733		0.146426	0.0176772
0.2303106859001144	0.057395758336035135		0.12910047727525903	0.027586649716499576		0.407953	0.0081505		0.146445	0.0176772
0.23026393860740046	0.057395758336035135		0.12907812407199637	0.027586649716499576		0.408675	0.00708317		0.146464	0.0176772
0.23021719132046606	0.057395758336035135		0.12854459721365627	0.027586649716499576		0.409036	0.00679208		0.146483	0.0176772
0.2301976943090583	0.057395758336035135		0.12852084954671003	0.027586649716499576		0.408708	0.00630693		0.146502	0.0176772
0.2301781978572168	0.057395758336035135		0.12812650619380497	0.027586649716499576		0.408364	0.00630693		0.146521	0.0176772
0.23015870196496818	0.057395758336035135		0.12817692350962245	0.027586649716499576		0.410577	0.0062099		0.14654	0.0176772
0.23013920663233872	0.057395758336035135		0.128615	0.027586649716499576		0.413135	0.0062099		0.146558	0.0176772
0.23020223043289118	0.057395758336035135		0.12865101279936936	0.027586649716499576		0.418251	0.00630693		0.146577	0.0176772
0.23026525739968567	0.057395758336035135		0.12865946331609587	0.027586649716499576		0.422344	0.00669505		0.14666	0.0176772
0.23032828753223666	0.057395758336035135		0.12863063830371405	0.027586649716499576		0.430531	0.00863565		0.146744	0.0176772
0.230391	0.057395758336035135		0.12854279588923873	0.027586649716499576		0.434624	0.00863565		0.146827	0.0176772
0.23032312453980663	0.057395758336035135		0.12864477869704002	0.027586649716499576		0.434975	0.00941189		0.14691	0.0176772
0.23025496481649366	0.057395758336035135		0.1285975529315504	0.027586649716499576		0.435676	0.0101881		0.146993	0.0176772
0.2301868416661957	0.057395758336035135		0.12852327039636557	0.027586649716499576		0.436026	0.0102852		0.147076	0.0176772
0.23011875509498933	0.057395758336035135		0.12853771991408122	0.027586649716499576		0.43501	0.00785941		0.147159	0.0176772
0.22995257998501634	0.057395758336035135		0.12850256598249427	0.027586649716499576		0.434583	0.00727723		0.147243	0.0176772
0.2297864640291765	0.057395758336035135		0.12852126841831948	0.027586649716499576		0.43444	0.0071802		0.147205	0.0176772
0.22962040725144559	0.057395758336035135		0.12854585464494073	0.027586649716499576		0.434992	0.00766535		0.147166	0.0176772
0.2294640541374081	0.0572455		0.12855857652669683	0.027586649716499576		0.436751	0.00679208		0.147128	0.0176772
0.22947369863999836	0.0572455		0.12856311444665935	0.027586649716499576		0.436857	0.00679208		0.14709	0.0176772
0.22948334318357103	0.0572455		0.12852547043152618	0.027586649716499576		0.436963	0.00679208		0.147052	0.0176772
0.22949298776812455	0.0572455		0.12852132162641292	0.027586649716499576		0.437068	0.00669505		0.147014	0.0176772
0.2294923973522032	0.0572455		0.12847215662464828	0.027586649716499576		0.437066	0.00669505		0.146976	0.0176772
0.2294918072145474	0.0572455		0.12847295025101604	0.027586649716499576		0.437065	0.00669505		0.146938	0.0176772
0.22949121735515818	0.0572455		0.12857695924462675	0.027586649716499576		0.437064	0.00669505		0.146904	0.0176772
0.22949062777403623	0.0572455		0.12856779168503452	0.027586649716499576		0.436711	0.00669505		0.146869	0.0176772
0.2294514986894935	0.0572455		0.12854579172265598	0.027586649716499576		0.436358	0.00669505		0.146835	0.0176772
0.22941236969302536	0.0572455		0.12858782302294489	0.027586649716499576		0.436006	0.00669505		0.146801	0.0176772
0.2293732407846417	0.0572455		0.128566	0.027586649716499576		0.435653	0.00669505		0.146766	0.0176772
0.2293341119643493	0.0572455		0.12855624661085072	0.027586649716499576		0.4357	0.00669505		0.146732	0.0176772
0.2293329739454201	0.0572455		0.1285411088393933	0.027586649716499576		0.435746	0.00669505		0.146698	0.0176772
0.22933184096297152	0.0572455		0.1284949577001128	0.027586649716499576		0.435793	0.00669505		0.146663	0.0176772
0.2293307130170171	0.0572455		0.12853469400956388	0.027586649716499576		0.435839	0.00669505		0.146679	0.0176772
0.22932959010757165	0.0572455		0.12852320241866122	0.027586649716499576		0.436015	0.00669505		0.146694	0.0176772
0.2295036743691195	0.0572455		0.12845133250303523	0.027586649716499576		0.43619	0.00669505		0.14671	0.0176772
0.2296777587226277	0.0572455		0.1284976961137374	0.027586649716499576		0.436365	0.00669505		0.146725	0.0176772
0.22985184316805785	0.0572455		0.12859811413931407	0.027586649716499576		0.436541	0.00669505		0.146741	0.0176772
0.23002592770537109	0.0572455		0.12861371226927265	0.027586649716499576		0.436368	0.00669505		0.146757	0.0176772
0.2299784411516046	0.0572455		0.12792464188448577	0.027586649716499576		0.436196	0.00669505		0.146772	0.0176772
0.22993095459788068	0.0572455		0.12817549761703356	0.027586649716499576		0.436024	0.00669505		0.146788	0.0176772
0.22988346804419915	0.0572455		0.1290274071109643	0.027586649716499576		0.435851	0.00669505		0.147137	0.0176772
0.22983598149056014	0.0572455		0.13012121394678436	0.027586649716499576		0.435818	0.00669505		0.147487	0.0176772
0.22978030975236385	0.0572455		0.1357285865574291	0.032421423378154145		0.435786	0.00669505		0.148187	0.0176772
0.2297246380264317	0.0572455		0.1381929983270939	0.0346966		0.435753	0.00669505		0.148537	0.0175273
0.22966896631276523	0.0572455		0.1382167560036487	0.0327058		0.43572	0.00669505		0.148886	0.0175273
0.22961329461136698	0.0572455		0.13881246611490985	0.0312838		0.435841	0.00669505		0.149236	0.0175273
0.22962450947788351	0.0572455		0.14090778211577037	0.0312838		0.435963	0.00669505		0.149586	0.0175273
0.22963572456128523	0.0572455		0.14157033913891773	0.0338434		0.436085	0.00669505		0.15011	0.0194748
0.22964693986156576	0.0572455		0.14158562695533802	0.033559017180896385		0.436206	0.00669505		0.150285	0.0208231
0.22965815537871934	0.0572455		0.14132167389160544	0.036118603237066456		0.436226	0.00669505		0.15046	0.0208231
0.22989496858445485	0.0572455		0.14124861779196551	0.036687400138437576		0.436246	0.00669505		0.150985	0.0211227
0.23036963282940615	0.057546		0.14148630203862744	0.0355498		0.436266	0.00669505		0.151384	0.0214223
0.23060748346831383	0.057546		0.14135224963329407	0.034412212532953075		0.436286	0.00669505		0.151784	0.0202239
0.2305707586756962	0.0566445		0.14106390014773465	0.0318526		0.436502	0.00669505		0.152183	0.0197744
0.23212933026492782	0.0566445		0.14117347805968233	0.030430634223355204		0.436717	0.00669505		0.152982	0.0191752
0.23368818071701897	0.0566445		0.14378777544433385	0.0301462		0.436933	0.00669505		0.153381	0.0187258
0.23524730897621687	0.0566445		0.14629175873831443	0.0301462		0.437149	0.00669505		0.15418	0.018576
0.23680671399190323	0.0555928		0.14781798830735293	0.030999431124726327		0.437389	0.00669505		0.15538	0.019325
0.23702311255124608	0.0582973		0.1480661390327727	0.032137024927468574		0.437629	0.00669505		0.156581	0.0205235
0.23767295386432477	0.0655093		0.1497539998323467	0.0338434		0.43787	0.00669505		0.157781	0.0211227
0.2386729239297617	0.0667113		0.14953490187652113	0.036687400138437576		0.43811	0.00669505		0.158382	0.0205235
0.23917290899719396	0.0748248		0.150319	0.037540595490494266		0.438272	0.00669505		0.158982	0.0200741
0.2398319323780288	0.060551		0.15097545845285978	0.0372562		0.438433	0.00669505		0.159832	0.0187258
0.23988504263764243	0.060100270508937306		0.15034536323135927	0.0358342		0.438595	0.00669505		0.160257	0.018576
0.2435241157871984	0.0594993		0.1512393237050626	0.034981		0.438756	0.00669505		0.160681	0.0184262
0.2453446317100172	0.059349		0.15140803714087545	0.034981		0.438762	0.00669505		0.161106	0.018576
0.24716579671966857	0.059349		0.15126492253373833	0.0346966		0.438769	0.00669505		0.161531	0.0187258
0.2486313339479528	0.059349		0.1510920201230066	0.0346966		0.438775	0.00669505		0.161956	0.0191752
0.25156246800762827	0.062354		0.15109113597224894	0.035265407885009765		0.438782	0.00669505		0.162642	0.0200741
0.2530820690859802	0.0674626		0.15120675138092912	0.035265407885009765		0.438693	0.00669505		0.163425	0.0220215
0.2531361541541315	0.0674626		0.1512035998468019	0.035265407885009765		0.438604	0.00669505		0.163947	0.0226208
0.25282010759933227	0.0743741		0.15112742433191442	0.035265407885009765		0.438515	0.00669505		0.164469	0.0227706
0.25218880941129895	0.062053529300477764		0.1511322212535657	0.035265407885009765		0.438426	0.00669505		0.164484	0.0227706
0.25379386262336096	0.060701273214026685		0.15112963610162577	0.035265407885009765		0.438459	0.00669505		0.16453	0.0218717
0.2547541347323169	0.060701273214026685		0.15112937361644174	0.035265407885009765		0.438491	0.00669505		0.164561	0.0214223
0.255714	0.060701273214026685		0.15113312412178556	0.035265407885009765		0.438524	0.00669505		0.164576	0.0211227
0.2620041545281145	0.0706178		0.1510532520546175	0.035265407885009765		0.438557	0.00669505		0.164592	0.0211227
0.26203984995669727	0.0701671		0.15105193365155087	0.035265407885009765		0.438324	0.00669505		0.164553	0.0209729
0.2617016492466787	0.0668616		0.15123877939625557	0.035265407885009765		0.438091	0.00669505		0.164514	0.0208231
0.2615152984789173	0.065359		0.15086697994148623	0.035265407885009765		0.437858	0.00669505		0.164495	0.0208231
0.261453	0.06596		0.1510816294236524	0.035265407885009765		0.437626	0.00669505		0.164476	0.0208231
0.2614261633656227	0.0649083		0.151076	0.035265407885009765		0.437489	0.00669505		0.164456	0.0208231
0.26139914399806236	0.0658098		0.15229187124680613	0.034981		0.437353	0.00669505		0.164437	0.0208231
0.2613721254727495	0.06596		0.15213763778205208	0.034981		0.437216	0.00669505		0.164444	0.0208231
0.2613451077897382	0.0643073		0.15213887699982095	0.034981		0.43708	0.00669505		0.16445	0.0208231
0.2604451922208989	0.064157		0.15101283124127013	0.034981		0.437159	0.00669505		0.164457	0.0208231
0.25954527705139546	0.064157		0.1519485814920262	0.034981		0.437238	0.00669505		0.164463	0.0206733
0.25864536228208296	0.064157		0.151923	0.034981		0.437318	0.00669505		0.16447	0.0206733
0.2577454479138209	0.064157		0.15186052439586045	0.034981		0.437397	0.00669505		0.164477	0.0206733
0.2576958964967563	0.064157		0.15181238472946645	0.034981		0.43748	0.00669505		0.164483	0.0206733
0.2576466945167082	0.064157		0.15180826952573895	0.034981		0.437564	0.00669505		0.16449	0.0206733
0.25759784201468944	0.064157		0.1510002417672984	0.0346966		0.437647	0.00669505		0.164485	0.0206733
0.2575493390314289	0.064157		0.15090245537222702	0.0346966		0.43773	0.00669505		0.164481	0.0206733
0.2575905953267305	0.064157		0.149774	0.0346966		0.437757	0.00669505		0.164477	0.0206733
0.2576321746108237	0.064157		0.1505867167637581	0.0346966		0.437783	0.00669505		0.164473	0.0206733
0.257674	0.064157		0.15063400137836105	0.0346966		0.437809	0.00669505		0.164468	0.0206733
0.25771630201700235	0.064157		0.15057889316223216	0.0346966		0.437835	0.00650099		0.164464	0.0206733
0.25769186690290496	0.0640068		0.15080200771566596	0.0346966		0.437815	0.00650099		0.16446	0.0206733
0.25767964975778107	0.0640068		0.150513	0.0346966		0.437776	0.00659802		0.164456	0.0206733
0.2576674328872846	0.0640068		0.15029727387734657	0.0346966		0.437757	0.00650099		0.164495	0.0206733
0.25771446021180405	0.0640068		0.1506673722292498	0.0346966		0.439712	0.00650099		0.164535	0.0206733
0.25776148802352344	0.0640068		0.15065654728295863	0.0346966		0.443622	0.00640396		0.164574	0.0206733
0.25780851632238894	0.0640068		0.15067854241986123	0.0346966		0.449852	0.00756832		0.164614	0.0206733
0.25785554510834663	0.0640068		0.15067491017122936	0.0346966		0.462678	0.0173683		0.164653	0.0206733
0.2578404787905511	0.0640068		0.15066769240835756	0.0346966		0.463955	0.0119347		0.164692	0.0206733
0.25782541294691685	0.0640068		0.15071131454606682	0.0346966		0.464594	0.0119347		0.164732	0.0206733
0.25781034757746035	0.0640068		0.15072228717932518	0.0346966		0.465233	0.0117406		0.164771	0.0206733
0.25779528268219876	0.0640068		0.1506871691170908	0.0346966		0.465503	0.0113525		0.164831	0.0206733
0.25783628071247205	0.0640068		0.15074638922390898	0.0346966		0.465638	0.0110614		0.16489	0.0206733
0.2578772814527878	0.0640068		0.1505130322369665	0.0346966		0.465704	0.0114495		0.164949	0.0206733
0.2579182849028816	0.0640068		0.15024140800347005	0.0346966		0.465634	0.00980001		0.165008	0.0206733
0.25795929106248755	0.0640068		0.15087463226903938	0.0346966		0.465494	0.00902377		0.165067	0.0206733
0.2579425113434053	0.0640068		0.150753	0.0346966		0.466535	0.00892674		0.165126	0.0206733
0.25792573191486823	0.0640068		0.15048368542583046	0.0346966		0.467575	0.00882971		0.165185	0.0206733
0.2579089527768886	0.0640068		0.149854	0.0346966		0.468615	0.00882971		0.165244	0.0206733
0.2578921739294778	0.0640068		0.14954803663487073	0.0346966		0.469656	0.00882971		0.165245	0.0206733
0.25791145072626426	0.0640068		0.15071797420776048	0.0346966		0.479357	0.00902377		0.165245	0.0206733
0.257931	0.0640068		0.15030768966579108	0.0346966		0.484211	0.00902377		0.165246	0.0206733
0.2579500055355846	0.0640068		0.1492255944684473	0.0346966		0.489721	0.0111584		0.165247	0.0206733
0.25796928354808135	0.0640068		0.1492255944684473	0.0346966		0.490376	0.0119347		0.165247	0.0206733
0.2579764141903915	0.0640068		0.1492255944684473	0.0346966		0.491034	0.0122257		0.165248	0.0206733
0.25798354563075643	0.0640068		0.1492255944684473	0.0346966		0.491694	0.0122257		0.165249	0.0206733
0.25799067786916335	0.0640068		0.1493114151634677	0.0346966		0.491961	0.0124198		0.165249	0.0206733
0.2579978109055981	0.0640068		0.14922564809808692	0.0346966		0.492229	0.00989704		0.165247	0.0206733
0.2579888615218772	0.0640068		0.1492726002145877	0.0346966		0.492229	0.0189208		0.165244	0.0206733
0.25797991223139055	0.0640068		0.14928262678042453	0.0346966		0.492229	0.00863565		0.165241	0.0206733
0.2579709630341404	0.0640068		0.14936399477671722	0.0346966		0.492229	0.00824753		0.165239	0.0206733
0.25796201393012846	0.0640068		0.1493058442935416	0.0346966		0.492786	0.0081505		0.165236	0.0206733
0.2579534366718089	0.0640068		0.14939996171486772	0.0346966		0.493344	0.00795644		0.165233	0.0206733
0.2579448599462617	0.0640068		0.14937294592696507	0.0346966		0.493901	0.00785941		0.165231	0.0206733
0.25793628375349775	0.0640068		0.1493079039934694	0.0346966		0.494459	0.00785941		0.165228	0.0206733
0.25792770809352744	0.0640068		0.14935817440419982	0.0346966		0.496796	0.00785941		0.165226	0.0206733
0.25827887428532625	0.0638565		0.14938780291463546	0.0346966		0.499134	0.00785941		0.165225	0.0206733
0.25863004213629587	0.0638565		0.14881236206482326	0.0346966		0.501473	0.00776238		0.165221	0.0205235
0.2589812116450482	0.0638565		0.1488796243693624	0.0346966		0.507113	0.00873268		0.16522	0.0205235
0.25933238281019555	0.0638565		0.14888661019601462	0.0346966		0.510413	0.00960595		0.165218	0.0205235
0.2591955931219096	0.0638565		0.14919810745022222	0.0346966		0.517012	0.0113525		0.165216	0.0205235
0.25905880368295037	0.0638565		0.1488829812499051	0.0346966		0.521835	0.0122257		0.165215	0.0205235
0.2589220144933979	0.0638565		0.1486929230131766	0.0346966		0.524247	0.0128079		0.16522	0.0205235
0.25878522555333455	0.0638565		0.14872950372170599	0.0346966		0.526658	0.0132931		0.165224	0.0205235
0.258799	0.0638565		0.14875417876905359	0.0346966		0.526068	0.0134871		0.165229	0.0205235
0.25881273170376545	0.0638565		0.1483911604249887	0.0346966		0.525479	0.013099		0.165234	0.0205235
0.2588265248343016	0.0638565		0.14836292823923805	0.0346966		0.524301	0.0112555		0.165238	0.0205235
0.2588403446672144	0.0638565		0.14839659838774538	0.0346966		0.522101	0.0190178		0.165243	0.0205235
0.2587648920448425	0.0638565		0.1483384654520691	0.0346966		0.519902	0.00844159		0.165248	0.0205235
0.25868944906373403	0.0638565		0.14806220903282394	0.0346966		0.519971	0.00834456		0.165253	0.0205235
0.2586140157256231	0.0638565		0.14794748939998023	0.0346966		0.520005	0.00834456		0.165953	0.0205235
0.25853859203224355	0.0638565		0.14845511495906805	0.0346966		0.52004	0.00834456		0.166654	0.0205235
0.2585182781501763	0.0638565		0.14942370167057056	0.0346966		0.520365	0.00834456		0.167354	0.0205235
0.25849796505551226	0.0638565		0.1489589083758465	0.0346966		0.520689	0.00834456		0.168755	0.0206733
0.2584776527482895	0.0638565		0.16346324593904318	0.034981		0.521014	0.00834456		0.169455	0.0206733
0.2584573412285465	0.0638565		0.16463135984759114	0.0386782		0.521339	0.00834456		0.170156	0.0208231
0.2585068286236365	0.0638565		0.1654079070233913	0.040953376898721014		0.520929	0.00834456		0.170944	0.0217219
0.2585563188555935	0.0638565		0.16511574085059452	0.040953376898721014		0.520519	0.00834456		0.171032	0.0236694
0.25860581192408244	0.0638565		0.16529351649910307	0.0358342		0.520108	0.00834456		0.171119	0.0227706
0.2586553078287685	0.0638565		0.1662996164533898	0.036403		0.519698	0.00834456		0.171207	0.0229204
0.2586514350527107	0.0638565		0.16940160504040355	0.0381094		0.519496	0.00834456		0.171294	0.0226208
0.25864756228767316	0.0638565		0.171662	0.039247		0.519294	0.00834456		0.17147	0.0217219
0.25864368953365713	0.0638565		0.17036111015145197	0.0412378		0.519092	0.00834456		0.171557	0.0214223
0.2586398167906624	0.0638565		0.1714965120849153	0.0415222		0.51889	0.00834456		0.172439	0.0211227
0.2586580245818989	0.0638565		0.17117417910260205	0.0415222		0.519015	0.00834456		0.174203	0.0205235
0.2586762353156536	0.0638565		0.17195859902077637	0.0403846		0.519141	0.00834456		0.175085	0.0202239
0.258694	0.0638565		0.17130417586251087	0.0383938		0.519267	0.00834456		0.175967	0.0203737
0.2587126656102069	0.0638565		0.17118755800455063	0.0381094		0.519392	0.00834456		0.176849	0.0208231
0.2603160536309697	0.0638565		0.1734972165627781	0.037540595490494266		0.519506	0.00834456		0.178613	0.0223212
0.2619194466931879	0.0638565		0.17473784600183434	0.037540595490494266		0.519621	0.00824753		0.178432	0.02322
0.2635228447776696	0.0638565		0.17472900935492414	0.037540595490494266		0.519735	0.00824753		0.178071	0.0241188
0.2651262478653179	0.0638565		0.17472900935492414	0.037540595490494266		0.519849	0.00824753		0.17789	0.023969
0.2661599966610195	0.0638565		0.17483379310669625	0.037540595490494266		0.519893	0.00824753		0.177709	0.0233698
0.2692612836024785	0.0697163		0.17479196302772051	0.037540595490494266		0.519938	0.00824753		0.177528	0.0227706
0.26988757953253356	0.0734726		0.17487904388262163	0.037540595490494266		0.519983	0.00824753		0.177166	0.0220215
0.27114174876636427	0.0746746		0.17499373036861415	0.0372562		0.520027	0.00824753		0.177957	0.0218717
0.27172995161399877	0.0743741		0.1749824829197018	0.0372562		0.519892	0.00824753		0.178748	0.0218717
0.27169032344109534	0.0749751		0.17499279633004572	0.0372562		0.519757	0.00824753		0.179539	0.0221713
0.2716507359996929	0.0725711		0.17503472437627138	0.0372562		0.519622	0.00824753		0.18033	0.0223212
0.27161118929359557	0.0713691		0.17510857668347335	0.0372562		0.519487	0.00824753		0.181912	0.02322
0.27198414998667836	0.0703173		0.17514781747225983	0.0372562		0.519499	0.00824753		0.182703	0.0238192
0.27235715858399606	0.0701671		0.17514772963925873	0.0372562		0.51951	0.00824753		0.183407	0.0245682
0.27273021504342887	0.0682138		0.17511725631438563	0.0372562		0.519521	0.00824753		0.18332	0.0247181
0.2736884017858484	0.0671621		0.1750897023121368	0.0369718		0.519533	0.00824753		0.183234	0.0247181
0.274273	0.0668616		0.17513157300001525	0.0369718		0.519527	0.00824753		0.183147	0.0245682
0.27485858790495954	0.0671621		0.17513164513675697	0.0369718		0.519521	0.00824753		0.183061	0.0241188
0.27585723051662414	0.0682138		0.17493062775804308	0.0369718		0.519515	0.00824753		0.182975	0.0233698
0.27627082536924796	0.0719701		0.17495194660926203	0.0369718		0.519509	0.00824753		0.182888	0.0227706
0.27668447604524554	0.0743741		0.17503636420956972	0.0369718		0.519196	0.00824753		0.182802	0.022471
0.276845	0.0773791		0.17495221608601302	0.0369718		0.518883	0.00824753		0.182953	0.022471
0.2765911084332324	0.0775293		0.1750104992667116	0.0369718		0.51857	0.00824753		0.183105	0.0226208
0.2773841008676765	0.0742238		0.17498522791390705	0.0369718		0.518257	0.00824753		0.183256	0.0229204
0.2780344431438813	0.0736228		0.17513055639448882	0.0369718		0.51835	0.00824753		0.183408	0.0230702
0.27868506697090667	0.0749751		0.17550419157856298	0.0369718		0.518442	0.00824753		0.183559	0.0230702
0.27967678040536786	0.0731721		0.17505165102119888	0.0369718		0.518535	0.00824753		0.183862	0.0227706
0.28066861817673766	0.0728716		0.17494043424658196	0.0369718		0.518628	0.00824753		0.184014	0.0227706
0.2816605799963543	0.0728716		0.17489002476701157	0.0369718		0.518778	0.00824753		0.183974	0.0226208
0.28265266557641355	0.0727213		0.17464936704595915	0.0369718		0.518929	0.00824753		0.183934	0.0226208
0.28403390481651386	0.0727213		0.17484288382634272	0.0369718		0.519079	0.00824753		0.183894	0.0226208
0.28679641077452545	0.0749751		0.1749461638383462	0.0369718		0.51923	0.00824753		0.183854	0.0226208
0.2880714042019278	0.0788816		0.1749149248330005	0.0369718		0.519208	0.00824753		0.183814	0.0226208
0.2879651328051605	0.0805344		0.17503787646074603	0.0369718		0.519186	0.00824753		0.183774	0.0226208
0.2877525955178874	0.0814359		0.17495614842915488	0.0369718		0.519163	0.00824753		0.183734	0.0226208
0.28773595724876516	0.0809851		0.17502625309166386	0.0369718		0.519141	0.00824753		0.183694	0.0226208
0.2877193225034093	0.0799334		0.17502625309166386	0.0369718		0.519137	0.00824753		0.183723	0.0226208
0.28768606358454546	0.0776796		0.17502625309166386	0.0369718		0.519132	0.00824753		0.183753	0.0226208
0.28767434711745105	0.0767781		0.17502059511532542	0.0369718		0.519128	0.00824753		0.183782	0.0226208
0.28765091419827893	0.0752756		0.17452317393541525	0.0369718		0.519123	0.00824753		0.183812	0.0226208
0.28777905005288906	0.0754258		0.17499309153024045	0.0369718		0.519067	0.00824753		0.183842	0.0226208
0.28791890712035373	0.0752756		0.17499690715712987	0.0369718		0.519011	0.00824753		0.183871	0.0226208
0.2881986355314125	0.0751253		0.17506355473145777	0.0369718		0.518955	0.00824753		0.183901	0.0226208
0.28810689896155267	0.0749751		0.17503346103248174	0.0369718		0.518899	0.00824753		0.18393	0.0226208
0.2880151653200726	0.0749751		0.17495705653647065	0.0369718		0.518729	0.00824753		0.18389	0.0226208
0.28792343460759723	0.0749751		0.17492646978239132	0.0369718		0.518559	0.00824753		0.183849	0.0226208
0.28783170682475306	0.0749751		0.17496681789941138	0.0369718		0.51839	0.00824753		0.183809	0.0226208
0.28810622596572777	0.0749751		0.174896	0.0369718		0.51822	0.00824753		0.183768	0.0226208
0.28838074514690737	0.0749751		0.1748868905006338	0.0369718		0.518202	0.00824753		0.183728	0.0226208
0.28865526436826494	0.0749751		0.17490256135142263	0.0369718		0.518184	0.00824753		0.183687	0.0226208
0.28892978362977617	0.0749751		0.17494434047180088	0.0369718		0.518166	0.00824753		0.183647	0.0226208
0.28936526804095003	0.0749751		0.17497272466087715	0.0369718		0.518148	0.00824753		0.183606	0.0226208
0.2898020659311462	0.0749751		0.1749698533405932	0.0369718		0.518146	0.00824753		0.183651	0.0226208
0.29024	0.0749751		0.17532749810855208	0.0369718		0.518144	0.00824753		0.183696	0.0226208
0.29067959681042704	0.0749751		0.17522358103610255	0.0369718		0.518142	0.00824753		0.183741	0.0226208
0.29002563817248533	0.0749751		0.17526773748407187	0.0369718		0.51814	0.00824753		0.183787	0.0226208
0.2893718887949911	0.0749751		0.17526265655866358	0.0369718		0.518159	0.00824753		0.183832	0.0226208
0.2887183489964107	0.0749751		0.1752257892487699	0.0369718		0.518178	0.00824753		0.183877	0.0226208
0.28806501909575305	0.0749751		0.17531434956710754	0.0369718		0.518197	0.00824753		0.183967	0.022471
0.2880603554205372	0.0749751		0.17532716657163944	0.0369718		0.518216	0.00824753		0.183913	0.022471
0.28805569184109736	0.0749751		0.17518012383565235	0.0369718		0.518196	0.00824753		0.183859	0.022471
0.28805102835743485	0.0749751		0.17519875949386043	0.0369718		0.518176	0.00824753		0.183805	0.022471
0.28804636496954994	0.0749751		0.17532030851970823	0.0369718		0.518156	0.00824753		0.183751	0.022471
0.28839429806463324	0.0749751		0.17521100013064153	0.0369718		0.518136	0.00824753		0.183697	0.022471
0.28874223529253806	0.0749751		0.1751285577967495	0.0369718		0.518793	0.00824753		0.183643	0.022471
0.2890901766499186	0.0749751		0.17514654003076557	0.0369718		0.519451	0.00824753		0.183589	0.022471
0.28943812213343145	0.0749751		0.17502619940120157	0.0369718		0.520108	0.00834456		0.183535	0.022471
0.2894292160517116	0.0749751		0.1749771274849437	0.0369718		0.520766	0.00834456		0.183618	0.022471
0.28942034867553285	0.0749751		0.17484687323153242	0.0369718		0.524254	0.00834456		0.1837	0.022471
0.289412	0.0748248		0.17468128017589485	0.0369718		0.527742	0.00834456		0.183782	0.022471
0.28940273004298733	0.0748248		0.17468709860886875	0.0369718		0.53123	0.00882971		0.183864	0.022471
0.28931065822923996	0.0748248		0.17467316381527404	0.0369718		0.534718	0.00950892		0.183947	0.022471
0.2892185865253313	0.0748248		0.17464527862291018	0.0369718		0.536175	0.0101881		0.184029	0.022471
0.2891265149312854	0.0748248		0.17467060432294318	0.0369718		0.537632	0.0109644		0.184111	0.022471
0.2890344434471245	0.0748248		0.1746313861472515	0.0369718		0.539089	0.0115465		0.184193	0.022471
0.28909849644439584	0.0748248		0.17473486074836656	0.0369718		0.540474	0.0127109		0.184221	0.022471
0.28916255318330625	0.0748248		0.17469108976212158	0.0369718		0.540402	0.013099		0.18425	0.022471
0.28922661366329827	0.0748248		0.17464169217919562	0.0369718		0.54033	0.0132931		0.184278	0.022471
0.28929067788381546	0.0748248		0.17441202906597236	0.0369718		0.540259	0.013099		0.184306	0.022471
0.2892419130010612	0.0748248		0.17479614918142644	0.0369718		0.540216	0.0119347		0.184334	0.022471
0.289193	0.0748248		0.17478899121161925	0.0369718		0.540195	0.0110614		0.184362	0.022471
0.28914438939896236	0.0748248		0.17480773444818598	0.0369718		0.542016	0.00950892		0.18439	0.022471
0.2890956306800846	0.0748248		0.17502456922625462	0.0369718		0.54263	0.0091208		0.184419	0.022471
0.28909416244849817	0.0748248		0.17477368966140358	0.0369718		0.544594	0.00902377		0.184368	0.022471
0.28909269425179124	0.0748248		0.1747736871805398	0.0369718		0.546558	0.00902377		0.184317	0.022471
0.28909122608996407	0.0748248		0.1746125060783167	0.0369718		0.550902	0.0167861		0.184266	0.022471
0.28908975796301717	0.0748248		0.17459412769427393	0.0369718		0.551728	0.0119347		0.184215	0.022471
0.289232	0.0748248		0.17483774432981936	0.0369718		0.552518	0.0112555		0.184164	0.022471
0.2893749784978971	0.0748248		0.1842333657026451	0.0383938		0.552707	0.0108673		0.184113	0.022471
0.28951800621371876	0.0748248		0.18497155525577152	0.0383938		0.553114	0.0101881		0.184062	0.022471
0.28966131210506324	0.0748248		0.18928717228085365	0.0383938		0.55355	0.0104792		0.184011	0.022471
0.29028558020971834	0.0748248		0.1907173839369653	0.0383938		0.555849	0.00970298		0.184214	0.022471
0.29090986954660014	0.0748248		0.19192006669212508	0.0423754		0.557929	0.00980001		0.184418	0.022471
0.29153418008491955	0.0748248		0.19071716079672926	0.0452194		0.560009	0.0100911		0.184622	0.022471
0.2921585117939452	0.0748248		0.19076928621066652	0.0457882		0.562089	0.0105762		0.184826	0.022471
0.29227893929527476	0.0748248		0.19095081567106276	0.0457882		0.562743	0.0169802		0.185029	0.022471
0.2923993716836812	0.0748248		0.19131903773040412	0.0452194		0.564052	0.0125168		0.185233	0.022471
0.29251980895780055	0.0748248		0.19116379741456574	0.044081759856262205		0.564707	0.0133901		0.185437	0.022471
0.2926402511162659	0.0748248		0.19107489104506545	0.0429442		0.564544	0.0124198		0.185641	0.022471
0.2924668565700865	0.0748248		0.19055392719934028	0.040669		0.564381	0.0119347		0.186356	0.022471
0.292293	0.0748248		0.19044955817771717	0.0401002		0.564218	0.0113525		0.188503	0.0236694
0.2921200764306792	0.0748248		0.19048611920992659	0.0398158		0.564055	0.0107703		0.189218	0.0226208
0.2919466908398538	0.0748248		0.19039350885986492	0.039247		0.562798	0.00980001		0.189934	0.0250177
0.2920037396023319	0.0748248		0.19278268945558621	0.038962587743922084		0.56217	0.0193089		0.190649	0.0259165
0.2920607891062529	0.0748248		0.1937562711131454	0.038962587743922084		0.561541	0.00931486		0.191835	0.0263659
0.29211783935151925	0.0748248		0.1984846364199145	0.0415222		0.563098	0.00931486		0.192306	0.0260663
0.29217489033803257	0.0748248		0.19864724281370663	0.043228564504205515		0.564655	0.00921783		0.192777	0.0256169
0.29209939993169487	0.0748248		0.19771874133180437	0.0463569		0.567769	0.0091208		0.193719	0.0245682
0.2920239097566246	0.0748248		0.19884433734424448	0.049485330419287904		0.567785	0.0091208		0.194191	0.0241188
0.2919484198128608	0.0748248		0.19912968461234032	0.049200931968602334		0.567817	0.00902377		0.194662	0.0230702
0.2918729301004445	0.0748248		0.19860588688891526	0.048632135067231214		0.567833	0.00902377		0.195133	0.0238192
0.29191431888079467	0.0748248		0.19928380172040305	0.0463569		0.567854	0.00902377		0.195212	0.0241188
0.29195570768593787	0.0748248		0.19697197288175564	0.0429442		0.567874	0.00902377		0.195292	0.0247181
0.29199709651587125	0.0748248		0.19703372732432842	0.041806572250777704		0.567894	0.00902377		0.19561	0.0268153
0.29203848537059235	0.0748248		0.19680796022610897	0.042091		0.567914	0.00902377		0.19569	0.0259165
0.292031	0.0748248		0.19717099836867674	0.042091		0.567696	0.00902377		0.19674	0.0244184
0.2920234930422926	0.0748248		0.1968296472463693	0.0423754		0.567479	0.00902377		0.19771	0.0238192
0.2920159970442923	0.0748248		0.1969931456117042	0.0423754		0.567261	0.00902377		0.19868	0.0238192
0.292009	0.0748248		0.19702294978667706	0.0426598		0.567044	0.00902377		0.19965	0.0233698
0.29178501596427453	0.0748248		0.19672903656359064	0.0423754		0.567235	0.00892674		0.20062	0.0233698
0.2915615390936867	0.0748248		0.19666682444911932	0.0423754		0.567426	0.00892674		0.201591	0.0236694
0.291338	0.0748248		0.19692648399592602	0.0426598		0.567617	0.00892674		0.202561	0.0236694
0.29111461033639274	0.0748248		0.1966961283911468	0.0426598		0.567808	0.00892674		0.203532	0.0248679
0.2911550873337254	0.0748248		0.1968609328029685	0.0426598		0.567828	0.00892674		0.203342	0.0268153
0.29119556974884975	0.0748248		0.19681047763100312	0.0426598		0.567848	0.00892674		0.203152	0.0280138
0.29123605758125637	0.0748248		0.19683850649348034	0.0426598		0.567868	0.00892674		0.203057	0.0280138
0.2912765508304352	0.0748248		0.19688685401852632	0.0426598		0.567888	0.00892674		0.202963	0.0275644
0.2928216228160871	0.0748248		0.196565	0.0426598		0.567965	0.00892674		0.202773	0.0262161
0.2943668070165275	0.0748248		0.19662597611044766	0.0426598		0.568043	0.00892674		0.202899	0.0247181
0.29745751045806057	0.0773791		0.1951480081835244	0.0426598		0.56812	0.00892674		0.202941	0.0245682
0.29775289899634655	0.0797831		0.19519388694904133	0.0426598		0.568198	0.00892674		0.202983	0.0245682
0.29804836169676885	0.0824876		0.19411712283695168	0.0426598		0.568102	0.00892674		0.203025	0.0245682
0.29834389850869536	0.0830886		0.19481218389563776	0.0426598		0.568006	0.00892674		0.203067	0.0245682
0.2986395093815292	0.0857931		0.19434721727706566	0.0426598		0.56791	0.00892674		0.203109	0.0245682
0.29859643844411576	0.0830886		0.19494448315736665	0.0426598		0.567814	0.00892674		0.203108	0.0245682
0.29857507537217454	0.0850419		0.19448887393422015	0.0426598		0.567873	0.00892674		0.203108	0.0245682
0.2985538272389835	0.0844409		0.19426114343752612	0.0426598		0.567931	0.00892674		0.203107	0.0245682
0.2984542874760158	0.0839901		0.1941646987065806	0.0426598		0.56799	0.00892674		0.203107	0.0245682
0.29835479114010344	0.0838399		0.19417217032715603	0.0426598		0.568048	0.00892674		0.203106	0.0245682
0.298255	0.0833891		0.1940399429595954	0.0426598		0.568053	0.00892674		0.203106	0.0245682
0.3002520610882462	0.0829384		0.194146	0.0426598		0.568059	0.00892674		0.203105	0.0244184
0.30234823527437255	0.0827881		0.19415642871648464	0.0426598		0.568064	0.00892674		0.20307	0.0244184
0.30654070850197507	0.0827881		0.19416102466864102	0.0426598		0.568069	0.00892674		0.203035	0.0244184
0.30799460403325807	0.0835394		0.1946737706222581	0.0426598		0.568016	0.00892674		0.203	0.0244184
0.3087215735612555	0.0841404		0.19537502956849095	0.0426598		0.567962	0.00892674		0.202965	0.0244184
0.3097583741720785	0.0754258		0.19398555301366535	0.0426598		0.567909	0.00892674		0.202931	0.0244184
0.3100681973925299	0.0906012		0.19399195658234705	0.0426598		0.567855	0.00892674		0.202896	0.0244184
0.31037802722193425	0.0901504		0.19405911876369406	0.0426598		0.567872	0.00892674		0.202862	0.0244184
0.3106878636556043	0.0890987		0.1940521265768887	0.0426598		0.567888	0.00892674		0.202827	0.0244184
0.31076177900089647	0.0880469		0.19474620938542814	0.0426598		0.567905	0.00892674		0.202831	0.0244184
0.3108358806039405	0.0869951		0.19470738150589365	0.0426598		0.567921	0.00892674		0.202835	0.0244184
0.31164620918278507	0.0850419		0.19485127149415296	0.0426598		0.567934	0.00892674		0.20284	0.0244184
0.31197699256879385	0.0850419		0.19530083524260666	0.0426598		0.567946	0.00892674		0.202844	0.0244184
0.3123077759701563	0.0850419		0.19508395517736266	0.0426598		0.567959	0.00892674		0.202848	0.0244184
0.31389748236981085	0.0850419		0.19527693661817547	0.0426598		0.567972	0.00892674		0.202852	0.0244184
0.3154874252443262	0.0848916		0.19501047390731993	0.0426598		0.56799	0.00892674		0.202856	0.0244184
0.3170776037373042	0.0850419		0.19520645420688135	0.0426598		0.568009	0.00892674		0.202861	0.0244184
0.31919137622760224	0.0887981		0.195282	0.0426598		0.568027	0.00892674		0.202854	0.0244184
0.31971479602873193	0.0764776		0.19493573169359127	0.0426598		0.568046	0.00892674		0.202848	0.0244184
0.3202382763276977	0.0937564		0.19508079776029122	0.0426598		0.567866	0.00892674		0.202842	0.0244184
0.3215243119310429	0.0949584		0.19508162411217156	0.0426598		0.567687	0.00892674		0.202836	0.0244184
0.3230497155295656	0.0925544		0.19503800670951985	0.0426598		0.567508	0.00892674		0.202829	0.0244184
0.32325100252816685	0.0895494		0.19518047906231678	0.0426598		0.567328	0.00892674		0.202823	0.0244184
0.32268950921199113	0.0893992		0.19508411072834594	0.0426598		0.567371	0.00892674		0.202817	0.0244184
0.3221281439872113	0.0890987		0.19494594503617227	0.0426598		0.567415	0.00892674		0.202811	0.0244184
0.32156690701705626	0.0892489		0.19496672628314807	0.0426598		0.567458	0.00892674		0.20281	0.0244184
0.32217978850639495	0.0893992		0.19506491542736132	0.0426598		0.567501	0.00892674		0.20281	0.0244184
0.32279267158064373	0.0893992		0.19500945040044618	0.0426598		0.567493	0.00892674		0.20281	0.0244184
0.32340555623760053	0.0893992		0.19492350842353273	0.0426598		0.567485	0.00892674		0.202809	0.0244184
0.3240184424750673	0.0893992		0.1953440610300497	0.0426598		0.567477	0.00892674		0.202809	0.0244184
0.3240256386841627	0.0893992		0.1953914740576336	0.0426598		0.567469	0.00892674		0.202809	0.0244184
0.3240328740687669	0.0893992		0.1956710174253189	0.0426598		0.567883	0.00892674		0.202809	0.0244184
0.3240401486282389	0.0893992		0.19494488582652983	0.0426598		0.568296	0.00892674		0.202808	0.0244184
0.3240474623619318	0.0893992		0.19648670800189286	0.0426598		0.56871	0.00892674		0.202817	0.0244184
0.32465581519267017	0.0893992		0.19810674367294837	0.0426598		0.569124	0.00892674		0.202825	0.0244184
0.32526419275122787	0.0893992		0.19626114809680223	0.0426598		0.571826	0.00892674		0.202833	0.0244184
0.32587259500356514	0.0893992		0.19470360510008589	0.0426598		0.574529	0.00892674		0.202841	0.0244184
0.3258686781484022	0.0892489		0.19477491737695687	0.0426598		0.577232	0.00892674		0.20285	0.0244184
0.32525637396650425	0.0892489		0.19484743105615926	0.0426598		0.579341	0.0110614		0.202858	0.0244184
0.3240318845785969	0.0890987		0.1946009083779018	0.0426598		0.579043	0.0117406		0.202866	0.0244184
0.324572	0.0890987		0.19422007328653879	0.0426598		0.578746	0.0117406		0.202875	0.0244184
0.3251116159061691	0.0890987		0.19425545655213766	0.0426598		0.57935	0.0105762		0.202888	0.0244184
0.32565148234360053	0.0890987		0.1942670415421901	0.0426598		0.579501	0.00960595		0.202901	0.0244184
0.32619134929595534	0.0890987		0.19425852282969605	0.0426598		0.579451	0.00902377		0.202915	0.0244184
0.3263063125216999	0.0890987		0.19417263376003402	0.0426598		0.579401	0.00892674		0.202928	0.0244184
0.3264213007000399	0.0890987		0.19422664378980822	0.0426598		0.579351	0.00892674		0.202941	0.0244184
0.3265363138244862	0.0890987		0.19423921473232014	0.0426598		0.581085	0.00873268		0.202955	0.0244184
0.3266513518885519	0.0890987		0.19418271989707028	0.0426598		0.582819	0.00873268		0.202968	0.0244184
0.32504666727748416	0.0889484		0.19426975812368946	0.0423754		0.584554	0.00873268		0.202981	0.0244184
0.324244	0.0889484		0.19424805195988026	0.0423754		0.586288	0.00960595		0.202978	0.0244184
0.32344200961859376	0.0889484		0.19427503896524054	0.0423754		0.586679	0.00950892		0.202975	0.0244184
0.32340175728782955	0.0889484		0.19426048190862982	0.0423754		0.58746	0.0111584		0.202971	0.0244184
0.3233615665295872	0.0889484		0.194257	0.0423754		0.587852	0.0119347		0.202968	0.0244184
0.32332143734947677	0.0889484		0.19425495182080724	0.0423754		0.588267	0.0124198		0.202965	0.0244184
0.3232813697531006	0.0889484		0.1942331061296458	0.0423754		0.588683	0.0126139		0.202961	0.0244184
0.32360718048982756	0.0889484		0.19421808705606872	0.0423754		0.589099	0.0124198		0.202958	0.0244184
0.32393300075045584	0.0889484		0.19407928198690808	0.0423754		0.589506	0.0115465		0.202955	0.0244184
0.32425883052795523	0.0889484		0.19426363831629692	0.0423754		0.589498	0.0109644		0.202954	0.0244184
0.32458466981530243	0.0889484		0.19443491703355137	0.0423754		0.589481	0.0101881		0.202953	0.0244184
0.32457997903848484	0.0889484		0.19443884312172907	0.0423754		0.591025	0.00999407		0.202953	0.0244184
0.32457528911581845	0.0889484		0.1943245659613062	0.0423754		0.594115	0.00999407		0.202952	0.0244184
0.32457060004731175	0.0889484		0.1943218793593397	0.0423754		0.595661	0.0105762		0.202952	0.0244184
0.324566	0.0889484		0.19429550659910208	0.0423754		0.597531	0.0105762		0.202951	0.0244184
0.32428223614292967	0.0889484		0.194272	0.0423754		0.603141	0.0122257		0.20295	0.0244184
0.32399865049801685	0.0889484		0.1943023042306728	0.0423754		0.603218	0.0122257		0.20295	0.0244184
0.3237151549561087	0.0889484		0.19432107902784573	0.0423754		0.603295	0.0125168		0.20361	0.0244184
0.3234317495751082	0.0889484		0.19582878707175805	0.0423754		0.603448	0.0115465		0.20427	0.0244184
0.32341622308660456	0.0889484		0.1962900166262336	0.0423754		0.603564	0.0114495		0.20493	0.0244184
0.3234007003007929	0.0889484		0.2002998917913372	0.0423754		0.603795	0.0103822		0.20625	0.0245682
0.32338518121780224	0.0889484		0.20081246615091528	0.0423754		0.603911	0.0103822		0.20757	0.0259165
0.32336966583776444	0.0889484		0.2014926949775792	0.0423754		0.603722	0.0103822		0.20823	0.0266655
0.3233571590305401	0.0889484		0.2040212030105166	0.0437974		0.603533	0.0103822		0.208456	0.0283134
0.32334465227742354	0.0889484		0.2031025839686256	0.048632135067231214		0.603344	0.0103822		0.208682	0.0281636
0.32333214557841594	0.0889484		0.20298284328445954	0.0503385		0.60306	0.0101881		0.208908	0.0281636
0.32331963893352017	0.0889484		0.2025251309379728	0.0497697		0.602965	0.0101881		0.209134	0.0281636
0.3237085565442437	0.0889484		0.2020978703367502	0.049200931968602334		0.60287	0.0100911		0.20936	0.027864
0.32409747417668455	0.0889484		0.20280923952740548	0.0480633		0.602775	0.0100911		0.209586	0.0281636
0.3244863918308232	0.0889484		0.2025260259337074	0.0463569		0.602785	0.0100911		0.209813	0.0268153
0.3248753095066406	0.0889484		0.20266085824490523	0.0480633		0.602795	0.0100911		0.211035	0.0268153
0.32445463285144394	0.0889484		0.20257521001963164	0.0452194		0.602805	0.0100911		0.212031	0.0259165
0.32403395655783107	0.0889484		0.20257521001963164	0.0452194		0.602814	0.0100911		0.213027	0.0259165
0.3236132806261465	0.0889484		0.2037292313696828	0.044934955208318896		0.602804	0.0100911		0.215019	0.0259165
0.3231926050567352	0.0889484		0.20650569770885074	0.044934955208318896		0.602794	0.0100911		0.216015	0.0268153
0.3225295678799642	0.0889484		0.20827043310669704	0.0452194		0.602784	0.0100911		0.218007	0.028613
0.321867	0.0889484		0.2072578736437181	0.0446506		0.602774	0.0100911		0.217642	0.0295119
0.321203	0.0889484		0.2085374280543986	0.0474945		0.602731	0.0100911		0.217277	0.0298115
0.3205404614954371	0.0889484		0.21389114439143506	0.053182510278200215		0.602687	0.0100911		0.216912	0.0298115
0.32098740539499143	0.0889484		0.2129838791015121	0.0537513		0.602599	0.00999407		0.216182	0.0283134
0.321434	0.0889484		0.21310056822724258	0.0526137		0.602619	0.00999407		0.215817	0.0275644
0.3218812990725291	0.0889484		0.21320350433209304	0.050907322672715714		0.602638	0.00999407		0.215452	0.0268153
0.3223282488465387	0.0889484		0.21286883167497053	0.0463569		0.602657	0.00999407		0.215087	0.0265157
0.32217380586094846	0.0889484		0.21287397073777467	0.0457882		0.602677	0.00999407		0.215877	0.0265157
0.3220193629658015	0.0889484		0.21275198859666425	0.0457882		0.602703	0.00999407		0.216667	0.0265157
0.3218649201611296	0.0889484		0.21350287703481421	0.0457882		0.602729	0.00999407		0.219036	0.0280138
0.3217104774469633	0.0889484		0.21517077995689513	0.0457882		0.602755	0.00999407		0.220616	0.0298115
0.32148853684425005	0.0889484		0.21669438551889972	0.0457882		0.602781	0.00999407		0.221406	0.0298115
0.32126660979028393	0.0889484		0.21763686220465156	0.0474945		0.602757	0.00999407		0.221439	0.0296617
0.32104469629189325	0.0889484		0.21906736897057524	0.0528981		0.602734	0.00999407		0.221471	0.0296617
0.3208227963559102	0.0889484		0.21984204792127982	0.0537513		0.602711	0.00999407		0.221504	0.0298115
0.32076060910892845	0.0889484		0.22086922115918808	0.0540357		0.602688	0.00999407		0.221537	0.0283134
0.3206984219349719	0.0889484		0.22081501068705983	0.0537513		0.602405	0.00999407		0.22157	0.027864
0.32063623483405107	0.0889484		0.22073767500698574	0.0506229		0.602123	0.00999407		0.221603	0.0277142
0.3205740478061771	0.0889484		0.2207139820878833	0.0497697		0.601841	0.00999407		0.221669	0.0274146
0.32065892010977903	0.0889484		0.22078345518398215	0.049200931968602334		0.601559	0.00999407		0.221673	0.027115
0.3207438436081062	0.0889484		0.22027874805829534	0.049200931968602334		0.601552	0.00999407		0.221677	0.0269652
0.32082881829128373	0.0889484		0.22007876963235523	0.049485330419287904		0.601546	0.00999407		0.221681	0.0269652
0.32091384414943264	0.0889484		0.22017446277846098	0.0497697		0.601539	0.00999407		0.221685	0.0268153
0.32089205095612994	0.0887981		0.22001229881488915	0.0497697		0.601532	0.00999407		0.221689	0.0268153
0.3208811653702672	0.0887981		0.21997239461097798	0.049485330419287904		0.601712	0.00999407		0.221693	0.0268153
0.3208702871251725	0.0887981		0.2200320647777578	0.049485330419287904		0.601893	0.00999407		0.221697	0.0268153
0.3208017645342629	0.0886479		0.22000396202495992	0.049485330419287904		0.602073	0.00999407		0.221701	0.0268153
0.32076751129558684	0.0881971		0.22004826925967122	0.049485330419287904		0.602254	0.00999407		0.221719	0.0266655
0.32073326342865405	0.0881971		0.21986748338227197	0.049485330419287904		0.602227	0.00999407		0.221737	0.0266655
0.3211643092594468	0.0881971		0.2198938663363585	0.049485330419287904		0.602201	0.00999407		0.221755	0.0266655
0.32202640150633244	0.0881971		0.22000172825060033	0.049485330419287904		0.602174	0.00999407		0.221773	0.0266655
0.32245744792204406	0.0877464		0.22019236799125638	0.049200931968602334		0.602147	0.00999407		0.22179	0.0266655
0.32481183668193053	0.0872956		0.22023074214200125	0.049200931968602334		0.602136	0.00999407		0.221808	0.0266655
0.32952073953200056	0.0880469		0.2202021139763144	0.049200931968602334		0.602125	0.00999407		0.221826	0.0266655
0.3318752531790741	0.0898499		0.22011657674384266	0.049200931968602334		0.602113	0.00999407		0.221844	0.0266655
0.33124625091897536	0.0823374		0.21999059464531684	0.049200931968602334		0.602102	0.00999407		0.221775	0.0265157
0.33061830968353684	0.0973624		0.22001909122130026	0.049200931968602334		0.60211	0.00999407		0.221706	0.0265157
0.32999143097561395	0.10502522271436796		0.22143196004403015	0.049200931968602334		0.602119	0.00999407		0.221637	0.0265157
0.32936561629835004	0.10081820377874233		0.21993988539103887	0.049200931968602334		0.602127	0.00999407		0.221568	0.0265157
0.32906124990966723	0.10141920648383171		0.22000809337779564	0.049200931968602334		0.602136	0.00999407		0.221499	0.0265157
0.32875751961520694	0.10096845445501468		0.2200110198624736	0.049200931968602334		0.602139	0.00999407		0.22143	0.0265157
0.3281519690536279	0.0988649		0.22003672996930268	0.049200931968602334		0.602143	0.00999407		0.221361	0.0265157
0.32868046152259195	0.0973624		0.22006595611655547	0.049200931968602334		0.602146	0.00999407		0.221292	0.0265157
0.3292089734288927	0.0958599		0.2200869281879555	0.049200931968602334		0.60215	0.00999407		0.221307	0.0265157
0.32995881248887543	0.0958599		0.22010650231737633	0.049200931968602334		0.602152	0.00999407		0.221323	0.0265157
0.3307086678603102	0.0957097		0.2201482211468767	0.049200931968602334		0.602154	0.00999407		0.221339	0.0265157
0.3314585395156384	0.0957097		0.21990874639876404	0.049200931968602334		0.602157	0.00999407		0.221355	0.0265157
0.3322084274273633	0.0958599		0.21990494103438035	0.049200931968602334		0.602159	0.00999407		0.221371	0.0265157
0.3348989104605406	0.0981137		0.22009227622457997	0.049200931968602334		0.602127	0.00999407		0.221387	0.0265157
0.3362441610694276	0.0990152		0.22024361412360063	0.049200931968602334		0.602096	0.00999407		0.221403	0.0265157
0.33762228013743345	0.10412371865673388		0.22012810778227063	0.049200931968602334		0.602064	0.00999407		0.221419	0.0265157
0.33765514275262776	0.10502522271436796		0.22010616444435604	0.049200931968602334		0.602032	0.00999407		0.221503	0.0265157
0.3376880055610313	0.10442422000927856		0.22005920525563474	0.049200931968602334		0.603208	0.00999407		0.221588	0.0265157
0.33772086856262895	0.10457447068555091		0.22011108404254423	0.049200931968602334		0.604385	0.00999407		0.221672	0.0265157
0.3379046404852392	0.10006695039738062		0.22006363480413807	0.049200931968602334		0.605561	0.00999407		0.221757	0.0265157
0.3379965266706475	0.0997664		0.22016333006635505	0.049200931968602334		0.606738	0.00999407		0.221841	0.0265157
0.3380884130054175	0.0988649		0.22036226201098777	0.049200931968602334		0.608332	0.00999407		0.221925	0.0265157
0.3403764699407354	0.0985644		0.22035836663959907	0.049200931968602334		0.609926	0.00999407		0.22201	0.0265157
0.34266453897453725	0.0985644		0.22025883278809594	0.049200931968602334		0.61152	0.00999407		0.222094	0.0265157
0.34724071309102383	0.0988649		0.220138	0.049200931968602334		0.612974	0.0125168		0.22208	0.0265157
0.34782671422615286	0.0979634		0.22016115501951333	0.049200931968602334		0.612835	0.0121287		0.222066	0.0265157
0.3484306874473948	0.11058449773644465		0.2204273974892758	0.049200931968602334		0.612695	0.0121287		0.222051	0.0265157
0.3472759986352626	0.11118550044153402		0.22010555891573574	0.049200931968602334		0.613402	0.0113525		0.222037	0.0265157
0.3473969428138558	0.10787998556354246		0.22004993496208589	0.049200931968602334		0.613825	0.0103822		0.222023	0.0265157
0.3474600706537638	0.10277146257028279		0.22029842473573882	0.049200931968602334		0.614248	0.0100911		0.222009	0.0265157
0.3474311867494721	0.10277146257028279		0.22027094006944697	0.049200931968602334		0.616051	0.00970298		0.221994	0.0265157
0.3476775071949326	0.10292171324655514		0.22058331388100305	0.049200931968602334		0.616952	0.0105762		0.22198	0.0265157
0.3479526102175288	0.10277146257028279		0.2205528426595781	0.049200931968602334		0.617854	0.00970298		0.222062	0.0265157
0.3482277391887835	0.10277146257028279		0.22053860229078487	0.049200931968602334		0.621725	0.0104792		0.222144	0.0265157
0.34850289409281465	0.10262121189401044		0.22075027933911284	0.049200931968602334		0.625597	0.0114495		0.222227	0.0265157
0.34750660010544915	0.10247096121773812		0.22039856576417494	0.049200931968602334		0.62543	0.0116436		0.222309	0.0265157
0.3470084557167061	0.10232071054146577		0.2204663771818995	0.049200931968602334		0.625096	0.0116436		0.222391	0.0265157
0.3465103130671591	0.10232071054146577		0.22070066191020357	0.049200931968602334		0.62493	0.0114495		0.222473	0.0265157
0.3462551904670986	0.10217045986519342		0.22071161146378723	0.049200931968602334		0.624499	0.0112555		0.222555	0.0265157
0.346128	0.10217045986519342		0.2200244956221436	0.049200931968602334		0.624068	0.0111584		0.222637	0.0265157
0.3460000922502804	0.10217045986519342		0.22006719333952823	0.049200931968602334		0.623637	0.0109644		0.222636	0.0265157
0.3476364320015253	0.10217045986519342		0.21971007661744912	0.049200931968602334		0.623206	0.0109644		0.222636	0.0265157
0.3492727720258179	0.10217045986519342		0.2196770020817797	0.049200931968602334		0.622918	0.0109644		0.222635	0.0265157
0.3509091123221659	0.10217045986519342		0.21968569411841135	0.049200931968602334		0.62263	0.0109644		0.222634	0.0265157
0.3525454528895814	0.10217045986519342		0.2196976019148401	0.049200931968602334		0.622343	0.0109644		0.222633	0.0265157
0.35272485049569824	0.10202020918892107		0.21972012181480388	0.049200931968602334		0.622055	0.0109644		0.222632	0.0265157
0.3528146321115439	0.10202020918892107		0.21967664222951416	0.049200931968602334		0.624706	0.0109644		0.222631	0.0265157
0.35290446892126115	0.10202020918892107		0.2196647837673264	0.049200931968602334		0.627357	0.0109644		0.22263	0.0265157
0.35265836878793344	0.10202020918892107		0.21971153811782176	0.049200931968602334		0.630008	0.0115465		0.222604	0.0265157
0.35241255538719407	0.10202020918892107		0.21970130041838515	0.049200931968602334		0.632659	0.0115465		0.222577	0.0265157
0.35216702887542195	0.10202020918892107		0.21964925365564011	0.049200931968602334		0.633143	0.0119347		0.222551	0.0265157
0.3519217894089239	0.10202020918892107		0.21964925365564011	0.049200931968602334		0.634598	0.0127109		0.222524	0.0265157
0.35198755089989553	0.10186995851264873		0.21826359097018203	0.049200931968602334		0.634669	0.0127109		0.222498	0.0265157
0.3520535510739392	0.10186995851264873		0.21826359097018203	0.049200931968602334		0.634811	0.0125168		0.222471	0.0265157
0.35211978989610426	0.10186995851264873		0.21873105834602105	0.049200931968602334		0.634883	0.0125168		0.222445	0.0265157
0.3521862673313171	0.10186995851264873		0.2181992048140352	0.049200931968602334		0.634442	0.0111584		0.222418	0.0265157
0.35166049629063506	0.10186995851264873		0.218235	0.049200931968602334		0.633119	0.0103822		0.222442	0.0265157
0.3511347514812127	0.10186995851264873		0.218198	0.049200931968602334		0.636328	0.0103822		0.222466	0.0265157
0.3506090329336838	0.10186995851264873		0.21823901669414866	0.049200931968602334		0.642747	0.0107703		0.222489	0.0265157
0.3500833406787267	0.10186995851264873		0.2182441981231614	0.049200931968602334		0.646988	0.0120317		0.222513	0.0265157
0.3501243224543895	0.10186995851264873		0.21824568170129433	0.049200931968602334		0.64802	0.0122257		0.222537	0.0265157
0.35016530562516024	0.10186995851264873		0.218244	0.049200931968602334		0.648159	0.0121287		0.222561	0.0265157
0.35020629019091165	0.10186995851264873		0.21826732014829697	0.049200931968602334		0.648298	0.0124198		0.222584	0.0265157
0.3502472761515161	0.10186995851264873		0.21824180713436075	0.049200931968602334		0.648438	0.0124198		0.222608	0.0265157
0.3503266869004951	0.10171970783637639		0.21827592975267077	0.049200931968602334		0.648577	0.0114495		0.222673	0.0265157
0.3504061126574997	0.10171970783637639		0.21827739595076015	0.049200931968602334		0.64821	0.0114495		0.222738	0.0265157
0.3504855534198827	0.10171970783637639		0.2182287586289397	0.049200931968602334		0.648027	0.0105762		0.222802	0.0265157
0.3505650091849963	0.10171970783637639		0.21814155331763463	0.049200931968602334		0.647843	0.0104792		0.222867	0.0265157
0.35051228086841657	0.10171970783637639		0.21822196475437583	0.049200931968602334		0.647875	0.0104792		0.222932	0.0265157
0.35045957397831645	0.10171970783637639		0.2183500274483692	0.049200931968602334		0.647906	0.0104792		0.222997	0.0265157
0.35040688851720486	0.10171970783637639		0.2187389697086043	0.049200931968602334		0.647938	0.0104792		0.223061	0.0265157
0.35035422448758957	0.10171970783637639		0.21984028140689882	0.049200931968602334		0.64797	0.0104792		0.223126	0.0265157
0.3503896295987204	0.10171970783637639		0.2219200130236135	0.049200931968602334		0.648052	0.0104792		0.223649	0.0265157
0.35042503562249877	0.10171970783637639		0.22404442022181303	0.0503385		0.648135	0.0104792		0.224171	0.0265157
0.3504604425588535	0.10171970783637639		0.22519573837393453	0.049200931968602334		0.648217	0.0104792		0.224694	0.0265157
0.3504958504077121	0.10171970783637639		0.22447429525448678	0.0543201		0.6483	0.0104792		0.225216	0.0265157
0.35046325449459037	0.10171970783637639		0.2245854527716927	0.0585861		0.648269	0.0104792		0.225739	0.0265157
0.35043067558239643	0.10171970783637639		0.22390345144005275	0.0583017		0.648238	0.0104792		0.226261	0.0265157
0.35039811367236107	0.10171970783637639		0.22501997738789145	0.054888900982313596		0.648208	0.0104792		0.227306	0.0284632
0.35036556876571395	0.10171970783637639		0.2256429550626925	0.0537513		0.648177	0.0104792		0.227355	0.0299613
0.3504124966808943	0.10171970783637639		0.22462440047995993	0.0526137		0.648364	0.0104792		0.227403	0.0314593
0.3504594466888481	0.10171970783637639		0.2237978709287346	0.052329314926143525		0.64855	0.0104792		0.227452	0.0326578
0.3505064187872713	0.10171970783637639		0.22731015792670722	0.052329314926143525		0.648737	0.0104792		0.227501	0.0326578
0.3505534129738589	0.10171970783637639		0.23069315231636878	0.0563109		0.648924	0.0104792		0.227549	0.0326578
0.3504363296388596	0.10171970783637639		0.2326793965514987	0.0557421		0.648744	0.0104792		0.227598	0.0322084
0.35031924969297756	0.10171970783637639		0.23233577262308652	0.0585861		0.648565	0.0105762		0.227695	0.0313095
0.3502021731370954	0.10171970783637639		0.2315398190132094	0.0583017		0.648385	0.0105762		0.228427	0.0313095
0.3500850999720945	0.10171970783637639		0.2322444105879416	0.055457697883684716		0.648205	0.0105762		0.230624	0.0293621
0.3502459074350353	0.10171970783637639		0.23175036383976824	0.0551733		0.648224	0.0105762		0.231356	0.0293621
0.3504067148992867	0.10171970783637639		0.23099271654797446	0.054604502531628026		0.648243	0.0105762		0.232088	0.0311597
0.35056752236484695	0.10171970783637639		0.23244188321470524	0.0540357		0.648262	0.0105762		0.23282	0.0311597
0.3507283298317167	0.10171970783637639		0.23452154656310165	0.0540357		0.648281	0.0105762		0.233552	0.0326578
0.3507332437072306	0.10171970783637639		0.23978590413302672	0.0551733		0.648275	0.0105762		0.233734	0.0328076
0.35073831777547887	0.10171970783637639		0.2407204189752469	0.0588705		0.648269	0.0105762		0.234098	0.0328076
0.35074355203465624	0.10171970783637639		0.2407225923498437	0.0634209		0.648263	0.0105762		0.23428	0.0319088
0.35074894648290084	0.10171970783637639		0.24034305608483675	0.0634209		0.648257	0.0105762		0.234462	0.0326578
0.35032311043685116	0.10171970783637639		0.24017938774791767	0.055457697883684716		0.648224	0.0105762		0.234644	0.0311597
0.3498973187260425	0.10171970783637639		0.24156503180484265	0.055457697883684716		0.648191	0.0105762		0.234826	0.0311597
0.349472	0.10171970783637639		0.24294568247689022	0.055457697883684716		0.648159	0.0105762		0.235008	0.0298115
0.34904586847806224	0.10171970783637639		0.24334318015134382	0.055457697883684716		0.648126	0.0105762		0.23561	0.0298115
0.34889988353061996	0.10171970783637639		0.2417665112543667	0.055457697883684716		0.648154	0.0105762		0.236213	0.0292122
0.34875390379966437	0.10171970783637639		0.24240067203096916	0.055457697883684716		0.648182	0.0105762		0.236815	0.0292122
0.34846195999398716	0.10156945716010404		0.2431401159419173	0.055457697883684716		0.64821	0.0105762		0.237418	0.0298115
0.3508585827446883	0.10156945716010404		0.2431401159419173	0.055457697883684716		0.648238	0.0105762		0.239828	0.0341559
0.35325529740630246	0.10156945716010404		0.2431401159419173	0.055457697883684716		0.648341	0.0105762		0.239851	0.0343057
0.35565210349134974	0.10156945716010404		0.24195201992950127	0.055457697883684716		0.648443	0.0105762		0.239863	0.0343057
0.3580490005157742	0.10156945716010404		0.24204911915948493	0.055457697883684716		0.648546	0.0105762		0.239875	0.0328076
0.3584751109951322	0.10156945716010404		0.24239069842738423	0.055457697883684716		0.648648	0.0105762		0.239886	0.0328076
0.35932733644150733	0.11013374570762761		0.24217159355404105	0.0551733		0.648476	0.0105762		0.239898	0.0313095
0.3597534514057113	0.11869803425515119		0.24220275497304627	0.0551733		0.648303	0.0105762		0.23991	0.0307103
0.3595582993748968	0.11659452478733837		0.24245352336629913	0.0551733		0.648131	0.0105762		0.239922	0.0313095
0.3593632086990174	0.11704527681615541		0.24245518305746555	0.0551733		0.647958	0.0105762		0.239922	0.0302609
0.359168	0.11644427411106603		0.2414558526095973	0.0551733		0.647802	0.0105762		0.239922	0.0301111
0.3589732115177508	0.11358951126189151		0.24129381597982696	0.0551733		0.647645	0.0105762		0.239922	0.0301111
0.3587202034177499	0.11358951126189151		0.24077449031316286	0.0551733		0.647489	0.0105762		0.239922	0.0299613
0.3584672815255162	0.11238750585171277		0.2406485631377652	0.0551733		0.647332	0.0105762		0.239922	0.0299613
0.3579616965570082	0.11238750585171277		0.2402358340660637	0.0551733		0.647304	0.0105762		0.239923	0.0299613
0.3602253105427274	0.11088499908898933		0.24033874913285752	0.0551733		0.647277	0.0105762		0.239923	0.0299613
0.36248892597753263	0.11088499908898933		0.24048804894030623	0.0551733		0.647249	0.0105762		0.239923	0.0299613
0.36475254285421316	0.11058449773644465		0.2403379228547526	0.0551733		0.647221	0.0105762		0.239916	0.0299613
0.36701616116560715	0.11058449773644465		0.24028682264737639	0.0551733		0.647228	0.0105762		0.239908	0.0299613
0.36747136136234615	0.12005029034160226		0.24009837981047075	0.0551733		0.647235	0.0105762		0.239901	0.0299613
0.36792683155636235	0.11929903696024055		0.24014253649155196	0.0551733		0.647242	0.0105762		0.239893	0.0299613
0.3689155821919593	0.1226045518382321		0.2403203559372922	0.0551733		0.647248	0.0105762		0.239886	0.0299613
0.3689413002165362	0.1226045518382321		0.2402937534817953	0.0551733		0.647271	0.0105762		0.239879	0.0299613
0.3689872095206063	0.12215379980941508		0.2403741826814668	0.0551733		0.647294	0.0105762		0.239871	0.0299613
0.3690331191338119	0.12275480251450445		0.24029209006806296	0.0551733		0.647318	0.0105762		0.239864	0.0299613
0.3690790290561212	0.12170304778059804		0.2402471422585513	0.0551733		0.647341	0.0105762		0.24	0.0299613
0.37024045571706626	0.12140254642805337		0.2415320011398229	0.0551733		0.647464	0.0105762		0.240136	0.0299613
0.3713561584499017	0.12080154372296398		0.246954	0.0787784		0.647587	0.0105762		0.240272	0.0299613
0.37498500673125745	0.1194492876365129		0.25055516948341566	0.0571641		0.64771	0.0105762		0.240408	0.0299613
0.37638199099646796	0.11959953831278525		0.25440521333506083	0.0580173		0.647833	0.0105762		0.240544	0.0299613
0.37937265918133783	0.12591006671622368		0.25469976782246856	0.061714463798767084		0.64792	0.0105762		0.24068	0.0299613
0.3795690835477905	0.1268115707738577		0.2556391842183124	0.067118		0.648007	0.0105762		0.240816	0.0299613
0.37976552705032796	0.12831407753658114		0.25440637349226825	0.0668336		0.648095	0.0105762		0.240952	0.0299613
0.3799619896807776	0.1292155815942152		0.2546399061323433	0.065696		0.648182	0.0105762		0.240928	0.0299613
0.37996472388271807	0.1292155815942152		0.2543518546501083	0.0665492		0.648211	0.0105762		0.240904	0.0299613
0.3799674608980089	0.12906533091794287		0.2558297447385227	0.0622833		0.648241	0.0105762		0.240879	0.0299613
0.3799729433685702	0.12606		0.25410756228474096	0.061145666897395964		0.64827	0.0105762		0.240855	0.0299613
0.37994565249716095	0.12455781062977256		0.25450893004071157	0.0608613		0.6483	0.0105762		0.24083	0.0299613
0.3798910707795329	0.12245430116195977		0.25523465564458253	0.061145666897395964		0.648296	0.0105762		0.240806	0.0299613
0.3798637799333162	0.12215379980941508		0.25673961867644574	0.061430065348081535		0.648292	0.0105762		0.240781	0.0299613
0.3796469850048056	0.12170304778059804		0.26073243156469283	0.0622833		0.648288	0.0105762		0.240757	0.0299613
0.3795385941058197	0.12155279710432569		0.2619183635459308	0.0648428		0.648284	0.0105762		0.240756	0.0299613
0.37943020758505575	0.12140254642805337		0.2642943972570498	0.0637053		0.650128	0.0105762		0.240755	0.0299613
0.3793958203765073	0.12110204507550867		0.26282884668304224	0.0637053		0.651973	0.0105762		0.240754	0.0299613
0.37937964600216006	0.12110204507550867		0.26147088113489847	0.0637053		0.653818	0.0105762		0.240753	0.0299613
0.37936415114663696	0.12095179439923634		0.26168695854675855	0.0637053		0.655663	0.0104792		0.240752	0.0299613
0.3793179168896237	0.12095179439923634		0.261687	0.0637053		0.656371	0.0115465		0.240751	0.0299613
0.3792716826396351	0.12095179439923634		0.2618073363061942	0.0637053		0.657078	0.0115465		0.24075	0.0299613
0.37922544839667083	0.12095179439923634		0.2617679911950292	0.0637053		0.657786	0.0134871		0.240749	0.0299613
0.37917921416073175	0.12095179439923634		0.26226907849102055	0.0637053		0.658494	0.0134871		0.24077	0.0299613
0.37919365208927525	0.12095179439923634		0.26277728207008527	0.0637053		0.658576	0.013099		0.240792	0.0299613
0.37920809112180154	0.12095179439923634		0.262655	0.0637053		0.658659	0.013099		0.240813	0.0299613
0.37922253125827704	0.12095179439923634		0.26264119525487234	0.0637053		0.658741	0.013002		0.240835	0.0299613
0.3792369724986665	0.12080154372296398		0.2625964117235458	0.0637053		0.658824	0.013002		0.240856	0.0299613
0.37929102767567113	0.12080154372296398		0.2626691454651493	0.0637053		0.658813	0.0124198		0.240878	0.0299613
0.37934508983662846	0.12080154372296398		0.2626838004402157	0.0637053		0.658803	0.0122257		0.240899	0.0299613
0.37939915898071747	0.12080154372296398		0.262658	0.0637053		0.658792	0.0121287		0.240921	0.0299613
0.37945323510711676	0.12080154372296398		0.2626732556842385	0.0637053		0.658782	0.0119347		0.240921	0.0299613
0.37950956301209077	0.12080154372296398		0.2626750911866519	0.0637053		0.658894	0.0118376		0.240921	0.0299613
0.37956591154292374	0.12080154372296398		0.26271825840508206	0.0637053		0.659006	0.0118376		0.240921	0.0299613
0.37962228069708803	0.12080154372296398		0.26274175214298223	0.0637053		0.659118	0.0118376		0.240921	0.0299613
0.3796786704720562	0.12080154372296398		0.26279352674312667	0.0637053		0.65923	0.0118376		0.240922	0.0299613
0.37962719573393244	0.12080154372296398		0.26273840004530113	0.0637053		0.665078	0.0114495		0.240922	0.0299613
0.37957572101819165	0.12080154372296398		0.2624949078339263	0.0637053		0.668004	0.0112555		0.240922	0.0299613
0.37952424632483567	0.12080154372296398		0.2624883192279887	0.0637053		0.67093	0.0112555		0.240922	0.0299613
0.37947277165386706	0.12080154372296398		0.2624839098815594	0.0637053		0.671138	0.0124198		0.240869	0.0299613
0.3795063230449228	0.12080154372296398		0.2624754205045175	0.0637053		0.671346	0.0122257		0.240817	0.0299613
0.3795398746973677	0.12080154372296398		0.2632000089444467	0.0637053		0.671555	0.0126139		0.240764	0.0299613
0.3795734266111832	0.12080154372296398		0.26317276695020014	0.0637053		0.671801	0.0125168		0.240712	0.0299613
0.37960697878634975	0.12080154372296398		0.2627107265704783	0.0637053		0.671838	0.0125168		0.240659	0.0299613
0.3794573937721358	0.12065129304669163		0.26275620940937683	0.0637053		0.671913	0.0116436		0.240607	0.0299613
0.3793826021238182	0.12065129304669163		0.2629902706377892	0.0637053		0.6736	0.0105762		0.240554	0.0299613
0.37930781104815137	0.12065129304669163		0.2631294648219834	0.0637053		0.674918	0.0105762		0.240502	0.0299613
0.3793140846997109	0.12065129304669163		0.2631237347628879	0.0637053		0.676236	0.0105762		0.240503	0.0299613
0.37932035862391633	0.12065129304669163		0.2631322179906633	0.0637053		0.677554	0.0109644		0.240504	0.0299613
0.37932663282076345	0.12065129304669163		0.26311849652529534	0.0637053		0.679782	0.013002		0.240505	0.0299613
0.3793329072902485	0.12065129304669163		0.26312805871225814	0.0637053		0.680525	0.0134871		0.240506	0.0299613
0.37945851403156655	0.1205010423704193		0.2631542248946114	0.0637053		0.680521	0.0134871		0.240507	0.0299613
0.3795841211602599	0.1205010423704193		0.2631309960710057	0.0637053		0.680514	0.0134871		0.240508	0.0299613
0.37970972867622294	0.1205010423704193		0.26308877084934584	0.0637053		0.680431	0.013099		0.240509	0.0299613
0.37983533657934976	0.1205010423704193		0.2630851336342413	0.0637053		0.680271	0.0133901		0.240511	0.0299613
0.37992897366126926	0.1205010423704193		0.26305947927577256	0.0637053		0.680472	0.0122257		0.24053	0.0299613
0.380023	0.1205010423704193		0.2631010591281619	0.0637053		0.680612	0.0121287		0.240549	0.0299613
0.3801162600286374	0.1205010423704193		0.2631352385256452	0.0637053		0.680752	0.0125168		0.240568	0.0299613
0.38020990931242876	0.1205010423704193		0.26303376270616996	0.0637053		0.680735	0.0119347		0.240587	0.0299613
0.38011984087777584	0.1205010423704193		0.26302414093813903	0.0637053		0.680717	0.0119347		0.240606	0.0299613
0.38002977872757154	0.1205010423704193		0.2629993618374329	0.0637053		0.6807	0.0119347		0.240625	0.0299613
0.3799397228630475	0.1205010423704193		0.26395625423860447	0.0637053		0.680683	0.0118376		0.240644	0.0299613
0.37984967328543406	0.1205010423704193		0.26431032893371265	0.0634209		0.680695	0.0118376		0.240664	0.0299613
0.37989792669356764	0.1205010423704193		0.2641546039392699	0.0634209		0.680708	0.0118376		0.241409	0.0299613
0.3799461820366319	0.1205010423704193		0.26442669064905433	0.0634209		0.680721	0.0118376		0.242154	0.0299613
0.3799944393144236	0.1205010423704193		0.26400964252769177	0.0634209		0.680733	0.0118376		0.242899	0.0299613
0.3800426985267409	0.1205010423704193		0.2635738563898341	0.0634209		0.680565	0.0118376		0.243644	0.0299613
0.3800326443648544	0.1205010423704193		0.26354422077581663	0.0634209		0.680396	0.0118376		0.24439	0.0299613
0.38002259021093576	0.1205010423704193		0.26354422077581663	0.0634209		0.680228	0.0118376		0.245135	0.0299613
0.380013	0.1205010423704193		0.26354422077581663	0.0634209		0.680059	0.0118376		0.24588	0.0299613
0.3800024819270022	0.1205010423704193		0.26981884782137877	0.0722372		0.680129	0.0118376		0.246625	0.0313095
0.38012266638088493	0.1205010423704193		0.2696182009389122	0.06854		0.6802	0.0118376		0.246919	0.0313095
0.3802428510148129	0.1205010423704193		0.27643206452074737	0.0739436		0.68027	0.0118376		0.247801	0.0343057
0.38036303582873876	0.1205010423704193		0.27680112838291326	0.0691088		0.68034	0.0118376		0.248095	0.0349049
0.3804832208226154	0.1205010423704193		0.2800183136725818	0.0674024		0.680362	0.0118376		0.248389	0.0349049
0.38055941209491057	0.1205010423704193		0.2836605582976911	0.0719528		0.680383	0.0118376		0.248683	0.0343057
0.38063560497238697	0.1205010423704193		0.28403279496391654	0.07565		0.680405	0.0118376		0.248977	0.0343057
0.3807117994547791	0.1205010423704193		0.2844486322513032	0.0725216		0.680427	0.0118376		0.24955	0.0343057
0.3807879955418213	0.12035079169414696		0.2847011536827177	0.0696776		0.680431	0.0118376		0.250123	0.0328076
0.3807681328208708	0.12035079169414696		0.28457957217993374	0.0696776		0.680435	0.0118376		0.250695	0.0328076
0.38074827021725244	0.12035079169414696		0.2845851226336313	0.0696776		0.680439	0.0118376		0.251268	0.0326578
0.38072840773097044	0.12035079169414696		0.2842895461052497	0.069962		0.680442	0.0118376		0.251841	0.0326578
0.3807085453620288	0.12035079169414696		0.28429279879254454	0.069962		0.680462	0.0118376		0.252415	0.0328076
0.38072877566465063	0.12035079169414696		0.2841287885101859	0.069962		0.680481	0.0118376		0.252988	0.0343057
0.3807490060019359	0.12035079169414696		0.28424868105264967	0.069962		0.6805	0.0118376		0.253561	0.0343057
0.38076923637388377	0.12035079169414696		0.2838623389473372	0.069962		0.680519	0.0118376		0.253663	0.0346053
0.38078946678049314	0.12035079169414696		0.2835070948625591	0.069962		0.680664	0.0118376		0.253766	0.0355041
0.3829213795626889	0.12035079169414696		0.2836445278514446	0.069962		0.68081	0.0118376		0.253868	0.036403
0.3850534404726483	0.12035079169414696		0.28379332464421053	0.069962		0.680955	0.0118376		0.25397	0.0373018
0.3871856488273684	0.12035079169414696		0.28351690522238077	0.069962		0.681101	0.0118376		0.254073	0.0373018
0.3893180039479914	0.12035079169414696		0.28352840601123386	0.069962		0.681119	0.0118376		0.254175	0.0358037
0.39025923542035296	0.12125229575178102		0.28352241639155507	0.069962		0.681137	0.0118376		0.254277	0.0356539
0.39120047724993273	0.13176984309084502		0.2835187110948034	0.069962		0.681155	0.0118376		0.254379	0.0341559
0.3921417294157222	0.12575981603995132		0.2838851998698709	0.069962		0.681173	0.0118376		0.255183	0.0341559
0.3930829918967708	0.13222059511966208		0.28400549902061717	0.069962		0.680989	0.0118376		0.255986	0.0326578
0.39124364254692123	0.13357285120611317		0.2838300182860278	0.069962		0.680805	0.0118376		0.256789	0.0320586
0.3903240523655823	0.13657786473156003		0.2838637867857493	0.069962		0.68062	0.0118376		0.257593	0.0316091
0.3891866550986091	0.13657786473156003		0.2840495318977936	0.069962		0.680436	0.0118376		0.258396	0.0316091
0.3885332528052015	0.13357285120611317		0.28578294053585573	0.069962		0.680402	0.0118376		0.259199	0.0319088
0.38915854293176244	0.13222059511966208		0.287394	0.069962		0.680368	0.0118376		0.260864	0.0358037
0.389784	0.13207034444338972		0.2902695141258601	0.069962		0.680334	0.0118376		0.260923	0.036403
0.39159210072290007	0.1311688403857557		0.29187413049032934	0.0733748		0.680299	0.0118376		0.260981	0.0367026
0.39520887259235016	0.1311688403857557		0.2944557149808265	0.0787784		0.680295	0.0118376		0.261039	0.0367026
0.3990621219368402	0.12155279710432569		0.2943573158873498	0.0776408		0.68029	0.0118376		0.261097	0.0373018
0.4011071024814231	0.1358266113501983		0.2943638716335389	0.0765032		0.680285	0.0118376		0.261155	0.0358037
0.405198	0.14108538501973034		0.29419903902486316	0.0759344		0.68028	0.0118376		0.261214	0.0358037
0.4054290929780285	0.14258789178245376		0.2975478332413586	0.0762188		0.680038	0.0118376		0.261272	0.0358037
0.40566034502605247	0.14258789178245376		0.30094276078586063	0.0779252		0.679795	0.0118376		0.261378	0.0341559
0.405892	0.14108538501973034		0.3006044147272884	0.0793472		0.679553	0.0118376		0.261484	0.0338562
0.4045691601967753	0.136127		0.3005241237978744	0.0821912		0.67931	0.0118376		0.261589	0.0337064
0.40379222837910345	0.1364276140552877		0.30025856489913416	0.0821912		0.679547	0.0118376		0.261695	0.0335566
0.4030155020626499	0.13492510729256427		0.3004063084307931	0.0810536		0.679783	0.0118376		0.261801	0.0335566
0.4019171408274193	0.13462460594001957		0.30006421899032476	0.0793472		0.680019	0.0118376		0.261907	0.0335566
0.40081908782159453	0.1344743552637472		0.2997913474606817	0.0753656		0.680256	0.0118376		0.262013	0.0334068
0.39972134377057433	0.1344743552637472		0.2997007811525499	0.074228		0.680104	0.0118376		0.262119	0.0334068
0.3986239094018311	0.1350753579688366		0.3003816211864521	0.0736592		0.679952	0.0118376		0.262083	0.0334068
0.4008515910281641	0.1350753579688366		0.3003816211864521	0.0733748		0.6798	0.0118376		0.262048	0.0334068
0.4075394762454425	0.14018388096209627		0.3013717895317671	0.0736592		0.679648	0.0118376		0.262012	0.0334068
0.40882471248972957	0.14784666545198577		0.3040239903658954	0.0753656		0.679746	0.0118376		0.261977	0.0334068
0.4089996925952165	0.14784666545198577		0.3064320662760335	0.0790628		0.679845	0.0118376		0.261942	0.033257
0.4090216911990145	0.146645		0.30660968329820715	0.0838975		0.679943	0.0118376		0.261906	0.033257
0.40904369139905106	0.1469451613943517		0.3065562195203125	0.0833287		0.680041	0.0118376		0.261871	0.033257
0.4090656931952505	0.14544265463162828		0.306713	0.0850351		0.680046	0.0118376		0.261835	0.033257
0.4090876965875382	0.14544265463162828		0.3068686151547121	0.0850351		0.68005	0.0118376		0.261849	0.033257
0.40905421861873187	0.14544265463162828		0.30686789173902257	0.0841819		0.680055	0.0118376		0.261863	0.033257
0.4090207445203031	0.14544265463162828		0.30677800831341767	0.0847507		0.680059	0.0118376		0.261877	0.033257
0.4089872742925286	0.14544265463162828		0.306789	0.0838975		0.680041	0.0118376		0.261891	0.033257
0.40895380793568403	0.14544265463162828		0.3076460231793417	0.0796316		0.680024	0.0118376		0.261905	0.033257
0.40978470923848576	0.14514215327908359		0.30841148308504357	0.078494		0.680006	0.0118376		0.261919	0.033257
0.41061561071621333	0.14514215327908359		0.30922421705998304	0.078494		0.679988	0.0118376		0.261933	0.033257
0.41144651236855867	0.14499190260281125		0.3092868498150094	0.078494		0.679969	0.0118376		0.261947	0.033257
0.41227741419521274	0.14499190260281125		0.309164	0.078494		0.679949	0.0118376		0.261905	0.033257
0.41233308676749725	0.14484165192653894		0.30820810368726254	0.0767876		0.679929	0.0118376		0.261864	0.033257
0.41238875938650726	0.14484165192653894		0.30929540563518626	0.0796316		0.679909	0.0118376		0.261822	0.033257
0.4124444320522371	0.14484165192653894		0.30941651991397945	0.079916		0.680653	0.0118376		0.261781	0.033257
0.4125001047646811	0.14484165192653894		0.30941030249530727	0.0796316		0.681397	0.0118376		0.261739	0.033257
0.4125850426914493	0.14484165192653894		0.3093757830221182	0.0790628		0.682142	0.0118376		0.261698	0.033257
0.4126699809190091	0.14484165192653894		0.3092199830977923	0.0787784		0.682886	0.0118376		0.261656	0.033257
0.41275491944730713	0.14484165192653894		0.3091717046787511	0.0787784		0.684537	0.0118376		0.261614	0.033257
0.4128398582762883	0.14469140125026658		0.30882573554093234	0.0782096		0.686189	0.0118376		0.261605	0.033257
0.412688	0.14469140125026658		0.30885727993279366	0.078494		0.68784	0.0118376		0.261595	0.033257
0.41253717944159063	0.14469140125026658		0.30886674569437794	0.0782096		0.689492	0.0118376		0.261585	0.033257
0.4123859127765258	0.14469140125026658		0.30887504373060143	0.078494		0.689953	0.0124198		0.261575	0.033257
0.41223469463376616	0.14454115057399425		0.3088937613343448	0.0782096		0.690416	0.0124198		0.261566	0.033257
0.41221892018847206	0.14454115057399425		0.3087449056610857	0.0782096		0.690879	0.0126139		0.261556	0.033257
0.4122031643351433	0.14454115057399425		0.3088886493239043	0.0782096		0.691344	0.0126139		0.261546	0.033257
0.4121874270744018	0.14439089989772186		0.3087509694747564	0.0782096		0.69173	0.0124198		0.261536	0.033257
0.4121717084068699	0.14439089989772186		0.30871677304989326	0.0782096		0.692116	0.0125168		0.261546	0.033257
0.41219019427875814	0.14439089989772186		0.30876564777784493	0.0782096		0.692502	0.0119347		0.261555	0.033257
0.41220868029200175	0.14439089989772186		0.3087107882344767	0.0782096		0.692889	0.0119347		0.261564	0.033257
0.4122271664465953	0.14439089989772186		0.3086967785678181	0.0782096		0.696203	0.0115465		0.261573	0.033257
0.4122456527425329	0.14439089989772186		0.3087344976391845	0.0782096		0.697308	0.0115465		0.261582	0.033257
0.41217276189044555	0.14439089989772186		0.3087349269539081	0.0782096		0.698256	0.0125168		0.261591	0.033257
0.41209987246522367	0.14439089989772186		0.3087341284927969	0.0782096		0.699204	0.0125168		0.261601	0.033257
0.41202698446708774	0.14424064922144952		0.30871047724816497	0.0782096		0.700152	0.0124198		0.26161	0.033257
0.41195409789625925	0.14424064922144952		0.308776	0.0782096		0.701101	0.0134871		0.26157	0.033257
0.41204830887548705	0.14424064922144952		0.3087856649121258	0.0782096		0.701698	0.0134871		0.26153	0.033257
0.4121425198847743	0.14424064922144952		0.30856260238874567	0.0782096		0.702296	0.0138753		0.26149	0.033257
0.4122367309241146	0.14424064922144952		0.30784841809840796	0.0782096		0.702893	0.0144574		0.26145	0.033257
0.4123309419935026	0.14424064922144952		0.3072933170710443	0.0782096		0.703491	0.0144574		0.26141	0.033257
0.412332	0.14424064922144952		0.308076	0.0782096		0.703455	0.0143604		0.26137	0.033257
0.4123321805854723	0.14424064922144952		0.3085935414047343	0.0782096		0.703419	0.0143604		0.26133	0.033257
0.41233280735112743	0.1440903985451772		0.3086124705433656	0.0782096		0.703383	0.0133901		0.261291	0.033257
0.4123334390965539	0.1440903985451772		0.3086124705433656	0.0782096		0.703347	0.0133901		0.261279	0.033257
0.41241375674491176	0.1440903985451772		0.30861184014443627	0.0782096		0.705224	0.0133901		0.261267	0.033257
0.41249407440748914	0.1440903985451772		0.3087779513637852	0.0782096		0.707101	0.0133901		0.261255	0.033257
0.41257439208428365	0.1440903985451772		0.30877512864635404	0.0782096		0.708978	0.0124198		0.261243	0.033257
0.41265470977529345	0.1440903985451772		0.30908366419519767	0.0782096		0.710856	0.0124198		0.261231	0.033257
0.41235140503628975	0.1440903985451772		0.30893589547590505	0.0782096		0.711105	0.0124198		0.261219	0.033257
0.4120481003450404	0.1440903985451772		0.3090765931657115	0.0782096		0.711353	0.0133901		0.261207	0.033257
0.41174479570157596	0.1440903985451772		0.3090772987139147	0.0782096		0.711602	0.0133901		0.261195	0.033257
0.41144149110592704	0.1440903985451772		0.30773465901101327	0.0782096		0.711851	0.0133901		0.261195	0.033257
0.4117834191122845	0.14394014786890486		0.30876033330456665	0.0782096		0.711944	0.0135842		0.261194	0.033257
0.41212534833551834	0.14394014786890486		0.3087943792512626	0.0782096		0.712247	0.0134871		0.261194	0.033257
0.41246727877474415	0.14394014786890486		0.3081251648542451	0.0782096		0.712272	0.0134871		0.261194	0.033257
0.4128092104290783	0.14394014786890486		0.30790029853327394	0.0782096		0.712296	0.012905		0.261194	0.033257
0.4125983910323078	0.14394014786890486		0.30755703007800184	0.0782096		0.712321	0.012905		0.261193	0.033257
0.41238757165551226	0.14394014786890486		0.308081	0.0782096		0.712327	0.0134871		0.261193	0.033257
0.4121767522987012	0.14394014786890486		0.3079179762288441	0.0782096		0.712332	0.012905		0.261193	0.033257
0.41196593296188433	0.14394014786890486		0.3081524017843082	0.0782096		0.712343	0.0133901		0.261902	0.033257
0.41197526807914087	0.14394014786890486		0.3080916806801506	0.0782096		0.712053	0.0124198		0.262611	0.033257
0.4119846035029106	0.14394014786890486		0.3080916806801506	0.0782096		0.711762	0.0123228		0.26332	0.033257
0.4119939392331876	0.14394014786890486		0.30827677193056313	0.0782096		0.711471	0.0123228		0.264029	0.033257
0.41200327526996605	0.14378989719263252		0.3082458074627638	0.0782096		0.71118	0.0122257		0.264738	0.033257
0.41191915539197577	0.14378989719263252		0.30833882259344086	0.0782096		0.71154	0.0122257		0.265448	0.033257
0.41183503553479534	0.14378989719263252		0.3084087517754482	0.0782096		0.711899	0.0122257		0.266157	0.0344555
0.41175091569842853	0.14378989719263252		0.30818075596047856	0.0782096		0.712258	0.0122257		0.266866	0.0434439
0.4116667958828792	0.14378989719263252		0.3083720342842353	0.0782096		0.712617	0.0122257		0.266835	0.0376014
0.41159699090588503	0.14378989719263252		0.3083461029540904	0.0782096		0.712621	0.0122257		0.266804	0.0399983
0.4115271877592069	0.14378989719263252		0.3084236797498963	0.0782096		0.712626	0.0122257		0.266742	0.0402979
0.41145738644311586	0.14378989719263252		0.3084245628851332	0.0782096		0.71263	0.0122257		0.266711	0.03865
0.4113875869578834	0.14378989719263252		0.3081345928884832	0.0782096		0.712634	0.0122257		0.266679	0.037152
0.41155818777751435	0.14378989719263252		0.30834744438447764	0.0782096		0.712614	0.0122257		0.266648	0.037152
0.41172879147082475	0.14378989719263252		0.3084080131238254	0.0782096		0.712595	0.0122257		0.266617	0.0356539
0.41189939803677256	0.14378989719263252		0.3084011164281034	0.0782096		0.712576	0.0122257		0.267381	0.0434439
0.41207000747431655	0.14363964651636016		0.3084613355116718	0.0782096		0.712557	0.0122257		0.268146	0.0359535
0.41209012163914505	0.14363964651636016		0.3081412559113658	0.0782096		0.71271	0.0122257		0.26891	0.037152
0.41211023625797094	0.14363964651636016		0.30814328965282667	0.0782096		0.712863	0.0122257		0.269674	0.03865
0.4121303513307752	0.14363964651636016		0.3082774052894614	0.0782096		0.713016	0.0122257		0.270438	0.03865
0.41215046685753803	0.14363964651636016		0.30813653766122967	0.0782096		0.713169	0.0122257		0.271203	0.0392493
0.4119883035139641	0.14363964651636016		0.30815003161868537	0.0782096		0.71313	0.0122257		0.271967	0.0392493
0.4118261409860685	0.14363964651636016		0.30824412132859363	0.0782096		0.713091	0.0122257		0.272731	0.0401481
0.41166397927413273	0.14363964651636016		0.3080488864686249	0.0782096		0.713053	0.0122257		0.273316	0.03865
0.4115018183784385	0.14363964651636016		0.3080884740209919	0.0782096		0.713014	0.0122257		0.273902	0.03865
0.4114070682886183	0.14363964651636016		0.30799618117198746	0.0782096		0.712996	0.0122257		0.274487	0.037152
0.41131231831860565	0.14363964651636016		0.30804594663882284	0.0782096		0.712978	0.0122257		0.275073	0.0365528
0.4112175684684241	0.14363964651636016		0.30801429511362466	0.0782096		0.71296	0.0122257		0.275658	0.0365528
0.4111228187380983	0.14363964651636016		0.31028136409061496	0.0782096		0.712942	0.0122257		0.276244	0.0358037
0.41225497211814655	0.14348939584008782		0.31417472970694826	0.0824756		0.712844	0.0122257		0.277763	0.03865
0.41338712666924193	0.14348939584008782		0.3141469796402584	0.0850351		0.712745	0.0122257		0.277937	0.0401481
0.4145192823885726	0.14333914516381546		0.3139162558106945	0.0881635		0.712647	0.0122257		0.278112	0.0401481
0.4156514392733357	0.14333914516381546		0.3140551395136941	0.0878791		0.712548	0.0122257		0.278286	0.0407473
0.4168767263720885	0.14348939584008782		0.31464616796222944	0.0867415		0.712554	0.0122257		0.27846	0.0407473
0.41810229180891256	0.14499190260281125		0.3148451845882059	0.0836131		0.712561	0.0122257		0.278634	0.0402979
0.4205542548150174	0.16227073037413076		0.31477679369486544	0.0821912		0.712567	0.0122257		0.278809	0.0402979
0.42038118122236123	0.15611045264696466		0.3140530161389775	0.0816224		0.712574	0.0122257		0.278772	0.0401481
0.42029472856711675	0.15596020197069232		0.31300116585099186	0.0810536		0.71259	0.0122257		0.278736	0.03865
0.4202083320195892	0.15611045264696466		0.31281262196826193	0.081338		0.712607	0.0122257		0.278626	0.03865
0.42033299159243454	0.15535919926560293		0.3148404158325106	0.081338		0.712623	0.0122257		0.27859	0.037152
0.42256129635655765	0.15010042559607092		0.32156767270152015	0.0821912		0.712639	0.0122257		0.278553	0.0373018
0.42348842300228606	0.15010042559607092		0.32358760754194854	0.0807692		0.71265	0.0122257		0.278517	0.0367026
0.4244155792890904	0.15010042559607092		0.3226969703537625	0.0895855		0.712661	0.0122257		0.278552	0.0367026
0.4258655422841657	0.15010042559607092		0.32249391596511984	0.10778701280982823		0.712672	0.0122257		0.278587	0.0365528
0.43133605638409633	0.16362298646058185		0.32217616728067777	0.0861727		0.712683	0.0122257		0.278621	0.0365528
0.4318964249886351	0.16362298646058185		0.32256612186211786	0.0838975		0.712679	0.0122257		0.278656	0.0365528
0.43245685082380575	0.16362298646058185		0.32265098414692783	0.0838975		0.712675	0.0122257		0.278691	0.0365528
0.43235428719748764	0.16587674660466697		0.3226320363917363	0.0836131		0.712671	0.0122257		0.278726	0.0365528
0.4321492655847104	0.16257123172667542		0.32251005060595805	0.0836131		0.712667	0.0122257		0.278761	0.0365528
0.4320468076133758	0.16257123172667542		0.32258773286218667	0.0838975		0.712653	0.0122257		0.278795	0.0365528
0.43188274350500433	0.1634727357843095		0.3226146015260053	0.0841819		0.712639	0.0122257		0.278728	0.0365528
0.4317186847007234	0.1604677222588626		0.3225854139326379	0.0838975		0.712624	0.0122257		0.278661	0.0365528
0.43155463120235815	0.16061797293513494		0.322347	0.0838975		0.71261	0.0122257		0.278594	0.0365528
0.4313905830117328	0.1597164688775009		0.32230123678719735	0.0841819		0.712602	0.0122257		0.278527	0.0365528
0.4323905185524651	0.1594159675249562		0.3238769798085919	0.0850351		0.712594	0.0122257		0.27846	0.0365528
0.43339078281810917	0.1594159675249562		0.328371	0.0856039		0.712586	0.0122257		0.278392	0.0365528
0.4343913751209611	0.1594159675249562		0.3270587532843599	0.0856039		0.712578	0.0122257		0.278325	0.0365528
0.4353922947750112	0.1597164688775009		0.32938673411170083	0.0873103		0.712587	0.0122257		0.278258	0.0365528
0.4360530362914952	0.16061797293513494		0.3307699653110025	0.0935671		0.712595	0.0122257		0.278314	0.0365528
0.4367137914919878	0.16512549322330528		0.331171	0.0921451		0.712604	0.0122257		0.278369	0.0365528
0.43737456035761774	0.16452449051821588		0.3322415946246242	0.0890167		0.712612	0.0122257		0.278424	0.0365528
0.43803534286954715	0.1705345175691096		0.3300197092677061	0.0861727		0.712499	0.0122257		0.27848	0.0365528
0.4382105549346995	0.1795495581454502		0.3321192101640101	0.0858883		0.712385	0.0122257		0.278535	0.0365528
0.4382981647965605	0.1732390297420118		0.33069943560665704	0.0858883		0.712271	0.0122257		0.27859	0.0365528
0.43838577721065713	0.1732390297420118		0.3298590573047179	0.0856039		0.712157	0.0122257		0.278646	0.0365528
0.43814372244549304	0.1792490567929055		0.33139450417783595	0.0856039		0.71231	0.0122257		0.278701	0.0365528
0.43790167528953877	0.17023401621656492		0.3316366992556136	0.0856039		0.712463	0.0122257		0.278645	0.0365528
0.43765963574663685	0.1700837655402926		0.331295	0.0861727		0.712616	0.0122257		0.27859	0.0365528
0.4373395954546471	0.1666279999860287		0.331046	0.0861727		0.712769	0.0122257		0.278534	0.0365528
0.43726159194209896	0.1666279999860287		0.33067253095551813	0.0861727		0.71273	0.0122257		0.278479	0.0365528
0.43718359328377876	0.1657264959283946		0.33054566460682894	0.0861727		0.712692	0.0122257		0.278423	0.0365528
0.43710559948047717	0.1657264959283946		0.33055427134043947	0.0861727		0.712653	0.0122257		0.278368	0.0365528
0.43736831273704824	0.16527574389957758		0.3303600550694024	0.0861727		0.712615	0.0122257		0.278312	0.0365528
0.43763104605537456	0.16512549322330528		0.330637	0.0861727		0.712641	0.0122257		0.278256	0.0365528
0.437678	0.16512549322330528		0.33084581903763505	0.0861727		0.712668	0.0122257		0.278166	0.0365528
0.43772507734503013	0.16512549322330528		0.3308930846066677	0.0861727		0.712695	0.0122257		0.278076	0.0365528
0.43777209336504946	0.16482499187076058		0.3308637910310734	0.0861727		0.712721	0.0122257		0.277986	0.0365528
0.43781910963516324	0.16482499187076058		0.3307650096892608	0.0861727		0.715286	0.0122257		0.277896	0.0365528
0.43790561343303036	0.16482499187076058		0.3306723592884474	0.0861727		0.717851	0.0119347		0.277806	0.0365528
0.4379921222417091	0.16467474119448822		0.3307472939536263	0.0861727		0.720415	0.0117406		0.277716	0.0365528
0.4380786360602959	0.16452449051821588		0.3307998652931616	0.0861727		0.72298	0.0117406		0.277626	0.0365528
0.4381651548878868	0.16467474119448822		0.3304486378971516	0.0858883		0.725058	0.0124198		0.277536	0.0365528
0.43783276807861893	0.16467474119448822		0.3302782059270689	0.0858883		0.726096	0.0133901		0.277543	0.0365528
0.4375004049139549	0.16452449051821588		0.3303920124786232	0.0858883		0.728722	0.0143604		0.27755	0.0365528
0.4371680654102986	0.16452449051821588		0.33072018539445697	0.0858883		0.730308	0.0143604		0.277557	0.0365528
0.4368357495840688	0.16452449051821588		0.3288013061842165	0.0858883		0.731895	0.0144574		0.277564	0.0365528
0.43685444043316785	0.16452449051821588		0.3288013061842165	0.0858883		0.733482	0.0144574		0.27757	0.0365528
0.4368731709381709	0.16452449051821588		0.32800345326544333	0.0858883		0.733772	0.0143604		0.277577	0.0365528
0.43689194109752777	0.16452449051821588		0.3270668490505194	0.0858883		0.734644	0.0126139		0.277584	0.0365528
0.4369107509096834	0.16452449051821588		0.32921867558862317	0.0858883		0.734985	0.0133901		0.277591	0.0365528
0.4365367664823915	0.16452449051821588		0.32799054620369367	0.0858883		0.736006	0.0107703		0.277588	0.0365528
0.4361632364218237	0.16452449051821588		0.3294522462730649	0.0858883		0.736281	0.0107703		0.277586	0.0365528
0.4357901610825998	0.16452449051821588		0.3290465155466203	0.0858883		0.736555	0.0107703		0.277584	0.0365528
0.4354175408192753	0.16452449051821588		0.3291028774214495	0.0858883		0.73683	0.0107703		0.277582	0.0365528
0.43541826873428013	0.16452449051821588		0.329052	0.0858883		0.737105	0.0107703		0.277579	0.0365528
0.4354189966699384	0.16452449051821588		0.3289755272392644	0.0858883		0.739438	0.0105762		0.277577	0.0365528
0.4354197246262511	0.16452449051821588		0.32899975248111496	0.0858883		0.744108	0.0114495		0.277575	0.0365528
0.43542045260321843	0.16452449051821588		0.3292409690549564	0.0858883		0.746446	0.0112555		0.277573	0.0365528
0.43559	0.16437423984194355		0.3291579712587109	0.0858883		0.747824	0.013196		0.277573	0.0365528
0.4357595326539732	0.16437423984194355		0.3289734186903474	0.0858883		0.750581	0.0192119		0.277572	0.0365528
0.4359291156246429	0.16437423984194355		0.32888823913203824	0.0858883		0.751959	0.0153307		0.277572	0.0365528
0.436099	0.16437423984194355		0.32903388462401517	0.0858883		0.751674	0.0154277		0.277572	0.0365528
0.43628417164977323	0.16437423984194355		0.32928202178467403	0.0858883		0.751388	0.0154277		0.277572	0.0365528
0.43646966716753427	0.16437423984194355		0.32925956663413264	0.0858883		0.751103	0.0154277		0.277572	0.0365528
0.4366552137454817	0.16437423984194355		0.32896032847656714	0.0858883		0.751121	0.0142634		0.277572	0.0365528
0.43684081136383485	0.16437423984194355		0.3289966346775684	0.0858883		0.751728	0.0132931		0.277571	0.0365528
0.4367584816436534	0.16437423984194355		0.32901846842870525	0.0858883		0.754102	0.0133901		0.277619	0.0365528
0.4366761708249321	0.16437423984194355		0.32895572333296774	0.0858883		0.756174	0.0124198		0.277666	0.0365528
0.43659387891092016	0.16437423984194355		0.329199	0.0858883		0.758249	0.0124198		0.277713	0.0365528
0.43651160590486643	0.16437423984194355		0.32883022406742607	0.0858883		0.760325	0.0133901		0.27776	0.0365528
0.4365089248847829	0.16437423984194355		0.32881710623288385	0.0858883		0.76247	0.0143604		0.277807	0.0365528
0.43650624537592153	0.16437423984194355		0.3285967361238558	0.0858883		0.762749	0.0143604		0.277854	0.0365528
0.43650356737829143	0.16437423984194355		0.32897187033429026	0.0858883		0.763028	0.0144574		0.277901	0.0365528
0.4365008908918998	0.16437423984194355		0.32930305303722973	0.0858883		0.763307	0.0134871		0.277948	0.0365528
0.4364736677492326	0.16422398916567119		0.32958601780897867	0.0858883		0.763586	0.013196		0.278183	0.0365528
0.43644644461655785	0.16422398916567119		0.32976	0.0858883		0.764067	0.013099		0.278418	0.0365528
0.43641922149387574	0.16422398916567119		0.33049779442941696	0.0858883		0.764548	0.013099		0.278652	0.0365528
0.4363919983811874	0.16422398916567119		0.33004358750328866	0.0858883		0.765029	0.012905		0.278887	0.0365528
0.4363614603585944	0.16422398916567119		0.3302009236732899	0.0858883		0.76551	0.012905		0.279122	0.0365528
0.436331	0.16422398916567119		0.3302522922206706	0.0858883		0.767438	0.0125168		0.279357	0.0365528
0.43630038519757713	0.16422398916567119		0.33005637157008927	0.0858883		0.769367	0.0122257		0.279591	0.0365528
0.43626984805919045	0.16422398916567119		0.3300318269132693	0.0858883		0.771297	0.0122257		0.279826	0.0365528
0.43613742176364445	0.16422398916567119		0.3300110450112089	0.0858883		0.773226	0.0122257		0.28028	0.0365528
0.4360049971561649	0.16422398916567119		0.3296061894485145	0.0858883		0.774321	0.0124198		0.280734	0.0365528
0.43587257423721876	0.16422398916567119		0.33001021696597105	0.0858883		0.775416	0.0133901		0.281188	0.0365528
0.4357401530072738	0.16422398916567119		0.3299474466855245	0.0858883		0.776511	0.0143604		0.281642	0.0380508
0.4357740872099055	0.16422398916567119		0.3299461075856728	0.0858883		0.777606	0.0143604		0.282096	0.0395489
0.43580806231109925	0.16422398916567119		0.3299022174471278	0.0858883		0.776801	0.0154277		0.282551	0.0387999
0.4358420783079525	0.16422398916567119		0.33081062302194103	0.0858883		0.775996	0.0150396		0.283005	0.041796
0.43587613519755836	0.16407373848939885		0.3309375792176842	0.0858883		0.775192	0.0150396		0.283459	0.0413466
0.43604172160975035	0.16407373848939885		0.33112826870343715	0.0858883		0.774388	0.0153307		0.284005	0.0416462
0.43620730905374117	0.16407373848939885		0.3309665553825749	0.0858883		0.774415	0.0143604		0.284552	0.0416462
0.436373	0.16407373848939885		0.33096230257360126	0.0858883		0.774442	0.0138753		0.286191	0.0393991
0.4365384870356925	0.16407373848939885		0.33095155055619047	0.0858883		0.774469	0.0144574		0.286738	0.0393991
0.436624	0.16407373848939885		0.33095155055619047	0.0858883		0.774496	0.0144574		0.287831	0.0402979
0.43671	0.16407373848939885		0.33095155055619047	0.0858883		0.774632	0.0134871		0.287976	0.0402979
0.43679509355247986	0.16407373848939885		0.33095155055619047	0.0858883		0.774768	0.0134871		0.288121	0.043294
0.43688063174719594	0.16407373848939885		0.3306854281427715	0.0858883		0.774904	0.0132931		0.288266	0.043294
0.4380403083163613	0.16407373848939885		0.3307240622575487	0.0858883		0.77504	0.0132931		0.288411	0.043294
0.4392	0.16407373848939885		0.33077743289294287	0.0858883		0.775296	0.0132931		0.288556	0.043294
0.440361	0.16407373848939885		0.3308785041638389	0.0858883		0.775551	0.0132931		0.288702	0.043294
0.4415212096987411	0.1639234878131265		0.33087052619272866	0.0858883		0.775806	0.0132931		0.288847	0.043294
0.4435935484742046	0.1639234878131265		0.33085665546079934	0.0858883		0.776061	0.0132931		0.288992	0.0431442
0.4456659822566171	0.16437423984194355		0.3303021573550317	0.0858883		0.7761	0.0132931		0.29009	0.0431442
0.44773851063797127	0.17789680070645442		0.32983547375020605	0.0858883		0.77614	0.0132931		0.291188	0.0416462
0.44981113321257377	0.17789680070645442		0.3308406514424584	0.0858883		0.776179	0.0132931		0.292287	0.041796
0.4514084365274166	0.18435757978616518		0.32941527872642906	0.0858883		0.776218	0.0132931		0.293385	0.0408971
0.4515198501244802	0.18465808113870988		0.3306972607220738	0.0858883		0.776203	0.0132931		0.294483	0.0407473
0.4515755734920162	0.1830053236997141		0.33218146345931077	0.0858883		0.776188	0.0132931		0.295581	0.0407473
0.45169263684085237	0.1830053236997141		0.3372278381664893	0.0878791		0.776173	0.0132931		0.29668	0.0408971
0.4518097187185608	0.18315557437598645		0.33659911149158867	0.0904387		0.776158	0.0132931		0.297778	0.0408971
0.4520439380426681	0.1795495581454502		0.336376	0.0958423		0.776124	0.0132931		0.297822	0.0423952
0.45267989180303675	0.1795495581454502		0.33608297573140583	0.0969799		0.77609	0.0132931		0.297865	0.0447921
0.45331586896036397	0.17864805408781614		0.33607404945453695	0.0941359		0.776055	0.0132931		0.297909	0.0447921
0.4539518694839488	0.17564304056236926		0.3356197168631979	0.0907231		0.776021	0.0132931		0.297953	0.0441929
0.4545878933431405	0.17564304056236926		0.33642791074642175	0.0907231		0.776027	0.0132931		0.297996	0.0441929
0.45542553413298936	0.17564304056236926		0.33623007417826645	0.0904387		0.776033	0.0132931		0.29804	0.0438933
0.4562633503106022	0.1784978034115438		0.3361436235791943	0.0904387		0.776039	0.0132931		0.298127	0.0423952
0.4571013415734411	0.19232086562859937		0.3361436235791943	0.0907231		0.776045	0.0132931		0.29785	0.0407473
0.45793950761960095	0.19502537780150156		0.34163854196211685	0.0924295		0.776074	0.0132931		0.297758	0.0407473
0.4589729985116398	0.19442437509641217		0.3422602162699473	0.0964111		0.776103	0.0132931		0.297665	0.0407473
0.4600065471759855	0.1914193615709653		0.3424115085617299	0.10039265309200361		0.776132	0.0132931		0.297573	0.0405975
0.46104015349003236	0.192171		0.3435902398154107	0.10039265309200361		0.776162	0.0132931		0.29748	0.0405975
0.46207381733151504	0.192171		0.34359929219758206	0.0961267		0.776351	0.0132931		0.297388	0.0405975
0.4621559927872933	0.1914193615709653		0.3452640457807324	0.0941359		0.77654	0.0132931		0.297436	0.0405975
0.46223842031696105	0.18841434804551846		0.3526036406023994	0.0984019		0.776729	0.0132931		0.297484	0.0405975
0.46232109987789266	0.18841434804551846		0.35256209639176983	0.0998239		0.776918	0.0132931		0.297533	0.0405975
0.46240403142734077	0.18841434804551846		0.35276584481224077	0.10408983295091594		0.776836	0.0132931		0.297581	0.0405975
0.4623698946675615	0.18901535075060782		0.35273965982388994	0.10408983295091594		0.776754	0.0132931		0.297629	0.0405975
0.46233575826904216	0.1875128439878844		0.35256177859099863	0.1012458484440603		0.776672	0.0132931		0.297677	0.0404477
0.46230162223180754	0.18736259331161206		0.35271108086539726	0.0955579		0.77659	0.0132931		0.297725	0.0404477
0.4622674865558832	0.18736259331161206		0.35203311439318163	0.0952735		0.776567	0.0132931		0.297774	0.0404477
0.4621681786272978	0.18736259331161206		0.3531770602294457	0.0955579		0.776544	0.0132931		0.297765	0.0404477
0.462069	0.18736259331161206		0.35367605650931294	0.0955579		0.776521	0.0132931		0.297757	0.0404477
0.4618705866036419	0.18555958519634394		0.35178491744564966	0.0964111		0.776498	0.0132931		0.297749	0.0404477
0.46363156526106963	0.18000031017426724		0.35350230313412234	0.0964111		0.776512	0.0132931		0.297741	0.0404477
0.46450811546570187	0.17774655003018208		0.353557	0.0966955		0.776526	0.0132931		0.297732	0.0404477
0.4647977128396894	0.17864805408781614		0.3535925254128225	0.0966955		0.77654	0.0132931		0.297724	0.0404477
0.46508747014814533	0.17864805408781614		0.35329713777917404	0.0966955		0.776554	0.0132931		0.297716	0.0404477
0.4653773872961947	0.17864805408781614		0.35328768980477104	0.0966955		0.776527	0.0132931		0.297708	0.0404477
0.46832541485292917	0.17864805408781614		0.35364600536544916	0.0966955		0.7765	0.0132931		0.297723	0.0404477
0.47127363267502276	0.17864805408781614		0.3536633733473356	0.0966955		0.776472	0.0132931		0.297739	0.0404477
0.4742220396209702	0.19367312171505047		0.3536620614827539	0.0966955		0.776445	0.0132931		0.297755	0.0404477
0.4765246810696873	0.19367312171505047		0.35366846040840316	0.0966955		0.776366	0.0132931		0.297771	0.0404477
0.47523282063172373	0.21020069610500824		0.353531	0.0966955		0.776286	0.0132931		0.297786	0.0404477
0.474587	0.20028415147103357		0.35351408769844506	0.0966955		0.776206	0.0132931		0.297802	0.0404477
0.4747694422809762	0.207045		0.35362039904539244	0.0966955		0.776127	0.0132931		0.297818	0.0404477
0.474952	0.20719568257956136		0.3537029557253934	0.0966955		0.77613	0.0132931		0.297833	0.0404477
0.4751348393417182	0.20719568257956136		0.35342059433566697	0.0966955		0.776133	0.0132931		0.29781	0.0404477
0.4753177077604432	0.20358966634902514		0.353175	0.0966955		0.776136	0.0132931		0.297786	0.0404477
0.4740987538727919	0.20959969339991882		0.3533188170237399	0.0966955		0.776139	0.0132931		0.297763	0.0404477
0.4734892913996311	0.20058465282357826		0.35180193333284676	0.0966955		0.776125	0.0132931		0.297739	0.0404477
0.47287983858954685	0.20118565552866766		0.35158978004167124	0.0966955		0.77611	0.0132931		0.297716	0.0404477
0.4725588679887225	0.20118565552866766		0.3518531440011852	0.0966955		0.776096	0.0132931		0.297692	0.0404477
0.472398	0.20118565552866766		0.35170913079901694	0.0966955		0.776082	0.0132931		0.297668	0.0404477
0.4722379843127722	0.20118565552866766		0.35156901163427373	0.0966955		0.775979	0.0132931		0.297645	0.0404477
0.47206008835897073	0.20088515417612293		0.3515886042209326	0.0966955		0.775876	0.0132931		0.297719	0.0404477
0.4718821936625557	0.20088515417612293		0.35242093435413646	0.0966955		0.775774	0.0132931		0.297793	0.0404477
0.4717043002239816	0.20088515417612293		0.35175643997648176	0.0966955		0.775671	0.0132931		0.297867	0.0404477
0.4721581073433614	0.20088515417612293		0.35160903437139573	0.0966955		0.775943	0.0132931		0.297941	0.0404477
0.4723698260411643	0.20118565552866766		0.35175643997648176	0.0966955		0.776215	0.0132931		0.298016	0.0404477
0.4727486658665525	0.19968314876594417		0.3527627231618167	0.0966955		0.776488	0.0132931		0.29809	0.0404477
0.4731275102980469	0.19968314876594417		0.352872	0.0966955		0.77676	0.0132931		0.298164	0.0404477
0.47350635933209434	0.19968314876594417		0.3528431858591388	0.0966955		0.776853	0.0132931		0.298238	0.0404477
0.47388521296514585	0.19968314876594417		0.35284385238826926	0.0966955		0.776945	0.0132931		0.29823	0.0404477
0.47375313583656753	0.19923239673712717		0.3528432896292295	0.0966955		0.777038	0.0132931		0.298222	0.0404477
0.47362124128385447	0.19923239673712717		0.3527231180527046	0.0966955		0.77713	0.0132931		0.298214	0.0404477
0.47348952935603467	0.19923239673712717		0.3528201349700405	0.0966955		0.777131	0.0132931		0.298205	0.0404477
0.47335800010208606	0.19908214606085484		0.35398767861969854	0.0966955		0.777132	0.0132931		0.298197	0.0404477
0.47288820997394343	0.19908214606085484		0.35282306709460765	0.0966955		0.777133	0.0132931		0.298189	0.0404477
0.47241890222413285	0.19908214606085484		0.3528168545507388	0.0966955		0.777134	0.0132931		0.298181	0.0404477
0.47195007731405014	0.19908214606085484		0.3526928169165582	0.0966955		0.779171	0.0132931		0.298173	0.0404477
0.4711533645623664	0.19893189538458247		0.3526667786145982	0.0966955		0.781209	0.0132931		0.298171	0.0404477
0.47082504285695564	0.19893189538458247		0.3526369334995759	0.0966955		0.783247	0.0132931		0.29817	0.0404477
0.47049677062208706	0.19893189538458247		0.35262974784222273	0.0966955		0.785284	0.0127109		0.298168	0.0404477
0.47016854789089785	0.19893189538458247		0.35274740539050714	0.0966955		0.785637	0.0142634		0.298167	0.0404477
0.4702242101072506	0.19878164470831014		0.35273898090103817	0.0966955		0.786343	0.0154277		0.298165	0.0404477
0.4702798742332892	0.19878164470831014		0.35273416478115693	0.0966955		0.786697	0.0148456		0.298163	0.0404477
0.4703355402687968	0.19878164470831014		0.35288231269379217	0.0966955		0.786719	0.0148456		0.298162	0.0404477
0.4703912082135569	0.19878164470831014		0.35261681576720616	0.0966955		0.786763	0.0143604		0.29816	0.0404477
0.4704327170434989	0.19878164470831014		0.35262822277036954	0.0966955		0.787264	0.0144574		0.298168	0.0404477
0.4704742271240895	0.1986313940320378		0.35266687597906127	0.0966955		0.788222	0.0138753		0.298176	0.0404477
0.47051573845522354	0.1986313940320378		0.3531438086332401	0.0966955		0.790996	0.012905		0.298184	0.0404477
0.47055725103679463	0.1986313940320378		0.35324615301958817	0.0966955		0.793292	0.012905		0.298191	0.0404477
0.4703595246753337	0.1986313940320378		0.3537574736112383	0.0966955		0.795588	0.0125168		0.298199	0.0404477
0.4701617987453938	0.1986313940320378		0.35373456873344655	0.0966955		0.797884	0.0134871		0.298207	0.0404477
0.469964	0.1986313940320378		0.35371593664428047	0.0966955		0.79891	0.0133901		0.298215	0.0404477
0.46976634818077356	0.19848114335576547		0.35369429019314697	0.0966955		0.799936	0.0144574		0.298223	0.0404477
0.4702840014246472	0.19848114335576547		0.3537107973828668	0.0966955		0.800962	0.0193089		0.29822	0.0404477
0.47080168204498557	0.19848114335576547		0.3537109120998182	0.0966955		0.801988	0.0154277		0.298217	0.0404477
0.47131939001289247	0.19848114335576547		0.3538921500353366	0.0966955		0.80156	0.0153307		0.298214	0.0404477
0.47183712529950955	0.19848114335576547		0.353656	0.0966955		0.801133	0.0153307		0.298211	0.0404477
0.47185286112920444	0.19848114335576547		0.35351060045670424	0.0966955		0.800706	0.0154277		0.298208	0.0404477
0.4718685969933235	0.19848114335576547		0.353521	0.0966955		0.800279	0.0144574		0.298205	0.0404477
0.47188433289186477	0.19848114335576547		0.35357228433566135	0.0966955		0.799837	0.013002		0.298202	0.0404477
0.47190006882482755	0.1983308926794931		0.35360779689998434	0.0966955		0.79969	0.013002		0.298199	0.0404477
0.47183012292145426	0.1983308926794931		0.35356058122904005	0.0966955		0.802109	0.013002		0.298664	0.0404477
0.47176018378357343	0.1983308926794931		0.3528935502853012	0.0966955		0.806947	0.0133901		0.299128	0.0404477
0.47169025141215043	0.1983308926794931		0.3533444799970986	0.0966955		0.809367	0.0141663		0.299593	0.0404477
0.4716203258081505	0.1983308926794931		0.3534871157198275	0.0966955		0.809765	0.0143604		0.300057	0.0404477
0.4715407273105634	0.1983308926794931		0.3534880736649025	0.0966955		0.810563	0.0145545		0.300522	0.0404477
0.4714612617092298	0.1983308926794931		0.3534391598040801	0.0966955		0.810962	0.0145545		0.300986	0.0404477
0.4713819290256808	0.1983308926794931		0.35347743762076816	0.0966955		0.810536	0.0149426		0.301915	0.041796
0.47130272928141714	0.1983308926794931		0.35345722127312856	0.0966955		0.810109	0.0140693		0.302135	0.041796
0.4718863788679421	0.1983308926794931		0.3536074380295167	0.0966955		0.810081	0.0144574		0.302794	0.0453913
0.4724700496742777	0.19818064200322075		0.3534789838332207	0.0966955		0.810053	0.0143604		0.303014	0.0453913
0.4730537416751989	0.19818064200322075		0.3534198527465734	0.0966955		0.810025	0.0133901		0.303234	0.0462902
0.47363745484552133	0.19818064200322075		0.35344946778591546	0.0966955		0.809997	0.0133901		0.303454	0.0462902
0.47346651904631976	0.19818064200322075		0.3534254415506079	0.0966955		0.812269	0.0133901		0.303674	0.0453913
0.47329559841532814	0.19818064200322075		0.3534938328722888	0.0966955		0.816813	0.0143604		0.304318	0.0435937
0.47312469295782633	0.19818064200322075		0.3535216982114668	0.0966955		0.819811	0.0136812		0.305605	0.0423952
0.47295380267909676	0.19818064200322075		0.3534415231551591	0.0966955		0.820536	0.0152337		0.306892	0.043294
0.4729202179942742	0.19818064200322075		0.3534402742221268	0.0966955		0.821263	0.0149426		0.307536	0.041796
0.47288663667427766	0.19818064200322075		0.3534360294196896	0.0966955		0.821487	0.0155248		0.30818	0.0313095
0.4728530587193376	0.19818064200322075		0.3535304372208369	0.0966955		0.821405	0.016301		0.308823	0.043294
0.4728194841296843	0.19818064200322075		0.35346663440652243	0.0966955		0.821323	0.0153307		0.309314	0.043294
0.4741434134157636	0.19818064200322075		0.35341	0.0966955		0.821242	0.0153307		0.309559	0.0462902
0.47546771321073744	0.19818064200322075		0.3533394589494225	0.0966955		0.821161	0.0144574		0.309804	0.0477882
0.4767923825178532	0.19818064200322075		0.3549777082409561	0.0966955		0.821193	0.0144574		0.310294	0.0468894
0.4781174203436561	0.19818064200322075		0.3559354757645211	0.0966955		0.821225	0.0144574		0.310539	0.0455411
0.4776729104076068	0.1978801406506761		0.35772569136734167	0.0966955		0.821257	0.0144574		0.310784	0.0462902
0.4772285766362824	0.1978801406506761		0.3583086461957393	0.0966955		0.821289	0.0144574		0.312013	0.0447921
0.4767844191886954	0.1978801406506761		0.36249066749305453	0.10096144999337472		0.821244	0.0144574		0.312627	0.0438933
0.47634043822398714	0.1978801406506761		0.36812369116265653	0.10693381745777154		0.821199	0.0144574		0.313242	0.0438933
0.4758756975571659	0.1978801406506761		0.36818431642839244	0.10551182520434373		0.821154	0.0144574		0.315085	0.0437435
0.47541112588284656	0.1978801406506761		0.3689473243121902	0.10352103604954481		0.821109	0.0144574		0.315915	0.0500353
0.4749467233607147	0.1978801406506761		0.3711090716021071	0.10352103604954481		0.821139	0.0144574		0.315987	0.0485373
0.4744824901505978	0.1978801406506761		0.3754199249354408	0.1072182159084571		0.821169	0.0144574		0.316203	0.0492863
0.4763648314882304	0.1978801406506761		0.37373861108981093	0.11518137252765286		0.8212	0.0143604		0.3163	0.0476384
0.4782473509962128	0.1978801406506761		0.3734315585518438	0.11461257562628174		0.82123	0.0143604		0.316325	0.0476384
0.48173952827798244	0.2100504454287359		0.37390638378783664	0.11091539576736942		0.821256	0.0143604		0.316351	0.0461404
0.481466	0.21621072315590195		0.37349316914315495	0.11176859111942611		0.821281	0.0143604		0.316376	0.0453913
0.4821190734515353	0.21621072315590195		0.3730278969579651	0.10750261435914268		0.821307	0.0143604		0.316401	0.0453913
0.48244546893991896	0.21621072315590195		0.37274473162554034	0.10636502055640043		0.821332	0.0143604		0.316426	0.0453913
0.4824897354457731	0.22432425967460848		0.37235789597770524	0.10636502055640043		0.821343	0.0143604		0.316477	0.0455411
0.4822077821258186	0.2100504454287359		0.3728369309044294	0.10664941900708598		0.821355	0.0143604		0.316478	0.0455411
0.4819260135701333	0.2100504454287359		0.37220621051230646	0.10664941900708598		0.821366	0.0143604		0.31648	0.0455411
0.48164611026907944	0.20869818934228482		0.372312	0.10664941900708598		0.821377	0.0143604		0.316481	0.0455411
0.4816480717247633	0.20809718663719542		0.37230205858580395	0.10664941900708598		0.821375	0.0143604		0.316482	0.0455411
0.48165031425006527	0.20809718663719542		0.37308	0.10608062210571485		0.821374	0.0143604		0.316483	0.0455411
0.4816528378437088	0.20809718663719542		0.37309816853590105	0.10608062210571485		0.821372	0.0143604		0.316484	0.0453913
0.48337223242944816	0.20869818934228482		0.3730209795383096	0.10608062210571485		0.821371	0.0143604		0.31649	0.0450917
0.48509187198713855	0.20869818934228482		0.3732013395964075	0.10608062210571485		0.821303	0.0143604		0.316492	0.0450917
0.48792611872279906	0.22267150223561272		0.37290931975064584	0.10608062210571485		0.821235	0.0143604		0.316495	0.0450917
0.48763334982768003	0.23769656986284707		0.37316230037267645	0.10608062210571485		0.821167	0.0143604		0.316498	0.0450917
0.4896356250965307	0.22387350764579148		0.37338022387980824	0.10608062210571485		0.821099	0.0143604		0.3165	0.0450917
0.4901777259942499	0.22522576373224257		0.37321181051447494	0.10608062210571485		0.821025	0.0143604		0.316503	0.0450917
0.49072010006335764	0.22372325696951914		0.37322897661512505	0.10608062210571485		0.82095	0.0143604		0.316506	0.0450917
0.490591	0.22357300629324678		0.37311260860857776	0.10608062210571485		0.820876	0.0143604		0.316508	0.0450917
0.49046319217084094	0.22372325696951914		0.3730133769342989	0.10608062210571485		0.820802	0.0143604		0.316473	0.0450917
0.4903365862424565	0.22372325696951914		0.37300240419856034	0.10608062210571485		0.820895	0.0143604		0.316439	0.0450917
0.48981584351529533	0.2222207502067957		0.37298543559691383	0.10608062210571485		0.820989	0.0143604		0.316404	0.0450917
0.48942087739464774	0.2222207502067957		0.37300532699576805	0.10608062210571485		0.821082	0.0143604		0.316369	0.0450917
0.4890263147045187	0.2222207502067957		0.37302471178985824	0.10608062210571485		0.821175	0.0143604		0.316334	0.0450917
0.4886321557656972	0.22131924614916162		0.373059	0.10608062210571485		0.821017	0.0143604		0.316299	0.0450917
0.4905033248680838	0.22071824344407226		0.37315139521238155	0.10608062210571485		0.820859	0.0143604		0.316264	0.0450917
0.4902776034332723	0.22071824344407226		0.37315342337799423	0.10608062210571485		0.820701	0.0143604		0.316229	0.0450917
0.490052	0.2205679927677999		0.37308772777354227	0.10608062210571485		0.820543	0.0142634		0.316412	0.0450917
0.4898278531509354	0.2205679927677999		0.37310756888983154	0.10608062210571485		0.820557	0.0142634		0.316595	0.0450917
0.48960382481444636	0.2205679927677999		0.3730414343684687	0.10608062210571485		0.82057	0.0142634		0.316778	0.0450917
0.4894285607426252	0.2204177420915276		0.373079	0.10608062210571485		0.820584	0.0142634		0.31696	0.0450917
0.48907804287817047	0.22026749141525523		0.37297284079068654	0.10608062210571485		0.820598	0.0142634		0.317143	0.0450917
0.4889027890879563	0.22026749141525523		0.37306585427020816	0.10608062210571485		0.820617	0.0142634		0.317326	0.0450917
0.48889379177465825	0.22026749141525523		0.3730865498197472	0.10608062210571485		0.820636	0.0142634		0.317509	0.0450917
0.48888507071840537	0.22026749141525523		0.3730992868991302	0.10608062210571485		0.820655	0.0142634		0.317692	0.0450917
0.48887662592405234	0.2201172407389829		0.37303610949689264	0.10608062210571485		0.820674	0.0142634		0.317537	0.0450917
0.4888684573962997	0.2201172407389829		0.3730337943370588	0.10608062210571485		0.820679	0.0142634		0.317382	0.0450917
0.4889939186873364	0.2201172407389829		0.3730369984146604	0.10608062210571485		0.820684	0.0142634		0.317227	0.0450917
0.48911965459228113	0.2201172407389829		0.3730732053530129	0.10608062210571485		0.82069	0.0142634		0.317072	0.0450917
0.48924566504157796	0.2201172407389829		0.3732478156286271	0.10608062210571485		0.820695	0.0142634		0.316917	0.0450917
0.4893680710350498	0.21996699006271056		0.3730848858004052	0.10608062210571485		0.820712	0.0142634		0.316762	0.0450917
0.48936438338024185	0.21996699006271056		0.3730614836258085	0.10608062210571485		0.820729	0.0142634		0.316607	0.0450917
0.4893575819032914	0.2198167393864382		0.3729942142075709	0.10608062210571485		0.820746	0.0142634		0.316452	0.0450917
0.4895506958916218	0.2198167393864382		0.3729754426035525	0.10608062210571485		0.820763	0.0142634		0.316451	0.0450917
0.48974383142230216	0.2198167393864382		0.3730773843820126	0.10608062210571485		0.820763	0.0142634		0.316449	0.0450917
0.4899369884869554	0.2198167393864382		0.3731463798483001	0.10608062210571485		0.820762	0.0142634		0.316447	0.0450917
0.4901301670772067	0.2198167393864382		0.3730722241642986	0.10608062210571485		0.820761	0.0142634		0.316445	0.0450917
0.49045659227567256	0.2198167393864382		0.37311556372253424	0.10608062210571485		0.820761	0.0142634		0.316443	0.0450917
0.4907830318634231	0.2198167393864382		0.37312456423677237	0.10608062210571485		0.820756	0.0142634		0.316442	0.0450917
0.491109	0.21966648871016586		0.3732437629498275	0.10608062210571485		0.820751	0.0142634		0.31644	0.0450917
0.4914359541689846	0.21966648871016586		0.3730601469852819	0.10608062210571485		0.820746	0.0142634		0.316438	0.0450917
0.49124942938655713	0.21966648871016586		0.37313	0.10608062210571485		0.820741	0.0142634		0.316438	0.0450917
0.4910629256025733	0.21966648871016586		0.37307742369439234	0.10608062210571485		0.820742	0.0142634		0.316438	0.0450917
0.49087644282491344	0.21966648871016586		0.3730980175692951	0.10608062210571485		0.820742	0.0142634		0.316438	0.0450917
0.49068998106146233	0.21966648871016586		0.3731164692325334	0.10608062210571485		0.820743	0.0142634		0.316438	0.0450917
0.49039262978600523	0.21966648871016586		0.37311375951783216	0.10608062210571485		0.820744	0.0142634		0.316438	0.0450917
0.48979801554420166	0.2195162380338935		0.37308234568347387	0.10608062210571485		0.821282	0.0142634		0.316438	0.0450917
0.4895007526131077	0.2195162380338935		0.3730197351927618	0.10608062210571485		0.821821	0.0142634		0.316438	0.0450917
0.4895500395552789	0.2195162380338935		0.373127	0.10608062210571485		0.822359	0.0142634		0.316438	0.0450917
0.48959933103085684	0.2195162380338935		0.37313220454643065	0.10608062210571485		0.822898	0.0142634		0.316454	0.0450917
0.48964862703939166	0.2195162380338935		0.3732281201693426	0.10608062210571485		0.825319	0.0142634		0.31647	0.0450917
0.4896979275804323	0.2195162380338935		0.3731798204010607	0.10608062210571485		0.82774	0.0142634		0.316486	0.0450917
0.4896685628990154	0.2195162380338935		0.37321686789933894	0.1057962236550293		0.833677	0.0164951		0.316502	0.0450917
0.489639	0.2195162380338935		0.3732835462499266	0.1057962236550293		0.834042	0.0145545		0.316518	0.0450917
0.4896098474038643	0.2195162380338935		0.3733145928958218	0.1057962236550293		0.834171	0.0153307		0.316534	0.0450917
0.48958049659067826	0.21936598735762117		0.3732654340670022	0.1057962236550293		0.834235	0.0153307		0.31655	0.0450917
0.4896073826396339	0.21936598735762117		0.3733506160788593	0.1057962236550293		0.834299	0.0149426		0.316566	0.0450917
0.48963432468485807	0.21936598735762117		0.37332403709678086	0.1057962236550293		0.835066	0.0143604		0.316565	0.0450917
0.4896613227233131	0.21936598735762117		0.37321102292671965	0.1057962236550293		0.83545	0.0141663		0.316563	0.0450917
0.4897227037856645	0.2192157366813488		0.37317700561853945	0.1057962236550293		0.837834	0.0140693		0.316562	0.0450917
0.48975712812714023	0.2192157366813488		0.373171	0.1057962236550293		0.844256	0.016301		0.31656	0.0450917
0.48979164976963624	0.2192157366813488		0.3731810228394465	0.1057962236550293		0.845097	0.0172713		0.316559	0.0450917
0.48982626870638857	0.2192157366813488		0.37327194528859003	0.1057962236550293		0.845518	0.0170772		0.316557	0.0450917
0.48979614853168024	0.2192157366813488		0.3735073737245196	0.1057962236550293		0.846324	0.0150396		0.316556	0.0450917
0.4897660292399327	0.2192157366813488		0.37343473047520864	0.1057962236550293		0.84819	0.0153307		0.316555	0.0450917
0.4897359108311979	0.2192157366813488		0.3733969869626107	0.1057962236550293		0.850057	0.0147485		0.316611	0.0450917
0.4897057933055309	0.2192157366813488		0.37318444218425173	0.1057962236550293		0.851923	0.0147485		0.316667	0.0450917
0.4896744541916689	0.21906548600507647		0.3731765938897683	0.1057962236550293		0.855156	0.016204		0.316723	0.0450917
0.48964311743656697	0.21906548600507647		0.3732229709768335	0.1057962236550293		0.857605	0.0170772		0.316779	0.0450917
0.48961178304037306	0.21906548600507647		0.3732707310561517	0.1057962236550293		0.859764	0.0172713		0.316835	0.0450917
0.4895804510032376	0.21906548600507647		0.3726621534779481	0.1057962236550293		0.860505	0.0156218		0.316891	0.0450917
0.48958775860221776	0.21906548600507647		0.3729649415484405	0.1057962236550293		0.860166	0.0159129		0.316947	0.0450917
0.48959506639902983	0.21906548600507647		0.3721540265855601	0.1057962236550293		0.859828	0.0154277		0.317003	0.0450917
0.4896023743936706	0.21906548600507647		0.37249466759214533	0.1057962236550293		0.859489	0.0153307		0.317228	0.0450917
0.4896096825861364	0.21906548600507647		0.3726265063874041	0.1057962236550293		0.86062	0.0150396		0.317452	0.0450917
0.4896097692722386	0.21891523532880416		0.3726136478976569	0.1057962236550293		0.862882	0.0148456		0.317677	0.0450917
0.48960985595848644	0.21891523532880416		0.37260668929867796	0.1057962236550293		0.864013	0.0148456		0.317901	0.0450917
0.4896099426448798	0.21891523532880416		0.3726117338020298	0.1057962236550293		0.864981	0.0154277		0.318126	0.0450917
0.48961002933141884	0.21891523532880416		0.3726621714704799	0.1057962236550293		0.865465	0.0150396		0.318351	0.0450917
0.48965452723834163	0.21891523532880416		0.3732455420201621	0.1057962236550293		0.865949	0.0153307		0.318575	0.0450917
0.4896990528364521	0.21891523532880416		0.3742727211121031	0.1057962236550293		0.866257	0.0168832		0.3188	0.0450917
0.4897436061232672	0.21891523532880416		0.37399676440740975	0.1057962236550293		0.866411	0.0173683		0.322103	0.0491365
0.48948509762293696	0.2187649846525318		0.377596	0.1057962236550293		0.866565	0.0173683		0.322764	0.0486871
0.4891820105791537	0.21861473397625947		0.3788288744778061	0.1057962236550293		0.866327	0.016301		0.323424	0.0507844
0.4885758437862735	0.2192157366813488		0.38064718859285823	0.12001614618930742		0.865633	0.0154277		0.324085	0.0507844
0.48878025751997267	0.2192157366813488		0.38064077886150566	0.11944734928793631		0.865671	0.0152337		0.323959	0.0507844
0.48918908559940566	0.21696197653726365		0.38030201621871085	0.1148969740769673		0.86569	0.0152337		0.323833	0.0498855
0.48939349994497117	0.21651122450844665		0.3822563083874448	0.1140437787249106		0.865847	0.0150396		0.32358	0.0483875
0.49109695283163396	0.21696197653726365		0.38060645478490335	0.11119979421805498		0.865926	0.0150396		0.323328	0.047189
0.492801	0.2163609738321743		0.3850657250255846	0.11063099731668385		0.866005	0.0150396		0.323076	0.0477882
0.4945047286317735	0.21756297924235304		0.38727127486719903	0.11063099731668385		0.86575	0.0150396		0.323431	0.0468894
0.49620904956367184	0.21756297924235304		0.38645	0.11205298957011167		0.865495	0.0150396		0.323785	0.0477882
0.49704460390861743	0.2250755130559702		0.3933679570584451	0.1225757322454775		0.865241	0.0150396		0.32414	0.0470392
0.49788026435344823	0.22462476102715317		0.3906928940676156	0.11518137252765286		0.864987	0.0150396		0.324849	0.0477882
0.49871603072068593	0.2393493273018428		0.3906148973027353	0.1148969740769673		0.865497	0.0150396		0.325203	0.0476384
0.4995519028332244	0.2375463191865747		0.39465602311927955	0.11774095858382291		0.866008	0.0150396		0.325558	0.0461404
0.4984217859540035	0.23995033000693222		0.39381722760002513	0.12428212294959089		0.866518	0.0150396		0.325912	0.0456909
0.49729223529750666	0.2264277691424213		0.3937693841061438	0.12712610745644648		0.867029	0.0150396		0.328257	0.052582
0.4950348377856526	0.2382975725679364		0.3937669345328796	0.1285480997098743		0.867007	0.0150396		0.329196	0.051833
0.49518896457957795	0.2385980739204811		0.39275605760993704	0.12712610745644648		0.866985	0.0150396		0.329353	0.0506346
0.496287	0.2321372948407703		0.39442179738893407	0.12001614618930742		0.866963	0.0150396		0.329825	0.0491365
0.4967589489352709	0.2321372948407703		0.3943548658416016	0.12001614618930742		0.866941	0.0150396		0.329982	0.047938
0.49723120742222665	0.2321372948407703		0.39436155996916467	0.12001614618930742		0.867374	0.0150396		0.330139	0.0491365
0.49891410166619116	0.2321372948407703		0.3942943647595793	0.11887855238656517		0.867808	0.0150396		0.330296	0.0476384
0.502281	0.2321372948407703		0.39441517424294253	0.1185941539358796		0.868241	0.0150396		0.331128	0.0477882
0.5039656890553836	0.23183679348822567		0.3943838206457991	0.11830975548519405		0.868675	0.0150396		0.334455	0.0524322
0.5058436075435975	0.23409055363231082		0.3944323428403829	0.11830975548519405		0.868608	0.0150396		0.335287	0.0534809
0.5095998860893367	0.2388985752730258		0.39442356959185676	0.11830975548519405		0.868541	0.0150396		0.33695	0.0545295
0.5122205865024573	0.25437439492907715		0.3943724420335211	0.11802535703450849		0.868475	0.0150396		0.336921	0.0545295
0.5125917688100581	0.2393493273018428		0.3942172524104745	0.11802535703450849		0.868408	0.0150396		0.336862	0.0530315
0.5127402698450629	0.25602715236807294		0.39421382943520267	0.11830975548519405		0.868374	0.0150396		0.336744	0.0596229
0.5122961047044097	0.25332264019517076		0.3942066188749356	0.11830975548519405		0.86834	0.0150396		0.336715	0.0498855
0.5115150000746865	0.2501673759934515		0.3942040724298826	0.11830975548519405		0.868306	0.0150396		0.336794	0.0506346
0.5109553716915306	0.24881511990700045		0.39421336049226924	0.11802535703450849		0.868272	0.0150396		0.336873	0.0503349
0.5103957437568128	0.24881511990700045		0.39421040178350575	0.11802535703450849		0.868243	0.0150396		0.336953	0.0501851
0.5100642370136631	0.24761311449682172		0.39442547041439796	0.11802535703450849		0.868214	0.0150396		0.337032	0.0501851
0.5102925795968611	0.24761311449682172		0.39441522292142484	0.11802535703450849		0.868185	0.0150396		0.337111	0.0501851
0.511127	0.24851461855445575		0.393977	0.11802535703450849		0.868157	0.0150396		0.337269	0.0501851
0.5133426135347728	0.24776336517309402		0.39514649392313483	0.11802535703450849		0.86815	0.0150396		0.337349	0.0501851
0.5138840371666323	0.24776336517309402		0.39496584276593427	0.11802535703450849		0.868143	0.0150396		0.337189	0.0500353
0.5144255065114747	0.24776336517309402		0.3950386290350182	0.11802535703450849		0.868137	0.0150396		0.33711	0.0500353
0.5139445149749803	0.24731261314427702		0.3950618781175667	0.11802535703450849		0.86813	0.0150396		0.33703	0.0500353
0.5137041699632631	0.24716236246800466		0.39502302073522216	0.11802535703450849		0.868208	0.0150396		0.336951	0.0500353
0.5134639255197492	0.24716236246800466		0.3950726209195684	0.11802535703450849		0.868285	0.0150396		0.336871	0.0500353
0.5139642235176993	0.24701211179173235		0.39495201689952714	0.11802535703450849		0.868363	0.0150396		0.336792	0.0500353
0.5144646021829279	0.246862		0.39498388675833845	0.11802535703450849		0.868441	0.0150396		0.336712	0.0500353
0.5143221160575869	0.246862		0.39490759010325854	0.11802535703450849		0.868447	0.0150396		0.336738	0.0500353
0.51418	0.24671161043918766		0.39487602189605514	0.11802535703450849		0.868454	0.0150396		0.336764	0.0500353
0.5140372093748112	0.246862		0.3948654403674434	0.11802535703450849		0.86846	0.0150396		0.33679	0.0500353
0.5147328248724498	0.24671161043918766		0.39491883727854843	0.11802535703450849		0.868466	0.0150396		0.336816	0.0500353
0.5151518767418753	0.24671161043918766		0.39498938975045367	0.11802535703450849		0.868479	0.0150396		0.336842	0.0500353
0.5155709511517168	0.24656135976291532		0.39489546569129064	0.11802535703450849		0.868492	0.0150396		0.336868	0.0500353
0.5153839473650044	0.24656135976291532		0.3948383295932525	0.11802535703450849		0.868505	0.0150396		0.336894	0.0500353
0.5151969921615518	0.24656135976291532		0.3949819779911232	0.11802535703450849		0.868518	0.0150396		0.33692	0.0500353
0.5150100855593451	0.24656135976291532		0.3951193819708281	0.11802535703450849		0.868491	0.0150396		0.336791	0.0500353
0.5148232275763743	0.24656135976291532		0.3948669075566979	0.11802535703450849		0.868464	0.0150396		0.336661	0.0500353
0.5148632955088304	0.24641110908664293		0.39483972197437295	0.11802535703450849		0.868437	0.0150396		0.336532	0.0500353
0.5149033725915594	0.24641110908664293		0.394947	0.11802535703450849		0.868409	0.0150396		0.336402	0.0500353
0.5149434588238347	0.24641110908664293		0.3950155589093422	0.11802535703450849		0.86818	0.0150396		0.336273	0.0500353
0.5149835542049305	0.24626085841037063		0.3957021755079462	0.11802535703450849		0.867951	0.0150396		0.336143	0.0500353
0.5144734792419573	0.24626085841037063		0.3957959892390224	0.11802535703450849		0.867722	0.0150396		0.336014	0.0500353
0.5139634360770997	0.24626085841037063		0.39457791402863485	0.11802535703450849		0.867493	0.0150396		0.335884	0.0500353
0.5134534247425069	0.24626085841037063		0.3957179875499715	0.11802535703450849		0.867556	0.0150396		0.335849	0.0500353
0.5129434452703692	0.24626085841037063		0.39497564534169416	0.11802535703450849		0.86762	0.0150396		0.335814	0.0500353
0.5126150723307037	0.24626085841037063		0.39499775154898015	0.11802535703450849		0.867683	0.0150396		0.33578	0.0500353
0.5122867681071717	0.24611060773409824		0.3953144838380647	0.11802535703450849		0.867746	0.0150396		0.335745	0.0500353
0.5119585326445361	0.24611060773409824		0.39586041134479033	0.11802535703450849		0.868243	0.0150396		0.33571	0.0500353
0.5116303659875895	0.24611060773409824		0.3960357613661288	0.11802535703450849		0.86874	0.0150396		0.335675	0.0500353
0.5114854060989398	0.24611060773409824		0.3960120734595837	0.11774095858382291		0.869734	0.0152337		0.33564	0.0500353
0.5113404785509124	0.24611060773409824		0.3959979418910787	0.11774095858382291		0.871628	0.0152337		0.335605	0.0500353
0.5111955833528116	0.24611060773409824		0.39600080486649386	0.11774095858382291		0.873523	0.0146515		0.335635	0.0500353
0.5110507205139436	0.24611060773409824		0.39599804510460695	0.11774095858382291		0.875418	0.016204		0.335664	0.0500353
0.5110630716652285	0.24596035705782593		0.39593856557985657	0.11774095858382291		0.877876	0.0177564		0.335693	0.0500353
0.5110754228934529	0.24596035705782593		0.3959685104373118	0.11774095858382291		0.879004	0.0179505		0.335722	0.0500353
0.511088	0.24596035705782593		0.3959701591080387	0.11774095858382291		0.879568	0.0177564		0.335752	0.0500353
0.5111001255807108	0.24596035705782593		0.3959594884551494	0.11774095858382291		0.878985	0.0168832		0.335781	0.0500353
0.5109588993528684	0.24596035705782593		0.39610754493247174	0.11774095858382291		0.87877	0.0164951		0.33581	0.0500353
[truncated: 18,397 more rows]

## Sheet: Fig. 2b
Experimental Data														Simulation Data
Stockinette			Garter			Rib			Seed					Stockinette			Garter			Rib			Seed
Strain	Stress		Strain	Stress		Strain	Stress		Strain	Stress				Strain	Stress		Strain	Stress		Strain	Stress		Strain	Stress
0	0		0	0		0	0		0	0				0.00435959	0.00288136		0.0594349	0.00631427		0.00670779	0.00119113		0.039922	0.00436392
1.5095e-05	0		-0.000129849	0		0.00013026	0		-5.06784e-05	0				0.0192758	0.0123558		0.10705	0.00907037		0.0298886	0.00526224		0.0927994	0.00981124
3.02085e-05	0		-0.000259696	0		0.00026066	0		-0.000101357	0				0.0341921	0.0211074		0.154665	0.0107097		0.0530693	0.00910738		0.145677	0.0147302
4.53405e-05	0		-0.000389542	0		0.00039119	0		-0.000152035	0				0.0491083	0.0290628		0.20228	0.0123843		0.0762501	0.0129105		0.198554	0.0191454
6.04909e-05	0		-0.000519385	0		0.00052187	0		-0.000202713	0				0.0640245	0.0367557		0.249895	0.0142098		0.0994309	0.0166763		0.251432	0.0231362
7.56597e-05	0		-0.000649228	0		-3.767e-05	0		-0.000253392	0				0.0789408	0.0444803		0.29751	0.017515		0.122612	0.0203228		0.304309	0.026716
9.0847e-05	0		-0.000779068	0		-0.0005972	0		-0.00030407	0				0.093857	0.0529803		0.39274	0.0219067		0.145792	0.0238529		0.357186	0.0299621
0.000106053	0		-0.000908907	0		-0.0011567	0		-0.000354749	0				0.108773	0.0626589		0.48797	0.0322966		0.168973	0.0275242		0.410064	0.0330212
0.000121277	0		-0.00103874	0		-0.0017162	0		-0.000405427	0				0.123689	0.0736311		0.5832	0.0580531		0.192154	0.0314405		0.462941	0.0359426
0.000110117	0		-0.00113945	0		-0.00177	0		-0.000381705	0				0.138606	0.0867314		0.678431	0.104265		0.215335	0.0354185		0.515819	0.0388449
9.89694e-05	0		-0.00123988	0		-0.0018237	0		-0.000357935	0				0.153522	0.102429		0.696286	0.148212		0.238515	0.0397947		0.568696	0.0416639
8.78335e-05	0		-0.00134003	0		-0.0018774	0		-0.000334117	0				0.168438	0.121414		0.726046	0.135338		0.261696	0.0446004		0.621573	0.0449079
7.67095e-05	0		-0.0014399	0		-0.0019311	0		-0.000310251	0				0.183354	0.144767		0.743901	0.315466		0.284877	0.0499742		0.674451	0.0486697
6.55973e-05	0		-0.00153949	0		-0.0018385	0		-0.000286336	0				0.198271	0.173924		0.791516	0.584718		0.308058	0.0560845		0.727328	0.0522029
5.44972e-05	0		-0.0016388	0		-0.0017459	0		-0.000262373	0				0.213187	0.209841					0.331239	0.0631508		0.780206	0.0507256
4.34089e-05	0		-0.00173783	0		-0.0016533	0		-0.000238363	0				0.228103	0.257182					0.354419	0.0714857		0.833083	0.0438809
3.23325e-05	0		-0.00183658	0		-0.0015607	0		-0.000214303	0				0.243019	0.322229					0.3776	0.0813579		0.88596	0.0450351
-2.34785e-05	0		-0.00187708	0		-0.0007662	0		-0.000185179	0				0.257936	0.414643					0.400781	0.0932255		0.938838	0.0563406
-7.9252e-05	0		-0.00191737	0		2.9589e-05	0		-0.00015603	0				0.272852	0.558494					0.423962	0.107635		0.991715	0.0712798
-0.000134988	0		-0.00195748	0		0.00082673	0		-0.000126856	0				0.287768	0.818581					0.447142	0.125588		1.04459	0.0911701
-0.000190687	0		-0.00199739	0		0.00162519	0		-9.7657e-05	0				0.302684	1.44026					0.470323	0.148464		1.09747	0.118821
-0.000246348	0		-0.0020371	0		0.00160882	0		-6.84336e-05	0				0.3176	4.36991					0.493504	0.178242		1.15035	0.159509
-0.000301971	0		-0.00207663	0		0.00159246	0		-3.91854e-05	0										0.516685	0.218388		1.20322	0.224545
-0.000357558	0		-0.00211595	0		0.0015761	0		-9.91239e-06	0										0.539866	0.275015		1.2561	0.342975
-0.000413106	0		-0.00215508	0		0.00155975	0		1.93853e-05	0										0.563046	0.358962		1.30898	0.613797
-0.000501489	0		-0.00198044	0		0.00152466	0		0.000166971	0										0.586227	0.493637		1.36186	1.59557
-0.000589871	0		-0.00180579	0		0.00148959	0		0.000314557	0										0.609408	0.731138
-0.000678252	0		-0.00163114	0		0.00145453	0		0.000462143	0
-0.000766632	0		-0.00145649	0		0.0014195	0		0.000609729	0
-0.000855012	0		-0.00128183	0		0.00122598	0		0.000757316	0
-0.000943391	0		-0.00110718	0		0.00103252	0		0.000904903	0
-0.00103177	0		-0.00093252	0		0.00083911	0		0.00105249	0
-0.00112015	0		-0.000757859	0		0.00064575	0		0.00120008	0
-0.00110515	0		-0.000961772	0		0.00079741	0		0.00121556	0
-0.00109014	0		-0.00116568	0		0.00094908	0		0.0012311	0
-0.00107512	0		-0.00136957	0		0.00110075	0		0.00124668	0
-0.0010601	0		-0.00157346	0		0.00125243	0		0.00126232	0
-0.00104507	0		-0.00177733	0		0.00143962	0		0.001278	0
-0.00103003	0		-0.0019812	0		0.00162772	0		0.00129372	0
-0.00101498	0		-0.00218506	0		0.00181674	0		0.0013095	0
-0.000999927	0		-0.00238891	0		0.00200667	0		0.00132532	0
-0.00101316	0		-0.00129339	0		0.00195175	0		0.00714046	0
-0.00102639	0		-0.000197797	0		0.00189692	0		0.0129556	0
-0.00103962	0		0.000897881	0		0.00184217	0		0.0187707	0
-0.00105284	0		0.00199364	0		0.00178751	0		0.0245859	0
-0.00106607	0		0.00308948	0		0.00268586	0		0.030401	0
-0.0010793	0		0.00418541	0		0.00358422	0		0.0362161	0
-0.00109253	0		0.00528141	0		0.00448258	0		0.0478464	0.000551168
-0.00110576	0		0.0063775	0		0.00460604	0.00414787		0.0506865	0.000551168
-9.05519e-05	0		0.010383	0		0.00434776	0.0045034		0.0535266	0.00130902
0.00194011	0		0.0223994	0.00268528		0.00433249	0.0045034		0.0563667	0.00130902
0.00295555	0		0.0304104	0.00805585		0.0043027	0.0045034		0.0592068	0.00158461
0.00397108	0.000938819		0.0344159	0.00447547		0.00428819	0.0045034		0.0648871	0.00199798
0.00600237	0.00333802		0.0382534	0.00480096		0.00573058	0.0045034		0.0705674	0.00186019
0.00822368	0.00385959		0.0380855	0.00463822		0.00717308	0.00343681		0.070894	0.00186019
0.0106348	0.0104313		0.0379176	0.00512645		0.0100584	0.00462191		0.0715473	0.00158461
0.0118404	0.0114745		0.0377497	0.00512645		0.0110552	0.00557		0.0722006	0.00158461
0.0130459	0.0185678		0.0374141	0.00512645		0.0115567	0.00557		0.0725272	0.00130902
0.0142515	0.0143952		0.0370786	0.00594018		0.0120602	0.00592553		0.0728539	0.000895647
0.0154571	0.0144995		0.0372608	0.00594018		0.0119549	0.00580702		0.0731805	0.00130902
0.0166627	0.0144995		0.0374431	0.00610292		0.0119022	0.00509596		0.0730576	0.00110234
0.0165898	0.0144995		0.0379898	0.00642841		0.0138097	0.00580702		0.0729347	0.00110234
0.0162255	0.0186721		0.0381721	0.00545194		0.0157722	0.00462191		0.0728118	0.00110234
0.0161526	0.0113701		0.0385252	0.00561469		0.017737	0.00462191		0.0726889	0.00103344
0.0160798	0.0113701		0.0385137	0.00512645		0.0199119	0.00580702		0.072566	0.00103344
0.0162703	0.0111615		0.0384909	0.00496371		0.0203274	0.00628106		0.072443	0.000964543
0.0164607	0.0111615		0.0384795	0.00496371		0.0205353	0.00817723		0.0723201	0.000964543
0.0166512	0.0111615		0.0384681	0.00496371		0.0209272	0.00687362		0.0721972	0.000964543
0.0168418	0.0110572		0.0384567	0.00488234		0.0209451	0.00628106		0.0724509	0.000964543
0.0170323	0.0110572		0.0383884	0.00480096		0.0197438	0.00568851		0.0727047	0.000964543
0.0172229	0.0110572		0.0383315	0.00480096		0.0194604	0.00568851		0.0729585	0.000964543
0.0174135	0.0110572		0.0382747	0.00480096		0.0195834	0.00545149		0.0732123	0.000895647
0.0176042	0.0110572		0.0382178	0.00480096		0.0197065	0.00545149		0.0734661	0.000895647
0.0176588	0.0110572		0.038161	0.00480096		0.0198296	0.00545149		0.07372	0.000895647
0.0177135	0.0110572		0.0381041	0.00480096		0.0199705	0.00557		0.0739739	0.000895647
0.0177681	0.0110572		0.0380473	0.00480096		0.0201114	0.00557		0.0742278	0.000895647
0.0178227	0.0110572		0.0379905	0.00480096		0.0202524	0.00557		0.074551	0.000895647
0.0178774	0.0110572		0.0378999	0.00471959		0.0203934	0.00557		0.0748741	0.000895647
0.017932	0.0110572		0.0378093	0.00471959		0.0204005	0.00557		0.0751973	0.000895647
0.0179867	0.0110572		0.0377187	0.00471959		0.0204075	0.00557		0.0755205	0.000895647
0.0180413	0.0110572		0.0376281	0.00471959		0.0204145	0.00557		0.0758437	0.000895647
0.0180144	0.0110572		0.0375375	0.00471959		0.0204216	0.00557		0.0761668	0.000895647
0.0179875	0.0110572		0.0374469	0.00463822		0.0204175	0.00557		0.07649	0.000895647
0.0179606	0.0110572		0.0373563	0.00463822		0.0204135	0.00557		0.0768132	0.000895647
0.0179338	0.0110572		0.0372656	0.00463822		0.0204096	0.00557		0.0769729	0.000895647
0.0179069	0.0109529		0.0372518	0.00463822		0.0204056	0.00557		0.0771326	0.000895647
0.0178801	0.0109529		0.037238	0.00463822		0.0204166	0.00557		0.0772923	0.000895647
0.0178533	0.0109529		0.0372242	0.00463822		0.0204276	0.00557		0.077452	0.000895647
0.0178265	0.0109529		0.0372104	0.00463822		0.0204386	0.00557		0.0776118	0.000895647
0.0178051	0.0109529		0.0371966	0.00463822		0.0204497	0.00557		0.0777715	0.000895647
0.0177838	0.0109529		0.0371829	0.00463822		0.0205047	0.00557		0.0779312	0.000895647
0.0177624	0.0109529		0.0371691	0.00463822		0.0205597	0.00557		0.078091	0.000895647
0.0177411	0.0109529		0.0371554	0.00463822		0.0206147	0.00557		0.0781187	0.000895647
0.0177198	0.0109529		0.0371346	0.00463822		0.0206697	0.00557		0.0781464	0.000895647
0.0176985	0.0109529		0.0371139	0.00463822		0.0206248	0.00557		0.0781741	0.000895647
0.0176772	0.0109529		0.0370932	0.00463822		0.0205801	0.00568851		0.0782018	0.000895647
0.0176559	0.0109529		0.0370725	0.00463822		0.0205354	0.00568851		0.0782294	0.000895647
0.0176313	0.0109529		0.0370518	0.00463822		0.0204909	0.00568851		0.0782571	0.000895647
0.0176066	0.0109529		0.0370311	0.00463822		0.0207186	0.00568851		0.0782848	0.000895647
0.017582	0.0109529		0.0370104	0.00463822		0.0209464	0.00568851		0.0783125	0.000895647
0.0175574	0.0109529		0.0369897	0.00463822		0.0211742	0.00568851		0.0784125	0.000895647
0.0175328	0.0109529		0.0369221	0.00463822		0.0214021	0.00568851		0.0785125	0.000895647
0.0175082	0.0109529		0.0368545	0.00463822		0.0211256	0.00568851		0.0786125	0.000895647
0.0174836	0.0109529		0.0367869	0.00455685		0.0208492	0.00568851		0.0787125	0.000895647
0.0174591	0.0109529		0.0367194	0.00455685		0.0205727	0.00568851		0.0788125	0.000895647
0.0174808	0.0109529		0.0366518	0.00455685		0.0202963	0.00568851		0.0789125	0.000895647
0.0175025	0.0109529		0.0365843	0.00455685		0.0203975	0.00568851		0.0790125	0.000895647
0.0175241	0.0109529		0.0365168	0.00455685		0.0204994	0.00568851		0.0791125	0.000895647
0.0175459	0.0109529		0.0364492	0.00455685		0.0206019	0.00568851		0.0790166	0.000895647
0.0175676	0.0109529		0.0365256	0.00455685		0.020705	0.00568851		0.0789207	0.000826751
0.0175893	0.0109529		0.0366019	0.00455685		0.0205658	0.00568851		0.0788248	0.000826751
0.017611	0.0109529		0.0366783	0.00455685		0.0204265	0.00568851		0.0787288	0.000826751
0.0176328	0.0109529		0.0367547	0.00455685		0.0202873	0.00568851		0.0786329	0.000826751
0.017621	0.0109529		0.0368311	0.00455685		0.020148	0.00568851		0.078537	0.000826751
0.0176093	0.0109529		0.0369074	0.00455685		0.0198554	0.00568851		0.0784411	0.000826751
0.0175976	0.0109529		0.0369838	0.00455685		0.0195627	0.00568851		0.0783452	0.000826751
0.0175859	0.0109529		0.0370602	0.00455685		0.01927	0.00568851		0.0783617	0.000826751
0.0175742	0.0109529		0.0371072	0.00455685		0.0189773	0.00568851		0.0783781	0.000826751
0.0175625	0.0109529		0.0371541	0.00455685		0.0192054	0.00568851		0.0783946	0.000826751
0.0175508	0.0109529		0.0372011	0.00455685		0.0194336	0.00568851		0.0784111	0.000826751
0.0175391	0.0109529		0.0372481	0.00455685		0.0196617	0.00568851		0.0784275	0.000826751
0.0176235	0.0109529		0.037295	0.00455685		0.0198898	0.00568851		0.078444	0.000826751
0.0177079	0.0109529		0.037342	0.00455685		0.0198729	0.00568851		0.0784605	0.000826751
0.0177923	0.0109529		0.037389	0.00455685		0.019856	0.00568851		0.078477	0.000826751
0.0178767	0.0109529		0.037436	0.00455685		0.0198391	0.00568851		0.0785459	0.000826751
0.0179611	0.0109529		0.0374601	0.00455685		0.0198221	0.00568851		0.0786148	0.000826751
0.0180455	0.0109529		0.0374841	0.00455685		0.0201867	0.00568851		0.0786837	0.000826751
0.0181299	0.0109529		0.0375082	0.00455685		0.0205513	0.00568851		0.0787525	0.000826751
0.0182143	0.0109529		0.0375323	0.00455685		0.0209159	0.00568851		0.0788214	0.000826751
0.0180909	0.0109529		0.0375564	0.00455685		0.0212805	0.00568851		0.0788903	0.000826751
0.0179675	0.0109529		0.0375805	0.00455685		0.0209317	0.00568851		0.0789592	0.000826751
0.017844	0.0109529		0.0376046	0.00455685		0.0205828	0.00568851		0.0790281	0.000826751
0.0177207	0.0109529		0.0376287	0.00455685		0.020234	0.00568851		0.0823256	0.000826751
0.0175973	0.0109529		0.0417654	0.00455685		0.0198852	0.00568851		0.0856234	0.000826751
0.0174739	0.0109529		0.0459022	0.00447547		0.0198445	0.00568851		0.0889213	0.000826751
0.0173505	0.0109529		0.0541758	0.00480096		0.0198038	0.00568851		0.0922194	0.000826751
0.0172271	0.0109529		0.0583126	0.00447547		0.0197631	0.00568851		0.0955176	0.000826751
0.0173302	0.0109529		0.0624496	0.00480096		0.0197225	0.00568851		0.0988161	0.000826751
0.0174333	0.0109529		0.0713864	0.00756762		0.02026	0.00568851		0.102115	0.000826751
0.0175364	0.0109529		0.0727121	0.00838134		0.0207975	0.00568851		0.105414	0.000895647
0.0176395	0.0109529		0.0740379	0.0096833		0.0218727	0.00509596		0.11488	0.00130902
0.0177425	0.0109529		0.0747007	0.00943918		0.0214811	0.00533298		0.133813	0.00192909
0.0178456	0.0109529		0.0760265	0.0096833		0.0210895	0.00699213		0.143279	0.00192909
0.0179487	0.0109529		0.0780488	0.00854409		0.0211111	0.00651808		0.162212	0.00254915
0.0180518	0.0109529		0.0820935	0.00878821		0.0211328	0.00651808		0.183528	0.00330701
0.0195358	0.0109529		0.0881605	0.0073235		0.0251687	0.00533298		0.185911	0.00330701
0.0210197	0.0109529		0.0901829	0.0073235		0.0271652	0.00533298		0.188294	0.00406486
0.0225037	0.0109529		0.0950035	0.0121245		0.0291617	0.00533298		0.190677	0.00399597
0.0269558	0.0138737		0.0964031	0.0120431		0.0295177	0.00533298		0.195444	0.00392707
0.0284398	0.0138737		0.097103	0.0112294		0.0298737	0.00639957		0.20021	0.00365149
0.0301175	0.0198195		0.097803	0.0112294		0.0305256	0.00865127		0.200147	0.00406486
0.0303111	0.0208626		0.0978179	0.00895095		0.0304654	0.00936234		0.200083	0.0033759
0.0305047	0.0216972		0.0978255	0.00935781		0.030345	0.00936234		0.200051	0.00268694
0.0306983	0.0216972		0.0978331	0.00829997		0.0313551	0.00865127		0.20002	0.00268694
0.0308919	0.0216972		0.0978563	0.00805585		0.0323652	0.00936234		0.199988	0.00227357
0.0310855	0.0216972		0.0978642	0.00764899		0.0353185	0.0088883		0.199657	0.00206688
0.0314727	0.0201325		0.097865	0.00756762		0.0362516	0.00936234		0.199507	0.00206688
0.0314661	0.0201325		0.0978658	0.00740488		0.0381179	0.0110215		0.199358	0.00206688
0.0314595	0.0201325		0.0978674	0.0073235		0.0377961	0.0228725		0.199209	0.00206688
0.0314529	0.0200281		0.097869	0.00724213		0.0374745	0.0122066		0.199059	0.00206688
0.0314463	0.0200281		0.0978699	0.00724213		0.0374222	0.0104289		0.19891	0.00206688
0.0314397	0.0199238		0.0978707	0.00724213		0.0391951	0.00924383		0.198761	0.00206688
0.0314331	0.0199238		0.0979533	0.00724213		0.040137	0.00900681		0.198765	0.00206688
0.0314266	0.0199238		0.098036	0.00724213		0.0410807	0.00936234		0.198769	0.00206688
0.03142	0.0198195		0.0981187	0.00724213		0.0420263	0.0088883		0.198778	0.00199798
0.0312073	0.0196109		0.0982014	0.00724213		0.0447182	0.0127992		0.198782	0.00199798
0.031101	0.0196109		0.0982841	0.00724213		0.0464656	0.0132732		0.198787	0.00199798
0.0309946	0.0196109		0.0983668	0.00724213		0.0456034	0.0137472		0.198791	0.00199798
0.0308883	0.0195066		0.0984496	0.00724213		0.0450882	0.0107845		0.198795	0.00199798
0.030782	0.0195066		0.0985324	0.00724213		0.0452405	0.0105474		0.198925	0.00199798
0.0306757	0.0195066		0.0985145	0.00724213		0.0450469	0.0103104		0.199055	0.00199798
0.0305694	0.0195066		0.0984966	0.00716076		0.0448534	0.0100734		0.199184	0.00199798
0.0305585	0.0195066		0.0984787	0.00716076		0.0446601	0.00995489		0.199314	0.00199798
0.0305476	0.0195066		0.0984608	0.00716076		0.0447419	0.00995489		0.199444	0.00199798
0.0305367	0.0195066		0.098443	0.00716076		0.0448237	0.00995489		0.199574	0.00199798
0.0305259	0.0195066		0.0984252	0.00716076		0.0449056	0.00995489		0.199703	0.00199798
0.030515	0.0195066		0.0984074	0.00716076		0.0449874	0.00995489		0.199833	0.00199798
0.0305041	0.0195066		0.0983897	0.00716076		0.045313	0.00983638		0.199718	0.00199798
0.0304933	0.0195066		0.0984544	0.00716076		0.0454758	0.00983638		0.199602	0.00199798
0.0304824	0.0195066		0.0985191	0.00716076		0.0456387	0.00983638		0.199487	0.00199798
0.0305662	0.0195066		0.0985838	0.00716076		0.0453257	0.00983638		0.199372	0.00199798
0.0306501	0.0195066		0.0986485	0.00716076		0.0450127	0.00983638		0.199256	0.00199798
0.030734	0.0195066		0.0987779	0.00707939		0.0446996	0.00983638		0.199141	0.00199798
0.0308178	0.0194023		0.0988427	0.00707939		0.0443866	0.00983638		0.199026	0.00199798
0.0309017	0.0194023		0.0989074	0.00707939		0.0445065	0.00983638		0.19891	0.00199798
0.0309856	0.0194023		0.098932	0.00707939		0.0446264	0.00983638		0.199358	0.00199798
0.0310695	0.0194023		0.0989565	0.00707939		0.0447463	0.00983638		0.199805	0.00199798
0.0311534	0.0194023		0.098981	0.00707939		0.0448663	0.00983638		0.200252	0.00199798
0.031139	0.0194023		0.0990055	0.00707939		0.0448666	0.00983638		0.2007	0.00199798
0.0311246	0.0194023		0.0990301	0.00707939		0.044867	0.00983638		0.201147	0.00199798
0.0311102	0.0194023		0.0990546	0.00707939		0.0448673	0.00983638		0.201594	0.00199798
0.0310958	0.0194023		0.0990791	0.00707939		0.0448677	0.00971787		0.202041	0.00199798
0.0310814	0.0194023		0.0991037	0.00707939		0.044884	0.00971787		0.202489	0.00199798
0.031067	0.0194023		0.0991169	0.00707939		0.0449003	0.00971787		0.202483	0.00199798
0.0310526	0.0194023		0.0991301	0.00707939		0.0449167	0.00971787		0.202476	0.00199798
0.0310382	0.0194023		0.0991434	0.00707939		0.044933	0.00971787		0.20247	0.00199798
0.0311102	0.0194023		0.0991566	0.00707939		0.0450648	0.00971787		0.202464	0.00199798
0.0311822	0.0194023		0.0991698	0.00707939		0.0451966	0.00971787		0.202458	0.00199798
0.0312542	0.0194023		0.0991831	0.00707939		0.0453284	0.00971787		0.202452	0.00199798
0.0313262	0.0194023		0.0991963	0.00707939		0.0454603	0.00971787		0.202446	0.00199798
0.0313982	0.0194023		0.0992095	0.00707939		0.0455064	0.00971787		0.20244	0.00199798
0.0314702	0.0194023		0.0992216	0.00707939		0.0455526	0.00971787		0.202276	0.00199798
0.0315422	0.0194023		0.0992338	0.00707939		0.0455988	0.00971787		0.202111	0.00199798
0.0316143	0.0194023		0.0992459	0.00707939		0.045645	0.00971787		0.201947	0.00199798
0.0316145	0.0194023		0.099258	0.00707939		0.0455867	0.00971787		0.201782	0.00199798
0.0316148	0.0194023		0.0992701	0.00707939		0.0455285	0.00971787		0.201618	0.00199798
0.031615	0.0194023		0.0992823	0.00707939		0.0454703	0.00971787		0.201454	0.00199798
0.0316153	0.0194023		0.0992944	0.00707939		0.0454121	0.00971787		0.201289	0.00199798
0.0316155	0.0194023		0.0993065	0.00707939		0.0455298	0.00971787		0.201125	0.00199798
0.0316158	0.0194023		0.0992281	0.00707939		0.0456475	0.00971787		0.201124	0.00199798
0.0314718	0.0194023		0.0991496	0.00707939		0.0457652	0.00971787		0.201124	0.00199798
0.0314429	0.0194023		0.0989926	0.00699802		0.0458829	0.00971787		0.201123	0.00199798
0.031414	0.0194023		0.0989141	0.00699802		0.0457261	0.00971787		0.201123	0.00199798
0.0313851	0.0194023		0.0988356	0.00699802		0.0455694	0.00971787		0.201122	0.00199798
0.0313712	0.0194023		0.0987572	0.00699802		0.0454126	0.00971787		0.201122	0.00199798
0.0313574	0.0194023		0.0986787	0.00699802		0.0452558	0.00971787		0.201121	0.00199798
0.0313435	0.0194023		0.0987351	0.00699802		0.0453712	0.00971787		0.201121	0.00199798
0.0313297	0.0194023		0.0987915	0.00699802		0.0454867	0.00971787		0.200981	0.00199798
0.0313158	0.0194023		0.098848	0.00699802		0.0456021	0.00971787		0.200841	0.00199798
0.031302	0.0194023		0.0989046	0.00699802		0.0457176	0.00971787		0.2007	0.00199798
0.0312882	0.019298		0.0989613	0.00699802		0.0456683	0.00971787		0.20056	0.00199798
0.0312744	0.019298		0.099018	0.00699802		0.0456191	0.00971787		0.20042	0.00199798
0.031163	0.019298		0.0990748	0.00699802		0.0455698	0.00971787		0.20028	0.00199798
0.0310515	0.019298		0.0991317	0.00699802		0.0455205	0.00971787		0.20014	0.00199798
0.03094	0.019298		0.101357	0.00699802		0.0455282	0.00971787		0.199999	0.00199798
0.0308286	0.019298		0.103583	0.00699802		0.0455358	0.00971787		0.206313	0.00199798
0.0307171	0.019298		0.105808	0.00699802		0.0455435	0.00971787		0.212627	0.00199798
0.0306057	0.019298		0.108034	0.00699802		0.0455511	0.00971787		0.218941	0.00199798
0.0304942	0.019298		0.11026	0.00699802		0.045564	0.00971787		0.225255	0.00199798
0.0303827	0.019298		0.114711	0.00764899		0.0455769	0.00971787		0.231569	0.00199798
0.0306427	0.019298		0.116936	0.0148911		0.0455898	0.00971787		0.237883	0.00199798
0.0309027	0.019298		0.117107	0.00935781		0.0456027	0.00971787		0.257249	0.00537388
0.0311627	0.019298		0.117447	0.0108225		0.045596	0.00971787		0.260618	0.00537388
0.0314228	0.019298		0.117617	0.0109853		0.0455892	0.00971787		0.274094	0.00585616
0.0316828	0.019298		0.125775	0.00813723		0.0455825	0.00971787		0.27757	0.00613174
0.0319428	0.019298		0.129513	0.00781174		0.0455757	0.00971787		0.277889	0.00626953
0.0322028	0.019298		0.131382	0.00870683		0.0461893	0.00971787		0.278101	0.00620064
0.0324628	0.019298		0.134403	0.0114735		0.0468029	0.00971787		0.278208	0.00592505
0.0338814	0.019298		0.135555	0.01245		0.0474165	0.00971787		0.278147	0.00530499
0.0367187	0.019298		0.13613	0.0131009		0.04803	0.00971787		0.278063	0.00537388
0.0395561	0.0294163		0.137961	0.0105784		0.049128	0.00971787		0.27798	0.00523609
0.0438125	0.0281646		0.138167	0.00976467		0.0502262	0.00971787		0.277897	0.00523609
0.0436648	0.029625		0.138372	0.00943918		0.0513246	0.010903		0.277814	0.00523609
0.0432955	0.0277473		0.138475	0.00943918		0.0532488	0.0137472		0.277731	0.00523609
0.0432217	0.0280603		0.138578	0.00935781		0.0549013	0.0154064		0.277606	0.0050983
0.0445534	0.027956		0.138799	0.00927644		0.0557281	0.0150508		0.277564	0.0050983
0.0458853	0.027956		0.138916	0.00919507		0.0581144	0.0120881		0.27748	0.0050294
0.0525457	0.0215928		0.139033	0.00919507		0.0656113	0.0127992		0.277437	0.0050294
0.0538781	0.0403692		0.139151	0.00919507		0.06533	0.0149323		0.277395	0.0050294
0.0538403	0.0353622		0.139268	0.00919507		0.0652365	0.0149323		0.277353	0.0050294
0.0537648	0.0415167		0.139386	0.00911369		0.0648582	0.0151694		0.277311	0.0050294
0.0536892	0.0368226		0.139503	0.00911369		0.0644802	0.0136287		0.277583	0.0050294
0.0536137	0.0354665		0.139621	0.00911369		0.0666872	0.0136287		0.277854	0.0050294
0.053531	0.0352579		0.139446	0.00911369		0.0688946	0.0136287		0.278126	0.0050294
0.0534413	0.0342147		0.139271	0.00911369		0.0733103	0.0156434		0.278398	0.0050294
0.0533964	0.0340061		0.138922	0.00903232		0.0735652	0.0180136		0.27867	0.0050294
0.0533516	0.0339018		0.138747	0.00903232		0.0738201	0.0181321		0.278942	0.0050294
0.0532619	0.0339018		0.138572	0.00903232		0.0738753	0.0154064		0.279213	0.0050294
0.0533533	0.0337975		0.138398	0.00903232		0.0736481	0.0145768		0.279485	0.0050294
0.0536258	0.0336932		0.138223	0.00903232		0.0735345	0.0142213		0.279255	0.0050294
0.053762	0.0336932		0.138186	0.00903232		0.0731937	0.0137472		0.279025	0.0050294
0.0538983	0.0336932		0.138148	0.00903232		0.0729664	0.0136287		0.278794	0.0050294
0.0540345	0.0334846		0.138111	0.00903232		0.0727391	0.0135102		0.278564	0.0050294
0.0541708	0.0341104		0.138074	0.00895095		0.0723068	0.0132732		0.278334	0.0050294
0.054307	0.0333802		0.138037	0.00895095		0.0721019	0.0132732		0.278104	0.0050294
0.0545109	0.0333802		0.138	0.00895095		0.0716922	0.0131547		0.277873	0.0050294
0.0547148	0.0333802		0.137963	0.00895095		0.071758	0.0131547		0.277643	0.0050294
0.0549188	0.0333802		0.137925	0.00895095		0.0718238	0.0131547		0.277586	0.0050294
0.0553267	0.0332759		0.137877	0.00895095		0.0718895	0.0131547		0.27753	0.0050294
0.0555306	0.0332759		0.137828	0.00895095		0.0719553	0.0131547		0.277473	0.0050294
0.0557346	0.0332759		0.13778	0.00895095		0.0717928	0.0131547		0.277416	0.0050294
0.0559386	0.0332759		0.137731	0.00895095		0.0716302	0.0131547		0.277359	0.0050294
0.0557746	0.0332759		0.137683	0.00895095		0.0714676	0.0130362		0.277303	0.0050294
0.0556106	0.0332759		0.137634	0.00895095		0.071305	0.0130362		0.277246	0.0050294
0.0554466	0.0332759		0.137586	0.00895095		0.0714583	0.0130362		0.27719	0.0050294
0.0552826	0.0332759		0.137537	0.00895095		0.0716117	0.0130362		0.277104	0.0050294
0.0551187	0.0332759		0.137682	0.00895095		0.071765	0.0130362		0.277018	0.0050294
0.0549547	0.0332759		0.137826	0.00895095		0.0719184	0.0130362		0.276933	0.0050294
0.0547907	0.0331716		0.137971	0.00895095		0.0718465	0.0130362		0.276847	0.0050294
0.0546267	0.0331716		0.138116	0.00895095		0.0717747	0.0130362		0.276761	0.0050294
0.0545892	0.0331716		0.13826	0.00895095		0.0717029	0.0130362		0.276676	0.0050294
0.0545517	0.0331716		0.138405	0.00895095		0.0716312	0.0130362		0.27659	0.0050294
0.0545143	0.0331716		0.138549	0.00886958		0.071722	0.0130362		0.276504	0.0050294
0.054477	0.0331716		0.138694	0.00886958		0.0718128	0.0130362		0.276594	0.0050294
0.0544397	0.0331716		0.1387	0.00886958		0.0719036	0.0130362		0.276684	0.0050294
0.0544025	0.0331716		0.138706	0.00886958		0.0719944	0.0130362		0.276774	0.0050294
0.0543654	0.0331716		0.138712	0.00886958		0.0719886	0.0130362		0.276864	0.0050294
0.0543283	0.0331716		0.138718	0.00886958		0.0719828	0.0130362		0.276954	0.0050294
0.0543585	0.0331716		0.138724	0.00886958		0.0719771	0.0130362		0.277044	0.0050294
0.0543887	0.0331716		0.13873	0.00886958		0.0719713	0.0130362		0.277134	0.0050294
0.0544189	0.0331716		0.138736	0.00886958		0.0719751	0.0130362		0.277224	0.0050294
0.0544491	0.0331716		0.138742	0.00886958		0.0719789	0.0130362		0.277062	0.0050294
0.0544793	0.0331716		0.138912	0.00886958		0.0719827	0.0130362		0.2769	0.0050294
0.0545095	0.0331716		0.139082	0.00886958		0.0719864	0.0130362		0.276738	0.0050294
0.0545397	0.0331716		0.139252	0.00886958		0.0719852	0.0130362		0.276576	0.0050294
0.0545699	0.0330673		0.139422	0.00886958		0.0719839	0.0130362		0.276414	0.0050294
0.0544757	0.0330673		0.139592	0.00886958		0.0719827	0.0130362		0.276252	0.0050294
0.0543814	0.0330673		0.139763	0.00886958		0.0719814	0.0130362		0.27609	0.0050294
0.0542872	0.0330673		0.139933	0.00886958		0.0719824	0.0130362		0.275928	0.0050294
0.0541929	0.0330673		0.140103	0.00886958		0.0719834	0.0130362		0.275953	0.0050294
0.0540987	0.0330673		0.140172	0.00886958		0.0719844	0.0130362		0.275978	0.0050294
0.0540045	0.0330673		0.140241	0.00886958		0.0719853	0.0130362		0.276004	0.0050294
0.0539102	0.0330673		0.14031	0.00886958		0.071991	0.0130362		0.276029	0.0050294
0.053816	0.0330673		0.140379	0.00886958		0.0719967	0.0130362		0.276054	0.0050294
0.0538269	0.0330673		0.140448	0.00886958		0.0720024	0.0130362		0.276079	0.0050294
0.0538377	0.0330673		0.140517	0.00886958		0.0720081	0.0130362		0.27613	0.00544278
0.0538486	0.0330673		0.140586	0.00886958		0.0720445	0.0130362		0.276307	0.00537388
0.0538595	0.0330673		0.140655	0.00886958		0.0720809	0.0130362		0.276485	0.00482272
0.0538703	0.0330673		0.140367	0.00886958		0.0721172	0.0130362		0.276663	0.00551168
0.0538812	0.0330673		0.14008	0.00886958		0.0721536	0.0130362		0.276841	0.00551168
0.0538921	0.0330673		0.139793	0.00886958		0.0721958	0.0130362		0.277197	0.00537388
0.0539029	0.0330673		0.139505	0.00886958		0.0722379	0.0130362		0.277374	0.00537388
0.0538796	0.0330673		0.139218	0.00886958		0.0722801	0.0130362		0.277552	0.00537388
0.0538562	0.0330673		0.13893	0.00886958		0.0723223	0.0130362		0.279244	0.00537388
0.0538328	0.0330673		0.138643	0.00886958		0.0721981	0.0130362		0.280936	0.00523609
0.0538094	0.0330673		0.138355	0.00886958		0.0720739	0.0130362		0.284321	0.0050294
0.0537861	0.0330673		0.140916	0.00886958		0.0719497	0.0130362		0.286013	0.00489161
0.0537627	0.0330673		0.143477	0.00878821		0.0718256	0.0130362		0.289398	0.00489161
0.0537393	0.0330673		0.146038	0.00895095		0.0719029	0.0130362		0.29507	0.0050294
0.053716	0.0330673		0.148598	0.00943918		0.0719802	0.0130362		0.307006	0.00730297
0.0536624	0.0330673		0.15372	0.0107411		0.0720576	0.0130362		0.310985	0.00744076
0.0536089	0.0330673		0.156281	0.0112294		0.072135	0.0130362		0.314964	0.00757856
0.0535553	0.0330673		0.158696	0.0113921		0.0723739	0.0130362		0.318943	0.00764745
0.0534482	0.032963		0.158404	0.0112294		0.0726128	0.0130362		0.322922	0.00778524
0.0533946	0.032963		0.158258	0.0109853		0.0728517	0.0130362		0.324347	0.00806083
0.0533411	0.032963		0.158112	0.0108225		0.0730907	0.0130362		0.330048	0.00916316
0.0532875	0.032963		0.157821	0.011148		0.074624	0.0130362		0.331474	0.00930095
0.0569445	0.0327544		0.157675	0.0102529		0.0761573	0.0130362		0.3329	0.00930095
0.0606015	0.0328587		0.159752	0.0100902		0.0776907	0.0130362		0.334327	0.00923206
0.0679161	0.0364053		0.161828	0.0100088		0.0790266	0.0162359		0.333968	0.00888758
0.0680644	0.0451676		0.163904	0.0100902		0.0786316	0.0173025		0.333848	0.00826751
0.0682128	0.0467323		0.17221	0.0142401		0.0784341	0.0168285		0.333489	0.00764745
0.0686581	0.0470453		0.174286	0.0149725		0.0801029	0.0156434		0.333369	0.00764745
0.0688065	0.0470453		0.174322	0.0152166		0.0817717	0.0144583		0.333948	0.00771635
0.0706616	0.0456892		0.174358	0.0149725		0.0837612	0.0141028		0.334237	0.00771635
0.0722197	0.0451676		0.17443	0.0141588		0.0857507	0.0142213		0.334527	0.00771635
0.0800106	0.0475668		0.174502	0.0134264		0.0877402	0.0150508		0.334817	0.00771635
0.0819649	0.0559119		0.174574	0.0129382		0.0894559	0.0186062		0.335106	0.00771635
0.0823613	0.0579982		0.174506	0.0127754		0.0891824	0.0190802		0.335396	0.00771635
0.0825597	0.0578939		0.174439	0.0126127		0.0893579	0.0177766		0.335686	0.00771635
0.0829566	0.0561205		0.174372	0.0125313		0.0895334	0.016473		0.335644	0.00771635
0.0832423	0.0543472		0.174238	0.0122872		0.0917028	0.0159989		0.335601	0.00771635
0.0833731	0.0540343		0.17417	0.0122058		0.0938723	0.0159989		0.335559	0.00771635
0.0834603	0.0538256		0.174037	0.0121245		0.0960417	0.0163545		0.335475	0.00764745
0.0835039	0.0537213		0.174168	0.0121245		0.0985704	0.0177766		0.335433	0.00764745
0.0834331	0.053617		0.1743	0.0120431		0.0989298	0.0186062		0.335391	0.00764745
0.0833623	0.0535127		0.174432	0.0120431		0.0996486	0.0194357		0.335348	0.00764745
0.0833269	0.0535127		0.174564	0.0120431		0.099733	0.0191987		0.335343	0.00764745
0.0832915	0.0535127		0.174696	0.0119617		0.0998174	0.0187247		0.335339	0.00764745
0.0832561	0.0534084		0.174828	0.0118804		0.0999019	0.0178951		0.335334	0.00764745
0.0833098	0.0534084		0.17496	0.0119617		0.0999447	0.01671		0.335329	0.00764745
0.0833989	0.0533041		0.175092	0.0118804		0.0999032	0.0155249		0.335324	0.00764745
0.083488	0.0533041		0.175014	0.0119617		0.0998204	0.0162359		0.335319	0.00764745
0.0835771	0.0533041		0.174936	0.0118804		0.100425	0.0162359		0.335314	0.00764745
0.0836662	0.0533041		0.174858	0.0118804		0.100728	0.0162359		0.335309	0.00764745
0.0837553	0.0533041		0.17478	0.0118804		0.100955	0.0159989		0.335361	0.00764745
0.0838444	0.0531998		0.174702	0.0118804		0.100804	0.0157619		0.335413	0.00764745
0.0839335	0.0531998		0.174624	0.0118804		0.100728	0.0158804		0.335464	0.00764745
0.0839696	0.0531998		0.174545	0.0118804		0.100516	0.0157619		0.335516	0.00764745
0.0840058	0.0531998		0.174467	0.0118804		0.100304	0.0157619		0.33562	0.00771635
0.0840419	0.0531998		0.174473	0.0118804		0.100091	0.0157619		0.335672	0.00771635
0.0840781	0.0531998		0.174479	0.011799		0.0999478	0.0157619		0.335724	0.00771635
0.0841142	0.0531998		0.174484	0.011799		0.100017	0.0157619		0.335309	0.00771635
0.0841504	0.0530954		0.17449	0.011799		0.100085	0.0157619		0.334894	0.00771635
0.0841865	0.0530954		0.174496	0.011799		0.100142	0.0157619		0.334479	0.00771635
0.0842227	0.0530954		0.174502	0.011799		0.10013	0.0158804		0.334064	0.00771635
0.0842306	0.0530954		0.174507	0.011799		0.100118	0.0158804		0.33365	0.00771635
0.0842385	0.0530954		0.174513	0.011799		0.100106	0.0158804		0.333235	0.00771635
0.0842464	0.0530954		0.17463	0.011799		0.100111	0.0158804		0.33282	0.00771635
0.0842543	0.0530954		0.174747	0.011799		0.100113	0.0159989		0.332406	0.00771635
0.0842623	0.0530954		0.174863	0.011799		0.100115	0.0158804		0.332346	0.00771635
0.0842702	0.0530954		0.175097	0.0117176		0.100054	0.0158804		0.332286	0.00771635
0.0842781	0.0529911		0.175214	0.0117176		0.0999925	0.0158804		0.332226	0.00771635
0.084286	0.0529911		0.175331	0.0117176		0.0999312	0.0158804		0.332166	0.00771635
0.0842724	0.0529911		0.175447	0.0117176		0.0998699	0.0158804		0.332107	0.00771635
0.0842588	0.0529911		0.175514	0.0117176		0.0998697	0.0158804		0.332047	0.00771635
0.0842453	0.0529911		0.17558	0.0117176		0.0998695	0.0158804		0.331987	0.00771635
0.0842317	0.0529911		0.175647	0.0117176		0.0998694	0.0158804		0.331927	0.00771635
0.0842181	0.0529911		0.175713	0.0117176		0.0998693	0.0158804		0.332189	0.00771635
0.0842045	0.0529911		0.17578	0.0117176		0.0998661	0.0158804		0.332451	0.00771635
0.084191	0.0529911		0.175846	0.0117176		0.0998629	0.0158804		0.332713	0.00771635
0.0841774	0.0529911		0.175913	0.0117176		0.0998597	0.0158804		0.332975	0.00771635
0.0842074	0.0529911		0.175979	0.0117176		0.0998565	0.0158804		0.333237	0.00771635
0.0842373	0.0529911		0.17575	0.0117176		0.0999377	0.0158804		0.333499	0.00771635
0.0842673	0.0521566		0.175521	0.0117176		0.100019	0.0158804		0.333761	0.00771635
0.0842972	0.0528868		0.175292	0.0117176		0.1001	0.0158804		0.334023	0.00771635
0.0843272	0.0528868		0.175063	0.0117176		0.100181	0.0158804		0.334024	0.00771635
0.0843571	0.0528868		0.174833	0.0117176		0.100466	0.0158804		0.334024	0.00771635
0.0843871	0.0528868		0.174604	0.0117176		0.100751	0.0158804		0.334025	0.00771635
0.0844171	0.0528868		0.174375	0.0117176		0.101036	0.0158804		0.334025	0.00771635
0.0842862	0.0528868		0.174146	0.0117176		0.10132	0.0158804		0.334026	0.00771635
0.0841554	0.0528868		0.174208	0.0117176		0.101334	0.0158804		0.334026	0.00771635
0.0840245	0.0528868		0.174271	0.0117176		0.101348	0.0158804		0.334027	0.00771635
0.0838937	0.0528868		0.174333	0.0117176		0.101361	0.0158804		0.334028	0.00771635
0.0837629	0.0528868		0.174395	0.0117176		0.101375	0.0158804		0.334113	0.00771635
0.083632	0.0528868		0.174457	0.0117176		0.101319	0.0158804		0.334198	0.00771635
0.0835012	0.0528868		0.17452	0.0117176		0.101263	0.0158804		0.334283	0.00771635
0.0833704	0.0528868		0.174582	0.0117176		0.101207	0.0158804		0.334369	0.00771635
0.0834949	0.0528868		0.174644	0.0117176		0.101151	0.0158804		0.334454	0.00771635
0.0836194	0.0528868		0.174681	0.0117176		0.101038	0.0158804		0.334711	0.00806083
0.083744	0.0528868		0.174717	0.0117176		0.100926	0.0158804		0.339145	0.00826751
0.083993	0.0527825		0.174754	0.0117176		0.100814	0.0158804		0.341363	0.00826751
0.0841176	0.0527825		0.17479	0.0117176		0.100702	0.0158804		0.345797	0.00812972
0.0842421	0.0527825		0.174863	0.0116362		0.100741	0.0158804		0.348015	0.00812972
0.0843667	0.0527825		0.174899	0.0116362		0.10078	0.0158804		0.352449	0.0085431
0.0842764	0.0527825		0.174935	0.0116362		0.100819	0.0158804		0.355655	0.00895647
0.0841862	0.0527825		0.175214	0.0116362		0.100858	0.0158804		0.35886	0.00936985
0.084096	0.0527825		0.175493	0.0116362		0.100894	0.0158804		0.36527	0.0101277
0.0840058	0.0527825		0.176051	0.0115549		0.100931	0.0158804		0.371681	0.0108167
0.0839155	0.0527825		0.17633	0.0115549		0.100967	0.0158804		0.374887	0.0104033
0.0838254	0.0527825		0.176609	0.0115549		0.101004	0.0158804		0.378221	0.0111611
0.0837352	0.0527825		0.176888	0.0115549		0.101422	0.0158804		0.378349	0.01123
0.083645	0.0527825		0.177167	0.0115549		0.101841	0.0158804		0.378607	0.0113678
0.085382	0.0527825		0.179328	0.0115549		0.102259	0.0158804		0.378737	0.0113678
0.087119	0.0527825		0.181488	0.0115549		0.102678	0.0158804		0.378866	0.0113678
0.088856	0.0527825		0.185809	0.0114735		0.102455	0.0158804		0.379102	0.0107478
0.090593	0.0527825		0.194451	0.0138333		0.102232	0.0158804		0.379091	0.0104722
0.095804	0.0593542		0.194972	0.015949		0.102008	0.0158804		0.379067	0.00978323
0.097541	0.0522609		0.195232	0.0155421		0.101785	0.0158804		0.379031	0.00971433
0.0976595	0.065613		0.195493	0.0157862		0.102044	0.0158804		0.378825	0.00985212
0.0977781	0.0676993		0.195753	0.0157862		0.102303	0.0158804		0.378721	0.00985212
0.0978966	0.0689511		0.196274	0.0157862		0.102562	0.0158804		0.378618	0.00985212
0.0980152	0.0693683		0.196534	0.0144843		0.102821	0.0158804		0.378515	0.00985212
0.0981338	0.0693683		0.198099	0.0140774		0.102798	0.0158804		0.378308	0.00978323
0.0982524	0.0691597		0.199663	0.0135892		0.102775	0.0158804		0.378205	0.00978323
0.098371	0.0686381		0.204356	0.0122872		0.102752	0.0158804		0.378067	0.00978323
0.0984896	0.0684295		0.20592	0.0122058		0.102729	0.0158804		0.377929	0.00978323
0.0996554	0.0680122		0.207484	0.0126941		0.102729	0.0158804		0.377654	0.00978323
0.103153	0.067282		0.209048	0.0129382		0.102729	0.0158804		0.377517	0.00971433
0.104319	0.0671777		0.209029	0.0134264		0.10273	0.0158804		0.377379	0.00971433
0.105485	0.067282		0.208991	0.0172509		0.10273	0.0158804		0.377241	0.00971433
0.107818	0.0702028		0.208953	0.0173323		0.103341	0.0158804		0.377104	0.00971433
0.107961	0.0727063		0.208914	0.0162745		0.103952	0.0158804		0.377669	0.00971433
0.108246	0.0775047		0.211222	0.0153794		0.105173	0.0157619		0.378234	0.00971433
0.108389	0.0831377		0.213549	0.0149725		0.105854	0.016473		0.378799	0.00971433
0.108532	0.0785479		0.215877	0.0147284		0.107215	0.0178951		0.379364	0.00971433
0.108675	0.0797996		0.218204	0.0144029		0.107896	0.0208579		0.379929	0.00971433
0.108962	0.0785479		0.222858	0.0141588		0.108181	0.022043		0.380494	0.00971433
0.109041	0.0831377		0.227512	0.0154607		0.108467	0.0223985		0.381059	0.00971433
0.109161	0.0768789		0.228512	0.0178205		0.108752	0.0221615		0.381623	0.00971433
0.109201	0.0757314		0.229512	0.019448		0.109038	0.0214504		0.38178	0.00971433
0.109241	0.0755228		0.230012	0.019448		0.108889	0.0206208		0.381937	0.00971433
0.109281	0.0753142		0.230512	0.0192039		0.10859	0.0193172		0.382094	0.00971433
0.109275	0.0752099		0.231012	0.0187156		0.108441	0.0189617		0.38225	0.00971433
0.109263	0.0751055		0.231618	0.0174137		0.111293	0.0186062		0.382407	0.00971433
0.109251	0.0750012		0.23183	0.0164372		0.114145	0.0184877		0.382564	0.00971433
0.109245	0.0750012		0.232042	0.0158676		0.116997	0.0187247		0.382721	0.00971433
0.109239	0.0750012		0.232148	0.0157048		0.119849	0.0188432		0.382877	0.00971433
0.109233	0.0748969		0.232254	0.0155421		0.11933	0.0209764		0.382935	0.00964543
0.109337	0.0747926		0.23236	0.0161931		0.119071	0.0154064		0.382992	0.00964543
0.109389	0.0747926		0.232196	0.0152166		0.119082	0.0208579		0.38305	0.00964543
0.109442	0.0747926		0.232032	0.0150539		0.119352	0.0203838		0.383107	0.00964543
0.109494	0.0747926		0.231867	0.0148911		0.119892	0.0194357		0.383164	0.00964543
0.109547	0.0747926		0.231539	0.0147284		0.121179	0.0191987		0.383222	0.00964543
0.1096	0.0747926		0.231375	0.0147284		0.122465	0.0188432		0.383279	0.00964543
0.109654	0.0747926		0.231046	0.014647		0.123752	0.0188432		0.383337	0.00964543
0.109519	0.0746883		0.231191	0.0145656		0.125038	0.0193172		0.383315	0.00964543
0.109452	0.074584		0.231336	0.0144843		0.125617	0.0213319		0.383293	0.00964543
0.109385	0.074584		0.23148	0.0144843		0.125907	0.0226355		0.383271	0.00964543
0.109318	0.074584		0.231625	0.0144029		0.126196	0.0235836		0.383249	0.00964543
0.109251	0.074584		0.231769	0.0144029		0.125852	0.0235836		0.383227	0.00964543
0.109184	0.074584		0.231914	0.0143215		0.125508	0.0231096		0.383205	0.00964543
0.109118	0.074584		0.232059	0.0143215		0.125164	0.0235836		0.383183	0.00964543
0.109145	0.0744797		0.232203	0.0143215		0.12482	0.0214504		0.383161	0.00964543
0.109159	0.0744797		0.232246	0.0143215		0.124981	0.0209764		0.383002	0.00964543
0.109173	0.0744797		0.232288	0.0143215		0.125142	0.0206208		0.382842	0.00964543
0.109187	0.0744797		0.23233	0.0143215		0.125464	0.0205023		0.382683	0.00964543
0.109201	0.0744797		0.232372	0.0143215		0.125486	0.0203838		0.382524	0.00964543
0.109228	0.0743753		0.232415	0.0142401		0.125508	0.0203838		0.382365	0.00964543
0.109222	0.0743753		0.232457	0.0142401		0.12553	0.0203838		0.382206	0.00964543
0.109217	0.0743753		0.232499	0.0142401		0.125724	0.0201468		0.382047	0.00964543
0.109211	0.0743753		0.232541	0.0142401		0.125895	0.0201468		0.381888	0.00964543
0.109205	0.0743753		0.232639	0.0142401		0.126238	0.0201468		0.381925	0.00964543
0.1092	0.0743753		0.232736	0.0142401		0.126047	0.0201468		0.381963	0.00964543
0.109194	0.0743753		0.232931	0.0141588		0.125856	0.0201468		0.382001	0.00964543
0.109183	0.074271		0.233028	0.0141588		0.125665	0.0201468		0.382039	0.00964543
0.109182	0.074271		0.233126	0.0141588		0.125361	0.0200283		0.382077	0.00964543
0.109181	0.074271		0.233223	0.0141588		0.125248	0.0200283		0.382115	0.00964543
0.10918	0.074271		0.233321	0.0141588		0.125134	0.0200283		0.382153	0.00964543
0.109179	0.074271		0.233289	0.0141588		0.125457	0.0200283		0.382191	0.00964543
0.109178	0.074271		0.233227	0.0140774		0.125894	0.0200283		0.383607	0.00964543
0.109177	0.074271		0.233196	0.0140774		0.126331	0.0200283		0.385023	0.00964543
0.109176	0.074271		0.233164	0.0140774		0.126767	0.0200283		0.386439	0.00964543
0.109175	0.074271		0.233133	0.0140774		0.126878	0.0200283		0.387855	0.00964543
0.109109	0.074271		0.233102	0.0140774		0.126988	0.0200283		0.389271	0.00964543
0.108978	0.0741667		0.233071	0.0140774		0.127099	0.0200283		0.390687	0.00964543
0.108912	0.0741667		0.233067	0.0140774		0.127209	0.0200283		0.39352	0.0101277
0.108846	0.0741667		0.233064	0.0140774		0.127382	0.0200283		0.403314	0.0115056
0.108781	0.0741667		0.23306	0.0140774		0.127554	0.0200283		0.416374	0.0128835
0.108715	0.0741667		0.233057	0.0140774		0.127727	0.0200283		0.420711	0.0133658
0.108649	0.0741667		0.23305	0.013996		0.1279	0.0200283		0.421247	0.0134347
0.108712	0.0741667		0.233047	0.013996		0.127788	0.0200283		0.421783	0.0135725
0.108776	0.0741667		0.233043	0.013996		0.127676	0.0200283		0.422319	0.0135725
0.108839	0.0741667		0.233043	0.013996		0.127565	0.0200283		0.422855	0.0135725
0.108902	0.0741667		0.233042	0.013996		0.127453	0.0200283		0.423391	0.0135725
0.108965	0.0741667		0.233042	0.013996		0.12748	0.0200283		0.423927	0.0135725
0.109028	0.0741667		0.233041	0.0139147		0.127508	0.0200283		0.424513	0.0133658
0.109091	0.0741667		0.23304	0.0139147		0.127535	0.0200283		0.424807	0.0137103
0.109154	0.0740624		0.23304	0.0139147		0.127562	0.0199098		0.425101	0.0127458
0.109092	0.0740624		0.234717	0.0137519		0.127577	0.0199098		0.425394	0.0124702
0.10903	0.0740624		0.236395	0.0137519		0.127591	0.0199098		0.425688	0.0123324
0.108968	0.0740624		0.23975	0.0157048		0.127606	0.0199098		0.425982	0.0123324
0.108906	0.0740624		0.243105	0.0191225		0.127621	0.0199098		0.426277	0.0121946
0.108844	0.0740624		0.247133	0.0212382		0.12757	0.0199098		0.42617	0.0121946
0.108783	0.0740624		0.247805	0.020994		0.12752	0.0199098		0.426064	0.0121946
0.108721	0.0740624		0.248477	0.0202617		0.12747	0.0199098		0.425958	0.0121946
0.108659	0.0740624		0.249149	0.0195293		0.127419	0.0199098		0.425852	0.0122635
0.10958	0.0740624		0.249821	0.0189597		0.127423	0.0199098		0.425746	0.0122635
0.110502	0.0740624		0.251165	0.0180646		0.127426	0.0199098		0.42564	0.0122635
0.111423	0.0740624		0.251837	0.0178205		0.12743	0.0199098		0.425534	0.0122635
0.112345	0.0740624		0.253765	0.0177392		0.127433	0.0199098		0.425428	0.0122635
0.113266	0.0740624		0.255693	0.0180646		0.127433	0.0199098		0.425446	0.0122635
0.115109	0.0746883		0.257621	0.018797		0.127432	0.0199098		0.425465	0.0122635
0.116031	0.0748969		0.261477	0.0205872		0.127431	0.0199098		0.425483	0.0122635
0.116915	0.0750012		0.263405	0.0214009		0.12743	0.0199098		0.425501	0.0121946
0.119569	0.0803212		0.265333	0.0214009		0.127363	0.0199098		0.425519	0.0121946
0.121338	0.0873102		0.268216	0.0221333		0.127295	0.0199098		0.425537	0.0121946
0.122223	0.089918		0.26917	0.0218891		0.127228	0.0199098		0.425556	0.0121946
0.123158	0.0920043		0.270124	0.0218891		0.12716	0.0199098		0.425574	0.0121946
0.123208	0.0910655		0.271078	0.0218078		0.127084	0.0199098		0.425659	0.0121946
0.123258	0.0909612		0.272032	0.0208313		0.127007	0.0199098		0.425744	0.0121946
0.123309	0.0922129		0.274895	0.0196921		0.126931	0.0199098		0.425829	0.0121946
0.123359	0.0895008		0.276055	0.0196921		0.126855	0.0199098		0.425914	0.0121946
0.123409	0.0889792		0.277216	0.0201803		0.127078	0.0199098		0.425999	0.0121946
0.12351	0.088249		0.2807	0.0242489		0.127302	0.0199098		0.426084	0.0121946
0.125427	0.0881447		0.281861	0.0240862		0.127525	0.0199098		0.426169	0.0121946
0.127345	0.0879361		0.283022	0.0242489		0.127749	0.0199098		0.426255	0.0121946
0.129262	0.0879361		0.284183	0.0240048		0.12783	0.0199098		0.426132	0.0121946
0.133098	0.0893965		0.284168	0.023598		0.12791	0.0199098		0.426009	0.0121946
0.135015	0.0929431		0.284153	0.0238421		0.127991	0.0199098		0.425887	0.0121946
0.138851	0.0993062		0.284139	0.0225401		0.128072	0.0199098		0.425764	0.0121946
0.139207	0.10181		0.284124	0.0222146		0.127807	0.0199098		0.425641	0.0121946
0.139563	0.103687		0.284109	0.0210754		0.127541	0.0199098		0.425519	0.0121946
0.140275	0.105148		0.284094	0.0215637		0.127276	0.0199098		0.425396	0.0121946
0.140632	0.104522		0.28408	0.0214009		0.12701	0.0199098		0.425273	0.0121946
0.141701	0.0996192		0.284065	0.0212382		0.127231	0.0199098		0.425318	0.0121946
0.141695	0.0999321		0.284089	0.0210754		0.127451	0.0199098		0.425363	0.0121946
0.141689	0.0999321		0.284113	0.0209127		0.127672	0.0199098		0.425407	0.0121946
0.141684	0.0998278		0.284137	0.0210754		0.127892	0.0199098		0.425452	0.0121946
0.141678	0.0998278		0.284161	0.0206686		0.127938	0.0199098		0.425497	0.0121946
0.141673	0.0996192		0.284185	0.0205872		0.127983	0.0199098		0.425541	0.0121946
0.141667	0.0994105		0.284233	0.0205058		0.128029	0.0199098		0.425586	0.0121946
0.141672	0.098889		0.284257	0.0205058		0.128075	0.0199098		0.425631	0.0121946
0.141689	0.0987846		0.284354	0.0204244		0.128072	0.0199098		0.425603	0.0121946
0.141721	0.0986803		0.284452	0.0204244		0.12807	0.0199098		0.425575	0.0121946
0.141738	0.0984717		0.284549	0.0203431		0.128068	0.0199098		0.425548	0.0121946
0.141754	0.0984717		0.284647	0.0203431		0.128065	0.0199098		0.42552	0.0121946
0.141787	0.0982631		0.284744	0.0202617		0.127802	0.0199098		0.425492	0.0121946
0.141796	0.0982631		0.284842	0.0202617		0.127538	0.0199098		0.425465	0.0121946
0.141805	0.0981588		0.284939	0.0202617		0.127274	0.0199098		0.425437	0.0121946
0.141813	0.0981588		0.285037	0.0201803		0.12701	0.0199098		0.425409	0.0121946
0.141831	0.0980545		0.284955	0.0201803		0.127909	0.0199098		0.425411	0.0121946
0.14184	0.0980545		0.284873	0.0201803		0.128808	0.0199098		0.425412	0.0121946
0.141858	0.0980545		0.284792	0.0201803		0.129707	0.0199098		0.425413	0.0121946
0.14178	0.0979501		0.28471	0.0201803		0.130605	0.0199098		0.425414	0.0121946
0.141701	0.0978458		0.284628	0.0201803		0.132541	0.0200283		0.425416	0.0121946
0.141623	0.0979501		0.284547	0.0201803		0.136413	0.021806		0.425417	0.0121946
0.141467	0.0978458		0.284465	0.0201803		0.138349	0.0228725		0.425418	0.0121946
0.141389	0.0977415		0.284383	0.020099		0.137867	0.0241762		0.425419	0.0121946
0.14131	0.0977415		0.284385	0.020099		0.137625	0.0240576		0.425444	0.0121946
0.141232	0.0978458		0.284386	0.020099		0.13895	0.0233466		0.425469	0.0121946
0.14118	0.0976372		0.284387	0.020099		0.139734	0.0221615		0.425494	0.0121946
0.141129	0.0977415		0.284389	0.020099		0.142171	0.0214504		0.425518	0.0121946
0.141077	0.0977415		0.28439	0.020099		0.143827	0.0214504		0.425543	0.0121946
0.141025	0.0976372		0.284392	0.020099		0.147138	0.0228725		0.425568	0.0121946
0.140973	0.0976372		0.284395	0.0200176		0.145434	0.0324719		0.425593	0.0121946
0.140922	0.0976372		0.284191	0.0200176		0.143824	0.0260723		0.425617	0.0121946
0.14087	0.0976372		0.283987	0.0200176		0.144105	0.0242947		0.425606	0.0121946
0.140818	0.0976372		0.283783	0.0200176		0.148961	0.0240576		0.425594	0.0121946
0.14082	0.0976372		0.28358	0.0200176		0.153221	0.0267834		0.425583	0.0121946
0.140823	0.0976372		0.283376	0.0200176		0.1541	0.0272574		0.425571	0.0121946
0.140825	0.0976372		0.283172	0.0200176		0.154024	0.0271389		0.42556	0.0121946
0.140828	0.0975329		0.282968	0.0200176		0.153986	0.0271389		0.425548	0.0121946
0.14083	0.0975329		0.282765	0.0200176		0.153948	0.0270204		0.425536	0.0121946
0.140833	0.0975329		0.282776	0.0200176		0.153997	0.0255983		0.427765	0.0121257
0.140835	0.0975329		0.282787	0.0199362		0.154046	0.0252428		0.430005	0.0121257
0.140837	0.0975329		0.282798	0.0199362		0.154144	0.0248872		0.432246	0.0121257
0.140816	0.0975329		0.282809	0.0199362		0.154082	0.0246502		0.436726	0.0122635
0.140794	0.0975329		0.28282	0.0199362		0.15405	0.0246502		0.438967	0.0117123
0.140772	0.0975329		0.282831	0.0199362		0.154039	0.0244132		0.441207	0.0126769
0.14075	0.0975329		0.282843	0.0199362		0.154058	0.0244132		0.443448	0.0130213
0.140707	0.0974286		0.282854	0.0199362		0.154078	0.0244132		0.446418	0.0134347
0.140685	0.0974286		0.282861	0.0199362		0.154097	0.0244132		0.452358	0.014537
0.140663	0.0974286		0.282868	0.0199362		0.15386	0.0244132		0.455328	0.0149504
0.140664	0.0974286		0.282876	0.0199362		0.153623	0.0244132		0.467208	0.0161217
0.140664	0.0974286		0.282883	0.0199362		0.153387	0.0244132		0.467227	0.0162594
0.140665	0.0974286		0.28289	0.0199362		0.15315	0.0244132		0.467246	0.0162594
0.140666	0.0974286		0.282897	0.0199362		0.153127	0.0244132		0.467304	0.0151571
0.140666	0.0974286		0.282905	0.0199362		0.153104	0.0244132		0.467323	0.0147437
0.140667	0.0974286		0.282912	0.0199362		0.153082	0.0244132		0.467343	0.014537
0.140668	0.0973243		0.282875	0.0199362		0.153059	0.0244132		0.467362	0.0143993
0.140682	0.0973243		0.282838	0.0199362		0.153041	0.0244132		0.47184	0.0143304
0.140697	0.0973243		0.282801	0.0199362		0.153023	0.0244132		0.476319	0.0143304
0.140712	0.0973243		0.282765	0.0199362		0.153005	0.0244132		0.480798	0.0142615
0.140726	0.0973243		0.282691	0.0198548		0.152987	0.0242947		0.485276	0.0143304
0.140741	0.0973243		0.282654	0.0198548		0.153125	0.0242947		0.489755	0.0146059
0.140756	0.0973243		0.282617	0.0198548		0.153263	0.0242947		0.494234	0.0150193
0.14077	0.0973243		0.284532	0.0198548		0.153402	0.0242947		0.503193	0.0164661
0.140785	0.0973243		0.286446	0.0198548		0.153541	0.0242947		0.504953	0.0174307
0.14204	0.0973243		0.288361	0.0198548		0.15354	0.0242947		0.505834	0.0177063
0.143296	0.0973243		0.290275	0.0198548		0.153539	0.0242947		0.508476	0.0182574
0.144552	0.0973243		0.294105	0.0197735		0.153538	0.0242947		0.509357	0.0182574
0.147063	0.0971156		0.296019	0.0199362		0.153538	0.0242947		0.510238	0.0182574
0.150831	0.0973243		0.298141	0.0208313		0.153512	0.0242947		0.510774	0.0175685
0.151501	0.0993062		0.298349	0.0226215		0.153486	0.0242947		0.51131	0.0169484
0.152171	0.102644		0.298764	0.023598		0.15346	0.0242947		0.511578	0.0168795
0.154181	0.115579		0.299178	0.023598		0.153434	0.0242947		0.511846	0.0168795
0.154851	0.117978		0.299386	0.0230284		0.153439	0.0242947		0.512114	0.0168795
0.155521	0.119021		0.300867	0.0218891		0.153445	0.0242947		0.512382	0.0169484
0.156191	0.119021		0.30214	0.0214823		0.153451	0.0242947		0.512958	0.0169484
0.156203	0.118813		0.303414	0.0212382		0.153457	0.0242947		0.513534	0.0169484
0.156226	0.116935		0.305961	0.0210754		0.153454	0.0242947		0.514109	0.0169484
0.15625	0.115788		0.309782	0.0210754		0.153452	0.0242947		0.514685	0.0169484
0.156274	0.115058		0.310475	0.0206686		0.153449	0.0242947		0.515261	0.0169484
0.156286	0.114745		0.31186	0.0240862		0.153446	0.0242947		0.515837	0.0169484
0.159324	0.114432		0.312552	0.0253881		0.15351	0.0242947		0.516413	0.0169484
0.160844	0.115475		0.313245	0.0262019		0.153574	0.0242947		0.516989	0.0168795
0.168646	0.132061		0.313938	0.0265274		0.153637	0.0242947		0.516574	0.0169484
0.169058	0.13373		0.31463	0.026446		0.153701	0.0242947		0.515744	0.0168795
0.16947	0.131748		0.324377	0.0238421		0.153829	0.0242947		0.51533	0.0168795
0.169676	0.130705		0.331168	0.0232725		0.153956	0.0242947		0.514915	0.0168795
0.169685	0.127992		0.334774	0.0254695		0.154084	0.0242947		0.5145	0.0168795
0.16955	0.128201		0.336117	0.0271783		0.154211	0.0242947		0.513671	0.0168106
0.16928	0.127366		0.336788	0.0275852		0.154241	0.0242947		0.513743	0.0168106
0.169145	0.127158		0.33746	0.0275852		0.154271	0.0242947		0.513815	0.0168106
0.169011	0.127158		0.338803	0.0271783		0.1543	0.0242947		0.513886	0.0168106
0.16857	0.126845		0.338907	0.0266901		0.15433	0.0242947		0.513958	0.0168106
0.16835	0.126845		0.338942	0.0263646		0.154275	0.0242947		0.51403	0.0168106
0.16813	0.126741		0.339082	0.0259578		0.15422	0.0242947		0.514174	0.0167417
0.16791	0.126741		0.339087	0.0254695		0.154165	0.0242947		0.514246	0.0168106
0.16769	0.126532		0.339089	0.0253881		0.15411	0.0242947		0.513877	0.0168106
0.16747	0.126532		0.339092	0.0253881		0.154371	0.0242947		0.513509	0.0168106
0.16725	0.126532		0.339095	0.0253881		0.154632	0.0242947		0.51314	0.0168106
0.167452	0.126428		0.3391	0.0252254		0.154894	0.0242947		0.512772	0.0168106
0.167653	0.126428		0.339103	0.0252254		0.155156	0.0242947		0.512403	0.0168106
0.167854	0.126323		0.339101	0.0252254		0.155144	0.0242947		0.511666	0.0167417
0.168056	0.126323		0.339099	0.0252254		0.155132	0.0242947		0.511298	0.0167417
0.168257	0.126219		0.339096	0.0252254		0.155121	0.0242947		0.511322	0.0167417
0.168458	0.126219		0.339094	0.0252254		0.155109	0.0242947		0.511346	0.0167417
0.16866	0.126219		0.339092	0.0252254		0.155088	0.0242947		0.51137	0.0167417
0.168861	0.126219		0.339088	0.025144		0.155066	0.0242947		0.511395	0.0167417
0.168852	0.126219		0.339086	0.025144		0.155045	0.0242947		0.511419	0.0167417
0.168843	0.126115		0.339067	0.025144		0.155023	0.0242947		0.511443	0.0167417
0.168833	0.12601		0.339048	0.025144		0.154981	0.0242947		0.511468	0.0167417
0.168824	0.126115		0.339029	0.025144		0.15494	0.0242947		0.511492	0.0167417
0.168806	0.12601		0.33901	0.025144		0.154898	0.0242947		0.511441	0.0167417
0.168797	0.125906		0.338991	0.0250627		0.154856	0.0242947		0.51139	0.0167417
0.168787	0.125906		0.338972	0.0250627		0.154864	0.0242947		0.511339	0.0167417
0.168792	0.125906		0.338953	0.0250627		0.154872	0.0242947		0.511287	0.0167417
0.168796	0.125906		0.338934	0.0250627		0.15488	0.0242947		0.511236	0.0167417
0.1688	0.125906		0.338885	0.0250627		0.154888	0.0242947		0.511185	0.0167417
0.168804	0.125906		0.338835	0.0250627		0.154953	0.0242947		0.511134	0.0167417
0.168809	0.125906		0.338786	0.0250627		0.155018	0.0242947		0.511083	0.0167417
0.168813	0.125906		0.338736	0.0250627		0.155083	0.0242947		0.511296	0.0167417
0.168821	0.125802		0.338687	0.0250627		0.155148	0.0242947		0.511509	0.0167417
0.16881	0.125802		0.338638	0.0250627		0.156182	0.0242947		0.511723	0.0167417
0.168799	0.125697		0.338589	0.0250627		0.157217	0.0242947		0.511936	0.0167417
0.168788	0.125697		0.33854	0.0250627		0.158251	0.0242947		0.51215	0.0167417
0.168776	0.125697		0.338385	0.0249813		0.159286	0.0242947		0.512364	0.0167417
0.168765	0.125697		0.33823	0.0249813		0.16007	0.0242947		0.512578	0.0167417
0.168754	0.125697		0.338075	0.0249813		0.162339	0.0303387		0.512792	0.0167417
0.168743	0.125697		0.337921	0.0249813		0.162257	0.0303387		0.512816	0.0167417
0.168732	0.125593		0.337766	0.0249813		0.162094	0.0290351		0.512841	0.0167417
0.168789	0.125593		0.337612	0.0249813		0.163066	0.028087		0.512866	0.0167417
0.168845	0.125593		0.337457	0.0249813		0.164038	0.0273759		0.512891	0.0167417
0.168902	0.125593		0.337303	0.0249813		0.167248	0.0264279		0.51294	0.0166728
0.168958	0.125593		0.337352	0.0249813		0.168513	0.0271389		0.512965	0.0166728
0.169015	0.125593		0.337401	0.0249813		0.171403	0.0295091		0.51299	0.0166728
0.169071	0.125489		0.337451	0.0249813		0.171764	0.0302202		0.513277	0.0166728
0.169128	0.125489		0.3375	0.0249813		0.172126	0.0303387		0.513564	0.0166728
0.169184	0.125489		0.337549	0.0249813		0.17178	0.0305757		0.513852	0.0166728
0.169172	0.125489		0.337599	0.0249813		0.171073	0.0295091		0.514139	0.0166728
0.16916	0.125489		0.337648	0.0249813		0.170366	0.0284426		0.514426	0.0166728
0.169147	0.125489		0.337697	0.0249813		0.171784	0.027613		0.515288	0.0170173
0.169135	0.125489		0.337705	0.0249813		0.176038	0.0274945		0.519341	0.0171551
0.169123	0.125385		0.337713	0.0249813		0.178166	0.0279685		0.527448	0.0175685
0.169111	0.125385		0.337721	0.0249813		0.179406	0.0306942		0.539608	0.0191531
0.169099	0.125385		0.337728	0.0249813		0.179891	0.0335385		0.543661	0.0203243
0.169087	0.125385		0.337736	0.0249813		0.179963	0.0335385		0.547714	0.0199798
0.169044	0.125385		0.337744	0.0249813		0.180035	0.0323534		0.547987	0.0202554
0.169001	0.125385		0.337752	0.0249813		0.180106	0.0323534		0.548259	0.0203932
0.168958	0.125385		0.337759	0.0249813		0.180063	0.0316423		0.548531	0.020531
0.168915	0.125385		0.33921	0.0249813		0.179976	0.0305757		0.548803	0.0205999
0.168872	0.125385		0.34066	0.0249813		0.180116	0.0296276		0.549075	0.020531
0.168829	0.125385		0.342111	0.0248185		0.180667	0.0290351		0.549347	0.0203932
0.168743	0.12528		0.343562	0.0248999		0.18066	0.0290351		0.54962	0.0201176
0.168727	0.12528		0.345012	0.0248999		0.180654	0.0287981		0.549892	0.0204621
0.168711	0.12528		0.346463	0.0248999		0.180647	0.0287981		0.550814	0.0195665
0.168696	0.12528		0.347913	0.0248999		0.180641	0.0285611		0.551735	0.0194287
0.16868	0.12528		0.349364	0.0248999		0.18057	0.0285611		0.552657	0.0193598
0.168664	0.12528		0.349779	0.0248999		0.180499	0.0285611		0.553579	0.0192909
0.168648	0.12528		0.351437	0.0291313		0.180114	0.028324		0.5545	0.0192909
0.168632	0.12528		0.352266	0.0297823		0.179871	0.028324		0.556344	0.0194287
0.168616	0.12528		0.35268	0.0297823		0.179628	0.028324		0.557265	0.0194287
0.169939	0.12528		0.355029	0.029945		0.179386	0.028324		0.559665	0.0194287
0.171262	0.12528		0.357378	0.0289685		0.179389	0.028324		0.562065	0.0194287
0.172585	0.12528		0.359726	0.0291313		0.179392	0.028087		0.564465	0.0201865
0.173909	0.12528		0.364423	0.0282362		0.179395	0.028087		0.569265	0.0214955
0.175232	0.12528		0.366772	0.0274225		0.179398	0.028087		0.574064	0.0224601
0.176555	0.125176		0.369121	0.0270156		0.179512	0.028087		0.576464	0.0227357
0.180238	0.134355		0.371469	0.0270156		0.179626	0.028087		0.576061	0.0228735
0.181274	0.144161		0.371512	0.0284803		0.17974	0.0279685		0.575659	0.0228735
0.182311	0.149481		0.371533	0.0292126		0.179854	0.0279685		0.575256	0.0228046
0.18283	0.151046		0.371554	0.0324675		0.179873	0.0279685		0.57445	0.0221156
0.183348	0.150837		0.371575	0.0314911		0.179892	0.0279685		0.574047	0.0217022
0.184525	0.153966		0.371596	0.0318166		0.179911	0.0279685		0.573241	0.0210133
0.185309	0.146039		0.371617	0.0323048		0.17993	0.0279685		0.57363	0.0208755
0.186094	0.1451		0.371639	0.0318166		0.17992	0.02785		0.574018	0.0207377
0.186486	0.144891		0.373947	0.0311656		0.179909	0.02785		0.574407	0.0207377
0.187937	0.144474		0.376255	0.0313283		0.179899	0.02785		0.575185	0.0206688
0.189388	0.144474		0.378563	0.0310842		0.179889	0.02785		0.575574	0.0206688
0.190839	0.144265		0.380871	0.0307587		0.179791	0.02785		0.576352	0.0205999
0.193741	0.14437		0.385488	0.0307587		0.179693	0.02785		0.576379	0.0205999
0.195192	0.144891		0.390104	0.0307587		0.179595	0.02785		0.576406	0.0205999
0.198094	0.152089		0.389945	0.0301077		0.179497	0.02785		0.576433	0.0205999
0.197962	0.165128		0.389627	0.0335254		0.179497	0.02785		0.576461	0.0205999
0.197864	0.166275		0.389467	0.0339322		0.179496	0.02785		0.576488	0.0205999
0.197832	0.165649		0.389308	0.0339322		0.179496	0.02785		0.576515	0.0205999
0.19792	0.161268		0.389425	0.0324675		0.179496	0.02785		0.576543	0.0205999
0.197964	0.160225		0.389722	0.0316538		0.179944	0.02785		0.57657	0.0205999
0.198097	0.159495		0.390019	0.0316538		0.180392	0.02785		0.576616	0.0205999
0.198141	0.159495		0.390315	0.0316538		0.180841	0.02785		0.576661	0.0205999
0.198186	0.159495		0.390612	0.031247		0.181342	0.0277315		0.576707	0.0205999
0.198282	0.159078		0.390909	0.031247		0.181395	0.0277315		0.576752	0.020531
0.19833	0.159078		0.391206	0.0311656		0.181447	0.0277315		0.576798	0.0205999
0.198378	0.158869		0.3913	0.0310842		0.1815	0.0277315		0.576843	0.0205999
0.198427	0.158765		0.391394	0.0310842		0.181478	0.0277315		0.576889	0.0205999
0.198475	0.15866		0.391582	0.0309215		0.181456	0.0277315		0.576935	0.020531
0.198523	0.158556		0.391677	0.0309215		0.181434	0.0277315		0.576716	0.020531
0.198571	0.158556		0.391771	0.0309215		0.181412	0.0277315		0.576497	0.020531
0.198603	0.158452		0.391865	0.0308401		0.181382	0.0277315		0.576278	0.020531
0.198634	0.158452		0.391959	0.0308401		0.181353	0.0277315		0.576059	0.020531
0.198666	0.158348		0.39206	0.0308401		0.181323	0.0277315		0.57584	0.020531
0.198697	0.158243		0.392161	0.0308401		0.181293	0.0277315		0.575621	0.020531
0.198729	0.158243		0.392263	0.0308401		0.181312	0.0277315		0.575402	0.020531
0.198761	0.158139		0.392364	0.0308401		0.181332	0.0277315		0.575184	0.020531
0.198793	0.158139		0.392465	0.0308401		0.181351	0.0277315		0.575197	0.020531
0.198825	0.158035		0.392566	0.0307587		0.181371	0.0277315		0.575211	0.020531
0.198604	0.158035		0.392668	0.0307587		0.181362	0.0277315		0.575225	0.020531
0.198383	0.15793		0.392769	0.0307587		0.181353	0.0277315		0.575238	0.020531
0.198161	0.15793		0.392526	0.0306773		0.181344	0.0277315		0.575252	0.020531
0.19794	0.15793		0.392283	0.0306773		0.181335	0.0277315		0.575266	0.020531
0.197498	0.157826		0.392041	0.0306773		0.181358	0.0277315		0.57528	0.0204621
0.197277	0.157826		0.391798	0.0306773		0.18138	0.0277315		0.575293	0.0204621
0.197139	0.157826		0.391555	0.0306773		0.181402	0.0277315		0.575489	0.0204621
0.197303	0.157826		0.391313	0.0306773		0.181425	0.0277315		0.575685	0.0204621
0.197385	0.157617		0.39107	0.0305146		0.181436	0.0277315		0.575881	0.0204621
0.197467	0.157617		0.390828	0.030596		0.181447	0.0277315		0.576077	0.0204621
0.197549	0.157617		0.390841	0.030596		0.181458	0.0277315		0.576273	0.0204621
0.197631	0.157617		0.390854	0.030596		0.181468	0.0277315		0.576468	0.0204621
0.197713	0.157617		0.390867	0.030596		0.181388	0.0277315		0.576664	0.0204621
0.19758	0.157513		0.390881	0.030596		0.181308	0.0277315		0.57686	0.0204621
0.197514	0.157513		0.390894	0.030596		0.181228	0.0277315		0.576761	0.0204621
0.197447	0.157513		0.390907	0.030596		0.181148	0.0277315		0.576662	0.0204621
0.197381	0.157513		0.390921	0.030596		0.181185	0.0277315		0.576562	0.0204621
0.197314	0.157513		0.390934	0.030596		0.181223	0.0277315		0.576463	0.0204621
0.197182	0.157409		0.390896	0.030596		0.181261	0.0277315		0.576364	0.0204621
0.197269	0.157409		0.390857	0.030596		0.181298	0.0277315		0.576264	0.0204621
0.197356	0.157409		0.390818	0.0305146		0.181231	0.0277315		0.576165	0.0204621
0.197443	0.157409		0.39078	0.0305146		0.181164	0.0277315		0.576066	0.0204621
0.19753	0.157409		0.390741	0.0305146		0.181097	0.0277315		0.576386	0.0204621
0.197617	0.157304		0.390702	0.0305146		0.18103	0.0277315		0.576705	0.0204621
0.197704	0.157304		0.390664	0.0305146		0.181295	0.0277315		0.577025	0.0204621
0.197791	0.157304		0.390625	0.0305146		0.181559	0.0277315		0.577344	0.0204621
0.197878	0.157304		0.390663	0.0305146		0.181823	0.0277315		0.577664	0.0204621
0.197882	0.157304		0.390701	0.0305146		0.182088	0.0277315		0.577984	0.0204621
0.197885	0.157304		0.390738	0.0305146		0.181945	0.0277315		0.578303	0.0204621
0.197888	0.1572		0.390776	0.0305146		0.181803	0.0277315		0.578623	0.0204621
0.197892	0.1572		0.390814	0.0305146		0.18166	0.0277315		0.57832	0.0204621
0.197895	0.1572		0.390852	0.0305146		0.181518	0.0277315		0.578016	0.0204621
0.197898	0.1572		0.39089	0.0305146		0.181615	0.0277315		0.577713	0.0204621
0.197905	0.157096		0.390927	0.0305146		0.181808	0.027613		0.577409	0.0204621
0.197836	0.157096		0.390926	0.0305146		0.181905	0.027613		0.577106	0.0204621
0.197766	0.157096		0.390924	0.0305146		0.188251	0.0346051		0.576499	0.0203932
0.197697	0.157096		0.390922	0.0305146		0.190366	0.0299832		0.576196	0.0203932
0.197628	0.157096		0.390921	0.0305146		0.190382	0.0302202		0.576014	0.0203932
0.197559	0.157096		0.390919	0.0305146		0.190414	0.0350791		0.575832	0.0203932
0.19749	0.157096		0.390917	0.0305146		0.190522	0.0335385		0.57565	0.0203932
0.197421	0.156991		0.390915	0.0305146		0.190568	0.0335385		0.575285	0.020531
0.197352	0.156991		0.390914	0.0304332		0.192202	0.0323534		0.575103	0.0205999
0.197365	0.156991		0.391551	0.0304332		0.193791	0.0311683		0.574739	0.0207377
0.197378	0.156991		0.392188	0.0304332		0.195379	0.0311683		0.57886	0.0207377
0.197391	0.156991		0.392825	0.0304332		0.196968	0.0318794		0.582981	0.0207377
0.197405	0.156991		0.393462	0.0304332		0.197697	0.0342496		0.587101	0.0207377
0.197418	0.156991		0.394099	0.0304332		0.198426	0.0342496		0.591223	0.0211511
0.197431	0.156991		0.394736	0.0304332		0.199155	0.0349606		0.603587	0.0232868
0.197444	0.156887		0.395372	0.0303519		0.200452	0.0353162		0.607709	0.0240447
0.197458	0.156887		0.397642	0.0303519		0.2017	0.0354347		0.608386	0.0245959
0.199078	0.156887		0.400908	0.0319793		0.202949	0.0341311		0.609062	0.0243203
0.200699	0.156887		0.402541	0.0320607		0.207353	0.0342496		0.609739	0.0253537
0.20232	0.156887		0.404174	0.0397097		0.208931	0.0337755		0.611093	0.0259049
0.207182	0.155635		0.40744	0.0352342		0.210509	0.0361457		0.61177	0.0261116
0.208803	0.165128		0.409074	0.0360479		0.210294	0.0382789		0.612447	0.0261116
0.210423	0.159912		0.409749	0.0360479		0.210187	0.0382789		0.613124	0.025836
0.210826	0.165649		0.410424	0.0360479		0.21008	0.0388715		0.61898	0.0245959
0.211028	0.177958		0.411774	0.0352342		0.209753	0.0365013		0.620933	0.0243892
0.211229	0.18766		0.41245	0.0349087		0.209589	0.0360272		0.622886	0.0241825
0.211431	0.186303		0.413126	0.0348273		0.209583	0.0355532		0.624839	0.0241136
0.211689	0.180671		0.413801	0.0348273		0.20974	0.0355532		0.626792	0.0241136
0.211171	0.178689		0.414477	0.0348273		0.209896	0.0355532		0.628746	0.0241136
0.210998	0.178271		0.416019	0.0348273		0.210053	0.0356717		0.633462	0.0246648
0.210825	0.178167		0.417561	0.034746		0.209841	0.0356717		0.635821	0.0245959
0.210652	0.17775		0.419103	0.0355597		0.209629	0.0355532		0.640537	0.0274206
0.212036	0.17775		0.422186	0.0366989		0.209417	0.0355532		0.642896	0.0272828
0.21342	0.177437		0.423728	0.0375126		0.209205	0.0355532		0.647613	0.0279718
0.217572	0.175664		0.42527	0.0380009		0.209113	0.0355532		0.647766	0.0283162
0.218956	0.176811		0.426812	0.0381636		0.209021	0.0354347		0.647919	0.0285918
0.22034	0.17994		0.427725	0.0381636		0.20893	0.0353162		0.648073	0.0287985
0.221599	0.190476		0.428637	0.0381636		0.208838	0.0354347		0.648226	0.0287985
0.221349	0.19903		0.429549	0.0373499		0.208701	0.0354347		0.64838	0.0287985
0.221224	0.201638		0.430461	0.0373499		0.208564	0.0354347		0.648534	0.0287985
0.221099	0.208522		0.431373	0.0372685		0.208427	0.0354347		0.648687	0.028454
0.220974	0.203932		0.432286	0.0364548		0.20829	0.0353162		0.649118	0.0279029
0.220724	0.208001		0.433198	0.0364548		0.208858	0.0353162		0.649948	0.0272139
0.220734	0.201429		0.43411	0.0358038		0.209427	0.0353162		0.650225	0.0270761
0.220743	0.201429		0.435872	0.0355597		0.209996	0.0353162		0.650503	0.0270761
0.220763	0.198508		0.437633	0.0355597		0.210564	0.0353162		0.65078	0.0269383
0.220784	0.197987		0.439395	0.0401165		0.210655	0.0353162		0.651058	0.0269383
0.220794	0.197674		0.441157	0.0368616		0.210746	0.0353162		0.650924	0.0268005
0.221049	0.197048		0.442918	0.0381636		0.210837	0.0353162		0.650857	0.0268005
0.221538	0.197048		0.446442	0.039791		0.210927	0.0353162		0.650791	0.0267316
0.221782	0.196526		0.448137	0.0411744		0.210849	0.0353162		0.650724	0.0267316
0.222027	0.196422		0.44807	0.0409303		0.210771	0.0353162		0.65059	0.0265938
0.222761	0.196005		0.448004	0.040442		0.210692	0.0353162		0.650524	0.0265938
0.222551	0.1959		0.447937	0.040442		0.210614	0.0353162		0.650291	0.0265938
0.22213	0.195692		0.447871	0.0396283		0.210611	0.0353162		0.650059	0.0265938
0.221919	0.195692		0.447804	0.0394656		0.210609	0.0353162		0.649826	0.0265938
0.221709	0.195587		0.447737	0.0394656		0.210606	0.0353162		0.649594	0.0265938
0.221499	0.195483		0.447671	0.039791		0.210603	0.0353162		0.649361	0.0265938
0.221288	0.195483		0.44757	0.0393028		0.21062	0.0353162		0.649129	0.0265938
0.221078	0.195379		0.447267	0.0389773		0.210636	0.0353162		0.648896	0.0265938
0.221206	0.19517		0.447166	0.0388959		0.210653	0.0353162		0.648664	0.0265938
0.22127	0.19517		0.447065	0.0388959		0.210669	0.0353162		0.648681	0.0265938
0.221334	0.195066		0.446965	0.0388146		0.210741	0.0353162		0.648698	0.0265938
0.221398	0.195066		0.446864	0.0388146		0.210814	0.0353162		0.648715	0.0265938
0.221462	0.194961		0.446929	0.0387332		0.210886	0.0353162		0.648732	0.0265938
0.221526	0.194961		0.446994	0.0387332		0.210958	0.0353162		0.64875	0.0265938
0.22159	0.194961		0.447059	0.0386518		0.21096	0.0353162		0.648767	0.0265249
0.221538	0.194857		0.447125	0.0387332		0.210962	0.0353162		0.648784	0.0265249
0.221487	0.194857		0.44719	0.0386518		0.210964	0.0353162		0.648801	0.0265249
0.221384	0.194649		0.447255	0.0386518		0.210966	0.0353162		0.648808	0.0265249
0.221332	0.194649		0.44732	0.0386518		0.211049	0.0353162		0.648814	0.0265249
0.221281	0.194649		0.447385	0.0386518		0.211133	0.0353162		0.648821	0.0265249
0.221229	0.194649		0.447523	0.0386518		0.211217	0.0353162		0.648827	0.0265249
0.221178	0.194544		0.447661	0.0385705		0.211301	0.0353162		0.648834	0.0265249
0.221285	0.194544		0.447799	0.0385705		0.211271	0.0353162		0.64884	0.0265249
0.221499	0.19444		0.447936	0.0385705		0.21124	0.0353162		0.648847	0.0265249
0.221606	0.194336		0.448074	0.0385705		0.211209	0.0353162		0.648853	0.0265249
0.221713	0.194336		0.448212	0.0385705		0.211178	0.0353162		0.648649	0.0265249
0.22182	0.194336		0.448349	0.0385705		0.211206	0.0353162		0.648445	0.0265249
0.221928	0.194336		0.448487	0.0385705		0.211233	0.0353162		0.648241	0.0265249
0.222035	0.194336		0.448447	0.0384891		0.21126	0.0353162		0.648037	0.0265249
0.222077	0.194231		0.448408	0.0384891		0.211288	0.0353162		0.647833	0.0265249
0.222119	0.194231		0.448368	0.0384891		0.211304	0.0353162		0.647629	0.0265249
0.222161	0.194231		0.448328	0.0384891		0.211321	0.0353162		0.647425	0.0265249
0.222203	0.194127		0.448288	0.0384891		0.211337	0.0353162		0.647221	0.0265249
0.222246	0.194127		0.448249	0.0384891		0.211354	0.0353162		0.64731	0.0265249
0.222288	0.194127		0.448209	0.0384891		0.211337	0.0353162		0.647398	0.0265249
0.22233	0.194023		0.448169	0.0384891		0.211319	0.0353162		0.647487	0.0265249
0.222372	0.194023		0.448215	0.0384891		0.211302	0.0353162		0.647576	0.0265249
0.22229	0.194023		0.448261	0.0384891		0.211285	0.0353162		0.647665	0.0265249
0.222209	0.194023		0.448306	0.0384891		0.211291	0.0351976		0.647753	0.0265249
0.222127	0.193918		0.448352	0.0384891		0.211298	0.0351976		0.647931	0.026456
0.222045	0.193918		0.448398	0.0384891		0.211305	0.0351976		0.647915	0.026456
0.221964	0.193918		0.448444	0.0384891		0.211311	0.0351976		0.647898	0.026456
0.221882	0.193918		0.448489	0.0384891		0.211049	0.0351976		0.647882	0.026456
0.2218	0.193814		0.448535	0.0384891		0.210787	0.0351976		0.647866	0.026456
0.221719	0.193814		0.448513	0.0384891		0.210525	0.0351976		0.64785	0.026456
0.221609	0.19371		0.448491	0.0384891		0.210263	0.0351976		0.647834	0.026456
0.221499	0.19371		0.448469	0.0384891		0.210619	0.0351976		0.647817	0.026456
0.221389	0.19371		0.448447	0.0384891		0.210975	0.0351976		0.647801	0.026456
0.221279	0.19371		0.448425	0.0384891		0.21133	0.0351976		0.648041	0.026456
0.221169	0.193605		0.448403	0.0384891		0.211686	0.0351976		0.64828	0.026456
0.221059	0.193605		0.448381	0.0384891		0.211392	0.0351976		0.64852	0.026456
0.220949	0.193605		0.44836	0.0384077		0.211097	0.0351976		0.648759	0.026456
0.22084	0.193605		0.448334	0.0384077		0.210803	0.0351976		0.648998	0.026456
0.220907	0.193501		0.448308	0.0384077		0.210509	0.0351976		0.649238	0.026456
0.220975	0.193501		0.448282	0.0384077		0.2108	0.0351976		0.649477	0.026456
0.221042	0.193501		0.448256	0.0384077		0.21109	0.0351976		0.649717	0.026456
0.22111	0.193501		0.448231	0.0384077		0.21138	0.0351976		0.649834	0.026456
0.221245	0.193397		0.448205	0.0384077		0.211671	0.0351976		0.649952	0.026456
0.221313	0.193397		0.448179	0.0384077		0.211698	0.0351976		0.650069	0.026456
0.22138	0.193397		0.448153	0.0384077		0.211725	0.0351976		0.650187	0.026456
0.221511	0.193397		0.448143	0.0384077		0.211752	0.0351976		0.650304	0.026456
0.221641	0.193292		0.448133	0.0384077		0.211779	0.0351976		0.650422	0.026456
0.221772	0.193292		0.448123	0.0384077		0.212732	0.0351976		0.650539	0.026456
0.221903	0.193292		0.448113	0.0384077		0.213686	0.0351976		0.650657	0.026456
0.222164	0.19298		0.448102	0.0384077		0.214639	0.0351976		0.6517	0.026456
0.222295	0.192771		0.448092	0.0384077		0.215593	0.0351976		0.652743	0.026456
0.222425	0.192562		0.448082	0.0384077		0.215933	0.0351976		0.654829	0.0268005
0.224044	0.192458		0.448072	0.0384077		0.216273	0.0351976		0.655873	0.0270761
0.225662	0.192458		0.449191	0.0384077		0.216613	0.0351976		0.656916	0.0274895
0.22728	0.192458		0.45031	0.0384077		0.217478	0.0401751		0.659003	0.0276273
0.230517	0.192458		0.451429	0.0383263		0.217741	0.0418342		0.66207	0.0276273
0.237601	0.2225		0.452548	0.0383263		0.218004	0.0418342		0.665137	0.0277651
0.238159	0.229385		0.454787	0.0381636		0.218373	0.0413602		0.668203	0.0281784
0.238716	0.229281		0.457025	0.038245		0.218743	0.0413602		0.67127	0.0330012
0.23983	0.23241		0.457377	0.038245		0.219112	0.0413602		0.677403	0.0302453
0.23986	0.232514		0.457728	0.0331999		0.219481	0.0400566		0.683515	0.0316232
0.239889	0.231993		0.458079	0.0409303		0.221429	0.0398196		0.683472	0.0329323
0.240006	0.2225		0.458781	0.0436969		0.223377	0.0397011		0.683429	0.0329323
0.240035	0.228759		0.459132	0.0433714		0.225326	0.039464		0.683385	0.0312099
0.240064	0.228759		0.459483	0.0433714		0.227407	0.0412417		0.683364	0.0305898
0.240061	0.222187		0.459835	0.0425577		0.227624	0.0413602		0.685142	0.0301075
0.240054	0.220935		0.461339	0.0425577		0.227441	0.0407677		0.686921	0.0299008
0.240051	0.220101		0.464348	0.0414185		0.227259	0.0395825		0.688699	0.0298319
0.240048	0.219892		0.465852	0.0414185		0.227076	0.0393455		0.690478	0.0302453
0.240042	0.219684		0.467356	0.0413371		0.229518	0.0393455		0.692257	0.0302453
0.240038	0.219579		0.46886	0.0413371		0.23196	0.03899		0.695814	0.0309343
0.239957	0.219579		0.470365	0.0405234		0.236505	0.0465747		0.699982	0.0316232
0.239875	0.219475		0.471869	0.0401979		0.236166	0.0472857		0.702371	0.0312099
0.239793	0.219475		0.472872	0.0401979		0.235487	0.0458636		0.711928	0.0349303
0.239712	0.219371		0.478893	0.0463008		0.235527	0.0458636		0.714318	0.039753
0.23963	0.219371		0.479896	0.0471145		0.235567	0.0458636		0.716792	0.0365838
0.239548	0.219371		0.47994	0.0471145		0.235607	0.0458636		0.716834	0.0363082
0.239467	0.219266		0.479983	0.0471145		0.236375	0.0436119		0.716961	0.0349991
0.239385	0.219266		0.480026	0.0463008		0.236618	0.0433749		0.717046	0.0343102
0.239369	0.219162		0.480069	0.045894		0.236396	0.0432564		0.723218	0.0336901
0.239354	0.219162		0.480112	0.045894		0.236174	0.0431379		0.726303	0.0336901
0.239338	0.219162		0.480155	0.0454057		0.235953	0.0431379		0.729389	0.0336901
0.239323	0.219162		0.480199	0.0454057		0.235923	0.0426638		0.732475	0.0343102
0.239307	0.219058		0.480242	0.0454871		0.236019	0.0424268		0.735561	0.0343791
0.239292	0.219058		0.480093	0.0449175		0.236115	0.0424268		0.738647	0.0345858
0.239276	0.219058		0.479945	0.0449175		0.235982	0.0424268		0.741733	0.0394774
0.239261	0.219058		0.479796	0.0448361		0.235849	0.0424268		0.742647	0.0371349
0.239278	0.219058		0.479647	0.0448361		0.235716	0.0424268		0.743104	0.0385128
0.239295	0.219058		0.479499	0.0447547		0.235584	0.0423083		0.743562	0.0385128
0.239312	0.218954		0.47935	0.0447547		0.235197	0.0423083		0.744019	0.0385128
0.239329	0.218954		0.479202	0.0447547		0.234811	0.0423083		0.744935	0.0398219
0.239363	0.218849		0.479053	0.0447547		0.234424	0.0423083		0.745394	0.0398908
0.239381	0.218849		0.479157	0.0447547		0.234136	0.0421898		0.745232	0.0384439
0.239398	0.218745		0.479262	0.0447547		0.234234	0.0421898		0.744908	0.0378239
0.239465	0.218745		0.479366	0.0447547		0.234331	0.0421898		0.744745	0.0374105
0.239533	0.218745		0.479471	0.0446734		0.234429	0.0421898		0.744583	0.0371349
0.239601	0.218745		0.479575	0.0446734		0.234352	0.0421898		0.744421	0.0371349
0.239668	0.218641		0.47968	0.0446734		0.234274	0.0420713		0.744259	0.0369971
0.239736	0.218641		0.479784	0.0446734		0.234196	0.0420713		0.744097	0.0369971
0.239804	0.218641		0.479889	0.0446734		0.234119	0.0420713		0.744506	0.0369971
0.239872	0.218641		0.479933	0.0446734		0.234182	0.0420713		0.744711	0.036446
0.23994	0.218536		0.479977	0.0446734		0.234213	0.0425453		0.744916	0.0361704
0.239902	0.218536		0.480022	0.0446734		0.234245	0.0420713		0.745121	0.0361704
0.239864	0.218536		0.480066	0.0446734		0.234388	0.0420713		0.745326	0.0361704
0.239825	0.218536		0.480111	0.0446734		0.234531	0.0419527		0.745736	0.0361015
0.239787	0.218432		0.480155	0.044592		0.234675	0.0419527		0.745779	0.0361015
0.239749	0.218432		0.4802	0.044592		0.234819	0.0418342		0.745822	0.0361015
0.239711	0.218432		0.480244	0.044592		0.23463	0.0418342		0.745864	0.0361015
0.239673	0.218432		0.480307	0.044592		0.23444	0.0418342		0.745907	0.0361015
0.239635	0.218328		0.480369	0.044592		0.234251	0.0418342		0.74595	0.0361704
0.239612	0.218328		0.480432	0.044592		0.234062	0.0418342		0.745993	0.0361704
0.239588	0.218328		0.480495	0.044592		0.233937	0.0418342		0.746036	0.0361015
0.239564	0.218328		0.480557	0.044592		0.233812	0.0418342		0.746079	0.0361015
0.23954	0.218223		0.48062	0.044592		0.233688	0.0418342		0.746439	0.0361015
0.239517	0.218223		0.480683	0.044592		0.233563	0.0418342		0.746798	0.0361015
0.239493	0.218223		0.480745	0.044592		0.233534	0.0418342		0.747157	0.0361015
0.239469	0.218223		0.480758	0.044592		0.233505	0.0418342		0.747517	0.0361015
0.239446	0.218223		0.480771	0.044592		0.233476	0.0418342		0.747876	0.0361015
0.239444	0.218119		0.480784	0.044592		0.233447	0.0418342		0.748236	0.0361015
0.239443	0.218119		0.480797	0.044592		0.23344	0.0418342		0.748595	0.0361015
0.239442	0.218119		0.48081	0.044592		0.233434	0.0418342		0.748954	0.0361015
0.239441	0.218015		0.480823	0.044592		0.233428	0.0418342		0.748965	0.0361015
0.23944	0.218015		0.480836	0.044592		0.233422	0.0418342		0.748977	0.0361015
0.239439	0.218015		0.480849	0.044592		0.233607	0.0418342		0.748988	0.0361015
0.239438	0.218015		0.480737	0.044592		0.233792	0.0418342		0.748999	0.0361015
0.239437	0.21791		0.480624	0.044592		0.233977	0.0418342		0.74901	0.0361015
0.239428	0.21791		0.480512	0.0445106		0.234162	0.0418342		0.749021	0.0361015
0.239419	0.21791		0.4804	0.0445106		0.233998	0.0417157		0.749033	0.0361015
0.23941	0.21791		0.480287	0.0445106		0.233834	0.0417157		0.749044	0.0361015
0.239401	0.21791		0.480175	0.0445106		0.23367	0.0417157		0.749122	0.0361015
0.239393	0.217806		0.480062	0.0445106		0.233505	0.0417157		0.7492	0.0361015
0.239384	0.217806		0.47995	0.0445106		0.233371	0.0417157		0.749278	0.0361015
0.239375	0.217806		0.480008	0.0445106		0.233236	0.0417157		0.749356	0.0361015
0.239366	0.217806		0.480067	0.0445106		0.233101	0.0417157		0.749433	0.0361015
0.239543	0.217702		0.480126	0.0445106		0.232966	0.0417157		0.749511	0.0361015
0.239719	0.217702		0.480185	0.0445106		0.232924	0.0417157		0.749589	0.0361015
0.239895	0.217493		0.480244	0.0445106		0.232882	0.0417157		0.749667	0.0361015
0.240072	0.217493		0.480303	0.0445106		0.23284	0.0417157		0.749605	0.0361015
0.240248	0.217493		0.480362	0.0445106		0.232797	0.0417157		0.749543	0.0361015
0.240425	0.217389		0.480421	0.0445106		0.233056	0.0417157		0.749482	0.0361015
0.240601	0.217389		0.480555	0.0445106		0.233314	0.0417157		0.74942	0.0361015
0.240778	0.217389		0.48069	0.0445106		0.233572	0.0417157		0.749358	0.0361015
0.241778	0.217284		0.480825	0.0445106		0.23383	0.0417157		0.749296	0.0361015
0.243778	0.217806		0.48096	0.0445106		0.233559	0.0417157		0.749234	0.0361015
0.244778	0.217597		0.481095	0.0445106		0.233287	0.0417157		0.749172	0.0361015
0.245779	0.228029		0.48123	0.0445106		0.233016	0.0417157		0.749176	0.0361015
0.24778	0.229385		0.481365	0.0445106		0.232744	0.0417157		0.74918	0.0361015
0.248781	0.250143		0.4815	0.0445106		0.233016	0.0417157		0.749184	0.0361015
0.249216	0.249309		0.481313	0.0445106		0.233287	0.0417157		0.749189	0.0361015
0.249652	0.249309		0.481126	0.0445106		0.233559	0.0417157		0.749193	0.0361015
0.250088	0.248266		0.480377	0.0456498		0.233831	0.0417157		0.749197	0.0361015
0.25183	0.25369		0.48019	0.0456498		0.234011	0.0417157		0.749201	0.0361015
0.252265	0.25369		0.482432	0.0454871		0.234191	0.0417157		0.749205	0.0361015
0.251932	0.254316		0.484861	0.0454871		0.234371	0.0417157		0.749093	0.0361015
0.251599	0.254003		0.487289	0.0449989		0.234551	0.0417157		0.748982	0.0361015
0.250932	0.251291		0.489718	0.0441851		0.234459	0.0417157		0.74887	0.0361015
0.250599	0.240859		0.492147	0.0446734		0.234368	0.0417157		0.748758	0.0361015
0.250266	0.249726		0.497005	0.0453244		0.234276	0.0417157		0.748646	0.0361015
0.249933	0.249726		0.499433	0.0485792		0.234185	0.0417157		0.748535	0.0361015
0.249708	0.243258		0.49935	0.0498812		0.235445	0.0417157		0.748423	0.0361015
0.249924	0.240755		0.499323	0.0498812		0.236705	0.0417157		0.748311	0.0361015
0.250031	0.240338		0.499295	0.0490675		0.237966	0.0417157		0.748429	0.0361015
0.250139	0.240338		0.499267	0.0490675		0.243348	0.0462191		0.748546	0.0361015
0.250247	0.240338		0.499239	0.0482538		0.244722	0.0462191		0.748664	0.0361015
0.250355	0.240233		0.499056	0.0476028		0.244672	0.0462191		0.748782	0.0361015
0.250463	0.240233		0.499004	0.0476028		0.244573	0.0484708		0.748899	0.0361015
0.250477	0.240025		0.498953	0.04744		0.246766	0.0484708		0.749017	0.0361015
0.250492	0.240025		0.498901	0.04744		0.249009	0.0471672		0.749134	0.0361015
0.250521	0.239816		0.498849	0.0471145		0.250376	0.0459821		0.749252	0.0361015
0.250536	0.239712		0.498797	0.0471145		0.251742	0.0461006		0.751889	0.0361015
0.250551	0.239712		0.500767	0.0471145		0.253109	0.0453896		0.754527	0.0361015
0.250565	0.239608		0.502738	0.0463008		0.254497	0.0477598		0.757165	0.0363771
0.25058	0.239608		0.504708	0.0463008		0.254539	0.050841		0.759803	0.0358259
0.250631	0.239608		0.506679	0.0463008		0.25456	0.050841		0.762441	0.0358259
0.250682	0.239399		0.50865	0.0454871		0.254542	0.050841		0.765079	0.0358259
0.250733	0.239399		0.510621	0.0454871		0.254489	0.0466932		0.767717	0.0399597
0.250784	0.239399		0.512592	0.0454871		0.256291	0.0466932		0.770355	0.0399597
0.250835	0.239295		0.514563	0.0463008		0.258092	0.0463377		0.772264	0.0429222
0.250886	0.239295		0.515422	0.0479283		0.259894	0.0463377		0.772646	0.0429222
0.250937	0.23919		0.516281	0.0478469		0.261696	0.0465747		0.773412	0.0425777
0.250988	0.23919		0.517998	0.0518341		0.264227	0.0520262		0.774407	0.0425777
0.251033	0.239086		0.518857	0.0534616		0.264208	0.0525002		0.776399	0.0411998
0.251078	0.239086		0.519716	0.0537057		0.264188	0.0525002		0.77839	0.0405797
0.251122	0.239086		0.520575	0.0537057		0.264389	0.0520262		0.779386	0.0403041
0.251167	0.238982		0.521434	0.0542753		0.26461	0.0516706		0.780382	0.0401663
0.251212	0.238982		0.521318	0.0486606		0.264832	0.0507225		0.781377	0.0400286
0.251256	0.238982		0.521299	0.0486606		0.264058	0.0497744		0.782696	0.0400286
0.251301	0.238877		0.52128	0.0485792		0.263559	0.0497744		0.784015	0.0401663
0.251346	0.238877		0.521296	0.0485792		0.263061	0.0497744		0.785333	0.0401663
0.251329	0.238877		0.521311	0.0486606		0.263076	0.0497744		0.786652	0.0474693
0.251312	0.238877		0.521326	0.0486606		0.26309	0.0495374		0.78929	0.0437489
0.251295	0.238773		0.521342	0.048742		0.263105	0.0495374		0.79061	0.0478827
0.251279	0.238773		0.521357	0.048742		0.263119	0.0495374		0.791929	0.0451269
0.251262	0.238773		0.521372	0.048742		0.263121	0.0495374		0.791886	0.0451269
0.251245	0.238773		0.521388	0.048742		0.263122	0.0495374		0.791843	0.0451269
0.251228	0.238773		0.521403	0.048742		0.263123	0.0495374		0.7918	0.0479516
0.251211	0.238564		0.521335	0.048742		0.263125	0.0495374		0.791757	0.0437489
0.251122	0.238564		0.521266	0.048742		0.263191	0.0495374		0.791629	0.0424399
0.251032	0.238564		0.521198	0.048742		0.263258	0.0495374		0.791586	0.0424399
0.250942	0.23846		0.521129	0.0488234		0.263325	0.0495374		0.798232	0.0425777
0.250852	0.23846		0.521061	0.0488234		0.263392	0.0494189		0.799893	0.042371
0.250762	0.23846		0.520993	0.0488234		0.263391	0.0494189		0.803216	0.0446446
0.250672	0.23846		0.520925	0.0488234		0.26339	0.0494189		0.806123	0.0478827
0.250582	0.23846		0.520856	0.0488234		0.263388	0.0494189		0.806745	0.0475382
0.250492	0.238356		0.520978	0.0488234		0.263387	0.0494189		0.807368	0.0475382
0.250666	0.238356		0.5211	0.0488234		0.263329	0.0494189		0.80799	0.0468493
0.250839	0.238251		0.521222	0.0488234		0.263271	0.0494189		0.808613	0.0468493
0.251012	0.238251		0.521344	0.0488234		0.263213	0.0494189		0.809858	0.0460225
0.251185	0.238251		0.521465	0.0488234		0.263155	0.0494189		0.809798	0.045678
0.251359	0.238251		0.521587	0.0488234		0.263479	0.0494189		0.809558	0.0443001
0.251532	0.238147		0.521709	0.0488234		0.263804	0.0494189		0.809438	0.0439556
0.251705	0.238147		0.521831	0.0488234		0.264128	0.0494189		0.809378	0.0438178
0.251879	0.238147		0.52207	0.0488234		0.264452	0.0494189		0.809212	0.0437489
0.251958	0.238147		0.522309	0.0488234		0.264744	0.0494189		0.809047	0.0436111
0.252038	0.238043		0.522549	0.0488234		0.265037	0.0494189		0.808881	0.0435422
0.252117	0.238043		0.522788	0.0488234		0.265329	0.0494189		0.808715	0.0435422
0.252196	0.238043		0.523028	0.0488234		0.265621	0.0493004		0.80855	0.0435422
0.252355	0.237939		0.523267	0.0488234		0.265359	0.0493004		0.808384	0.0435422
0.252435	0.237939		0.523507	0.0488234		0.265097	0.0493004		0.808219	0.0435422
0.252514	0.237939		0.523746	0.0488234		0.264835	0.0493004		0.808053	0.0435422
0.252392	0.237939		0.523381	0.0488234		0.264573	0.0493004		0.808054	0.0435422
0.252271	0.237834		0.523016	0.0488234		0.264824	0.0493004		0.808056	0.0435422
0.252149	0.237834		0.52265	0.0488234		0.265074	0.0493004		0.808057	0.0435422
0.252027	0.237834		0.522285	0.0488234		0.265325	0.0493004		0.808058	0.0435422
0.251905	0.237834		0.52192	0.0488234		0.265576	0.0493004		0.80806	0.0435422
0.251783	0.23773		0.521555	0.0488234		0.265603	0.0493004		0.808061	0.0435422
0.251662	0.23773		0.52119	0.048742		0.265629	0.0493004		0.808063	0.0435422
0.25154	0.237626		0.520825	0.048742		0.265656	0.0493004		0.808064	0.0435422
0.25387	0.237626		0.521106	0.048742		0.265683	0.0493004		0.808454	0.0435422
0.255034	0.236791		0.521387	0.048742		0.265472	0.0493004		0.808843	0.0435422
0.256199	0.236791		0.521668	0.048742		0.26526	0.0493004		0.809233	0.0435422
0.257364	0.237626		0.521949	0.048742		0.265049	0.0493004		0.809623	0.0435422
0.258529	0.248057		0.52223	0.048742		0.264838	0.0493004		0.810013	0.0435422
0.259694	0.248057		0.522511	0.048742		0.264922	0.0493004		0.810403	0.0435422
0.26248	0.26965		0.522792	0.048742		0.265007	0.0493004		0.810792	0.0435422
0.26302	0.26965		0.523073	0.048742		0.265091	0.0493004		0.811182	0.0435422
0.263561	0.280498		0.52303	0.048742		0.265175	0.0493004		0.810873	0.0435422
0.264101	0.280394		0.522986	0.048742		0.26516	0.0493004		0.810563	0.0435422
0.264642	0.280394		0.522943	0.048742		0.265145	0.0493004		0.810254	0.0435422
0.26572	0.277369		0.522899	0.048742		0.26513	0.0493004		0.809944	0.0435422
0.265899	0.277265		0.522856	0.048742		0.265115	0.0493004		0.809635	0.0435422
0.266078	0.281541		0.522812	0.048742		0.265141	0.0493004		0.809325	0.0435422
0.266257	0.275283		0.522769	0.048742		0.265166	0.0493004		0.809016	0.0435422
0.266436	0.280498		0.522725	0.048742		0.265192	0.0493004		0.808706	0.0435422
0.266615	0.280498		0.522753	0.048742		0.265217	0.0493004		0.809084	0.0435422
0.266519	0.270067		0.522781	0.048742		0.265204	0.0493004		0.809462	0.0435422
0.266423	0.270067		0.522809	0.048742		0.265191	0.0493004		0.809839	0.0435422
0.266327	0.270067		0.522836	0.048742		0.265177	0.0493004		0.810217	0.0435422
0.266231	0.267981		0.522864	0.048742		0.265164	0.0493004		0.810594	0.0435422
0.266135	0.267981		0.522892	0.048742		0.265115	0.0493004		0.810972	0.0434733
0.265847	0.267042		0.52292	0.048742		0.265066	0.0493004		0.811349	0.0434733
0.265963	0.265999		0.522947	0.048742		0.265017	0.0493004		0.811727	0.0434733
0.266078	0.266833		0.523063	0.048742		0.264968	0.0493004		0.811759	0.0434733
0.266194	0.266625		0.52318	0.048742		0.26497	0.0493004		0.811791	0.0434733
0.266425	0.266938		0.523296	0.048742		0.264972	0.0493004		0.811823	0.0434733
0.266541	0.266312		0.523412	0.048742		0.264974	0.0493004		0.811855	0.0434733
0.266657	0.266312		0.523528	0.048742		0.264976	0.0493004		0.811888	0.0434733
0.266772	0.266103		0.523644	0.048742		0.264956	0.0493004		0.81192	0.0434733
0.266794	0.266103		0.52376	0.048742		0.264914	0.0487079		0.811952	0.0434733
0.266837	0.265894		0.523876	0.048742		0.264893	0.0482338		0.811984	0.0434733
0.266859	0.265894		0.523991	0.048742		0.264608	0.0471672		0.811924	0.0434733
0.26688	0.265894		0.524105	0.048742		0.264322	0.0466932		0.811864	0.0434733
0.266902	0.265686		0.524219	0.048742		0.266904	0.0471672		0.811803	0.0434733
0.266923	0.265686		0.524334	0.048742		0.269989	0.0513151		0.811743	0.0434733
0.266945	0.265582		0.524448	0.048742		0.270655	0.0548704		0.811683	0.0434733
0.266871	0.265582		0.524563	0.048742		0.27071	0.0538038		0.811623	0.0434733
0.266798	0.265477		0.524677	0.048742		0.272609	0.0538038		0.811563	0.0434733
0.266724	0.265477		0.524791	0.048742		0.276407	0.0529742		0.811503	0.0434733
0.266651	0.265373		0.526199	0.048742		0.278306	0.0526187		0.811577	0.0434733
0.266577	0.265373		0.527607	0.048742		0.281551	0.0532113		0.811652	0.0434733
0.266504	0.265373		0.529015	0.048742		0.283174	0.0525002		0.811726	0.0434733
0.26643	0.265269		0.530423	0.048742		0.284797	0.0543964		0.811801	0.0434733
0.266357	0.265269		0.533239	0.0519155		0.282916	0.0584257		0.811875	0.0434733
0.266338	0.265269		0.534647	0.0567978		0.282445	0.0584257		0.81195	0.0434733
0.26632	0.26506		0.536055	0.0561469		0.282602	0.0584257		0.812025	0.0434733
0.266302	0.26506		0.535898	0.0567978		0.28276	0.0579517		0.812099	0.0435422
0.266284	0.264956		0.535742	0.048742		0.284763	0.056174		0.816384	0.0435422
0.266266	0.264956		0.535585	0.0567165		0.286608	0.0567666		0.820669	0.0436111
0.266248	0.264956		0.535428	0.0567165		0.288454	0.0555815		0.824954	0.0438867
0.26623	0.264956		0.535114	0.0551704		0.290636	0.0579517		0.829239	0.0480205
0.266211	0.264747		0.534801	0.0542753		0.290971	0.0586627		0.833524	0.0471937
0.266214	0.264747		0.537526	0.0543567		0.29182	0.061507		0.842094	0.0539455
0.266217	0.264747		0.540251	0.0543567		0.291998	0.0609145		0.846208	0.0509141
0.26622	0.264747		0.542977	0.0543567		0.292175	0.06127		0.845865	0.052292
0.266223	0.264747		0.545702	0.0542753		0.292293	0.0586627		0.845694	0.0525676
0.266226	0.264747		0.551153	0.0559027		0.292264	0.0591368		0.845352	0.0525676
0.266228	0.264747		0.553879	0.049393		0.292399	0.0579517		0.845181	0.0525676
0.266231	0.264747		0.556567	0.0637145		0.292347	0.0575961		0.84501	0.052292
0.266234	0.264747		0.556528	0.0604596		0.292241	0.0574776		0.845224	0.054979
0.266232	0.264851		0.55649	0.0609478		0.292135	0.0574776		0.845438	0.050294
0.266229	0.264434		0.556451	0.0609478		0.292029	0.0574776		0.845652	0.050294
0.266227	0.264538		0.556413	0.0609478		0.292041	0.0574776		0.845867	0.0489161
0.266224	0.264538		0.556336	0.0601341		0.292053	0.0574776		0.846081	0.0489161
0.266222	0.264434		0.556298	0.0600527		0.292065	0.0574776		0.846295	0.0482272
0.266219	0.264434		0.557954	0.0593204		0.292077	0.0574776		0.846509	0.0487094
0.266217	0.26433		0.559611	0.0589135		0.291915	0.0575961		0.846724	0.0487094
0.266215	0.26433		0.561267	0.0586694		0.291753	0.0575961		0.849333	0.0488472
0.266256	0.26433		0.562924	0.0586694		0.291591	0.0575961		0.851942	0.0487783
0.266297	0.26433		0.566237	0.0601341		0.29143	0.0575961		0.854552	0.0488472
0.266339	0.26433		0.567893	0.0600527		0.292008	0.0575961		0.857162	0.0488472
0.26638	0.264225		0.569779	0.0644468		0.292587	0.0575961		0.859772	0.0488472
0.266421	0.264225		0.569824	0.0649351		0.293166	0.0575961		0.862381	0.0488472
0.266463	0.264225		0.56987	0.0641213		0.293745	0.0575961		0.864991	0.0543589
0.266504	0.264121		0.569854	0.0641213		0.29363	0.0575961		0.877994	0.057597
0.266545	0.264121		0.569792	0.0641213		0.293514	0.0575961		0.882153	0.0617308
0.266512	0.264017		0.569731	0.0626566		0.293399	0.0575961		0.884233	0.0589749
0.266479	0.264017		0.569669	0.0633076		0.293284	0.0575961		0.884709	0.0589749
0.266447	0.264017		0.569607	0.0630635		0.293358	0.0574776		0.885184	0.0591816
0.266414	0.264017		0.569545	0.0630635		0.293431	0.0574776		0.885659	0.0615241
0.266381	0.263913		0.569483	0.0630635		0.293504	0.0574776		0.886135	0.0573903
0.266348	0.263913		0.569421	0.0629821		0.293578	0.0574776		0.887562	0.0544278
0.266315	0.263913		0.569339	0.0629008		0.293525	0.0574776		0.888038	0.0546345
0.266283	0.263913		0.569299	0.0629008		0.293472	0.0574776		0.887144	0.0530499
0.266277	0.263808		0.569258	0.0629008		0.293419	0.0574776		0.88692	0.0530499
0.266271	0.263808		0.569217	0.0628194		0.293366	0.0574776		0.886697	0.0530499
0.266266	0.263808		0.569176	0.0629008		0.293178	0.0574776		0.886474	0.0530499
0.26626	0.263808		0.569135	0.0628194		0.29299	0.0574776		0.886251	0.0530499
0.266254	0.263704		0.569082	0.062738		0.292802	0.0574776		0.886199	0.0531188
0.266249	0.263704		0.569069	0.062738		0.292614	0.0574776		0.886174	0.0531188
0.266243	0.263704		0.569057	0.062738		0.292682	0.0574776		0.886148	0.0531188
0.266238	0.263704		0.569044	0.062738		0.292751	0.0574776		0.886097	0.0530499
0.266157	0.2636		0.569032	0.062738		0.292819	0.0574776		0.886071	0.0530499
0.266077	0.2636		0.569019	0.0626566		0.292887	0.0574776		0.886045	0.0530499
0.265997	0.2636		0.569007	0.0626566		0.292903	0.0574776		0.886074	0.0530499
0.265917	0.2636		0.568994	0.0626566		0.292919	0.0574776		0.886102	0.0530499
0.265836	0.263495		0.569067	0.0626566		0.292935	0.0574776		0.88613	0.0530499
0.265756	0.263495		0.569139	0.0626566		0.292951	0.0574776		0.886159	0.0530499
0.265596	0.263808		0.569212	0.0626566		0.292895	0.0574776		0.886187	0.0530499
0.266337	0.263182		0.569284	0.0626566		0.29284	0.0574776		0.886215	0.0530499
0.267819	0.262974		0.569356	0.0625753		0.292784	0.0574776		0.886272	0.052981
0.268561	0.262974		0.569429	0.0625753		0.292729	0.0574776		0.886692	0.052981
0.269302	0.262869		0.569501	0.0625753		0.292526	0.0574776		0.887112	0.0530499
0.270043	0.262869		0.569574	0.0625753		0.292323	0.0574776		0.887531	0.0530499
0.271525	0.270276		0.569704	0.0625753		0.292121	0.0574776		0.887951	0.052981
0.271745	0.291138		0.569835	0.0625753		0.291918	0.0574776		0.887686	0.052981
0.272104	0.296041		0.569965	0.0625753		0.291654	0.0574776		0.887421	0.052981
0.272098	0.285401		0.570096	0.0625753		0.29139	0.0574776		0.887155	0.052981
0.272093	0.285401		0.570226	0.0625753		0.291125	0.0574776		0.88689	0.052981
0.272088	0.29166		0.570357	0.0625753		0.290861	0.0574776		0.886625	0.052981
0.272083	0.291556		0.570487	0.0624939		0.290878	0.0574776		0.88636	0.052981
0.272078	0.285297		0.570618	0.0624939		0.290895	0.0574776		0.886095	0.052981
0.272074	0.28561		0.570598	0.0624939		0.290912	0.0574776		0.88583	0.052981
0.271937	0.284567		0.570579	0.0624939		0.290929	0.0574776		0.885645	0.052981
0.2718	0.284567		0.570559	0.0624939		0.290853	0.0574776		0.885461	0.052981
0.271662	0.284567		0.570539	0.0624939		0.290777	0.0574776		0.885276	0.052981
0.271525	0.284567		0.570519	0.0624939		0.290702	0.0574776		0.885092	0.052981
0.271251	0.284567		0.5705	0.0624939		0.290626	0.0574776		0.884908	0.052981
0.271114	0.284045		0.57048	0.0624939		0.290633	0.0574776		0.884724	0.052981
0.270988	0.283732		0.57046	0.0624939		0.290641	0.0574776		0.88454	0.052981
0.27101	0.283628		0.570537	0.0624939		0.290648	0.0574776		0.884356	0.052981
0.271021	0.28321		0.570614	0.0624939		0.290655	0.0574776		0.884269	0.052981
0.271032	0.28321		0.570691	0.0624939		0.290639	0.0574776		0.884181	0.0529121
0.271043	0.283628		0.570768	0.0624939		0.290622	0.0574776		0.884093	0.0529121
0.271054	0.283002		0.570845	0.0624125		0.290605	0.0574776		0.884006	0.0529121
0.271065	0.282898		0.570922	0.0624125		0.290589	0.0574776		0.883918	0.0529121
0.271083	0.282689		0.570999	0.0624125		0.290611	0.0574776		0.883831	0.0529121
0.271089	0.28248		0.571076	0.0624125		0.290634	0.0574776		0.883743	0.0529121
0.271094	0.28248		0.571043	0.0624125		0.290657	0.0574776		0.883656	0.0529121
0.2711	0.28248		0.57101	0.0624125		0.290807	0.0573591		0.883795	0.0529121
0.271106	0.282376		0.570978	0.0624125		0.290934	0.0573591		0.883934	0.0529121
0.271179	0.282167		0.570945	0.0624125		0.291062	0.0573591		0.884073	0.0529121
0.271247	0.282167		0.570912	0.0624125		0.291189	0.0573591		0.884212	0.0529121
0.271382	0.282063		0.570879	0.0624125		0.291113	0.0573591		0.884351	0.0529121
0.271449	0.282063		0.570846	0.0624125		0.291036	0.0573591		0.88449	0.0529121
0.271517	0.281959		0.570813	0.0624125		0.29096	0.0573591		0.884629	0.0529121
0.271585	0.281959		0.570762	0.0624125		0.290884	0.0573591		0.884768	0.0529121
0.271652	0.281854		0.570712	0.0624125		0.292104	0.0573591		0.884668	0.0529121
0.271659	0.28175		0.570661	0.0624125		0.293325	0.0573591		0.884567	0.0529121
0.271667	0.281646		0.57061	0.0624125		0.294546	0.0573591		0.884467	0.0529121
0.27167	0.281646		0.570559	0.0624125		0.295767	0.0573591		0.884367	0.0529121
0.271674	0.281646		0.570508	0.0624125		0.296999	0.0585442		0.884266	0.0529121
0.271677	0.281646		0.570458	0.0624125		0.300778	0.0650623		0.884166	0.0530499
0.271681	0.281437		0.570407	0.0624125		0.300861	0.0643513		0.883966	0.0532566
0.271708	0.281437		0.570219	0.0624125		0.301599	0.0632847		0.88628	0.05367
0.271734	0.281437		0.570031	0.0624125		0.307649	0.0626921		0.888595	0.0533944
0.271761	0.281333		0.569843	0.0624125		0.311486	0.0632847		0.89091	0.0533944
0.271788	0.281333		0.569655	0.0624125		0.311482	0.0656549		0.893226	0.0533944
0.271814	0.281333		0.569467	0.0623312		0.311474	0.0680251		0.895541	0.0535322
0.271841	0.281333		0.569279	0.0623312		0.314388	0.0661289		0.897857	0.0532566
0.271868	0.281229		0.569091	0.0623312		0.316459	0.0655364		0.902647	0.0613863
0.271894	0.281229		0.568903	0.0623312		0.31853	0.0657734		0.902806	0.0620753
0.271883	0.281124		0.569804	0.0623312		0.321518	0.0707508		0.903124	0.0629709
0.271871	0.281124		0.570705	0.0623312		0.321976	0.0600849		0.903283	0.0633154
0.27186	0.281124		0.571606	0.0623312		0.322435	0.07241		0.90376	0.0613863
0.271848	0.28102		0.572507	0.0623312		0.321496	0.073121		0.907759	0.0597328
0.271826	0.28102		0.573408	0.0623312		0.320557	0.072647		0.913758	0.0594572
0.271814	0.28102		0.574309	0.0623312		0.320949	0.0733581		0.915758	0.0589749
0.271803	0.28102		0.57521	0.0623312		0.321731	0.0716989		0.917757	0.0617308
0.271802	0.280916		0.576111	0.0623312		0.322123	0.0714619		0.919757	0.057597
0.271801	0.280916		0.578002	0.0623312		0.321921	0.0712249		0.919809	0.0686893
0.2718	0.280916		0.579894	0.0615174		0.321519	0.0707508		0.919861	0.0659334
0.271799	0.280916		0.585568	0.0680272		0.321317	0.0705138		0.919913	0.0688271
0.271798	0.280811		0.591242	0.0707125		0.321185	0.0703953		0.920069	0.0681381
0.271797	0.280811		0.591703	0.0701429		0.321053	0.0702768		0.922298	0.0646933
0.271796	0.280707		0.592394	0.0731537		0.320789	0.0701583		0.928671	0.0632465
0.271795	0.280707		0.592624	0.0677831		0.3205	0.0700398		0.932919	0.0642799
0.271793	0.280707		0.592855	0.0682713		0.320356	0.0707508		0.935044	0.0642799
0.271791	0.280707		0.593085	0.0671321		0.320212	0.0699213		0.939163	0.0707561
0.271789	0.280603		0.594776	0.0674576		0.320253	0.0698027		0.940494	0.0707561
0.271787	0.280603		0.596467	0.0669694		0.320273	0.0698027		0.941824	0.0685515
0.271785	0.280603		0.606558	0.074537		0.320293	0.0698027		0.942489	0.0644177
0.271783	0.280603		0.606505	0.0747811		0.320271	0.0698027		0.942358	0.0671736
0.271781	0.280498		0.606451	0.0743743		0.320249	0.0698027		0.942095	0.0674491
0.271778	0.280498		0.606398	0.0741301		0.320227	0.0698027		0.941964	0.0672425
0.271748	0.280394		0.60629	0.0735605		0.320206	0.0698027		0.941833	0.0666913
0.271718	0.280394		0.606237	0.0734792		0.320197	0.0696842		0.941702	0.0660023
0.271688	0.280394		0.606183	0.0733164		0.320189	0.0696842		0.941572	0.0660023
0.271658	0.280394		0.608425	0.0739674		0.32018	0.0696842		0.941441	0.0657956
0.271628	0.28029		0.610668	0.0729909		0.320172	0.0696842		0.941158	0.0657956
0.271598	0.28029		0.61291	0.0729909		0.320122	0.0696842		0.940591	0.0660712
0.271568	0.28029		0.615152	0.0811282		0.320072	0.0696842		0.940308	0.0656578
0.271537	0.28029		0.624122	0.080884		0.320022	0.0696842		0.940025	0.0656578
0.271538	0.280185		0.624856	0.0817791		0.319957	0.0695657		0.939741	0.065589
0.271539	0.280185		0.625223	0.0809654		0.319941	0.0695657		0.939458	0.065589
0.27154	0.280185		0.625958	0.0803958		0.319925	0.0695657		0.939518	0.065589
0.27154	0.280185		0.626325	0.0771409		0.319909	0.0695657		0.940203	0.0655201
0.271541	0.280185		0.626692	0.0812095		0.320161	0.0695657		0.940546	0.0655201
0.271542	0.280185		0.62706	0.0761644		0.320413	0.0695657		0.940889	0.0655201
0.271543	0.280498		0.627087	0.0761644		0.320666	0.0695657		0.941232	0.0655201
0.271917	0.278934		0.627142	0.0762458		0.320919	0.0695657		0.941575	0.0659334
0.272664	0.277369		0.627169	0.0762458		0.321032	0.0695657		0.941918	0.0654512
0.273038	0.277056		0.627197	0.0762458		0.321146	0.0695657		0.941901	0.0654512
0.273412	0.277056		0.627224	0.0762458		0.321259	0.0695657		0.941868	0.0654512
0.273786	0.278099		0.627251	0.0762458		0.321373	0.0695657		0.941851	0.0654512
0.27416	0.281124		0.627279	0.0762458		0.321402	0.0695657		0.941834	0.0654512
0.274533	0.285923		0.627008	0.0762458		0.321431	0.0695657		0.941818	0.0654512
0.27454	0.301883		0.626738	0.0762458		0.32146	0.0695657		0.941784	0.0653823
0.274544	0.301883		0.626467	0.0762458		0.321489	0.0695657		0.941769	0.0653823
0.274547	0.306577		0.626197	0.0762458		0.321418	0.0695657		0.941754	0.0653823
0.274593	0.306264		0.625926	0.0762458		0.321348	0.0695657		0.941739	0.0653823
0.274639	0.306264		0.625656	0.0762458		0.321277	0.0695657		0.941724	0.0653823
0.274684	0.306264		0.625386	0.0761644		0.321206	0.0695657		0.941709	0.0653823
0.27473	0.306264		0.625116	0.0761644		0.321266	0.0695657		0.941694	0.0653823
0.274822	0.312835		0.625112	0.0761644		0.321326	0.0695657		0.941679	0.0653823
0.274867	0.302404		0.625109	0.0761644		0.321387	0.0695657		0.941664	0.0653134
0.275196	0.3023		0.625106	0.0761644		0.321447	0.0695657		0.941646	0.0653134
0.275478	0.301361		0.625103	0.0761644		0.32147	0.0695657		0.941629	0.0653134
0.275761	0.301257		0.6251	0.0761644		0.321493	0.0695657		0.941611	0.0653134
0.276326	0.300839		0.625097	0.0761644		0.321517	0.0695657		0.941594	0.0653134
0.276891	0.301361		0.625093	0.0761644		0.32154	0.0695657		0.941576	0.0653134
0.277173	0.300318		0.62509	0.0761644		0.321547	0.0695657		0.941559	0.0653134
0.277052	0.300422		0.625282	0.0761644		0.321555	0.0695657		0.941541	0.0653134
0.27687	0.300318		0.625473	0.0761644		0.321563	0.0695657		0.941524	0.0653134
0.27681	0.299692		0.625665	0.0761644		0.32157	0.0695657		0.941694	0.0653134
0.276641	0.300214		0.625856	0.0761644		0.321545	0.0695657		0.941864	0.0653134
0.276593	0.29917		0.626048	0.0760831		0.321519	0.0695657		0.942035	0.0653134
0.276545	0.298962		0.626239	0.0760831		0.321493	0.0695657		0.942205	0.0653134
0.276497	0.298857		0.626431	0.0760831		0.321467	0.0695657		0.942376	0.0653134
0.276449	0.299275		0.626622	0.0760831		0.321584	0.0695657		0.942546	0.0653134
0.276353	0.298336		0.626598	0.0760831		0.321701	0.0695657		0.942716	0.0653134
0.276305	0.299275		0.626574	0.0760831		0.321818	0.0695657		0.942887	0.0653134
0.276503	0.298127		0.62655	0.0760831		0.321935	0.0695657		0.943247	0.0653134
0.276899	0.298023		0.626526	0.0760831		0.321919	0.0695657		0.943606	0.0653134
0.277295	0.297814		0.626502	0.0760831		0.321902	0.0695657		0.943966	0.0653134
0.277691	0.29771		0.626478	0.0760831		0.321886	0.0695657		0.944326	0.0652445
0.277889	0.29771		0.626453	0.0760831		0.32187	0.0695657		0.944686	0.0652445
0.277706	0.297606		0.626429	0.0760831		0.321824	0.0695657		0.945046	0.0652445
0.277524	0.297501		0.626461	0.0760831		0.321778	0.0695657		0.945405	0.0652445
0.276977	0.297293		0.626492	0.0760831		0.321732	0.0695657		0.945765	0.0652445
0.276795	0.297293		0.626524	0.0760831		0.32188	0.0694472		0.946012	0.0652445
0.276613	0.297188		0.626556	0.0760831		0.322075	0.0694472		0.946258	0.0652445
0.276431	0.297188		0.626587	0.0760831		0.322269	0.0694472		0.946505	0.0652445
0.276446	0.297084		0.626619	0.0760831		0.322463	0.0694472		0.946751	0.0652445
0.276462	0.297084		0.62665	0.0760831		0.323914	0.0693287		0.946998	0.0652445
0.276478	0.29698		0.626682	0.0760831		0.325365	0.0694472		0.947245	0.0652445
0.276494	0.29698		0.626563	0.0760831		0.328268	0.0597294		0.947491	0.0652445
0.27651	0.29698		0.626445	0.0760831		0.328237	0.0735951		0.947738	0.0652445
0.276526	0.296771		0.626326	0.0760831		0.328206	0.0747802		0.949091	0.0652445
0.276541	0.296771		0.626208	0.0760831		0.328145	0.0771504		0.950444	0.0652445
0.276544	0.296667		0.626089	0.0760831		0.328156	0.0769134		0.9591	0.0751655
0.27653	0.296667		0.62597	0.0760831		0.328167	0.0764393		0.959637	0.0755789
0.276516	0.296667		0.625852	0.0760831		0.328178	0.0759653		0.960712	0.0739254
0.276502	0.296667		0.625733	0.0760831		0.329883	0.0757283		0.962325	0.0727541
0.276489	0.296563		0.625797	0.0760831		0.331577	0.0752542		0.964491	0.0726852
0.276475	0.296458		0.625861	0.0760831		0.335563	0.0746617		0.966119	0.0725474
0.276461	0.296458		0.625925	0.0760831		0.336161	0.0746617		0.969374	0.0750966
0.276447	0.296458		0.625988	0.0760831		0.337359	0.0780985		0.974258	0.0778524
0.276467	0.296354		0.626052	0.0760831		0.337021	0.0805872		0.975734	0.0784036
0.276477	0.29698		0.626116	0.0760017		0.336683	0.0811798		0.975582	0.0780591
0.276487	0.29625		0.62618	0.0760017		0.336346	0.0811798		0.97543	0.0784725
0.276497	0.29625		0.626244	0.0760017		0.336008	0.0799947		0.975125	0.0725474
0.276506	0.29625		0.626174	0.0760017		0.336855	0.0797576		0.974669	0.0715829
0.276516	0.29625		0.626105	0.0760017		0.339397	0.0785725		0.97669	0.0706184
0.276526	0.29625		0.626036	0.0760017		0.340662	0.0789281		0.982753	0.0703428
0.27654	0.29625		0.625967	0.0760017		0.343194	0.0817723		0.988817	0.0753033
0.276553	0.296145		0.625897	0.0760017		0.345131	0.0861572		0.991007	0.0826063
0.276567	0.296145		0.625828	0.0760017		0.345801	0.0875793		0.99143	0.0781969
0.27658	0.296041		0.625759	0.0760017		0.347143	0.0875793		0.9924	0.0766123
0.276594	0.296041		0.62569	0.0760017		0.346986	0.0866313		0.994172	0.0773013
0.276607	0.296041		0.625697	0.0760017		0.346673	0.0844981		0.995058	0.0768879
0.276621	0.296041		0.625705	0.0760017		0.346679	0.0831945		0.994621	0.0766812
0.276634	0.295937		0.625713	0.0760017		0.346841	0.0829574		0.993748	0.0765434
0.276704	0.295832		0.625721	0.0760017		0.347166	0.0822464		0.991564	0.0764056
0.276739	0.295832		0.625729	0.0760017		0.346657	0.0828389		0.991583	0.0764056
0.276774	0.295832		0.625737	0.0760017		0.346489	0.0815353		0.991602	0.0764056
0.276809	0.295832		0.625745	0.0760017		0.346564	0.0814168		0.991622	0.0764056
0.276843	0.295728		0.625753	0.0760017		0.346638	0.0815353		0.991641	0.0763367
0.276878	0.295728		0.625753	0.0760017		0.346713	0.0814168		0.99166	0.0763367
0.276913	0.295728		0.625753	0.0760017		0.346788	0.0814168		0.991679	0.0763367
0.276934	0.295728		0.625753	0.0760017		0.34671	0.0814168		0.991698	0.0763367
0.276955	0.295624		0.625753	0.0760017		0.346556	0.0814168		0.991717	0.0763367
0.276976	0.295624		0.625753	0.0760017		0.346785	0.0811798		0.991697	0.0763367
0.276997	0.295624		0.625753	0.0760017		0.347092	0.0811798		0.991676	0.0763367
0.277018	0.295624		0.625753	0.0768968		0.347398	0.0811798		0.991656	0.0763367
0.277039	0.295519		0.627439	0.0771409		0.347705	0.0811798		0.991635	0.0763367
0.27706	0.295519		0.63081	0.0771409		0.34734	0.0811798		0.991615	0.0763367
0.277081	0.295519		0.632496	0.0763272		0.346976	0.0811798		0.991595	0.0763367
0.276975	0.295519		0.634182	0.0771409		0.346611	0.0811798		0.991574	0.0763367
0.27687	0.295415		0.635868	0.0812095		0.346247	0.0811798		0.991554	0.0763367
0.276764	0.295415		0.637554	0.0812909		0.346286	0.0811798		0.991434	0.0763367
0.276658	0.295415		0.639116	0.0851968		0.346325	0.0811798		0.991314	0.0763367
0.276553	0.295415		0.638993	0.085685		0.346403	0.0810613		0.991195	0.0763367
0.276447	0.295311		0.63887	0.0860105		0.346542	0.0810613		0.991075	0.0763367
0.276341	0.295311		0.638747	0.0860105		0.34668	0.0810613		0.990955	0.0763367
0.276236	0.295311		0.638624	0.0855223		0.346818	0.0810613		0.990836	0.0763367
0.276119	0.295311		0.638377	0.0845458		0.346957	0.0810613		0.990716	0.0763367
0.276002	0.295206		0.638254	0.0841389		0.346884	0.0810613		0.990596	0.0763367
0.275885	0.295206		0.638248	0.0845458		0.346811	0.0810613		0.990713	0.0763367
0.275768	0.295206		0.638241	0.0837321		0.346738	0.0810613		0.990829	0.0763367
0.275652	0.295206		0.638228	0.0829183		0.346666	0.0810613		0.990945	0.0763367
0.275535	0.295206		0.638215	0.0829183		0.346682	0.0810613		0.991062	0.0763367
0.275418	0.295206		0.638202	0.0816164		0.346698	0.0810613		0.991178	0.0763367
0.275301	0.295102		0.641033	0.0801517		0.346714	0.0810613		0.991295	0.0763367
0.275735	0.294894		0.643864	0.0784429		0.346731	0.0810613		0.991412	0.0763367
0.276168	0.294581		0.649526	0.0771409		0.346845	0.0810613		0.991528	0.0763367
0.276385	0.294581		0.652041	0.0807213		0.346959	0.0810613		0.991522	0.0763367
0.276602	0.295102		0.655814	0.089835		0.347073	0.0810613		0.991517	0.0763367
0.276819	0.294059		0.657072	0.0926016		0.347187	0.0810613		0.991505	0.0762678
0.277036	0.294059		0.658329	0.0934967		0.347082	0.0810613		0.9915	0.0762678
0.278284	0.29312		0.659587	0.0934967		0.346978	0.0810613		0.991494	0.0762678
0.279116	0.30981		0.659591	0.092683		0.346873	0.0810613		0.991489	0.0762678
0.282762	0.306368		0.659599	0.092683		0.346769	0.0810613		0.991483	0.0762678
0.282762	0.306159		0.659608	0.0903232		0.346867	0.0810613		0.991445	0.0762678
0.282762	0.306159		0.65962	0.0894281		0.347065	0.0809427		0.991407	0.0762678
0.282762	0.305951		0.661602	0.0887771		0.347164	0.0809427		0.991369	0.0762678
0.282762	0.305951		0.663584	0.0894281		0.347059	0.0809427		0.991331	0.0762678
0.282762	0.305951		0.665566	0.0881262		0.346953	0.0809427		0.991293	0.0762678
0.282762	0.305846		0.66953	0.0876379		0.346848	0.0809427		0.991255	0.0762678
0.282883	0.305742		0.673494	0.0905673		0.346743	0.0809427		0.991217	0.0762678
0.283004	0.305638		0.675476	0.0934967		0.34698	0.0809427		0.991179	0.0762678
0.283064	0.305638		0.675608	0.0956124		0.347218	0.0809427		0.991402	0.0762678
0.283125	0.305534		0.676006	0.0991114		0.347456	0.0809427		0.991625	0.0762678
0.283185	0.305534		0.676139	0.0987046		0.347694	0.0809427		0.991847	0.0762678
0.283246	0.305429		0.676272	0.0990301		0.347691	0.0809427		0.99207	0.0762678
0.28325	0.305429		0.676492	0.0952056		0.347688	0.0809427		0.992293	0.0762678
0.283254	0.305429		0.676398	0.0949614		0.347685	0.0809427		0.992515	0.0762678
0.283258	0.305429		0.676351	0.0947987		0.347681	0.0809427		0.992738	0.0762678
0.283262	0.305325		0.676257	0.0943105		0.347597	0.0809427		0.992961	0.0762678
0.283266	0.304595		0.67621	0.0941477		0.347512	0.0809427		0.992745	0.0762678
0.283269	0.305221		0.676164	0.093985		0.347427	0.0809427		0.992529	0.0762678
0.283273	0.305221		0.676062	0.0939036		0.347343	0.0809427		0.992313	0.0762678
0.283277	0.305116		0.675961	0.0938222		0.347285	0.0809427		0.992097	0.0762678
0.283267	0.305116		0.67586	0.0938222		0.347226	0.0809427		0.993097	0.0771635
0.283256	0.305116		0.675759	0.0938222		0.347168	0.0809427		1.00055	0.0823307
0.283245	0.305116		0.675658	0.0937409		0.34711	0.0809427		1.00242	0.0770946
0.283234	0.305012		0.675557	0.0937409		0.347183	0.0809427		1.00428	0.0857755
0.283213	0.305012		0.675354	0.0937409		0.347255	0.0809427		1.00617	0.0871534
0.283202	0.304908		0.675588	0.0936595		0.347327	0.0809427		1.0062	0.0868089
0.283191	0.304908		0.675821	0.0936595		0.3474	0.0809427		1.00626	0.0891514
0.283201	0.304908		0.676055	0.0936595		0.34745	0.0809427		1.00637	0.082124
0.283212	0.304908		0.676289	0.0936595		0.3475	0.0809427		1.01236	0.0804705
0.283222	0.304803		0.676522	0.0936595		0.34755	0.0809427		1.01535	0.0804016
0.283232	0.304803		0.676756	0.0936595		0.3476	0.0809427		1.01865	0.0766812
0.283243	0.304803		0.676989	0.0936595		0.348745	0.0809427		1.01926	0.0889447
0.283264	0.304699		0.677223	0.0936595		0.349891	0.0809427		1.01987	0.0917005
0.283274	0.304699		0.677107	0.0936595		0.352183	0.0807057		1.02018	0.0917005
0.283274	0.304699		0.676991	0.0936595		0.353331	0.0809427		1.02194	0.096041
0.283273	0.304699		0.676875	0.0936595		0.356851	0.088883		1.0231	0.0884624
0.283272	0.304595		0.676759	0.0936595		0.356924	0.0908976		1.02541	0.0878423
0.283271	0.30449		0.676643	0.0941477		0.357071	0.0918457		1.02772	0.0871534
0.283271	0.30449		0.676527	0.0935781		0.357356	0.0916087		1.03004	0.0866711
0.28327	0.30449		0.67641	0.0935781		0.357928	0.0899496		1.03068	0.0865333
0.28327	0.30449		0.676294	0.0935781		0.358213	0.08912		1.03133	0.0866711
0.28328	0.304386		0.676199	0.0935781		0.360929	0.0886459		1.03198	0.0868089
0.283291	0.304386		0.676104	0.0935781		0.362288	0.089594		1.03328	0.0930095
0.283301	0.304386		0.676009	0.0935781		0.363646	0.089831		1.03495	0.0948697
0.283312	0.303552		0.675914	0.0935781		0.364051	0.0930308		1.03467	0.0921139
0.283322	0.304282		0.675818	0.0935781		0.364457	0.0831945		1.03424	0.0912182
0.283333	0.304282		0.675723	0.0935781		0.364862	0.0963491		1.0341	0.0912182
0.283343	0.304282		0.675628	0.0935781		0.365335	0.0967047		1.03364	0.0906671
0.283354	0.304282		0.675533	0.0935781		0.365401	0.0961121		1.03348	0.0903226
0.283363	0.304177		0.675613	0.0935781		0.365467	0.0963491		1.03333	0.0908738
0.283373	0.304177		0.675692	0.0935781		0.369766	0.0925568		1.03317	0.0901848
0.283382	0.304177		0.675772	0.0935781		0.371176	0.0923198		1.03286	0.090047
0.283392	0.304177		0.675852	0.0935781		0.372101	0.0929123		1.03325	0.0899092
0.283401	0.304177		0.675931	0.0935781		0.373026	0.0944529		1.03344	0.0899092
0.283411	0.304073		0.676011	0.0935781		0.373951	0.0849721		1.03383	0.0898403
0.283421	0.304073		0.676091	0.0935781		0.374876	0.0996674		1.03422	0.0897714
0.28343	0.304073		0.67617	0.0935781		0.37538	0.103815		1.03441	0.0897714
0.283426	0.303969		0.676101	0.0935781		0.375548	0.103104		1.03442	0.0897025
0.283424	0.303969		0.676032	0.0935781		0.376458	0.101445		1.03442	0.0897025
0.283422	0.303969		0.675963	0.0935781		0.376762	0.101327		1.03442	0.0897025
0.28342	0.303969		0.675894	0.0935781		0.376528	0.101327		1.03442	0.0897025
0.283418	0.303969		0.675825	0.0935781		0.375828	0.10026		1.03442	0.0897025
0.283416	0.303864		0.675756	0.0935781		0.375782	0.0999044		1.03442	0.0897025
0.283414	0.303864		0.675687	0.0935781		0.375736	0.0997859		1.03443	0.0897025
0.283006	0.303864		0.675618	0.0935781		0.37569	0.0996674		1.03443	0.0897025
0.282598	0.303864		0.675641	0.0935781		0.375711	0.0995489		1.03444	0.0897025
0.28219	0.303864		0.675664	0.0935781		0.375844	0.0994304		1.03445	0.0896336
0.281782	0.30376		0.675687	0.0935781		0.37591	0.0994304		1.03446	0.0896336
0.281374	0.30376		0.675733	0.0934967		0.37591	0.0994304		1.03447	0.0896336
0.280966	0.30376		0.675756	0.0934967		0.37591	0.0994304		1.03447	0.0896336
0.280557	0.30376		0.675779	0.0934967		0.375909	0.0993119		1.03448	0.0896336
0.280149	0.30376		0.675802	0.0934967		0.375909	0.0993119		1.03452	0.0896336
0.280292	0.303656		0.675607	0.0934967		0.375674	0.0993119		1.03456	0.0896336
0.280363	0.303656		0.675412	0.0934967		0.37544	0.0993119		1.0346	0.0896336
0.280435	0.303656		0.675216	0.0934967		0.375205	0.0993119		1.03464	0.0896336
0.280506	0.303656		0.675021	0.0934967		0.374971	0.0993119		1.03468	0.0896336
0.280577	0.303656		0.674825	0.0934967		0.375577	0.0991934		1.03472	0.0896336
0.280648	0.303656		0.67463	0.0934967		0.376183	0.0991934		1.03476	0.0895647
0.28072	0.303552		0.674435	0.0934967		0.376789	0.0991934		1.03481	0.0895647
0.280756	0.303552		0.674239	0.0934967		0.377395	0.0991934		1.03495	0.0895647
0.280828	0.303447		0.67457	0.0934967		0.377459	0.0991934		1.0351	0.0895647
0.280864	0.303447		0.674901	0.0934967		0.377524	0.0991934		1.03525	0.0895647
0.2809	0.303447		0.675233	0.0934967		0.377589	0.0991934		1.0354	0.0895647
0.280936	0.303447		0.675564	0.0934967		0.377655	0.0991934		1.03555	0.0895647
0.280972	0.303447		0.675895	0.0934967		0.377548	0.0991934		1.0357	0.0895647
0.281008	0.303447		0.676226	0.0934967		0.377442	0.0991934		1.03585	0.0895647
0.281324	0.303447		0.676557	0.0934967		0.37723	0.0990749		1.03596	0.0894958
0.281639	0.303447		0.676888	0.0934967		0.377193	0.0990749		1.03592	0.0894958
0.28227	0.303447		0.676818	0.0934967		0.377156	0.0990749		1.03588	0.0894958
0.282586	0.303552		0.676748	0.0934967		0.37712	0.0990749		1.03584	0.0894958
0.282901	0.303447		0.676677	0.0934967		0.377083	0.0990749		1.0358	0.0894958
0.283217	0.303239		0.676607	0.0934967		0.376968	0.0990749		1.03576	0.0894958
0.283532	0.302926		0.676537	0.0934967		0.376852	0.0990749		1.03572	0.0894958
0.287595	0.311271		0.676467	0.0934967		0.376737	0.0990749		1.03569	0.0894958
0.00520021	0		0.676397	0.0934967		0.376623	0.0990749		1.0357	0.0894958
0.00518817	0		0.676327	0.0934967		0.376948	0.0990749		1.03571	0.0894958
0.00517614	0		0.676199	0.0934967		0.377272	0.0990749		1.03571	0.0894958
0.00516411	0		0.676071	0.0934967		0.377597	0.0990749		1.03572	0.0894958
0.00515209	0		0.675944	0.0934967		0.377923	0.0990749		1.03573	0.0894958
0.00514007	0		0.675816	0.0934967		0.377929	0.0990749		1.03574	0.089427
0.00512805	0		0.675689	0.0934967		0.377936	0.0990749		1.03575	0.089427
0.00511604	0		0.675561	0.0934967		0.377943	0.0990749		1.03576	0.089427
0.00510404	0		0.675433	0.0934967		0.37795	0.0990749		1.03663	0.089427
0.00546954	0		0.675306	0.0934967		0.377924	0.0989564		1.0375	0.089427
0.00583509	0		0.675328	0.0934967		0.377897	0.0989564		1.03836	0.089427
0.00620068	0		0.675351	0.0934967		0.377871	0.0989564		1.03923	0.089427
0.00656632	0		0.675374	0.0934967		0.377844	0.0989564		1.0401	0.089427
0.00693199	0		0.675396	0.0934967		0.377836	0.0989564		1.04096	0.089427
0.00729771	0		0.675419	0.0934967		0.377828	0.0989564		1.04183	0.089427
0.00766348	0		0.675441	0.0934967		0.37782	0.0989564		1.0427	0.089427
0.00802928	0		0.675464	0.0934967		0.377812	0.0989564		1.04448	0.091356
0.00761708	0		0.675487	0.0934967		0.377815	0.0989564		1.04537	0.0938363
0.00720495	0		0.677635	0.0934967		0.377817	0.0989564		1.04715	0.0998991
0.00679288	0		0.679783	0.0934967		0.37782	0.0989564		1.04804	0.101897
0.00638087	0		0.681932	0.0934967		0.377823	0.0989564		1.04893	0.102517
0.00596892	0		0.686229	0.0941477		0.377819	0.0989564		1.04982	0.102586
0.00555703	0		0.688377	0.0971585		0.377814	0.0989564		1.05255	0.0995547
0.0051452	0		0.692674	0.102285		0.37781	0.0989564		1.05529	0.0967988
0.00473344	0		0.692665	0.10554		0.377806	0.0989564		1.05802	0.0958343
0.00474453	0		0.692647	0.107167		0.377808	0.0989564		1.0616	0.0947319
0.00475567	0		0.692638	0.106679		0.37781	0.0989564		1.06246	0.0952142
0.00476688	0		0.69262	0.105377		0.377812	0.0989564		1.06417	0.0994169
0.00477815	0		0.692611	0.10375		0.377814	0.0989564		1.06502	0.102517
0.00478948	0		0.694379	0.102773		0.377808	0.0989564		1.06758	0.106306
0.00480087	0		0.696155	0.102448		0.377802	0.0989564		1.06891	0.106375
0.00481233	0		0.697932	0.102285		0.377796	0.0989564		1.07552	0.101759
0.00482384	0		0.699708	0.102285		0.37779	0.0989564		1.07962	0.101277
0.00508024	0		0.705037	0.10554		0.377814	0.0989564		1.08107	0.102448
0.00533664	0		0.707048	0.113107		0.377862	0.0988379		1.08399	0.107684
0.00559305	0		0.707282	0.11506		0.377885	0.0988379		1.08544	0.103964
0.00584945	0		0.707399	0.114898		0.377873	0.0988379		1.0869	0.113058
0.00610586	0		0.707516	0.114003		0.377861	0.0988379		1.08835	0.114298
0.00636227	0		0.707896	0.111073		0.377848	0.0988379		1.08981	0.114436
0.00661868	0		0.708042	0.110585		0.377836	0.0988379		1.08947	0.113609
0.00687509	0		0.708187	0.110259		0.377685	0.0988379		1.08914	0.112232
0.00640201	0		0.708479	0.109934		0.377534	0.0988379		1.0888	0.110302
0.00592893	0		0.708771	0.109771		0.377383	0.0988379		1.08846	0.108718
0.00545585	0		0.708917	0.109771		0.377232	0.0988379		1.08779	0.10734
0.00498278	0		0.708952	0.10969		0.377251	0.0988379		1.08746	0.107409
0.00450972	0		0.708987	0.10969		0.37727	0.0988379		1.08712	0.107409
0.00403666	0		0.709022	0.109608		0.377289	0.0988379		1.08669	0.107133
0.0035636	0		0.709057	0.10969		0.379485	0.0964676		1.0854	0.106513
0.00309055	0		0.709092	0.109608		0.381138	0.095164		1.08496	0.106444
0.00394079	0		0.709128	0.109608		0.382064	0.0968232		1.0841	0.106375
0.00479142	0		0.709163	0.109608		0.383996	0.108319		1.08369	0.106306
0.00564245	0.000417253		0.709198	0.109608		0.384035	0.108319		1.08372	0.106306
0.00734566	0.0102227		0.709251	0.109608		0.384783	0.117681		1.08376	0.106306
0.00905042	0.010327		0.709305	0.109608		0.385493	0.104526		1.08378	0.106238
0.0102583	0.0138737		0.709358	0.109608		0.386203	0.103341		1.08381	0.106238
0.0109698	0.0143952		0.709465	0.109527		0.386913	0.102156		1.08383	0.106238
0.0113263	0.0133521		0.709519	0.109527		0.388059	0.100971		1.08385	0.106238
0.0116833	0.0133521		0.709572	0.109527		0.389204	0.102512		1.08377	0.106238
0.0120409	0.0133521		0.709626	0.109527		0.39035	0.102156		1.08368	0.106238
0.012399	0.0133521		0.709666	0.109527		0.391495	0.107371		1.08359	0.106238
0.0127575	0.0134564		0.709706	0.109527		0.391775	0.110689		1.08351	0.106238
0.012905	0.0133521		0.709747	0.109446		0.392054	0.112704		1.08333	0.106169
0.0133473	0.0125176		0.709787	0.109446		0.392334	0.113059		1.08325	0.106169
0.0134948	0.012309		0.709827	0.109446		0.393053	0.108674		1.08316	0.106169
0.0136422	0.012309		0.709867	0.109446		0.396086	0.107845		1.08332	0.106169
0.0137896	0.0122047		0.709908	0.109446		0.399118	0.108674		1.08348	0.106169
0.0139371	0.0122047		0.709948	0.109446		0.398752	0.1178		1.08364	0.106169
0.0134942	0.0122047		0.709954	0.109446		0.398927	0.121473		1.0838	0.106169
0.0130514	0.0122047		0.70996	0.109446		0.399197	0.12017		1.08396	0.106169
0.0126086	0.0122047		0.709971	0.109364		0.398671	0.117563		1.08411	0.106169
0.0121659	0.0122047		0.709977	0.109364		0.398274	0.117088		1.08427	0.106169
0.0112806	0.011996		0.709983	0.109364		0.397876	0.116733		1.08443	0.106169
0.0108381	0.0121003		0.709989	0.109364		0.398222	0.11614		1.08443	0.106169
0.0103957	0.0121003		0.709863	0.109283		0.398567	0.115903		1.08442	0.106169
0.0105632	0.011996		0.709732	0.109283		0.398912	0.115666		1.08441	0.1061
0.0107308	0.011996		0.709601	0.109283		0.399258	0.115429		1.0844	0.1061
0.0108984	0.011996		0.709469	0.109283		0.399432	0.115429		1.08439	0.1061
0.011066	0.011996		0.709338	0.109283		0.399607	0.115192		1.08438	0.1061
0.0112336	0.011996		0.709207	0.109283		0.399782	0.115192		1.08438	0.1061
0.0114012	0.011996		0.709075	0.109283		0.399957	0.115192		1.08437	0.1061
0.0117364	0.0118917		0.708944	0.109283		0.399793	0.114955		1.08426	0.1061
0.0116388	0.0118917		0.709104	0.109283		0.399739	0.114955		1.08415	0.1061
0.0115411	0.0118917		0.709265	0.109283		0.399748	0.114955		1.08404	0.1061
0.0114435	0.0118917		0.709586	0.109202		0.399766	0.114955		1.08393	0.1061
0.0113459	0.0118917		0.709746	0.109202		0.399775	0.114837		1.08382	0.1061
0.0112482	0.0118917		0.709907	0.109202		0.399739	0.114837		1.08371	0.1061
0.0111506	0.0118917		0.710068	0.109202		0.399704	0.114837		1.0836	0.1061
0.011053	0.0118917		0.710228	0.109202		0.399669	0.114837		1.08349	0.1061
0.0109553	0.0118917		0.710038	0.109202		0.399634	0.114837		1.08351	0.1061
0.0109805	0.0118917		0.709847	0.109202		0.399996	0.114837		1.08353	0.1061
0.0110057	0.0117874		0.709657	0.109202		0.400357	0.114837		1.08356	0.1061
0.0110309	0.0117874		0.709467	0.109202		0.400718	0.114837		1.08358	0.1061
0.0110561	0.0117874		0.709276	0.109202		0.40108	0.114718		1.0836	0.1061
0.0110813	0.0117874		0.709086	0.109202		0.401123	0.114718		1.08364	0.106031
0.0111065	0.0117874		0.708896	0.109202		0.401167	0.114718		1.08366	0.106031
0.0111317	0.0117874		0.708749	0.10912		0.401211	0.114718		1.08361	0.106031
0.0111569	0.0117874		0.708793	0.10912		0.401254	0.114718		1.08355	0.106031
0.0111738	0.0117874		0.708837	0.10912		0.401133	0.114718		1.08349	0.106031
0.0111907	0.0117874		0.708881	0.10912		0.401011	0.114718		1.08344	0.106031
0.0112075	0.0117874		0.708925	0.10912		0.40089	0.114718		1.08338	0.106031
0.0112244	0.0117874		0.708969	0.10912		0.400769	0.114718		1.08332	0.106031
0.0112413	0.0117874		0.709013	0.10912		0.400596	0.114718		1.08327	0.106031
0.0112582	0.0117874		0.709057	0.10912		0.400424	0.114718		1.08321	0.105962
0.0112751	0.0117874		0.709072	0.10912		0.400251	0.1146		1.08343	0.106031
0.011292	0.0117874		0.709086	0.10912		0.400079	0.114718		1.08365	0.106031
0.0113283	0.0117874		0.7091	0.10912		0.400072	0.1146		1.08387	0.105962
0.0113647	0.0117874		0.709114	0.10912		0.400065	0.1146		1.0841	0.105962
0.011401	0.0117874		0.709128	0.10912		0.400057	0.1146		1.08432	0.105962
0.0114374	0.0117874		0.709143	0.10912		0.40005	0.1146		1.08454	0.106031
0.0114737	0.0117874		0.709157	0.109039		0.400143	0.1146		1.08476	0.105962
0.0115101	0.0117874		0.709171	0.109039		0.400235	0.1146		1.08498	0.105962
0.0115465	0.0117874		0.709044	0.109039		0.400328	0.1146		1.08664	0.105893
0.0115828	0.0117874		0.708917	0.109039		0.400421	0.1146		1.0883	0.105755
0.0115467	0.0117874		0.70879	0.109039		0.400367	0.1146		1.09161	0.107409
0.0115105	0.0117874		0.708663	0.109039		0.400312	0.1146		1.09327	0.109751
0.0114743	0.0117874		0.708536	0.109039		0.400258	0.1146		1.09492	0.105755
0.0114382	0.0117874		0.708408	0.109039		0.400203	0.1146		1.09658	0.115607
0.011402	0.0117874		0.708281	0.109039		0.400343	0.1146		1.09894	0.119672
0.0113659	0.0117874		0.708154	0.109039		0.400482	0.1146		1.09929	0.119603
0.0113297	0.0117874		0.710396	0.109039		0.400622	0.1146		1.09963	0.118846
0.0112936	0.0117874		0.714879	0.108957		0.400761	0.1146		1.10068	0.11485
0.0112063	0.0117874		0.717121	0.108876		0.400621	0.1146		1.10103	0.113541
0.011119	0.0117874		0.719362	0.108713		0.400481	0.1146		1.10296	0.112369
0.0110317	0.0117874		0.721604	0.108957		0.400341	0.1146		1.10488	0.111405
0.0109444	0.0117874		0.726088	0.112701		0.400202	0.1146		1.10874	0.110991
0.0108571	0.0116831		0.726889	0.122384		0.400178	0.1146		1.11259	0.113609
0.0107698	0.0116831		0.727156	0.124011		0.400155	0.1146		1.11644	0.123944
0.0106825	0.0116831		0.727423	0.124581		0.400131	0.1146		1.11665	0.133038
0.0105952	0.0116831		0.72769	0.124011		0.400108	0.1146		1.11686	0.127182
0.0119565	0.0116831		0.727957	0.123686		0.400112	0.1146		1.11706	0.127182
0.0133178	0.0116831		0.728224	0.123035		0.400116	0.1146		1.11747	0.124908
0.0146792	0.0116831		0.730041	0.121326		0.400121	0.1146		1.11768	0.123737
0.0160407	0.0116831		0.731252	0.12035		0.400125	0.1146		1.11788	0.122566
0.0174022	0.0116831		0.731858	0.120024		0.400233	0.1146		1.11809	0.121119
0.0187639	0.0115788		0.732464	0.119861		0.400342	0.1146		1.11919	0.121119
0.0201256	0.013665		0.734347	0.119373		0.400451	0.1146		1.12028	0.12043
0.0216644	0.0205497		0.735624	0.120268		0.400559	0.1146		1.12138	0.11981
0.0218415	0.0161686		0.738177	0.124744		0.400549	0.1146		1.12358	0.119466
0.0220186	0.0176289		0.739454	0.129219		0.400538	0.1146		1.12577	0.123462
0.0221958	0.0176289		0.740731	0.130114		0.400527	0.1146		1.12687	0.119948
0.022373	0.0172117		0.742008	0.123116		0.400516	0.1146		1.1272	0.13042
0.0225503	0.0176289		0.743284	0.133044		0.400168	0.1146		1.12754	0.13166
0.0227277	0.0163772		0.743224	0.132637		0.399819	0.1146		1.12787	0.132487
0.0229051	0.0157513		0.743164	0.132474		0.399471	0.1146		1.1282	0.132831
0.0258816	0.0150211		0.743104	0.131742		0.399328	0.114481		1.12854	0.13166
0.0268738	0.0147082		0.742985	0.129301		0.399534	0.114481		1.1292	0.128491
0.027866	0.0147082		0.742925	0.128161		0.39974	0.114481		1.12954	0.127389
0.0308426	0.0165858		0.742865	0.12751		0.399946	0.114481		1.1298	0.127044
0.0313056	0.0175246		0.742805	0.127022		0.39994	0.114481		1.13006	0.126837
0.0322319	0.0216972		0.742824	0.126778		0.399935	0.114481		1.13058	0.126769
0.0340849	0.0238877		0.742843	0.126615		0.399929	0.114481		1.1311	0.126217
0.0346204	0.022323		0.742862	0.126453		0.399924	0.114481		1.13137	0.12608
0.0346926	0.022323		0.742881	0.126371		0.400543	0.114481		1.13165	0.125873
0.0348369	0.0218015		0.7429	0.12629		0.401163	0.114481		1.13169	0.125666
0.0349091	0.0216972		0.742919	0.12629		0.401783	0.114363		1.13171	0.125666
0.0350535	0.0215928		0.742938	0.126208		0.404005	0.114126		1.13174	0.125597
0.0351258	0.0215928		0.742957	0.126208		0.405606	0.114837		1.13178	0.12546
0.0351746	0.0215928		0.742955	0.126127		0.407208	0.114126		1.13173	0.125528
0.0352234	0.0214885		0.742952	0.126046		0.408954	0.122658		1.13168	0.12546
0.0352722	0.0213842		0.742951	0.126046		0.409099	0.125503		1.13163	0.12546
0.0353211	0.0213842		0.74295	0.126046		0.409389	0.127873		1.13158	0.12546
0.0353699	0.0213842		0.742948	0.125964		0.411072	0.124792		1.13153	0.12546
0.0354675	0.0213842		0.742947	0.125883		0.413594	0.123725		1.13148	0.12546
0.0355164	0.0213842		0.742932	0.125883		0.416117	0.124673		1.13143	0.125391
0.0355623	0.0213842		0.742918	0.125883		0.416549	0.127873		1.13138	0.125391
0.0356081	0.0212799		0.742888	0.125883		0.417411	0.132258		1.13182	0.125391
0.035654	0.0212799		0.742874	0.125802		0.417755	0.132376		1.13271	0.125391
0.0356999	0.0212799		0.742859	0.125802		0.417493	0.128703		1.13315	0.125322
0.0357458	0.0212799		0.742845	0.12572		0.418587	0.12811		1.1336	0.125322
0.0357917	0.0212799		0.74283	0.12572		0.419682	0.127636		1.13404	0.125322
0.0358376	0.0212799		0.742934	0.12572		0.420777	0.127399		1.13449	0.125322
0.0358835	0.0212799		0.743141	0.12572		0.421872	0.127399		1.13493	0.125391
0.0359959	0.0212799		0.743245	0.125639		0.424129	0.127754		1.13494	0.125322
0.0361083	0.0212799		0.743349	0.125639		0.426386	0.126806		1.13494	0.125322
0.0362207	0.0212799		0.743452	0.125639		0.4309	0.134154		1.13494	0.125253
0.0363331	0.0212799		0.743556	0.125639		0.431091	0.141502		1.13495	0.125322
0.0364455	0.0212799		0.74366	0.125639		0.431283	0.144701		1.13495	0.125322
0.0365579	0.0212799		0.743657	0.125557		0.431496	0.145294		1.13496	0.125322
0.0366704	0.0212799		0.743655	0.125557		0.431709	0.144938		1.13496	0.125322
0.0367828	0.0212799		0.743654	0.125557		0.432136	0.142568		1.13495	0.125322
0.0366066	0.0212799		0.743652	0.125557		0.431543	0.140672		1.13495	0.125253
0.0364304	0.0212799		0.743651	0.125557		0.431246	0.140198		1.13494	0.125253
0.0362542	0.0211756		0.74365	0.125476		0.43095	0.139013		1.13493	0.125253
0.0360779	0.0211756		0.743648	0.125476		0.431658	0.138657		1.13492	0.125253
0.0359017	0.0211756		0.743872	0.125395		0.431808	0.13842		1.13491	0.125253
0.0357255	0.0211756		0.744096	0.125395		0.431721	0.138065		1.13491	0.125253
0.0355493	0.0211756		0.74432	0.125395		0.431634	0.138065		1.1349	0.125253
0.0353731	0.0211756		0.744544	0.125395		0.431548	0.138065		1.13438	0.125253
0.03535	0.0211756		0.744768	0.125395		0.431885	0.137946		1.13387	0.125253
0.0353269	0.0211756		0.744992	0.125395		0.432053	0.137828		1.13335	0.125253
0.0353038	0.0211756		0.745216	0.125395		0.432222	0.137828		1.13284	0.125253
0.0352807	0.0211756		0.74544	0.125395		0.431994	0.137828		1.13232	0.125253
0.0352575	0.0211756		0.745543	0.125395		0.431765	0.137591		1.13181	0.125253
0.0352344	0.0211756		0.745646	0.125395		0.431536	0.137828		1.13129	0.125253
0.0352113	0.0211756		0.745749	0.125313		0.431308	0.137591		1.13078	0.125253
0.0351882	0.0211756		0.745852	0.125313		0.430883	0.137472		1.13091	0.125184
0.0351843	0.0211756		0.746058	0.125232		0.43067	0.137354		1.13105	0.125184
0.0351805	0.0211756		0.746161	0.125232		0.430457	0.137354		1.13119	0.125184
0.0351766	0.0211756		0.746264	0.125232		0.430399	0.137354		1.13133	0.125184
0.0351728	0.0211756		0.746011	0.125232		0.430341	0.137354		1.13147	0.125184
0.035169	0.0211756		0.745759	0.125232		0.430283	0.136287		1.13161	0.125184
0.0351651	0.0211756		0.745506	0.125232		0.430225	0.137235		1.13174	0.125184
0.0351613	0.0211756		0.745254	0.125232		0.42993	0.137354		1.13188	0.125184
0.0351575	0.0211756		0.745001	0.125151		0.429634	0.137354		1.13149	0.125184
0.0351303	0.0211756		0.744749	0.125151		0.429339	0.137354		1.1311	0.125184
0.0351032	0.0211756		0.744496	0.125151		0.429044	0.137354		1.13071	0.125184
0.0350761	0.0211756		0.744244	0.125151		0.429085	0.137235		1.13032	0.125184
0.035049	0.0211756		0.744267	0.125151		0.429127	0.137235		1.12994	0.125184
0.035022	0.0211756		0.744289	0.125151		0.429169	0.137235		1.12916	0.125046
0.034995	0.0211756		0.744312	0.125151		0.429211	0.137117		1.12877	0.124839
0.0349681	0.0211756		0.744335	0.125151		0.429196	0.137235		1.13063	0.125115
0.0349412	0.0211756		0.744357	0.125151		0.42918	0.137117		1.13436	0.123255
0.0349296	0.0211756		0.74438	0.125069		0.429165	0.137117		1.13622	0.123806
0.0349179	0.0211756		0.744403	0.125069		0.42915	0.137117		1.13995	0.129042
0.0349063	0.0211756		0.744426	0.124988		0.429104	0.137117		1.14181	0.133176
0.0348947	0.0211756		0.745218	0.124988		0.429058	0.137117		1.14367	0.132969
0.0348831	0.0211756		0.74601	0.124906		0.429012	0.136998		1.14324	0.141237
0.0348715	0.0211756		0.746802	0.124988		0.428967	0.136998		1.14302	0.141512
0.0348599	0.0211756		0.748387	0.124906		0.428836	0.136998		1.1428	0.140754
0.0348483	0.0211756		0.749179	0.124906		0.428705	0.13688		1.14193	0.137241
0.0350545	0.0211756		0.750764	0.124906		0.428575	0.136998		1.14215	0.137379
0.0352607	0.0211756		0.753585	0.128161		0.428444	0.136998		1.14236	0.137379
0.0354669	0.0211756		0.754995	0.12336		0.428657	0.136998		1.14257	0.137379
0.0356731	0.0211756		0.757816	0.138658		0.42887	0.136998		1.14279	0.13731
0.0358792	0.0211756		0.759226	0.141181		0.429084	0.13688		1.14322	0.137654
0.0360854	0.0211756		0.760637	0.142727		0.429297	0.13688		1.14343	0.136483
0.0362916	0.0211756		0.762047	0.143297		0.429247	0.13688		1.14364	0.135863
0.0364978	0.0211756		0.762019	0.142483		0.429197	0.13688		1.14569	0.135518
0.0382277	0.0211756		0.761977	0.139716		0.429147	0.13688		1.14774	0.136207
0.0399575	0.0211756		0.761963	0.139065		0.429097	0.13688		1.15184	0.14103
0.0451472	0.0261826		0.761949	0.138658		0.428801	0.13688		1.15593	0.151364
0.048607	0.030981		0.763126	0.138414		0.428505	0.13688		1.15798	0.14854
0.0503369	0.030981		0.764317	0.138333		0.428208	0.13688		1.16003	0.1504
0.0511814	0.0320242		0.766699	0.137845		0.427912	0.13688		1.16032	0.151089
0.0516037	0.039639		0.76789	0.137845		0.428438	0.136761		1.16089	0.150882
0.0524482	0.0297293		0.769081	0.145168		0.4287	0.136761		1.16117	0.149986
0.053715	0.0289991		0.771463	0.143297		0.428963	0.136761		1.16146	0.148746
0.0547205	0.0286861		0.772065	0.146226		0.428827	0.136761		1.16175	0.147231
0.0567317	0.0286861		0.77327	0.150783		0.428691	0.136761		1.16203	0.150124
0.0617607	0.0383873		0.774475	0.153224		0.428556	0.136761		1.16239	0.151296
0.0620975	0.038283		0.775077	0.153712		0.42842	0.136761		1.16245	0.144268
0.0625464	0.0364053		0.77568	0.153224		0.42853	0.136761		1.16252	0.14413
0.0626587	0.0355708		0.776283	0.15241		0.428641	0.136761		1.16258	0.143993
0.0665677	0.0355708		0.776061	0.152329		0.428751	0.136761		1.16264	0.143855
0.0685223	0.0354665		0.776006	0.146714		0.428804	0.136643		1.16271	0.14351
0.0704771	0.0364053		0.775951	0.146389		0.428747	0.136643		1.16277	0.143304
0.0782969	0.0468366		0.775895	0.146063		0.428689	0.136643		1.16284	0.143166
0.0779962	0.0489229		0.77584	0.146063		0.428632	0.136643		1.16277	0.142959
0.0778458	0.0489229		0.775915	0.1459		0.428607	0.136643		1.16271	0.142959
0.0776955	0.0487143		0.77599	0.1459		0.428582	0.136643		1.16264	0.142821
0.0773948	0.0455849		0.776065	0.1459		0.428557	0.136643		1.16258	0.142821
0.0770942	0.0452719		0.77614	0.145738		0.428532	0.136643		1.16251	0.142821
0.0769404	0.0452719		0.776215	0.145738		0.428644	0.136643		1.16245	0.142684
0.0766328	0.0451676		0.77629	0.146389		0.428755	0.136643		1.16238	0.142684
0.0763254	0.044959		0.776365	0.145575		0.428867	0.136643		1.16232	0.142684
0.0760181	0.0448547		0.77644	0.145575		0.428979	0.136643		1.16239	0.142684
0.0758645	0.0448547		0.77645	0.145412		0.428922	0.136524		1.16247	0.142684
0.0761422	0.0448547		0.776459	0.145412		0.428866	0.136524		1.16255	0.142684
0.0762811	0.0447504		0.776468	0.145331		0.428809	0.136524		1.16263	0.142684
0.0764201	0.0447504		0.776477	0.145331		0.428752	0.136524		1.16279	0.142546
0.076559	0.0447504		0.776486	0.14525		0.432519	0.13605		1.16294	0.142477
0.076698	0.0447504		0.776495	0.14525		0.433774	0.136287		1.16333	0.142546
0.076837	0.0447504		0.776504	0.14525		0.434023	0.137709		1.16372	0.142546
0.076976	0.0447504		0.776513	0.145168		0.434272	0.140435		1.16412	0.142477
0.0767061	0.0446461		0.776448	0.145168		0.43477	0.147901		1.16451	0.142546
0.0764362	0.0446461		0.776383	0.145168		0.434802	0.153945		1.1649	0.142477
0.0761663	0.0446461		0.776318	0.145087		0.434834	0.151575		1.16529	0.142477
0.0758964	0.0446461		0.776254	0.145087		0.434898	0.148257		1.16568	0.142477
0.0756266	0.0446461		0.776124	0.145087		0.435288	0.146242		1.16607	0.142408
0.0753568	0.0446461		0.776059	0.145005		0.436613	0.145768		1.16579	0.142477
0.0750871	0.0446461		0.775994	0.145005		0.439263	0.145294		1.1655	0.142408
0.0749008	0.0445418		0.77601	0.145005		0.443484	0.150745		1.16522	0.142408
0.0749842	0.0445418		0.776042	0.145005		0.44444	0.159278		1.16493	0.142408
0.0750677	0.0445418		0.776091	0.144843		0.444413	0.160819		1.16465	0.142408
0.0751511	0.0445418		0.776107	0.144843		0.44458	0.161056		1.16436	0.142408
0.0752346	0.0445418		0.776123	0.144843		0.444748	0.160819		1.16408	0.142408
0.0753181	0.0445418		0.776196	0.144843		0.444916	0.165796		1.16399	0.142339
0.0754016	0.0445418		0.776233	0.144761		0.445084	0.158449		1.16418	0.142339
0.0754851	0.0445418		0.77627	0.144761		0.449627	0.156553		1.16438	0.142339
0.0754998	0.0439159		0.776306	0.144761		0.451141	0.15679		1.16457	0.142339
0.0755292	0.0444374		0.776343	0.144761		0.454878	0.174092		1.16477	0.142339
0.0755439	0.0444374		0.77638	0.144761		0.454843	0.172907		1.16496	0.142339
0.0755587	0.0444374		0.776416	0.14468		0.456032	0.176462		1.16516	0.14227
0.0755734	0.0444374		0.776328	0.14468		0.456109	0.164611		1.16535	0.14227
0.0755881	0.0444374		0.776239	0.14468		0.45579	0.164611		1.16461	0.14227
0.0756028	0.0444374		0.776151	0.14468		0.455151	0.16473		1.16388	0.14227
0.0754945	0.0444374		0.776062	0.14468		0.454797	0.163308		1.16314	0.14227
0.0753862	0.0444374		0.775974	0.144599		0.45409	0.163071		1.16167	0.142201
0.0752779	0.0444374		0.775885	0.144599		0.453736	0.162952		1.16093	0.142201
0.0751696	0.0444374		0.775797	0.144599		0.453976	0.162715		1.16019	0.142201
0.0750613	0.0444374		0.775709	0.144599		0.454096	0.162715		1.15946	0.142201
0.074953	0.0444374		0.775756	0.144599		0.454216	0.162715		1.15939	0.142201
0.0748448	0.0444374		0.77585	0.144517		0.454816	0.162597		1.15932	0.142201
0.0747365	0.0444374		0.775897	0.144517		0.455416	0.162597		1.15926	0.142201
0.0747545	0.0444374		0.775944	0.144517		0.456015	0.162478		1.15919	0.142201
0.0747725	0.0444374		0.775991	0.144517		0.456615	0.162478		1.15913	0.142201
0.0747906	0.0444374		0.776038	0.144517		0.4566	0.16236		1.15899	0.142132
0.0748087	0.0443331		0.776085	0.144517		0.456586	0.16236		1.15893	0.142132
0.0748268	0.0443331		0.776081	0.144436		0.456571	0.162478		1.15891	0.142132
0.074845	0.0443331		0.776077	0.144436		0.456748	0.162241		1.15889	0.142132
0.0748632	0.0443331		0.776072	0.144436		0.456939	0.162241		1.15887	0.142063
0.0748814	0.0443331		0.776068	0.144436		0.457131	0.162241		1.15886	0.142063
0.0748726	0.0443331		0.776064	0.144436		0.457322	0.162241		1.15884	0.142063
0.0748639	0.0443331		0.77606	0.144436		0.457148	0.162241		1.15882	0.142063
0.0748551	0.0443331		0.776051	0.144354		0.456973	0.162241		1.15881	0.142063
0.0748463	0.0443331		0.776092	0.144354		0.456799	0.162241		1.15879	0.142063
0.0748375	0.0443331		0.776134	0.144354		0.456624	0.162241		1.15884	0.142063
0.0748287	0.0443331		0.776175	0.144354		0.456663	0.162123		1.15888	0.142063
0.0748199	0.0443331		0.776216	0.144354		0.456703	0.162123		1.15898	0.141995
0.0748112	0.0443331		0.776257	0.144354		0.456742	0.162004		1.15903	0.141995
0.0748092	0.0443331		0.776298	0.144354		0.456781	0.162004		1.15908	0.141995
0.0748073	0.0443331		0.776381	0.144517		0.456872	0.162004		1.15913	0.141995
0.0748054	0.0443331		0.77778	0.144517		0.456962	0.162004		1.15917	0.141995
0.0748035	0.0443331		0.77848	0.144517		0.457053	0.162004		1.15888	0.141995
0.0748016	0.0443331		0.779179	0.144517		0.457144	0.162004		1.15858	0.141995
0.0747996	0.0443331		0.779879	0.144436		0.457135	0.162004		1.15829	0.141995
0.0747977	0.0443331		0.781279	0.144761		0.457117	0.161885		1.15799	0.141995
0.0747958	0.0443331		0.781978	0.144517		0.457108	0.161885		1.1577	0.141995
0.0748327	0.0443331		0.783095	0.140937		0.457075	0.161885		1.1574	0.141926
0.0748697	0.0443331		0.786446	0.156479		0.457041	0.161885		1.15681	0.142477
0.0749067	0.0443331		0.787563	0.161036		0.457008	0.161885		1.16078	0.142752
0.0749807	0.0442288		0.790913	0.167546		0.456975	0.161767		1.16276	0.142752
0.0750176	0.0442288		0.79101	0.167057		0.456977	0.161767		1.16475	0.142684
0.0750546	0.0442288		0.791587	0.15892		0.45698	0.161767		1.16872	0.142063
0.0750917	0.0442288		0.791683	0.158676		0.456983	0.161767		1.1707	0.142339
0.0764963	0.0442288		0.791741	0.158513		0.456985	0.161767		1.17269	0.142477
0.0821149	0.0516351		0.791799	0.158432		0.457099	0.161648		1.17295	0.150882
0.0849243	0.0559119		0.791857	0.158432		0.457156	0.161648		1.17321	0.150675
0.0860443	0.058624		0.791915	0.15835		0.457213	0.161648		1.17347	0.15474
0.0859019	0.0581025		0.791973	0.15835		0.457241	0.161648		1.17373	0.158185
0.0857596	0.0574766		0.792032	0.15835		0.457269	0.161648		1.17399	0.161148
0.0853327	0.0558076		0.79209	0.15835		0.457297	0.161648		1.17451	0.162043
0.0870561	0.055286		0.792148	0.15835		0.457325	0.161648		1.17477	0.161699
0.0907875	0.0543472		0.792037	0.15835		0.457388	0.161648		1.17436	0.157978
0.0926532	0.0547645		0.791926	0.158269		0.457451	0.161648		1.17422	0.154878
0.0982503	0.0596672		0.791815	0.158269		0.457578	0.16153		1.17408	0.154189
0.100793	0.0720805		0.791704	0.158188		0.457356	0.16153		1.1738	0.153776
0.101244	0.0687424		0.791593	0.158188		0.457134	0.16153		1.17367	0.1535
0.101921	0.0669691		0.791482	0.158188		0.456912	0.16153		1.17397	0.153225
0.101691	0.0666562		0.791371	0.158188		0.456691	0.16153		1.17428	0.153225
0.101462	0.0664475		0.791266	0.158106		0.456795	0.16153		1.17458	0.152811
0.101232	0.0662389		0.791272	0.158106		0.456899	0.16153		1.17519	0.152536
0.101003	0.0662389		0.791278	0.158106		0.457004	0.16153		1.17549	0.152329
0.100544	0.0660303		0.791284	0.158106		0.457108	0.161411		1.1761	0.151847
0.100315	0.0660303		0.79129	0.158106		0.457084	0.161411		1.1783	0.150813
0.10027	0.0658217		0.791296	0.158025		0.45706	0.161411		1.1805	0.150193
0.100823	0.065613		0.791302	0.158025		0.457037	0.161411		1.1827	0.157083
0.101007	0.0655087		0.791308	0.158025		0.457013	0.161411		1.1849	0.164386
0.101191	0.0655087		0.791365	0.158025		0.457131	0.161411		1.18666	0.169415
0.101376	0.0655087		0.791422	0.158025		0.45725	0.161411		1.18754	0.170586
0.10156	0.0655087		0.791478	0.158025		0.457368	0.161411		1.18929	0.171
0.101626	0.0655087		0.791592	0.157944		0.457486	0.161411		1.19105	0.171964
0.101759	0.0654044		0.791648	0.157944		0.457327	0.161293		1.19095	0.164455
0.101825	0.0653001		0.791705	0.157944		0.457169	0.161293		1.19071	0.164524
0.101891	0.0654044		0.791762	0.157944		0.45701	0.161293		1.19047	0.164524
0.101957	0.0654044		0.79189	0.157944		0.456851	0.161293		1.18998	0.16411
0.102023	0.0651958		0.792019	0.157862		0.456715	0.161293		1.18951	0.163835
0.102089	0.0653001		0.792148	0.157862		0.45658	0.161293		1.18904	0.163697
0.101915	0.0653001		0.792276	0.157862		0.456445	0.161293		1.18856	0.16349
0.101741	0.0653001		0.792405	0.157862		0.45631	0.161293		1.18714	0.163215
0.101567	0.0653001		0.792533	0.157862		0.456331	0.161293		1.1862	0.163215
0.101393	0.0651958		0.792662	0.157862		0.456352	0.161293		1.18635	0.16287
0.101219	0.0651958		0.792629	0.157781		0.456395	0.161174		1.1865	0.162801
0.101045	0.0651958		0.792467	0.157781		0.457846	0.161174		1.18696	0.162594
0.100871	0.0651958		0.792305	0.157781		0.459297	0.161174		1.18711	0.162594
0.100697	0.0651958		0.792144	0.157781		0.460748	0.161174		1.18726	0.162457
0.100618	0.0651958		0.791982	0.157781		0.462199	0.161174		1.18741	0.162457
0.100538	0.0651958		0.79182	0.157781		0.462745	0.162123		1.18747	0.162457
0.100379	0.0650915		0.791659	0.157699		0.463291	0.162123		1.18752	0.162319
0.1003	0.0650915		0.791497	0.157699		0.464384	0.174448		1.18758	0.162319
0.100221	0.0650915		0.791543	0.157699		0.464939	0.183928		1.18764	0.16225
0.100141	0.0650915		0.791589	0.157699		0.464985	0.182743		1.18769	0.16225
0.100062	0.0650915		0.791636	0.157699		0.465032	0.181558		1.18775	0.16225
0.100127	0.0650915		0.791682	0.157618		0.464889	0.178833		1.1878	0.162181
0.100193	0.0650915		0.791728	0.157618		0.464652	0.178833		1.18786	0.162181
0.100325	0.0649872		0.791774	0.157618		0.464415	0.178121		1.18781	0.162112
0.10039	0.0649872		0.79182	0.157618		0.468473	0.176462		1.18776	0.162043
0.100456	0.0649872		0.791866	0.157618		0.469904	0.176344		1.18772	0.162043
0.100522	0.0649872		0.791824	0.157618		0.470562	0.187602		1.18767	0.162043
0.100588	0.0649872		0.79174	0.157537		0.471877	0.18701		1.18762	0.162043
0.100578	0.0649872		0.791698	0.157537		0.472771	0.193883		1.18752	0.161905
0.100568	0.0649872		0.791656	0.157537		0.473007	0.19412		1.18748	0.161905
0.100528	0.0648828		0.791614	0.157537		0.472695	0.18938		1.1875	0.161905
0.100655	0.0648828		0.791572	0.157537		0.472382	0.18938		1.18753	0.161837
0.100676	0.0648828		0.79153	0.157455		0.47207	0.184165		1.18755	0.161837
0.10232	0.0647785		0.792274	0.157455		0.471757	0.184165		1.18758	0.161837
0.103142	0.0647785		0.793019	0.157455		0.47226	0.183336		1.18761	0.161837
0.104785	0.0645699		0.793764	0.157455		0.473264	0.182269		1.18763	0.161768
0.105607	0.0641526		0.794508	0.157293		0.473766	0.182388		1.18766	0.161768
0.106429	0.063944		0.795998	0.157699		0.473427	0.181677		1.18768	0.161768
0.108122	0.0663432		0.797488	0.157537		0.47275	0.181321		1.18763	0.161768
0.109865	0.0724977		0.798299	0.162338		0.472413	0.181321		1.18758	0.16163
0.111608	0.0783392		0.799111	0.162582		0.472381	0.181084		1.18755	0.161699
0.11248	0.0799039		0.800735	0.169254		0.472349	0.181084		1.18753	0.161699
0.113351	0.0806341		0.802358	0.176171		0.472317	0.181203		1.1875	0.16163
0.114223	0.0805298		0.804357	0.181216		0.472285	0.180847		1.18747	0.16163
0.114299	0.0797996		0.804731	0.181216		0.472256	0.180847		1.18777	0.16163
0.114375	0.0788608		0.805105	0.180972		0.472226	0.180729		1.18806	0.16163
0.114451	0.077922		0.806227	0.177798		0.472197	0.180729		1.18835	0.161561
0.114528	0.0771918		0.806601	0.177636		0.472167	0.180729		1.18864	0.161561
0.114604	0.0766702		0.80699	0.178449		0.472241	0.18061		1.18893	0.161561
0.11468	0.0763573		0.80702	0.17373		0.472314	0.18061		1.18951	0.161492
0.114757	0.0761487		0.807034	0.17373		0.472388	0.18061		1.18981	0.161492
0.117147	0.07594		0.807049	0.172346		0.472461	0.18061		1.18973	0.161492
0.11946	0.07594		0.807064	0.172346		0.473232	0.18061		1.18965	0.161492
0.121773	0.0767746		0.807079	0.171614		0.474004	0.18061		1.1895	0.161423
0.1264	0.0809471		0.807093	0.171533		0.474775	0.18061		1.18943	0.161423
0.131026	0.0872059		0.80699	0.171614		0.475547	0.18061		1.18935	0.161423
0.133125	0.091587		0.806887	0.171126		0.475304	0.180492		1.18927	0.161423
0.132911	0.0924215		0.806784	0.171451		0.475183	0.180492		1.1892	0.161354
0.132697	0.0926302		0.806475	0.1708		0.474906	0.180373		1.18918	0.161354
0.132484	0.0920043		0.806372	0.170638		0.47475	0.180373		1.18915	0.161354
0.13227	0.0911698		0.806269	0.170638		0.474595	0.180373		1.18911	0.161285
0.131842	0.0895008		0.806254	0.170556		0.474439	0.180373		1.18905	0.161079
0.131628	0.0889792		0.806239	0.170475		0.474427	0.180255		1.18974	0.160941
0.13179	0.0886663		0.806224	0.170394		0.474415	0.180255		1.19045	0.160803
0.132115	0.0883533		0.80621	0.170394		0.474403	0.180255		1.19116	0.160803
0.132277	0.088249		0.806195	0.170312		0.474391	0.180255		1.19258	0.163766
0.132439	0.088249		0.80618	0.170312		0.474403	0.180255		1.19472	0.157772
0.132602	0.0881447		0.806165	0.170231		0.474416	0.180255		1.19635	0.16473
0.132926	0.0880404		0.80615	0.170231		0.474428	0.180255		1.19798	0.170931
0.133004	0.0879361		0.806239	0.170068		0.474366	0.180136		1.19879	0.178647
0.133081	0.0879361		0.806283	0.170068		0.474291	0.180136		1.20042	0.185399
0.133236	0.0878318		0.806327	0.170068		0.474216	0.180136		1.20126	0.185399
0.133313	0.0877274		0.806372	0.170068		0.474141	0.180136		1.20134	0.180025
0.13339	0.0877274		0.806416	0.169987		0.474027	0.180136		1.20137	0.177614
0.133343	0.0877274		0.80646	0.169987		0.473683	0.180018		1.20139	0.174789
0.13314	0.0876231		0.806505	0.169987		0.473718	0.180018		1.20142	0.174789
0.132938	0.0876231		0.80655	0.169824		0.473753	0.180018		1.2037	0.172171
0.132735	0.0876231		0.806596	0.169824		0.473788	0.180018		1.20427	0.171689
0.132533	0.0876231		0.806641	0.169824		0.473823	0.180018		1.20483	0.171
0.132331	0.0876231		0.806687	0.169824		0.473997	0.180018		1.2054	0.169622
0.131926	0.0875188		0.806778	0.169743		0.474172	0.180018		1.20596	0.168933
0.132055	0.0875188		0.806823	0.169743		0.474346	0.180018		1.20721	0.169002
0.132185	0.0875188		0.806869	0.169743		0.47452	0.179899		1.21219	0.185261
0.132314	0.0875188		0.806795	0.169743		0.474281	0.179899		1.21592	0.192358
0.132444	0.0875188		0.806721	0.169661		0.474041	0.179899		1.21701	0.192771
0.132574	0.0874145		0.806648	0.169661		0.473802	0.179899		1.22029	0.182505
0.132703	0.0874145		0.806574	0.169661		0.473563	0.179899		1.22	0.182505
0.132833	0.0874145		0.8065	0.16958		0.473571	0.179781		1.21971	0.182574
0.132962	0.0874145		0.806426	0.16958		0.473579	0.179781		1.21941	0.182574
0.132918	0.0874145		0.806352	0.16958		0.473588	0.179781		1.21912	0.182436
0.132874	0.0873102		0.806278	0.16958		0.473596	0.179781		1.21854	0.18161
0.13283	0.0873102		0.80646	0.169498		0.473611	0.179781		1.21796	0.180852
0.132786	0.0873102		0.806641	0.169498		0.473626	0.179781		1.21779	0.181127
0.132742	0.0873102		0.806822	0.169498		0.473641	0.179781		1.21763	0.181059
0.132698	0.0873102		0.807004	0.169498		0.473656	0.179781		1.21747	0.18037
0.132653	0.0873102		0.807367	0.169417		0.473747	0.179781		1.21731	0.18037
0.132609	0.0873102		0.807548	0.169336		0.473839	0.179781		1.21715	0.180232
0.132676	0.0872059		0.807729	0.169336		0.474022	0.179662		1.21699	0.180163
0.13271	0.0872059		0.807577	0.169336		0.474041	0.179662		1.21683	0.180439
0.132743	0.0872059		0.807425	0.169336		0.47406	0.179662		1.21667	0.180025
0.132777	0.0872059		0.807272	0.169336		0.474078	0.179662		1.21703	0.179887
0.13281	0.0872059		0.80712	0.169254		0.474097	0.179662		1.21721	0.179887
0.132844	0.0872059		0.806968	0.169254		0.474262	0.179662		1.2174	0.179887
0.132877	0.0871016		0.806816	0.169254		0.474426	0.179662		1.21758	0.17975
0.132962	0.0871016		0.806663	0.169254		0.474591	0.179662		1.21776	0.17975
0.133046	0.0871016		0.806511	0.169254		0.474755	0.179662		1.21794	0.17975
0.13313	0.0871016		0.806501	0.169173		0.474762	0.179544		1.21812	0.179681
0.133214	0.0871016		0.806491	0.169173		0.474769	0.179544		1.21829	0.179681
0.133298	0.0871016		0.806481	0.169173		0.474776	0.179544		1.21846	0.179612
0.133382	0.0871016		0.80647	0.169173		0.474783	0.179544		1.21863	0.179612
0.133467	0.0871016		0.80646	0.169173		0.474853	0.179544		1.21881	0.179612
0.133551	0.0871016		0.80645	0.169092		0.474923	0.179544		1.21915	0.179543
0.133453	0.0871016		0.80644	0.169092		0.474994	0.179544		1.21932	0.179543
0.133256	0.0869972		0.80643	0.169092		0.475064	0.179544		1.21949	0.179474
0.133158	0.0869972		0.806455	0.16901		0.475488	0.179425		1.21947	0.179474
0.13306	0.0869972		0.80648	0.16901		0.475912	0.179425		1.21945	0.179474
0.132962	0.0869972		0.806505	0.16901		0.476337	0.179425		1.21943	0.179474
0.132863	0.0869972		0.80653	0.16901		0.476761	0.179899		1.21938	0.17975
0.132765	0.0869972		0.806555	0.16901		0.481648	0.188787		1.21936	0.179405
0.132728	0.0869972		0.80658	0.16901		0.482719	0.189498		1.21934	0.179336
0.132691	0.0869972		0.806605	0.16901		0.48486	0.188432		1.21932	0.179336
0.132616	0.0868929		0.80663	0.16901		0.485831	0.205971		1.21937	0.179336
0.132579	0.0868929		0.807666	0.16901		0.485731	0.21083		1.21942	0.179267
0.132542	0.0868929		0.808702	0.16901		0.485683	0.20609		1.21948	0.179267
0.132505	0.0868929		0.809738	0.16901		0.485836	0.205853		1.21953	0.179198
0.132468	0.0868929		0.810774	0.16901		0.486037	0.195898		1.21958	0.179198
0.133368	0.0868929		0.81181	0.16901		0.485934	0.195898		1.21964	0.179198
0.134268	0.0868929		0.812846	0.16901		0.485944	0.195305		1.21969	0.179198
0.135168	0.0868929		0.813882	0.16901		0.485953	0.195305		1.21974	0.179198
0.136069	0.0868929		0.814919	0.162989		0.485963	0.194713		1.21977	0.179198
0.136969	0.0868929		0.815764	0.171614		0.485973	0.194476		1.2198	0.179198
0.13877	0.0867886		0.817456	0.180565		0.485973	0.194476		1.21983	0.179198
0.13967	0.0868929		0.818301	0.185447		0.485973	0.194357		1.21986	0.179198
0.141557	0.0911698		0.819147	0.19033		0.485974	0.194357		1.21992	0.179129
0.143445	0.0984717		0.819992	0.194398		0.485974	0.194357		1.21995	0.179061
0.144389	0.10181		0.820838	0.195944		0.485963	0.194239		1.21998	0.179061
0.145332	0.103896		0.821684	0.196758		0.485952	0.194239		1.21997	0.179061
0.147398	0.103479		0.821513	0.195131		0.48594	0.194239		1.21995	0.179061
0.147577	0.102227		0.821457	0.190655		0.485929	0.194239		1.21994	0.179061
0.147755	0.101392		0.821343	0.187889		0.485938	0.19412		1.21993	0.179061
0.147934	0.100558		0.821286	0.186261		0.485964	0.194002		1.21991	0.178992
0.148112	0.100245		0.82123	0.186098		0.485943	0.194002		1.2199	0.178992
0.148291	0.0999321		0.822336	0.185285		0.485922	0.194002		1.21989	0.178992
0.14847	0.0997235		0.823443	0.184959		0.485881	0.194002		1.21987	0.178992
0.148648	0.0996192		0.825657	0.185447		0.485904	0.193883		1.21987	0.178992
0.150008	0.0993062		0.826763	0.185447		0.485927	0.193883		1.21988	0.178992
0.151367	0.0999321		0.82787	0.179589		0.485951	0.193883		1.21988	0.178923
0.152727	0.0996192		0.828977	0.187726		0.485974	0.193765		1.21988	0.178923
0.158166	0.113389		0.830084	0.194724		0.485814	0.193765		1.21988	0.178923
0.159525	0.116727		0.830911	0.202861		0.485653	0.193765		1.21988	0.178923
0.1594	0.1185		0.831187	0.206116		0.485492	0.193765		1.21988	0.178923
0.159274	0.119439		0.832307	0.210266		0.485475	0.193646		1.21988	0.178923
0.159149	0.119334		0.832323	0.202129		0.485618	0.193646		1.21983	0.178854
0.159023	0.1185		0.832339	0.200827		0.48576	0.193646		1.2198	0.178854
0.158898	0.118396		0.832355	0.200013		0.485903	0.193646		1.21977	0.178854
0.158647	0.115475		0.832388	0.198467		0.485938	0.193646		1.21974	0.178854
0.158521	0.115266		0.832404	0.198467		0.485972	0.193646		1.21972	0.178854
0.158475	0.115266		0.832053	0.197572		0.486007	0.193528		1.21969	0.178854
0.158428	0.115266		0.831931	0.197572		0.486041	0.193528		1.21966	0.178785
0.158382	0.115266		0.831809	0.196758		0.486096	0.193528		1.21964	0.178785
0.158335	0.115266		0.831686	0.196758		0.486151	0.193528		1.21963	0.178785
0.158242	0.115058		0.831564	0.19684		0.486206	0.193528		1.21961	0.178785
0.158196	0.114953		0.831442	0.196351		0.486261	0.193528		1.21959	0.178785
0.15815	0.114953		0.831884	0.196107		0.486234	0.193528		1.21958	0.178785
0.158131	0.114849		0.832031	0.195944		0.486207	0.193409		1.21956	0.178785
0.158112	0.114849		0.832179	0.195944		0.48618	0.193409		1.21955	0.179061
0.158092	0.114745		0.832326	0.195782		0.486154	0.193409		1.22089	0.178923
0.158073	0.114745		0.832473	0.195782		0.486184	0.193409		1.22225	0.178441
0.158054	0.125072		0.832621	0.1957		0.486214	0.193409		1.22361	0.178992
0.158035	0.11464		0.832646	0.195619		0.486245	0.193409		1.22497	0.177958
0.158016	0.114536		0.832671	0.195619		0.486275	0.193409		1.22633	0.177269
0.157997	0.114536		0.832697	0.195538		0.486251	0.193409		1.2277	0.177269
0.158023	0.114536		0.832722	0.195538		0.486227	0.193409		1.22906	0.178647
0.158076	0.114536		0.832747	0.195863		0.486202	0.193409		1.23094	0.205517
0.158102	0.114432		0.832773	0.195293		0.486178	0.193291		1.23428	0.197663
0.158128	0.114432		0.832798	0.195293		0.485815	0.193291		1.23463	0.19656
0.158154	0.114432		0.832951	0.195212		0.485452	0.193291		1.23415	0.195251
0.158207	0.114327		0.833079	0.195131		0.485089	0.193291		1.2339	0.194907
0.158209	0.114327		0.833206	0.195131		0.484727	0.193291		1.23366	0.194907
0.158211	0.114327		0.833334	0.195131		0.484725	0.193291		1.23318	0.194218
0.158213	0.114223		0.833462	0.194968		0.484724	0.193291		1.23293	0.194218
[truncated: 8,192 more rows]

## Sheet: Fig. 2c
Acrylic
	x	y
stockinette	31.9063	145.609
garter	41.5817	10.442
rib	3.03101	36.069
seed	25.9952	7.05584
Cotton
	x	y
stockinette	15.8492	70.8017
garter	8.09301	4.44322
rib	0.669709	10.2689
seed	10.1033	11.8353
Wool Blend (Glove)
	x	y
stockinette	43.3464	122.032
garter	28.5228	14.4743
rib	9.4961	93.0618
seed	34.1296	37.8838
Lace-Weight Acrylic
	x	y
stockinette	18.9352	233.102
garter	14.2103	33.3506
rib	3.16597	65.8521
seed	10.7258	54.0581
Lace-Weight Blue Mohair
	x	y
stockinette	28.5674	69.7456
garter	21.5947	22.7313
rib	4.84254	23.7284
seed	25.7974	28.8126
Lace-Weight Cashmere
	x	y
stockinette	6.86503	48.818
garter	5.43534	9.28537
rib	1.62171	19.4606
seed	7.434	9.558
Lace-Weight Alpaca Mohair
	x	y
stockinette	11.3011	45.9704
garter	10.9709	7.764
rib	2.775	20.165
seed	17.5405	12.8466
Lace-Weight Bamboo
	x	y
stockinette	2.22124	66.6372
garter	4.38922	12.5824
rib	1.09072	20.1784
seed	4.47828	9.99
