# Supplementary material for: Programming mechanics in knitted materials, stitch by stitch
Source: Nat Commun. 2024 Mar 23;15:2622. doi: 10.1038/s41467-024-46498-z (PMC10960873; doi:10.1038/s41467-024-46498-z)
Supplement: Supplementary file 3 — Source Data [file 41467_2024_46498_MOESM3_ESM.zip › SourceData/Source Data for Supplementary Information/TableS6data.xlsx]

## Sheet: Sheet1
Yarn type	mass density average (kg/m)	standard deviations (kg/m)	standardD/average	Stockinette total mass (g)	Stockinette total mass (kg)	Average length per stitch (mm)	Standard Deviation (mm)	X dimension length (mm)	Y dimension length (mm)	Stitch Area (mm^2)	Garter total mass (g)	Garter total mass (kg)	Average length per stitch (mm)	Standard Deviation (mm)	X dimension length (mm)	Y dimension length (mm)	Stitch Area (mm^2)	Rib total mass (g)	Rib total mass (kg)	Average length per stitch (mm)	Standard Deviation (mm)	X dimension length (mm)	Y dimension length (mm)	Stitch Area (mm^2)	Seed total mass (g)	Seed total mass (kg)	Average length per stitch (mm)	Standard Deviation (mm)	X dimension length (mm)	Y dimension length (mm)	Stitch Area (mm^2)
Lace-Weight Alpaca (samples are 32 rows x 32 columns)	8.45044e-05	4.32069e-06	0.0511298	0.3	0.0003	6.93381	0.354524	47.38	38.42	1.77768	0.28	0.00028	6.47156	0.330889	56.98	30.27	1.68436	0.32	0.00032	7.39606	0.378159	34.38	48.08	1.61425	0.32	0.00032	7.4	0.38	64.18	34.34	2.15229
Lace-Weight Blue Mohair (samples are 32 rows x 32 columns)	8.71258e-05	1.15167e-06	0.0132185	0.3	0.0003	6.72519	0.0888967	48.38	39.53	1.86764	0.28	0.00028	6.27684	0.0829703	58.2	31.13	1.7693	0.33	0.00033	7.39771	0.0977864	35.59	45.93	1.59634	0.34	0.00034	7.62	0.1	64.07	34.4	2.15235
Lace-Weight Cashmere (samples are 32 rows x 32 columns)	7.44664e-05	3.97547e-06	0.0533861	0.23	0.00023	6.0325	0.322052	46.69	40.11	1.82884	0.23	0.00023	6.0325	0.322052	53.34	31.2	1.6252	0.26	0.00026	6.81935	0.364058	36.25	48.71	1.72435	0.27	0.00027	7.08	0.38	66.33	33.57	2.17451
Lace-Weight Bamboo (samples are 32 rows x 32 columns)	7.8309e-05	9.34515e-06	0.119337	0.22	0.00022	5.48708	0.654811	44.74	40.37	1.76382	0.24	0.00024	5.9859	0.714339	52.2	33.37	1.70109	0.27	0.00027	6.73414	0.803631	28.89	50.07	1.41262	0.26	0.00026	6.48	0.77	59.22	32.06	1.85409
Lace-Weight Acrylic (samples are 32 rows x 32 columns)	7.256e-05	6.94258e-06	0.0956805	0.24	0.00024	6.46017	0.618113	48.11	39.98	1.87836	0.24	0.00024	6.46017	0.618113	51.18	33.41	1.66985	0.27	0.00027	7.26769	0.695377	34.56	48.02	1.62068	0.26	0.00026	7	0.67	62.17	37.51	2.27734
Wool Blend (glove) (samples are 34 rows x 25 columns)	stockinette (2 mm knitting needles)	stockinette (2.75 mm knitting needles)	garter	rib	seed		wool blend mass density (kg/m)	wool blend mass density standard deviation (kg/m)
Total sample mass (g)	4.02	4.76	4.75	5.19	5.38		0.0004713	1.54086e-05
Total sample mass (kg)	0.00402	0.00476	0.00475	0.00519	0.00538
excess length of yarn not knit into sample (mm)	172	158	268	306	221
total length (mm)	8529.6	10099.7	10078.5	11012.1	11415.2
length in just the knitted sample (mm)	8357.6	9941.72	9810.51	10706.1	11194.2
average length per stitch (mm)	9.83247	11.6961	11.5418	12.5954	13.1697
standard deviation for length per stitch (mm)	0.321461	0.382392	0.377345	0.411792	0.430567
X dimension length (mm)	66.94	80.93	86.85	57.43	98.7
Y dimension length (mm)	67.52	81.31	59.21	91.51	73.21
Stitch Area (mm^2)	5.3174	7.74167	6.04987	6.18285	8.50097
