# Supplementary material for: Programming mechanics in knitted materials, stitch by stitch
Source: Nat Commun. 2024 Mar 23;15:2622. doi: 10.1038/s41467-024-46498-z (PMC10960873; doi:10.1038/s41467-024-46498-z)
Supplement: Supplementary file 3 — Source Data [file 41467_2024_46498_MOESM3_ESM.zip › SourceData/Source Data for Supplementary Information/TableS7data.xlsx]

## Sheet: Sheet1
Supplementary table S7
	B (mN mm^2)	k (mN mm^-2)	p	r (mm)	r_core (mm)	L (mm)	r_core/r
Stockinette (acrylic)	46	0.6	2.4	0.74	0.335	11.3	0.453
Garter (acrylic)	46	0.6	2.4	0.54	0.245	10.6	0.454
Rib (acrylic)	46	0.6	2.4	1.18	0.415	16.1	0.352
Seed (acrylic)	46	0.6	2.4	1.2	0.29	15.7	0.242
Stockinette (cotton)	70	11.5	2.9	0.66	0.31	12.28	0.47
Garter (cotton)	70	11.5	2.9	0.8	0.42	16.05	0.525
Rib (cotton)	70	11.5	2.9	0.69	0.405	17.32	0.587
Seed (cotton)	70	11.5	2.9	0.75	0.43	17.94	0.573
