# Supplementary material for: Programming mechanics in knitted materials, stitch by stitch
Source: Nat Commun. 2024 Mar 23;15:2622. doi: 10.1038/s41467-024-46498-z (PMC10960873; doi:10.1038/s41467-024-46498-z)
Supplement: Supplementary file 3 — Source Data [file 41467_2024_46498_MOESM3_ESM.zip › SourceData/Source Data for Supplementary Information/Tables_S15_S16.xlsx]

## Sheet: Table S15
Table S15
	lambda (mm)	delta	v_zeta	phi
Stockinette (x; even)	2.187	-0.884	1	N/A
Stockinette (y; even)	5.289	-0.49	0.686	N/A
Garter (x; even)	2.12	-0.583	1	N/A
Garter (y; odd)	3.499	0.257	0.686	0.749
Rib (x; odd)	3.093	-0.156	1	1.181
Rib (y; even)	4.846	-0.334	0.999	N/A
Seed (x; odd)	3.053	0.462	0.073	0.45
Seed (y; odd)	3.776	-0.02	0.72	0.821

## Sheet: Table S16
Table S16
	lambda (mm)	delta	v_zeta	phi
Stockinette (x; even)	2.442	-0.421	0.988	N/A
Stockinette (y; even)	3.559	-0.513	0.783	N/A
Garter (x; even)	3.488	-0.493	1	N/A
Garter (y; odd)	4.895	0.202	0.696	0.77
Rib (x; odd)	2.834	-0.565	1	1.355
Rib (y; even)	5.744	-0.338	1	N/A
Seed (x; odd)	3.344	0.432	0.1	0.474
Seed (y; odd)	4.181	-0.102	0.816	0.864
