# Supplementary material for: Programming mechanics in knitted materials, stitch by stitch
Source: Nat Commun. 2024 Mar 23;15:2622. doi: 10.1038/s41467-024-46498-z (PMC10960873; doi:10.1038/s41467-024-46498-z)
Supplement: Supplementary file 3 — Source Data [file 41467_2024_46498_MOESM3_ESM.zip › SourceData/Source Data for Supplementary Information/FigS13data.xls]

## Sheet: Fig. S13a
Experimental Data
Stockinette			Garter			Rib			Seed
Strain	Stress		Strain	Stress		Strain	Stress		Strain	Stress
0	-3.911e-05		0	6.57354e-06		0	-2.2e-06		0	-5.701e-05
1.91e-06	-6.52e-06		1.67504e-06	4.10846e-05		2.58e-06	-1.983e-05		1.5e-06	-6.813e-05
0.00025534	0.00081997		0.000214405	0.000744454		0.00033592	0.00040322		0.00019811	0.00030311
0.00048209	0.00108069		0.000422111	0.000823336		0.00062532	0.00051779		0.0003677	0.00028643
0.00071075	0.00127102		0.000624791	0.000938373		0.00090181	0.00070398		0.0005418	0.00030172
0.00125191	0.00207926		0.00109213	0.0014544		0.00166925	0.0010444		0.00097404	0.00049499
0.00144055	0.00217442		0.00125293	0.00163517		0.00191473	0.00111931		0.00110311	0.0005812
0.0016311	0.00226177		0.00141876	0.00169762		0.00215245	0.00126474		0.00124418	0.00059928
0.00215892	0.002778		0.0018928	0.00214297		0.00294315	0.00136168		0.00171094	0.00080089
0.00235137	0.002924		0.00206533	0.00230238		0.00319897	0.00143439		0.00185352	0.00086763
0.00254573	0.00299831		0.00224121	0.00234182		0.00343669	0.00151482		0.0019976	0.00090517
0.00309451	0.00334246		0.00271692	0.0025456		0.00420413	0.00167016		0.00245535	0.00096357
0.00328697	0.00342198		0.00288442	0.00262284		0.00447028	0.00169109		0.00259643	0.00102614
0.00348895	0.00349759		0.00305863	0.00269844		0.00472093	0.00173185		0.00273901	0.00108732
0.00404726	0.00381567		0.00354774	0.00303533		0.00549871	0.00187727		0.00321177	0.0011332
0.0042378	0.00388085		0.00372194	0.00313558		0.00577003	0.00185304		0.00335434	0.00122775
0.00443979	0.00395776		0.00390117	0.00315201		0.00601809	0.0018927		0.00349242	0.00134872
0.00500953	0.00420154		0.00438861	0.00330649		0.00677003	0.00207117		0.00395167	0.00131396
0.00520198	0.00425108		0.00455444	0.00333936		0.0070491	0.00205685		0.00409875	0.00133899
0.00540015	0.0042954		0.00472529	0.00340016		0.00731008	0.00210091		0.00424133	0.00143215
0.00595655	0.00452223		0.00521106	0.00365982		0.00807235	0.00220668		0.00470959	0.00149333
0.00633575	0.00468257		0.00555276	0.00379622		0.00859432	0.00224964		0.00500075	0.00163376
0.00691502	0.00485986		0.0060603	0.00391126		0.00933075	0.00239617		0.005448	0.00172275
0.00710366	0.00492765		0.00622446	0.00399343		0.00960465	0.00240498		0.00559658	0.00167269
0.00786776	0.00509842		0.0068995	0.00416763		0.0106512	0.00253498		0.00619541	0.00185206
0.00804688	0.00523139		0.00706365	0.00432703		0.0109225	0.00253939		0.00635299	0.00186179
0.00823933	0.00528354		0.00723786	0.00430896		0.0111912	0.00249972		0.00649707	0.00196051
0.0088205	0.00538782		0.00774372	0.0043862		0.0119328	0.00264955		0.00694882	0.00204533
0.00899962	0.00548429		0.00790285	0.00450123		0.0122067	0.00265506		0.00710641	0.00203699
0.00918636	0.00552079		0.00806868	0.00451602		0.0124806	0.00264955		0.00725199	0.00205784
0.00977325	0.00563421		0.00858124	0.00465242		0.0132377	0.0027476		0.00770824	0.00218298
0.00995236	0.0057398		0.00874204	0.00476746		0.0135039	0.00274981		0.00786583	0.00218159
0.0101448	0.00579455		0.00891122	0.00480197		0.0137752	0.00272777		0.00801141	0.00222608
0.0107412	0.00587277		0.00942546	0.0048562		0.0145168	0.0028787		0.00844364	0.00238877
0.0109223	0.00597445		0.00958124	0.00493673		0.0147829	0.00290184		0.00860123	0.00236096
0.011109	0.00600574		0.00974539	0.00499589		0.015062	0.00288972		0.00875431	0.00235261
0.0116902	0.00609699		0.0102529	0.00504519		0.0158269	0.0030087		0.00920456	0.00252642
0.0118674	0.00618172		0.0104104	0.00515037		0.0160853	0.0030054		0.00936365	0.00251808
0.0120503	0.00626646		0.0105729	0.0052309		0.0163488	0.00299879		0.00951373	0.00255145
0.0130069	0.00648546		0.0114137	0.00542153		0.017615	0.00312769		0.0102521	0.00269883
0.0135937	0.00656759		0.0119397	0.00547905		0.0183979	0.00317836		0.0106874	0.00284066
0.0137767	0.00662756		0.0121005	0.00554478		0.0186563	0.00319158		0.0108465	0.00286707
0.0139577	0.00672663		0.0122596	0.00563188		0.0189251	0.00320701		0.0110055	0.00285039
0.0145446	0.00678138		0.0127772	0.00564174		0.0196899	0.00328302		0.0114393	0.00301446
0.0147275	0.00681397		0.0129363	0.0056779		0.0199483	0.00329404		0.0115969	0.00303254
0.0149028	0.00690132		0.0130938	0.005788		0.0202171	0.00330506		0.0117575	0.00298526
0.015484	0.0070043		0.0136114	0.00583566		0.0209948	0.00335684		0.0122017	0.0031396
0.0156784	0.00702516		0.0137739	0.00588496		0.0212455	0.00340201		0.0123563	0.00316463
0.0158613	0.00712554		0.013928	0.00598685		0.0215065	0.00338989		0.0125124	0.00315489
0.016452	0.00722983		0.0144456	0.00600329		0.0222817	0.00341743		0.0129416	0.0033287
0.0166463	0.00722722		0.0146131	0.00602465		0.0225271	0.00347141		0.0130962	0.00332314
0.0168255	0.00727676		0.0147705	0.0061364		0.0227907	0.00349234		0.0132553	0.00332314
0.0177706	0.00751792		0.015608	0.0063221		0.0240904	0.00353751		0.0140072	0.00346635
0.0183518	0.00761439		0.0161173	0.00639606		0.0248682	0.00357607		0.0144454	0.00358037
0.0185518	0.00763134		0.0162881	0.00638127		0.0251034	0.00364878		0.014594	0.00360122
0.0187348	0.00767305		0.0164472	0.00645522		0.025354	0.00367853		0.0147501	0.00363181
0.0192988	0.00785295		0.0169564	0.00659655		0.0261576	0.00363777		0.0151929	0.00372219
0.0194989	0.00784383		0.017134	0.00656532		0.0264057	0.00369616		0.0153399	0.00375973
0.0196856	0.00788424		0.0172982	0.00659984		0.0266615	0.00371599		0.0154945	0.00379867
0.0202515	0.00809021		0.017794	0.00674445		0.02746	0.003727		0.0159448	0.00388904
0.0204535	0.00802764		0.0179682	0.00672473		0.0277028	0.00378539		0.0160933	0.00389321
0.0206422	0.0080133		0.018129	0.00675267		0.0279535	0.00381293		0.0162494	0.00390573
0.0215835	0.008231		0.0189749	0.00694166		0.0292455	0.00389005		0.0170044	0.00404894
0.0221532	0.00841351		0.019464	0.00708956		0.0300413	0.00388565		0.0174531	0.00413376
0.0223571	0.00841872		0.0196415	0.00704355		0.0302894	0.0039231		0.0175957	0.00421301
0.0225572	0.00838874		0.0198107	0.00706491		0.0305375	0.00399141		0.0177473	0.00421301
0.023106	0.0085921		0.0202965	0.00724569		0.0313488	0.00397488		0.018211	0.00426863
0.0233041	0.00863642		0.0204724	0.00723583		0.0316021	0.00399692		0.0183521	0.00436457
0.0235042	0.00863251		0.0206432	0.00724404		0.0318424	0.00407293		0.0185022	0.00436596
0.0236909	0.0086625		0.0208023	0.00731306		0.032093	0.00408395		0.0186598	0.00437848
0.024255	0.00878634		0.0212965	0.00740674		0.0328734	0.00406632		0.0190995	0.00449388
0.0244588	0.00875375		0.0214724	0.00740016		0.0331111	0.00411149		0.0192496	0.00448832
0.0246456	0.00879155		0.0216382	0.00746426		0.0333618	0.00412581		0.0194042	0.00449388
0.0252001	0.00900534		0.0221457	0.00755957		0.0341783	0.00410708		0.0198484	0.00454811
0.0254021	0.00899231		0.0223266	0.00754314		0.0344212	0.00415446		0.019991	0.00459956
0.0255945	0.00899231		0.0224941	0.00757929		0.0346718	0.00418641		0.0201426	0.00463571
0.0263586	0.00912528		0.0231575	0.00770255		0.0357184	0.00423157		0.0207459	0.00475945
0.0265492	0.00915917		0.0233233	0.00771405		0.035969	0.0042492		0.0209005	0.00478587
0.0270865	0.00933646		0.0238191	0.00788332		0.0367726	0.00424479		0.0213612	0.00480256
0.0272904	0.00934168		0.0239983	0.00787182		0.0370207	0.00427344		0.0215023	0.00488459
0.0274943	0.00933646		0.0241675	0.00788168		0.0372636	0.0043164		0.0216524	0.00491796
0.0280621	0.00950072		0.0246516	0.00801315		0.0380543	0.0043142		0.0221027	0.00495412
0.0282641	0.00951506		0.0248275	0.00801808		0.0383075	0.00434615		0.0222452	0.00503337
0.0284642	0.00951636		0.025	0.00802629		0.038553	0.00439683		0.0223953	0.0050292
0.0290092	0.00965585		0.0254925	0.0081857		0.039354	0.00431971		0.0228486	0.00504867
0.0292073	0.00969887		0.0256683	0.00819392		0.0396072	0.00433954		0.0229866	0.0051599
0.0294093	0.00970929		0.0258425	0.00818242		0.0398476	0.00443428		0.0231352	0.0051738
0.0299657	0.00983314		0.0263116	0.00830238		0.0406253	0.00449818		0.023608	0.00514321
0.0301639	0.00984096		0.0264841	0.00834182		0.0408889	0.00449378		0.0237506	0.00524194
0.030364	0.00982792		0.0266633	0.00830567		0.0411369	0.00453784		0.0238961	0.00529616
0.031311	0.0100274		0.0275176	0.0084585		0.0424393	0.00454886		0.0246556	0.00542825
0.0318693	0.010206		0.0280034	0.00861791		0.0432145	0.00463149		0.0251118	0.00537264
0.0320598	0.0102086		0.0281725	0.00864585		0.0434858	0.00460394		0.0252559	0.00541852
0.032258	0.0102138		0.0283467	0.00862449		0.043739	0.00461496		0.0254045	0.00551029
0.0328049	0.0103298		0.0288392	0.00874117		0.0445194	0.00465352		0.0258742	0.00552976
0.0329954	0.010365		0.0290084	0.00874281		0.0447855	0.00462047		0.0260168	0.00557286
0.0331993	0.010408		0.0291859	0.00874938		0.0450284	0.00466894		0.0261564	0.00566185
0.0337824	0.0104719		0.0296784	0.00890058		0.0457855	0.00478793		0.0266156	0.00563821
0.0339729	0.0104954		0.0298459	0.00891537		0.046062	0.00474276		0.0267642	0.00566741
0.0341692	0.0105475		0.0300218	0.00889071		0.0463256	0.00471962		0.0269068	0.00575779
0.0347332	0.0106218		0.0305176	0.00900575		0.0470879	0.0048386		0.0273706	0.0057703
0.0349181	0.0106779		0.0306851	0.00902547		0.0473618	0.00480225		0.0275191	0.00577586
0.0351143	0.0107274		0.0308593	0.00903533		0.0476253	0.00479894		0.0276572	0.00584677
0.036069	0.0108513		0.0316734	0.00918652		0.048907	0.00481326		0.0284106	0.0059594
0.0366368	0.0109373		0.0321926	0.00921282		0.0496512	0.00495318		0.0288669	0.00604561
0.0368178	0.011022		0.0323568	0.00929827		0.0499173	0.00495648		0.029014	0.00606507
0.0370141	0.0110377		0.0325293	0.00934265		0.0501861	0.00493775		0.0291535	0.00609427
0.037601	0.0110716		0.0330369	0.00931964		0.0509457	0.00502369		0.0295993	0.00618465
0.0379688	0.011155		0.0333601	0.00944125		0.0514961	0.00500165		0.0299114	0.00616796
0.0385404	0.0112124		0.033876	0.00950205		0.0522532	0.00506445		0.0303662	0.00623053
0.0387176	0.011288		0.0340352	0.00959408		0.0525142	0.00509199		0.0305238	0.00617075
0.0389043	0.011344		0.0342044	0.0095908		0.0527855	0.00506665		0.0306694	0.00618326
0.0395065	0.0113701		0.0347152	0.00958094		0.0535297	0.00512284		0.0311091	0.00637236
0.0396894	0.0114483		0.034871	0.00967132		0.0537959	0.00508428		0.0312667	0.00636263
0.0398742	0.0114874		0.0350335	0.00972555		0.0540749	0.00504572		0.0314138	0.00637653
0.0404592	0.0115226		0.0355561	0.00971241		0.0548346	0.00520436		0.0318505	0.00647108
0.0406383	0.0115917		0.0357169	0.0098143		0.0550982	0.0052286		0.0320051	0.00647803
0.0408232	0.0116569		0.0358811	0.0098373		0.0553721	0.00523962		0.0321567	0.00647803
0.0414177	0.0117143		0.0363903	0.00981594		0.0561215	0.00528479		0.0326114	0.00660734
0.0415987	0.0117612		0.036541	0.00991126		0.0563824	0.00524733		0.0327795	0.00655451
0.0417778	0.0118081		0.0366968	0.01		0.0566512	0.00524292		0.0329371	0.00654616
0.0423628	0.0118446		0.0372245	0.00997206		0.0574108	0.00528038		0.0333664	0.00669494
0.0427287	0.0119593		0.0375511	0.0101397		0.0579225	0.00532445		0.0336725	0.00665879
0.043508	0.012001		0.0382295	0.0101413		0.0589612	0.00540156		0.0342578	0.00682147
0.0436852	0.0120662		0.0383869	0.0102366		0.0592351	0.00537292		0.0344184	0.00679227
0.0442645	0.0121379		0.0389112	0.0102465		0.0600103	0.00539936		0.0348627	0.00687152
0.0444531	0.0121523		0.0390771	0.0102465		0.0602558	0.00544233		0.0350188	0.0068604
0.0446303	0.0122409		0.0392345	0.0103221		0.060522	0.00546987		0.0351749	0.00683537
0.0452191	0.0123087		0.0397437	0.0103615		0.0612997	0.00545995		0.0356086	0.00692436
0.0454154	0.0123035		0.0399079	0.0103829		0.0615478	0.00550292		0.0357632	0.00694383
0.0455945	0.0123491		0.0400637	0.0104618		0.0618114	0.00549411		0.0359238	0.00695634
0.0461719	0.0124456		0.0405829	0.0105062		0.0626046	0.00551724		0.0363635	0.00709399
0.0463681	0.0124404		0.0407571	0.0104897		0.0628501	0.00558995		0.0365151	0.00710512
0.0465511	0.0124899		0.0409146	0.0105357		0.0631034	0.00561199		0.0366727	0.00707592
0.0471303	0.0126242		0.0414121	0.0106557		0.0638966	0.00556792		0.0371109	0.00716073
0.0475114	0.0126346		0.041737	0.0106804		0.0643954	0.00563843		0.0374186	0.00723026
0.0482679	0.0127832		0.0424154	0.0107329		0.0654212	0.00562741		0.0380129	0.007297
0.0484547	0.0127845		0.0425829	0.0107707		0.0656667	0.00566927		0.0381645	0.00734149
0.0490282	0.0129383		0.0430804	0.0109006		0.0664625	0.00564173		0.0386027	0.00739433
0.0492321	0.0129149		0.0432546	0.0108907		0.066708	0.0056869		0.0387483	0.00740684
0.0494188	0.0129188		0.0434204	0.0109088		0.0669587	0.0057541		0.0389029	0.00743882
0.0499676	0.0130791		0.0439263	0.0110353		0.06777	0.0057519		0.0393637	0.00743048
0.0501658	0.0130478		0.0441072	0.0110058		0.0680207	0.00577173		0.0395062	0.00744994
0.0503601	0.0130791		0.044273	0.0110123		0.0682661	0.00582792		0.0396533	0.00744021
0.0509184	0.0132369		0.0447521	0.0111734		0.0690646	0.00583122		0.0401051	0.00749305
0.0511166	0.0132421		0.0449296	0.0111339		0.0693178	0.00585987		0.0402446	0.00759177
0.0513148	0.0132304		0.0451005	0.0111191		0.0695659	0.00589402		0.0403917	0.00762653
0.0518712	0.0133777		0.045593	0.0112933		0.0703798	0.00583563		0.0408765	0.00759594
0.0522751	0.0133881		0.0459481	0.0112506		0.070863	0.00592376		0.0411796	0.00761958
0.0530373	0.0135575		0.0466013	0.01141		0.0719121	0.00594139		0.0417695	0.00779199
0.0532355	0.0135276		0.0467722	0.0113903		0.0721576	0.00600529		0.0419196	0.00784622
0.0537786	0.0136957		0.0472513	0.0116039		0.0729457	0.00600308		0.0423848	0.00779894
0.0539748	0.0137296		0.0474288	0.0115645		0.073199	0.00599978		0.0425244	0.00787959
0.0541787	0.0137127		0.0476097	0.0114906		0.0734315	0.00604825		0.042667	0.00789627
0.0547428	0.0137987		0.0481022	0.01165		0.0742067	0.00604164		0.0431217	0.00793103
0.054939	0.0138		0.0482764	0.0116516		0.0744832	0.00599978		0.0432613	0.00798665
0.0551372	0.0138274		0.0484506	0.0116253		0.074739	0.00601851		0.0434024	0.00803254
0.0556822	0.0139799		0.048943	0.0117601		0.0755245	0.00609012		0.0438706	0.00797831
0.0558765	0.0139604		0.0491156	0.0117814		0.0757907	0.00607359		0.0440162	0.00800195
0.0560766	0.0139643		0.0492915	0.0117798		0.0760336	0.00610774		0.0441588	0.00809372
0.0566368	0.0141259		0.0497789	0.0118225		0.0768036	0.00619037		0.044627	0.00811596
0.0570179	0.0141859		0.0501189	0.0119063		0.0773308	0.00617935		0.0449167	0.00818826
0.0577801	0.0142798		0.0507856	0.0120411		0.0783669	0.00623995		0.045529	0.00814238
0.0585556	0.0143997		0.0514573	0.012138		0.0793747	0.00633139		0.0461219	0.0082703
0.0587424	0.0144218		0.0516198	0.012143		0.0796563	0.00632147		0.0462735	0.00828699
0.0589348	0.0144466		0.0517889	0.0121758		0.0799251	0.00629944		0.0464175	0.00834121
0.0595027	0.0145353		0.0522814	0.0122514		0.0806822	0.00636774		0.0468828	0.00838293
0.0596856	0.01459		0.0524439	0.0122859		0.0809509	0.00637545		0.0470329	0.00840656
0.0598781	0.0146122		0.0526164	0.0122794		0.0812067	0.00635673		0.0471724	0.00849694
0.060463	0.0146578		0.053129	0.0123237		0.0819302	0.00644045		0.0476212	0.00851919
0.060646	0.0147165		0.0532898	0.0123747		0.0822015	0.00643164		0.0477743	0.00846635
0.0608365	0.0147243		0.0534606	0.0123961		0.0824832	0.006403		0.0479154	0.00848999
0.0614158	0.0147712		0.0539765	0.0124651		0.0832584	0.00650325		0.0483446	0.00863181
0.0617854	0.0148859		0.0543082	0.0125522		0.0837933	0.00643495		0.0486568	0.00862069
0.0625419	0.0149967		0.0549715	0.0126081		0.0848165	0.00655172		0.0492841	0.00856507
0.0633155	0.0150632		0.0556533	0.0126656		0.0858475	0.00663545		0.0498859	0.00877781
0.0634966	0.015148		0.0558124	0.0127297		0.0861085	0.00663655		0.050042	0.00871663
0.0636852	0.0152288		0.0559782	0.0127658		0.0863798	0.00662774		0.0501876	0.00866935
0.0642854	0.0152131		0.0564925	0.0127576		0.087124	0.00664647		0.0506213	0.00887653
0.0644646	0.0152483		0.0566466	0.0128381		0.0873902	0.00664867		0.0507789	0.00888904
0.0646456	0.0153135		0.0568074	0.0128694		0.0876693	0.00661452		0.050932	0.00885289
0.0652306	0.0153552		0.0573283	0.012848		0.0884367	0.00671257		0.0513763	0.00898915
0.0654097	0.0153839		0.0574858	0.0129187		0.0886899	0.00672249		0.0515353	0.00895857
0.0655907	0.0154647		0.0576449	0.0129778		0.0889509	0.00673901		0.0516899	0.00892937
0.066189	0.0154726		0.0581591	0.0130058		0.0896977	0.00681723		0.0521192	0.00906841
0.066553	0.015616		0.0584791	0.0131274		0.0902222	0.00684037		0.0524268	0.00910456
0.0673209	0.0156877		0.0591759	0.0131356		0.0912662	0.00687342		0.0530152	0.00901974
0.0680907	0.0157998		0.0598442	0.0132227		0.0923023	0.00688443		0.0536125	0.0091421
0.0682755	0.0158128		0.0600084	0.0132588		0.0925581	0.00690977		0.0537686	0.00919216
0.0684508	0.0158858		0.0601642	0.0133541		0.0928269	0.00690867		0.0539292	0.00922414
0.0690282	0.0159575		0.0606817	0.0133328		0.0936046	0.00688003		0.0543734	0.00934511
0.0692226	0.0159731		0.0608509	0.0133443		0.0938501	0.00693291		0.0545235	0.00935484
0.0694055	0.0160344		0.0610084	0.013438		0.0941111	0.00694503		0.0546811	0.0092881
0.0699981	0.0161322		0.0615193	0.0134675		0.0948941	0.00692189		0.0551178	0.00940072
0.0701944	0.0161296		0.0616868	0.0134906		0.0951395	0.0069924		0.0552679	0.00943409
0.0703773	0.0161791		0.0618425	0.0135366		0.0954031	0.00698799		0.0554285	0.00940489
0.0713224	0.016299		0.0626817	0.0136171		0.0966951	0.00706401		0.0561789	0.00952169
0.0720998	0.0164255		0.0633467	0.0137338		0.0977106	0.00709155		0.0567702	0.00962458
0.07246	0.0164881		0.0636717	0.0138455		0.0982326	0.00713341		0.0570839	0.00955645
0.0730431	0.0165676		0.0642027	0.0138373		0.0990233	0.00709706		0.0575131	0.00956618
0.0732374	0.0165611		0.0643702	0.0138669		0.0992713	0.00713782		0.0576647	0.00963432
0.0734184	0.0166158		0.0645276	0.0139228		0.0995349	0.00717197		0.0578238	0.00962319
0.0739996	0.0166979		0.0650335	0.0139359		0.100318	0.0071918		0.0582666	0.00968437
0.0741883	0.0167149		0.0651977	0.0139556		0.100574	0.00724689		0.0584211	0.00967881
0.0743598	0.0167775		0.0653551	0.0140263		0.10084	0.00723257		0.0585832	0.00968715
0.0749295	0.0169144		0.0658727	0.0140953		0.101623	0.0072557		0.059026	0.00981229
0.0751315	0.0168766		0.0660436	0.0140855		0.101863	0.00730418		0.0591761	0.00983454
0.075322	0.0169104		0.066201	0.0141693		0.102116	0.00730748		0.0593321	0.00982063
0.0759032	0.0170043		0.0667069	0.0142054		0.10291	0.00729536		0.0597674	0.00990962
0.0762843	0.0170369		0.0670419	0.0142317		0.103413	0.00732511		0.060081	0.00990684
0.0770465	0.0171946		0.0677152	0.0143073		0.10445	0.00737358		0.0606724	0.0100153
0.077237	0.0172116		0.067876	0.014332		0.104698	0.00744739		0.0608255	0.0100514
0.0777992	0.0173224		0.0683618	0.0144815		0.105491	0.00740773		0.0612757	0.0101015
0.0779992	0.017308		0.0685394	0.0144224		0.105734	0.00744629		0.0614243	0.0101738
0.0781898	0.017338		0.0687085	0.0144322		0.105982	0.00749477		0.0615789	0.010196
0.0787424	0.017501		0.0692144	0.0145949		0.106786	0.00745841		0.0620231	0.0101752
0.0789444	0.0174958		0.0693936	0.0145637		0.107034	0.00749146		0.0621627	0.0102239
0.0791425	0.0175036		0.0695611	0.0145325		0.107279	0.00754214		0.0623128	0.0102211
0.0797047	0.0175961		0.0700452	0.0146836		0.108083	0.00753994		0.062775	0.010228
0.0799009	0.0176014		0.0702211	0.0146754		0.108341	0.0075157		0.0629221	0.0103087
0.0800934	0.017574		0.0703936	0.0146508		0.108592	0.00753553		0.0630782	0.0102934
0.0806269	0.0177604		0.0708827	0.0147987		0.109377	0.00757078		0.0635359	0.0102711
0.0810404	0.01775		0.0712328	0.0147428		0.109858	0.007649		0.0638256	0.0103671
0.0818045	0.0179234		0.0718945	0.014917		0.110928	0.00766443		0.0644289	0.0104825
0.0820046	0.0179194		0.0720704	0.0149022		0.111176	0.00770629		0.064579	0.0105214
0.0825572	0.0180472		0.0725628	0.0150222		0.111964	0.00762917		0.0650413	0.0104867
0.0827515	0.0180915		0.072732	0.0150485		0.112222	0.00763799		0.0651778	0.0105562
0.0829535	0.018098		0.0729062	0.0150058		0.112463	0.00770849		0.0653204	0.0106035
0.0835099	0.0182049		0.0733769	0.0151734		0.11324	0.00781095		0.0657887	0.0105589
0.0837043	0.0182362		0.0735461	0.0151931		0.113509	0.00777239		0.0659313	0.0105492
0.0839043	0.0182401		0.0737253	0.01518		0.113752	0.00776799		0.0660783	0.0105298
0.084455	0.018347		0.0742328	0.0152983		0.114519	0.0077757		0.0665376	0.0106285
0.0846513	0.0183692		0.0744054	0.0153032		0.114791	0.00779112		0.0666772	0.0107119
0.0848571	0.0183718		0.0745812	0.0152999		0.115041	0.00782527		0.0668167	0.0108023
0.0854192	0.0184852		0.075072	0.0153722		0.115819	0.00794315		0.067279	0.0106563
0.0858022	0.0185282		0.0754137	0.0154018		0.116357	0.00796188		0.0675747	0.0107286
0.0865396	0.0186781		0.0760821	0.0155086		0.11739	0.00796739		0.06819	0.0108607
0.0867397	0.0186977		0.076258	0.0155086		0.117646	0.00795197		0.0683296	0.0109191
0.0873228	0.0187329		0.0767437	0.0156154		0.118401	0.00802688		0.0687903	0.0108315
0.0875095	0.0187968		0.0769079	0.0156467		0.118677	0.00802798		0.0689419	0.0107467
0.0877039	0.0188515		0.0770821	0.01565		0.118943	0.00803349		0.0690845	0.0108162
0.0882774	0.0189076		0.0775913	0.0156845		0.119695	0.00811281		0.0695422	0.0110122
0.0884642	0.0189845		0.0777554	0.0157157		0.119966	0.00808527		0.0696923	0.0110247
0.0886624	0.0190079		0.0779246	0.0157568		0.12023	0.00808747		0.0698319	0.0111026
0.0892378	0.0190197		0.0784171	0.0157864		0.120984	0.00815027		0.0702882	0.0111207
0.0894169	0.0191148		0.0785729	0.0158833		0.121253	0.00811502		0.0704458	0.0110873
0.0896056	0.0191331		0.0787437	0.0158948		0.121522	0.00807425		0.0705913	0.0111624
0.0901848	0.0191761		0.0792663	0.0159523		0.122261	0.00818993		0.0710386	0.0112319
0.0905583	0.0192791		0.0795997	0.0159967		0.122793	0.00818002		0.0713327	0.0111471
0.09133	0.0193899		0.0802613	0.0161183		0.123822	0.00818442		0.0719331	0.0112931
0.0915149	0.0194121		0.0804305	0.0161463		0.124096	0.00820976		0.0720862	0.0112973
0.0920884	0.0194499		0.0809514	0.016097		0.124855	0.00832323		0.0725334	0.0114322
0.0922656	0.0195112		0.0811089	0.0161594		0.125121	0.00832984		0.0726925	0.0113849
0.0924486	0.0195815		0.0812714	0.0162251		0.125393	0.00827807		0.0728426	0.011371
0.0930469	0.0195855		0.0817839	0.016212		0.126147	0.00833756		0.0732823	0.0114363
0.0932317	0.0196389		0.0819414	0.0163007		0.126411	0.00837832		0.0734429	0.0114377
0.0934185	0.0197119		0.0821022	0.0163961		0.126687	0.00837832		0.073596	0.0114544
0.0940053	0.0197536		0.0826332	0.0163533		0.127442	0.00844442		0.0740327	0.0115642
0.0941902	0.0197927		0.0827923	0.0163911		0.1277	0.00843891		0.0741888	0.0115795
0.0943769	0.0198853		0.0829497	0.0164782		0.127969	0.00841247		0.0743434	0.0115684
0.0949657	0.0199009		0.0834539	0.0164634		0.128734	0.00844332		0.0747786	0.0116407
0.0953239	0.01997		0.0837672	0.0165883		0.129261	0.00843891		0.0750968	0.0115851
0.0960976	0.0200704		0.084464	0.0166163		0.130264	0.00857332		0.0756866	0.0116936
0.0962786	0.0201369		0.0846231	0.0166705		0.130525	0.00855569		0.0758397	0.0116435
0.0968674	0.020219		0.085134	0.0167001		0.13131	0.00857883		0.0762659	0.0118479
0.0970579	0.0202008		0.0852998	0.0167346		0.131568	0.00862179		0.0764235	0.0118465
0.0972332	0.0202607		0.0854573	0.0168168		0.131842	0.00863611		0.0765856	0.0117672
0.0978087	0.0203781		0.0859765	0.0168036		0.132623	0.00855679		0.0770314	0.0118298
0.0979992	0.0203624		0.0861441	0.0168135		0.132866	0.00861188		0.0771845	0.0118813
0.0981783	0.0204028		0.0862998	0.0168874		0.133124	0.00866035		0.077342	0.0119007
0.0987538	0.0205084		0.0868023	0.0169433		0.133912	0.00860637		0.0777803	0.0120272
0.0989539	0.0204954		0.0869749	0.0169433		0.134158	0.00863832		0.0779319	0.0120286
0.0991406	0.0205527		0.0871357	0.0170173		0.134419	0.00860527		0.078091	0.0120161
0.0997142	0.0206818		0.0876466	0.0170666		0.135209	0.00868679		0.0785322	0.012158
0.100103	0.0206987		0.0879816	0.0171175		0.135703	0.00870552		0.0788369	0.0121621
0.100871	0.0208395		0.0886482	0.017175		0.136749	0.00879035		0.0794297	0.0121399
0.101052	0.0208382		0.0888074	0.017198		0.137005	0.00882891		0.0795888	0.012151
0.101606	0.0210025		0.0893049	0.0173541		0.137783	0.00878264		0.0800405	0.0122191
0.10181	0.0209868		0.0894858	0.0173048		0.138021	0.00879586		0.0801846	0.0122664
0.102005	0.0209725		0.0896533	0.0173328		0.138264	0.00884213		0.0803332	0.0122775
0.10257	0.0211198		0.0901457	0.0174215		0.13908	0.00870552		0.0807804	0.0123026
0.102772	0.0210976		0.0903233	0.0174182		0.139336	0.00879696		0.080923	0.0123971
0.102963	0.0211081		0.0904941	0.0174544		0.139589	0.00889831		0.0810761	0.0124388
0.103512	0.0212867		0.0909899	0.0175514		0.140398	0.00894018		0.0815383	0.012354
0.103714	0.0212971		0.0911675	0.0175316		0.140641	0.00898865		0.0816809	0.0124221
0.103914	0.0212684		0.0913367	0.0175431		0.140881	0.00905035		0.0818325	0.0123985
0.104461	0.0214183		0.0918208	0.017668		0.141677	0.00899416		0.0822948	0.0121468
0.104861	0.0214509		0.0921709	0.0176582		0.142178	0.00894238		0.0825934	0.012354
0.105615	0.0216256		0.0928409	0.0178012		0.143225	0.00894018		0.0831893	0.0126237
0.105825	0.0215904		0.0930151	0.0177634		0.143465	0.0090228		0.0833348	0.0126599
0.106381	0.0217103		0.0934941	0.0178669		0.144261	0.00900738		0.0837971	0.0126529
0.106576	0.0217625		0.0936633	0.0178899		0.14453	0.00897874		0.0839397	0.0126905
0.106776	0.0217573		0.0938392	0.0178718		0.144778	0.00905696		0.0840868	0.01271
0.107321	0.0218733		0.0943283	0.018023		0.14555	0.00918696		0.084555	0.0127086
0.107517	0.0219059		0.0944975	0.0180345		0.145809	0.00918255		0.0846946	0.0127447
0.107721	0.0219333		0.0946734	0.0180016		0.146047	0.0092167		0.0848342	0.0128365
0.108281	0.0220519		0.0951508	0.0181561		0.146817	0.00922662		0.0852979	0.0127461
0.108474	0.0220714		0.0953132	0.018189		0.14709	0.00913738		0.0854405	0.0128129
0.108674	0.0220793		0.0954841	0.0181824		0.147346	0.00912636		0.0855816	0.0128907
0.10923	0.022164		0.0959883	0.018327		0.148129	0.0092806		0.0860468	0.0127962
0.109623	0.0222487		0.0963802	0.018258		0.148646	0.00929602		0.086335	0.012817
0.11036	0.0223504		0.0970251	0.018378		0.14969	0.00937865		0.0869503	0.012824
0.110553	0.0223986		0.097196	0.0183993		0.149953	0.00937314		0.0870929	0.0128796
0.111134	0.0224625		0.0976968	0.01847		0.150705	0.00945467		0.0875536	0.0129143
0.111324	0.0225107		0.097861	0.0185029		0.150977	0.00936984		0.0877022	0.0129491
0.111524	0.022542		0.0980335	0.018539		0.151238	0.00926187		0.0878403	0.0130548
0.112107	0.0225642		0.0985276	0.0185719		0.151997	0.00940068		0.0882981	0.013166
0.112287	0.0226385		0.0986868	0.0186163		0.152274	0.00936543		0.0884541	0.0131577
0.112475	0.0226854		0.0988576	0.0186409		0.152537	0.00933899		0.0885982	0.0131897
0.113043	0.0227167		0.0993618	0.0186968		0.153279	0.00948772		0.0890515	0.013084
0.113224	0.0227832		0.0995193	0.018802		0.153543	0.00951746		0.0892061	0.0131382
0.113418	0.0228419		0.0996884	0.0187888		0.153809	0.00948111		0.0893471	0.0132202
0.114013	0.0228693		0.100194	0.0188316		0.154553	0.00952517		0.0897914	0.0133704
0.114381	0.0229709		0.100526	0.0188989		0.155106	0.00949763		0.090093	0.0133176
0.115143	0.0230987		0.101209	0.0189795		0.15614	0.00963865		0.0906964	0.0133551
0.115333	0.0231248		0.101375	0.018991		0.156411	0.00959788		0.0908435	0.013433
0.115917	0.0231808		0.101883	0.0190107		0.157155	0.00970144		0.0912907	0.0135776
0.11609	0.0232356		0.102037	0.0191076		0.157424	0.00973449		0.0914543	0.0134969
0.116271	0.023289		0.102199	0.0191504		0.157703	0.00972458		0.0916074	0.013483
0.116858	0.023319		0.102725	0.0191389		0.15845	0.00976865		0.0920471	0.0135873
0.117043	0.0233737		0.102884	0.0192145		0.158708	0.00975102		0.0922032	0.013597
0.117229	0.0234324		0.103047	0.0192588		0.158974	0.00968712		0.0923548	0.0136124
0.11783	0.0234663		0.103563	0.0192671		0.159742	0.00968161		0.092787	0.0137528
0.118011	0.0235158		0.10372	0.0193443		0.160005	0.00972017		0.0929491	0.0137361
0.11819	0.0235862		0.103883	0.0194002		0.160279	0.0097389		0.0931067	0.0136777
0.119135	0.0237283		0.104707	0.0195218		0.161556	0.00984246		0.0938556	0.0138584
0.119324	0.0237544		0.104868	0.0195448		0.161822	0.00984466		0.0939982	0.013871
0.119914	0.0238209		0.105392	0.0195448		0.162561	0.00992068		0.0944454	0.0137625
0.12009	0.023903		0.105554	0.0196138		0.162832	0.00991958		0.094603	0.0137403
0.120274	0.0239291		0.105725	0.019627		0.163111	0.00989314		0.0947516	0.0137639
0.120869	0.0239669		0.106248	0.0196056		0.163871	0.00985458		0.0951839	0.013839
0.121054	0.0240268		0.106404	0.0196779		0.164132	0.00991958		0.0953414	0.0137959
0.121825	0.0241103		0.10708	0.0197042		0.165168	0.0100286		0.0959418	0.0140601
0.121999	0.0241572		0.107233	0.0197847		0.165432	0.0100485		0.0961054	0.0140086
0.122174	0.0242172		0.107394	0.0198554		0.165705	0.0100187		0.0962614	0.0140003
0.122765	0.0242537		0.10792	0.0198669		0.166457	0.0101069		0.0966937	0.0140295
0.122954	0.0243058		0.108079	0.0199343		0.166711	0.0101333		0.0968498	0.0140323
0.12314	0.0243971		0.10824	0.0199984		0.166979	0.0101355		0.0970044	0.0140267
0.12392	0.0244271		0.108915	0.0200362		0.16801	0.0100749		0.0975987	0.0141407
0.124097	0.0245092		0.109074	0.0201134		0.168279	0.0100342		0.0977578	0.0140184
0.124688	0.0246096		0.109593	0.0201134		0.169049	0.0100672		0.098193	0.0142311
0.124878	0.0245978		0.109752	0.0201216		0.1693	0.010108		0.0983476	0.0142714
0.125059	0.0246513		0.109905	0.0202186		0.169561	0.0101575		0.0985052	0.014277
0.125638	0.0247308		0.110415	0.0202235		0.170328	0.0101752		0.0989449	0.0144091
0.125825	0.0247269		0.110586	0.0202268		0.170576	0.0102302		0.099101	0.0144063
0.126589	0.0249185		0.111268	0.0203385		0.17163	0.0102347		0.0996833	0.0144744
0.126789	0.0249016		0.111436	0.0203336		0.171876	0.0102953		0.0998319	0.0145147
0.126972	0.024942		0.111593	0.0204059		0.172137	0.0103019		0.0999895	0.0144967
0.127536	0.0250632		0.112097	0.0204979		0.172935	0.0101972		0.100438	0.0146468
0.127729	0.0250358		0.11227	0.0204947		0.173181	0.0102325		0.100594	0.0145453
0.127906	0.0250867		0.112429	0.0205407		0.173442	0.0102567		0.100756	0.0143979
0.128676	0.0252848		0.113116	0.0206081		0.17447	0.0103768		0.101343	0.0144772
0.12887	0.0252914		0.113275	0.0206393		0.174721	0.0103801		0.101498	0.0143868
0.129442	0.0253983		0.113771	0.0207231		0.175522	0.0103768		0.101947	0.0145759
0.129642	0.0253878		0.113948	0.0207034		0.17577	0.0104374		0.102095	0.0146816
0.129829	0.0254061		0.114112	0.0207625		0.176026	0.0104759		0.102253	0.0147428
0.130389	0.0255573		0.114613	0.0208677		0.176822	0.0104715		0.102697	0.0147289
0.130593	0.0255547		0.114787	0.0208151		0.177062	0.0105112		0.10284	0.0147747
0.13134	0.0256981		0.115427	0.020991		0.178109	0.0104682		0.103453	0.0149041
0.131542	0.0256929		0.115606	0.020991		0.178354	0.0105046		0.1036	0.0148387
0.131734	0.0256929		0.115781	0.0210008		0.178597	0.010574		0.103752	0.014708
0.13229	0.0258741		0.116286	0.0211142		0.179388	0.0105365		0.104198	0.0148665
0.132496	0.025921		0.116462	0.0211175		0.179636	0.0105343		0.104334	0.0149931
0.132696	0.0259001		0.116631	0.0211372		0.179881	0.0106026		0.10448	0.0150375
0.133437	0.0260566		0.11729	0.0212933		0.180953	0.0106015		0.105095	0.0150501
0.133634	0.0260488		0.117466	0.0212375		0.181199	0.0106533		0.105247	0.015032
0.134181	0.0261909		0.117955	0.0213854		0.18199	0.0106489		0.105709	0.0150375
0.134379	0.0262352		0.118129	0.0214051		0.182243	0.0106533		0.105847	0.015139
0.134585	0.0262169		0.118305	0.021364		0.182483	0.010683		0.105993	0.0152044
0.135149	0.0263408		0.118786	0.0215136		0.183279	0.0106974		0.106461	0.0151599
0.135341	0.0263864		0.11896	0.0215152		0.183545	0.0107139		0.106604	0.0152364
0.136101	0.026505		0.119631	0.021645		0.184566	0.010834		0.10721	0.0151669
0.136298	0.0265533		0.119801	0.02165		0.184832	0.0108053		0.107353	0.0152503
0.136502	0.0265624		0.119975	0.0216483		0.185078	0.0108373		0.107497	0.0153379
0.137054	0.0266823		0.120452	0.0217486		0.185853	0.0109386		0.107965	0.015399
0.137245	0.0266784		0.12062	0.0217962		0.186116	0.0109067		0.108112	0.0154185
0.137443	0.0267279		0.120797	0.0217995		0.186364	0.0109166		0.108255	0.0154866
0.138192	0.0268361		0.121471	0.0218882		0.187393	0.0109023		0.108856	0.0154728
0.138394	0.0268765		0.121647	0.0218882		0.187651	0.010943		0.108991	0.0154296
0.138963	0.0269574		0.122139	0.0219753		0.188429	0.0109948		0.109458	0.0153699
0.139148	0.0269991		0.122307	0.0219918		0.188711	0.0109243		0.109608	0.0154672
0.139341	0.0270525		0.122481	0.0220131		0.188972	0.0109298		0.109752	0.015609
0.139899	0.027106		0.122985	0.0220838		0.189721	0.0111116		0.11021	0.0157008
0.140082	0.0271751		0.123149	0.0220838		0.18999	0.0110664		0.11036	0.0156229
0.140867	0.0272702		0.123817	0.0221709		0.191008	0.0111226		0.110964	0.0157759
0.141052	0.0273445		0.12398	0.022235		0.191284	0.0111502		0.11112	0.0157884
0.141244	0.0273667		0.124152	0.0222794		0.191553	0.011159		0.111262	0.0158412
0.141824	0.0274475		0.124665	0.022309		0.192305	0.0111931		0.111711	0.0158801
0.142008	0.0275205		0.124826	0.0223517		0.192574	0.0111358		0.111866	0.0158815
0.142203	0.0275323		0.124992	0.022378		0.192842	0.0110973		0.112008	0.0159455
0.142957	0.0276405		0.125643	0.0225325		0.193863	0.0112868		0.11262	0.0159121
0.143142	0.0276652		0.125814	0.0225555		0.194134	0.0112482		0.112766	0.0159107
0.143731	0.027733		0.126338	0.0225193		0.19486	0.0113231		0.113207	0.0160067
0.143912	0.0277878		0.126497	0.0226146		0.195121	0.011322		0.11336	0.0159872
0.144103	0.0278256		0.126662	0.022636		0.195398	0.0112592		0.113504	0.0160025
0.144691	0.0278777		0.127171	0.0226689		0.196165	0.0113562		0.113944	0.0161568
0.14487	0.0279364		0.12733	0.0227642		0.196437	0.0113782		0.114108	0.0161082
0.145638	0.0280511		0.128023	0.0227625		0.197468	0.0114234		0.114704	0.0161666
0.145817	0.0280693		0.128179	0.0228398		0.197726	0.0113419		0.114861	0.0161527
0.145998	0.0281619		0.128337	0.0228956		0.197995	0.0112757		0.115014	0.0160762
0.146595	0.0282219		0.128849	0.0229039		0.19876	0.0114575		0.115456	0.0162041
0.14678	0.0282519		0.129012	0.0229614		0.199021	0.0114961		0.115616	0.0162625
0.146959	0.0283079		0.129174	0.0230337		0.199295	0.0115038		0.115774	0.0162931
0.147736	0.0283822		0.129861	0.0230863		0.200305	0.0114752		0.116356	0.0161749
0.147915	0.028467		0.130018	0.0231586		0.200574	0.011495		0.116514	0.016111
0.14851	0.02851		0.130521	0.0231537		0.201354	0.0115446		0.116952	0.0164655
0.148697	0.02854		0.130682	0.0231816		0.201607	0.0115798		0.117112	0.0164766
0.148872	0.0286247		0.130838	0.0232605		0.201871	0.0115985		0.117275	0.0164029
0.149449	0.0287329		0.131362	0.0232671		0.202633	0.0115181		0.117707	0.0164294
0.149642	0.0287472		0.131531	0.0233081		0.202873	0.0115534		0.117857	0.0164947
0.15041	0.0288854		0.132201	0.0234495		0.203935	0.0116933		0.118444	0.0166685
0.150779	0.0289128		0.132531	0.0235021		0.204455	0.0117263		0.118762	0.0165086
0.151349	0.0290444		0.13305	0.0235579		0.205233	0.0117374		0.119202	0.0166532
0.151549	0.0290419		0.133219	0.0235596		0.205473	0.0118211		0.119352	0.0166977
0.15173	0.0290744		0.133375	0.0236023		0.205729	0.0118376		0.119509	0.0167172
0.152294	0.0292439		0.133873	0.0237025		0.206532	0.0117781		0.119958	0.0168048
0.152496	0.0292257		0.134047	0.0237058		0.206775	0.0118112		0.12011	0.0167784
0.153255	0.029429		0.134719	0.0238143		0.207827	0.0118762		0.120708	0.0167909
0.15346	0.0294095		0.134896	0.0237864		0.20807	0.0119346		0.120854	0.0168521
0.153653	0.0293925		0.135055	0.023857		0.20832	0.0119643		0.121006	0.0169007
0.154413	0.0295802		0.135717	0.0239376		0.209367	0.0120139		0.121606	0.0170426
0.154602	0.0295854		0.135881	0.0239507		0.209618	0.0120337		0.121762	0.0170801
0.155149	0.0297536		0.136369	0.0240805		0.210403	0.0119841		0.122212	0.0170578
0.155351	0.0297653		0.136546	0.0240624		0.210641	0.0119996		0.122356	0.0170982
0.155551	0.0297549		0.136719	0.0240707		0.210879	0.0120073		0.122506	0.0171274
0.156107	0.0299153		0.137213	0.0242399		0.211687	0.0119103		0.122954	0.0171955
0.156309	0.029927		0.137395	0.024235		0.211943	0.0118387		0.123096	0.0172734
0.156505	0.0299074		0.13757	0.0242071		0.212194	0.0118828		0.123246	0.0172886
0.157052	0.030043		0.138059	0.0243122		0.212995	0.0120635		0.12371	0.017347
0.157252	0.0300991		0.138233	0.0243336		0.213248	0.0120932		0.123853	0.0173707
0.158005	0.0302151		0.138888	0.0244503		0.214284	0.012069		0.124471	0.0172803
0.158197	0.0302633		0.139062	0.0244552		0.214548	0.0120205		0.124615	0.0173331
0.158397	0.030292		0.13924	0.0244306		0.214793	0.0120436		0.124764	0.0173721
0.159162	0.0304667		0.139905	0.0245555		0.215835	0.0121274		0.125358	0.0175209
0.159367	0.0304484		0.140082	0.0245407		0.216072	0.0122133		0.125504	0.0175542
0.159924	0.0305645		0.140563	0.0246689		0.216868	0.0122838		0.125975	0.0173401
0.160114	0.0306127		0.140732	0.0247231		0.217137	0.0122441		0.126119	0.0173596
0.160311	0.0306335		0.14091	0.0247214		0.217385	0.0122904		0.126263	0.0174263
0.160865	0.0307535		0.141392	0.0248332		0.21815	0.0122607		0.126724	0.0176015
0.161061	0.0307835		0.141561	0.0248694		0.218411	0.0122265		0.126868	0.0176585
0.161265	0.030803		0.14174	0.0248726		0.218656	0.0122518		0.127009	0.0177391
0.161827	0.0308591		0.142231	0.0250156		0.219421	0.0124513		0.127471	0.0177809
0.162016	0.0309021		0.142404	0.0249942		0.219703	0.0124634		0.127615	0.0177975
0.16278	0.0310468		0.143084	0.025083		0.220731	0.0124523		0.128217	0.017621
0.162969	0.0310924		0.14325	0.0251027		0.221003	0.012351		0.128364	0.0175514
0.163165	0.0311094		0.14342	0.0251652		0.221256	0.0123422		0.128505	0.017564
0.163908	0.0312554		0.144077	0.0252802		0.222297	0.0125493		0.129128	0.0178156
0.164103	0.0313036		0.144251	0.0253131		0.222563	0.0125857		0.129269	0.0179227
0.164682	0.031374		0.14476	0.0253279		0.22331	0.0126892		0.129725	0.0180186
0.16487	0.0314392		0.144923	0.025387		0.223579	0.0126661		0.129877	0.01802
0.165069	0.0314718		0.145092	0.0254067		0.223842	0.0126121		0.130017	0.0180687
0.165646	0.031533		0.145596	0.0254248		0.224605	0.0124061		0.13047	0.0181174
0.165827	0.0315865		0.145757	0.0255119		0.224881	0.0124138		0.130627	0.018116
0.166019	0.0316178		0.145928	0.0255234		0.225152	0.0124523		0.130773	0.0181438
0.16678	0.0317612		0.14659	0.0256565		0.226158	0.012676		0.131375	0.0181632
0.16717	0.0318381		0.146926	0.0256631		0.226674	0.0127057		0.131663	0.0182884
0.167731	0.0319202		0.147427	0.0257535		0.227434	0.0127851		0.132125	0.0183718
0.167915	0.031975		0.147596	0.0257781		0.227713	0.0126617		0.132271	0.0183454
0.168115	0.0320258		0.147776	0.0258028		0.227977	0.0125845		0.13241	0.0183259
0.168693	0.032121		0.148278	0.0258784		0.228734	0.0127663		0.132862	0.018109
0.16888	0.0321796		0.148439	0.0259211		0.229008	0.0127663		0.133014	0.0180868
0.169072	0.0322018		0.14861	0.0259556		0.229271	0.0127674		0.133156	0.0181966
0.169636	0.0322552		0.149109	0.0260033		0.230034	0.012904		0.133623	0.0184371
0.169813	0.0323361		0.149271	0.026074		0.230313	0.0128589		0.133779	0.0184691
0.170595	0.0324169		0.149953	0.0261331		0.231315	0.0129294		0.134373	0.0186652
0.170781	0.032486		0.150114	0.0261808		0.231579	0.0129768		0.134526	0.0185776
0.170976	0.0325186		0.150283	0.0262301		0.23185	0.012969		0.134669	0.0185581
0.171557	0.0325864		0.150789	0.0262728		0.232615	0.0130351		0.135121	0.0186137
0.171921	0.0327115		0.151119	0.0263484		0.233158	0.0129129		0.135428	0.0186749
0.17251	0.0327532		0.15163	0.0263763		0.233902	0.0130142		0.13587	0.0188223
0.172691	0.0328445		0.151781	0.0264684		0.234163	0.0130539		0.136027	0.0188181
0.172881	0.0328953		0.151941	0.0265094		0.234432	0.0130748		0.136176	0.0188292
0.17346	0.0329344		0.152459	0.0265029		0.235181	0.0131971		0.136619	0.0189697
0.173638	0.0330035		0.152621	0.0265883		0.235442	0.0132026		0.136778	0.0189586
0.17382	0.0330713		0.152794	0.0266245		0.235716	0.0131817		0.136926	0.0189613
0.174421	0.0331365		0.153312	0.0266426		0.236475	0.0131795		0.137354	0.0190364
0.174604	0.0331978		0.153467	0.0267017		0.236739	0.0132356		0.137512	0.0189544
0.175366	0.0333073		0.154146	0.0267527		0.237778	0.0132224		0.138116	0.0188181
0.175545	0.0333477		0.154307	0.0268003		0.238039	0.013131		0.138277	0.0189238
0.175718	0.0334311		0.154466	0.0268792		0.238313	0.0131123		0.138433	0.0189655
0.176315	0.0335263		0.154988	0.0268825		0.239065	0.0132643		0.138864	0.0191588
0.176686	0.0336605		0.155303	0.0270255		0.239589	0.0133491		0.139176	0.0191908
0.177281	0.033701		0.155824	0.0270156		0.24037	0.0134141		0.139614	0.0192964
0.177466	0.0336866		0.155988	0.0270534		0.240623	0.0134086		0.139772	0.0190364
0.177643	0.0337779		0.156149	0.0271504		0.240889	0.013337		0.139932	0.0187375
0.178232	0.033847		0.156657	0.0271816		0.241659	0.0133216		0.140365	0.0190475
0.178426	0.0338417		0.156819	0.0271898		0.241907	0.0134119		0.140518	0.019163
0.178607	0.0338978		0.156973	0.0272457		0.242168	0.0134494		0.140678	0.0192088
0.179179	0.0340347		0.157482	0.0273311		0.242953	0.0134483		0.141121	0.0193854
0.179373	0.0340164		0.15766	0.0273196		0.243194	0.0135078		0.141273	0.0194063
0.18013	0.0342393		0.15834	0.0274643		0.244235	0.0135783		0.141857	0.01953
0.180333	0.0342068		0.158509	0.0274675		0.244481	0.0136334		0.142002	0.0195425
0.18052	0.0342107		0.158663	0.0275021		0.244747	0.0136455		0.14216	0.0195717
0.18108	0.0343997		0.159166	0.0275908		0.245556	0.0137215		0.142619	0.0195982
0.181454	0.0344114		0.159508	0.0276039		0.246054	0.0137645		0.14293	0.0196566
0.18201	0.0346239		0.160008	0.0277798		0.246842	0.0137127		0.143369	0.0196482
0.182218	0.0346369		0.160181	0.0277371		0.247085	0.0137744		0.143515	0.0197024
0.182414	0.0346278		0.160342	0.0277469		0.247338	0.0137799		0.14367	0.0197748
0.18298	0.0347738		0.160836	0.0278735		0.248147	0.0136025		0.144127	0.0197011
0.183182	0.0347856		0.161017	0.0278554		0.248393	0.013662		0.144273	0.0197664
0.183373	0.0348025		0.161189	0.0278521		0.248638	0.01376		0.144426	0.0198387
0.183931	0.0349472		0.161678	0.0280148		0.249434	0.0137446		0.144873	0.0199555
0.184135	0.034972		0.161851	0.0279803		0.249674	0.0137336		0.145017	0.0198693
0.18488	0.0351284		0.162496	0.0281611		0.250724	0.0136686		0.145634	0.0197414
0.185078	0.0351662		0.162677	0.0281709		0.250969	0.0136653		0.145777	0.0198401
0.185274	0.0351558		0.162853	0.0281775		0.251207	0.0137336		0.145925	0.0198929
0.185831	0.0353096		0.163348	0.0282827		0.251995	0.013889		0.146374	0.0200028
0.186239	0.0353435		0.163698	0.0283106		0.252501	0.0139418		0.146656	0.020114
0.186791	0.0354843		0.164184	0.0284618		0.253307	0.013998		0.147129	0.0201015
0.186982	0.0355286		0.16436	0.0284749		0.253568	0.0139749		0.147273	0.0201682
0.187178	0.035526		0.164538	0.0284256		0.253809	0.0139969		0.147423	0.0202197
0.187721	0.0356994		0.165023	0.0285768		0.254592	0.0140355		0.147882	0.0202837
0.187919	0.0357607		0.165194	0.0286146		0.25485	0.0140167		0.148023	0.0203281
0.188129	0.0357502		0.16537	0.028585		0.255093	0.0140222		0.148169	0.0203504
0.188691	0.0358519		0.165854	0.0287116		0.255884	0.0140685		0.14864	0.0202461
0.188883	0.0358806		0.16603	0.0287428		0.256152	0.0140652		0.148783	0.0203518
0.189647	0.0360514		0.1667	0.0288578		0.257165	0.0142668		0.149385	0.0205256
0.189842	0.036097		0.166868	0.0288529		0.257434	0.0142426		0.149527	0.0205673
0.190046	0.0361035		0.167039	0.0288809		0.25769	0.0142261		0.149668	0.0206201
0.190598	0.0362156		0.167523	0.0289745		0.258463	0.0141666		0.150141	0.0206354
0.190978	0.0362821		0.167866	0.0290419		0.258979	0.0140035		0.150429	0.0203017
0.191553	0.0363825		0.168372	0.0291389		0.259724	0.0142878		0.150882	0.0204644
0.191742	0.0364229		0.168541	0.0291652		0.26	0.0142999		0.151027	0.0205826
0.191944	0.0364672		0.168715	0.029198		0.260264	0.0143208		0.151165	0.0207022
0.192508	0.036479		0.169208	0.0292605		0.261036	0.0143748		0.151627	0.0207008
0.192687	0.0365676		0.169374	0.0293016		0.261313	0.0142217		0.151783	0.0205715
0.192877	0.0366302		0.169549	0.0293229		0.261576	0.0141456		0.151927	0.0205381
0.193453	0.0367136		0.170054	0.0293837		0.262323	0.0144244		0.152385	0.0206883
0.193638	0.0368009		0.170214	0.0294265		0.262592	0.0144574		0.152539	0.0207522
0.194413	0.0369131		0.170883	0.0294593		0.263618	0.0143891		0.153134	0.0210428
0.194592	0.0370017		0.171045	0.0295399		0.263889	0.0144332		0.153293	0.0209928
0.194783	0.0370317		0.171218	0.0295744		0.26416	0.0144398		0.153438	0.0209858
0.195377	0.0371034		0.171735	0.0295859		0.264902	0.0145742		0.153877	0.0210637
0.195747	0.0372038		0.172057	0.0296763		0.265444	0.0146282		0.154181	0.0210929
0.19633	0.0372585		0.172564	0.0297288		0.266207	0.0146105		0.154633	0.0208384
0.196503	0.0373419		0.17272	0.0298242		0.266473	0.0145995		0.154795	0.0208343
0.196686	0.0373863		0.172884	0.0298702		0.266739	0.0145588		0.154944	0.0209149
0.197283	0.0374827		0.173402	0.0298488		0.26747	0.0146392		0.155377	0.0212361
0.197466	0.0375349		0.173561	0.0299244		0.267729	0.014724		0.155532	0.0211958
0.197654	0.0375701		0.173727	0.0299786		0.268003	0.0147549		0.155681	0.0211568
0.198239	0.0376066		0.174245	0.0300082		0.268783	0.0149069		0.156116	0.0214224
0.198415	0.03766		0.174404	0.0300904		0.269047	0.0149245		0.156278	0.0214461
0.199188	0.0378165		0.175092	0.0301282		0.270075	0.0149818		0.156874	0.0214419
0.199371	0.0378399		0.17525	0.0301906		0.270333	0.0149917		0.157031	0.0213863
0.199548	0.0379025		0.175405	0.0302679		0.270602	0.0149895		0.157187	0.021314
0.200131	0.0380394		0.175921	0.0302777		0.271377	0.014865		0.157629	0.0215378
0.200499	0.0381632		0.176241	0.0304026		0.271897	0.0148849		0.157945	0.0215934
0.201098	0.0382427		0.176767	0.0304174		0.272667	0.0148816		0.158373	0.0215851
0.201288	0.0382545		0.176928	0.0304601		0.272915	0.0148287		0.158526	0.0216407
0.201469	0.0383118		0.177084	0.0305325		0.273178	0.0148287		0.158685	0.0216949
0.202048	0.0384383		0.177591	0.0305489		0.273977	0.0150116		0.159128	0.0216059
0.202237	0.0384513		0.177757	0.0305423		0.274225	0.015049		0.159284	0.0215489
0.202412	0.0385139		0.177915	0.0306311		0.274486	0.0150116		0.159445	0.0215197
0.202995	0.038639		0.178425	0.030728		0.27524	0.0149543		0.159877	0.0218479
0.203194	0.038656		0.178598	0.0307428		0.275481	0.0150369		0.160027	0.0218521
0.203948	0.0388281		0.179268	0.0308776		0.276545	0.0149532		0.160618	0.0218409
0.204144	0.0388437		0.179442	0.0308907		0.276796	0.0150369		0.16077	0.0217811
0.204327	0.0388776		0.179603	0.0309482		0.277057	0.0150149		0.160928	0.0218103
0.204899	0.039051		0.180111	0.0310666		0.277845	0.0150567		0.161373	0.0220676
0.20528	0.0390536		0.180439	0.0311044		0.278346	0.0152286		0.161679	0.0221413
0.205833	0.0392322		0.180936	0.0311997		0.279152	0.0151614		0.162134	0.022183
0.206035	0.0392335		0.181116	0.03118		0.279393	0.015146		0.162281	0.022144
0.206225	0.0392543		0.181283	0.031198		0.279638	0.0151713		0.162437	0.0221538
0.206799	0.039442		0.181781	0.031364		0.280437	0.0152165		0.162882	0.0222928
0.207005	0.039442		0.181956	0.0313558		0.28068	0.015244		0.163024	0.0223763
0.207197	0.0394368		0.182122	0.0313788		0.280928	0.0153079		0.163176	0.0223915
0.207752	0.0395946		0.182608	0.0315152		0.281744	0.0152308		0.163638	0.0221816
0.207952	0.0396233		0.182787	0.0315053		0.281992	0.0152319		0.163784	0.0221899
0.208695	0.039781		0.183441	0.0316565		0.28301	0.0153773		0.164388	0.0224513
0.208901	0.0398331		0.183616	0.03165		0.283258	0.0153949		0.164528	0.0225389
0.209103	0.0398188		0.183787	0.0316532		0.283496	0.0154467		0.164677	0.0225681
0.209653	0.0399557		0.18428	0.0317946		0.2843	0.015536		0.165139	0.0225987
0.21005	0.0400482		0.184635	0.0318094		0.284811	0.0156164		0.165425	0.0226585
0.210606	0.0401499		0.185124	0.0319688		0.285599	0.0154093		0.165885	0.0225334
0.210802	0.040219		0.185296	0.0319852		0.285858	0.0154412		0.166027	0.0223971
0.211	0.0402242		0.185472	0.0319753		0.286101	0.0155514		0.166174	0.0223179
0.211542	0.0403624		0.185955	0.0321364		0.286897	0.0157078		0.166646	0.022564
0.211732	0.0404106		0.186131	0.0321298		0.28716	0.0157155		0.166791	0.0227183
0.211932	0.0404654		0.186312	0.0321167		0.287403	0.0157155		0.166937	0.022785
0.212506	0.0405671		0.186797	0.0322547		0.288176	0.0156384		0.167396	0.0227322
0.212704	0.0406127		0.18697	0.0322794		0.288439	0.0155911		0.167536	0.0226015
0.213462	0.0407522		0.187635	0.032355		0.289475	0.0158929		0.168149	0.0227711
0.213653	0.040803		0.187806	0.0323648		0.289749	0.0158907		0.168295	0.0228879
0.213851	0.0408721		0.18798	0.032373		0.29	0.0159139		0.168436	0.0230228
0.214049	0.0408838		0.188149	0.0323714		0.29024	0.0159689		0.168585	0.0230951
0.214804	0.0410859		0.188802	0.032544		0.291269	0.0160207		0.169182	0.0225834
0.215004	0.0411042		0.188978	0.0325226		0.291509	0.0160747		0.169332	0.0226446
0.215556	0.0412137		0.189472	0.0326228		0.292313	0.0161331		0.169793	0.0230228
0.215751	0.041271		0.18965	0.0326409		0.292576	0.0161232		0.169931	0.0231563
0.215953	0.0412762		0.189829	0.0326064		0.292819	0.0161166		0.170072	0.0232216
0.216517	0.0414235		0.190317	0.0327461		0.293605	0.0159535		0.170536	0.0232759
0.216709	0.0414483		0.190491	0.0327987		0.293871	0.0158676		0.17068	0.023369
0.216907	0.0414587		0.19067	0.0327379		0.294119	0.0158643		0.170827	0.0234205
0.217445	0.0416074		0.191146	0.0329647		0.294907	0.0159987		0.171295	0.0231966
0.217839	0.0417273		0.191497	0.0329614		0.295421	0.016013		0.171582	0.0234316
0.218422	0.0418159		0.19199	0.0330813		0.296181	0.0161683		0.172043	0.0235553
0.218617	0.0418407		0.192157	0.0331356		0.296452	0.0161055		0.172188	0.0235859
0.218817	0.0418994		0.192333	0.0331339		0.296705	0.016046		0.172331	0.0236902
0.21956	0.0420284		0.192997	0.0332786		0.297757	0.0160758		0.172951	0.0234803
0.219758	0.0420884		0.193173	0.0332983		0.29801	0.0161188		0.17309	0.0235665
0.220322	0.0421705		0.193657	0.0333772		0.298762	0.0162631		0.173548	0.0234872
0.220509	0.0422435		0.193819	0.0334018		0.299028	0.016273		0.173698	0.0235581
0.220707	0.0423009		0.193992	0.0334528		0.299284	0.0162994		0.173841	0.0236944
0.221275	0.0423921		0.194497	0.0335448		0.300041	0.0164713		0.1743	0.0238306
0.221458	0.0424586		0.194667	0.0335941		0.300315	0.0164812		0.174448	0.0238306
0.22165	0.0425342		0.194843	0.0336434		0.300581	0.0164383		0.174585	0.023896
0.222241	0.0426137		0.195348	0.0336664		0.301339	0.0163567		0.175034	0.0238112
0.222616	0.0426894		0.195677	0.0337486		0.301884	0.016306		0.175338	0.023611
0.223176	0.0427754		0.196184	0.0337929		0.302641	0.0164393		0.175796	0.0239711
0.223352	0.0428719		0.196345	0.0338882		0.30291	0.0164878		0.175954	0.0239975
0.22354	0.0429149		0.196516	0.0339063		0.303178	0.0164801		0.176098	0.0239822
0.224327	0.0430361		0.197181	0.0340312		0.304186	0.016641		0.176698	0.0240823
0.22452	0.0430687		0.197347	0.0340362		0.304463	0.0166487		0.176848	0.0241449
0.225103	0.0431613		0.197863	0.0341233		0.305222	0.0167941		0.177293	0.0242658
0.225282	0.0432356		0.198022	0.0342087		0.305488	0.016815		0.177455	0.0241199
0.225469	0.0432994		0.198191	0.0342038		0.305762	0.0167919		0.177603	0.0240337
0.226061	0.0433803		0.1987	0.0342071		0.306504	0.0167963		0.178037	0.0242422
0.226242	0.0434246		0.198851	0.034281		0.306765	0.0167754		0.178196	0.0242033
0.226425	0.0434885		0.199008	0.0343615		0.307039	0.0167908		0.178349	0.023978
0.227008	0.0435419		0.199533	0.0343714		0.307793	0.0168822		0.178792	0.0239363
0.227369	0.0436866		0.199863	0.0344881		0.308315	0.0168426		0.179101	0.0242255
0.227967	0.0437974		0.200384	0.0345045		0.30908	0.0167908		0.179523	0.0244605
0.228154	0.0438431		0.200539	0.0345818		0.309344	0.0168073		0.179677	0.0245161
0.228335	0.0439304		0.200697	0.0346491		0.30962	0.0167544		0.179838	0.0245328
0.229091	0.0440581		0.201384	0.0347313		0.310654	0.0168536		0.180446	0.0246454
0.229266	0.0441403		0.201544	0.0348151		0.310917	0.0169274		0.180605	0.0246037
0.229859	0.0442563		0.202059	0.0348398		0.311687	0.0169935		0.181036	0.0248165
0.230053	0.0442863		0.202218	0.0348694		0.311935	0.0170618		0.181193	0.0248582
0.230238	0.0443475		0.202374	0.0349532		0.312199	0.0171125		0.181354	0.0248276
0.230823	0.0444062		0.202894	0.0349795		0.312982	0.0171026		0.181795	0.0249221
0.231012	0.0444271		0.203064	0.0349795		0.313227	0.0171323		0.181947	0.0248582
0.231189	0.0444818		0.203224	0.0350666		0.313491	0.017118		0.182104	0.0246301
0.23177	0.0446604		0.203729	0.0351323		0.314271	0.017042		0.182536	0.0247052
0.232147	0.0446708		0.204045	0.0352325		0.314775	0.0171599		0.182849	0.0248665
0.232713	0.044869		0.204548	0.0353509		0.315571	0.0172898		0.183296	0.0250946
0.232912	0.0448807		0.204727	0.0353147		0.315809	0.0173361		0.183446	0.0251502
0.233095	0.044912		0.204893	0.035364		0.316059	0.0172965		0.183602	0.0251877
0.233874	0.0451128		0.205573	0.0354955		0.317096	0.0172601		0.184177	0.0251404
0.234061	0.045131		0.205732	0.0355415		0.317351	0.0173207		0.184333	0.0251349
0.234615	0.045277		0.206235	0.0356434		0.318168	0.0171246		0.184792	0.0251766
0.234811	0.0452822		0.206412	0.0356549		0.318408	0.0171092		0.184942	0.0252197
0.234998	0.0452953		0.206578	0.035668		0.318656	0.0171731		0.185095	0.0252558
0.235556	0.0455338		0.20707	0.0357864		0.31945	0.0172215		0.185544	0.0254102
0.235764	0.0455612		0.207246	0.0357617		0.319695	0.0172535		0.18569	0.0254032
0.23596	0.0455625		0.20741	0.0357798		0.319943	0.0173427		0.185846	0.0253226
0.236521	0.0457307		0.207906	0.0359819		0.320752	0.0174904		0.186305	0.0250959
0.236919	0.0457672		0.208258	0.0359425		0.321245	0.017627		0.186598	0.0252364
0.237477	0.0459366		0.208742	0.0361002		0.322041	0.0175796		0.187049	0.0254561
0.237679	0.0459992		0.208916	0.0360986		0.322292	0.0175498		0.18719	0.0255729
0.237879	0.045981		0.209082	0.0361282		0.322537	0.0175873		0.187342	0.0255909
0.238619	0.0461817		0.209742	0.0362662		0.323579	0.0174992		0.187951	0.0256187
0.238819	0.0461908		0.209921	0.0362761		0.323814	0.0175543		0.188097	0.0256966
0.239371	0.0463668		0.210414	0.0364141		0.324597	0.0176116		0.188546	0.0255937
0.239573	0.0464281		0.210586	0.0364618		0.324866	0.0175994		0.188687	0.0256104
0.239779	0.0464255		0.210762	0.036447		0.325116	0.0176545		0.188831	0.0256827
0.240328	0.0465506		0.211245	0.036613		0.325917	0.0177933		0.189304	0.0257995
0.240516	0.0465806		0.21142	0.0366179		0.326181	0.0178065		0.189448	0.025876
0.240711	0.0466367		0.211603	0.0365998		0.326424	0.0178297		0.189593	0.0259483
0.241275	0.046784		0.212092	0.0367905		0.327194	0.0179376		0.190059	0.0260275
0.241671	0.0468635		0.212437	0.0367494		0.327713	0.0178781		0.190347	0.026136
0.242233	0.0469587		0.212925	0.0369532		0.328486	0.0178429		0.190813	0.0259636
0.242424	0.0470004		0.213095	0.036963		0.32876	0.01779		0.190956	0.0260345
0.242624	0.0470564		0.213275	0.0369532		0.32901	0.0177999		0.191097	0.026161
0.243388	0.0472246		0.213935	0.03706		0.330049	0.0178903		0.191702	0.0263974
0.243584	0.047265		0.214106	0.0371257		0.330307	0.0178925		0.191845	0.0264836
0.244143	0.0474058		0.21459	0.0372293		0.331075	0.0180225		0.192314	0.0264085
0.244327	0.0474892		0.214755	0.0372621		0.331341	0.0180214		0.192463	0.0264335
0.244524	0.0475401		0.214933	0.0373131		0.331594	0.0180148		0.192604	0.0265086
0.245103	0.0476235		0.215441	0.0373854		0.332331	0.0181073		0.193053	0.0266351
0.24529	0.0476991		0.215606	0.0374133		0.332605	0.0180577		0.193201	0.0266491
0.245482	0.0477682		0.215779	0.0374462		0.332879	0.017974		0.193342	0.0266254
0.246054	0.0478517		0.216281	0.0375399		0.333649	0.0182109		0.193796	0.0263584
0.246421	0.0479794		0.216618	0.0376417		0.334191	0.0182461		0.194099	0.0264488
0.247005	0.0480785		0.217124	0.0376812		0.334933	0.0182935		0.194552	0.0268131
0.247184	0.0481658		0.217281	0.0377551		0.335202	0.0183133		0.19471	0.0266351
0.247374	0.0482075		0.217449	0.0377732		0.335475	0.018288		0.194855	0.0261958
0.248135	0.0484057		0.218122	0.037926		0.336501	0.0184653		0.195465	0.0265392
0.248327	0.0484591		0.218291	0.0379211		0.33677	0.0184499		0.19561	0.0266755
0.248925	0.0485308		0.218806	0.0379408		0.337514	0.0184885		0.196048	0.0269828
0.249106	0.0485778		0.21896	0.0380345		0.33778	0.0185039		0.196206	0.0270439
0.249293	0.0486182		0.219122	0.0380526		0.338057	0.0185028		0.196357	0.0270982
0.249876	0.0487042		0.219633	0.0381085		0.338819	0.018581		0.196803	0.0270342
0.250053	0.0487772		0.219792	0.0381824		0.33908	0.0185998		0.196964	0.0269202
0.250234	0.048845		0.219958	0.0382465		0.339349	0.0185711		0.197117	0.0268604
0.250829	0.0489545		0.220472	0.0382646		0.340075	0.0186295		0.197548	0.0269953
0.251193	0.0490979		0.220794	0.0384355		0.34061	0.0186681		0.197854	0.0269369
0.251784	0.0491983		0.221322	0.038447		0.341398	0.0187463		0.198289	0.0272928
0.251963	0.0492348		0.221484	0.0385193		0.341656	0.0187474		0.198448	0.0273693
0.252142	0.0493378		0.221645	0.0385916		0.341922	0.0187408		0.198606	0.0274027
0.252915	0.0494642		0.222317	0.0386639		0.342941	0.0187915		0.199197	0.0275195
0.253091	0.0495372		0.222471	0.0387658		0.343209	0.0188432		0.199358	0.0274652
0.253668	0.0497041		0.22299	0.0387905		0.343995	0.0187507		0.199802	0.0273721
0.253861	0.0497145		0.223157	0.0388299		0.344245	0.0187375		0.199956	0.0271162
0.254043	0.0497745		0.223318	0.0389203		0.344506	0.0187551		0.200114	0.0269661
0.254642	0.0499153		0.223834	0.0389302		0.345274	0.0186086		0.200545	0.027386
0.254836	0.0498957		0.223998	0.0389466		0.345522	0.0186614		0.200698	0.0274889
0.255015	0.0499205		0.224152	0.0390255		0.345788	0.0187375		0.200857	0.0275834
0.255587	0.0501147		0.22466	0.0390879		0.346587	0.0189446		0.201301	0.0278421
0.255957	0.0501486		0.22499	0.0391011		0.347088	0.0190437		0.20161	0.027881
0.256536	0.0503781		0.225491	0.0392375		0.347855	0.019068		0.20205	0.0274722
0.256734	0.0503846		0.225662	0.0392177		0.348096	0.0191363		0.202199	0.0274625
0.256919	0.0504002		0.225821	0.0392786		0.348351	0.0191925		0.202353	0.027582
0.257683	0.0506362		0.226514	0.0394396		0.349408	0.0192707		0.202945	0.0280312
0.257873	0.0506687		0.22668	0.0394807		0.349662	0.0192872		0.203099	0.0280909
0.258439	0.050833		0.227174	0.039599		0.35046	0.0192486		0.203546	0.0279714
0.258639	0.0508526		0.227348	0.0396056		0.3507	0.0192707		0.203695	0.0279463
0.258826	0.0508643		0.227511	0.0396007		0.350953	0.0192696		0.203851	0.0280061
0.259377	0.0510403		0.228003	0.0397995		0.351762	0.019198		0.20431	0.027995
0.259581	0.0510807		0.228186	0.039811		0.352003	0.0192718		0.204457	0.0279519
0.259775	0.0510911		0.228355	0.0398028		0.352245	0.0193577		0.204608	0.027913
0.260341	0.0512658		0.228844	0.0399688		0.353039	0.01935		0.205055	0.0280603
0.260743	0.0513714		0.229188	0.0399869		0.353537	0.0193632		0.20535	0.0282995
0.261292	0.051533		0.229678	0.0401331		0.354351	0.0194921		0.205816	0.0285067
0.261488	0.0515943		0.229856	0.0401315		0.354602	0.019512		0.205957	0.0285915
0.261686	0.0516113		0.230028	0.0401298		0.354842	0.019567		0.206107	0.0286096
0.261873	0.0516295		0.230184	0.0401693		0.355093	0.0195913		0.206264	0.0286346
0.262443	0.0518381		0.230675	0.040327		0.355873	0.0196199		0.206703	0.0280061
0.262645	0.0518368		0.230851	0.0403385		0.356111	0.0196607		0.206853	0.0278045
0.26283	0.051859		0.231018	0.0403599		0.356362	0.019664		0.207009	0.0279102
0.263386	0.0520845		0.231526	0.0404618		0.357176	0.0193742		0.207452	0.028408
0.26359	0.0521131		0.231704	0.04047		0.357424	0.0194701		0.207594	0.0285359
0.264348	0.0523061		0.232363	0.0406672		0.35847	0.0195516		0.208204	0.0286124
0.264546	0.0523296		0.232538	0.0406787		0.358718	0.0196398		0.208349	0.0287013
0.264733	0.0523217		0.232704	0.0406869		0.358969	0.0197697		0.208505	0.0287695
0.265478	0.052559		0.233377	0.0408463		0.360023	0.0197731		0.209109	0.0289252
0.265682	0.0525551		0.233549	0.0408546		0.360258	0.0197995		0.209257	0.0289363
0.266252	0.0527467		0.234032	0.0409942		0.361057	0.0198623		0.20971	0.0289558
0.266452	0.0528171		0.234208	0.0410041		0.36131	0.0198865		0.209851	0.0290907
0.26665	0.0528341		0.234384	0.0410074		0.361553	0.0199813		0.210003	0.0291908
0.267197	0.0530061		0.234874	0.0411832		0.362362	0.0200584		0.210467	0.0290921
0.267395	0.0530817		0.23505	0.0412161		0.362615	0.0200485		0.210609	0.0289266
0.267597	0.053087		0.235221	0.041198		0.362855	0.0200066		0.210755	0.0288849
0.268152	0.0532564		0.235692	0.0413492		0.363628	0.0198623		0.211219	0.0291004
0.268346	0.0533151		0.235864	0.0413706		0.363886	0.0198722		0.21136	0.0292144
0.269101	0.0533972		0.236541	0.0415267		0.364917	0.0200364		0.211969	0.0293423
0.269295	0.0534454		0.236719	0.0415464		0.365186	0.019989		0.212106	0.0294508
0.269495	0.0534337		0.236896	0.0415349		0.365432	0.0199813		0.212244	0.0295064
0.270255	0.0534324		0.237551	0.0416878		0.366478	0.0199835		0.212859	0.0290837
0.270454	0.0534845		0.237727	0.0417239		0.366729	0.0200165		0.213008	0.0292408
0.270993	0.0537374		0.238219	0.0418488		0.367512	0.0201564		0.213473	0.02953
0.27118	0.053847		0.238389	0.0418915		0.36778	0.0201399		0.213618	0.0295898
0.27138	0.0539799		0.238566	0.0418899		0.368028	0.020152		0.213758	0.0296621
0.271963	0.0541572		0.239055	0.0420082		0.368791	0.0203735		0.214219	0.0296454
0.272155	0.0541989		0.239223	0.0420559		0.369065	0.0204087		0.214366	0.0296816
0.272353	0.054268		0.239399	0.0420641		0.369326	0.0204341		0.214508	0.0297775
0.272917	0.0543567		0.239898	0.0421413		0.37009	0.0205178		0.214974	0.029936
0.273104	0.0544636		0.240065	0.0421775		0.370364	0.0204087		0.215122	0.029968
0.273881	0.0546057		0.240725	0.0422876		0.371367	0.0203966		0.21572	0.029968
0.274064	0.0546813		0.240881	0.0423632		0.371638	0.0203658		0.215871	0.0298735
0.274255	0.0547256		0.241049	0.0423813		0.371904	0.020336		0.216014	0.0298915
0.275	0.0548677		0.241735	0.042493		0.372922	0.0203955		0.21662	0.0300765
0.275194	0.0549407		0.24191	0.0425094		0.373191	0.0203228		0.216761	0.0300487
0.275787	0.0550567		0.242415	0.0425472		0.373938	0.020596		0.217201	0.0301891
0.275968	0.0551375		0.242573	0.0426409		0.374212	0.0206676		0.217362	0.0302225
0.276157	0.0551779		0.24274	0.0427017		0.374494	0.0206577		0.217512	0.0302683
0.276728	0.0552731		0.243256	0.0427592		0.375253	0.0207855		0.217968	0.0300834
0.276902	0.0553409		0.243417	0.0428578		0.375517	0.0208175		0.218127	0.0300292
0.277088	0.0554335		0.243585	0.0428776		0.375786	0.0207458		0.218273	0.0300918
0.277692	0.0555469		0.244094	0.0429203		0.37653	0.0207326		0.218712	0.030285
0.277875	0.0555821		0.24425	0.0430304		0.376796	0.0207183		0.218873	0.0302433
0.278647	0.0557411		0.24494	0.0431126		0.377832	0.0209067		0.219467	0.0304102
0.278826	0.0557998		0.245099	0.043198		0.378093	0.0209805		0.219623	0.0305103
0.279011	0.0558923		0.245261	0.043249		0.378364	0.0210334		0.219773	0.0305993
0.279787	0.0560644		0.245923	0.0433213		0.37938	0.0211458		0.220368	0.0305743
0.279964	0.0561491		0.246077	0.0433969		0.379646	0.0211369		0.220527	0.0303128
0.280547	0.056286		0.246601	0.0434577		0.380403	0.0209265		0.220967	0.0306174
0.28073	0.0563108		0.246767	0.0435136		0.380654	0.0209265		0.22112	0.0307759
0.280913	0.0564059		0.246931	0.0436056		0.38092	0.0209541		0.221273	0.0308648
0.281515	0.0565689		0.247449	0.0436138		0.381698	0.0210047		0.221696	0.0311318
0.281702	0.0565832		0.24761	0.0436401		0.381956	0.0210543		0.221854	0.0310998
0.281877	0.0566341		0.247767	0.043742		0.382225	0.0211513		0.222017	0.0308648
0.282449	0.0567892		0.24829	0.0437929		0.38301	0.0212934		0.222463	0.0301029
0.282639	0.0568166		0.248459	0.0438159		0.383256	0.0213518		0.222619	0.0302948
0.283401	0.0570551		0.249122	0.0439573		0.384287	0.0213947		0.223207	0.0310206
0.283598	0.0570682		0.249286	0.0440197		0.384535	0.0214586		0.223363	0.0310957
0.283779	0.0571138		0.249442	0.044092		0.384801	0.021463		0.223527	0.0311346
0.284548	0.0573133		0.250136	0.0441758		0.385842	0.0214641		0.224115	0.0311263
0.284731	0.0573563		0.250295	0.0442465		0.386098	0.0214807		0.224274	0.0309594
0.285318	0.0575961		0.250791	0.0443895		0.386889	0.0216195		0.224711	0.0309872
0.285514	0.0576		0.250958	0.0443599		0.387137	0.0216889		0.224863	0.0311263
0.285697	0.0576053		0.251114	0.0443977		0.387398	0.0216602		0.225023	0.0312319
0.286256	0.0578347		0.251618	0.0446097		0.388183	0.021669		0.225472	0.031542
0.286458	0.0578686		0.251797	0.0445719		0.388419	0.0216999		0.225621	0.0315601
0.286646	0.0578921		0.251965	0.0445998		0.388664	0.0217043		0.225771	0.0315698
0.287214	0.0581072		0.252462	0.044797		0.38946	0.021788		0.226204	0.0315934
0.28742	0.0581228		0.252638	0.0447855		0.389711	0.0218178		0.226348	0.0316393
0.288159	0.0583744		0.253303	0.0449614		0.39078	0.0217561		0.22697	0.0314739
0.288357	0.0584109		0.253482	0.044963		0.391021	0.0217616		0.227117	0.0314099
0.28855	0.0584305		0.25365	0.0449811		0.391264	0.0217858		0.227269	0.0313988
0.289305	0.0586938		0.254307	0.0451159		0.392313	0.0215842		0.227861	0.0317909
0.289503	0.0586951		0.254479	0.0451142		0.392558	0.0216569		0.228016	0.0319077
0.290059	0.058858		0.254975	0.0453196		0.393364	0.0218453		0.228478	0.0316741
0.290261	0.0589206		0.255156	0.0453213		0.39361	0.0219202		0.228616	0.0317422
0.290463	0.0589402		0.255328	0.0453213		0.393848	0.0220161		0.228763	0.0318006
0.291023	0.0590979		0.255807	0.0455021		0.394646	0.0219819		0.229221	0.0320926
0.291221	0.0591631		0.25598	0.0455037		0.394902	0.021929		0.229364	0.0322094
0.29142	0.059167		0.256152	0.0455086		0.39515	0.0219401		0.229514	0.0322289
0.291963	0.0593704		0.256635	0.0456828		0.395943	0.0220524		0.229983	0.0321232
0.292159	0.0594473		0.256811	0.0457305		0.396194	0.0221141		0.230123	0.0321538
0.292925	0.0596206		0.257477	0.0458373		0.397196	0.0222926		0.23072	0.0323721
0.293119	0.0597002		0.25765	0.0458915		0.397473	0.0222023		0.230861	0.0324235
0.293319	0.0597471		0.257829	0.0459228		0.397729	0.0221946		0.231004	0.0324931
0.294063	0.0599309		0.258499	0.0460838		0.398783	0.0221207		0.231621	0.032208
0.294263	0.0599922		0.258675	0.0461035		0.399021	0.0221571		0.231765	0.0321955
0.294821	0.0601382		0.259156	0.0462301		0.399791	0.0223587		0.23223	0.0323999
0.295011	0.0601799		0.259323	0.0462728		0.400072	0.0223312		0.232379	0.032475
0.295212	0.0602425		0.259497	0.0463024		0.400331	0.0223565		0.232523	0.0325737
0.295772	0.0604145		0.259997	0.0463829		0.401103	0.0224986		0.232985	0.0326877
0.29596	0.0604823		0.260166	0.0464125		0.401375	0.0224314		0.233129	0.0326557
0.29616	0.0605527		0.260343	0.0464421		0.40163	0.0223168		0.233269	0.0327225
0.296744	0.0606818		0.260834	0.0465719		0.40239	0.0224501		0.233728	0.0329672
0.297689	0.0608904		0.261665	0.0467379		0.403687	0.022665		0.234487	0.0327558
0.29787	0.0609973		0.261826	0.0468102		0.403951	0.0226826		0.234638	0.0327461
0.298066	0.0610742		0.261998	0.0468299		0.404204	0.0226606		0.234777	0.0328615
0.29883	0.0612371		0.262672	0.0469482		0.405214	0.0227322		0.235377	0.0332606
0.299022	0.0613127		0.262841	0.0470173		0.405494	0.0227146		0.23552	0.0333621
0.299602	0.0614027		0.263357	0.0470929		0.406256	0.0229437		0.23597	0.0335178
0.299781	0.0615096		0.263518	0.0471652		0.406527	0.0229525		0.236128	0.0334983
0.299971	0.0615604		0.263687	0.0471816		0.406796	0.0229547		0.236275	0.0335122
0.300555	0.0616869		0.264194	0.0472473		0.407543	0.0230913		0.236722	0.0335692
0.30073	0.0617599		0.26435	0.0473476		0.407809	0.0231398		0.236883	0.0333801
0.300917	0.0618251		0.264516	0.0473377		0.408085	0.0231178		0.237034	0.0331632
0.301503	0.0619333		0.265034	0.0474051		0.408845	0.0229679		0.237479	0.0333343
0.302473	0.062237		0.265874	0.0476072		0.410121	0.0229404		0.238219	0.0337528
0.302651	0.0622957		0.26603	0.0476664		0.41039	0.0229955		0.238379	0.0337834
0.30283	0.0623674		0.266193	0.0477157		0.410669	0.0229734		0.238534	0.0337514
0.303596	0.0625446		0.266863	0.0478702		0.411687	0.0230539		0.239133	0.0333941
0.303777	0.0626463		0.267022	0.047954		0.411951	0.0231156		0.239286	0.033547
0.304377	0.0627597		0.267543	0.0480066		0.412698	0.0232731		0.239719	0.0340128
0.30456	0.0628028		0.267705	0.0480394		0.412953	0.0233271		0.239875	0.0340768
0.304739	0.0628823		0.267864	0.0481167		0.413222	0.0233866		0.240033	0.0340142
0.305314	0.0630478		0.268389	0.0481775		0.414	0.0232246		0.240467	0.0340698
0.305499	0.063083		0.268553	0.0482169		0.414248	0.0231707		0.240623	0.0339961
0.305682	0.0631534		0.268714	0.0483172		0.414514	0.0232191		0.240782	0.0337528
0.306277	0.0633268		0.269224	0.0483977		0.415295	0.0234813		0.241214	0.0340517
0.306465	0.0633464		0.269389	0.0483763		0.415548	0.0235662		0.241372	0.0342228
0.306641	0.0634076		0.269544	0.0484339		0.415814	0.0235904		0.241534	0.0342714
0.307216	0.063641		0.27006	0.0485686		0.41661	0.0234031		0.241978	0.0344369
0.30741	0.063641		0.270229	0.0485867		0.416858	0.0234846		0.24213	0.0344689
0.307593	0.0637192		0.270389	0.0486639		0.417116	0.0235188		0.242286	0.0344383
0.308186	0.0639382		0.270898	0.0487675		0.417889	0.0234494		0.242718	0.0342186
0.30838	0.0639408		0.271065	0.048797		0.418137	0.0234846		0.242871	0.0342019
0.308561	0.0639773		0.271223	0.0488546		0.418401	0.0234769		0.243033	0.0342686
0.309324	0.0642002		0.271903	0.0489696		0.419442	0.0236708		0.243626	0.0346719
0.309506	0.0642459		0.272059	0.0490123		0.41969	0.0237413		0.243781	0.0347414
0.309686	0.0643241		0.272213	0.0490994		0.419951	0.0238206		0.243937	0.0347428
0.31028	0.0644922		0.272725	0.0492112		0.420705	0.0238361		0.244369	0.0350181
0.310463	0.0645118		0.272894	0.0492572		0.420956	0.0238812		0.244525	0.035
0.311225	0.0647777		0.273581	0.0494117		0.422015	0.0238317		0.245115	0.033903
0.311414	0.064796		0.273749	0.049433		0.422264	0.02389		0.245266	0.0341657
0.311595	0.0648781		0.273905	0.0495086		0.422527	0.0239044		0.245424	0.0343687
0.31218	0.065045		0.274414	0.0495924		0.423315	0.0237854		0.245867	0.0349235
0.312367	0.0650489		0.27458	0.0496286		0.423563	0.0238735		0.246023	0.0350445
0.312542	0.0650945		0.274735	0.0497223		0.423829	0.0239572		0.246186	0.0349972
0.313114	0.0653292		0.275253	0.0497814		0.424618	0.0238956		0.246622	0.0348192
0.313317	0.0653657		0.275424	0.0498258		0.424855	0.0238713		0.24677	0.0349096
0.313508	0.0654087		0.275583	0.0498702		0.425106	0.0239033		0.246925	0.035057
0.314091	0.0656121		0.27608	0.0500099		0.425904	0.0240046		0.247368	0.0354199
0.314289	0.0656042		0.27625	0.0500181		0.42615	0.0240707		0.247518	0.0354992
0.314468	0.0656551		0.27641	0.0500707		0.426411	0.0241434		0.24768	0.0354936
0.315034	0.065908		0.27692	0.0502087		0.427212	0.0242261		0.248131	0.0354894
0.315236	0.0659536		0.277097	0.0502235		0.427452	0.0242492		0.24828	0.0355256
0.315987	0.0662156		0.277744	0.0504289		0.428488	0.0242999		0.248882	0.035673
0.316185	0.066243		0.277926	0.0504158		0.428729	0.0243318		0.249029	0.0356021
0.316374	0.066243		0.278097	0.0504322		0.428974	0.0243803		0.249184	0.0355548
0.316934	0.0661778		0.278598	0.0506228		0.429786	0.024388		0.249625	0.035609
0.317142	0.0658532		0.278776	0.0506163		0.430034	0.0244056		0.249764	0.0357105
0.317338	0.0656798		0.278941	0.0506672		0.430276	0.0244552		0.249914	0.0357912
0.317887	0.0661922		0.279427	0.0508398		0.43108	0.0243682		0.250377	0.0359942
0.318085	0.0663525		0.279605	0.0508118		0.431331	0.0244222		0.250524	0.0360776
0.318279	0.0664464		0.279777	0.0508151		0.431579	0.0245401		0.250681	0.0360734
0.318819	0.0667514		0.280266	0.0509992		0.432382	0.0246678		0.251136	0.0356299
0.319019	0.0668648		0.280444	0.0510123		0.432628	0.0246546		0.251276	0.0355923
0.319223	0.0669587		0.28062	0.0510058		0.432866	0.0246249		0.251424	0.0356076
0.319792	0.0671373		0.281099	0.0511849		0.433664	0.0245444		0.251888	0.0359858
0.319992	0.0671972		0.281275	0.0512391		0.433925	0.0245423		0.252029	0.0361763
0.320739	0.0674567		0.281946	0.0513377		0.434964	0.0248111		0.252643	0.0364224
0.320937	0.0675336		0.282117	0.0513952		0.43522	0.0248331		0.252781	0.0365058
0.321141	0.0675818		0.282291	0.0513673		0.435463	0.0248419		0.252925	0.0365114
0.321694	0.0677226		0.28276	0.0515349		0.43624	0.0247494		0.253392	0.0357161
0.321886	0.0677969		0.28293	0.0516089		0.436504	0.0246987		0.253536	0.0356911
0.322087	0.0678438		0.283109	0.0515826		0.436749	0.0247262		0.253682	0.0358954
0.322645	0.0680159		0.283615	0.0517979		0.437517	0.0249587		0.254142	0.0363918
0.322839	0.0681058		0.283787	0.0518307		0.437788	0.0249631		0.25428	0.0365309
0.323043	0.0681619		0.283965	0.0517995		0.438039	0.0249917		0.254418	0.0366616
0.323607	0.0683157		0.284449	0.051926		0.438817	0.0251933		0.254879	0.0365795
0.323794	0.0683757		0.284616	0.0519343		0.439096	0.0252132		0.255032	0.0365517
0.323986	0.0684513		0.284794	0.0519852		0.439351	0.0252572		0.255179	0.0365851
0.324543	0.0685817		0.285295	0.0521249		0.440111	0.0253972		0.255649	0.0366504
0.324731	0.068656		0.285464	0.0521676		0.440385	0.0253641		0.255793	0.0364641
0.325511	0.0688502		0.286124	0.0523287		0.441398	0.0252484		0.256395	0.0365239
0.325697	0.0689024		0.286288	0.0523911		0.441674	0.0251636		0.256547	0.0366338
0.325892	0.068991		0.286466	0.0524601		0.441941	0.0250534		0.256688	0.0368159
0.326458	0.0691149		0.286975	0.0525357		0.442695	0.0252429		0.257142	0.0371552
0.326644	0.0692322		0.287139	0.052567		0.442964	0.0253322		0.257293	0.0371691
0.326843	0.0693299		0.287308	0.0526163		0.443227	0.0253674		0.257434	0.0371969
0.327424	0.0694095		0.287797	0.0527067		0.443979	0.0254754		0.25789	0.0372191
0.327603	0.0695346		0.287953	0.0527987		0.444251	0.0254787		0.258046	0.037215
0.327793	0.0696154		0.288122	0.05282		0.444517	0.0253949		0.258193	0.0372233
0.328371	0.0697171		0.288645	0.0529499		0.445253	0.025298		0.258643	0.0373957
0.32855	0.0698397		0.288809	0.0530468		0.445519	0.0252848		0.258796	0.0373929
0.328742	0.0699465		0.288978	0.0530189		0.445793	0.025287		0.258937	0.0374235
0.329337	0.0700365		0.289486	0.0530863		0.446561	0.0255437		0.259374	0.0365406
0.329514	0.0701017		0.289645	0.0531619		0.446827	0.0256428		0.259536	0.0362959
0.330271	0.0703285		0.29033	0.053295		0.447858	0.0256219		0.26014	0.0370982
0.330448	0.0703885		0.290487	0.0533821		0.448116	0.0256483		0.260297	0.0372066
0.330631	0.0704745		0.29065	0.0534035		0.448385	0.0256483		0.260446	0.0373026
0.331235	0.0706375		0.291164	0.0534906		0.449137	0.0257927		0.260884	0.0375515
0.331416	0.0706622		0.29132	0.0535678		0.449406	0.0258224		0.261046	0.0376043
0.331601	0.07076		0.291482	0.0536237		0.449685	0.0258224		0.261202	0.0375987
0.332189	0.0709295		0.29201	0.0536878		0.450442	0.025905		0.261636	0.0376015
0.332372	0.0709764		0.292169	0.053765		0.450698	0.0259844		0.261792	0.0377072
0.332559	0.0710872		0.292328	0.053862		0.450964	0.0260482		0.261947	0.0377475
0.333154	0.0712345		0.292834	0.0539113		0.451736	0.0262344		0.262385	0.0377405
0.333335	0.0712541		0.29299	0.0539655		0.451995	0.0262355		0.262547	0.0378448
0.33351	0.0713414		0.293147	0.0540575		0.452261	0.0262212		0.262706	0.0378017
0.334093	0.0715904		0.293675	0.0541808		0.453013	0.026219		0.263138	0.0378907
0.334282	0.0716113		0.293843	0.0542054		0.453258	0.0262477		0.26329	0.0380298
0.335053	0.0718994		0.294516	0.0543106		0.454307	0.0264195		0.263871	0.0381048
0.335242	0.0719059		0.29468	0.0543188		0.454566	0.0264933		0.264027	0.0382147
0.335419	0.0719333		0.294836	0.0543993		0.454837	0.0265021		0.26419	0.03828
0.335997	0.0721627		0.295355	0.0545538		0.45562	0.026338		0.264636	0.038255
0.336187	0.0721757		0.295524	0.0545735		0.455866	0.0263468		0.264788	0.0382425
0.336364	0.0722096		0.295682	0.0546541		0.456127	0.0263457		0.264945	0.0383078
0.336936	0.0724534		0.296186	0.0547724		0.456912	0.0263182		0.265382	0.0383899
0.337136	0.0724547		0.296353	0.0547888		0.45716	0.0263887		0.265537	0.0384816
0.337323	0.0725003		0.296513	0.0548348		0.457421	0.0264614		0.265697	0.0385651
0.3379	0.0726959		0.29703	0.0549893		0.458217	0.0265176		0.266138	0.0384733
0.338102	0.0727389		0.297204	0.0550058		0.458457	0.0265429		0.266285	0.0384664
0.338287	0.0727936		0.297365	0.0550649		0.458711	0.0265616		0.266439	0.0385206
0.338857	0.07301		0.297856	0.0551882		0.459506	0.0266024		0.266883	0.0388307
0.339055	0.0730361		0.298028	0.0552161		0.459755	0.0266288		0.267036	0.0389461
0.339802	0.0733346		0.298683	0.055484		0.460793	0.0265154		0.267645	0.0387417
0.340002	0.073392		0.298866	0.0554347		0.461031	0.0266112		0.267789	0.0387736
0.340191	0.0734089		0.299035	0.0554347		0.461274	0.0267677		0.267939	0.0389071
0.340756	0.0737075		0.299528	0.0556516		0.462078	0.0269726		0.268382	0.0390503
0.340958	0.0737374		0.299705	0.0556467		0.462331	0.0270365		0.268525	0.0392019
0.341153	0.0737283		0.299873	0.0556335		0.462584	0.0271202		0.268678	0.0392798
0.3417	0.0739695		0.30037	0.0558587		0.463388	0.0270552		0.269143	0.0391393
0.3419	0.0740295		0.300549	0.0558817		0.463636	0.0269836		0.269287	0.0392742
0.342096	0.0740412		0.300722	0.05588		0.463873	0.0270376		0.269439	0.0393952
0.342645	0.0742824		0.301198	0.0559901		0.464672	0.027086		0.269895	0.039124
0.342845	0.074384		0.30137	0.0560362		0.464928	0.0270695		0.270038	0.0387403
0.343043	0.0744179		0.301544	0.0560559		0.465173	0.0271312		0.270191	0.0386318
0.343601	0.0746643		0.302042	0.0562021		0.465966	0.0271158		0.270651	0.0392158
0.343803	0.0747634		0.302221	0.0562235		0.46622	0.0271235		0.270791	0.0394202
0.344566	0.0749537		0.302873	0.0563813		0.467256	0.0269946		0.271399	0.0397163
0.34476	0.0750437		0.303045	0.0564421		0.467525	0.0269362		0.271541	0.0396913
0.34496	0.0750789		0.303219	0.0564256		0.467773	0.0270155		0.27169	0.0396454
0.345509	0.0752614		0.303705	0.0566212		0.468543	0.0273482		0.272157	0.0395231
0.345703	0.0753461		0.303876	0.0566376		0.468801	0.0273956		0.272299	0.0396927
0.345909	0.0754243		0.304055	0.0566376		0.469036	0.0274595		0.272443	0.0397817
0.346471	0.0755977		0.304546	0.056797		0.469809	0.0276545		0.272895	0.0397483
0.346663	0.0756629		0.304715	0.0568529		0.47009	0.0275895		0.273039	0.0397511
0.346862	0.0757111		0.304891	0.0568973		0.470346	0.0274364		0.273182	0.0398679
0.347416	0.0758754		0.305395	0.0570912		0.471124	0.0272601		0.27365	0.0400807
0.347609	0.0759445		0.30557	0.0571175		0.471393	0.0273692		0.273796	0.0401571
0.347809	0.0760096		0.305745	0.0571487		0.471646	0.0274948		0.273937	0.0402419
0.348365	0.076127		0.306224	0.0572901		0.472395	0.0278242		0.274405	0.0395759
0.348552	0.0762208		0.30639	0.0573295		0.472674	0.0278374		0.274554	0.0393048
0.349318	0.0764503		0.307069	0.057507		0.473703	0.0276854		0.275158	0.0400765
0.349497	0.0765533		0.307236	0.0575579		0.473977	0.0276622		0.275305	0.040228
0.349686	0.0766497		0.307409	0.0576302		0.474238	0.0275708		0.275443	0.0403782
0.35028	0.0768296		0.307906	0.057696		0.47499	0.0276633		0.2759	0.0401738
0.350467	0.0769404		0.308065	0.0577666		0.475269	0.0277162		0.276054	0.0398902
0.350667	0.0770108		0.308236	0.0578077		0.47554	0.0277041		0.276198	0.039943
0.351242	0.0770734		0.308744	0.0578751		0.476289	0.0278881		0.276656	0.0403184
0.351423	0.0771803		0.308903	0.057977		0.476553	0.0279376		0.276811	0.0403629
0.351618	0.0772546		0.30907	0.0580115		0.476814	0.0279883		0.276952	0.0404213
0.352201	0.0773876		0.309576	0.0581216		0.477545	0.0281216		0.277396	0.0408523
0.352378	0.0774827		0.309737	0.0582251		0.477817	0.0280269		0.277552	0.0409399
0.352565	0.0775635		0.30991	0.0582613		0.478101	0.0278892		0.277698	0.0410442
0.35315	0.0777239		0.310432	0.0583122		0.478866	0.028006		0.278139	0.0408065
0.353329	0.0778178		0.31059	0.058401		0.479127	0.0280699		0.278298	0.0401585
0.354103	0.0780733		0.311263	0.0585308		0.480152	0.0281359		0.278894	0.040616
0.354276	0.0781254		0.31142	0.0586393		0.480419	0.0281569		0.279056	0.0407814
0.354457	0.0782284		0.311586	0.0586836		0.480695	0.028115		0.279209	0.0409371
0.355046	0.0784278		0.312111	0.0587182		0.48145	0.0280379		0.279649	0.0413696
0.355229	0.0784839		0.312265	0.0588036		0.481708	0.0281635		0.279803	0.0414224
0.355417	0.0785804		0.312425	0.0588628		0.481974	0.0282748		0.279955	0.0414474
0.356016	0.0787524		0.312943	0.0589532		0.482731	0.0285535		0.28039	0.0415531
0.356199	0.0787811		0.313101	0.0590403		0.482997	0.0285998		0.280555	0.0415114
0.35638	0.0788906		0.31326	0.059106		0.483276	0.0285755		0.280714	0.0415044
0.357151	0.0790797		0.313938	0.059221		0.484289	0.0284477		0.281303	0.0416212
0.35733	0.0791787		0.31409	0.0593262		0.48455	0.0283838		0.281457	0.0415309
0.357519	0.0792504		0.314255	0.0593657		0.484819	0.0283023		0.281603	0.0413015
0.358104	0.0794042		0.314771	0.0594528		0.485563	0.0285226		0.282046	0.0413167
0.358464	0.0795815		0.315099	0.0595809		0.486111	0.0287231		0.282353	0.0417075
0.359059	0.079794		0.315625	0.0596828		0.486863	0.0288752		0.282786	0.0421579
0.35924	0.0798631		0.315781	0.0597568		0.487124	0.0288796		0.282945	0.0422066
0.359426	0.0799452		0.315943	0.0598044		0.487398	0.0288344		0.283099	0.0421913
0.36001	0.0800991		0.316454	0.0599096		0.488168	0.0289347		0.283545	0.0421037
0.360185	0.0801421		0.31661	0.0600049		0.488437	0.0289743		0.283707	0.0420731
0.36036	0.0802542		0.316772	0.0600789		0.488711	0.0289898		0.283865	0.0420008
0.360955	0.0805319		0.317298	0.0601479		0.489463	0.0290349		0.284298	0.0416407
0.361143	0.0805892		0.317457	0.0602186		0.489713	0.0291087		0.284454	0.0416032
0.361923	0.0808291		0.318136	0.0603862		0.490752	0.029166		0.285046	0.042329
0.362106	0.0808447		0.318298	0.0604421		0.491013	0.0292332		0.285203	0.0424625
0.362283	0.0809373		0.318457	0.0605177		0.491287	0.0293081		0.285361	0.042532
0.362872	0.0812085		0.318975	0.060567		0.492049	0.0292112		0.285793	0.0427433
0.363245	0.0812801		0.319286	0.0606541		0.492558	0.0292123		0.286105	0.0428337
0.363826	0.0814835		0.319796	0.0607034		0.493331	0.028787		0.286548	0.0426293
0.364013	0.0815187		0.319963	0.0607247		0.493579	0.0288642		0.286703	0.0425862
0.36419	0.0815969		0.320124	0.0608102		0.49384	0.0290382		0.286862	0.0425306
0.364775	0.0818824		0.320648	0.0609729		0.494628	0.029382		0.287288	0.0427962
0.364971	0.0819098		0.320817	0.0609844		0.494873	0.0294778		0.287438	0.0429255
0.365156	0.0819672		0.320975	0.0610501		0.495134	0.0294866		0.287597	0.0430298
0.36572	0.0821809		0.321481	0.0611947		0.495933	0.0294492		0.288044	0.0432898
0.365911	0.0822135		0.321653	0.0612095		0.496178	0.0295593		0.288199	0.0433106
0.366656	0.0825668		0.322318	0.0614314		0.49723	0.0295516		0.288801	0.0429255
0.366862	0.0826268		0.322494	0.0614462		0.497468	0.029556		0.288946	0.0425514
0.367054	0.0826437		0.322653	0.061479		0.497718	0.0295703		0.289101	0.0424527
0.36763	0.0828797		0.323151	0.0616582		0.498517	0.0295384		0.289553	0.0427725
0.368014	0.0829188		0.323487	0.0617141		0.499021	0.0297576		0.289857	0.0428587
0.368575	0.0831886		0.323993	0.0618735		0.499819	0.0299526		0.290305	0.0433009
0.368779	0.0832486		0.324166	0.0619014		0.500059	0.0299769		0.290447	0.0434886
0.368973	0.0832786		0.324327	0.0619195		0.500302	0.030011		0.290599	0.0436596
0.369529	0.083521		0.324806	0.0621348		0.501103	0.0299218		0.291058	0.0433968
0.369728	0.0835954		0.324987	0.0621364		0.501349	0.0298513		0.291207	0.043337
0.36992	0.0836175		0.325161	0.0621594		0.501589	0.0298832		0.29136	0.0433343
0.370471	0.0838626		0.325663	0.0623862		0.502388	0.03		0.291801	0.0437013
0.370675	0.0839786		0.325843	0.0623632		0.502636	0.030065		0.291939	0.0438821
0.371435	0.0841976		0.326492	0.0626015		0.50369	0.0303613		0.292554	0.0439906
0.371629	0.0842771		0.32667	0.0626212		0.503948	0.0303977		0.292701	0.043896
0.371822	0.084298		0.326848	0.0626393		0.504196	0.0304473		0.292853	0.0438918
0.372361	0.0845444		0.327337	0.0628233		0.504982	0.0300892		0.293314	0.0440503
0.372765	0.0846578		0.327685	0.062871		0.505481	0.0302137		0.293597	0.0442033
0.373337	0.0842002		0.328166	0.0630386		0.506274	0.0303437		0.294066	0.0441671
0.373531	0.0843489		0.32834	0.0631191		0.506543	0.0303404		0.294207	0.0442742
0.373731	0.0845118		0.328521	0.0631356		0.506786	0.0303702		0.294354	0.0443938
0.374282	0.0849368		0.329013	0.0632753		0.507568	0.0303812		0.294815	0.0445926
0.374478	0.0850893		0.329179	0.0633541		0.507827	0.0303558		0.294954	0.0446135
0.374684	0.0852236		0.329352	0.0633394		0.50807	0.0303691		0.295098	0.0446927
0.375238	0.0854543		0.329829	0.0635201		0.50885	0.0305255		0.29557	0.0449068
0.375429	0.0855338		0.33	0.0635645		0.509116	0.030607		0.295715	0.045
0.376179	0.0858363		0.330687	0.0637042		0.510119	0.0308097		0.296317	0.0444633
0.376372	0.0859262		0.330859	0.0637157		0.510393	0.0306533		0.296458	0.0438334
0.376578	0.0860527		0.331032	0.0637535		0.510651	0.0305189		0.296593	0.0436416
0.377153	0.0861804		0.331516	0.0639211		0.511429	0.0307491		0.297055	0.0443715
0.37753	0.0863668		0.331861	0.0640312		0.511966	0.0308869		0.297354	0.0447622
0.378089	0.0864855		0.332369	0.0641824		0.512718	0.030964		0.297818	0.0448679
0.378272	0.0866419		0.332531	0.0642301		0.51299	0.0309651		0.297963	0.0448178
0.37847	0.086771		0.3327	0.0642728		0.513248	0.0309199		0.298104	0.0448512
0.379055	0.086887		0.333194	0.064373		0.514005	0.0309287		0.298565	0.0450514
0.37924	0.0869795		0.333358	0.0644585		0.514282	0.0308538		0.298721	0.0450209
0.379436	0.0870708		0.333534	0.0645275		0.514553	0.0307514		0.298865	0.0448109
0.380011	0.0872168		0.334044	0.0646393		0.5153	0.0308373		0.299314	0.0446246
0.380196	0.0873406		0.334206	0.0647017		0.515566	0.0309034		0.299469	0.0444953
0.380974	0.0875675		0.334871	0.0648661		0.516592	0.0310422		0.300065	0.0452864
0.381151	0.0876496		0.335027	0.0649614		0.516858	0.0310951		0.300225	0.0454269
0.381336	0.0877317		0.335194	0.0650041		0.517132	0.0311391		0.300371	0.0455019
0.381917	0.0879559		0.335719	0.0651044		0.517858	0.0313562		0.300809	0.0455061
0.38229	0.0881254		0.33604	0.0652325		0.518395	0.0314763		0.301109	0.0455826
0.382883	0.0882975		0.336558	0.065364		0.519168	0.0314597		0.301546	0.046079
0.383058	0.0883718		0.336715	0.0654577		0.519437	0.0314509		0.301709	0.0461429
0.383241	0.0884696		0.336881	0.0654988		0.519713	0.0314432		0.301866	0.0462055
0.383824	0.0886521		0.337402	0.0655727		0.520465	0.0316272		0.302308	0.0457939
0.384005	0.0887107		0.337559	0.0656385		0.520724	0.0316955		0.302464	0.0449722
0.384188	0.0888307		0.337722	0.0656861		0.520992	0.0317682		0.302617	0.0446969
0.384777	0.0890327		0.338231	0.0658012		0.521755	0.0319456		0.303057	0.0455256
0.38496	0.0890679		0.338389	0.0658406		0.522015	0.0319742		0.303218	0.0457467
0.385737	0.0894551		0.33908	0.0660887		0.523054	0.0316129		0.303803	0.0462875
0.385926	0.0894825		0.339241	0.0661134		0.523305	0.031593		0.303961	0.0463445
0.386107	0.0895907		0.339399	0.0661939		0.523571	0.0317032		0.304118	0.0464252
0.386692	0.089794		0.339905	0.0662975		0.524349	0.0318222		0.304555	0.0466379
0.387046	0.0898853		0.340219	0.0664388		0.524868	0.0319753		0.304875	0.0466213
0.387635	0.0902334		0.340739	0.0665604		0.525628	0.0321395		0.305313	0.0461833
0.387832	0.0902751		0.340908	0.0665883		0.525868	0.0322573		0.305461	0.0463654
0.388014	0.0903507		0.341067	0.0666984		0.526127	0.0322706		0.305613	0.0465434
0.388599	0.0906153		0.341581	0.0668513		0.52693	0.0322254		0.306045	0.0468382
0.388792	0.0906349		0.34175	0.0668644		0.527183	0.0323113		0.306198	0.0465489
0.388969	0.0906779		0.341908	0.066968		0.527444	0.0323796		0.30636	0.0461388
0.389535	0.0909999		0.342424	0.067106		0.528235	0.0324491		0.306806	0.0463877
0.389733	0.0910494		0.342595	0.0671257		0.528475	0.0324975		0.306956	0.0466004
0.390476	0.091374		0.343251	0.0673739		0.529527	0.0325967		0.30756	0.0471913
0.390675	0.091417		0.343425	0.0673788		0.529773	0.0326341		0.307711	0.0472706
0.390863	0.0914353		0.343588	0.0674182		0.530026	0.0325857		0.307869	0.0472998
0.391442	0.0917677		0.344094	0.0675908		0.530822	0.0323003		0.308312	0.0474986
0.391839	0.091855		0.344432	0.0676385		0.531315	0.0325306		0.30861	0.0476057
0.392401	0.0921158		0.344921	0.0678488		0.532127	0.0327465		0.309062	0.047436
0.392599	0.0921757		0.345097	0.0678422		0.532375	0.032806		0.309211	0.0475028
0.392786	0.0921888		0.345261	0.0678718		0.532623	0.0328556		0.309368	0.0474639
0.393338	0.0924638		0.345754	0.0680723		0.533398	0.0329757		0.309818	0.047144
0.393544	0.092546		0.345931	0.0680772		0.533636	0.0329767		0.309959	0.0473179
0.393742	0.0925746		0.346102	0.0680838		0.533876	0.0329657		0.310108	0.0474764
0.394297	0.0927337		0.346593	0.0682597		0.534693	0.0323223		0.310561	0.0477906
0.394499	0.0926998		0.346769	0.0683369		0.534948	0.032384		0.310704	0.0479755
0.395244	0.0929123		0.347439	0.0684979		0.535992	0.0329613		0.311315	0.0480214
0.395446	0.0930896		0.347613	0.0685555		0.536245	0.033012		0.311457	0.0481215
0.395646	0.0931782		0.347784	0.0685653		0.536486	0.0330891		0.311606	0.0481563
0.396185	0.0935067		0.348263	0.0687346		0.537287	0.0330076		0.312073	0.0478504
0.396582	0.0937479		0.348618	0.0688217		0.537791	0.0331001		0.312364	0.0479018
0.397144	0.0940138		0.349111	0.069037		0.538579	0.0333866		0.312829	0.0476947
0.397342	0.0941246		0.349285	0.0690715		0.538837	0.033445		0.312966	0.0478448
0.397548	0.0942042		0.349459	0.0691027		0.539075	0.0335596		0.313107	0.0480075
0.398106	0.0943384		0.349943	0.0692933		0.539868	0.0335816		0.313576	0.0485164
0.398296	0.0944401		0.350112	0.0693328		0.540142	0.03351		0.313722	0.0486652
0.398497	0.0945157		0.35029	0.0693722		0.540393	0.0334472		0.313868	0.0487472
0.399051	0.0946448		0.350774	0.069553		0.541142	0.033272		0.314331	0.0483941
0.399245	0.0947373		0.350941	0.0695974		0.541406	0.0333513		0.314471	0.0480158
0.400011	0.0947386		0.351615	0.0698488		0.542421	0.0336334		0.315073	0.0485984
0.4002	0.0948416		0.351787	0.069903		0.5427	0.0336752		0.31522	0.0486916
0.400396	0.0949915		0.351966	0.0699343		0.542961	0.0336598		0.315361	0.0484497
0.400964	0.0952757		0.352466	0.0700624		0.543729	0.0336433		0.315819	0.0481744
0.401351	0.0955338		0.352806	0.0701545		0.544256	0.0337678		0.316107	0.0485164
0.401909	0.095659		0.353296	0.0703566		0.545023	0.0339154		0.316578	0.049099
0.402088	0.0958063		0.353461	0.0703846		0.5453	0.0338592		0.316733	0.0492144
0.402281	0.0959249		0.353633	0.0704536		0.545561	0.0338063		0.316874	0.0493479
0.402866	0.0961504		0.354146	0.0705259		0.5463	0.0338956		0.317327	0.0491908
0.403054	0.0962808		0.354307	0.0706031		0.546568	0.0339639		0.317477	0.0489641
0.403253	0.0963812		0.354476	0.0706754		0.546835	0.0339859		0.317618	0.0486415
0.403834	0.0965585		0.354975	0.0707477		0.547597	0.0342492		0.318071	0.0488084
0.404013	0.0966419		0.355134	0.0708233		0.547873	0.0343406		0.318231	0.0489989
0.404966	0.097003		0.355968	0.0710501		0.549152	0.0341214		0.318979	0.0496593
0.405154	0.0971021		0.356134	0.0710879		0.549421	0.034128		0.319127	0.049765
0.405354	0.0972129		0.356308	0.0711602		0.549669	0.0342305		0.319266	0.0498512
0.406101	0.0974345		0.35698	0.0714035		0.550708	0.0345092		0.319868	0.0499764
0.406298	0.0975544		0.357157	0.0714741		0.550972	0.0344519		0.320005	0.05
0.406877	0.0977695		0.357658	0.0715908		0.551729	0.0344596		0.320458	0.0497122
0.407066	0.0978451		0.357821	0.0716516		0.551997	0.0344916		0.320611	0.0498304
0.407818	0.0980824		0.358487	0.0718389		0.55301	0.0346227		0.321228	0.0502517
0.407995	0.0981971		0.358652	0.0719343		0.553282	0.0343494		0.321388	0.0501655
0.408184	0.0983431		0.358826	0.0719803		0.553558	0.0340685		0.321534	0.0501933
0.40878	0.0986103		0.359337	0.0721085		0.554318	0.0344045		0.321978	0.050228
0.409162	0.0988241		0.359662	0.0721841		0.554855	0.0346811		0.322274	0.0503796
0.409743	0.0990079		0.360173	0.0723599		0.555615	0.0346139		0.32273	0.0508357
0.40992	0.0990823		0.360333	0.072447		0.555889	0.034594		0.322888	0.0508245
0.410107	0.0992048		0.360503	0.0725012		0.55616	0.0346194		0.323032	0.0508301
0.410878	0.0995281		0.361159	0.072659		0.55716	0.0350656		0.323628	0.0509525
0.411065	0.0996089		0.361322	0.0727445		0.557432	0.0350644		0.323778	0.051022
0.411648	0.0998058		0.361841	0.0729055		0.558181	0.0352484		0.324223	0.0513571
0.411827	0.0998775		0.362002	0.0730058		0.558437	0.0353476		0.324381	0.0510873
0.412605	0.100227		0.362695	0.0731849		0.559473	0.0354589		0.324956	0.0511026
0.41279	0.100284		0.362851	0.0732638		0.559734	0.0354655		0.325116	0.0511388
0.412971	0.100409		0.363012	0.0733131		0.56001	0.035374		0.325274	0.0508468
0.41355	0.10064		0.363526	0.0734429		0.56078	0.0351339		0.325721	0.0504074
0.413902	0.1008		0.363848	0.0735957		0.561307	0.0354016		0.326038	0.0505826
0.414503	0.101156		0.36437	0.0737371		0.562065	0.0353895		0.326469	0.0511777
0.414693	0.101203		0.364529	0.0737781		0.562318	0.0353432		0.326623	0.0512973
0.414876	0.101285		0.364685	0.0738505		0.562584	0.0353245		0.326781	0.0513292
0.415648	0.101581		0.365367	0.0740427		0.563623	0.0356616		0.327375	0.0518993
0.415829	0.101659		0.365528	0.0741233		0.563889	0.0357332		0.327536	0.0519438
0.41642	0.101974		0.366042	0.0742859		0.564662	0.0358136		0.327969	0.0517728
0.416616	0.101988		0.366203	0.0743172		0.564904	0.0359072		0.328121	0.0518952
0.417365	0.102393		0.366863	0.0745752		0.565951	0.0358973		0.328721	0.0521524
0.417557	0.102401		0.367039	0.0746097		0.566191	0.0357596		0.328873	0.0522567
0.417736	0.102479		0.367201	0.0746853		0.566447	0.0356219		0.329029	0.0523234
0.418316	0.102841		0.367715	0.0748414		0.567238	0.0356252		0.32946	0.0523651
0.4187	0.102924		0.368044	0.0748776		0.567744	0.0358995		0.329764	0.0524764
0.419263	0.103247		0.368544	0.0750978		0.56855	0.0361694		0.330221	0.0524541
0.419457	0.103298		0.36872	0.0751339		0.568796	0.0362576		0.330374	0.052564
0.419638	0.103336		0.368884	0.0751767		0.569052	0.0362389		0.330533	0.0525695
0.420408	0.103722		0.369563	0.0753837		0.570083	0.0359888		0.331123	0.0526043
0.420602	0.10375		0.369725	0.0754133		0.570333	0.0361177		0.331279	0.0527975
0.421164	0.104061		0.370216	0.0756368		0.571132	0.0361849		0.331726	0.0531299
0.421368	0.10414		0.370395	0.0756467		0.571372	0.0362653		0.331873	0.053223
0.422121	0.104478		0.371059	0.0758685		0.572421	0.0364327		0.332476	0.0533148
0.422321	0.104582		0.371229	0.0759014		0.572667	0.0364999		0.332617	0.0531479
0.422515	0.104612		0.371394	0.0759277		0.572915	0.03662		0.332771	0.0526154
0.423064	0.104886		0.371876	0.0761775		0.573729	0.0368305		0.333236	0.0523109
0.423458	0.105098		0.372235	0.0762646		0.574214	0.0370133		0.333528	0.0528504
0.424019	0.105362		0.372732	0.0764108		0.574997	0.0369748		0.333974	0.0533343
0.424221	0.105483		0.372908	0.0764848		0.575253	0.0369296		0.334111	0.053515
0.424423	0.105538		0.373079	0.0764914		0.575499	0.0369318		0.334259	0.053629
0.425166	0.105849		0.373735	0.076728		0.576566	0.0368371		0.334875	0.0533204
0.425364	0.10592		0.373915	0.076756		0.576806	0.0369252		0.335025	0.0533412
0.425911	0.106187		0.374402	0.0769219		0.577589	0.0369891		0.335487	0.0537764
0.426107	0.106324		0.374573	0.076991		0.57785	0.0369693		0.335627	0.0538473
0.426873	0.106654		0.37524	0.0772358		0.578884	0.0370574		0.336243	0.0535317
0.427066	0.106744		0.375415	0.0773032		0.579152	0.0370155		0.336385	0.0535011
0.427268	0.106852		0.375596	0.0773509		0.579398	0.0370354		0.336527	0.0536791
0.427832	0.107066		0.376084	0.07753		0.580171	0.0373031		0.336988	0.0542061
0.428228	0.107291		0.376422	0.0776401		0.580687	0.0373912		0.33727	0.0545954
0.428784	0.107449		0.376899	0.0777749		0.581457	0.037595		0.337741	0.0546802
0.428971	0.107579		0.377065	0.0778537		0.581731	0.0375631		0.337888	0.0545147
0.429167	0.107711		0.377243	0.0779655		0.581982	0.0375212		0.338031	0.0543646
0.429926	0.108089		0.377918	0.078092		0.58299	0.0375719		0.338628	0.0547859
0.430126	0.108215		0.378089	0.0781545		0.583256	0.0375796		0.338769	0.0549652
0.430694	0.108374		0.378591	0.0782564		0.584039	0.0376688		0.339235	0.0549068
0.430875	0.10849		0.378757	0.0783205		0.584315	0.0376093		0.339391	0.0547928
0.431644	0.108827		0.379432	0.0784667		0.585326	0.0376479		0.339986	0.0551363
0.431827	0.108932		0.379593	0.0785308		0.585597	0.037714		0.340138	0.0552252
0.432018	0.109068		0.37976	0.0786097		0.585866	0.0376832		0.340279	0.0553699
0.432599	0.109283		0.380263	0.078756		0.586618	0.0378021		0.340737	0.055616
0.432971	0.109495		0.380595	0.0789762		0.587165	0.0379718		0.341037	0.0558065
0.433565	0.109724		0.381116	0.0790731		0.587902	0.0382692		0.341483	0.0557161
0.433746	0.109794		0.381273	0.0791865		0.588171	0.0383353		0.341637	0.0554686
0.433933	0.109863		0.381439	0.0792293		0.588444	0.0383717		0.341786	0.0550793
0.434689	0.109731		0.382099	0.0794856		0.589468	0.0383034		0.342397	0.0541421
0.434874	0.10975		0.382263	0.079553		0.589736	0.0382593		0.342547	0.0545064
0.435467	0.110198		0.382787	0.0796763		0.590468	0.0382417		0.342981	0.0553365
0.43565	0.110345		0.382945	0.0797568		0.590726	0.0382814		0.343135	0.0554894
0.436425	0.110824		0.383625	0.0799918		0.591783	0.0382858		0.343721	0.055812
0.436604	0.110885		0.383784	0.0800772		0.592047	0.0383959		0.343881	0.0558412
0.436784	0.111029		0.38395	0.0801643		0.592318	0.0385293		0.344036	0.0557995
0.437367	0.111411		0.384472	0.0802564		0.59307	0.0388454		0.344478	0.0558106
0.437729	0.11158		0.384784	0.0804618		0.593602	0.0389093		0.344792	0.0557731
0.438317	0.11194		0.385303	0.0805998		0.594372	0.0389325		0.345233	0.0559691
0.438504	0.111971		0.385466	0.0806376		0.59463	0.0389424		0.345389	0.056079
0.438685	0.112101		0.385626	0.0807412		0.594899	0.0388851		0.345547	0.0561638
0.439476	0.112482		0.386308	0.0809154		0.59591	0.0386306		0.346123	0.0563654
0.439655	0.112554		0.386464	0.0810107		0.596173	0.0386747		0.346284	0.0562875
0.440232	0.112859		0.38697	0.0811438		0.596972	0.0389589		0.346727	0.0563195
0.440423	0.112921		0.387136	0.0811832		0.59722	0.0390735		0.346886	0.0563515
0.441181	0.1134		0.387807	0.0814988		0.598238	0.0392002		0.347489	0.0567158
0.44138	0.113439		0.387978	0.0815316		0.598475	0.0393004		0.347638	0.0568076
0.441561	0.11346		0.388137	0.0815793		0.598736	0.0393412		0.347791	0.0569383
0.442136	0.113698		0.388648	0.0818127		0.599548	0.0392795		0.348225	0.057087
0.442515	0.113744		0.388985	0.081885		0.600057	0.0393258		0.348528	0.0568187
0.443081	0.114129		0.389492	0.0820871		0.600845	0.0394249		0.348976	0.0570356
0.443279	0.11419		0.389662	0.0821019		0.601088	0.0394723		0.349128	0.057183
0.443466	0.114242		0.389817	0.0821742		0.601344	0.0394624		0.349286	0.0573498
0.444217	0.114711		0.390494	0.0824667		0.602395	0.0390448		0.349886	0.0578045
0.444407	0.114756		0.390662	0.0825094		0.602643	0.0391748		0.350042	0.0578268
0.444979	0.115221		0.391161	0.0827067		0.603434	0.0394536		0.350483	0.057735
0.445191	0.115349		0.391335	0.0827132		0.603674	0.0395703		0.350627	0.0578865
0.445936	0.115154		0.39199	0.0830074		0.604739	0.039848		0.35124	0.0562458
0.446136	0.11525		0.392164	0.0830616		0.60499	0.0398072		0.351385	0.0565517
0.44633	0.115354		0.392333	0.0830813		0.605235	0.0398281		0.351537	0.0569271
0.446886	0.115849		0.392821	0.0832835		0.606008	0.0399857		0.351992	0.0574805
0.447288	0.116127		0.393168	0.0833952		0.606491	0.0400275		0.35228	0.057728
0.447837	0.116483		0.393658	0.0836253		0.607297	0.040195		0.352739	0.0579324
0.448034	0.11663		0.393838	0.0836598		0.607561	0.0401399		0.352879	0.0580006
0.448234	0.116733		0.394017	0.0836845		0.607806	0.0401058		0.353027	0.0580784
0.448988	0.117174		0.39468	0.0839622		0.608858	0.0401047		0.353629	0.0579644
0.44919	0.117253		0.394851	0.0839721		0.609101	0.0401432		0.353778	0.0580145
0.449728	0.117484		0.395335	0.0841397		0.609894	0.0404594		0.354249	0.0581911
0.449918	0.11763		0.395511	0.0842366		0.61016	0.0404814		0.35439	0.0583537
0.450692	0.118051		0.396178	0.0843369		0.611176	0.040379		0.354996	0.0587458
0.450888	0.118192		0.396348	0.0844026		0.611437	0.0403283		0.355137	0.058871
0.451094	0.118311		0.396526	0.0844339		0.611682	0.0403305		0.35528	0.0589864
0.45165	0.118466		0.39701	0.0846968		0.612475	0.0406114		0.355751	0.0591783
0.452037	0.11872		0.397358	0.0848233		0.613	0.0407172		0.356042	0.0593243
0.452237	0.118789		0.397531	0.0848381		0.61324	0.040834		0.356192	0.0591504
0.452797	0.119084		0.398008	0.0850698		0.614021	0.0410345		0.356646	0.058629
0.452997	0.119203		0.398181	0.08518		0.614271	0.0409882		0.356788	0.0589016
0.453197	0.11926		0.398355	0.0852325		0.614509	0.040932		0.356938	0.0589947
0.45374	0.119507		0.398853	0.0854478		0.615305	0.0408891		0.357395	0.0586735
0.453937	0.11966		0.39903	0.0855481		0.615568	0.0408571		0.357534	0.0588598
0.454141	0.11973		0.399209	0.0855908		0.615814	0.0409144		0.357678	0.0591435
0.454703	0.119505		0.399697	0.085765		0.616602	0.0409342		0.35814	0.0596162
0.455095	0.119677		0.40004	0.0858472		0.617116	0.0410587		0.358432	0.0596496
0.455638	0.120046		0.400526	0.086115		0.617904	0.0411028		0.358909	0.0600195
0.455829	0.120235		0.400702	0.0861939		0.618173	0.0409563		0.359054	0.0600779
0.456031	0.120435		0.400881	0.0862054		0.618419	0.0409133		0.359196	0.0600306
0.456799	0.120949		0.401538	0.0864667		0.619452	0.0413573		0.359793	0.0598484
0.457001	0.121066		0.401714	0.0865045		0.619708	0.0414322		0.359932	0.060032
0.457555	0.120727		0.402204	0.0867099		0.620483	0.0416757		0.360405	0.0603212
0.457746	0.120806		0.402374	0.0867543		0.620755	0.0416382		0.360551	0.0603323
0.458514	0.121401		0.403037	0.0868414		0.621752	0.0418442		0.36115	0.060762
0.458702	0.121584		0.403196	0.086917		0.622021	0.0418574		0.3613	0.0608468
0.458897	0.121762		0.403367	0.0870107		0.622279	0.0418123		0.361442	0.0608565
0.459463	0.122077		0.403876	0.0871734		0.623036	0.0419819		0.361902	0.0609302
0.459842	0.122417		0.404223	0.0873295		0.623589	0.0420833		0.36219	0.0606201
0.460425	0.122684		0.404725	0.0874511		0.624339	0.0421207		0.362634	0.0605186
0.460608	0.122826		0.404886	0.087553		0.62461	0.0421505		0.362792	0.060755
0.4608	0.122946		0.405055	0.0876056		0.624884	0.0421791		0.362936	0.0610094
0.461542	0.123302		0.405725	0.0878587		0.625915	0.0422265		0.363554	0.0614377
0.46173	0.123457		0.405896	0.0878833		0.626183	0.0422078		0.3637	0.0611429
0.46233	0.12376		0.406407	0.0879655		0.626917	0.0423224		0.364145	0.0598776
0.462513	0.123913		0.406563	0.0880887		0.627189	0.0423873		0.364301	0.0600292
0.463287	0.124235		0.407246	0.0883007		0.628222	0.042665		0.3649	0.0611833
0.463464	0.124345		0.407405	0.0883977		0.628488	0.04273		0.365059	0.061364
0.463653	0.1245		0.407571	0.0884881		0.628762	0.0427333		0.365206	0.0615601
0.464249	0.124791		0.408079	0.0885472		0.629504	0.0425449		0.36564	0.0621288
0.464607	0.124989		0.408387	0.0887527		0.630034	0.042622		0.365954	0.0621663
0.465189	0.125273		0.408911	0.0889039		0.630791	0.0426815		0.366398	0.0614655
0.465368	0.125321		0.409075	0.0890205		0.631044	0.0427707		0.366554	0.0614169
0.465549	0.125487		0.409241	0.0891044		0.63131	0.0428732		0.366703	0.0613459
0.466336	0.125815		0.40992	0.0892572		0.632344	0.0431332		0.367287	0.0618799
0.466515	0.125909		0.410077	0.0893837		0.632615	0.043164		0.367447	0.0618479
0.467092	0.12627		0.410598	0.0895859		0.633395	0.0426407		0.367894	0.0619869
0.467275	0.126308		0.41076	0.0896105		0.633651	0.0426782		0.36805	0.0620884
0.468045	0.126879		0.411436	0.0899244		0.63468	0.0431288		0.368639	0.0622775
0.468241	0.126908		0.411598	0.0899803		0.634928	0.0432103		0.368793	0.0624068
0.468424	0.12697		0.411755	0.0900608		0.635196	0.0431894		0.368954	0.0625459
0.469002	0.127345		0.412273	0.0902613		0.635984	0.0431696		0.369394	0.0622887
0.469373	0.127502		0.412601	0.0903895		0.636491	0.0434075		0.369707	0.0617617
0.469962	0.127948		0.413107	0.0905489		0.637271	0.0436543		0.37014	0.0620342
0.470156	0.128026		0.413273	0.0905801		0.637517	0.0437512		0.370293	0.062329
0.470335	0.128081		0.413425	0.0906787		0.637775	0.0438151		0.370453	0.0625598
0.471094	0.128545		0.414107	0.0909926		0.638806	0.0438978		0.371048	0.0631313
0.471279	0.128599		0.414271	0.0910534		0.639057	0.0439363		0.371202	0.0631813
0.471856	0.129093		0.414781	0.0912917		0.639845	0.0439815		0.371631	0.0633787
0.47206	0.129162		0.414955	0.0913196		0.64009	0.0440685		0.371777	0.0634691
0.472803	0.129539		0.415616	0.0916187		0.641168	0.0439396		0.372392	0.0635373
0.473001	0.129653		0.415796	0.0916434		0.641408	0.0439099		0.372542	0.0634803
0.473188	0.129692		0.415963	0.0916779		0.641654	0.0438394		0.372698	0.0635081
0.47374	0.130133		0.416454	0.0919162		0.642447	0.0435188		0.373146	0.0639794
0.474148	0.130351		0.416792	0.0919622		0.642941	0.0432522		0.373444	0.0642339
0.474708	0.130623		0.417286	0.0922564		0.643752	0.0436234		0.373908	0.063782
0.474907	0.130767		0.417469	0.0922761		0.643997	0.0438306		0.374049	0.0638584
0.475101	0.130883		0.417642	0.0923287		0.644238	0.0440597		0.374198	0.0638974
0.475869	0.131371		0.418293	0.0926409		0.645289	0.0445246		0.374795	0.0642158
0.476063	0.131444		0.418462	0.0926508		0.645535	0.0446469		0.374945	0.0643854
0.476604	0.131738		0.418946	0.0929334		0.646328	0.0447439		0.37541	0.064562
0.476801	0.131942		0.419122	0.0930485		0.646579	0.0446227		0.375553	0.064448
0.477559	0.132326		0.419796	0.0932933		0.647592	0.0440884		0.37615	0.0644675
0.477757	0.132489		0.419968	0.0933574		0.647855	0.0434417		0.376288	0.0644883
0.477961	0.132611		0.420144	0.0933509		0.648106	0.0432489		0.376431	0.0645161
0.478512	0.132803		0.42063	0.0936532		0.648907	0.0440289		0.376905	0.0649722
0.478904	0.132944		0.420987	0.0937518		0.649416	0.0443957		0.377196	0.0650848
0.479457	0.132533		0.421467	0.0939737		0.650189	0.0447461		0.377657	0.0643076
0.479653	0.132756		0.421637	0.0940608		0.650457	0.0447912		0.3778	0.0643229
0.479855	0.132993		0.421812	0.0941019		0.650708	0.0448617		0.377944	0.0645231
0.48061	0.133589		0.422477	0.0943961		0.651762	0.0450931		0.378561	0.0651877
0.48081	0.133803		0.422657	0.0944634		0.652013	0.0450248		0.378699	0.0652864
0.48138	0.134156		0.423149	0.0946146		0.652765	0.0448981		0.379157	0.0655339
0.48157	0.134341		0.423315	0.0946475		0.653039	0.0449345		0.379304	0.0655826
0.482325	0.134752		0.42397	0.0949449		0.65407	0.0449433		0.379917	0.0651502
0.48251	0.134911		0.424136	0.0950633		0.654339	0.0449675		0.380068	0.0651265
0.482706	0.135109		0.424315	0.0951356		0.654589	0.0450006		0.380207	0.0653629
0.483287	0.135428		0.424821	0.0952818		0.655323	0.045374		0.380656	0.0660567
0.483668	0.135671		0.425156	0.0954495		0.655873	0.0451944		0.380943	0.0662889
0.48424	0.135913		0.425662	0.0956565		0.656643	0.0452793		0.381399	0.0665392
0.484419	0.136029		0.425826	0.0957453		0.656915	0.0454071		0.381556	0.0665406
0.484609	0.136161		0.426	0.0958028		0.657183	0.0454809		0.3817	0.0664488
0.485373	0.136545		0.42666	0.0960247		0.658196	0.0457927		0.382311	0.0665976
0.485562	0.136685		0.426826	0.0961019		0.658473	0.045742		0.382455	0.0666866
0.486139	0.137054		0.42734	0.096281		0.65923	0.0454897		0.382912	0.0665489
0.486319	0.137192		0.427501	0.0963878		0.659496	0.0454577		0.383069	0.0663056
0.487119	0.137751		0.428181	0.0965571		0.660514	0.0459083		0.383652	0.0666213
0.487296	0.137809		0.428338	0.0966524		0.66078	0.046024		0.383812	0.0667881
0.487481	0.137923		0.428503	0.0967198		0.661057	0.0460868		0.383962	0.0669633
0.48806	0.138228		0.429015	0.0968924		0.661817	0.046154		0.384411	0.0675709
0.48842	0.138445		0.429332	0.0970978		0.662344	0.0459227		0.384723	0.0676974
0.489017	0.138842		0.429858	0.0972851		0.663078	0.0460339		0.385152	0.0680882
0.4892	0.138889		0.430018	0.0973607		0.663333	0.0461959		0.385307	0.0681396
0.489381	0.139001		0.430179	0.097461		0.66361	0.0463358		0.38546	0.0679422
0.490149	0.139475		0.430851	0.0976861		0.664662	0.046696		0.386053	0.0670231
0.490328	0.139613		0.431012	0.0978274		0.664928	0.0467236		0.386213	0.0673234
0.490915	0.140027		0.431534	0.0979343		0.665682	0.0466949		0.386647	0.0679769
0.491101	0.140074		0.43169	0.0979951		0.665938	0.0467765		0.386805	0.0680743
0.491858	0.140606		0.432377	0.0983122		0.666995	0.0467346		0.387405	0.0671872
0.492046	0.140683		0.432543	0.0983763		0.667243	0.0467071		0.387561	0.0671107
0.492229	0.140806		0.432702	0.0984815		0.667501	0.0467423		0.387719	0.0672581
0.492826	0.141291		0.433216	0.0986064		0.668276	0.0468062		0.388148	0.0681327
0.493203	0.141374		0.433534	0.0987362		0.668791	0.0470089		0.388462	0.0685456
0.493771	0.141777		0.434042	0.0990058		0.669587	0.0471731		0.388907	0.0691212
0.493965	0.141851		0.434213	0.099014		0.669832	0.047237		0.38906	0.0691407
0.494146	0.141946		0.43437	0.0990748		0.67009	0.0471973		0.389218	0.0688181
0.49492	0.142478		0.435045	0.0993624		0.671085	0.0467313		0.3898	0.0674541
0.495101	0.142533		0.435203	0.0993985		0.671344	0.0468437		0.389958	0.0675792
0.495671	0.142996		0.435712	0.0997469		0.672168	0.0472656		0.390401	0.0682383
0.495871	0.143108		0.435891	0.0997781		0.672413	0.0472392		0.390548	0.0685164
0.496622	0.143485		0.436556	0.10009		0.67346	0.0471345		0.39115	0.0694953
0.496824	0.143543		0.43673	0.100122		0.6737	0.0472513		0.3913	0.0697122
0.49701	0.143461		0.436894	0.100176		0.673951	0.0473813		0.391457	0.0698192
0.497559	0.14378		0.437385	0.100496		0.67476	0.0473152		0.391915	0.0696816
0.497955	0.144147		0.437732	0.100598		0.675251	0.047476		0.392211	0.0698915
0.498531	0.144654		0.438226	0.100887		0.676039	0.0476699		0.392658	0.0702239
0.498735	0.144817		0.438404	0.10091		0.676284	0.0477746		0.392801	0.0703462
0.498929	0.144899		0.438571	0.100929		0.676532	0.0478936		0.392954	0.0703754
0.499672	0.14541		0.439235	0.101326		0.677602	0.0480875		0.393558	0.0700111
0.49987	0.14553		0.439409	0.101343		0.67784	0.0481558		0.393709	0.0698693
0.500055	0.145599		0.439568	0.101366		0.678088	0.0482263		0.393865	0.0698735
0.500633	0.1461		0.440059	0.101635		0.678866	0.0484951		0.394306	0.0704672
0.501018	0.146171		0.440397	0.101704		0.679357	0.0487077		0.394611	0.0707661
0.50157	0.146057		0.440901	0.102061		0.680171	0.0486791		0.395056	0.070705
0.501772	0.146242		0.441084	0.102081		0.680413	0.048602		0.395199	0.0706702
0.501965	0.146406		0.441253	0.102141		0.680664	0.0485458		0.39535	0.0706382
0.502732	0.147171		0.441921	0.102442		0.681713	0.0481767		0.395954	0.0709385
0.502919	0.14726		0.442084	0.102496		0.681964	0.0482715		0.39611	0.071136
0.503462	0.147771		0.442578	0.102782		0.682773	0.048397		0.396571	0.0710651
0.503664	0.147983		0.442757	0.102859		0.683015	0.0484554		0.396712	0.0710136
0.503868	0.148127		0.44293	0.102901		0.683253	0.0485843		0.39686	0.0710067
0.504438	0.148506		0.443414	0.103147		0.684047	0.0489809		0.397314	0.0713946
0.50464	0.148633		0.44359	0.103211		0.6843	0.0490459		0.397455	0.0716226
0.504836	0.148687		0.443762	0.103251		0.684548	0.0490845		0.397605	0.0717867
0.505381	0.148998		0.444251	0.103535		0.685354	0.0486791		0.39807	0.0720439
0.505783	0.149314		0.444601	0.103624		0.685845	0.0487882		0.398358	0.0722038
0.50634	0.149671		0.445074	0.103865		0.686628	0.0490536		0.398819	0.0723234
0.506538	0.14984		0.445248	0.103965		0.686886	0.0491352		0.398961	0.072233
0.506736	0.149971		0.445425	0.103997		0.687132	0.0492255		0.39911	0.0721802
0.507483	0.150485		0.446099	0.104317		0.688178	0.0491473		0.39971	0.0725403
0.507685	0.150644		0.446278	0.104334		0.688426	0.0491947		0.399848	0.0727183
0.508247	0.150909		0.446764	0.104564		0.689196	0.049469		0.400312	0.0727989
0.508441	0.151078		0.446933	0.104667		0.68946	0.0495087		0.400458	0.0727475
0.508639	0.151218		0.447111	0.104731		0.689713	0.049469		0.400605	0.0723012
0.509181	0.151477		0.4476	0.104948		0.690522	0.0495692		0.401078	0.0709914
0.509369	0.151675		0.447771	0.105034		0.690791	0.0496607		0.40122	0.0711596
0.509569	0.151932		0.44795	0.10509		0.691034	0.0497642		0.401361	0.0714614
0.510149	0.152254		0.448439	0.105277		0.691786	0.0500353		0.401822	0.072443
0.510535	0.152529		0.448779	0.105476		0.69232	0.050098		0.402113	0.0729422
0.511098	0.152807		0.449281	0.105645		0.69309	0.0501597		0.402577	0.0730381
0.511284	0.152971		0.449451	0.105726		0.693362	0.0501234		0.402722	0.0729088
0.511484	0.153193		0.449625	0.105804		0.69362	0.0500859		0.402861	0.07271
0.51225	0.153629		0.450265	0.106062		0.694638	0.0503327		0.403474	0.0727739
0.512441	0.153767		0.450432	0.106141		0.694902	0.0503922		0.403617	0.0730492
0.513011	0.154036		0.450951	0.106427		0.695646	0.0504759		0.404072	0.0732189
0.513192	0.154194		0.451119	0.106516		0.695915	0.0504671		0.404222	0.0733148
0.513388	0.15438		0.451291	0.106554		0.696183	0.0504495		0.404361	0.0734761
0.513975	0.154636		0.451796	0.106766		0.696946	0.0505145		0.404809	0.0735734
0.514156	0.154726		0.451951	0.106841		0.697217	0.0505068		0.404969	0.0734413
0.514345	0.154799		0.452119	0.106932		0.697494	0.0504715		0.405118	0.0733676
0.514914	0.154842		0.452637	0.107172		0.698248	0.0506643		0.405573	0.0734803
0.515278	0.154822		0.452965	0.107369		0.698783	0.0508769		0.405876	0.0735943
0.515875	0.154928		0.453476	0.107546		0.699525	0.0510741		0.406314	0.0743604
0.516056	0.154999		0.453631	0.107629		0.699793	0.0511689		0.406475	0.0745634
0.516244	0.155201		0.453796	0.107747		0.700072	0.0512185		0.406626	0.0747205
0.517012	0.155973		0.454479	0.108067		0.70109	0.0513143		0.407228	0.0748443
0.517195	0.156226		0.454642	0.108158		0.701364	0.0513154		0.407378	0.0747052
0.517795	0.156951		0.455147	0.108314		0.702114	0.0513617		0.407812	0.0741977
0.517974	0.157068		0.4553	0.108421		0.702377	0.0513925		0.407974	0.0739808
0.518154	0.157212		0.455456	0.108554		0.702646	0.0514895		0.408131	0.0740489
0.518735	0.1578		0.455983	0.108779		0.703401	0.0516845		0.408571	0.0748902
0.51892	0.157908		0.456147	0.108861		0.703649	0.051658		0.408724	0.0751029
0.519103	0.158063		0.456308	0.108963		0.703912	0.0515523		0.408877	0.0751349
0.519699	0.158562		0.456829	0.109187		0.704698	0.0511347		0.409301	0.0752628
0.520061	0.158736		0.457147	0.109328		0.705222	0.0514421		0.409619	0.0754505
0.520636	0.159197		0.45767	0.109546		0.706008	0.0517958		0.410068	0.0749736
0.520823	0.159233		0.457836	0.109588		0.706256	0.0517671		0.410222	0.0749889
0.520998	0.159365		0.457993	0.10968		0.706519	0.0517671		0.41038	0.0751279
0.521784	0.159966		0.458662	0.109939		0.70754	0.0518387		0.410968	0.075381
0.521965	0.160039		0.458821	0.110007		0.707806	0.051896		0.41113	0.0754491
0.522542	0.160524		0.459342	0.110325		0.708594	0.0515919		0.41157	0.0758551
0.52274	0.160624		0.459516	0.110362		0.708837	0.0516713		0.41172	0.0760011
0.522925	0.160683		0.459677	0.110429		0.709096	0.0517814		0.411878	0.0761235
0.523502	0.161191		0.460174	0.110643		0.709897	0.0521736		0.412314	0.0765893
0.5237	0.161275		0.46034	0.110659		0.710142	0.0523345		0.412466	0.076745
0.523881	0.161285		0.460496	0.110717		0.710395	0.0524391		0.412625	0.0769174
0.524438	0.161795		0.461	0.111083		0.711173	0.0526264		0.413075	0.0770884
0.52483	0.162025		0.461345	0.111219		0.711656	0.0526374		0.413378	0.0769828
0.525398	0.162506		0.461844	0.111491		0.712457	0.0524138		0.413808	0.0771496
0.5256	0.162624		0.46202	0.111523		0.712705	0.0523521		0.413952	0.0770829
0.525791	0.162666		0.462186	0.111556		0.712964	0.0524248		0.414106	0.0768507
0.526543	0.163232		0.462861	0.111962		0.714018	0.052763		0.414714	0.0752252
0.526734	0.163339		0.46303	0.111984		0.714261	0.052936		0.414861	0.0756062
0.527287	0.16377		0.463514	0.11227		0.715057	0.0533469		0.415319	0.0766393
0.52749	0.163955		0.463688	0.11236		0.71531	0.0534307		0.415466	0.0769522
0.527689	0.16405		0.463858	0.112416		0.715556	0.0534648		0.415624	0.0772247
0.528247	0.164436		0.464352	0.112698		0.716362	0.0531409		0.416081	0.0776474
0.528447	0.164651		0.464534	0.112769		0.71661	0.0531585		0.416221	0.0775848
0.528647	0.164761		0.46471	0.112787		0.716848	0.0532434		0.41637	0.077386
0.529204	0.165147		0.465189	0.113022		0.717646	0.0535034		0.416826	0.076713
0.529602	0.16546		0.465531	0.113162		0.718152	0.0534185		0.417118	0.0773679
0.530147	0.165823		0.466012	0.113449		0.718935	0.0535001		0.417587	0.0782703
0.530343	0.166054		0.466189	0.113597		0.719189	0.0535937		0.417728	0.07849
0.530545	0.166255		0.466372	0.113634		0.719426	0.0536708		0.417872	0.0786457
0.531305	0.166813		0.467034	0.113974		0.720475	0.0525901		0.418465	0.0785303
0.531503	0.166978		0.467208	0.114015		0.720729	0.0525394		0.418606	0.0786221
0.532058	0.167253		0.467702	0.114253		0.721519	0.0532841		0.419077	0.0788626
0.53225	0.16745		0.467876	0.114401		0.721788	0.0534483		0.419223	0.0788654
0.532449	0.167668		0.468055	0.114435		0.722036	0.0535485		0.419367	0.0789516
0.533005	0.167962		0.468539	0.114631		0.722798	0.0539572		0.419832	0.0791936
0.533192	0.168151		0.468704	0.114735		0.72307	0.054052		0.419976	0.079334
0.53339	0.168381		0.468878	0.114813		0.723323	0.0541269		0.42012	0.0794661
0.533956	0.168749		0.469377	0.115085		0.724098	0.0542073		0.420587	0.0798123
0.534352	0.169203		0.469725	0.115306		0.72462	0.0542073		0.420873	0.0795092
0.534931	0.169509		0.470214	0.115491		0.725375	0.0545224		0.421331	0.0799194
0.535118	0.169645		0.470377	0.115584		0.725654	0.054594		0.421481	0.0800709
0.535311	0.169844		0.470548	0.115683		0.725922	0.0546689		0.421624	0.0802266
0.536058	0.170373		0.471209	0.116007		0.726941	0.0544662		0.422239	0.0793173
0.536256	0.170605		0.471382	0.116141		0.727199	0.0543792		0.422379	0.0788167
0.536841	0.170945		0.471889	0.11635		0.727935	0.0542183		0.422825	0.0794911
0.537022	0.171098		0.472052	0.11646		0.728209	0.053944		0.422981	0.0797358
0.537212	0.171276		0.472224	0.116549		0.728486	0.0536984		0.423126	0.0800125
0.537788	0.171626		0.47274	0.116792		0.729256	0.0539595		0.423576	0.0806285
0.537967	0.171772		0.472903	0.116904		0.729522	0.0541258		0.423731	0.0806354
0.538159	0.171967		0.47307	0.116991		0.729791	0.0542261		0.423877	0.0806285
0.53874	0.172277		0.473573	0.117136		0.73054	0.0548254		0.424324	0.0808843
0.539103	0.172266		0.473894	0.117348		0.731085	0.0551394		0.424633	0.0807091
0.539687	0.172576		0.474415	0.117591		0.73184	0.0553663		0.425082	0.080584
0.53987	0.172745		0.474575	0.117699		0.732103	0.0553046		0.425241	0.0805256
0.540059	0.172974		0.474742	0.117795		0.732375	0.0552363		0.425386	0.0805784
0.540835	0.173689		0.47541	0.118092		0.733382	0.0555867		0.425984	0.0810345
0.541018	0.173904		0.475573	0.118214		0.733661	0.0555889		0.426138	0.0800959
0.541603	0.174496		0.476089	0.118452		0.734426	0.0551669		0.42658	0.079854
0.541784	0.174586		0.476246	0.118541		0.734682	0.0552022		0.426737	0.0802684
0.541965	0.174791		0.476404	0.118652		0.734946	0.0553674		0.42689	0.0805409
0.542563	0.174973		0.476915	0.118892		0.73569	0.0557949		0.42732	0.0813626
0.542744	0.174372		0.477077	0.118953		0.735946	0.0558841		0.427477	0.0816769
0.542923	0.173753		0.47724	0.11909		0.736217	0.0559127		0.427635	0.0819118
0.543508	0.174671		0.477772	0.119379		0.737005	0.05597		0.428067	0.0825445
0.543876	0.175312		0.478094	0.119537		0.737525	0.0561683		0.428381	0.0826321
0.544465	0.176206		0.478606	0.11974		0.738295	0.0554038		0.428822	0.0821524
0.544647	0.176332		0.478767	0.119776		0.738545	0.0548397		0.428979	0.0821872
0.544821	0.176471		0.478923	0.119872		0.738814	0.0548728		0.42914	0.0821552
0.545595	0.177412		0.47961	0.120245		0.739845	0.0560284		0.429731	0.0820856
0.545777	0.177513		0.479769	0.12033		0.740101	0.0561948		0.429889	0.0819981
0.546372	0.17818		0.480278	0.12062		0.740884	0.0565032		0.430321	0.0824235
0.546568	0.178257		0.480449	0.120667		0.741132	0.0566575		0.430473	0.0826029
0.546747	0.178312		0.480606	0.120748		0.741395	0.056739		0.430635	0.0827433
0.547513	0.179087		0.481283	0.121073		0.742439	0.0569109		0.431229	0.0832786
0.547698	0.179157		0.481441	0.121129		0.742687	0.0569307		0.431385	0.0834969
0.547877	0.179321		0.481595	0.121259		0.742946	0.0568492		0.431541	0.0835998
0.548653	0.179909		0.482271	0.121588		0.743953	0.0567247		0.432133	0.083547
0.549415	0.180592		0.482961	0.122007		0.74501	0.0567478		0.432719	0.0840434
0.549606	0.180686		0.483129	0.122043		0.745261	0.0568503		0.43287	0.0842047
0.549785	0.180763		0.483285	0.122146		0.745527	0.0568712		0.433027	0.0840865
0.550366	0.180924		0.483791	0.122398		0.746318	0.0571136		0.433473	0.0828254
0.550554	0.180803		0.483956	0.122462		0.746566	0.0573306		0.433627	0.0829422
0.550732	0.180726		0.484114	0.122542		0.746829	0.0574838		0.43379	0.0832564
0.551301	0.18143		0.484631	0.12292		0.747618	0.0575642		0.434231	0.084131
0.551503	0.181639		0.484804	0.122975		0.747858	0.0575146		0.434381	0.0843687
0.551692	0.181796		0.484963	0.123019		0.748109	0.0574815		0.434538	0.0845954
0.552273	0.182516		0.485464	0.123333		0.748904	0.0574727		0.434974	0.0846844
0.552471	0.182662		0.485637	0.123387		0.74915	0.0574694		0.435125	0.0847622
0.552654	0.182741		0.485797	0.123425		0.749408	0.0574331		0.435286	0.0849666
0.553418	0.183586		0.486481	0.123849		0.75045	0.0574617		0.435882	0.084854
0.554173	0.184221		0.487124	0.12422		0.751488	0.0580126		0.436484	0.0855729
0.554371	0.184415		0.4873	0.124311		0.751734	0.0581359		0.436632	0.085812
0.55456	0.184488		0.487467	0.124368		0.751979	0.0582726		0.436785	0.0859608
0.555116	0.185058		0.487977	0.124726		0.752778	0.0580522		0.437229	0.0858009
0.555322	0.18528		0.488156	0.124797		0.753023	0.0575388		0.437371	0.0852044
0.555522	0.185389		0.488323	0.124866		0.753269	0.0574771		0.437521	0.0845759
0.556077	0.185796		0.488809	0.125154		0.75408	0.0576865		0.437977	0.0844675
0.556271	0.186001		0.488983	0.125272		0.754336	0.0577316		0.438124	0.0847734
0.556465	0.186094		0.489154	0.125331		0.754581	0.0579365		0.43828	0.0851154
0.557003	0.186565		0.489648	0.125647		0.755377	0.0584257		0.438742	0.0860359
0.557207	0.186878		0.489826	0.12573		0.755625	0.0584466		0.438882	0.086275
0.557412	0.187077		0.49	0.125795		0.755863	0.0584918		0.43903	0.086307
0.558176	0.187713		0.490653	0.126196		0.756928	0.058765		0.439631	0.0841046
0.558925	0.188219		0.491325	0.12649		0.757959	0.0589369		0.440246	0.0855534
0.559123	0.188485		0.491496	0.126587		0.75822	0.0588554		0.440386	0.085926
0.559327	0.188676		0.491667	0.126641		0.75846	0.0587738		0.44053	0.0862709
0.559882	0.188968		0.492141	0.126887		0.759233	0.0590261		0.440995	0.0865364
0.560069	0.189187		0.492313	0.127004		0.759501	0.0589964		0.441139	0.086332
0.560265	0.189402		0.492494	0.127129		0.759747	0.0588432		0.441286	0.0860748
0.560823	0.189837		0.492997	0.127446		0.760514	0.058862		0.441744	0.0862083
0.561019	0.190113		0.493169	0.127553		0.76078	0.0589545		0.441882	0.086517
0.561229	0.190385		0.493347	0.127653		0.761031	0.0590592		0.44202	0.0868743
0.561797	0.19066		0.493827	0.127859		0.761814	0.0594778		0.442485	0.0875195
0.561986	0.190826		0.493995	0.127952		0.76209	0.0593886		0.442637	0.0873095
0.56218	0.191042		0.494171	0.128079		0.762346	0.059252		0.442783	0.0871246
0.562912	0.191564		0.494841	0.128429		0.763385	0.0596034		0.443395	0.0874347
0.5637	0.192242		0.495506	0.128802		0.76439	0.059838		0.443992	0.0881994
0.563885	0.192383		0.495672	0.128899		0.764669	0.0598072		0.444145	0.0883635
0.564078	0.192589		0.495844	0.129037		0.764938	0.0596607		0.444289	0.0883357
0.564647	0.192917		0.496357	0.129282		0.765695	0.0597852		0.444749	0.0872163
0.564832	0.193095		0.496518	0.129387		0.765966	0.0599174		0.444897	0.0871454
0.565029	0.193306		0.496687	0.129484		0.766227	0.0599857		0.445037	0.0870161
0.565608	0.19261		0.497174	0.129671		0.766977	0.0602611		0.445493	0.0874736
0.565789	0.192738		0.497332	0.129791		0.767245	0.0603757		0.445652	0.0878045
0.565978	0.193112		0.497503	0.129939		0.767514	0.0603867		0.445798	0.0881229
0.566555	0.194093		0.498025	0.130217		0.768251	0.060553		0.446243	0.0890364
0.566736	0.194344		0.498186	0.130345		0.768517	0.0606324		0.446397	0.08922
0.566926	0.19466		0.498357	0.130431		0.768791	0.0604869		0.446538	0.0893799
0.5677	0.195503		0.499023	0.130786		0.769822	0.0605894		0.447141	0.0887861
0.568458	0.196244		0.499714	0.131159		0.770853	0.0607161		0.447744	0.0891324
0.568632	0.196373		0.499869	0.131277		0.771119	0.0608582		0.447902	0.0892839
0.568815	0.196639		0.50003	0.131379		0.77139	0.0609717		0.448049	0.0893646
0.569423	0.197338		0.500543	0.131638		0.772134	0.061105		0.448489	0.0898707
0.569604	0.197418		0.500698	0.13175		0.772403	0.0610642		0.448649	0.0900723
0.569788	0.197618		0.500863	0.13187		0.772682	0.0609816		0.448805	0.0902113
0.570373	0.19821		0.50139	0.13214		0.773439	0.0610532		0.449242	0.0904366
0.570554	0.198279		0.501548	0.132224		0.773695	0.0611931		0.449398	0.0904797
0.570737	0.198475		0.50171	0.132306		0.773964	0.0613727		0.449551	0.0903699
0.571338	0.199089		0.502214	0.132598		0.774729	0.0617043		0.449986	0.0903184
0.571521	0.199129		0.502374	0.132659		0.77499	0.0617902		0.450149	0.0903462
0.571696	0.199262		0.502531	0.132787		0.775261	0.0618563		0.450309	0.0902892
0.572468	0.200066		0.503219	0.13318		0.776256	0.0617979		0.45089	0.090901
0.573243	0.200858		0.503894	0.13362		0.777305	0.0620602		0.451477	0.0907647
0.57343	0.200932		0.50406	0.133691		0.777563	0.062178		0.451633	0.0903198
0.573607	0.200986		0.504216	0.133801		0.777832	0.0622364		0.451795	0.0899917
0.574181	0.201693		0.504735	0.1341		0.778615	0.0621141		0.452239	0.0905228
0.574373	0.201821		0.504906	0.134174		0.77886	0.0622188		0.452389	0.0908676
0.574552	0.201903		0.505064	0.134289		0.779119	0.0623246		0.452545	0.0911235
0.57513	0.202603		0.50557	0.13458		0.77991	0.0621384		0.452987	0.0918131
0.575328	0.202749		0.505739	0.134633		0.780152	0.0621483		0.453141	0.0920815
0.575511	0.20283		0.505898	0.134733		0.780413	0.0621428		0.453302	0.0922956
0.576084	0.203479		0.50641	0.135121		0.781212	0.0615721		0.453739	0.0927531
0.576288	0.203655		0.506588	0.13519		0.78145	0.0617175		0.453889	0.0928379
0.576477	0.20374		0.506749	0.135203		0.781703	0.0619764		0.454043	0.0928838
0.577245	0.204471		0.507409	0.135574		0.782744	0.0624303		0.454638	0.091688
0.57798	0.205165		0.508065	0.136092		0.783791	0.0628335		0.455247	0.0910901
0.578184	0.205423		0.508248	0.136153		0.784026	0.0628919		0.455392	0.0914892
0.578378	0.205543		0.508415	0.13623		0.784269	0.0629834		0.455543	0.0919007
0.578944	0.206123		0.508908	0.136554		0.785075	0.0629767		0.455984	0.0928643
0.579146	0.206311		0.509087	0.136662		0.785333	0.062719		0.456126	0.0931799
0.579337	0.206407		0.509256	0.136736		0.785587	0.0625592		0.456279	0.0934691
0.579886	0.206883		0.50975	0.137073		0.78639	0.0627102		0.456745	0.0938237
0.580086	0.20714		0.509928	0.137162		0.786628	0.0628556		0.456887	0.0939224
0.580286	0.207277		0.510101	0.137188		0.786866	0.063023		0.457039	0.093814
0.580833	0.206768		0.51057	0.137451		0.787672	0.0634053		0.457498	0.0924138
0.581029	0.20675		0.510742	0.137614		0.787928	0.0635199		0.457641	0.0926196
0.581229	0.206873		0.510918	0.137719		0.788173	0.063673		0.457794	0.0930061
0.581989	0.207987		0.511608	0.138197		0.78922	0.0639055		0.45839	0.0944146
0.582753	0.208983		0.51226	0.138514		0.790258	0.0638107		0.459	0.0952127
0.582948	0.209274		0.512429	0.138636		0.790522	0.0638691		0.459143	0.0952878
0.583148	0.209512		0.512601	0.138721		0.790765	0.0639705		0.459292	0.0952141
0.583695	0.210022		0.513087	0.139021		0.79154	0.0643891		0.459763	0.0940489
0.583889	0.210338		0.513256	0.139131		0.791801	0.0644794		0.459902	0.0938668
0.584093	0.210648		0.513434	0.139211		0.792039	0.0645753		0.460044	0.0940684
0.584653	0.211059		0.513928	0.139528		0.792811	0.0647031		0.460501	0.0949013
0.584846	0.211288		0.514101	0.13965		0.793088	0.0645808		0.460644	0.0950612
0.585046	0.211541		0.51428	0.139744		0.793344	0.0644916		0.460785	0.0952086
0.5856	0.211959		0.514774	0.140044		0.794124	0.064648		0.461252	0.0958787
0.585793	0.212211		0.514943	0.140133		0.794393	0.0646568		0.461399	0.0960887
0.585993	0.212481		0.515119	0.140255		0.794641	0.0646304		0.461541	0.0963042
0.586736	0.213006		0.515771	0.140639		0.795687	0.0648673		0.462155	0.0966254
0.58751	0.213477		0.516451	0.141047		0.7967	0.0651118		0.462763	0.094309
0.5877	0.213246		0.516616	0.141164		0.796972	0.0651151		0.462909	0.0937625
0.587896	0.213371		0.516787	0.14128		0.797233	0.0650027		0.463045	0.0940197
0.588476	0.214183		0.517286	0.141545		0.797984	0.065114		0.463501	0.0956841
0.588659	0.214458		0.517449	0.141663		0.798264	0.0652407		0.463658	0.0960929
0.588847	0.214769		0.51762	0.141795		0.798535	0.0652617		0.463803	0.0964516
0.589417	0.215423		0.518121	0.142036		0.799284	0.0650964		0.464258	0.0973262
0.589794	0.216003		0.518446	0.142294		0.799806	0.0643935		0.464554	0.0977225
0.590379	0.216587		0.518958	0.142601		0.800558	0.0652451		0.465001	0.0982008
0.590558	0.216751		0.519121	0.142766		0.800832	0.065482		0.465158	0.0980756
0.590745	0.217016		0.519293	0.142886		0.801109	0.0656395		0.465304	0.0979588
0.591511	0.217823		0.519968	0.143274		0.802116	0.0658973		0.4659	0.0978115
0.592285	0.218634		0.520645	0.143619		0.803152	0.06585		0.466499	0.0961318
0.592458	0.218702		0.520801	0.143727		0.803421	0.0660483		0.466664	0.0959316
0.592635	0.218911		0.520965	0.143883		0.803698	0.0661132		0.466818	0.0960665
0.593228	0.219729		0.521487	0.144215		0.804442	0.0660802		0.467253	0.0972275
0.593415	0.219849		0.521645	0.144296		0.8047	0.0662267		0.467408	0.0976071
0.593603	0.220081		0.521807	0.144421		0.804966	0.0663479		0.467558	0.097906
0.594204	0.220768		0.522323	0.144715		0.805734	0.0660483		0.467992	0.0988153
0.59456	0.220945		0.52264	0.14495		0.806266	0.0662466		0.468318	0.0992728
0.595335	0.221829		0.523317	0.145295		0.807289	0.0667412		0.468907	0.0982077
0.595516	0.222002		0.523472	0.145436		0.80755	0.0668999		0.469063	0.0980131
0.595705	0.222251		0.523638	0.145535		0.807814	0.0669847		0.469206	0.0980715
0.596292	0.222848		0.524152	0.145862		0.808556	0.0672546		0.469655	0.0988084
0.59665	0.223199		0.524481	0.14614		0.809109	0.0674209		0.469959	0.0993729
0.597241	0.223893		0.525007	0.146457		0.80986	0.0674981		0.470387	0.100035
0.597422	0.224037		0.525164	0.146555		0.810124	0.0674749		0.470546	0.100093
0.597611	0.224284		0.525327	0.146671		0.810398	0.067313		0.470699	0.100068
0.598194	0.224869		0.525836	0.146968		0.811163	0.0664074		0.471148	0.100075
0.598369	0.224903		0.525992	0.147062		0.811429	0.0665132		0.471312	0.1002
0.598546	0.225115		0.526156	0.147193		0.811705	0.0667985		0.471468	0.100171
0.599329	0.226111		0.526841	0.147611		0.812708	0.0658026		0.472056	0.100566
0.600111	0.227026		0.527514	0.148074		0.813747	0.0667875		0.472646	0.101249
0.600293	0.227076		0.527677	0.148177		0.814005	0.0670188		0.472807	0.101417
0.600471	0.227225		0.527838	0.148301		0.814279	0.0672017		0.472967	0.101514
0.601058	0.227965		0.528355	0.148657		0.815049	0.0676292		0.473399	0.0989919
0.601423	0.228184		0.52867	0.148782		0.815558	0.0679938		0.473709	0.0985595
0.60201	0.228947		0.529176	0.149191		0.816323	0.0683243		0.474151	0.100175
0.602203	0.229034		0.529342	0.14929		0.816568	0.0683464		0.474304	0.100562
0.60238	0.229095		0.529503	0.149407		0.816832	0.0682891		0.474463	0.10079
0.602957	0.229935		0.530028	0.149793		0.817628	0.0682847		0.474888	0.10093
0.603157	0.230087		0.530198	0.149829		0.817871	0.0684246		0.475038	0.101231
0.603342	0.230159		0.530353	0.149936		0.818132	0.0685171		0.475199	0.101345
0.604101	0.230965		0.53103	0.150388		0.819178	0.0685458		0.475801	0.101039
0.604842	0.231992		0.531704	0.150904		0.820225	0.0685248		0.476404	0.1021
0.605051	0.232255		0.531876	0.150956		0.82046	0.068559		0.47655	0.102118
0.605242	0.232362		0.532032	0.151009		0.820713	0.0687264		0.476703	0.101891
0.605812	0.233045		0.532529	0.151422		0.821514	0.0690305		0.477153	0.0996454
0.606199	0.233362		0.532869	0.151629		0.822021	0.0690614		0.477459	0.100245
0.606761	0.233984		0.533372	0.151959		0.822817	0.0687793		0.477906	0.101354
0.606966	0.233369		0.533544	0.152036		0.823054	0.0686857		0.47805	0.101739
0.607159	0.232058		0.533704	0.152107		0.8233	0.0687992		0.478204	0.102075
0.607712	0.232661		0.534186	0.15257		0.824103	0.0693819		0.47866	0.102568
0.607913	0.233333		0.534367	0.152702		0.824349	0.0695252		0.478805	0.1022
0.608106	0.233747		0.534543	0.152767		0.824589	0.069686		0.478958	0.101855
0.608866	0.235486		0.535221	0.153244		0.825633	0.069632		0.479544	0.102408
0.609619	0.23656		0.535874	0.153643		0.826695	0.0700595		0.480159	0.103596
0.609813	0.2369		0.536052	0.153804		0.826951	0.0699879		0.480305	0.10379
0.610006	0.237162		0.536229	0.153903		0.827194	0.0699493		0.480456	0.103744
0.610554	0.237861		0.536717	0.154233		0.827982	0.069838		0.480915	0.102474
0.610753	0.238253		0.536889	0.154406		0.828238	0.0698127		0.481054	0.102575
0.61096	0.238558		0.537064	0.154488		0.828478	0.0699284		0.481201	0.102735
0.611522	0.239078		0.537541	0.154782		0.829271	0.0702259		0.481667	0.102738
0.611717	0.239355		0.537714	0.154942		0.82954	0.0702567		0.48181	0.102949
0.611917	0.239605		0.537893	0.155067		0.829786	0.0703448		0.481957	0.103265
0.612473	0.240116		0.538397	0.155384		0.830568	0.0706742		0.482418	0.104125
0.612671	0.240408		0.538566	0.155487		0.830827	0.0707547		0.482556	0.104242
0.612875	0.240593		0.538739	0.155569		0.831067	0.0708858		0.482698	0.104397
0.613424	0.240402		0.539209	0.155826		0.831845	0.0712295		0.483174	0.104435
0.613811	0.240876		0.539558	0.156161		0.832362	0.0712736		0.483462	0.103959
0.614375	0.241455		0.540065	0.156455		0.833121	0.0715457		0.483917	0.103604
0.614567	0.241755		0.540235	0.156582		0.833395	0.0715622		0.48406	0.103849
0.614769	0.242152		0.54041	0.15674		0.833651	0.0715016		0.484198	0.104273
0.615339	0.240636		0.540903	0.157052		0.834429	0.0710631		0.484665	0.105512
0.615524	0.240555		0.541069	0.157191		0.834711	0.0710565		0.484815	0.105765
0.615715	0.241103		0.541245	0.157334		0.834969	0.0711248		0.48496	0.105957
0.616275	0.242539		0.541745	0.157614		0.835711	0.0713022		0.485422	0.106011
0.616458	0.243013		0.541906	0.15775		0.835982	0.0712075		0.48557	0.105633
0.616656	0.243534		0.542075	0.157877		0.836245	0.0711601		0.485711	0.105521
0.617239	0.244508		0.542575	0.158184		0.837003	0.0717043		0.48617	0.106093
0.617424	0.244825		0.542739	0.158325		0.837279	0.0718585		0.486326	0.106094
0.617618	0.245182		0.542913	0.158501		0.837545	0.0719588		0.48647	0.10616
0.618196	0.246003		0.543424	0.158805		0.838287	0.0721714		0.486919	0.106545
0.618579	0.246588		0.543754	0.159037		0.838829	0.0717836		0.487213	0.106853
0.619156	0.247148		0.544246	0.159297		0.839587	0.0716922		0.487665	0.107575
0.619331	0.247307		0.5444	0.159428		0.839855	0.0718596		0.487825	0.107789
0.619514	0.247579		0.544568	0.159596		0.840127	0.0720194		0.487972	0.107996
0.620103	0.248374		0.545095	0.159985		0.840863	0.072383		0.488411	0.108387
0.62028	0.248515		0.545256	0.160133		0.841121	0.0724788		0.488564	0.108414
0.620469	0.248832		0.545422	0.160245		0.841395	0.072514		0.488709	0.108217
0.621065	0.249582		0.545936	0.160601		0.842163	0.0728082		0.489152	0.106717
0.621242	0.249695		0.546094	0.160712		0.842434	0.0727939		0.489314	0.106182
0.621425	0.249936		0.54626	0.160882		0.842711	0.0728126		0.489469	0.106021
0.622008	0.250669		0.546779	0.16121		0.843465	0.0730307		0.48991	0.107239
0.622188	0.25076		0.546935	0.1613		0.843721	0.0731222		0.490068	0.107657
0.622369	0.251006		0.547095	0.161431		0.843992	0.0732246		0.490221	0.108045
0.622965	0.251894		0.547611	0.161783		0.844755	0.0736124		0.49066	0.109023
0.623331	0.252206		0.547933	0.162071		0.845287	0.0738019		0.490979	0.109477
0.623927	0.253069		0.548459	0.162524		0.846047	0.0727707		0.491409	0.109803
0.624114	0.253187		0.54862	0.162572		0.846297	0.0728258		0.491561	0.109829
0.624295	0.253385		0.548777	0.162682		0.846568	0.0730627		0.491714	0.109714
0.624878	0.254233		0.549283	0.163039		0.847349	0.0737711		0.492158	0.110107
0.625063	0.25431		0.549444	0.163118		0.847605	0.0739639		0.492316	0.110318
0.625238	0.254444		0.549598	0.163275		0.847868	0.0740564		0.492476	0.110323
0.625819	0.255473		0.550122	0.163749		0.848625	0.0741589		0.492913	0.110334
0.626014	0.255628		0.55029	0.163806		0.848868	0.0742415		0.493063	0.110494
0.626197	0.255785		0.550447	0.163941		0.849124	0.0743241		0.493218	0.110644
0.626782	0.256645		0.550961	0.164353		0.849928	0.0740751		0.493647	0.111182
0.626974	0.256798		0.551129	0.164419		0.850178	0.0739837		0.493802	0.111389
0.627151	0.256864		0.551288	0.164549		0.850444	0.0739782		0.493964	0.11132
0.627721	0.257797		0.551806	0.165001		0.85123	0.0742646		0.494408	0.110489
0.628102	0.258078		0.552134	0.165122		0.851724	0.0745136		0.494719	0.109413
0.628666	0.25894		0.552631	0.165597		0.852527	0.0747097		0.495161	0.109497
0.628864	0.259196		0.552807	0.165689		0.852773	0.0746623		0.495313	0.109885
0.629049	0.25931		0.55297	0.165735		0.853031	0.0745577		0.495472	0.110267
0.629621	0.260216		0.553476	0.166248		0.853822	0.0745808		0.495913	0.110702
0.629829	0.260553		0.553653	0.166325		0.854062	0.0746139		0.496057	0.110654
0.630025	0.260703		0.553817	0.166385		0.854313	0.0747703		0.49621	0.110549
0.630589	0.26137		0.554305	0.166781		0.855121	0.0751162		0.496665	0.110818
0.630787	0.26162		0.554477	0.166869		0.855367	0.0751537		0.496814	0.111064
0.630974	0.261734		0.554642	0.166955		0.85562	0.0752209		0.496971	0.111328
0.631524	0.262452		0.555134	0.16742		0.856403	0.0754115		0.49742	0.111929
0.631728	0.262829		0.555313	0.167533		0.856641	0.0754445		0.497564	0.112211
0.631926	0.263039		0.555484	0.167643		0.856879	0.0755734		0.497714	0.112355
0.632483	0.263681		0.555975	0.168043		0.857685	0.0760218		0.498164	0.111046
0.632877	0.264152		0.556327	0.168302		0.858199	0.0759943		0.498454	0.110934
0.633428	0.262217		0.556821	0.168664		0.858995	0.075916		0.498916	0.111874
0.633628	0.26219		0.556997	0.168805		0.859243	0.0759656		0.499059	0.112312
0.633828	0.262741		0.557168	0.168874		0.859483	0.0754401		0.499209	0.1127
0.634379	0.264269		0.557645	0.169231		0.860282	0.0748298		0.499677	0.113336
0.634571	0.264814		0.557819	0.16944		0.860543	0.0751878		0.49982	0.113336
0.634769	0.265306		0.557997	0.169569		0.860786	0.0755349		0.499967	0.11339
0.63533	0.266424		0.558494	0.169893		0.861566	0.0763876		0.500429	0.113679
0.63553	0.266923		0.558667	0.170051		0.861829	0.0765473		0.50057	0.113893
0.635737	0.26736		0.558843	0.170164		0.862075	0.0766795		0.500716	0.114155
0.636292	0.267979		0.55932	0.170477		0.862863	0.0770023		0.501175	0.114046
0.636482	0.268356		0.559492	0.170639		0.863137	0.0769847		0.501321	0.113888
0.636683	0.268771		0.559672	0.170777		0.863385	0.076956		0.501468	0.113682
0.637239	0.269398		0.560156	0.171101		0.864147	0.0770144		0.501932	0.113383
0.637633	0.270168		0.560501	0.171417		0.864651	0.0768657		0.502215	0.113785
0.638197	0.270737		0.560992	0.171806		0.865416	0.0769693		0.502676	0.114691
0.638386	0.271032		0.561162	0.171972		0.865695	0.0769583		0.502822	0.114832
0.638582	0.271424		0.561342	0.172173		0.865959	0.0769329		0.50296	0.114869
0.639148	0.271993		0.561846	0.172516		0.866724	0.0773758		0.503423	0.11462
0.639337	0.272298		0.562012	0.172649		0.86699	0.0775774		0.503572	0.114689
0.639533	0.272674		0.562184	0.172818		0.867245	0.077725		0.503713	0.114875
0.640099	0.273123		0.562675	0.173118		0.868008	0.0778859		0.504177	0.115071
0.640278	0.273365		0.562838	0.173313		0.868287	0.0777316		0.504331	0.115178
0.640471	0.273722		0.563012	0.173509		0.868556	0.0773571		0.504475	0.115431
0.641054	0.274259		0.563521	0.173842		0.869302	0.0761243		0.50493	0.116492
0.641242	0.274381		0.563683	0.173993		0.869574	0.0765484		0.505083	0.116755
0.641441	0.27459		0.563856	0.174159		0.86984	0.0769604		0.505223	0.117004
0.64202	0.27505		0.564355	0.17447		0.870597	0.0775851		0.505675	0.117638
0.642389	0.275625		0.564687	0.174823		0.871147	0.0773659		0.505978	0.11764
0.643157	0.276775		0.56535	0.17528		0.87215	0.0779795		0.506584	0.115831
0.643348	0.27711		0.565514	0.175431		0.872416	0.0781337		0.506727	0.1152
0.643546	0.277496		0.565687	0.17562		0.872664	0.0782208		0.506869	0.11519
0.644104	0.278007		0.566189	0.175939		0.873426	0.0784345		0.507332	0.116613
0.644289	0.27833		0.566358	0.176105		0.873708	0.0784301		0.507479	0.116849
0.644486	0.278752		0.566534	0.176294		0.873972	0.0784731		0.507615	0.117073
0.645067	0.277178		0.567037	0.176601		0.874726	0.0789843		0.50807	0.117857
0.645253	0.276598		0.567199	0.176725		0.875	0.0790625		0.508225	0.117739
0.645446	0.277063		0.567369	0.176892		0.875264	0.0790911		0.508369	0.117465
0.646008	0.27881		0.567868	0.177213		0.876034	0.0790459		0.508834	0.117771
0.646183	0.279249		0.568032	0.177413		0.876305	0.078938		0.50899	0.117924
0.646372	0.279786		0.568208	0.177599		0.876571	0.0786978		0.509133	0.118087
0.647151	0.281554		0.568874	0.178061		0.877576	0.0791991		0.50973	0.118804
0.647348	0.281979		0.569044	0.178228		0.87785	0.0792409		0.509872	0.118785
0.647929	0.28285		0.569553	0.178588		0.878607	0.0792431		0.510323	0.117614
0.648106	0.283093		0.569712	0.17873		0.878881	0.0794403		0.510486	0.117517
0.648293	0.283475		0.569881	0.178894		0.879158	0.0796353		0.510638	0.116833
0.648883	0.284492		0.570389	0.179233		0.879897	0.0801124		0.511076	0.117077
0.649062	0.284655		0.570541	0.179374		0.880158	0.0802534		0.511234	0.117743
0.649249	0.284989		0.570702	0.179527		0.880426	0.0803272		0.511384	0.118325
0.649832	0.285887		0.571219	0.179975		0.881176	0.0802523		0.511828	0.119718
0.65001	0.286032		0.57138	0.180105		0.881439	0.0803294		0.511987	0.12006
0.650196	0.286364		0.571549	0.180289		0.881711	0.0804759		0.512136	0.12032
0.650793	0.287332		0.572075	0.180698		0.882468	0.0808031		0.512559	0.120989
0.650976	0.28747		0.572231	0.180771		0.882729	0.0809001		0.512716	0.121129
0.65116	0.287703		0.57239	0.180889		0.883005	0.0809552		0.512874	0.120966
0.651915	0.288587		0.573067	0.181443		0.884041	0.080065		0.513482	0.119602
0.652087	0.288797		0.573228	0.181619		0.884315	0.0800077		0.513638	0.119978
0.652683	0.290043		0.57375	0.182059		0.885067	0.0803867		0.514073	0.120469
0.652875	0.290229		0.573908	0.182138		0.885318	0.0805773		0.514228	0.120259
0.653651	0.291365		0.574581	0.18279		0.886367	0.0812405		0.514822	0.12047
0.653838	0.291503		0.574747	0.182891		0.88662	0.0813562		0.514978	0.120539
0.654017	0.291637		0.574906	0.183042		0.886886	0.0813452		0.51514	0.120449
0.654602	0.292731		0.57542	0.183441		0.887656	0.0813782		0.515573	0.120966
0.654796	0.29291		0.575581	0.183461		0.887899	0.0815093		0.515726	0.121331
0.654975	0.293017		0.575734	0.18354		0.888158	0.0816382		0.515885	0.121681
0.655551	0.293998		0.576243	0.184136		0.888946	0.0818046		0.516326	0.122624
0.655745	0.294203		0.576419	0.184253		0.889189	0.0815214		0.516479	0.122907
0.655922	0.294307		0.576581	0.184396		0.889447	0.0814025		0.516635	0.123176
0.656704	0.293105		0.577265	0.184973		0.890481	0.0817594		0.51721	0.122517
0.656886	0.291482		0.577422	0.185058		0.890742	0.0818541		0.517366	0.12249
0.657449	0.292826		0.577926	0.185583		0.89155	0.081907		0.517824	0.122061
0.657643	0.293632		0.578102	0.185691		0.891793	0.0820018		0.517977	0.122276
0.658388	0.296028		0.578769	0.186219		0.892837	0.0822981		0.518576	0.123685
0.658594	0.296624		0.578943	0.186358		0.893075	0.0823466		0.518723	0.123925
0.65879	0.296991		0.579102	0.186467		0.893323	0.0824127		0.518877	0.124207
0.659352	0.298076		0.579598	0.187037		0.894137	0.0824788		0.519332	0.124244
0.65955	0.298472		0.579781	0.18718		0.894382	0.0825967		0.519479	0.124178
0.659741	0.298729		0.57995	0.187256		0.894628	0.0827542		0.519632	0.124292
0.660303	0.299825		0.580439	0.187668		0.895424	0.082969		0.52008	0.12434
0.660505	0.300291		0.580613	0.187801		0.895669	0.082936		0.520222	0.123561
0.660701	0.300579		0.580779	0.187862		0.895915	0.0828732		0.520375	0.122855
0.66145	0.301872		0.581432	0.188539		0.896959	0.0831806		0.520982	0.122241
0.661646	0.302172		0.58161	0.188669		0.897199	0.0833469		0.521132	0.122464
0.662203	0.30302		0.582111	0.189113		0.897987	0.0837854		0.52158	0.123938
0.662405	0.303495		0.582286	0.1893		0.898245	0.083835		0.521717	0.124426
0.663155	0.303637		0.582945	0.189813		0.899302	0.084009		0.522334	0.125676
0.66335	0.30279		0.583121	0.190036		0.899563	0.0840674		0.522478	0.125873
0.663548	0.302723		0.5833	0.190177		0.899806	0.084139		0.522626	0.126093
0.664099	0.304093		0.583784	0.190513		0.900587	0.0842206		0.523089	0.125514
0.664297	0.304774		0.583953	0.190721		0.900848	0.0842117		0.52323	0.124769
0.664503	0.305357		0.584129	0.190884		0.90109	0.0842867		0.523377	0.124376
0.665061	0.306261		0.584615	0.191333		0.901879	0.0846921		0.523847	0.124928
0.665252	0.306731		0.584789	0.191545		0.902147	0.0847384		0.523991	0.125385
0.665452	0.307236		0.58497	0.191721		0.902395	0.0848		0.524133	0.125883
0.66622	0.30858		0.58563	0.192197		0.903429	0.0851592		0.524732	0.126799
0.666421	0.309003		0.585801	0.192334		0.903685	0.0850138		0.524873	0.126738
0.66697	0.309459		0.586281	0.192717		0.904457	0.0845422		0.525347	0.126085
0.667153	0.309823		0.586447	0.192874		0.904726	0.0842712		0.525495	0.126091
0.667923	0.311141		0.587132	0.193527		0.905718	0.0848518		0.526086	0.127504
0.668112	0.31151		0.5873	0.193683		0.905995	0.0851195		0.526231	0.127785
0.668312	0.311959		0.587472	0.193864		0.906258	0.0852738		0.526371	0.127982
0.668881	0.312593		0.58797	0.194189		0.907034	0.0857431		0.526835	0.128166
0.669064	0.312903		0.588137	0.194385		0.90731	0.0858544		0.526989	0.127195
0.669255	0.313302		0.588317	0.194562		0.907574	0.0858323		0.527132	0.125613
0.669827	0.314119		0.588811	0.194804		0.908323	0.0858268		0.527588	0.124616
0.670008	0.314447		0.588972	0.194973		0.908592	0.0858444		0.527741	0.125168
0.6702	0.31484		0.589141	0.195147		0.908858	0.0858422		0.527884	0.12577
0.670964	0.315967		0.589809	0.195727		0.909884	0.0863556		0.528498	0.127949
0.671155	0.316346		0.589982	0.195906		0.910155	0.0862609		0.528642	0.128279
0.671747	0.317421		0.590497	0.196337		0.910891	0.0862895		0.529083	0.129067
0.671932	0.317663		0.590655	0.196472		0.911158	0.0864283		0.529238	0.129216
0.672702	0.31882		0.59132	0.197062		0.912196	0.0857475		0.529835	0.129276
0.672877	0.318975		0.591474	0.197223		0.912463	0.0857894		0.529999	0.12892
0.673062	0.31934		0.59164	0.197403		0.912731	0.0859943		0.53015	0.128615
0.673655	0.320494		0.592166	0.197916		0.91347	0.0868238		0.530584	0.128995
0.673838	0.320695		0.592322	0.198067		0.913729	0.0871026		0.530737	0.129395
0.674024	0.321032		0.592486	0.198217		0.914003	0.0873438		0.530884	0.129684
0.674611	0.321966		0.593005	0.19872		0.914778	0.0878539		0.531324	0.130175
0.674788	0.322087		0.593168	0.198853		0.915044	0.0879277		0.531487	0.130449
0.674971	0.322379		0.593332	0.199037		0.91532	0.0879443		0.531643	0.130599
0.675741	0.32167		0.59401	0.199571		0.916328	0.0877504		0.532239	0.131381
0.67592	0.322255		0.594164	0.199735		0.916599	0.0878528		0.532395	0.131499
0.676502	0.324046		0.59468	0.20027		0.917372	0.0878253		0.532837	0.132026
0.676688	0.32434		0.594843	0.20038		0.917628	0.0879266		0.532994	0.132165
0.67747	0.326154		0.595526	0.201124		0.918659	0.0883133		0.533581	0.131717
0.677662	0.32635		0.595688	0.201234		0.91891	0.0884103		0.533736	0.131967
0.677841	0.326553		0.595844	0.201366		0.919176	0.0884609		0.533895	0.132236
0.678422	0.327786		0.596353	0.201916		0.919961	0.0880985		0.534334	0.133076
0.678613	0.328002		0.596518	0.202021		0.920212	0.0878682		0.534492	0.133382
0.678794	0.328179		0.596675	0.202145		0.920475	0.0866024		0.534653	0.133662
0.679365	0.329376		0.597188	0.202744		0.921238	0.0866299		0.535082	0.133384
0.679564	0.329707		0.597358	0.202881		0.921475	0.0871169		0.53523	0.132134
0.679748	0.329905		0.597518	0.202993		0.921734	0.0875598		0.535386	0.130617
0.680516	0.3313		0.598206	0.203719		0.922801	0.0887551		0.535972	0.131326
0.680697	0.331418		0.59837	0.203826		0.923059	0.0889523		0.536131	0.131983
0.681269	0.329797		0.598869	0.20434		0.923835	0.0893081		0.536583	0.133213
0.681467	0.330434		0.599042	0.204473		0.92408	0.0893842		0.536733	0.133532
0.682205	0.332897		0.599697	0.205168		0.925145	0.089014		0.537342	0.133918
0.682405	0.333451		0.599873	0.205354		0.92539	0.0889721		0.537491	0.133578
0.682595	0.333779		0.60004	0.205472		0.925638	0.0890239		0.537645	0.133245
0.683167	0.335216		0.600543	0.206036		0.926429	0.0892178		0.538086	0.133053
0.683375	0.335709		0.600719	0.206169		0.926669	0.0892597		0.538231	0.133191
0.683569	0.335972		0.600881	0.20626		0.92692	0.0894194		0.538384	0.133544
0.684122	0.336893		0.60137	0.206799		0.927731	0.0900518		0.538843	0.134673
0.684318	0.337355		0.601548	0.206994		0.927969	0.0902291		0.538991	0.135067
0.68451	0.337655		0.601719	0.207109		0.928212	0.0904043		0.539146	0.135421
0.685274	0.339254		0.602377	0.207765		0.929256	0.0908086		0.539734	0.135861
0.685474	0.339506		0.602549	0.207908		0.929496	0.09091		0.539884	0.135833
0.686018	0.340207		0.60304	0.208431		0.930297	0.0910003		0.540345	0.136467
0.686216	0.340705		0.603219	0.208666		0.930561	0.0907315		0.540485	0.136741
0.686976	0.341919		0.603886	0.209251		0.931599	0.0905927		0.54109	0.135993
0.687172	0.342297		0.604059	0.209466		0.931853	0.0906478		0.541231	0.135883
0.687372	0.342641		0.604235	0.209619		0.932096	0.0907183		0.541381	0.136048
0.687915	0.343203		0.604714	0.210025		0.932894	0.0911964		0.541854	0.13658
0.688106	0.34365		0.604889	0.210297		0.93316	0.0912636		0.541998	0.136657
0.688308	0.344181		0.605069	0.210521		0.933403	0.0912846		0.542145	0.136881
0.688881	0.345187		0.605559	0.210922		0.934171	0.0916018		0.542604	0.137489
0.689083	0.345671		0.605732	0.211131		0.934434	0.0916878		0.542744	0.137456
0.689287	0.34614		0.605908	0.211287		0.934682	0.0917131		0.542886	0.137382
0.690027	0.347073		0.606563	0.211898		0.935744	0.0919643		0.543503	0.137204
0.690223	0.347581		0.606739	0.21213		0.935995	0.0919676		0.543646	0.137015
0.690421	0.347989		0.60691	0.21226		0.936235	0.0920403		0.543796	0.137023
0.690981	0.348904		0.607392	0.212685		0.937018	0.0913804		0.544249	0.137728
0.69138	0.349681		0.60774	0.213093		0.937512	0.091528		0.544539	0.13844
0.691923	0.350418		0.608231	0.213599		0.938302	0.0907469		0.544998	0.138931
0.692121	0.350958		0.60841	0.21387		0.938566	0.0906247		0.545137	0.138587
0.692325	0.35144		0.608593	0.21403		0.938811	0.0908141		0.545281	0.137935
0.692885	0.352293		0.609075	0.214329		0.939594	0.0918442		0.545742	0.137494
0.693081	0.352713		0.609246	0.21458		0.939863	0.0919147		0.545886	0.138117
0.693819	0.353615		0.609908	0.215214		0.940902	0.0920348		0.546508	0.140108
0.694009	0.354003		0.610082	0.215461		0.941168	0.0922441		0.54665	0.140439
0.694211	0.354396		0.610263	0.215661		0.941416	0.0924744		0.546791	0.140802
0.69479	0.351148		0.610752	0.216038		0.942183	0.0931894		0.547253	0.14168
0.694987	0.348443		0.610921	0.216248		0.942452	0.093315		0.547398	0.141806
0.695187	0.347916		0.611097	0.216478		0.942703	0.0933723		0.547539	0.141863
0.695739	0.350514		0.61159	0.216945		0.943478	0.0937413		0.548007	0.141329
0.696119	0.35231		0.611933	0.217372		0.944008	0.093684		0.548294	0.141332
0.6967	0.353408		0.612419	0.217742		0.944755	0.0936069		0.548751	0.141463
0.696888	0.354318		0.612581	0.217962		0.945023	0.0936532		0.548901	0.141817
0.697083	0.355334		0.612752	0.218217		0.945282	0.0935992		0.549044	0.142223
0.697651	0.357283		0.613258	0.218726		0.946034	0.0938019		0.549503	0.143269
0.697835	0.357925		0.613425	0.218955		0.946307	0.0937391		0.549653	0.14343
0.698617	0.360212		0.614107	0.219612		0.947331	0.0939066		0.550237	0.144299
0.698798	0.360621		0.61427	0.219767		0.947605	0.094063		0.550393	0.144554
0.698986	0.361162		0.614439	0.219939		0.947879	0.0942018		0.55054	0.144755
0.699556	0.362318		0.614941	0.220437		0.948633	0.0939694		0.551004	0.142194
0.699729	0.362641		0.615104	0.220638		0.948902	0.0940619		0.55116	0.14078
0.699918	0.363181		0.615275	0.220856		0.949173	0.0941302		0.551303	0.140285
0.70052	0.363943		0.615782	0.221287		0.949912	0.0945125		0.551747	0.14177
0.70089	0.361761		0.616104	0.221711		0.950455	0.0950061		0.552055	0.142887
0.701475	0.36391		0.616626	0.222288		0.95122	0.0954093		0.5525	0.144252
0.701652	0.36447		0.616786	0.222444		0.951486	0.0954159		0.552659	0.14463
0.701839	0.365119		0.616951	0.222671		0.951757	0.095439		0.552808	0.144967
0.702433	0.366904		0.617459	0.223116		0.952504	0.0956098		0.553245	0.145939
0.702612	0.367182		0.61761	0.223229		0.952762	0.09558		0.553402	0.146172
0.703377	0.369046		0.618293	0.224087		0.953783	0.0942734		0.554001	0.143665
0.703556	0.369287		0.618457	0.224238		0.954041	0.0947097		0.554157	0.142941
0.703739	0.369742		0.618623	0.224442		0.954313	0.095092		0.554306	0.142957
0.704339	0.371274		0.619141	0.224971		0.955078	0.0959778		0.554731	0.144693
0.704524	0.371427		0.619298	0.225083		0.955341	0.0962466		0.554887	0.145302
0.704703	0.37171		0.619456	0.225256		0.955615	0.0964977		0.555047	0.145788
0.70528	0.37297		0.619977	0.225918		0.956401	0.0967456		0.555496	0.14678
0.705638	0.373414		0.620298	0.226233		0.956912	0.0969274		0.555813	0.146308
0.706229	0.375084		0.620817	0.22685		0.957677	0.0965705		0.556243	0.145075
0.706425	0.375368		0.620978	0.226953		0.957925	0.0965517		0.5564	0.145373
0.706608	0.375587		0.621134	0.227121		0.958191	0.0966751		0.55656	0.145613
0.707187	0.37682		0.62165	0.227824		0.958982	0.0970607		0.556998	0.146866
0.707376	0.377093		0.621821	0.227969		0.95923	0.0971995		0.557154	0.147358
0.708144	0.378914		0.622487	0.228735		0.960266	0.0975113		0.557743	0.148415
0.70834	0.37921		0.622652	0.228851		0.960514	0.0976777		0.557897	0.148184
0.708521	0.379323		0.622806	0.228953		0.960778	0.0978583		0.558058	0.148028
0.709093	0.38064		0.62331	0.229765		0.961563	0.0976005		0.558505	0.147595
0.709287	0.380978		0.623489	0.229965		0.961798	0.0975091		0.558654	0.147818
0.70947	0.381108		0.623655	0.230115		0.962049	0.097443		0.558807	0.148187
0.710048	0.38242		0.624164	0.230695		0.962848	0.0977283		0.559239	0.149185
0.710438	0.382972		0.624494	0.230963		0.963344	0.0979938		0.559541	0.149501
0.710985	0.383966		0.624992	0.23167		0.964163	0.0981084		0.559998	0.14991
0.711185	0.384469		0.625171	0.231893		0.964406	0.0980566		0.560149	0.149987
0.711374	0.384743		0.625338	0.232018		0.964656	0.0978693		0.560303	0.149992
0.71193	0.386006		0.625832	0.232585		0.965444	0.0972898		0.560755	0.14569
0.712136	0.386561		0.626007	0.23279		0.965687	0.0973769		0.560899	0.145197
0.712893	0.387861		0.626665	0.233551		0.966747	0.0985315		0.561508	0.147642
0.713095	0.388398		0.626846	0.233803		0.966992	0.098689		0.561651	0.14838
0.713291	0.388738		0.627018	0.233959		0.967235	0.0988928		0.561802	0.149059
0.713851	0.38972		0.627506	0.234437		0.968028	0.0995494		0.562253	0.150633
0.714053	0.390237		0.627678	0.234654		0.968284	0.0997224		0.562395	0.151071
0.714251	0.390504		0.627844	0.234766		0.96853	0.0998733		0.562547	0.151468
0.714787	0.388204		0.628327	0.23538		0.969326	0.100033		0.563014	0.152229
0.715187	0.389862		0.628683	0.235844		0.969809	0.0996386		0.563303	0.152009
0.715747	0.389834		0.629176	0.236421		0.970599	0.0997235		0.563754	0.151215
0.715949	0.390199		0.62935	0.236666		0.970866	0.0996651		0.56389	0.150733
0.716153	0.390983		0.629524	0.236843		0.971109	0.0997543		0.564036	0.15056
0	5.23e-06		0.630007	0.237364		0.971904	0.100022		0.56451	0.151621
1.91e-06	-2.354e-05		0.630184	0.237652		0.972171	0.100015		0.564653	0.152006
0.00025724	0.00085808		0.630851	0.238309		0.973186	0.100587		0.565262	0.153184
0.0004878	0.00117332		0.631017	0.238531		0.973455	0.100739		0.565404	0.153405
0.00071456	0.0014637		0.631191	0.238759		0.973705	0.100825		0.565547	0.153658
0.00125381	0.00221583		0.631683	0.239316		0.974488	0.101282		0.566017	0.152955
0.00144245	0.00231524		0.631856	0.239594		0.97476	0.101373		0.566159	0.152091
0.001633	0.00240942		0.632037	0.239854		0.975008	0.101432		0.5663	0.151791
0.00216082	0.00294572		0.632528	0.240289		0.975767	0.101654		0.56676	0.152565
0.00235137	0.00306213		0.632859	0.240666		0.9763	0.101698		0.567045	0.15209
0.00254764	0.00316547		0.63335	0.241234		0.977065	0.100269		0.567516	0.147446
0.00309832	0.00353564		0.633519	0.2415		0.977333	0.10046		0.567666	0.147896
0.00329078	0.00358666		0.633697	0.241821		0.977584	0.100904		0.567807	0.148674
0.00349085	0.00365206		0.634201	0.242286		0.978326	0.101995		0.568258	0.150723
0.00405107	0.00395945		0.634363	0.242488		0.978602	0.102209		0.568406	0.151276
0.00424162	0.00407717		0.635042	0.243329		0.979643	0.102853		0.569006	0.151573
0.00444169	0.00416743		0.635206	0.243584		0.979917	0.102925		0.569163	0.15041
0.00501143	0.00439895		0.635382	0.243839		0.980183	0.102862		0.569307	0.149897
0.00520008	0.0044722		0.635886	0.244279		0.980925	0.102333		0.56976	0.151566
0.00539634	0.00452322		0.636042	0.244406		0.981194	0.102433		0.569916	0.152296
0.00595655	0.00471288		0.636209	0.244603		0.98147	0.102533		0.57006	0.152878
0.00633765	0.00489601		0.636719	0.245114		0.98223	0.102926		0.570515	0.154231
0.00691692	0.00502943		0.637049	0.245487		0.982765	0.103341		0.570824	0.15501
0.00710366	0.00511838		0.637566	0.245954		0.983512	0.103176		0.571255	0.156235
0.00787157	0.00530412		0.63772	0.246066		0.983773	0.103248		0.571412	0.156556
0.00805069	0.00542708		0.637883	0.246261		0.984049	0.10334		0.571564	0.156206
0.00823933	0.00549902		0.638397	0.246889		0.984814	0.103637		0.57201	0.1551
0.00882241	0.00559974		0.638553	0.247063		0.985072	0.103858		0.572172	0.155121
0.00900152	0.0056756		0.639231	0.248062		0.986075	0.101997		0.572754	0.155456
0.00919017	0.00569392		0.639392	0.248251		0.986333	0.102504		0.572909	0.156008
0.00977325	0.00582603		0.639554	0.248514		0.986607	0.103067		0.573062	0.15642
0.00995617	0.00592283		0.640079	0.249262		0.98739	0.103965		0.573498	0.157051
0.0101467	0.00598954		0.640241	0.249443		0.987651	0.104202		0.573656	0.157262
0.0107431	0.00607848		0.640405	0.249658		0.98792	0.104455		0.573814	0.157539
0.0109242	0.00617266		0.640918	0.25025		0.988682	0.104705		0.574252	0.158587
0.0111109	0.00621975		0.641233	0.25059		0.989207	0.105025		0.574567	0.15913
0.0116883	0.00629823		0.641749	0.251422		0.98999	0.105312		0.57501	0.158209
0.0118655	0.00638457		0.641918	0.251617		0.990238	0.105246		0.575166	0.157501
0.0120484	0.00648136		0.642079	0.251827		0.990499	0.105137		0.575323	0.156596
0.0130088	0.00667103		0.642596	0.252509		0.991271	0.104872		0.575751	0.156143
0.0135976	0.00675474		0.64276	0.252644		0.991519	0.104884		0.575904	0.15671
0.0137786	0.00680576		0.643425	0.253548		0.992581	0.105187		0.576509	0.159053
0.0139577	0.00689732		0.643595	0.253691		0.992827	0.105353		0.576662	0.159575
0.0145484	0.00698496		0.64375	0.253826		0.993083	0.105583		0.57682	0.159985
0.0147294	0.00700589		0.644248	0.254597		0.993837	0.105952		0.577255	0.160754
0.0149047	0.00711053		0.644422	0.254795		0.994075	0.106075		0.577404	0.160957
0.0154859	0.00719294		0.644585	0.254956		0.994331	0.106156		0.577561	0.161231
0.0156803	0.00721779		0.645095	0.255753		0.995171	0.105829		0.578002	0.16162
0.0158613	0.00733682		0.645437	0.25612		0.995672	0.106103		0.578304	0.161692
[truncated: 12,075 more rows]

## Sheet: Fig. S13b
Experimental Data
Stockinette			Garter			Rib			Seed
Strain	Stress		Strain	Stress		Strain	Stress		Strain	Stress
0	-3.323e-05		0	1.4661e-05		0	-2.361e-05		0	-5.97e-06
1.96e-06	-3.456e-05		2.87e-06	-6.203e-05		0	1.8892e-05		2.22e-06	1.3925e-05
0.00026719	0.0012495		0.00039862	0.00052554		0.0002071	0.00158533		0.00027772	0.00038791
0.00050884	0.00178652		0.00074276	0.00069133		0.0004108	0.00217412		0.00053099	0.00048339
0.00075049	0.00227835		0.00106108	0.00090335		0.0006094	0.00274874		0.00078871	0.00061269
0.0012888	0.00321414		0.00188414	0.00131048		0.00109998	0.00369332		0.00143746	0.00100955
0.00147348	0.00347867		0.00214511	0.00141423		0.00126294	0.00378463		0.00162853	0.00115576
0.00166994	0.00368204		0.00239748	0.001474		0.00141911	0.00405384		0.00183293	0.00122737
0.00222397	0.00428021		0.00325495	0.00170407		0.00191309	0.00461902		0.00252388	0.00139149
0.00242043	0.00444636		0.00355607	0.00175708		0.00208793	0.00469144		0.00273273	0.00148995
0.00262672	0.00460322		0.00383137	0.00188339		0.00225598	0.00480951		0.00293935	0.00159737
0.00320039	0.0051429		0.00467737	0.00212248		0.00274996	0.00546914		0.00362142	0.00174756
0.00339293	0.00528911		0.00497849	0.00211458		0.0029231	0.00562972		0.00383915	0.00178039
0.00359332	0.00543932		0.00525954	0.00217548		0.00308946	0.00570214		0.00405021	0.00187985
0.00418271	0.00590988		0.00611127	0.00235254		0.00357155	0.00620592		0.00473895	0.0019823
0.00437328	0.00606141		0.00641812	0.00237961		0.00375488	0.00628149		0.00495445	0.00204794
0.00457367	0.00622358		0.00670204	0.0024563		0.00393651	0.00630195		0.00515885	0.00216133
0.00515914	0.00654792		0.0075337	0.00268524		0.00443728	0.00687028		0.00582982	0.00226875
0.00533792	0.00672338		0.00783195	0.0026999		0.00461212	0.00704188		0.00605643	0.00228168
0.00553438	0.0069015		0.00811873	0.0027202		0.00478866	0.00709383		0.00626972	0.00236622
0.00613556	0.00720457		0.00897046	0.00286681		0.00528094	0.00750945		0.00695179	0.00245574
0.00653242	0.00745314		0.0095727	0.00293448		0.00563911	0.00757399		0.00738725	0.00256515
0.00713556	0.00780673		0.0103986	0.00314311		0.00613478	0.00805101		0.00804488	0.00272429
0.00731827	0.0079689		0.010694	0.00316905		0.00630623	0.00818168		0.00827372	0.00273424
0.00811591	0.00839426		0.0118096	0.00331905		0.00697505	0.00864924		0.00914686	0.00289437
0.00830059	0.0085232		0.0121136	0.00334499		0.00714989	0.00871851		0.00938236	0.00287647
0.00849312	0.00867074		0.0124204	0.0033698		0.00733492	0.00870592		0.00960231	0.00294311
0.00910609	0.00890735		0.0132549	0.00357505		0.00783398	0.00916562		0.0102622	0.00308534
0.00928684	0.00904559		0.0135532	0.00361227		0.00800373	0.00930888		0.0104999	0.00309529
0.00947348	0.00919713		0.0138601	0.00359648		0.00817518	0.00934666		0.0107265	0.00313507
0.0100864	0.00945102		0.0147061	0.00370362		0.00866746	0.00959383		0.0113819	0.00332803
0.010277	0.00954938		0.0150043	0.00373745		0.00883381	0.00967727		0.0116174	0.00330018
0.0104676	0.00973814		0.0153083	0.0037555		0.00901205	0.00973552		0.0118396	0.00330416
0.0110668	0.0099907		0.0161313	0.00394948		0.0095264	0.00998426		0.0124817	0.00347822
0.0112495	0.0100891		0.0164153	0.00398218		0.00969445	0.0101779		0.0127194	0.00348717
0.0114283	0.0102672		0.0167164	0.00397767		0.00986929	0.0102975		0.0129505	0.00351402
0.0120373	0.0105065		0.0175681	0.00409158		0.0103785	0.0104943		0.0136014	0.00364631
0.0122358	0.0105729		0.0178635	0.00410511		0.0105449	0.0106612		0.0138347	0.00363935
0.0124244	0.0107191		0.0181646	0.00414571		0.0107214	0.0107132		0.0140635	0.00366123
0.0134067	0.0112455		0.0195784	0.00432503		0.0115617	0.0110579		0.01517	0.00383032
0.0140118	0.0115353		0.0204244	0.00440623		0.0120777	0.011387		0.0158054	0.00400935
0.0142102	0.0115712		0.0207055	0.00445134		0.0122424	0.011535		0.0160342	0.00399542
0.0143988	0.0116908		0.020998	0.00449419		0.0124139	0.0115381		0.0162697	0.00397653
0.0149941	0.0120125		0.0218641	0.00459118		0.0129367	0.0116829		0.0169185	0.0041675
0.0151945	0.0120643		0.0221422	0.00466223		0.0130945	0.0118262		0.0171495	0.00417545
0.0153811	0.0121667		0.0224348	0.00471073		0.0132592	0.0118829		0.0173895	0.00418142
0.0159725	0.0125096		0.0233123	0.00470396		0.0137702	0.0121049		0.0180449	0.00433559
0.0161768	0.0125668		0.0235876	0.00476599		0.0139246	0.0122733		0.018267	0.00431271
0.0163674	0.0126505		0.023883	0.00479305		0.0140876	0.0123898		0.0184981	0.00432763
0.0169528	0.0129297		0.0247462	0.00486749		0.0146138	0.0125079		0.0191469	0.00449274
0.0171532	0.0129815		0.0250129	0.00496899		0.0147751	0.0126527		0.019369	0.00451164
0.0173359	0.0130852		0.0252997	0.00498816		0.0149431	0.0127818		0.0196023	0.00450368
0.0183281	0.0135451		0.026745	0.00510657		0.0158174	0.0131549		0.0207176	0.00471056
0.0189155	0.0138814		0.0276255	0.00513026		0.0163402	0.0131455		0.0213752	0.00475532
0.0191198	0.0139279		0.0278922	0.00522837		0.0164998	0.0132352		0.021593	0.00481997
0.0193143	0.0139638		0.0281704	0.00527461		0.0166559	0.0134776		0.0218196	0.00483788
0.01989	0.0143573		0.0290565	0.00527236		0.0171787	0.0137201		0.0224817	0.00490849
0.0201002	0.0144092		0.0293232	0.00532987		0.0173417	0.0137988		0.0226927	0.00494828
0.0203045	0.0144344		0.0295956	0.00538288		0.017503	0.0139578		0.0229149	0.00500398
0.0208743	0.0147853		0.0304847	0.00542574		0.0180377	0.01409		0.0235903	0.00505868
0.0210805	0.0148638		0.0307571	0.00549002		0.0182023	0.0141467		0.0238058	0.00512731
0.0212829	0.0148996		0.0310324	0.00555769		0.0183585	0.0143105		0.0240347	0.00515914
0.0222711	0.0153835		0.0324892	0.00567046		0.0191971	0.0146442		0.02515	0.00528645
0.0228428	0.015664		0.0333668	0.00571106		0.0197131	0.0149134		0.0258254	0.0053511
0.0230393	0.0157544		0.0336421	0.00574828		0.0198897	0.0149465		0.0260342	0.00539387
0.0232397	0.0158022		0.0339117	0.00584189		0.0200509	0.0150551		0.0262564	0.00539785
0.0238016	0.0161265		0.0347978	0.00584301		0.0205653	0.0152944		0.0269451	0.00547046
0.0240059	0.0162236		0.0350903	0.0058182		0.0207452	0.0151842		0.027154	0.00554705
0.02422	0.0162581		0.0353599	0.0059073		0.0209099	0.0152031		0.0273717	0.00558683
0.0244224	0.0162927		0.0356381	0.00596481		0.0210711	0.0153558		0.0275983	0.00560374
0.024998	0.0166237		0.0365185	0.00597271		0.021594	0.0155526		0.0282648	0.00570221
0.0252083	0.0166729		0.0367881	0.00603925		0.0217569	0.0155668		0.0284826	0.00575293
0.0254086	0.0167154		0.0370663	0.00610015		0.0219131	0.0157572		0.0287114	0.00575791
0.0259803	0.0170836		0.0379495	0.00611819		0.0224393	0.0159761		0.0293713	0.00582654
0.0261925	0.017166		0.038222	0.00615541		0.0226108	0.0160312		0.0295756	0.00593296
0.0263988	0.0171793		0.0384887	0.00623774		0.022772	0.0161713		0.0297978	0.00591705
0.0271631	0.0175515		0.039653	0.00629412		0.0234595	0.016228		0.0306932	0.00604635
0.0273694	0.0175661		0.0399254	0.00636066		0.0236174	0.0163807		0.030922	0.00604933
0.027943	0.0179171		0.0408288	0.00638322		0.0241283	0.0167144		0.0316152	0.00607022
0.0281513	0.0180128		0.0411098	0.00642044		0.0243032	0.0166294		0.0318218	0.00613686
0.0283615	0.0180061		0.0413794	0.00648246		0.0244644	0.0167002		0.0320373	0.00617963
0.0289293	0.0183198		0.0422483	0.00650953		0.0249771	0.0168844		0.0327194	0.00619256
0.0291257	0.0184009		0.0425294	0.00654336		0.0251536	0.0169018		0.0329305	0.00624627
0.0293281	0.0184474		0.0428018	0.00660539		0.0253166	0.0170529		0.0331482	0.00630296
0.0298939	0.0187797		0.043688	0.00665276		0.0258258	0.0174512		0.0338391	0.00637159
0.0300963	0.0188821		0.0439776	0.00664712		0.0260075	0.0174071		0.0340435	0.00645017
0.0303085	0.01893		0.0442501	0.00671591		0.0261772	0.0173536		0.0342546	0.00650786
0.030888	0.0191453		0.0451162	0.00679147		0.026678	0.0177928		0.0349456	0.00652377
0.0310864	0.0192211		0.0454115	0.00678132		0.0268545	0.0178337		0.0351611	0.00655361
0.0312908	0.0192968		0.045684	0.00682982		0.0270226	0.0177818		0.0353766	0.00664412
0.032279	0.0197607		0.0471179	0.00691102		0.0278781	0.0182777		0.036463	0.0067406
0.0328605	0.0199601		0.0479495	0.00704973		0.0283738	0.018421		0.0371517	0.00679033
0.0330511	0.0200891		0.0482564	0.00702492		0.0285537	0.0184241		0.0373784	0.00676944
0.0332515	0.0202074		0.048546	0.00703507		0.0287252	0.018454		0.0375916	0.00684902
0.0338448	0.0203775		0.049415	0.00718845		0.0292157	0.0187815		0.0382804	0.00691267
0.0340393	0.0205224		0.049719	0.00716138		0.0293906	0.0188382		0.0384981	0.00688084
0.0342436	0.0206168		0.0500029	0.00715462		0.0295654	0.018835		0.0387025	0.00697334
0.034833	0.0207723		0.0508374	0.00728093		0.0300543	0.0190979		0.0393868	0.00706386
0.0350177	0.0208654		0.0511385	0.00727191		0.0302292	0.0192443		0.0396112	0.00708872
0.0352122	0.0209783		0.051431	0.00725499		0.0304074	0.0192491		0.0398223	0.00719017
0.0358055	0.0212269		0.0522713	0.00740498		0.0309082	0.0194254		0.0404955	0.00717128
0.0359902	0.0213545		0.052581	0.0073813		0.0310864	0.0195025		0.0407243	0.00722896
0.0361886	0.021425		0.0528764	0.00737228		0.0312697	0.0194773		0.0409331	0.00728466
0.0371749	0.0218596		0.0542988	0.00752678		0.0321151	0.0198819		0.0420551	0.00739308
0.0377878	0.0220098		0.055142	0.00763956		0.0326074	0.0200346		0.0427105	0.00751243
0.0379745	0.0221202		0.0554373	0.00764858		0.0327805	0.0201133		0.0429394	0.00752138
0.038169	0.0222345		0.0557327	0.00762152		0.0329622	0.0202204		0.0431526	0.00747265
0.0387701	0.0224418		0.0565414	0.00778053		0.0334663	0.0203605		0.0437969	0.0076487
0.0391375	0.0226918		0.0571408	0.00778279		0.0338092	0.0205085		0.0442657	0.00764571
0.0397485	0.0228552		0.058004	0.00787188		0.0343083	0.0206486		0.04493	0.00775214
0.0399391	0.0229536		0.0582994	0.0078685		0.034478	0.0207887		0.0451633	0.00777004
0.0401316	0.0230958		0.0586034	0.00785835		0.0346563	0.0208344		0.0453855	0.00779391
0.0407407	0.023258		0.0594322	0.00798692		0.0351502	0.0210627		0.046032	0.0079262
0.0409273	0.0233484		0.0597218	0.00800383		0.0353115	0.0212185		0.0462697	0.00792222
0.04111	0.023488		0.0600229	0.00800271		0.0354846	0.0213035		0.046503	0.00789437
0.0417112	0.02371		0.0608689	0.00811323		0.0360024	0.0211744		0.0471495	0.00807937
0.0419037	0.0237445		0.0611557	0.00814142		0.0361704	0.0213098		0.0473806	0.00800776
0.0420864	0.0238947		0.061454	0.00812338		0.0363487	0.0214043		0.0476094	0.00802168
0.0426876	0.0241672		0.0623028	0.00819556		0.0368664	0.0215507		0.0482515	0.00819574
0.0428782	0.0241978		0.0625896	0.00821924		0.0370277	0.0217538		0.0484892	0.00823056
0.0430629	0.0243214		0.0628907	0.00824292		0.0371957	0.0218309		0.0487269	0.00817287
0.0436758	0.0245142		0.0637539	0.00832412		0.0377118	0.0218671		0.0493712	0.00834991
0.0440668	0.0246484		0.0643275	0.00837036		0.0380428	0.0221332		0.0498245	0.00838373
0.0448585	0.0249727		0.0654345	0.00844367		0.0387218	0.0222985		0.0506843	0.00844539
0.0450432	0.0250817		0.0657241	0.00847186		0.0388864	0.0224575		0.0509242	0.00845435
0.0456365	0.0253968		0.0666131	0.00852148		0.0394127	0.0224433		0.0515863	0.00855281
0.0458448	0.0254313		0.0668942	0.00857562		0.0395756	0.022522		0.0518129	0.00851999
0.0460354	0.0255018		0.0671838	0.00858464		0.0397454	0.0226259		0.0520462	0.0085558
0.0466208	0.0258195		0.0680528	0.00859366		0.0402597	0.0228101		0.052695	0.00879451
0.0468232	0.0258647		0.0683252	0.00867937		0.0404159	0.0229203		0.0529216	0.00874179
0.0470137	0.0259391		0.068612	0.00868727		0.0405738	0.0230699		0.0531593	0.00871991
0.0475953	0.0262648		0.0695039	0.0087008		0.0411051	0.0232399		0.0538192	0.00891188
0.0478035	0.0262754		0.0697734	0.00877749		0.0412731	0.0232809		0.0540369	0.00894271
0.0479961	0.02631		0.0700545	0.0088102		0.0414412	0.0234304		0.0542635	0.00892878
0.0485638	0.0266702		0.0709263	0.00884854		0.0419657	0.0235438		0.0549189	0.00901333
0.0489705	0.0267819		0.0714683	0.0089523		0.0422848	0.0235516		0.0553766	0.00908793
0.0497662	0.0271222		0.072647	0.00901545		0.0429808	0.0239547		0.0562564	0.00914959
0.0499686	0.0271328		0.0729223	0.00906846		0.0431404	0.0240916		0.0564763	0.00917247
0.0505403	0.0274345		0.0737884	0.00907071		0.0436598	0.024238		0.057134	0.00929879
0.0507426	0.0275342		0.0740551	0.00909101		0.0438262	0.0243435		0.057345	0.00935051
0.050945	0.0275847		0.0743246	0.00917447		0.0439857	0.0245009		0.0575694	0.00934951
0.0515206	0.0278931		0.075228	0.00917108		0.0445086	0.0246395		0.0582626	0.00937139
0.0517289	0.0279716		0.0755119	0.00918349		0.0446834	0.0244584		0.0584737	0.00943008
0.0519352	0.0279941		0.0757872	0.00926807		0.0448464	0.0245356		0.0586959	0.00940024
0.052499	0.0282999		0.0766648	0.00931657		0.0453556	0.0247088		0.0593757	0.00939924
0.0527014	0.0284182		0.0769429	0.00929965		0.0455254	0.0246867		0.0595868	0.0094629
0.0529096	0.0284421		0.0772154	0.00935266		0.0456816	0.0247969		0.0598134	0.00949473
0.0534872	0.028692		0.078113	0.0093707		0.0461891	0.0251228		0.0604999	0.00959021
0.0538939	0.0288927		0.0786636	0.00948009		0.0465388	0.0251197		0.0609176	0.00976427
0.0546503	0.029253		0.0798136	0.00950603		0.047228	0.0255053		0.0618174	0.00983191
0.0548585	0.0293128		0.0800832	0.00956129		0.0473926	0.0254786		0.0620329	0.00992341
0.055444	0.029552		0.0809693	0.00958272		0.0478968	0.0258848		0.0627305	0.00987766
0.0556483	0.0296358		0.0812704	0.00958611		0.0480767	0.0259635		0.0629394	0.00997016
0.0558605	0.0296956		0.0815457	0.00964926		0.0482465	0.0259981		0.0631437	0.010001
0.0564342	0.0299468		0.082386	0.00978347		0.0487438	0.0262673		0.0638192	0.0100885
0.0566287	0.0300585		0.0826785	0.00977332		0.0489221	0.0262343		0.0640324	0.0100925
0.056831	0.0301595		0.082951	0.00979474		0.0490901	0.0262673		0.0642413	0.0101034
0.0574145	0.030331		0.0838084	0.00991767		0.0495841	0.02662		0.0649322	0.0100816
0.057611	0.0304652		0.0841153	0.00989061		0.0497708	0.0265098		0.06515	0.0101343
0.0578153	0.0305889		0.0844021	0.00990414		0.0499474	0.0264972		0.0653588	0.0101949
0.0584008	0.0307922		0.0852509	0.0100383		0.0504397	0.0268781		0.0660431	0.0102626
0.0587878	0.0309996		0.0858388	0.00998985		0.0507859	0.0270151		0.066483	0.0103352
0.0595776	0.0313067		0.087006	0.0101049		0.0514446	0.0272387		0.0673828	0.0104197
0.0603635	0.0315699		0.088113	0.0102526		0.0521338	0.0274197		0.0682604	0.0106047
0.0605422	0.03174		0.0884112	0.0102413		0.0523069	0.0275425		0.0684914	0.0106326
0.0607328	0.0318703		0.0887095	0.010221		0.0524868	0.0275409		0.0687092	0.0106654
0.0613497	0.0320497		0.0895555	0.0103485		0.0529808	0.027807		0.0693757	0.0106296
0.0615403	0.0321999		0.0898623	0.0103406		0.0531557	0.0279597		0.0696045	0.0107062
0.0617387	0.0323009		0.0901606	0.0103056		0.0533373	0.0280069		0.0698178	0.0107957
0.0623438	0.0324445		0.0909836	0.010441		0.0538313	0.0281423		0.0704754	0.0108226
0.0625226	0.0325615		0.0912762	0.0104601		0.054001	0.0282147		0.0707109	0.0107848
0.0627132	0.0327103		0.0915716	0.0104353		0.0541776	0.0283596		0.0709309	0.0107688
0.0633261	0.0328792		0.0923946	0.0105549		0.0546766	0.0285123		0.0715752	0.0110454
0.0637053	0.0330839		0.0929911	0.0105628		0.0550314	0.028591		0.0720373	0.0109618
0.0644931	0.033375		0.0941411	0.0107116		0.0557002	0.0288492		0.0729349	0.0110384
0.0652986	0.0337591		0.095294	0.0107996		0.0563673	0.0290224		0.0738125	0.0111776
0.0654892	0.033803		0.0955836	0.0108165		0.0565337	0.0291798		0.0740435	0.0111856
0.0656758	0.0339599		0.0958847	0.0108233		0.0567102	0.0293026		0.0742702	0.0112164
0.0662731	0.0342337		0.0967078	0.0109451		0.0572246	0.0293876		0.0749122	0.0113945
0.0664538	0.0342603		0.0969945	0.0109293		0.0573909	0.0294521		0.0751477	0.0114482
0.0666306	0.0343985		0.0972985	0.0109124		0.0575641	0.029375		0.0753855	0.0113895
0.0672436	0.0346777		0.0981617	0.0109812		0.0580801	0.0297339		0.076032	0.0115874
0.067444	0.0347189		0.0984485	0.0110285		0.0582465	0.0299732		0.0762608	0.0116163
0.0676346	0.0348212		0.0987468	0.0110376		0.0584179	0.0300897		0.0764941	0.0115785
0.0682358	0.0350764		0.0995899	0.0110984		0.0589357	0.0298205		0.0771362	0.0117028
0.068613	0.0352386		0.100163	0.0111413		0.0592599	0.030137		0.0775983	0.0116819
0.0694224	0.0356108		0.101291	0.0112541		0.0599423	0.0304786		0.0784603	0.011854
0.0701945	0.0360003		0.102449	0.011262		0.0606383	0.0301842		0.0793513	0.0119087
0.0703969	0.0360614		0.102727	0.0113556		0.0607944	0.0303904		0.0795801	0.0119316
0.0705855	0.0361053		0.103023	0.0113759		0.0609591	0.0306266		0.07982	0.0119714
0.0711768	0.0364708		0.103909	0.0113635		0.0614768	0.0310579		0.0804732	0.0119743
0.071387	0.0365107		0.104181	0.0114695		0.0616364	0.0311445		0.0806932	0.0120619
0.0715796	0.0365386		0.104471	0.0114932		0.0617994	0.0312138		0.080922	0.0120619
0.0721591	0.036855		0.105343	0.0114684		0.0623273	0.0310516		0.0815752	0.0121504
0.0723595	0.0369002		0.105607	0.0115631		0.0624885	0.0311492		0.0817996	0.012225
0.0725481	0.0369307		0.10589	0.0116048		0.0626498	0.0313854		0.0820329	0.0122449
0.0735364	0.0374212		0.107333	0.0117199		0.0635121	0.0317538		0.0831371	0.0123543
0.0743222	0.0378692		0.10848	0.0117548		0.0641962	0.0318356		0.084028	0.0124717
0.0747112	0.0379649		0.109054	0.0118112		0.0645188	0.0321584		0.0844857	0.0124776
0.0753065	0.0383464		0.109917	0.0118766		0.0650484	0.0323016		0.0851189	0.0125632
0.0755128	0.0383371		0.110184	0.0119601		0.0652113	0.0324087		0.0853366	0.0126606
0.0757014	0.0383384		0.110467	0.011968		0.0653794	0.032574		0.0855721	0.0126994
0.0762809	0.0387212		0.111342	0.0119747		0.0658954	0.0326905		0.0862408	0.0127273
0.0764853	0.0387518		0.111617	0.0120548		0.0660533	0.0327975		0.0864697	0.0125761
0.0766758	0.0387957		0.111907	0.0120605		0.0662163	0.032914		0.0867052	0.012588
0.0772633	0.0391812		0.112802	0.0120526		0.0667459	0.0328353		0.0873628	0.0128844
0.0774754	0.0392171		0.113074	0.0121259		0.0669088	0.0329125		0.0875783	0.0129451
0.0776719	0.0392383		0.113355	0.0121462		0.0670667	0.0331313		0.0878049	0.012954
0.0782416	0.0395813		0.11423	0.0121969		0.0675845	0.0333706		0.0884714	0.0129819
0.0786365	0.0397262		0.114778	0.0122939		0.0679121	0.0336729		0.088918	0.0130704
0.0794224	0.0401981		0.115945	0.0123266		0.0686131	0.0333974		0.0897956	0.0132823
0.0796306	0.04023		0.11622	0.0124033		0.0687761	0.0334666		0.0900178	0.0132843
0.0802043	0.0405543		0.117101	0.0124236		0.0692938	0.033772		0.0907043	0.0132276
0.0804086	0.0406593		0.117376	0.0124507		0.0694619	0.0338838		0.0909176	0.0133241
0.080613	0.0406992		0.117651	0.0125048		0.0696198	0.0341026		0.091142	0.013325
0.0811925	0.0410182		0.118543	0.0124755		0.0701409	0.0344049		0.091804	0.0133827
0.0813969	0.0411219		0.11881	0.012524		0.0703157	0.0342302		0.0920062	0.0134593
0.0816051	0.0411472		0.119068	0.0126232		0.070477	0.0342412		0.0922195	0.0135468
0.0821631	0.0413851		0.119948	0.0126401		0.0709879	0.0345954		0.0929193	0.0134464
0.0823635	0.0415247		0.120238	0.012639		0.0711594	0.0346836		0.0931326	0.0136095
0.0825737	0.0415738		0.120516	0.0127146		0.0713207	0.0348394		0.0933526	0.0136901
0.0831473	0.041861		0.121408	0.0127416		0.0718316	0.035011		0.0940391	0.0135996
0.0835638	0.0420816		0.121962	0.0128488		0.0721711	0.0349354		0.0944612	0.0137657
0.0843301	0.0423913		0.123126	0.0129006		0.0728467	0.0353715		0.0953699	0.01388
0.0845344	0.042515		0.123401	0.0129367		0.0730131	0.0353149		0.0955854	0.0138979
0.0851061	0.0427529		0.124273	0.013027		0.073524	0.0355148		0.0962675	0.0138522
0.0853006	0.0428659		0.124568	0.0129875		0.0737074	0.0356203		0.0964763	0.0138432
0.0855049	0.0429922		0.124835	0.0130236		0.0738788	0.0356832		0.0966874	0.0139178
0.0860943	0.0432195		0.125695	0.0131228		0.0743745	0.0359446		0.0973806	0.0140521
0.0862868	0.0433378		0.125997	0.0130935		0.074551	0.0360249		0.0976005	0.0141019
0.0864892	0.043472		0.126278	0.0131093		0.0747208	0.0360595		0.0978116	0.0140899
0.0870864	0.0437046		0.127132	0.0132424		0.0752198	0.0364625		0.0984848	0.0142441
0.0872809	0.043815		0.127425	0.01323		0.0754032	0.0364043		0.0986981	0.0142719
0.0874853	0.0439373		0.127697	0.0132435		0.0755763	0.0363303		0.0989002	0.0143047
0.0880648	0.0441074		0.128523	0.0133867		0.0760686	0.0368168		0.0995823	0.0143117
0.0884538	0.0443892		0.129137	0.0133619		0.0764217	0.0367853		0.100027	0.0144898
0.0892436	0.0447002		0.130298	0.0134679		0.0770939	0.0372418		0.100929	0.0143167
0.089444	0.0448292		0.130585	0.0134645		0.0772721	0.0372465		0.10114	0.0144778
0.0900354	0.0450246		0.13142	0.0135863		0.0777491	0.0374622		0.101817	0.0145236
0.09022	0.0451748		0.131726	0.0135615		0.0779189	0.0375126		0.102051	0.0144778
0.0904185	0.045317		0.132028	0.0135514		0.0780988	0.0375929		0.102262	0.0146041
0.0910216	0.045531		0.132862	0.0136788		0.078608	0.0375425		0.102919	0.0146897
0.0912043	0.0456267		0.13316	0.0137093		0.0787846	0.0376716		0.10315	0.0146469
0.0913949	0.0457371		0.133456	0.0137194		0.0789679	0.0377771		0.103361	0.0146688
0.091998	0.0459989		0.134282	0.0138559		0.0794602	0.0380856		0.10403	0.0147185
0.0921847	0.0461412		0.134586	0.0138683		0.0796299	0.0381297		0.104272	0.0147752
0.0923792	0.0462861		0.134892	0.0138457		0.0798065	0.0381014		0.104492	0.0147861
0.0929941	0.0465253		0.13573	0.0139303		0.0803106	0.0382258		0.105143	0.0151243
0.0933713	0.046738		0.136303	0.0139709		0.0806569	0.0384666		0.105585	0.0149473
0.0941591	0.0470437		0.137413	0.014051		0.0813156	0.0386524		0.106463	0.0151243
0.0943438	0.04719		0.13772	0.0140702		0.0814955	0.0388146		0.106699	0.0150826
0.0949587	0.0474425		0.138583	0.0141592		0.0820251	0.0390129		0.107358	0.0153223
0.0951513	0.0474957		0.138876	0.0141739		0.0821915	0.0390727		0.107592	0.0152865
0.0953379	0.0476073		0.139177	0.0141841		0.0823629	0.0391451		0.10782	0.0152318
0.0959391	0.0479503		0.140029	0.0142788		0.0828535	0.0393356		0.108463	0.0154854
0.0961297	0.0480128		0.140321	0.0142968		0.0830114	0.039586		0.108698	0.0154516
0.0963143	0.0481497		0.140622	0.0143171		0.0831811	0.0397591		0.108931	0.0152258
0.0969214	0.0484687		0.141477	0.0144085		0.0837108	0.039904		0.109573	0.0155659
0.097114	0.0484687		0.141755	0.0144457		0.0838771	0.0398992		0.109798	0.0154903
0.0972947	0.0485498		0.142045	0.0144728		0.0840503	0.0399449		0.110031	0.0155122
0.0978861	0.0489313		0.142888	0.0145258		0.0845646	0.0400882		0.11068	0.0156883
0.0982731	0.0491001		0.14347	0.0146194		0.0848905	0.0401889		0.111153	0.0156515
0.0990864	0.0494949		0.144626	0.0146092		0.0855763	0.0404298		0.111997	0.0160434
0.0992731	0.0495321		0.14491	0.0146352		0.0857461	0.0405526		0.112226	0.0160364
0.0998605	0.0499216		0.14575	0.0146938		0.0862638	0.0405542		0.112884	0.0160961
0.100063	0.0499774		0.146017	0.0147727		0.0864217	0.0407163		0.11311	0.0160274
0.10025	0.0500705		0.146306	0.0148077		0.0865863	0.0409336		0.113353	0.01592
0.100841	0.0504971		0.147201	0.0148088		0.0871193	0.0410138		0.114026	0.0161219
0.101051	0.0504971		0.147476	0.0148607		0.0872823	0.041154		0.114246	0.0161846
0.101244	0.0505078		0.147766	0.0148788		0.0874453	0.0413287		0.114475	0.0162154
0.101817	0.0509411		0.148644	0.0149182		0.0879613	0.0417727		0.115137	0.0161607
0.102026	0.0510089		0.148913	0.0149836		0.0881192	0.0418451		0.115359	0.0163239
0.102224	0.0510634		0.149194	0.0150333		0.0882753	0.0419474		0.115588	0.0162224
0.102804	0.0514329		0.150086	0.0150355		0.0888083	0.0417239		0.116248	0.0162841
0.103206	0.05153		0.150625	0.015137		0.0891394	0.0417113		0.116683	0.0164621
0.103969	0.0520484		0.151778	0.0152115		0.0898218	0.0422119		0.117574	0.0163935
0.104175	0.0521295		0.152056	0.0152678		0.089983	0.0424339		0.1178	0.0164561
0.104764	0.0524937		0.15296	0.0152272		0.090516	0.0424559		0.118463	0.0167505
0.104974	0.052612		0.153235	0.0152848		0.0906858	0.0425		0.118671	0.016859
0.105179	0.0526519		0.153502	0.0153592		0.090842	0.0426747		0.1189	0.0166849
0.105747	0.0529775		0.154373	0.0153874		0.091358	0.0430494		0.119582	0.0167685
0.105949	0.0531131		0.154649	0.0154088		0.0915312	0.0430069		0.119787	0.0169505
0.106153	0.0531583		0.154915	0.0154945		0.0916924	0.0430542		0.120007	0.0170102
0.106727	0.0534428		0.15581	0.0155351		0.0922084	0.0430211		0.120695	0.0169316
0.106929	0.0535903		0.156097	0.0155554		0.092385	0.042988		0.120904	0.0170728
0.107141	0.0536515		0.156366	0.0156547		0.0925463	0.0431943		0.121124	0.0170539
0.107707	0.0539027		0.15725	0.0156005		0.0930504	0.0436729		0.121817	0.0171484
0.108116	0.0541632		0.157806	0.0156919		0.0933848	0.0437579		0.122244	0.0171941
0.108898	0.0545873		0.158985	0.015728		0.0940706	0.0437453		0.123133	0.0172518
0.109102	0.0546843		0.159249	0.0157629		0.0942421	0.0438508		0.123344	0.0174209
0.109662	0.0549475		0.160109	0.0158644		0.0947462	0.044545		0.124028	0.0172668
0.109857	0.055119		0.160407	0.0158588		0.0949262	0.044586		0.124244	0.0173901
0.110061	0.0552652		0.160683	0.0159028		0.0950925	0.0445891		0.124457	0.0174607
0.110656	0.0555191		0.161557	0.016011		0.0955882	0.0449606		0.125148	0.0174567
0.110855	0.055644		0.161855	0.0159501		0.0957732	0.0449591		0.125363	0.0174766
0.111061	0.0557929		0.162128	0.0159659		0.0959481	0.0449244		0.12557	0.017589
0.111637	0.0559923		0.162965	0.0161633		0.0964386	0.0452157		0.126261	0.0175532
0.111827	0.0561465		0.163264	0.0161599		0.0966135	0.045403		0.126481	0.0175691
0.112029	0.056294		0.163545	0.0161599		0.0967866	0.0454644		0.126685	0.0175761
0.112629	0.0565041		0.164393	0.0162592		0.0972874	0.0458989		0.127356	0.0176209
0.11302	0.0568005		0.164984	0.0162197		0.097649	0.0459178		0.127789	0.0176596
0.113794	0.0572032		0.166137	0.0163629		0.0983059	0.0463885		0.128705	0.017784
0.113994	0.0573721		0.166435	0.016337		0.0984807	0.0464594		0.128918	0.017782
0.114603	0.0576007		0.167276	0.0165377		0.0989696	0.0464547		0.129589	0.0178496
0.11479	0.0577575		0.167577	0.016549		0.0991478	0.0463712		0.129816	0.0179352
0.114986	0.0578758		0.167872	0.0165265		0.0993312	0.0463004		0.130027	0.0180973
0.115572	0.0581311		0.168689	0.0166009		0.0998286	0.0468199		0.130693	0.0181152
0.11575	0.058272		0.168991	0.016602		0.1	0.0470261		0.130929	0.0181898
0.115943	0.0584381		0.169295	0.0165659		0.10018	0.0469096		0.131144	0.0182276
0.11656	0.0587372		0.170138	0.016717		0.100682	0.0468325		0.131804	0.0184156
0.116749	0.0588502		0.170436	0.0167633		0.100854	0.0471426		0.13204	0.0183728
0.116945	0.0589791		0.170737	0.0167441		0.101035	0.0474213		0.132255	0.0182982
0.117546	0.0592237		0.17156	0.0169065		0.101529	0.0474984		0.132906	0.0184374
0.117917	0.059467		0.172159	0.0168761		0.101872	0.0478038		0.133359	0.0182922
0.118725	0.0598458		0.173275	0.0169663		0.102548	0.0468514		0.134239	0.018699
0.118912	0.059988		0.173582	0.0169494		0.10273	0.0468482		0.134463	0.01871
0.119515	0.0603669		0.174419	0.0171242		0.10323	0.0480054		0.135121	0.0188691
0.119701	0.0604506		0.174712	0.0171524		0.103397	0.0482462		0.135361	0.0188263
0.119886	0.060642		0.175022	0.0171682		0.103568	0.0483092		0.135597	0.0189268
0.120505	0.0609292		0.175879	0.0171986		0.104074	0.0483234		0.136236	0.0189367
0.120697	0.0609664		0.176163	0.017193		0.104237	0.0481093		0.136465	0.0188462
0.120882	0.0610687		0.176458	0.01722		0.104412	0.0479471		0.136696	0.0189228
0.12147	0.061409		0.177301	0.0173182		0.104928	0.0483989		0.137343	0.0189507
0.12166	0.0614808		0.17758	0.0173757		0.105087	0.0487311		0.137576	0.019077
0.121843	0.0615911		0.177881	0.017396		0.105259	0.0489562		0.137814	0.0190243
0.122845	0.0622425		0.17932	0.0175313		0.10612	0.049035		0.138918	0.0190342
0.123035	0.0623741		0.179624	0.0175155		0.106296	0.0492443		0.139142	0.0191446
0.123639	0.0626598		0.180456	0.017626		0.10679	0.0496552		0.139796	0.0193465
0.123823	0.0627223		0.180746	0.0176554		0.106958	0.0496631		0.140029	0.0193127
0.12401	0.0628925		0.181047	0.0176565		0.107133	0.0495875		0.140253	0.0193595
0.124627	0.0632407		0.181881	0.017723		0.107649	0.0496489		0.140878	0.0197364
0.124817	0.0632926		0.182162	0.0177478		0.107815	0.0498945		0.141111	0.0196151
0.125603	0.0638442		0.183318	0.0178606		0.108496	0.0501936		0.142013	0.0196449
0.125794	0.0638602		0.183608	0.017917		0.108656	0.0502204		0.142248	0.0197056
0.12598	0.0640037		0.183912	0.0179339		0.108829	0.0502362		0.142484	0.0196956
0.126593	0.0644663		0.184769	0.0179892		0.10934	0.0506754		0.143124	0.0200119
0.126792	0.0644823		0.185053	0.0180275		0.109498	0.0509729		0.14335	0.0199562
0.126974	0.0645966		0.185346	0.0180298		0.109667	0.0511792		0.143584	0.0197503
0.127756	0.0649834		0.186475	0.0181527		0.11035	0.0511886		0.144463	0.0198428
0.127939	0.0650724		0.186774	0.0181843		0.110523	0.0513035		0.144701	0.0198428
0.12854	0.0655377		0.187643	0.0182046		0.111054	0.051472		0.145341	0.0201373
0.128747	0.0655882		0.187918	0.018261		0.111215	0.0516278		0.145565	0.0201631
0.128933	0.0656068		0.188205	0.0183207		0.111382	0.051705		0.145801	0.0201532
0.129523	0.0660853		0.189074	0.018305		0.111896	0.0519317		0.146465	0.0202556
0.129727	0.0661797		0.189349	0.0183794		0.112052	0.052193		0.14669	0.0202208
0.130517	0.0667633		0.190505	0.0184132		0.112753	0.0525362		0.147552	0.020549
0.130723	0.0667792		0.190766	0.0184843		0.112913	0.0526527		0.147767	0.0205948
0.130914	0.0668045		0.191044	0.0185429		0.113074	0.0528196		0.147996	0.0202526
0.131481	0.0673096		0.191933	0.0185294		0.113599	0.0530652		0.148676	0.0205779
0.131692	0.0674385		0.192208	0.0186094		0.113758	0.0530888		0.1489	0.0206684
0.13189	0.0674877		0.192501	0.0186399		0.113921	0.0532525		0.149134	0.0204943
0.132684	0.0679981		0.193662	0.0187098		0.114607	0.0536162		0.150004	0.020916
0.132878	0.0680314		0.19394	0.018791		0.114763	0.0537453		0.150233	0.0207579
0.133448	0.0684129		0.194824	0.0188294		0.115279	0.054164		0.150911	0.0207261
0.13365	0.0685671		0.195093	0.0188643		0.115451	0.0542475		0.151124	0.0208246
0.133851	0.0686309		0.195369	0.0189162		0.115614	0.0544002		0.151351	0.0209121
0.134416	0.0690124		0.196266	0.0188914		0.116147	0.054534		0.15202	0.0207579
0.134621	0.0691852		0.196536	0.0189613		0.116318	0.0545198		0.152231	0.0209101
0.135407	0.0696105		0.197691	0.0190763		0.11699	0.0547985		0.153139	0.0210454
0.135611	0.0697886		0.197972	0.0190899		0.11716	0.0548819		0.15335	0.0211816
0.135819	0.0699056		0.198251	0.0191497		0.117318	0.0549717		0.153573	0.0211896
0.136399	0.070206		0.199131	0.0192207		0.117837	0.0553401		0.154237	0.021109
0.136601	0.0703815		0.199401	0.0192512		0.118014	0.0553164		0.154441	0.0212562
0.136807	0.0704918		0.199656	0.0193459		0.118177	0.0551936		0.154655	0.0214054
0.137566	0.0709836		0.200832	0.0194181		0.118861	0.0552692		0.155565	0.0214094
0.137774	0.0711472		0.20111	0.0194801		0.119026	0.0549795		0.155785	0.0214372
0.138363	0.0714157		0.201993	0.0194914		0.119531	0.0554439		0.156472	0.0215645
0.138562	0.0716111		0.202283	0.0194733		0.11971	0.0557509		0.156681	0.0215148
0.138768	0.0717692		0.202552	0.0195196		0.119873	0.0558108		0.156894	0.02166
0.139336	0.0720377		0.203416	0.019629		0.120363	0.0559446		0.157592	0.0216013
0.13953	0.0722438		0.203714	0.0196042		0.120543	0.055836		0.157805	0.0217356
0.140316	0.0727024		0.204849	0.0198286		0.121222	0.0565523		0.158694	0.0219425
0.140509	0.0728552		0.205148	0.0197869		0.121406	0.0566987		0.158907	0.0219962
0.140709	0.0730121		0.205423	0.0197756		0.12158	0.0567066		0.159114	0.0219336
0.141297	0.0733378		0.206272	0.0199594		0.122071	0.0568199		0.159811	0.0219306
0.141493	0.0734933		0.206582	0.0199086		0.122249	0.0570057		0.160033	0.0219077
0.141699	0.0736674		0.206868	0.0198771		0.122426	0.0570151		0.160242	0.0218908
0.142489	0.074033		0.20801	0.0200068		0.1231	0.0573646		0.161129	0.0221176
0.142688	0.0741938		0.208288	0.0199774		0.12328	0.0573347		0.161333	0.0222489
0.143279	0.0744464		0.209111	0.0201714		0.123765	0.0577503		0.162011	0.0221952
0.143464	0.0746537		0.209421	0.0201297		0.123943	0.0577535		0.162246	0.0221554
0.143658	0.0748638		0.209722	0.0200846		0.124123	0.0576747		0.162459	0.0222588
0.144267	0.0751894		0.210576	0.0202515		0.124619	0.0580416		0.16313	0.0225264
0.144454	0.0753596		0.210875	0.0202402		0.124794	0.0581628		0.163361	0.0225045
0.145244	0.0758102		0.212005	0.0204263		0.125451	0.0581706		0.164246	0.022788
0.145428	0.0759431		0.212306	0.0204567		0.125619	0.0583879		0.164481	0.0225373
0.145625	0.0761146		0.21261	0.0204353		0.125799	0.0584887		0.164695	0.0224557
0.146228	0.0764044		0.213444	0.0205673		0.126315	0.058728		0.165345	0.0228745
0.146411	0.07652		0.213737	0.0206169		0.12649	0.0589767		0.165577	0.022782
0.146597	0.0767141		0.214038	0.0206293		0.126668	0.0592144		0.165796	0.0227352
0.147391	0.0772298		0.215165	0.0207917		0.12733	0.0591735		0.166696	0.0229173
0.147582	0.0774252		0.215475	0.0207443		0.127506	0.0592553		0.166923	0.0228785
0.148206	0.0777934		0.216315	0.0208955		0.128016	0.059926		0.167565	0.0231092
0.148393	0.0778705		0.216602	0.020927		0.128185	0.0601165		0.167794	0.0230446
0.148576	0.0780061		0.216894	0.0209304		0.12836	0.0602204		0.168016	0.0229918
0.149177	0.0784302		0.217712	0.0209755		0.128863	0.0591452		0.16866	0.0232514
0.149367	0.0784713		0.218004	0.0210082		0.129027	0.0588082		0.168898	0.0233081
0.150167	0.0791333		0.219177	0.0210996		0.12972	0.0599024		0.169778	0.0235618
0.15036	0.0791533		0.219467	0.0211176		0.129885	0.0602535		0.170009	0.0233857
0.150544	0.0793061		0.219765	0.0211481		0.130056	0.0603637		0.170242	0.0233131
0.151141	0.0797966		0.220602	0.0212823		0.130557	0.0602062		0.170902	0.0236523
0.151338	0.0798578		0.220889	0.0212902		0.130713	0.0606313		0.171135	0.0236254
0.151525	0.0799907		0.221193	0.0212857		0.130881	0.0609808		0.171371	0.0235946
0.152324	0.0805476		0.222329	0.0214255		0.131577	0.0616939		0.172226	0.0238184
0.152505	0.0806301		0.222618	0.0214458		0.131748	0.0617443		0.172464	0.0237199
0.153088	0.0812628		0.223476	0.0214537		0.132266	0.0618876		0.173124	0.0239318
0.153291	0.0813505		0.223754	0.0215349		0.132424	0.0620198		0.173355	0.0241635
0.153481	0.0814064		0.224052	0.0215586		0.13259	0.0621505		0.17359	0.0240581
0.154086	0.0819195		0.224933	0.0215755		0.133122	0.0621946		0.174226	0.0241406
0.154293	0.0819686		0.225202	0.0216443		0.133285	0.0623079		0.174446	0.0242401
0.155061	0.0825734		0.226344	0.0217751		0.133965	0.0627141		0.175328	0.0242212
0.155462	0.082709		0.226897	0.0218721		0.134285	0.0626338		0.175781	0.0239477
0.156045	0.0832141		0.227795	0.0217447		0.134823	0.0632352		0.176445	0.0242839
0.156255	0.0833019		0.228061	0.0218484		0.134986	0.0634367		0.176665	0.0243754
0.15645	0.0833564		0.228342	0.0219454		0.135145	0.063687		0.176896	0.0244361
0.157016	0.0838229		0.229234	0.021995		0.135659	0.0639673		0.177567	0.0243455
0.15722	0.0839718		0.229507	0.0220413		0.135819	0.0638177		0.177785	0.0245246
0.158002	0.0844809		0.23068	0.0221665		0.136507	0.0637956		0.178678	0.0245435
0.158208	0.0846471		0.230949	0.0222014		0.136678	0.0636839		0.178887	0.0246588
0.158407	0.084675		0.231219	0.0222792		0.136839	0.0638649		0.179111	0.0248448
0.159175	0.0854513		0.232377	0.0224067		0.13753	0.0646001		0.180007	0.024814
0.159391	0.0855855		0.232656	0.022454		0.137688	0.0647355		0.180233	0.0251114
0.159974	0.0859524		0.233545	0.0224326		0.138211	0.0649748		0.180906	0.0246917
0.160177	0.0861252		0.233814	0.0224236		0.138382	0.0648914		0.181111	0.0250487
0.160385	0.0862475		0.234081	0.022498		0.13854	0.064893		0.181329	0.0253213
0.160949	0.0865865		0.234958	0.0225758		0.139049	0.0657998		0.182013	0.0251373
0.161149	0.0867779		0.235242	0.0225905		0.139224	0.0658092		0.182222	0.0252049
0.161358	0.0869015		0.235512	0.0226661		0.139387	0.0657273		0.182437	0.0250338
0.161933	0.0872538		0.236398	0.0227653		0.139905	0.0662956		0.183119	0.0252964
0.162136	0.0874611		0.236682	0.0227732		0.140083	0.066409		0.183328	0.0253869
0.162914	0.087933		0.237823	0.0228679		0.140742	0.0668829		0.18425	0.0255908
0.163112	0.0881523		0.238124	0.0228724		0.140917	0.0669789		0.184466	0.0256624
0.16332	0.0883491		0.238408	0.0229243		0.141083	0.0669254		0.184677	0.0255978
0.164096	0.0887585		0.239561	0.0229886		0.141764	0.0670781		0.185565	0.0258723
0.164299	0.0889486		0.239831	0.023027		0.141935	0.0670765		0.185774	0.0259111
0.164866	0.0892742		0.240688	0.0231758		0.142419	0.06767		0.18647	0.0260225
0.165059	0.0895188		0.240987	0.0231454		0.142602	0.0678574		0.186687	0.0261299
0.165267	0.0897847		0.24127	0.0231296		0.142781	0.0679833		0.186898	0.0261816
0.165868	0.0900718		0.242134	0.0232807		0.143295	0.067914		0.187578	0.0259131
0.166063	0.0902605		0.242435	0.0232503		0.143482	0.0677865		0.187794	0.025932
0.166265	0.0904599		0.242713	0.0232457		0.143662	0.0675897		0.187998	0.0259966
0.166851	0.0908069		0.24355	0.0234532		0.144145	0.0682336		0.188683	0.025919
0.167039	0.0910249		0.243851	0.0234916		0.144318	0.0682966		0.188905	0.0259041
0.167841	0.0915951		0.244967	0.0236055		0.144994	0.0673174		0.189776	0.0261389
0.168027	0.0917573		0.245271	0.0235931		0.145172	0.0677802		0.190004	0.0262164
0.168224	0.0919354		0.245566	0.0235965		0.145351	0.0681407		0.19022	0.0261806
0.168996	0.0922797		0.246719	0.0237961		0.146009	0.068772		0.19114	0.0263238
0.169196	0.0924791		0.247023	0.0237465		0.146186	0.0688366		0.191355	0.0264124
0.169815	0.0929642		0.247861	0.0239348		0.146676	0.0691892		0.192011	0.0266789
0.17	0.0931344		0.248156	0.0239247		0.146848	0.0693734		0.192242	0.0266143
0.170194	0.0933497		0.248449	0.0238897		0.147026	0.0695639		0.192455	0.0267207
0.170784	0.0937352		0.249274	0.0240397		0.147525	0.0701322		0.193117	0.0268431
0.170963	0.0938628		0.249576	0.0240419		0.147696	0.0702094		0.193357	0.0264084
0.171149	0.0940954		0.249885	0.0240194		0.147876	0.0701559		0.193577	0.0264402
0.171957	0.094566		0.251018	0.0242258		0.148557	0.0702251		0.194459	0.0268222
0.172344	0.0949249		0.251606	0.0242201		0.148908	0.0702676		0.194897	0.0270231
0.172945	0.095216		0.252443	0.0243871		0.149394	0.071069		0.195574	0.0271215
0.173134	0.095422		0.252744	0.0243949		0.149569	0.0713807		0.195799	0.027224
0.173332	0.0956135		0.253037	0.0243825		0.14975	0.071579		0.196003	0.0273951
0.173931	0.0959657		0.253851	0.0244807		0.150253	0.0715727		0.196659	0.027228
0.174114	0.0961079		0.254147	0.0245077		0.150426	0.0717002		0.196894	0.0272439
0.174308	0.0962701		0.254451	0.024475		0.150606	0.0717443		0.19711	0.0274488
0.17491	0.0967553		0.2553	0.024687		0.151095	0.0719569		0.197794	0.0276576
0.175094	0.0969214		0.255607	0.0246893		0.151265	0.0721552		0.198027	0.0273394
0.175906	0.0975502		0.256745	0.0247547		0.151937	0.0721159		0.198894	0.0274269
0.17609	0.0976685		0.257038	0.0248134		0.152103	0.0724276		0.199127	0.0274448
0.176279	0.0978785		0.257336	0.0248325		0.15228	0.0728526		0.199349	0.0276228
0.176868	0.0984049		0.258167	0.0249983		0.152792	0.073199		0.200007	0.0282286
0.177238	0.0987412		0.258775	0.0249318		0.15314	0.0733076		0.200467	0.0276626
0.177864	0.0991918		0.259607	0.0250761		0.153651	0.0738523		0.201106	0.0281042
0.178051	0.0992237		0.259894	0.0251393		0.153819	0.0740538		0.201342	0.0278446
0.178236	0.0993899		0.260195	0.0251483		0.153993	0.0742302		0.201573	0.0278556
0.178839	0.0999189		0.261041	0.025243		0.154492	0.0743451		0.202226	0.0280654
0.179033	0.0999973		0.261331	0.0252915		0.154655	0.0744632		0.202455	0.0279471
0.179224	0.100173		0.261632	0.0253073		0.154831	0.074586		0.202682	0.0281062
0.179831	0.100712		0.262458	0.0254494		0.155351	0.0747481		0.203306	0.0284563
0.180022	0.100778		0.262736	0.0255284		0.155512	0.0749969		0.203537	0.0284643
0.180806	0.101675		0.263903	0.025578		0.156196	0.0753464		0.204441	0.0284563
0.181004	0.101761		0.264193	0.0256175		0.156357	0.0754581		0.204675	0.0283648
0.181193	0.101873		0.264494	0.0256637		0.156529	0.0755195		0.204912	0.0284842
0.1818	0.102426		0.265351	0.0257009		0.157043	0.0750425		0.205548	0.0290123
0.182181	0.102535		0.265913	0.025852		0.157367	0.0755668		0.206012	0.0286523
0.182762	0.103156		0.266785	0.0258847		0.157887	0.076272		0.206667	0.0290243
0.182963	0.10327		0.267063	0.0259704		0.15805	0.0765003		0.206894	0.0289855
0.183151	0.103351		0.267356	0.0259874		0.158219	0.0767632		0.207127	0.028886
0.183737	0.10405		0.268228	0.0259998		0.158754	0.076535		0.207774	0.0289606
0.183945	0.10419		0.268492	0.0260607		0.158912	0.0764106		0.207998	0.028884
0.184138	0.104258		0.268778	0.0260844		0.159075	0.0762657		0.208236	0.0290074
0.184725	0.104998		0.26967	0.0261475		0.159596	0.0765853		0.208898	0.0292132
0.184937	0.105135		0.269943	0.0262411		0.159756	0.077119		0.209118	0.0291546
0.185715	0.105781		0.271093	0.026302		0.160452	0.0774606		0.209984	0.0294868
0.185921	0.105931		0.271354	0.0263832		0.160614	0.0771159		0.210198	0.0294987
0.186114	0.105988		0.271626	0.0264362		0.160774	0.077108		0.210427	0.0295813
0.186686	0.106578		0.272529	0.0263787		0.161285	0.0775992		0.211109	0.0298538
0.187096	0.106866		0.273091	0.0265682		0.161619	0.0779125		0.211557	0.0299562
0.187678	0.107376		0.273981	0.0265704		0.162151	0.0787626		0.212224	0.0295733
0.187884	0.107528		0.274247	0.0266302		0.162314	0.0789531		0.212437	0.029628
0.188084	0.10761		0.274517	0.0267317		0.162468	0.0792144		0.212662	0.0295892
0.18865	0.108107		0.275409	0.0267689		0.162981	0.0794395		0.21335	0.0296529
0.188857	0.108381		0.275684	0.026796		0.163154	0.0792443		0.213559	0.0298538
0.189061	0.108542		0.275959	0.0269234		0.163317	0.079164		0.213779	0.0298697
0.189625	0.109043		0.276843	0.0269245		0.163843	0.0794742		0.21445	0.0301373
0.189829	0.109277		0.277118	0.0269088		0.16402	0.0795466		0.214659	0.0301373
0.190609	0.109911		0.278276	0.0271546		0.164683	0.0800362		0.215577	0.0300865
0.190813	0.110165		0.278566	0.0271321		0.164862	0.0799669		0.215785	0.0301164
0.191024	0.110362		0.278839	0.0272268		0.165026	0.0799418		0.216003	0.0302327
0.191603	0.110816		0.27971	0.0273441		0.165534	0.0807289		0.21667	0.0305331
0.192014	0.11122		0.280249	0.0273373		0.165878	0.0807887		0.217087	0.0307539
0.192582	0.111578		0.281116	0.027458		0.166379	0.0810595		0.217789	0.0305053
0.192778	0.111808		0.281417	0.0274817		0.166559	0.0808249		0.218005	0.030552
0.192984	0.112102		0.281701	0.0275516		0.166727	0.0807588		0.218218	0.0307181
0.193566	0.112495		0.28257	0.0276317		0.167228	0.0818482		0.2189	0.0310115
0.193764	0.112745		0.282865	0.0276418		0.167405	0.0821285		0.219109	0.0310802
0.193971	0.11295		0.28314	0.0276937		0.167571	0.0822182		0.219318	0.0310056
0.194544	0.11327		0.284001	0.0278471		0.168058	0.082448		0.220022	0.0312284
0.194739	0.113561		0.284305	0.027802		0.16824	0.0823819		0.220238	0.0310384
0.195527	0.114214		0.285429	0.0279677		0.168924	0.0827047		0.221122	0.031115
0.195713	0.114444		0.28573	0.0279463		0.169104	0.0826779		0.221342	0.0312194
0.19591	0.114712		0.286011	0.0279474		0.16928	0.0820655		0.221553	0.0313557
0.196509	0.115163		0.286863	0.0280816		0.169769	0.0805605		0.222244	0.0314034
0.196902	0.115651		0.287465	0.028067		0.170124	0.081239		0.222671	0.0317446
0.197507	0.11594		0.288291	0.0282937		0.170621	0.0827739		0.223335	0.0315834
0.197694	0.115566		0.28858	0.0283377		0.170796	0.0832604		0.223559	0.0316391
0.19789	0.115263		0.288867	0.0283174		0.170973	0.0835816		0.223768	0.0316988
0.198483	0.116245		0.289696	0.0284279		0.171468	0.0840617		0.224439	0.0319445
0.19867	0.116608		0.290003	0.0284324		0.171643	0.084164		0.224672	0.0321265
0.198866	0.116996		0.290313	0.0283783		0.171825	0.0842129		0.224888	0.0323304
0.199473	0.117684		0.291164	0.028588		0.172322	0.0845183		0.225552	0.0316998
0.19966	0.117852		0.29146	0.0285982		0.172494	0.0846143		0.225783	0.0317933
0.200454	0.118656		0.292587	0.0286794		0.173149	0.0848914		0.226672	0.0319525
0.20064	0.118792		0.292891	0.0287369		0.17332	0.0851606		0.226907	0.031853
0.200831	0.119036		0.293198	0.0286816		0.173502	0.0851637		0.227127	0.0319127
0.20144	0.119541		0.294021	0.0289027		0.17402	0.0856974		0.227772	0.0322051
0.201804	0.119815		0.294611	0.0289252		0.174363	0.0864279		0.228234	0.0323026
0.202409	0.120542		0.295455	0.0290967		0.17486	0.0861587		0.228891	0.0320539
0.202599	0.120635		0.295747	0.0291542		0.17503	0.0863208		0.229129	0.0321315
0.202792	0.120857		0.296057	0.0291711		0.175208	0.0865318		0.229353	0.0323593
0.203411	0.121388		0.296894	0.0292534		0.175719	0.0869521		0.229991	0.0324836
0.203599	0.121422		0.297175	0.0293245		0.175884	0.0872292		0.23022	0.0325781
0.203784	0.121442		0.297468	0.0294		0.176055	0.0874748		0.230449	0.0326586
0.204389	0.120917		0.298305	0.0294598		0.176563	0.0874276		0.231089	0.032596
0.204582	0.121268		0.298592	0.0295286		0.176726	0.0876574		0.23132	0.0326288
0.205369	0.122943		0.299753	0.02955		0.177421	0.0879959		0.232204	0.0330495
0.205566	0.123077		0.300037	0.0295985		0.177583	0.0882856		0.232433	0.032771
0.205749	0.123257		0.300333	0.029656		0.177751	0.0885123		0.232675	0.0327949
0.206346	0.124033		0.301196	0.0297947		0.178255	0.0886524		0.23333	0.0330595
0.206735	0.123213		0.301781	0.0298703		0.178581	0.0893608		0.233795	0.0332654
0.207332	0.12446		0.302638	0.0298579		0.179117	0.090233		0.234432	0.0336543
0.20753	0.124695		0.302905	0.0299436		0.179279	0.0902802		0.234659	0.0338263
0.207713	0.124829		0.303192	0.0300068		0.179445	0.090159		0.234897	0.0335836
0.208289	0.12585		0.304069	0.030062		0.179966	0.0900095		0.23555	0.0336523
0.208499	0.126088		0.304345	0.0301241		0.180126	0.0902078		0.235776	0.0334454
0.208695	0.126216		0.30464	0.0301489		0.180294	0.0904298		0.23601	0.0334444
0.209293	0.126943		0.305515	0.0301906		0.180825	0.0899307		0.236661	0.033889
0.209501	0.127058		0.305779	0.0302831		0.180983	0.0890413		0.236881	0.0338731
0.210267	0.127731		0.30694	0.0303947		0.181662	0.0908533		0.237767	0.0342142
0.210475	0.127968		0.307207	0.0304985		0.181825	0.091017		0.237983	0.0343803
0.210674	0.128054		0.307485	0.0305515		0.181989	0.0912595		0.238209	0.0345474
0.211253	0.128701		0.308371	0.0305278		0.182522	0.0921096		0.238876	0.0345176
0.211656	0.12904		0.308919	0.0306891		0.182845	0.0920749		0.239322	0.0345027
0.212226	0.129684		0.309816	0.0307545		0.183363	0.0903259		0.240002	0.0347583
0.212434	0.129996		0.310089	0.0307917		0.183529	0.0903684		0.240218	0.0348389
0.212642	0.130142		0.310367	0.0308628		0.183685	0.0909635		0.240442	0.0346728
0.213216	0.130707		0.311259	0.0309		0.184206	0.0925992		0.241111	0.0350477
0.213417	0.130978		0.311531	0.0309361		0.184378	0.092881		0.241317	0.0346439
0.213615	0.131159		0.311801	0.0310398		0.184537	0.0931722		0.24154	0.0345315
0.214177	0.131727		0.312687	0.031156		0.185055	0.0939862		0.242228	0.034624
0.214381	0.132039		0.312971	0.0311785		0.18523	0.0941137		0.242439	0.0348488
0.215177	0.132725		0.314127	0.0314131		0.185914	0.0943152		0.243341	0.0347643
0.215381	0.133004		0.314408	0.0314018		0.186087	0.0939263		0.243548	0.034825
0.215589	0.133157		0.314675	0.0314537		0.186247	0.0937217		0.243766	0.034997
0.216155	0.13267		0.315546	0.0315439		0.186748	0.0944899		0.244446	0.0352894
0.21657	0.133857		0.316103	0.0315992		0.187094	0.0944569		0.244866	0.0356087
0.217143	0.134621		0.316969	0.0317492		0.187605	0.0940633		0.24555	0.0354715
0.21734	0.134938		0.317261	0.0317503		0.187785	0.0941719		0.245761	0.0357151
0.217544	0.135253		0.317534	0.0318123		0.187949	0.0944569		0.245979	0.0354943
0.218118	0.135774		0.318417	0.0318901		0.188442	0.0950677		0.246679	0.0357092
0.218316	0.136081		0.318715	0.0318744		0.188618	0.0943687		0.246894	0.0358534
0.218527	0.136388		0.318993	0.0319229		0.188788	0.0941798		0.247103	0.0356435
0.219114	0.136735		0.319854	0.0321879		0.189282	0.0953826		0.247783	0.0359469
0.219305	0.136971		0.320152	0.0321574		0.18946	0.0956187		0.247996	0.0359369
0.220077	0.137694		0.321268	0.0322048		0.190134	0.0962138		0.2489	0.0356455
0.220265	0.138014		0.321577	0.0321721		0.190317	0.0961367		0.24912	0.0358484
0.220468	0.13836		0.321864	0.0322048		0.190497	0.0959367		0.249327	0.0361945
0.220678	0.138632		0.322137	0.0322995		0.190662	0.095932		0.249542	0.0363547
0.221466	0.138374		0.323301	0.0324258		0.191344	0.0973961		0.250444	0.0364601
0.221672	0.13845		0.32357	0.0324687		0.191507	0.0976448		0.25066	0.0364014
0.222246	0.139307		0.324442	0.0325826		0.192006	0.0979503		0.25134	0.0365099
0.222444	0.139755		0.324735	0.0325533		0.19219	0.0980164		0.251544	0.0367197
0.222652	0.140211		0.325001	0.0325646		0.192361	0.0978904		0.251748	0.0369395
0.223234	0.140888		0.325847	0.0328352		0.192864	0.0984682		0.252433	0.0365208
0.223428	0.14122		0.326143	0.0328048		0.193044	0.0984839		0.252653	0.0367147
0.223629	0.141579		0.326424	0.0328127		0.193213	0.0982588		0.25287	0.0369644
0.224208	0.14218		0.327301	0.0329852		0.193704	0.0987752		0.25357	0.0368968
0.224615	0.142861		0.327889	0.0330202		0.194055	0.0991184		0.253992	0.0368421
0.225208	0.143267		0.32873	0.0331792		0.194544	0.0997119		0.254668	0.0371583
0.225397	0.143491		0.329031	0.0332074		0.194721	0.0997402		0.254892	0.0371424
0.225591	0.143739		0.329315	0.0332266		0.194899	0.0997182		0.255106	0.0371782
0.226358	0.144565		0.330476	0.0334251		0.195575	0.0975882		0.256012	0.0373225
0.226562	0.144912		0.330766	0.0334036		0.195756	0.0975126		0.256219	0.0375214
0.227167	0.145394		0.331589	0.0336281		0.196257	0.0993593		0.256887	0.0376905
0.227352	0.145615		0.331887	0.0336427		0.196432	0.0998426		0.257118	0.0374766
0.227546	0.145915		0.332185	0.0336348		0.196608	0.100129		0.257334	0.0373752
0.228149	0.1466		0.333028	0.0338908		0.197094	0.100729		0.258003	0.0375363
0.22834	0.146824		0.333327	0.0339078		0.19727	0.101115		0.258227	0.0375751
0.22854	0.147135		0.333625	0.0338559		0.197452	0.101447		0.258434	0.0377422
0.229145	0.147421		0.334431	0.0340566		0.197948	0.101905		0.259087	0.0380286
0.229513	0.146856		0.335036	0.0340916		0.198302	0.10227		0.259549	0.037401
0.23012	0.148288		0.33589	0.0341694		0.198793	0.102377		0.26022	0.0379143
0.230305	0.148611		0.336194	0.0342122		0.198965	0.102374		0.260453	0.037788
0.230499	0.149028		0.336501	0.0342021		0.199143	0.102497		0.260673	0.0379829
0.231295	0.149932		0.337614	0.0344784		0.199805	0.103308		0.261557	0.0380595
0.231479	0.15023		0.337918	0.0344919		0.199978	0.10361		0.261784	0.0382534
0.232079	0.151127		0.338764	0.0345833		0.200487	0.103558		0.262435	0.0383857
0.232267	0.151263		0.339056	0.0345754		0.200657	0.103824		0.262668	0.0383688
0.232454	0.151555		0.33936	0.0345495		0.200837	0.104155		0.262895	0.0384046
0.233067	0.152435		0.340189	0.0346825		0.201351	0.104591		0.263539	0.0387338
0.233257	0.152468		0.340476	0.034766		0.201514	0.104861		0.263775	0.0386453
0.23344	0.152684		0.34078	0.0348055		0.201686	0.105178		0.26401	0.0386612
0.234049	0.152382		0.341638	0.0348393		0.202195	0.105367		0.264659	0.0388204
0.234432	0.152663		0.34222	0.0349735		0.202531	0.105784		0.265114	0.0390064
0.235037	0.154294		0.343048	0.035119		0.203056	0.105724		0.265743	0.0393744
0.235232	0.154525		0.343324	0.0351754		0.203215	0.105798		0.26597	0.0393077
0.235415	0.154753		0.343616	0.0352013		0.203381	0.105992		0.26621	0.0392132
0.236216	0.156083		0.344781	0.035331		0.204057	0.107236		0.267101	0.0395783
0.236407	0.15623		0.345076	0.0353716		0.204228	0.107465		0.267336	0.0393535
0.237002	0.157108		0.345939	0.0354731		0.204751	0.107395		0.267978	0.0395902
0.237202	0.157246		0.346212	0.0355577		0.204904	0.107406		0.268205	0.0396807
0.237387	0.15733		0.346501	0.0356028		0.205064	0.107702		0.26844	0.039814
0.237971	0.158291		0.347376	0.0357336		0.20559	0.108591		0.269098	0.0396191
0.238177	0.158458		0.347651	0.0358159		0.205753	0.108648		0.26932	0.0399791
0.238367	0.158497		0.347941	0.0358532		0.205924	0.108596		0.269551	0.0401044
0.238943	0.159282		0.348816	0.0359163		0.206457	0.108445		0.270198	0.0397792
0.239346	0.159585		0.349366	0.0360686		0.206775	0.109169		0.27066	0.0404217
0.239931	0.160416		0.350258	0.0360596		0.207299	0.1102		0.271331	0.0402984
0.240141	0.160715		0.350533	0.0361204		0.207466	0.110274		0.271546	0.0403282
0.240342	0.160815		0.350814	0.0361859		0.207627	0.110444		0.271769	0.0404128
0.241124	0.161042		0.351942	0.0363584		0.208316	0.110642		0.272631	0.0405699
0.241322	0.161249		0.352211	0.0364791		0.208472	0.110708		0.272857	0.0403252
0.241892	0.162543		0.353114	0.0364238		0.208998	0.108087		0.273548	0.0404744
0.242102	0.163071		0.35339	0.0364599		0.209167	0.108588		0.273759	0.0408554
0.24231	0.163358		0.353671	0.0365434		0.209326	0.109617		0.273981	0.0412194
0.24288	0.164147		0.354563	0.0365693		0.209846	0.111475		0.274657	0.0408912
0.243083	0.164521		0.354832	0.0366189		0.21001	0.111546		0.274866	0.0409728
0.243287	0.164741		0.355102	0.0367497		0.210166	0.111497		0.27509	0.0410235
0.243857	0.165405		0.356002	0.0368546		0.210677	0.112045		0.275783	0.0408504
0.244269	0.16604		0.356556	0.0369584		0.211022	0.111977		0.27621	0.0411408
0.244827	0.166553		0.357425	0.0372268		0.211541	0.112264		0.276881	0.0413358
0.245026	0.16692		0.357703	0.03722		0.211716	0.111998		0.277087	0.0413845
0.245232	0.1673		0.357972	0.0372584		0.211877	0.111973		0.277309	0.041117
0.246016	0.168263		0.359157	0.0373012		0.212563	0.11341		0.278223	0.0416093
0.246228	0.168615		0.359429	0.0373283		0.21273	0.113489		0.278431	0.041298
0.246806	0.1691		0.360287	0.0375009		0.213234	0.113926		0.2791	0.0414283
0.247002	0.169468		0.360571	0.037502		0.213412	0.11407		0.279307	0.0415874
0.247208	0.169863		0.360837	0.0375629		0.213578	0.114156		0.279518	0.0419843
0.247784	0.170461		0.361701	0.0377557		0.214081	0.115255		0.28022	0.0421285
0.247984	0.170833		0.362007	0.037732		0.214262	0.115576		0.280435	0.0421056
0.248193	0.171206		0.362291	0.0377061		0.214436	0.115598		0.280644	0.0418958
0.248774	0.171631		0.36314	0.0378719		0.214931	0.116031		0.281329	0.042586
0.249169	0.172355		0.363722	0.0379001		0.215274	0.116		0.281762	0.0423046
0.249756	0.172986		0.36458	0.0381628		0.215758	0.115746		0.282455	0.0426437
0.249949	0.17332		0.36489	0.0381425		0.215936	0.115795		0.282673	0.0424707
0.250151	0.17318		0.365176	0.0381132		0.216118	0.115872		0.282877	0.0426616
0.250917	0.172572		0.366309	0.0384189		0.2168	0.117258		0.283775	0.0423961
0.251112	0.17285		0.366596	0.0384583		0.216977	0.117396		0.283988	0.0425632
0.251715	0.17466		0.367445	0.0385937		0.217466	0.117601		0.284675	0.0430127
0.251906	0.175231		0.367757	0.0386117		0.217642	0.117857		0.284899	0.0429063
0.252108	0.175829		0.368053	0.0386264		0.217826	0.117971		0.285108	0.0430287
0.252711	0.176792		0.368879	0.0388226		0.218321	0.11863		0.285765	0.0428685
0.252894	0.17707		0.369165	0.0388846		0.218493	0.11897		0.285992	0.0431202
0.253086	0.17749		0.369455	0.0388846		0.218671	0.119167		0.286203	0.0433628
0.253694	0.178424		0.370281	0.0390414		0.219163	0.117968		0.286863	0.0436921
0.254075	0.178953		0.370886	0.039091		0.21952	0.118607		0.287321	0.043712
0.254684	0.179649		0.371741	0.0392602		0.22002	0.119285		0.28798	0.0438512
0.254862	0.17973		0.372039	0.0393008		0.220188	0.119647		0.28822	0.0440133
0.255049	0.179977		0.37234	0.0392624		0.220363	0.119976		0.288445	0.0441426
0.255851	0.181053		0.373479	0.0394869		0.221017	0.121174		0.289333	0.0431112
0.256043	0.181331		0.373785	0.039497		0.221198	0.121463		0.289556	0.0433052
0.256644	0.182121		0.374606	0.0396854		0.221716	0.121947		0.290198	0.0440024
0.256825	0.182217		0.37489	0.0397587		0.221884	0.122075		0.290435	0.0437587
0.257006	0.18251		0.375191	0.0397902		0.222057	0.122032		0.290669	0.0437289
0.257613	0.183842		0.376045	0.0398241		0.22256	0.121346		0.29132	0.044627
0.257811	0.184026		0.376338	0.0398714		0.222723	0.121743		0.291551	0.0445912
0.258004	0.184309		0.376639	0.0399086		0.222901	0.122231		0.291782	0.0440601
0.258615	0.185282		0.377479	0.0400598		0.223422	0.121233		0.292422	0.0443664
0.258984	0.185531		0.378053	0.0401466		0.223753	0.121623		0.29289	0.0442491
0.259589	0.186762		0.378902	0.040141		0.224264	0.122262		0.293519	0.0450905
0.25979	0.186923		0.379183	0.0402492		0.224425	0.122635		0.293746	0.0452616
0.259974	0.187074		0.379478	0.040318		0.224599	0.123098		0.293981	0.0451731
0.260772	0.1884		0.380619	0.0404489		0.225284	0.124085		0.294868	0.0450219
0.260955	0.188532		0.380915	0.0405064		0.225449	0.124425		0.295106	0.0449493
0.261548	0.189778		0.38179	0.0405041		0.22596	0.125146		0.295761	0.0449811
0.261754	0.190076		0.382065	0.040644		0.226116	0.12498		0.295988	0.0451044
0.261949	0.190217		0.382354	0.0407466		0.226281	0.124575		0.296219	0.0452646
0.262534	0.191219		0.383221	0.0407838		0.226819	0.124299		0.296858	0.0452725
0.262735	0.191404		0.383487	0.0409124		0.22698	0.124279		0.297083	0.0454546
0.262917	0.19142		0.383774	0.0410297		0.227145	0.124696		0.297321	0.0456236
0.263493	0.19115		0.384666	0.0412124		0.227668	0.126418		0.297985	0.0458524
0.263912	0.191624		0.385225	0.0412676		0.227995	0.127305		0.298436	0.045933
0.264499	0.193344		0.386103	0.0412924		0.228525	0.127733		0.299087	0.0457569
0.264705	0.193794		0.386372	0.0413849		0.228686	0.127434		0.299307	0.0457927
0.264898	0.194032		0.386648	0.0414921		0.228844	0.127084		0.299536	0.0459459
0.265682	0.195746		0.387803	0.0416533		0.229533	0.127256		0.300407	0.0460911
0.265888	0.195971		0.388076	0.0417503		0.229694	0.127332		0.300629	0.0461408
0.266458	0.196715		0.388956	0.0418135		0.230224	0.128539		0.301309	0.0461806
0.266662	0.197134		0.389229	0.0418529		0.23039	0.12881		0.301524	0.0463825
0.266866	0.19738		0.38951	0.041968		0.230547	0.129044		0.301753	0.0461846
0.267432	0.196234		0.390422	0.0419995		0.231058	0.130161		0.302439	0.0469027
0.267639	0.196367		0.390691	0.042039		0.231224	0.130361		0.302648	0.0470032
0.267849	0.197077		0.390958	0.0421913		0.231382	0.130403		0.302868	0.0470748
0.26842	0.198814		0.391844	0.0422815		0.231898	0.130332		0.303539	0.0469674
0.268825	0.199761		0.392389	0.0423255		0.232234	0.13019		0.303972	0.0472727
0.269381	0.200812		0.393275	0.0425251		0.232757	0.131555		0.304659	0.0473931
0.269583	0.201388		0.393565	0.0425206		0.232938	0.131729		0.304868	0.0476388
0.269796	0.201881		0.393834	0.0425826		0.233106	0.131751		0.305086	0.0476885
0.27	0.202147		0.394112	0.0426435		0.233268	0.131889		0.305312	0.047781
0.27058	0.203118		0.394996	0.0427213		0.233787	0.132842		0.305983	0.047956
0.270788	0.203556		0.395262	0.0427833		0.233948	0.13307		0.306203	0.0477163
0.270988	0.203772		0.395538	0.0428533		0.234105	0.133353		0.306432	0.0478665
0.27156	0.204276		0.39643	0.0429345		0.234626	0.134183		0.307092	0.0477521
0.271768	0.203965		0.396696	0.0429807		0.234799	0.134148		0.307296	0.0477283
0.272542	0.205535		0.397846	0.0431691		0.235481	0.132853		0.308198	0.0484255
0.272745	0.206176		0.398124	0.0432243		0.235651	0.132576		0.308411	0.0484633
0.272949	0.206641		0.398397	0.0433247		0.235809	0.132787		0.30864	0.0484205
0.273731	0.208195		0.399587	0.0434206		0.236495	0.134742		0.309531	0.0486712
0.273941	0.208531		0.399857	0.0435142		0.236654	0.13515		0.309751	0.0482315
0.274509	0.209238		0.400726	0.0436337		0.23716	0.134383		0.310435	0.0481142
0.274705	0.209644		0.401007	0.0436416		0.237338	0.131514		0.310647	0.0483618
0.27491	0.210009		0.401273	0.0437048		0.237501	0.130568		0.310866	0.0487587
0.27547	0.21075		0.402159	0.0439179		0.238014	0.134022		0.311555	0.048341
0.275672	0.211287		0.402452	0.0439134		0.238196	0.134943		0.31176	0.0483877
0.275884	0.211784		0.402722	0.0439788		0.238367	0.135516		0.311968	0.0486771
0.276468	0.212357		0.403588	0.0441683		0.238866	0.136732		0.312655	0.0486543
0.276666	0.212754		0.403883	0.0441536		0.239043	0.136984		0.31287	0.0486602
0.277456	0.213929		0.405022	0.0444401		0.239705	0.13812		0.313768	0.0485677
0.277654	0.214364		0.40532	0.0443938		0.23989	0.138382		0.313975	0.0484235
0.277861	0.214813		0.405592	0.0443904		0.240065	0.138334		0.314177	0.0488592
0.278625	0.215879		0.406728	0.0446273		0.240735	0.137582		0.31509	0.0492003
0.278827	0.216415		0.407015	0.0446814		0.240908	0.137383		0.315305	0.0497165
0.279418	0.217307		0.407884	0.0448167		0.241407	0.138641		0.315999	0.0493535
0.279611	0.217784		0.408188	0.0446825		0.241585	0.139134		0.316219	0.0495106
0.279817	0.218312		0.408474	0.0446149		0.24176	0.139403		0.316423	0.049996
0.280409	0.219012		0.409309	0.0450321		0.242242	0.140361		0.317101	0.0501303
0.280595	0.21942		0.40961	0.0450987		0.242417	0.140658		0.317327	0.0500239
0.280794	0.219879		0.409902	0.0450739		0.242595	0.140853		0.317541	0.0498916
0.281383	0.220833		0.410748	0.0452757		0.243093	0.141223		0.318216	0.0499314
0.28157	0.221168		0.411052	0.0453479		0.243273	0.14125		0.31844	0.0497643
0.282375	0.222633		0.412168	0.0455554		0.243948	0.141253		0.319318	0.050563
0.282558	0.222853		0.412469	0.0455814		0.24412	0.141711		0.319556	0.0504834
0.28275	0.223239		0.412773	0.0455115		0.244296	0.142147		0.319773	0.0501174
0.283552	0.222415		0.413906	0.0458126		0.244972	0.143383		0.320655	0.0504904
0.283749	0.223437		0.414198	0.0458622		0.245154	0.143734		0.320866	0.0507221
0.284348	0.225259		0.415004	0.0460133		0.245649	0.144063		0.321515	0.0513308
0.284528	0.2256		0.415297	0.0460776		0.245817	0.144386		0.321755	0.0510812
0.284717	0.226133		0.415609	0.0460889		0.245996	0.144783		0.321984	0.0509529
0.285328	0.227647		0.41649	0.0462761		0.2465	0.145639		0.322646	0.0513815
0.285519	0.227892		0.416785	0.0463753		0.246668	0.145919		0.322882	0.0514661
0.285707	0.228263		0.417086	0.0464159		0.246844	0.146196		0.323106	0.0516501
0.28632	0.229551		0.417909	0.0465456		0.247338	0.146121		0.323752	0.0523225
0.286507	0.229706		0.418199	0.0465738		0.2475	0.146047		0.323988	0.0517585
0.287291	0.231412		0.419355	0.0467249		0.248187	0.146093		0.324866	0.0515994
0.287479	0.231328		0.419644	0.0467689		0.248357	0.146669		0.325094	0.0516759
0.287662	0.23073		0.41994	0.046805		0.248535	0.147358		0.325323	0.0517326
0.28846	0.232385		0.421058	0.0469099		0.249214	0.148832		0.326208	0.0524458
0.288646	0.232791		0.421356	0.0470182		0.24938	0.149081		0.326445	0.0523155
0.289257	0.234513		0.422234	0.0471648		0.249898	0.148234		0.327087	0.0527631
0.289458	0.234771		0.422518	0.0472257		0.250059	0.148212		0.327309	0.0526547
0.289644	0.234949		0.422805	0.0473249		0.250231	0.148489		0.327538	0.0525632
0.29024	0.232783		0.423633	0.0474591		0.250752	0.149606		0.328174	0.0529262
0.290438	0.233546		0.423906	0.0475922		0.250906	0.149931		0.3284	0.0530774
0.290621	0.234363		0.424198	0.0476892		0.251073	0.149884		0.32864	0.0531937
0.291218	0.237064		0.42509	0.0477264		0.251604	0.149951		0.329302	0.0530197
0.291424	0.237569		0.425369	0.0478403		0.251767	0.150272		0.329527	0.0532127
0.292196	0.239572		0.426527	0.0480952		0.252446	0.146524		0.330415	0.053157
0.292401	0.239977		0.4268	0.0481989		0.252602	0.14767		0.330642	0.053511
0.292593	0.240238		0.427089	0.0482452		0.25276	0.148887		0.330878	0.0534215
0.293383	0.241822		0.428245	0.0482666		0.25346	0.149332		0.331746	0.0537368
0.293578	0.241973		0.428523	0.0483264		0.253626	0.150025		0.331973	0.0535439
0.294139	0.243257		0.429401	0.0484967		0.254155	0.151661		0.332637	0.0529282
0.294348	0.243892		0.429667	0.0486016		0.254315	0.151872		0.332855	0.0530247
0.294552	0.244165		0.429948	0.0487087		0.254473	0.15227		0.333086	0.0534036
0.295139	0.245403		0.430852	0.0487583		0.255001	0.153534		0.333757	0.0536911
0.295352	0.245903		0.431124	0.0488429		0.255166	0.153755		0.33397	0.0537239
0.295554	0.246128		0.431399	0.0489715		0.255328	0.154018		0.334192	0.0539009
0.296122	0.247093		0.432263	0.049082		0.255848	0.154969		0.334852	0.0545713
0.296326	0.247613		0.432532	0.0491023		0.256014	0.155247		0.335059	0.0549731
0.297098	0.24559		0.433699	0.0493414		0.256693	0.15599		0.335979	0.0536045
0.297305	0.246644		0.433983	0.0493459		0.25687	0.155729		0.336185	0.0542391
0.297511	0.247776		0.434259	0.0494417		0.257031	0.155416		0.336405	0.0548647
0.298279	0.250505		0.43542	0.0496707		0.257712	0.15628		0.337294	0.0545912
0.298489	0.251188		0.435687	0.0497812		0.257866	0.15673		0.337516	0.0550657
0.299067	0.252363		0.436584	0.0498523		0.258377	0.158352		0.338214	0.0550965
0.299267	0.252955		0.436868	0.0497993		0.258559	0.158596		0.338425	0.0554705
0.299475	0.253479		0.437135	0.0498895		0.258727	0.158656		0.338636	0.0553849
0.300031	0.254355		0.437998	0.0500462		0.259236	0.158434		0.339325	0.0550308
0.300226	0.25497		0.438288	0.049991		0.259413	0.158473		0.339533	0.0555212
0.300434	0.255675		0.43856	0.0500304		0.259579	0.158544		0.339749	0.0559658
0.301026	0.256715		0.439447	0.0504004		0.260083	0.159687		0.340442	0.0552825
0.301228	0.257186		0.439742	0.0504128		0.260265	0.159932		0.340651	0.0554774
0.302014	0.258539		0.440857	0.0506879		0.260929	0.159074		0.341535	0.0559161
0.302206	0.25905		0.441156	0.0507252		0.261107	0.158645		0.341749	0.0561508
0.302409	0.259593		0.441428	0.0507793		0.261278	0.158149		0.34196	0.0565208
0.303191	0.260982		0.442592	0.0510274		0.261962	0.159244		0.342866	0.056481
0.303395	0.260731		0.442874	0.0510376		0.262139	0.159821		0.343073	0.0567804
0.303982	0.260469		0.443722	0.0513432		0.262629	0.16103		0.343761	0.0564999
0.304171	0.261288		0.444026	0.0513872		0.262801	0.161242		0.343986	0.0567108
0.304371	0.26224		0.444313	0.0514018		0.262971	0.161387		0.344197	0.0571434
0.304971	0.264038		0.445165	0.0516364		0.263456	0.162456		0.344879	0.056857
0.305161	0.264563		0.445469	0.0516804		0.263636	0.162922		0.345099	0.0567207
0.30536	0.26518		0.445759	0.0516714		0.263819	0.163172		0.345303	0.0567535
0.305945	0.266454		0.446582	0.0518574		0.264322	0.164003		0.345976	0.0569276
0.306929	0.268925		0.44803	0.0520244		0.265167	0.16444		0.347096	0.0570589
0.307122	0.269294		0.448337	0.052048		0.265344	0.164526		0.347327	0.0573702
0.307322	0.269806		0.448632	0.0520469		0.265525	0.164767		0.347538	0.0576
0.308104	0.268616		0.449745	0.0523176		0.266186	0.164222		0.348427	0.0572439
0.308295	0.268858		0.45004	0.0523424		0.266362	0.164895		0.348643	0.0575472
0.308904	0.271904		0.450878	0.0525093		0.266865	0.166423		0.349285	0.0580615
0.309088	0.272435		0.451173	0.052577		0.26704	0.166955		0.349522	0.0579173
0.309281	0.273012		0.451477	0.0526446		0.267221	0.167292		0.349747	0.0577999
0.30989	0.273055		0.452314	0.0528522		0.267719	0.166219		0.350413	0.0584454
0.310073	0.273193		0.452607	0.052948		0.267887	0.165556		0.350655	0.0579779
0.310261	0.273828		0.452917	0.05301		0.26806	0.165897		0.350884	0.0575393
0.310876	0.276081		0.453765	0.0531803		0.268557	0.167648		0.351531	0.0586553
0.311849	0.278681		0.455188	0.0532581		0.269413	0.169794		0.352626	0.0588313
0.312033	0.278925		0.455475	0.0533957		0.269579	0.169989		0.352866	0.0588144
0.312212	0.279326		0.455773	0.0535164		0.269752	0.170186		0.353106	0.0586364
0.313022	0.28172		0.456923	0.0536709		0.270429	0.17077		0.353981	0.0593246
0.313212	0.282054		0.457221	0.0537747		0.270603	0.171283		0.354212	0.0596937
0.313819	0.283678		0.458056	0.0539145		0.27112	0.172303		0.35485	0.0585349
0.314014	0.283884		0.458334	0.0539946		0.271278	0.172598		0.355077	0.05889
0.314196	0.284093		0.458629	0.0540747		0.271446	0.172982		0.35531	0.0591317
0.314794	0.285944		0.459495	0.0540983		0.271969	0.173331		0.35595	0.0599403
0.315	0.286317		0.459771	0.054157		0.27213	0.173396		0.356174	0.0602765
0.315189	0.286519		0.46006	0.0542337		0.272302	0.173591		0.356407	0.0599532
0.315776	0.288074		0.460929	0.054448		0.272825	0.174148		0.357065	0.0600567
0.315978	0.288502		0.461204	0.0545641		0.272981	0.174394		0.357296	0.0601741
0.316165	0.288737		0.4615	0.0546363		0.273147	0.17474		0.357536	0.0602188
0.316756	0.29048		0.462386	0.0547784		0.273665	0.174577		0.358189	0.0604177
0.316965	0.290933		0.462658	0.0548844		0.273824	0.174548		0.358409	0.0605868
0.317155	0.291073		0.462948	0.0549645		0.273987	0.174854		0.358636	0.0605132
0.317729	0.292593		0.463814	0.0550773		0.27451	0.176017		0.359291	0.0606475
0.317935	0.293165		0.464084	0.055199		0.274672	0.176393		0.359516	0.0607887
0.31813	0.292745		0.464365	0.0553502		0.274838	0.176916		0.359751	0.0607609
0.318916	0.293528		0.465526	0.0555148		0.275539	0.178824		0.360631	0.0615516
0.319118	0.294186		0.465804	0.055587		0.275699	0.179173		0.360858	0.0617426
0.319308	0.294715		0.4661	0.0556084		0.275868	0.179496		0.361093	0.061118
0.3199	0.293689		0.466952	0.05579		0.276381	0.179447		0.361746	0.061477
0.3201	0.294165		0.46723	0.0559287		0.276539	0.179199		0.361968	0.0616839
0.320884	0.29872		0.468388	0.0560054		0.277233	0.179684		0.362835	0.0612015
0.32109	0.299427		0.468658	0.056055		0.277396	0.179795		0.363055	0.0612801
0.321279	0.299761		0.468942	0.0561103		0.277562	0.180094		0.363288	0.0614731
0.321857	0.301704		0.469816	0.0563088		0.278087	0.180044		0.363952	0.0616501
0.322061	0.302326		0.470089	0.0564554		0.278245	0.18012		0.364184	0.0620838
0.322253	0.302674		0.470381	0.0565862		0.278406	0.180609		0.364419	0.0622847
0.322847	0.304518		0.471279	0.0566381		0.278931	0.182456		0.365079	0.0624707
0.323057	0.305034		0.471549	0.0567058		0.279092	0.181576		0.365297	0.06297
0.32325	0.305229		0.47183	0.0567904		0.27925	0.179547		0.365525	0.0633529
0.323817	0.306559		0.472701	0.0570396		0.279771	0.179435		0.366188	0.0621474
0.324024	0.307185		0.472971	0.0571388		0.279935	0.180406		0.366405	0.0628208
0.32422	0.30752		0.473255	0.057237		0.280098	0.18136		0.366636	0.0631689
0.324788	0.308885		0.474153	0.0573125		0.280633	0.183914		0.367305	0.0627442
0.324998	0.309601		0.474422	0.057405		0.280803	0.184384		0.367516	0.0633111
0.325778	0.309475		0.475581	0.0575471		0.281482	0.185161		0.368416	0.062954
0.325984	0.309511		0.475859	0.0575606		0.281648	0.184854		0.368631	0.0629332
0.326191	0.309484		0.476137	0.0577039		0.281806	0.184822		0.368858	0.0633091
0.32677	0.311272		0.477006	0.0579655		0.282326	0.182673		0.369522	0.0633161
0.326976	0.312332		0.477278	0.0579599		0.2825	0.1831		0.369727	0.0635399
0.327183	0.313108		0.477542	0.058085		0.282662	0.184117		0.36994	0.0636423
0.327737	0.314668		0.478423	0.0583444		0.283179	0.186744		0.370633	0.0633111
0.327933	0.315506		0.478709	0.0583275		0.283349	0.187218		0.370849	0.0630545
0.328139	0.316321		0.478988	0.0584098		0.283509	0.18759		0.371071	0.0633439
0.328731	0.318167		0.479888	0.0584899		0.284021	0.188267		0.371762	0.0634693
0.328947	0.319015		0.480175	0.0585034		0.284196	0.188142		0.371968	0.0635737
0.329163	0.319587		0.480439	0.0586173		0.284361	0.188141		0.37218	0.0639845
0.329719	0.3204		0.481305	0.0589139		0.284853	0.189432		0.37287	0.0645823
0.329916	0.321129		0.481597	0.0589027		0.285031	0.18983		0.373082	0.0645554
0.330688	0.323065		0.482747	0.0592681		0.285712	0.189931		0.373984	0.0651124
0.330882	0.323815		0.483043	0.0592184		0.285897	0.189435		0.374197	0.0652248
0.331086	0.324686		0.483312	0.0592444		0.286069	0.189051		0.374406	0.0651492
0.331674	0.325869		0.484173	0.0596211		0.286563	0.19068		0.375092	0.0648468
0.33187	0.326469		0.484474	0.0595466		0.286739	0.191417		0.37531	0.0652656
0.332075	0.326747		0.484755	0.0594733		0.286909	0.191954		0.375523	0.0656465
0.332668	0.324718		0.485612	0.0595669		0.28741	0.193117		0.376203	0.0654317
0.332862	0.326164		0.485905	0.0595748		0.28759	0.193479		0.376416	0.0658255
0.333067	0.327493		0.486177	0.0596312		0.287764	0.193537		0.376616	0.0662473
0.333644	0.326234		0.487003	0.0600553		0.288255	0.193408		0.377298	0.0655769
0.333833	0.326321		0.487313	0.0601207		0.288432	0.193501		0.377527	0.0654207
0.334031	0.327486		0.487611	0.0601184		0.28861	0.1936		0.37774	0.0658584
0.334635	0.330944		0.488469	0.0603688		0.289105	0.193974		0.378425	0.0656575
0.334825	0.331818		0.488775	0.0604094		0.289282	0.194344		0.378645	0.0658454
0.335619	0.334743		0.489894	0.0607353		0.289935	0.1962		0.379529	0.0663428
0.335804	0.335317		0.490195	0.0608267		0.290109	0.196881		0.379762	0.0659151
0.335998	0.336135		0.490493	0.0608424		0.29029	0.197409		0.379978	0.0656515
0.336597	0.337933		0.491334	0.0610274		0.290796	0.198435		0.38064	0.0662681
0.336778	0.3383		0.491635	0.061103		0.290974	0.198893		0.380869	0.0659519
0.336971	0.339024		0.49193	0.0611278		0.291158	0.199318		0.38108	0.0662015
0.337574	0.340784		0.492756	0.0613443		0.291648	0.199525		0.381746	0.0676666
0.337758	0.341148		0.493054	0.0614706		0.291816	0.199616		0.381986	0.0672518
0.337955	0.341885		0.493358	0.0615033		0.291993	0.199734		0.382211	0.0670927
0.338574	0.343662		0.494204	0.0615811		0.2925	0.198898		0.382857	0.0673602
0.338758	0.343827		0.494494	0.0616071		0.292674	0.19836		0.383084	0.0672409
0.338945	0.344339		0.494789	0.0616127		0.292854	0.197561		0.383297	0.0674806
0.339556	0.346197		0.495601	0.061977		0.293349	0.197413		0.383939	0.0679799
0.339741	0.346226		0.49589	0.062101		0.293517	0.198665		0.384181	0.0679113
0.340542	0.347385		0.497058	0.0622375		0.294205	0.201464		0.38507	0.0686025
0.340733	0.347501		0.49735	0.0623593		0.294369	0.201951		0.385301	0.0685538
0.340917	0.347882		0.497651	0.0624608		0.294543	0.202519		0.38553	0.0686115
0.341521	0.35025		0.498492	0.0626097		0.295043	0.202964		0.386174	0.0689616
0.341711	0.350683		0.498778	0.0626965		0.295203	0.202048		0.386414	0.0688562
0.341896	0.351239		0.499079	0.062771		0.295373	0.201502		0.386654	0.0687756
0.342501	0.353709		0.49994	0.0629818		0.295899	0.2021		0.387292	0.0680147
0.342694	0.354089		0.500224	0.0630743		0.296063	0.202727		0.387518	0.0681758
0.342874	0.354458		0.500513	0.0631521		0.296237	0.203497		0.387752	0.0687139
0.343468	0.356872		0.501359	0.0633247		0.296753	0.204983		0.388403	0.0691894
0.343668	0.357344		0.50164	0.063433		0.296912	0.205464		0.388638	0.0691794
0.343855	0.357641		0.501942	0.0635277		0.29708	0.206072		0.388878	0.0690462
0.344464	0.358043		0.502819	0.0636405		0.297603	0.20735		0.389513	0.0693644
0.344668	0.356036		0.503094	0.0637431		0.297764	0.207705		0.389733	0.0689716
0.345438	0.360415		0.504227	0.0640611		0.298452	0.208687		0.390604	0.069813
0.345639	0.361378		0.504497	0.0642224		0.298611	0.208663		0.390829	0.0697961
0.345827	0.361954		0.504786	0.064351		0.298774	0.208925		0.391066	0.0696071
0.34642	0.364672		0.505681	0.0644277		0.299306	0.208988		0.39172	0.0697006
0.346631	0.365397		0.505954	0.0644919		0.29947	0.208463		0.391944	0.0701343
0.346823	0.365737		0.50624	0.0645607		0.299635	0.20838		0.392182	0.0704536
0.347397	0.36763		0.507115	0.0646634		0.300149	0.209507		0.392855	0.0702158
0.347603	0.368404		0.507382	0.0647874		0.300307	0.209687		0.393079	0.0700736
0.347802	0.368826		0.507668	0.0649148		0.300463	0.210266		0.393308	0.0702337
0.348383	0.365897		0.508563	0.0650648		0.300995	0.212179		0.393966	0.0707062
0.348591	0.3655		0.508827	0.0651449		0.301164	0.212546		0.394177	0.0704804
0.348786	0.366279		0.509102	0.0652577		0.301329	0.213056		0.394403	0.0705391
0.349346	0.370185		0.509983	0.0654844		0.301852	0.21437		0.395074	0.0717307
0.349552	0.371588		0.510258	0.0655464		0.302015	0.214469		0.395288	0.0719147
0.350342	0.375088		0.511443	0.0657844		0.302702	0.214227		0.396192	0.0714353
0.350552	0.376016		0.511715	0.0657911		0.302874	0.213457		0.396401	0.0718202
0.350754	0.376637		0.511987	0.0659141		0.303033	0.213312		0.396619	0.0718918
0.351324	0.378358		0.512853	0.0660652		0.303549	0.215762		0.397292	0.0721464
0.351525	0.379229		0.513126	0.0660945		0.303721	0.216277		0.397501	0.072595
0.351731	0.379953		0.513395	0.0662535		0.303875	0.216588		0.397721	0.0728287
0.352306	0.381308		0.51429	0.0665874		0.304398	0.218071		0.398409	0.0721822
0.352511	0.38153		0.514571	0.0665806		0.304575	0.218227		0.39862	0.072592
0.352721	0.379771		0.514841	0.0666764		0.304736	0.218415		0.39884	0.0725661
0.353289	0.38058		0.515721	0.0669437		0.305239	0.220008		0.399531	0.0725423
0.353491	0.380707		0.516008	0.0669697		0.30541	0.220354		0.39974	0.0724836
0.353697	0.381071		0.516283	0.0670396		0.30557	0.220529		0.399956	0.0728327
0.354271	0.383665		0.517169	0.0672584		0.306074	0.221587		0.400647	0.0724826
0.354473	0.38491		0.517459	0.0672381		0.306259	0.221837		0.400851	0.0728566
0.355238	0.388131		0.518578	0.0677061		0.306933	0.219649		0.401753	0.0730097
0.35543	0.389129		0.518876	0.0676971		0.307111	0.214928		0.401971	0.0726706
0.355635	0.390311		0.519154	0.0676869		0.307279	0.211212		0.402182	0.0731182
0.356238	0.392355		0.520029	0.0679723		0.307778	0.215658		0.402868	0.0740372
0.356436	0.393157		0.520324	0.0680208		0.30796	0.217624		0.403084	0.0732137
0.35664	0.394008		0.520599	0.0680794		0.308134	0.219003		0.403288	0.072966
0.357218	0.395306		0.52144	0.0684493		0.308627	0.221714		0.403966	0.074627
0.357411	0.396121		0.521738	0.0684707		0.308803	0.222476		0.404188	0.0745375
0.357613	0.397092		0.522019	0.0684211		0.308976	0.223021		0.404397	0.0740322
0.358208	0.398745		0.522865	0.0687301		0.309477	0.224521		0.405072	0.0747255
0	-8.477e-05		0.523172	0.0688407		0.309659	0.225211		0.405292	0.0744291
1.96e-06	-2.914e-05		0.523464	0.0688666		0.309837	0.225784		0.405503	0.0745216
0.00026719	0.00127417		0.524307	0.0691429		0.310323	0.226941		0.40619	0.0745295
0.00051277	0.00175232		0.524611	0.0692433		0.310496	0.227245		0.406419	0.0746051
0.00075442	0.00220265		0.525756	0.0695083		0.311158	0.227894		0.407305	0.0756584
0.00129077	0.00325298		0.526057	0.0695218		0.311334	0.228528		0.407532	0.0750965
0.00147544	0.00347285		0.526346	0.0694575		0.311518	0.229038		0.407741	0.0750776
0.00167387	0.00367682		0.527167	0.0694767		0.312017	0.229512		0.408409	0.0761916
0.00222397	0.00445298		0.527468	0.0696684		0.312188	0.229967		0.408647	0.0758454
0.00241847	0.00463576		0.527775	0.0698218		0.312366	0.230549		0.408862	0.075917
0.00262672	0.00477483		0.528618	0.0702481		0.31287	0.232209		0.40952	0.0772598
0.00320236	0.00526225		0.528913	0.0703722		0.313045	0.232787		0.409753	0.077031
0.00339489	0.00543311		0.529214	0.0703857		0.313224	0.23329		0.409969	0.0759041
0.00359528	0.00557616		0.530034	0.070503		0.313716	0.234202		0.410624	0.0766113
0.00418075	0.0060596		0.530327	0.0706327		0.313882	0.234565		0.41086	0.0764402
0.00437328	0.00624371		0.530634	0.0707409		0.314059	0.234924		0.411082	0.0760006
0.00457564	0.00636159		0.53146	0.0708932		0.31457	0.234811		0.411715	0.0772817
0.0051611	0.00666887		0.531749	0.0709282		0.314741	0.234495		0.411946	0.0770519
0.00533792	0.00684503		0.532896	0.0712157		0.315422	0.233651		0.412837	0.0773672
0.00553045	0.00697219		0.533189	0.0713308		0.315586	0.233797		0.413077	0.0773921
0.00613556	0.00735762		0.533496	0.0714357		0.315756	0.234491		0.413313	0.0766322
0.00653438	0.00768609		0.534356	0.0715541		0.316262	0.236872		0.413952	0.0778277
0.00713752	0.00791788		0.53464	0.0716781		0.316425	0.23748		0.414184	0.077964
0.00731827	0.00809934		0.534933	0.071792		0.316595	0.238082		0.414415	0.0773274
0.00811788	0.00851258		0.535773	0.0720029		0.317114	0.238692		0.415059	0.0776049
0.00830452	0.00872318		0.536054	0.072154		0.317274	0.239405		0.415294	0.0783101
0.00849705	0.00881987		0.536358	0.0722781		0.317447	0.240172		0.415532	0.0780217
0.00910609	0.00907815		0.537499	0.0723582		0.318134	0.241173		0.416403	0.0786264
0.00928684	0.00918808		0.537792	0.0725352		0.318306	0.241242		0.416636	0.0787239
0.00947348	0.00932848		0.538093	0.0726694		0.318484	0.241017		0.416856	0.0784812
0.0100884	0.00965828		0.538925	0.0729018		0.318978	0.239706		0.417514	0.0789735
0.0102751	0.0097404		0.539521	0.073089		0.319319	0.2409		0.417972	0.0782146
0.0104656	0.00990331		0.540353	0.0731894		0.319835	0.242128		0.418596	0.0793963
0.0110688	0.0101722		0.540634	0.0732604		0.320002	0.242838		0.418825	0.0791426
0.0112495	0.0102503		0.540932	0.0733461		0.320177	0.243659		0.41906	0.0790382
0.0114283	0.0104185		0.541784	0.0736405		0.320682	0.244507		0.419727	0.0805739
0.0120393	0.0107483		0.542073	0.0737668		0.320844	0.244547		0.419964	0.08056
0.0122358	0.0108172		0.542383	0.0738694		0.321015	0.244577		0.420198	0.0803014
0.0124244	0.010992		0.543241	0.073945		0.321533	0.245542		0.420835	0.080556
0.0134086	0.0114768		0.543522	0.0740702		0.321691	0.246074		0.421062	0.0807669
0.0140118	0.0117934		0.544666	0.0743543		0.322375	0.243292		0.421953	0.0811926
0.0142102	0.0118901		0.544947	0.0745337		0.322536	0.244348		0.422182	0.0812672
0.0143969	0.0119934		0.545248	0.0746893		0.322709	0.245795		0.422417	0.0810881
0.0149941	0.0123179		0.546114	0.074925		0.323242	0.248663		0.423055	0.081108
0.0151925	0.012355		0.546673	0.0752521		0.323572	0.249003		0.423513	0.0820231
0.0153792	0.0124609		0.547545	0.0753445		0.324088	0.244751		0.424179	0.0812532
0.0159725	0.0128318		0.547818	0.0754404		0.324245	0.245764		0.424403	0.0815178
0.0161788	0.0128676		0.54811	0.0754957		0.324407	0.247269		0.42463	0.0821375
0.0163713	0.0129709		0.548982	0.0755171		0.32494	0.250383		0.425263	0.0811538
0.0169548	0.0132821		0.549243	0.075605		0.325101	0.250759		0.425479	0.0806674
0.0171532	0.0133404		0.549521	0.0757584		0.325264	0.251082		0.425712	0.0810593
0.0173379	0.0134291		0.55041	0.0761103		0.325792	0.251626		0.426392	0.0822359
0.0183281	0.0139629		0.550685	0.0762321		0.325951	0.251932		0.426614	0.0825731
0.0189155	0.0143073		0.551867	0.0764723		0.326632	0.254279		0.427509	0.0818192
0.0191218	0.0143695		0.552134	0.0765287		0.326795	0.254506		0.427721	0.0822031
0.0193163	0.0144199		0.552409	0.076646		0.326953	0.254923		0.427945	0.082592
0.01989	0.0148146		0.553295	0.0768129		0.327466	0.256341		0.428623	0.082961
0.0201002	0.0148954		0.553843	0.077043		0.3278	0.256289		0.429067	0.0841824
0.0203065	0.0149099		0.554738	0.0772696		0.328335	0.257324		0.429733	0.0825472
0.0208743	0.0152927		0.555007	0.0772606		0.328506	0.256993		0.429942	0.0823642
0.0210805	0.0153483		0.555271	0.0773824		0.328662	0.256881		0.430164	0.0830058
0.0212829	0.0153881		0.556166	0.0775708		0.329177	0.259019		0.430858	0.0833131
0.0222711	0.0158834		0.556447	0.0775663		0.329348	0.25969		0.431069	0.0831659
0.0228428	0.016151		0.556722	0.0776531		0.329508	0.260198		0.431289	0.083513
0.0230393	0.0162808		0.557594	0.0780287		0.330027	0.262133		0.431953	0.0840899
0.0232397	0.0163669		0.557869	0.0780771		0.330202	0.262218		0.432155	0.0837915
0.0238035	0.0167086		0.558999	0.0786219		0.330869	0.261546		0.433073	0.0849443
0.0240059	0.0168318		0.5593	0.0786049		0.331046	0.261921		0.433284	0.0849771
0.02422	0.0168755		0.559581	0.0786478		0.33121	0.262451		0.433504	0.0855809
0.0244244	0.0169179		0.560467	0.0789196		0.331721	0.264912		0.434188	0.0845385
0.025	0.0172702		0.561024	0.0789906		0.332061	0.265658		0.43461	0.0858773
0.0252102	0.0173166		0.561893	0.0793786		0.332546	0.265746		0.435312	0.0852815
0.0254106	0.0173589		0.562191	0.0793809		0.332728	0.265672		0.435523	0.0856256
0.0259784	0.0177391		0.562463	0.0793989		0.332901	0.265381		0.435732	0.0860135
0.0261906	0.0178371		0.563312	0.0799053		0.333412	0.266763		0.43641	0.0850169
0.0263969	0.0178636		0.563611	0.0799977		0.333595	0.26772		0.436623	0.0855112
0.0271631	0.0182861		0.563894	0.0800417		0.333768	0.268391		0.436832	0.0859658
0.0273694	0.0183232		0.564761	0.0804026		0.334252	0.270047		0.437532	0.086479
0.027943	0.0186636		0.565067	0.0804816		0.334425	0.270595		0.437754	0.0863975
0.0281513	0.0187523		0.566192	0.080768		0.335108	0.271776		0.438627	0.0865725
0.0283635	0.0187868		0.566493	0.0808075		0.335288	0.272061		0.438842	0.0870887
0.0289293	0.0190848		0.566771	0.0808481		0.335468	0.272188		0.439047	0.0876984
0.0291257	0.0191762		0.567588	0.081377		0.335948	0.273193		0.439727	0.0876935
0.0293281	0.0192464		0.568196	0.0815936		0.33631	0.274339		0.440176	0.0861717
0.0298939	0.0195695		0.569051	0.0817672		0.336812	0.274759		0.440842	0.0871643
0.0300982	0.0196675		0.569349	0.081818		0.336984	0.274071		0.441071	0.0873493
0.0303124	0.0197324		0.569642	0.0817943		0.337158	0.273777		0.441284	0.0877123
0.03089	0.0199391		0.570476	0.0816465		0.337639	0.274232		0.441962	0.0880635
0.0310864	0.0200728		0.570777	0.0816838		0.33781	0.273519		0.442197	0.0879431
0.0312908	0.020196		0.571084	0.0817413		0.337992	0.272923		0.442413	0.0882445
0.0322809	0.020653		0.571919	0.0823041		0.338503	0.271655		0.443062	0.0888731
0.0328625	0.0208662		0.572214	0.082542		0.338674	0.27347		0.443293	0.0888681
0.0330491	0.0209815		0.573341	0.0829097		0.339348	0.277006		0.444177	0.0895146
0.0332495	0.0210742		0.573639	0.0830619		0.339518	0.277782		0.444417	0.089451
0.0338428	0.0213444		0.573952	0.0831476		0.339698	0.278624		0.444639	0.0895823
0.0340373	0.0214569		0.574789	0.0833563		0.340202	0.2802		0.445274	0.0893495
0.0342436	0.0215656		0.575371	0.0836078		0.340547	0.281411		0.44573	0.0902009
0.034831	0.0217205		0.576186	0.0837758		0.341051	0.281751		0.446374	0.0889318
0.0350177	0.0218649		0.576473	0.0839258		0.341215	0.281932		0.446612	0.0892043
0.0352122	0.0219682		0.576782	0.0840679		0.341389	0.28231		0.446847	0.0894042
0.0358055	0.0221881		0.577648	0.0840882		0.34191	0.282492		0.447498	0.0898946
0.0359921	0.0223285		0.577932	0.0842235		0.342073	0.28282		0.447729	0.0899095
0.0361906	0.0224437		0.578231	0.0843589		0.342242	0.283385		0.447963	0.0898985
0.0371768	0.0228623		0.579062	0.0845596		0.342743	0.285192		0.448611	0.0909757
0.0377878	0.0230728		0.579343	0.0847705		0.342899	0.285913		0.448842	0.09056
0.0379745	0.0231762		0.580528	0.0850739		0.343599	0.288297		0.449718	0.0917247
0.038169	0.0233033		0.580806	0.0852047		0.343763	0.288739		0.449942	0.0917207
0.0387701	0.0234954		0.581098	0.0853457		0.343937	0.289257		0.450178	0.0914323
0.0391375	0.0237271		0.581956	0.0854393		0.344453	0.290022		0.450833	0.0925801
0.0397505	0.0239444		0.582532	0.085737		0.34478	0.291008		0.451302	0.0924358
0.0399411	0.0240397		0.58341	0.0858836		0.345315	0.291996		0.451946	0.0924547
0.0401336	0.0241722		0.583674	0.0860111		0.345471	0.292081		0.452166	0.0922131
0.0407426	0.0243748		0.583955	0.0861531		0.345632	0.292445		0.452393	0.0921534
0.0409273	0.0244212		0.584815	0.0863392		0.346157	0.293345		0.453046	0.0932246
0.0411081	0.0245576		0.585082	0.0865129		0.346313	0.293323		0.453264	0.0932057
0.0417132	0.0248384		0.585369	0.0867159		0.346474	0.293822		0.453495	0.0931082
0.0419057	0.0248808		0.586263	0.0870035		0.347009	0.296223		0.454157	0.0930157
0.0420904	0.0250133		0.586536	0.0870666		0.347172	0.296645		0.454375	0.0932594
0.0426876	0.0252636		0.587709	0.0874952		0.347849	0.298594		0.455279	0.0931341
0.0428782	0.0253245		0.587981	0.0875561		0.348009	0.298747		0.455499	0.0936921
0.0430629	0.0254662		0.588265	0.0876407		0.348165	0.299005		0.45573	0.0942739
0.0436758	0.0257444		0.589151	0.0879305		0.348693	0.300227		0.456394	0.0940123
0.0440668	0.0258397		0.58969	0.0881967		0.349027	0.299937		0.456832	0.0945156
0.0448585	0.0261881		0.590576	0.0885835		0.349547	0.298007		0.457509	0.0948528
0.0450413	0.0262782		0.590855	0.0886241		0.349715	0.298531		0.457723	0.0952337
0.0456385	0.026645		0.59113	0.0887267		0.349874	0.299487		0.457947	0.0954506
0.0458468	0.0266569		0.592022	0.0888779		0.350404	0.302476		0.458625	0.0953402
0.0460373	0.026698		0.592294	0.0889218		0.350577	0.302946		0.458831	0.0954595
0.0466208	0.0270583		0.592561	0.0890414		0.350735	0.303221		0.459051	0.0951939
0.0468252	0.0270689		0.593433	0.0892884		0.351239	0.305172		0.459729	0.094069
0.0470157	0.0271113		0.593717	0.0893019		0.351414	0.305716		0.459936	0.0943346
0.0475953	0.0275086		0.594864	0.0897869		0.352098	0.301541		0.460838	0.0957987
0.0478035	0.0275391		0.595153	0.089532		0.352275	0.301804		0.461046	0.095552
0.0479961	0.0275907		0.595423	0.0891857		0.352438	0.30264		0.461264	0.0954804
0.0485638	0.0279629		0.596303	0.0896605		0.352932	0.305797		0.461964	0.0965476
0.0489705	0.0280437		0.596874	0.089991		0.353271	0.307168		0.462395	0.0969813
0.0497701	0.0283987		0.597752	0.0906034		0.353775	0.309394		0.463075	0.0979292
0.0499705	0.0284437		0.598044	0.0907003		0.353959	0.309721		0.463284	0.0978983
0.0505403	0.0287854		0.598311	0.0907793		0.354132	0.309917		0.46349	0.0965427
0.0507446	0.0289046		0.599168	0.0912022		0.354627	0.311461		0.464192	0.0970927
0.050945	0.0289629		0.599472	0.0911751		0.354806	0.311677		0.46441	0.0977472
0.0515206	0.0292927		0.599753	0.0911018		0.354977	0.311765		0.464617	0.0971951
0.0517289	0.0293788		0.600608	0.0915631		0.355483	0.313728		0.465297	0.0973871
0.0519352	0.0293841		0.600909	0.0916759		0.355663	0.314611		0.465514	0.0977631
0.052501	0.029649		0.602028	0.0921856		0.356322	0.316985		0.466399	0.0986155
0.0527014	0.0297934		0.602329	0.0922905		0.356498	0.317728		0.466619	0.0987179
0.0529116	0.0298225		0.602615	0.0923255		0.356676	0.318223		0.466827	0.0988273
0.0534853	0.0301166		0.603447	0.092789		0.357177	0.318832		0.467489	0.0989924
0.0538939	0.0302861		0.604044	0.0929266		0.357535	0.319488		0.467934	0.0983201
0.0546503	0.0306596		0.604887	0.0931465		0.358022	0.319964		0.46862	0.100204
0.0548566	0.0307642		0.605191	0.0932446		0.358194	0.320625		0.468856	0.100263
0.055444	0.0309483		0.605492	0.0932987		0.358372	0.321308		0.469071	0.100406
0.0556483	0.0310172		0.606332	0.0937228		0.358863	0.322616		0.469729	0.101564
0.0558585	0.031098		0.60663	0.0939044		0.359034	0.323342		0.469958	0.101663
0.0564361	0.0314		0.606929	0.0939698		0.359212	0.32414		0.470173	0.101213
0.0566287	0.0315192		0.607749	0.0942416		0.359711	0.32531		0.470833	0.101503
0.056831	0.0316146		0.60805	0.094475		0.359885	0.325776		0.471071	0.100636
0.0574145	0.0318318		0.609487	0.0949588		0.36074	0.327621		0.472177	0.100268
0.057609	0.0319603		0.609788	0.0950863		0.360918	0.328375		0.472402	0.100535
0.0578153	0.0320636		0.610077	0.0951291		0.361093	0.328963		0.472615	0.101076
0.0584047	0.0322252		0.611216	0.0955814		0.361759	0.330968		0.47351	0.101512
0.0587917	0.0324728		0.611508	0.0956265		0.36194	0.3315		0.473715	0.101104
0.0595796	0.032804		0.612326	0.0959434		0.362436	0.329098		0.474377	0.102689
0.0603635	0.0330609		0.612627	0.0960911		0.362612	0.329054		0.47461	0.102595
0.0605403	0.0332172		0.613774	0.0964204		0.363283	0.331949		0.475505	0.104126
0.0607308	0.0333854		0.614081	0.0965434		0.363453	0.333027		0.475739	0.10291
0.0613477	0.0335867		0.614388	0.0966144		0.363631	0.334038		0.475954	0.101727
0.0615403	0.0337179		0.615219	0.0967543		0.364125	0.336022		0.476612	0.103365
0.0617387	0.0338185		0.615813	0.0969009		0.364475	0.337731		0.477067	0.10315
0.0623438	0.0339775		0.616639	0.0972257		0.364974	0.333471		0.477723	0.104985
0.0625246	0.0341033		0.616943	0.0974151		0.365147	0.332936		0.47796	0.105033
0.0627151	0.0342371		0.617253	0.0975775		0.365327	0.333479		0.478185	0.104753
0.0633261	0.0344278		0.618371	0.0980444		0.366004	0.336685		0.47906	0.104475
0.0637053	0.0346517		0.618672	0.0982102		0.366179	0.337914		0.479289	0.104242
0.0644931	0.0349974		0.619515	0.0985294		0.366683	0.340504		0.479949	0.105114
0.0652986	0.0353695		0.619805	0.0986726		0.366844	0.341348		0.480176	0.105363
0.0654912	0.0354133		0.620938	0.0990403		0.367542	0.344259		0.481026	0.105917
0.0656778	0.0355245		0.621213	0.0992297		0.367703	0.344786		0.48126	0.105924
0.0662711	0.035743		0.621508	0.0994429		0.367875	0.345538		0.4815	0.10618
0.0664538	0.0357854		0.622375	0.0995568		0.368386	0.346962		0.482164	0.106066
0.0666306	0.0359099		0.622974	0.0998365		0.368718	0.34733		0.482626	0.106862
0.0672436	0.0362676		0.623826	0.100095		0.369234	0.347587		0.483266	0.105771
0.067442	0.0363073		0.624101	0.100282		0.369392	0.347692		0.483493	0.106482
0.0676326	0.0364291		0.624393	0.100456		0.369557	0.348084		0.483728	0.106261
0.0682338	0.0366543		0.625543	0.100835		0.370238	0.34957		0.484612	0.107092
0.0686169	0.0368477		0.625836	0.100979		0.370409	0.350313		0.484846	0.106781
0.0694244	0.0372437		0.626705	0.101151		0.370946	0.352187		0.485488	0.10781
0.0701965	0.0376596		0.626972	0.10131		0.371103	0.352533		0.48571	0.107832
0.0703988	0.037698		0.628145	0.101854		0.371786	0.354724		0.486612	0.107991
0.0705855	0.0377325		0.628417	0.101953		0.371947	0.354983		0.486832	0.107978
0.0711788	0.0381126		0.628704	0.102099		0.37211	0.355397		0.487058	0.10773
0.071389	0.0381298		0.629567	0.102365		0.372641	0.356681		0.487701	0.108007
0.0715815	0.0381417		0.630103	0.102637		0.372964	0.357196		0.488143	0.109256
0.0721591	0.0385166		0.631001	0.103077		0.373485	0.356537		0.488827	0.109174
0.0723595	0.0385775		0.631279	0.10313		0.37365	0.355638		0.489045	0.10999
0.0725481	0.0386225		0.631563	0.103236		0.373811	0.3558		0.489273	0.110804
0.0735383	0.0391258		0.632727	0.103592		0.374498	0.359655		0.490153	0.110051
0.0743222	0.0395483		0.632994	0.103728		0.374651	0.360159		0.49038	0.110888
0.0747112	0.0396782		0.63388	0.104209		0.375166	0.363111		0.491062	0.110959
0.0753045	0.0400278		0.634158	0.104263		0.375339	0.36383		0.491273	0.111553
0.0755128	0.0400543		0.635317	0.104468		0.376033	0.366941		0.492166	0.111215
0.0757014	0.040098		0.635595	0.10431		0.376206	0.367297		0.492373	0.110981
0.0762809	0.0404728		0.635862	0.104308		0.376366	0.367454		0.492593	0.111534
0.0764853	0.0405007		0.636751	0.104654		0.376873	0.367234		0.49329	0.112148
0.0766778	0.0405642		0.63731	0.10467		0.377214	0.362127		0.493717	0.112546
0.0772633	0.0409603		0.638173	0.105209		0.377725	0.366601		0.494381	0.112102
0.0774754	0.0409868		0.638454	0.105358		0.377904	0.368068		0.494588	0.112003
0.0776739	0.0410305		0.638718	0.105544		0.378067	0.368952		0.494801	0.112397
0.0782416	0.0413497		0.639894	0.106484		0.378749	0.373253		0.495719	0.112957
0.0786385	0.0414728		0.640172	0.106554		0.378917	0.373903		0.495932	0.113501
0.0794224	0.0419815		0.641047	0.10698		0.379419	0.376247		0.496614	0.115072
0.0796267	0.0419841		0.641342	0.106947		0.379596	0.377012		0.496827	0.11375
0.0802004	0.042306		0.642469	0.107385		0.380246	0.378434		0.497738	0.114963
0.0804086	0.0424106		0.642776	0.107317		0.380428	0.37903		0.497952	0.114624
0.080613	0.0424596		0.643063	0.107255		0.380608	0.379332		0.498158	0.114743
0.0811906	0.0427695		0.643909	0.107872		0.381112	0.380422		0.498834	0.116862
0.0813969	0.0428768		0.644482	0.108114		0.381467	0.381072		0.499262	0.116257
0.0816051	0.0428927		0.645331	0.108714		0.381954	0.380716		0.49996	0.116217
0.082165	0.0432265		0.645644	0.108799		0.382134	0.381124		0.500182	0.115854
0.0823654	0.0433656		0.645936	0.108789		0.382314	0.382053		0.500391	0.116166
0.0825737	0.0434503		0.647061	0.109202		0.382988	0.385616		0.501273	0.115275
0.0831513	0.0437086		0.647344	0.109259		0.383164	0.386341		0.50148	0.115907
0.0835658	0.0438914		0.64817	0.109664		0.383653	0.386862		0.502153	0.116642
0.084332	0.0442384		0.648477	0.109831		0.383826	0.386198		0.502386	0.116331
0.0845363	0.0443113		0.64963	0.110226		0.384509	0.386256		0.503259	0.117928
0.0851041	0.0446053		0.649923	0.110425		0.38468	0.387631		0.50349	0.118496
0.0852986	0.0447603		0.650221	0.11053		0.384857	0.388974		0.503708	0.118973
0.0855029	0.044898		0.651058	0.110963		0.385337	0.391096		0.504368	0.116527
0.0860943	0.045094		0.651672	0.111295		0.385687	0.393386		0.504837	0.117233
0.0862888	0.0452013		0.652498	0.111606		0.386204	0.395614		0.505492	0.116731
0.0864912	0.0453311		0.652785	0.111799		0.386374	0.396324		0.505734	0.116805
0.0870864	0.0455854		0.653083	0.111965		0.386547	0.397144		0.505965	0.117428
0.0872809	0.0457007		0.654221	0.112536		0.387219	0.396089		0.506858	0.119072
0.0874833	0.0458291		0.654534	0.112663		0.387396	0.397086		0.507081	0.118907
0.0880648	0.0460424		0.655377	0.112849		0.387909	0.39471		0.507712	0.118987
0.0884538	0.0462901		0.655658	0.113027		0.388072	0.394622		0.50794	0.11963
0.0892436	0.0466252		0.656779	0.112848		0.388751	0.398873		0.508809	0.120474
0.089446	0.0467722		0.657063	0.112968		0.388912	0.399954		0.50904	0.120622
0.0900413	0.0469086		0.657365	0.113029		0.389085	0.401219		0.509276	0.120277
0.0902279	0.0470371		0.658228	0.113109		0.389611	0.402105		0.509924	0.120657
0.0904244	0.0471589		0.65881	0.113701		0.389942	0.402456		0.510389	0.120222
0.0910196	0.047396		0.659676	0.114251		0.390446	0.404928		0.511049	0.120836
0.0912024	0.0475007		0.659957	0.11445		0.390603	0.405148		0.511275	0.120481
0.0913929	0.0476185		0.660255	0.114643		0.390769	0.405009		0.511511	0.120087
0.091998	0.0479192		0.661379	0.115167		0.391467	0.406577		0.512368	0.122492
0.0921847	0.0480715		0.661666	0.115381		0.391633	0.407585		0.512604	0.123044
0.0923811	0.0482331		0.662552	0.115686		0.392154	0.410534		0.513273	0.122664
0.0929941	0.048494		0.662822	0.115842		0.392312	0.411151		0.513495	0.123427
0.0933694	0.0487497		0.663995	0.116397		0.393011	0.41352		0.514372	0.12237
0.0941591	0.0489881		0.664262	0.11655		0.393171	0.413166		0.514592	0.123132
0.0943458	0.0491735		0.66454	0.116743		0.393332	0.412824		0.514821	0.123534
0.0949607	0.0494768		0.665412	0.117165		0.39385	0.412169		0.515479	0.124036
0.0951513	0.0495192		0.665959	0.117406		0.394174	0.412859		0.515925	0.12405
0.0953379	0.0496358		0.666845	0.117691		0.394711	0.416105		0.516587	0.12403
0.095943	0.0499695		0.667118	0.117827		0.394875	0.416557		0.516807	0.12489
0.0961336	0.0499974		0.667396	0.118073		0.395033	0.416984		0.517038	0.124941
0.0963143	0.0501086		0.668575	0.118683		0.39571	0.419964		0.517938	0.126366
0.0969195	0.0504808		0.66885	0.118854		0.395867	0.420442		0.51816	0.126914
0.097114	0.0505179		0.669739	0.119251		0.396391	0.422228		0.518827	0.125341
0.0972947	0.0506053		0.670006	0.119261		0.396569	0.420945		0.519034	0.12559
0.0978861	0.0510358		0.671159	0.120009		0.397243	0.421335		0.519949	0.127875
0.0982751	0.0511179		0.671443	0.12003		0.397415	0.422659		0.520158	0.128147
0.0990864	0.0515563		0.671718	0.120134		0.397578	0.423701		0.520375	0.128308
0.0992751	0.0515868		0.672601	0.120639		0.398099	0.427254		0.521055	0.128077
0.0998605	0.0520079		0.673149	0.120722		0.398435	0.428421		0.52148	0.127958
0.100063	0.0520265		0.674021	0.121285		0.398936	0.423493		0.522164	0.128412
0.10025	0.0520702		0.67431	0.121332		0.399116	0.424342		0.522371	0.128344
0.100843	0.0525179		0.674577	0.121339		0.399284	0.425771		0.522582	0.128464
0.101051	0.0525616		0.675738	0.121854		0.399975	0.432196		0.523479	0.129241
0.101244	0.0526066		0.676008	0.122021		0.400139	0.433071		0.523695	0.129277
0.101817	0.0530755		0.676888	0.122824		0.400631	0.435176		0.524399	0.13081
0.102026	0.053155		0.67719	0.122916		0.400806	0.435548		0.524612	0.131032
0.102224	0.053196		0.678322	0.123313		0.40147	0.438355		0.525499	0.130624
0.102804	0.0535272		0.678618	0.123379		0.401652	0.43948		0.525714	0.130373
0.103206	0.0536358		0.678893	0.123357		0.401828	0.440044		0.525923	0.130257
0.103972	0.0541391		0.679745	0.123559		0.402324	0.438937		0.526614	0.131103
0.104177	0.0542212		0.680341	0.123728		0.402684	0.441428		0.527045	0.131948
0.104762	0.0546093		0.680614	0.123827		0.402848	0.442406		0.527258	0.132781
0.104972	0.0547431		0.681497	0.124318		0.403359	0.445553		0.527945	0.132131
0.105179	0.0547722		0.681775	0.12436		0.403534	0.446319		0.528158	0.13125
0.105745	0.0550649		0.682042	0.12449		0.403695	0.446688		0.528371	0.131357
0.105947	0.0552199		0.682919	0.125245		0.404193	0.448841		0.52904	0.134118
0.106155	0.0552927		0.683209	0.125292		0.404373	0.449443		0.529254	0.134397
0.106731	0.0556503		0.683476	0.125293		0.404546	0.44912		0.529462	0.134199
0.106935	0.0558159		0.684322	0.125684		0.405055	0.44741		0.530162	0.133434
0.107145	0.0558795		0.684904	0.125867		0.4054	0.44691		0.530589	0.134219
0.107707	0.0561563		0.685779	0.126594		0.405892	0.448473		0.531289	0.135818
0.108118	0.0564		0.686088	0.126741		0.406072	0.449883		0.531504	0.134757
0.108902	0.0567695		0.686369	0.126779		0.406247	0.451019		0.531709	0.133496
0.109106	0.056853		0.687508	0.12755		0.406911	0.455164		0.532606	0.134805
0.109658	0.0570954		0.687789	0.127579		0.407089	0.456137		0.532819	0.135533
0.109853	0.0572874		0.688635	0.128083		0.407584	0.457824		0.533506	0.135735
0.110059	0.0574503		0.688942	0.128209		0.407764	0.45852		0.533726	0.135829
0.110658	0.0576781		0.690066	0.128684		0.408445	0.460439		0.534603	0.138964
0.110855	0.0578291		0.690367	0.128904		0.408618	0.461378		0.534832	0.137969
0.111061	0.0579775		0.69066	0.129018		0.408793	0.462311		0.535046	0.137132
0.111639	0.0581907		0.6915	0.129447		0.409285	0.463923		0.535719	0.136116
0.111829	0.0583457		0.692102	0.129802		0.409642	0.465565		0.53615	0.136844
0.112031	0.0585192		0.692908	0.130282		0.410139	0.464307		0.536798	0.137725
0.112631	0.058755		0.693203	0.130561		0.410307	0.465288		0.537038	0.137773
0.113022	0.0590291		0.693507	0.130767		0.410484	0.466759		0.537265	0.138292
0.113796	0.0594318		0.694666	0.131501		0.411154	0.470167		0.538174	0.139157
0.113994	0.0595974		0.694973	0.131626		0.411331	0.469822		0.538391	0.138655
0.114603	0.0598066		0.695799	0.131872		0.411827	0.467333		0.539038	0.140118
0.114792	0.0599483		0.696088	0.132083		0.411991	0.469008		0.539273	0.140288
0.114988	0.0600795		0.697238	0.132567		0	-0.0001653		0.540151	0.139563
0.11557	0.0602583		0.697534	0.132726		0	-1.26e-05		0.540384	0.140087
0.115747	0.0604106		0.697835	0.132783		0.00020879	0.00143442		0.540611	0.140692
0.115939	0.0606053		0.698664	0.131963		0.00041419	0.00196504		0.541251	0.139775
0.11656	0.0609218		0.699249	0.132227		0.0006094	0.00244371		0.541722	0.14113
0.11675	0.0610583		0.700103	0.133153		0.00109998	0.00305149		0.542379	0.14185
0.116947	0.0612185		0.700393	0.133512		0.00126294	0.00339002		0.542611	0.142114
0.11755	0.0614517		0.700691	0.133855		0.00141911	0.00354275		0.542839	0.142518
0.117919	0.0617232		0.701792	0.134733		0.00191479	0.00404031		0.543686	0.142564
0.118727	0.062143		0.702088	0.135099		0.00209302	0.00414738		0.543926	0.142464
0.118914	0.0623126		0.702971	0.135561		0.00226108	0.00431271		0.544588	0.143434
0.119515	0.0626305		0.703255	0.135778		0.00275166	0.00484806		0.544819	0.143246
0.119701	0.0626808		0.704416	0.136244		0.0029248	0.00491261		0.545694	0.145251
0.119886	0.0628027		0.704689	0.136429		0.00309116	0.00499606		0.545923	0.144745
0.120503	0.0631563		0.704978	0.136619		0.00357325	0.00551094		0.546161	0.14354
0.120695	0.0631881		0.705853	0.136999		0.00375488	0.00555188		0.546816	0.144662
0.12088	0.0633205		0.706415	0.137371		0.00393651	0.00559439		0.547265	0.144844
0.121473	0.0637166		0.707287	0.137647		0.00443728	0.00607306		0.54792	0.145009
0.121664	0.0637841		0.707554	0.137762		0.00461552	0.00620532		0.548143	0.145237
0.121845	0.0639126		0.707841	0.137959		0.00479375	0.00632026		0.54838	0.146111
0.122843	0.0644437		0.709008	0.138558		0.00528263	0.00669501		0.54926	0.145849
0.123033	0.0645815		0.709289	0.138794		0.00564081	0.00681625		0.549485	0.146799
0.123639	0.0649232		0.710155	0.139344		0.00613478	0.00713903		0.550138	0.147649
0.123825	0.065004		0.710413	0.139442		0.00630793	0.00725555		0.550349	0.147057
0.124012	0.065196		0.711589	0.140345		0.00697674	0.00775468		0.55126	0.148101
0.124627	0.065551		0.711867	0.14039		0.00715328	0.00774051		0.551473	0.148994
0.124815	0.0655748		0.712148	0.140571		0.00733662	0.00777358		0.551697	0.149632
0.125601	0.0661245		0.71304	0.141073		0.00783568	0.00814517		0.552373	0.147991
0.125796	0.0661894		0.713585	0.141334		0.00800373	0.0082428		0.552808	0.149128
0.125984	0.0663219		0.71448	0.141969		0.00817688	0.00832782		0.553495	0.150485
0.126595	0.0667457		0.714761	0.142001		0.00866746	0.00864746		0.553701	0.150799
0.12679	0.0667735		0.715027	0.142104		0.00883551	0.00877972		0.553919	0.151253
0.126972	0.0668795		0.71618	0.142737		0.00901375	0.00885687		0.55481	0.151489
0.127758	0.0673205		0.716447	0.142881		0.00952809	0.00904897		0.55503	0.151801
0.127941	0.067396		0.717339	0.143671		0.00969615	0.00914659		0.555728	0.152921
0.12854	0.0679483		0.717631	0.143766		0.00987099	0.00923319		0.555932	0.152051
0.128747	0.0680079		0.718764	0.144419		0.0103785	0.00947567		0.556818	0.149915
0.128933	0.0680291		0.719048	0.144491		0.0105449	0.00962053		0.557027	0.150848
0.129523	0.0684623		0.719312	0.144537		0.0107197	0.00966462		0.557236	0.152404
0.129727	0.0685444		0.720175	0.144747		0.0115634	0.0100252		0.557934	0.153404
0.130517	0.0690729		0.720766	0.144659		0.0120794	0.0102267		0.55836	0.152168
0.130725	0.0691444		0.72162	0.145461		0.0122424	0.0104078		0.559047	0.153698
0.130916	0.0691682		0.721921	0.145677		0.0124172	0.0105133		0.559265	0.153145
0.131481	0.069694		0.7222	0.145808		0.0129384	0.0105511		0.559476	0.153626
0.131688	0.0698212		0.723364	0.146873		0.0130945	0.010729		0.560387	0.155212
0.131886	0.0698662		0.723648	0.146949		0.0132592	0.0108345		0.560591	0.154092
0.132684	0.0698623		0.72448	0.147584		0.0137736	0.0109809		0.561264	0.154509
0.13288	0.0700596		0.724778	0.147832		0.0139297	0.0110927		0.561491	0.155316
0.133446	0.0707179		0.725916	0.148596		0.0140961	0.0111998		0.562388	0.156262
0.13365	0.0709152		0.726226	0.148821		0.0146308	0.0113604		0.562613	0.156965
0.133851	0.0710278		0.726524	0.148897		0.0147904	0.0114769		0.562819	0.157754
0.134415	0.0714729		0.727344	0.149269		0.014955	0.011562		0.563481	0.157572
0.134621	0.0716371		0.727932	0.149667		0.0158072	0.0120028		0.563921	0.157016
0.135405	0.0719377		0.728755	0.150221		0.0163368	0.0120627		0.564579	0.159231
0.135603	0.0720834		0.729059	0.150539		0.0164963	0.0121918		0.564814	0.158441
0.135811	0.0722053		0.729369	0.1507		0.0166525	0.0123603		0.565034	0.157792
0.136397	0.0725205		0.730502	0.151144		0.017177	0.0124736		0.565934	0.159974
0.136601	0.072698		0.730803	0.151322		0.0173434	0.0125445		0.566156	0.159795
0.136811	0.0728026		0.731649	0.151784		0.0175047	0.0127193		0.566816	0.160833
0.13757	0.0733073		0.731944	0.152092		0.018036	0.0128436		0.567052	0.161469
0.137778	0.0734569		0.733077	0.152748		0.0181989	0.0129917		0.567916	0.16126
0.138363	0.0737616		0.733367	0.153072		0.0183568	0.0131334		0.568149	0.161354
0.138562	0.0739523		0.733677	0.15333		0.0192005	0.0133491		0.568383	0.161401
0.13877	0.0740954		0.734514	0.153585		0.0197131	0.0136246		0.569038	0.162797
0.139338	0.074396		0.73511	0.154055		0.0198914	0.0135774		0.569502	0.162842
0.139532	0.0745762		0.735956	0.154366		0.0200526	0.0136955		0.570133	0.164129
0.140316	0.0749841		0.736237	0.154599		0.0205687	0.0139395		0.570364	0.163655
0.140509	0.0751695		0.736527	0.154883		0.0207486	0.0139332		0.5706	0.16237
0.140711	0.0753417		0.737651	0.155629		0.0209133	0.0140198		0.571464	0.163967
0.141299	0.0755828		0.737947	0.155957		0.0210728	0.0141316		0.5717	0.164438
0.141497	0.0757735		0.738818	0.156305		0.0215957	0.0143096		0.572351	0.163322
0.141701	0.0759788		0.739094	0.156567		0.0217569	0.0143757		0.572582	0.163959
0.142489	0.0764159		0.740264	0.157345		0.0219148	0.0145221		0.573479	0.165409
0.142688	0.0765748		0.740539	0.157534		0.0224376	0.0146575		0.573701	0.164865
0.143279	0.0759801		0.740832	0.157731		0.0226091	0.0146953		0.573935	0.165423
0.143466	0.0759921		0.741698	0.157882		0.0227737	0.0147992		0.574579	0.165265
0.143662	0.0764027		0.742254	0.157863		0.0234646	0.014974		0.575043	0.166748
0.144267	0.0773285		0.74314	0.158325		0.0236242	0.0150842		0.575699	0.166778
0.144454	0.0775417		0.743413	0.158564		0.0241317	0.0153094		0.575919	0.167074
0.145244	0.0780967		0.743699	0.158877		0.0243066	0.0153031		0.57615	0.166799
0.145426	0.0782397		0.744844	0.159778		0.0244678	0.0153976		0.577021	0.168204
0.145623	0.0784199		0.745122	0.160085		0.0249788	0.0157629		0.577249	0.168891
0.146228	0.078796		0.746002	0.160786		0.0251536	0.0157392		0.577916	0.169453
0.146411	0.0788808		0.746272	0.160919		0.0253149	0.0158022		0.578129	0.170029
0.146597	0.0790636		0.747436	0.161863		0.0258258	0.0160983		0.579025	0.170947
0.147389	0.0795364		0.747709	0.161951		0.0260058	0.0160431		0.57924	0.17126
0.147582	0.0797404		0.747984	0.162199		0.0261772	0.0160179		0.579469	0.171428
0.148206	0.0801338		0.748884	0.162916		0.026678	0.0163344		0.580156	0.169743
0.148393	0.0801616		0.749438	0.16319		0.0268562	0.0163045		0.580582	0.170237
0.148576	0.0803311		0.750318	0.163862		0.0270243	0.0163344		0.581257	0.171017
0.149179	0.080796		0.750591	0.163891		0.0278781	0.0166871		0.581469	0.171623
0.149365	0.0808437		0.750857	0.164023		0.0283755	0.0170083		0.581691	0.172993
0.150169	0.0814583		0.752036	0.164707		0.0285554	0.01698		0.582591	0.172791
0.150361	0.0814874		0.752309	0.164752		0.0287269	0.0169627		0.582806	0.171705
0.150544	0.0816199		0.75259	0.164972		0.0292174	0.0173044		0.58303	0.171929
0.151141	0.0821868		0.753473	0.165575		0.029394	0.0174272		0.583699	0.173769
0.151338	0.0822371		0.754009	0.16608		0.0295688	0.0174287		0.584139	0.173269
0.151527	0.0823497		0.754895	0.166841		0.030056	0.0176098		0.584803	0.174053
0.152326	0.0828821		0.755168	0.166916		0.0302309	0.0176067		0.585008	0.175186
0.152505	0.0829828		0.755434	0.167121		0.0304091	0.0175799		0.58523	0.17625
0.153088	0.0835722		0.756602	0.168011		0.0309082	0.017972		0.586128	0.176213
0.153293	0.0836411		0.756877	0.168214		0.0310898	0.0179783		0.586356	0.17692
0.153481	0.0837166		0.757772	0.168966		0.0312731	0.017909		0.587045	0.175948
0.154088	0.084253		0.75805	0.169017		0.0321134	0.0184097		0.587252	0.176503
0.154295	0.0843113		0.758319	0.169168		0.0326091	0.0186396		0.587469	0.177245
0.155061	0.0849589		0.759203	0.169889		0.0327822	0.0186915		0.588154	0.177793
0.155462	0.0851536		0.75949	0.169946		0.0329622	0.0187545		0.588363	0.177532
0.156045	0.0857139		0.759759	0.170042		0.0334629	0.0188584		0.588578	0.178012
0.156255	0.0858397		0.760642	0.170916		0.0338075	0.0190065		0.589271	0.180683
0.15645	0.0858543		0.761202	0.17112		0.0343134	0.0192001		0.589689	0.179655
0.15702	0.0863854		0.762071	0.171941		0.0344865	0.0192474		0.59038	0.178937
0.157228	0.0865338		0.762363	0.172045		0.0346631	0.019271		0.590593	0.180001
0.15801	0.0869762		0.762636	0.172064		0.0351536	0.0194583		0.590806	0.180666
0.158214	0.0871245		0.763791	0.172763		0.0353149	0.0195969		0.591697	0.181348
0.158413	0.0871642		0.764064	0.172751		0.0354863	0.019693		0.591902	0.181739
0.159173	0.0876675		0.764904	0.173515		0.0360041	0.0198677		0.592582	0.183747
0.159383	0.0873867		0.765205	0.173748		0.0361738	0.0199874		0.592808	0.184048
0.159969	0.087857		0.765492	0.173848		0.0363521	0.0199654		0.593022	0.18439
0.160173	0.0881947		0.766361	0.174616		0.0368647	0.0200236		0.593713	0.183945
0.160379	0.0884212		0.766668	0.1748		0.0370277	0.0201559		0.593932	0.182987
0.160947	0.0889616		0.766952	0.174848		0.0371974	0.0202519		0.594139	0.182609
0.161149	0.0891973		0.767786	0.175532		0.0377135	0.0203259		0.594817	0.185552
0.161356	0.0893656		0.768383	0.175954		0.0380462	0.0205306		0.595259	0.185082
0.161933	0.0897536		0.769217	0.176644		0.0387235	0.0207684		0.595934	0.185402
0.162134	0.0899457		0.769521	0.176983		0.0388898	0.020877		0.596159	0.183946
0.162914	0.0903682		0.769819	0.177122		0.0394144	0.0209557		0.596365	0.183603
0.163114	0.0905563		0.770949	0.178024		0.0395773	0.0211211		0.59727	0.185974
0.163322	0.0907311		0.771245	0.178238		0.0397454	0.0212534		0.597485	0.186204
0.164096	0.0912291		0.772088	0.178904		0.0402614	0.0211636		0.598145	0.187994
0.164299	0.0914556		0.772386	0.179174		0.0404176	0.0213368		0.598371	0.188405
0.164868	0.0916993		0.772684	0.179355		0.0405754	0.0215226		0.598585	0.189038
0.165059	0.091951		0.773493	0.179918		0.0411068	0.0215305		0.599229	0.190657
0.165267	0.0922358		0.773785	0.180303		0.0412731	0.0215919		0.599469	0.19018
0.165872	0.0925536		0.774095	0.180576		0.0414378	0.0217241		0.5997	0.189543
0.166065	0.0927642		0.774956	0.180691		0.0419674	0.0220422		0.600364	0.190996
0.166265	0.0929629		0.775552	0.181145		0.0422882	0.022143		0.60082	0.191978
0.166849	0.0932623		0.776378	0.181799		0.0429808	0.0223618		0.601462	0.194029
0.167039	0.0934781		0.77667	0.182183		0.0431404	0.0224689		0.601697	0.194285
0.167843	0.0939007		0.776974	0.182559		0.0436615	0.0225335		0.601931	0.194256
0.168029	0.0940596		0.778107	0.183282		0.0438279	0.022587		0.602813	0.191882
0.168224	0.094249		0.778411	0.183621		0.0439874	0.0227571		0.603042	0.193322
0.169	0.0947616		0.779252	0.18397		0.0445086	0.0230483		0.603684	0.19199
0.1692	0.0950159		0.779533	0.184266		0.0446851	0.0230121		0.603917	0.191258
0.169815	0.0954185		0.779831	0.184627		0.0448481	0.0231192		0.604157	0.191495
0.17	0.0955709		0.7807	0.185095		0.0453573	0.0233947		0.604801	0.192954
0.170191	0.0957603		0.780981	0.185348		0.0455288	0.0233664		0.605023	0.193275
0.170778	0.0962596		0.781273	0.185651		0.0456849	0.0233648		0.605252	0.194116
0.170961	0.0964172		0.782114	0.186111		0.0461891	0.0236892		0.605885	0.197018
0.171151	0.096649		0.782673	0.18676		0.0465388	0.0236939		0.606359	0.197814
0.171961	0.0970543		0.783565	0.18745		0.0472314	0.024056		0.607023	0.195631
0.172346	0.096147		0.783846	0.187686		0.0473926	0.0241584		0.607243	0.196508
0.172941	0.0973073		0.784138	0.187977		0.0478968	0.0242985		0.607474	0.197648
0.17313	0.0976729		0.785271	0.188209		0.0480767	0.024308		0.608351	0.197801
0.17333	0.0980079		0.785561	0.188465		0.0482482	0.0242812		0.608591	0.199015
0.173935	0.098494		0.786453	0.189156		0.0487455	0.0244717		0.609245	0.197943
0.174118	0.0986795		0.786722	0.189379		0.0489238	0.0244765		0.609458	0.199049
0.17431	0.098906		0.787	0.189733		0.0490935	0.0245489		0.609685	0.200597
0.174908	0.0993325		0.787872	0.190721		0.0495875	0.0249898		0.610351	0.202079
0.175094	0.0994715		0.788145	0.190942		0.0497708	0.0249409		0.610571	0.20079
0.175908	0.100106		0.788428	0.191291		0.0499491	0.0249189		0.610804	0.200092
0.17609	0.100205		0.789329	0.192074		0.0504414	0.0251346		0.611475	0.203239
0.176279	0.100423		0.789877	0.192315		0.0507859	0.0251551		0.611906	0.202596
0.176872	0.100874		0.790737	0.192951		0.0514463	0.025618		0.612571	0.201288
0.177242	0.101188		0.791004	0.193061		0.0521355	0.0258447		0.612779	0.201361
0.177862	0.100776		0.791273	0.193351		0.0523086	0.0257991		0.613004	0.202186
0.178047	0.100676		0.792458	0.194286		0.0524868	0.025681		0.613899	0.203889
0.178232	0.10104		0.79273	0.194431		0.0529808	0.0260605		0.614124	0.204171
0.178843	0.102154		0.793613	0.194928		0.0531557	0.0262305		0.614812	0.205746
0.179035	0.102331		0.793894	0.194963		0.0533373	0.0262526		0.615023	0.206326
0.179224	0.10256		0.794164	0.195156		0.053833	0.026473		0.615248	0.20703
0.179829	0.103199		0.795062	0.19636		0.0540044	0.0265297		0.615932	0.20757
0.18002	0.103236		0.795348	0.196519		0.0541793	0.0265202		0.616136	0.207528
0.180807	0.103976		0.795615	0.1967		0.0546766	0.0266556		0.61635	0.207716
0.181006	0.10406		0.796475	0.197817		0.0550331	0.0268903		0.617038	0.20552
0.181191	0.104155		0.797032	0.198188		0.0557019	0.0271973		0.617465	0.206651
0.181802	0.104723		0.797929	0.199189		0.056369	0.0274193		0.618158	0.208764
0.182183	0.104837		0.798222	0.199212		0.0565354	0.0275217		0.618365	0.209134
0.182766	0.105513		0.798492	0.199206		0.0567119	0.0275768		0.618574	0.209984
0.182965	0.105648		0.799627	0.199772		0.057228	0.0276838		0.619465	0.208264
0.183153	0.105722		0.799897	0.199778		0.0573943	0.0278129		0.619673	0.209707
0.183739	0.106405		0.800754	0.200601		0.0575658	0.0278948		0.620362	0.21255
0.183947	0.106523		0.801064	0.200591		0.0580784	0.028005		0.62058	0.211371
0.184139	0.106568		0.801348	0.200303		0.0582448	0.0282082		0.620789	0.210413
0.184727	0.107209		0.802194	0.201219		0.0584196	0.0282932		0.621477	0.211905
0.184939	0.107342		0.802498	0.201721		0.0589391	0.0281798		0.621702	0.212154
0.185715	0.107976		0.802787	0.202018		0.0592616	0.0285435		0.621913	0.212479
0.185921	0.108122		0.803645	0.203154		0.059944	0.0287671		0.622595	0.213726
0.186114	0.108156		0.804239	0.203657		0.06064	0.0289561		0.623024	0.212862
0.186684	0.108788		0.805062	0.204474		0.0607978	0.0289482		0.623693	0.213875
0.187096	0.109155		0.805363	0.204886		0.0609608	0.0289939		0.623924	0.213516
0.18768	0.109746		0.805661	0.20509		0.0614785	0.0291513		0.624141	0.213742
0.187886	0.109931		0.806811	0.206169		0.0616381	0.0292993		0.625043	0.21636
0.188086	0.109997		0.807109	0.206326		0.0618027	0.0294001		0.625254	0.215865
0.18865	0.110457		0.807932	0.206875		0.062329	0.0294584		0.625903	0.216385
0.188857	0.110701		0.808225	0.207204		0.0624902	0.0294709		0.626141	0.216932
0.189061	0.110821		0.80852	0.207449		0.0626515	0.0295434		0.626361	0.216765
0.189625	0.111339		0.809346	0.208121		0.0635121	0.0300897		0.62701	0.218253
0.189831	0.111605		0.809644	0.208515		0.0641962	0.0303196		0.627245	0.218953
0.190609	0.111844		0.809954	0.208808		0.0645204	0.0306314		0.627467	0.219134
0.190815	0.111358		0.810789	0.209317		0.0650518	0.0304944		0.628123	0.219171
0.191026	0.111473		0.811385	0.210024		0.0652147	0.0306219		0.628591	0.218268
0.191605	0.112736		0.812237	0.210606		0.0653828	0.0307825		0.629242	0.220295
0.192016	0.113354		0.812529	0.210935		0.0658988	0.0308896		0.629473	0.220832
0.192576	0.113829		0.812833	0.211251		0.0660584	0.0309306		0.6297	0.220661
0.192774	0.114144		0.813949	0.212011		0.0662213	0.0310849		0.630582	0.223012
0.192984	0.114433		0.81425	0.212398		0.0667476	0.0311479		0.630818	0.222259
0.193568	0.114763		0.81511	0.212959		0.0669055	0.0311888		0.631462	0.221582
0.193764	0.114988		0.815394	0.213287		0.0670633	0.0313667		0.631693	0.223104
0.193971	0.115223		0.815693	0.213661		0.0675861	0.0317115		0.631926	0.224574
0.194546	0.115514		0.816533	0.214224		0.0679121	0.0319052		0.632564	0.224299
0.194741	0.115771		0.816811	0.214592		0.0686148	0.0318674		0.632795	0.224098
0.195525	0.116403		0.817104	0.215003		0.0687761	0.0319776		0.63303	0.224803
0.195713	0.11665		0.817964	0.215729		0.0692972	0.0320816		0.633668	0.22675
0.195912	0.116917		0.818532	0.21644		0.0694636	0.0320595		0.634124	0.225357
0.196509	0.117301		0.819398	0.217135		0.0696215	0.0321997		0.634779	0.22678
0.196904	0.117347		0.819676	0.217457		0.0701443	0.0326059		0.635008	0.227705
0.197507	0.116812		0.819971	0.21783		0.0703174	0.0325476		0.635248	0.228761
0.197694	0.116946		0.821136	0.218713		0.070477	0.0325964		0.636123	0.227632
0.19789	0.117358		0.821422	0.219047		0.0709897	0.0329145		0.636354	0.229046
0.198481	0.118364		0.822288	0.219506		0.0711611	0.0329019		0.637007	0.228893
0.198668	0.118681		0.822552	0.21954		0.0713207	0.0329035		0.63723	0.230031
0.198866	0.119049		0.822836	0.219806		0.0718333	0.0331837		0.637463	0.231604
0.199475	0.119722		0.824006	0.220779		0.0721728	0.0332215		0.638345	0.229263
0.19966	0.119903		0.824282	0.221195		0.072845	0.0335695		0.638574	0.230042
0.200454	0.120744		0.824574	0.221617		0.0730131	0.0336514		0.638807	0.23118
0.200639	0.120877		0.825707	0.222038		0.073524	0.0339694		0.639682	0.232241
0.200831	0.121147		0.826866	0.222808		0.0737074	0.0339647		0.640551	0.233128
0.20144	0.121597		0.827135	0.223158		0.0738788	0.0339726		0.640771	0.233645
0.201805	0.12186		0.827416	0.223655		0.0743745	0.0342859		0.641004	0.234588
0.202411	0.122579		0.828288	0.224829		0.074551	0.0343599		0.641671	0.235902
0.202599	0.122681		0.828566	0.225166		0.0747208	0.0344402		0.641902	0.236059
0.202792	0.122923		0.828856	0.225605		0.0752215	0.0346796		0.64214	0.236556
0.203413	0.123509		0.829756	0.22645		0.0754032	0.0347063		0.642793	0.236852
0.203601	0.123528		0.830029	0.226609		0.075578	0.0347205		0.643008	0.236874
0.203784	0.123678		0.830307	0.226892		0.0760703	0.0351504		0.643237	0.237462
0.204387	0.124389		0.831176	0.227695		0.0764217	0.0348024		0.643908	0.239537
0.20458	0.124482		0.831448	0.227867		0.0770956	0.0352244		0.644124	0.239212
0.205373	0.125526		0.831729	0.228227		0.0772704	0.0352889		0.64435	0.239439
0.205566	0.125611		0.832891	0.229199		0.0777559	0.0354669		0.645228	0.24174
0.205749	0.125781		0.834052	0.230542		0.077924	0.0356826		0.646136	0.242627
0.206348	0.126633		0.834327	0.230653		0.0781022	0.0358007		0.646352	0.2434
0.206737	0.12684		0.834603	0.230964		0.0786114	0.0360573		0.646574	0.243274
0.20733	0.127574		0.835489	0.231962		0.078788	0.035988		0.647234	0.243056
0.207528	0.12766		0.835761	0.232038		0.0789696	0.0357928		0.647438	0.243617
0.207711	0.127726		0.836025	0.23224		0.0794619	0.0361486		0.647656	0.244618
0.208291	0.128542		0.8369	0.23337		0.0796316	0.0363077		0.648349	0.245944
0.208501	0.128724		0.83719	0.233382		0.0798099	0.0363266		0.648565	0.244178
0.208699	0.128805		0.837465	0.233489		0.0803123	0.0362289		0.648789	0.24333
0.209293	0.129469		0.83836	0.234484		0.0806654	0.0365879		0.649473	0.244373
0.209501	0.129605		0.838644	0.23457		0.081324	0.0369107		0.64968	0.245094
0.210267	0.129299		0.838913	0.23472		0.0815006	0.0370477		0.649896	0.246125
0.210477	0.12994		0.840072	0.236256		0.0820166	0.0372256		0.6508	0.245176
0.210676	0.130258		0.841219	0.237758		0.0821847	0.0372571		0.651697	0.250986
0.211251	0.131248		0.841514	0.237978		0.0823595	0.0372902		0.651906	0.250851
0.211658	0.131687		0.841787	0.23806		0.0828518	0.0373925		0.652115	0.249778
0.212224	0.132367		0.842638	0.239217		0.0830114	0.0376177		0.652813	0.250641
0.212432	0.13229		0.842942	0.239522		0.0831828	0.0377326		0.65303	0.250249
0.21264	0.131838		0.843223	0.239637		0.0837108	0.037761		0.653242	0.250282
0.213218	0.132392		0.844078	0.240609		0.0838788	0.0379436		0.653917	0.252184
0.21342	0.132849		0.844373	0.240897		0.0840519	0.0380271		0.654128	0.251738
0.213617	0.133152		0.844652	0.24097		0.084568	0.0382948		0.65433	0.251088
0.214177	0.134056		0.845475	0.241904		0.0848905	0.0385183		0.655017	0.25398
0.214379	0.134381		0.845784	0.242331		0.085578	0.0388994		0.655246	0.254572
0.215181	0.135105		0.846083	0.242498		0.0857461	0.0390049		0.655459	0.255022
0.215385	0.135339		0.847247	0.243265		0.0862655	0.0391371		0.656361	0.258787
0.215591	0.135518		0.84836	0.243963		0.0864217	0.039197		0.65725	0.258561
0.216157	0.135906		0.848664	0.244454		0.0865863	0.0393544		0.657481	0.258909
0.216572	0.13653		0.848959	0.244706		0.087121	0.0396567		0.657692	0.259038
0.217145	0.136996		0.849794	0.245813		0.0872874	0.0397402		0.658356	0.257919
0.217342	0.137334		0.850098	0.246362		0.0874503	0.0398677		0.658587	0.257962
0.217546	0.137652		0.850396	0.246694		0.0879613	0.0398174		0.658798	0.258313
0.21812	0.138119		0.851222	0.247655		0.0881175	0.0397953		0.659467	0.259472
0.218318	0.138412		0.851526	0.248211		0.0882736	0.0399669		0.659707	0.258492
0.218528	0.138711		0.851835	0.248634		0.0888083	0.040063		0.659927	0.258126
0.219114	0.139138		0.852684	0.249358		0.0891411	0.0401464		0.660578	0.26246
0.219306	0.139389		0.852974	0.249728		0.0898303	0.0402771		0.6608	0.263373
0.220077	0.140205		0.853272	0.250083		0.0899898	0.0404251		0.661013	0.262805
0.220265	0.140534		0.854371	0.251213		0.0905177	0.040633		0.6619	0.264933
0.220468	0.140901		0.855541	0.252486		0.0906858	0.0406897		0.662788	0.266056
0.22068	0.141209		0.855836	0.252893		0.0908454	0.0409227		0.663017	0.267029
0.221468	0.141877		0.85614	0.253253		0.0913614	0.041373		0.663246	0.267607
0.221674	0.142081		0.856969	0.253793		0.0915328	0.0412297		0.663897	0.269128
0.222244	0.142523		0.857258	0.254274		0.0916924	0.041225		0.664132	0.26965
0.222444	0.142784		0.85756	0.254767		0.0922084	0.0412974		0.664366	0.270298
0.222652	0.143075		0.85842	0.255339		0.0923867	0.0411967		0.665006	0.268552
0.223234	0.143542		0.858701	0.255619		0.0925496	0.0413667		0.665232	0.266862
0.223428	0.143854		0.858988	0.255939		0.0930538	0.0418769		0.665463	0.265752
0.223629	0.144199		0.859839	0.256558		0.0933814	0.0417966		0.666116	0.267951
0.224208	0.144788		0.86012	0.256943		0.0940706	0.0422862		0.66635	0.268617
0.224613	0.145526		0.860424	0.257466		0.0942404	0.0422059		0.666587	0.267741
0.225208	0.145906		0.861572	0.258422		0.0947462	0.042609		0.667452	0.269957
0.225397	0.146162		0.862701	0.259569		0.0949262	0.0426216		0.668323	0.273851
0.225591	0.146438		0.862971	0.25993		0.0950925	0.0425209		0.668547	0.273159
0.22636	0.147338		0.863261	0.260431		0.0955916	0.0429397		0.668785	0.271981
0.226562	0.147675		0.864155	0.261366		0.0957749	0.0430893		0.669442	0.272088
0.227169	0.147919		0.864428	0.2616		0.0959464	0.0432011		0.669665	0.272896
0.227356	0.146928		0.864715	0.261979		0.0964386	0.043442		0.669896	0.274232
0.22755	0.146298		0.865586	0.262906		0.0966152	0.0434058		0.670562	0.276575
0.228153	0.147858		0.865856	0.263174		0.09679	0.0433979		0.670784	0.277486
0.228342	0.148377		0.866143	0.263682		0.0972925	0.0435664		0.671015	0.277206
0.22854	0.148889		0.86704	0.264699		0.0976507	0.0438073		0.67168	0.275871
0.229143	0.14997		0.867304	0.264746		0.0983093	0.0444103		0.671893	0.277051
0.229515	0.150592		0.867574	0.265078		0.0984841	0.0443599		0.672117	0.278151
0.23012	0.151444		0.868727	0.266481		0.098973	0.0443757		0.673006	0.275829
0.230305	0.151591		0.86992	0.268043		0.0991496	0.0443851		0.673906	0.282985
0.230499	0.151921		0.870189	0.267944		0.0993329	0.0443867		0.674115	0.282911
0.231297	0.152599		0.870456	0.267998		0.0998286	0.0447772		0.674337	0.282018
0.231483	0.152833		0.871328	0.269043		0.100003	0.0448544		0.675008	0.282592
0.232081	0.153583		0.8716	0.269195		0.100182	0.0448827		0.675217	0.284095
0.232269	0.153648		0.871864	0.269493		0.100682	0.0450039		0.675437	0.28558
0.232456	0.153507		0.872759	0.271075		0.100856	0.0451488		0.676128	0.283901
0.233067	0.152739		0.873043	0.271203		0.101035	0.0452039		0.676336	0.282498
0.233257	0.15311		0.873312	0.271403		0.101531	0.0454731		0.676559	0.283204
0.233442	0.15363		0.874198	0.272818		0.101876	0.0458243		0.677245	0.287388
0.234051	0.15525		0.874485	0.273027		0.102548	0.0456904		0.677456	0.287395
0.234434	0.155781		0.874761	0.273207		0.10273	0.0456794		0.677674	0.286625
0.235037	0.156902		0.875931	0.274795		0.103232	0.0458589		0.678567	0.287017
0.235232	0.157036		0.877058	0.276294		0.103398	0.0461912		0.679467	0.287126
0.235413	0.157212		0.877356	0.276575		0.10357	0.0464762		0.679682	0.286542
0.236216	0.158521		0.877631	0.276671		0.104074	0.0466304		0.679896	0.287081
0.236405	0.158619		0.8785	0.277988		0.104239	0.0467092		0.680582	0.291897
0.237002	0.159464		0.878798	0.278241		0.104412	0.0466824		0.680795	0.292317
0.237204	0.15955		0.879074	0.278299		0.104928	0.0468383		0.681004	0.292685
0.237389	0.159607		0.879923	0.279423		0.105087	0.0470052		0.681684	0.293083
0.237967	0.160596		0.880215	0.279799		0.105259	0.0470934		0.681902	0.293807
0.238175	0.160836		0.880496	0.280021		0.10612	0.0477468		0.682106	0.294823
0.238365	0.160915		0.881339	0.281262		0.106298	0.0479232		0.682786	0.295597
0.238947	0.161779		0.881643	0.281773		0.106792	0.0479263		0.683008	0.295717
0.239348	0.162126		0.881933	0.28197		0.10696	0.0477893		0.683219	0.296176
0.239931	0.163054		0.883083	0.283488		0.107135	0.0477059		0.684137	0.293328
0.240141	0.163355		0.884221	0.284247		0.107651	0.0481782		0.685021	0.298281
0.240342	0.163457		0.884523	0.284739		0.107819	0.0484648		0	-1.493e-05
0.241126	0.16449		0.884818	0.285021		0.108498	0.0486112		2.22e-06	-2.189e-05
0.241324	0.164613		0.885641	0.28596		0.108659	0.0488459		0.00027549	0.00047671
0.241894	0.165494		0.885939	0.286554		0.10883	0.0488884		0.00052655	0.00052647
0.242104	0.165829		0.886243	0.287001		0.109341	0.0482601		0.00078427	0.0007285
0.24231	0.165009		0.887086	0.28797		0.109499	0.0487152		0.00143746	0.00111266
0.24288	0.165326		0.887689	0.288959		0.109669	0.0491214		0.00162853	0.00121915
0.243084	0.166064		0.888512	0.289807		0.110351	0.0496064		0.0018307	0.00131668
0.243289	0.166562		0.888804	0.290358		0.110525	0.0496867		0.00251944	0.00152568
0.243857	0.167707		0.889105	0.29085		0.111054	0.0497922		0.0027305	0.00162122
0.244271	0.16843		0.890229	0.292133		0.111214	0.0498315		0.00293713	0.00174264
0.244829	0.16704		0.891371	0.293108		0.111382	0.0499024		0.00362142	0.00188993
0.245028	0.167648		0.891666	0.293539		0.111898	0.0499591		0.00383693	0.00195362
0.245234	0.168421		0.891973	0.293959		0.112054	0.0501732		0.00404799	0.00202428
0.246016	0.170364		0.892831	0.294233		0.112755	0.0506897		0.00473673	0.00218949
0.246228	0.170834		0.893117	0.294516		0.112915	0.0507022		0.00495445	0.00226214
0.246807	0.171521		0.89341	0.294897		0.113076	0.0508329		0.00515885	0.00234176
0.247004	0.171877		0.894247	0.295804		0.113599	0.0507148		0.00582759	0.00246417
0.24721	0.172253		0.894832	0.297225		0.113758	0.050655		0.00605643	0.00249005
0.247784	0.172858		0.895974	0.298709		0.113923	0.0508109		0.0062675	0.00257564
0.247984	0.17325		0.896269	0.299343		0.114609	0.0514895		0.00694957	0.00269606
0.248195	0.173625		0.896573	0.299902		0.114763	0.051658		0.00738503	0.00281847
0.248774	0.174057		0.897405	0.300775		0.115276	0.0518753		0.00804266	0.00291501
0.249169	0.174691		0.897998	0.301848		0.115447	0.0517855		0.00827372	0.00294287
0.249758	0.173445		0.898821	0.302454		0.11561	0.051891		0.00914463	0.00315585
0.249951	0.173604		0.899102	0.302957		0.11615	0.051943		0.00938014	0.00315486
0.250151	0.174226		0.899404	0.303583		0.116323	0.0519619		0.00960009	0.00321059
0.250919	0.17607		0.900267	0.304376		0.116994	0.052524		0.0102599	0.00337182
0.251114	0.176596		0.900556	0.304863		0.117163	0.0525098		0.0104977	0.00336186
0.251713	0.177706		0.900863	0.305442		0.117321	0.0524878		0.0107243	0.00338873
0.251906	0.178075		0.901996	0.306332		0.117839	0.0527633		0.0113819	0.00355693
0.252108	0.178487		0.90314	0.307451		0.118016	0.0528625		0.011613	0.00358479
0.252715	0.17915		0.903421	0.307914		0.118177	0.0530043		0.0118374	0.00360669
0.252898	0.179331		0.90372	0.308542		0.118864	0.053623		0.0124817	0.00374701
0.25309	0.179625		0.904591	0.309561		0.119027	0.053538		0.0127172	0.0037699
0.253692	0.180438		0.905151	0.310539		0.119533	0.0537758		0.0129482	0.00378881
0.254073	0.181105		0.906017	0.31168		0.119711	0.0538829		0.0135992	0.00392814
0.254684	0.181951		0.906292	0.312127		0.119874	0.0539632		0.0138325	0.00395601
0.254864	0.182101		0.906584	0.312708		0.120362	0.0543048		0.0140635	0.00393909
0.255051	0.18244		0.907453	0.313679		0.120543	0.0543348		0.0151633	0.00413316
0.255853	0.183628		0.907712	0.313939		0.121226	0.0544954		0.0158009	0.00428244
0.256043	0.183828		0.90799	0.31448		0.121409	0.0544607		0.0160298	0.00430932
0.256635	0.18242		0.909157	0.316128		0.121582	0.0544513		0.0162653	0.00431429
0.256819	0.183085		0.910336	0.317684		0.122073	0.0551582		0.0169162	0.00448945
0.257	0.183875		0.910602	0.317858		0.122249	0.0552669		0.0171495	0.00451433
0.257611	0.185746		0.91088	0.318305		0.122426	0.0552181		0.0173895	0.00449343
0.257807	0.186019		0.911769	0.3196		0.1231	0.055544		0.0180427	0.00464471
0.258	0.186368		0.912323	0.320017		0.12328	0.0552197		0.018267	0.00464769
0.258611	0.187482		0.913218	0.321241		0.123768	0.0548858		0.0184959	0.0046676
0.258988	0.187833		0.913487	0.321308		0.123945	0.0554228		0.0191446	0.00479598
0.259597	0.189077		0.913754	0.321639		0.124125	0.0557046		0.0193646	0.00478901
0.259796	0.189233		0.91464	0.320794		0.124621	0.0563502		0.0196001	0.00479697
0.25998	0.189395		0.914921	0.320929		0.124794	0.056495		0.0207154	0.00502986
0.260774	0.190697		0.915196	0.321736		0.125452	0.0567438		0.021373	0.00513734
0.260957	0.190819		0.916349	0.324592		0.125622	0.0570288		0.0215885	0.00517317
0.26155	0.192045		0.917482	0.327177		0.1258	0.0572115		0.0218174	0.00519904
0.261756	0.192315		0.917783	0.327609		0.126316	0.0570099		0.0224817	0.00527866
0.261949	0.192452		0.918064	0.327917		0.12649	0.0570461		0.0226905	0.00532942
0.262534	0.191552		0.91895	0.329388		0.126669	0.0571438		0.0229127	0.00532643
0.262735	0.191423		0.919234	0.329591		0.127333	0.0580161		0.0235903	0.00539809
0.262919	0.19178		0.919501	0.329728		0.12751	0.0581578		0.0238036	0.00547273
0.263497	0.194068		0.920358	0.331296		0.128016	0.0575311		0.0240302	0.0054787
0.263912	0.194894		0.92066	0.33165		0.128187	0.0576177		0.02515	0.00567277
0.264501	0.195023		0.920938	0.331701		0.128362	0.0577232		0.0258254	0.00566282
0.264705	0.194885		0.921804	0.33265		0.128861	0.0581908		0.026032	0.00574741
0.264898	0.194995		0.922099	0.332813		0.129026	0.0583609		0.0262542	0.00577528
0.265688	0.197335		0.922372	0.33281		0.129723	0.0586805		0.0269429	0.00583698
0.265892	0.197644		0.923218	0.334484		0.129888	0.0588868		0.0271517	0.00590167
0.266454	0.198638		0.923817	0.335412		0.130058	0.0590773		0.0273695	0.00594646
0.266658	0.199136		0.924663	0.336841		0.130557	0.058934		0.0275961	0.00597532
0.266861	0.199445		0.924961	0.337353		0.130713	0.0589655		0.0282648	0.0060629
0.267432	0.200401		0.925239	0.337592		0.130883	0.0591497		0.0284803	0.00611963
0.267642	0.200897		0	8.2691e-05		0.131577	0.0596536		0.0287069	0.00611465
0.267853	0.20117		2.87e-06	6.9098e-05		0.131747	0.0598583		0.0293713	0.00620024
0.26842	0.201793		0.00039576	0.00073743		0.132268	0.0599905		0.0295756	0.00628483
0.268823	0.202521		0.00073989	0.00092773		0.132426	0.0600772		0.0297956	0.00628682
0.269381	0.203151		0.00105822	0.00123357		0.132594	0.0601764		0.0306932	0.00639829
0.269583	0.202196		0.00188127	0.00166855		0.133123	0.0604425		0.030922	0.00638535
0.26979	0.201679		0.00214224	0.00181242		0.133283	0.0606582		0.0316107	0.00645004
0.269992	0.202094		0.00239461	0.00198346		0.133967	0.0612376		0.0318196	0.00651274
0.27058	0.204389		0.00325495	0.00227798		0.134288	0.0614407		0.0320351	0.00655454
0.27079	0.204999		0.0035532	0.00231989		0.134824	0.0613415		0.0327172	0.00658738
0.270992	0.205356		0.00382851	0.00240372		0.134986	0.0614549		0.0329282	0.00668392
0.271564	0.206519		0.00467737	0.00259968		0.135147	0.0616517		0.033146	0.0067506
0.271772	0.207062		0.00497562	0.00264499		0.135659	0.0617903		0.0338391	0.00675657
0.272542	0.208208		0.00525667	0.002756		0.135819	0.0618328		0.0340435	0.00682822
0.272745	0.208654		0.0061084	0.0030358		0.13651	0.0626893		0.0342546	0.00689291
0.272949	0.208977		0.00641526	0.003029		0.136681	0.0625712		0.0349433	0.00694168
0.273731	0.210388		0.00669917	0.00303919		0.136843	0.0625901		0.0351588	0.0069785
0.273943	0.210744		0.00752796	0.00322043		0.13753	0.0630531		0.0353744	0.00703424
0.274509	0.211376		0.00783195	0.00324989		0.13769	0.0631271		0.0364608	0.00715963
0.274707	0.211828		0.00811873	0.00328727		0.138209	0.0629491		0.0371473	0.00716859
0.27491	0.212216		0.00896473	0.00356253		0.138381	0.0629712		0.0373739	0.00721736
0.27547	0.212932		0.00956696	0.00356479		0.13854	0.0631932		0.0375894	0.00732783
0.275672	0.213479		0.0103958	0.00370865		0.139051	0.0639222		0.0382804	0.0073129
0.275886	0.214038		0.0106883	0.0037517		0.139226	0.0638797		0.0384981	0.00737261
0.276468	0.214656		0.0118067	0.00400884		0.139389	0.0637962		0.0387025	0.00745024
0.276666	0.215036		0.0121107	0.00403376		0.139905	0.0644922		0.0393824	0.00745123
0.277458	0.215191		0.0124175	0.00401223		0.140085	0.0644308		0.0396112	0.00747512
0.277656	0.215436		0.0132521	0.00413797		0.140747	0.0649347		0.03982	0.00757265
0.277861	0.215791		0.0135475	0.00416516		0.140922	0.0650354		0.040491	0.00766421
0.278625	0.217397		0.0138543	0.00416742		0.141085	0.0650606		0.0407176	0.00767317
0.278827	0.218077		0.0147032	0.00438265		0.141769	0.0652763		0.0409287	0.00770701
0.27942	0.219238		0.0149986	0.00442456		0.141942	0.0652653		0.0420529	0.00780454
0.279613	0.219736		0.0153025	0.0044155		0.142438	0.0658117		0.0427127	0.00790307
0.279819	0.220319		0.0161256	0.00452651		0.142618	0.0660967		0.0429416	0.00788714
0.280411	0.22114		0.0164124	0.00455936		0.142791	0.0662226		0.0431526	0.00794088
0.280597	0.221212		0.0167135	0.00457975		0.143297	0.0665643		0.0437969	0.00814391
0.280794	0.220094		0.0175652	0.00476212		0.143476	0.0664651		0.0442657	0.00807524
0.281383	0.220907		0.0178578	0.00478478		0.143651	0.0661691		0.0449278	0.00821059
0.28157	0.221661		0.0181617	0.00478478		0.144137	0.0662195		0.0451611	0.00824244
0.282375	0.223951		0.0195756	0.0049377		0.144312	0.0665911		0.0453832	0.00828025
0.282558	0.224266		0.0204216	0.00503285		0.144991	0.0672304		0.046032	0.00841262
0.282752	0.224808		0.0206969	0.00509968		0.145171	0.0674854		0.0462675	0.00840167
0.283552	0.22364		0.0209923	0.00513933		0.145351	0.0675154		0.046503	0.00834693
0.283749	0.22358		0.0218583	0.00517218		0.146009	0.0676114		0.0471495	0.00847731
0.284344	0.226248		0.0221365	0.00522315		0.146187	0.0677389		0.0473784	0.00848229
0.284527	0.226784		0.0224319	0.00525034		0.146675	0.0681499		0.0476072	0.00844447
0.284717	0.227445		0.0233152	0.00533077		0.146848	0.0683593		0.0482493	0.00868232
0.285332	0.229093		0.0235876	0.00541686		0.147029	0.068342		0.048487	0.00865943
0.285521	0.229301		0.0238801	0.00544971		0.147525	0.0683845		0.0487269	0.00861266
0.285709	0.229694		0.0247433	0.0054633		0.147696	0.0686081		0.0493712	0.00879279
0.286318	0.231042		0.0250129	0.00552333		0.14788	0.0687026		0.0498245	0.00881071
0.286507	0.231156		0.0252968	0.00556638		0.148559	0.0693906		0.0506843	0.00899482
0.287291	0.232879		0.026745	0.00572043		0.14891	0.068901		0.050922	0.00896696
0.287481	0.233017		0.0276255	0.00572157		0.149396	0.0692206		0.0515841	0.00907046
0.287664	0.233279		0.0278922	0.00580879		0.149571	0.0695922		0.0518063	0.00905653
0.28846	0.234966		0.0281675	0.00585637		0.149752	0.0698252		0.0520418	0.00906549
0.288648	0.23523		0.0290536	0.00587902		0.150255	0.0703432		0.0526927	0.0092705
0.289257	0.236438		0.0293203	0.00595152		0.150428	0.0704724		0.0529171	0.00931031
0.289458	0.23649		0.0295928	0.00599909		0.150606	0.07057		0.0531571	0.00932026
0.289644	0.236556		0.0304761	0.00600362		0.151095	0.0707274		0.0538169	0.00927448
0.29024	0.238042		0.0307485	0.00604101		0.151265	0.0705338		0.0540347	0.00931927
0.290438	0.238318		0.0310267	0.00610444		0.151942	0.0706141		0.0542613	0.00932325
0.290621	0.23853		0.0324835	0.00628908		0.15211	0.0709605		0.0549167	0.0094785
0.291218	0.240276		0.0333668	0.00628455		0.152288	0.0711746		0.0553744	0.00951831
0.291428	0.240619		0.0336421	0.00630154		0.152787	0.0716061		0.0562564	0.00969944
0.292198	0.241575		0.0339088	0.0063763		0.153139	0.0716501		0.0564763	0.00974025
0.292403	0.240846		0.0347978	0.00641255		0.153653	0.071595		0.0571384	0.00971238
0.292595	0.240282		0.0350846	0.00644653		0.153821	0.0717367		0.0573473	0.00983877
0.293385	0.24307		0.035357	0.0065145		0.153994	0.0718501		0.0575739	0.00983579
0.29358	0.24349		0.0356352	0.00657114		0.154497	0.0717005		0.0582582	0.00988256
0.294141	0.245049		0.0365128	0.00658133		0.15466	0.071236		0.0584692	0.00996119
0.29435	0.245715		0.0367823	0.00664363		0.154833	0.0713604		0.0586914	0.00996716
0.29455	0.246065		0.0370634	0.00667309		0.155351	0.0727145		0.0593735	0.00999204
0.295136	0.247438		0.0379438	0.0067082		0.155513	0.0730798		0.0595845	0.0101055
0.295346	0.248011		0.0382105	0.00676937		0.156194	0.0731948		0.0598089	0.0101463
0.295552	0.248346		0.0384801	0.00684753		0.156357	0.073527		0.0604977	0.0101075
0.296126	0.249336		0.0396473	0.00684073		0.156529	0.0737144		0.0609154	0.0102269
0.29633	0.249813		0.0399226	0.00693928		0.157045	0.0734262		0.0618129	0.0103095
0.297096	0.248264		0.0408288	0.00692682		0.157367	0.0736577		0.0620329	0.0103444
0.297305	0.249155		0.041107	0.00697213		0.157888	0.0735317		0.0627261	0.0103812
0.297513	0.248423		0.0413737	0.00706502		0.158051	0.0737758		0.0629327	0.0104498
0.298281	0.250946		0.0422455	0.00707295		0.158221	0.0742277		0.0631393	0.0105573
0.298491	0.251974		0.0425265	0.00709447		0.158756	0.0747284		0.0638192	0.0103971
0.299069	0.253767		0.0427961	0.00718283		0.158915	0.0745505		0.0640324	0.0104608
0.299269	0.254473		0.0436851	0.00720322		0.159077	0.0744938		0.0642391	0.01062
0.299477	0.255111		0.0439776	0.00720095		0.159598	0.0747914		0.0649234	0.0106797
0.300031	0.256065		0.0442472	0.00727571		0.159759	0.0750921		0.0651433	0.0107554
0.300226	0.256674		0.0451104	0.00734368		0.160452	0.075977		0.0653544	0.0108579
0.300432	0.257336		0.0454058	0.00732556		0.160613	0.0759849		0.0660409	0.0108609
0.301026	0.258423		0.0456811	0.0073686		0.160772	0.0760699		0.0664786	0.0109574
0.301228	0.258946		0.0471121	0.00751473		0.161297	0.0760227		0.0673806	0.0110241
0.302016	0.26022		0.0479495	0.00761328		0.161626	0.0761124		0.0682604	0.0110629
0.302208	0.260725		0.0482535	0.00757476		0.162147	0.0768682		0.0684914	0.0110679
0.302409	0.261311		0.0485403	0.00759515		0.162312	0.0770839		0.068707	0.0111097
0.303193	0.262921		0.0494092	0.00771636		0.162466	0.0773122		0.0693735	0.0112172
0.303395	0.263551		0.0497161	0.00771183		0.162979	0.0777185		0.0696045	0.011242
0.303982	0.264374		0.0500029	0.00772429		0.163152	0.0776602		0.0698178	0.0112779
0.304171	0.26486		0.0508317	0.00781944		0.163317	0.0777626		0.070471	0.0113873
0.304373	0.265479		0.0511328	0.00781151		0.163845	0.0783042		0.0707065	0.0114023
0.304971	0.266608		0.0514282	0.00781377		0.164018	0.078353		0.0709287	0.0114471
0.305163	0.26705		0.0522684	0.0079701		0.164683	0.0787183		0.0715752	0.0116381
0.305363	0.267574		0.0525724	0.00795537		0.164863	0.0785782		0.0720351	0.0115326
0.305945	0.268445		0.0528707	0.00794064		0.16503	0.0785845		0.0729305	0.0116202
0.306931	0.26918		0.054296	0.00807657		0.165539	0.07923		0.0738103	0.0118183
0.30712	0.268989		0.0551391	0.00820005		0.165878	0.0795119		0.0740413	0.0117944
0.30732	0.269634		0.0554345	0.00820911		0.166381	0.079293		0.0742679	0.0118262
0.308106	0.272146		0.0557298	0.00820458		0.166559	0.0792442		0.07491	0.0119885
0.308295	0.272823		0.0565414	0.00832578		0.166727	0.0793103		0.0751455	0.0119944
0.308904	0.274711		0.0571379	0.00831445		0.167231	0.0800441		0.0753832	0.0119666
0.30909	0.275046		0.058004	0.00840734		0.167408	0.0801858		0.0760298	0.0120372
0.309283	0.275603		0.0582994	0.00844585		0.167574	0.0801071		0.0762586	0.0120929
0.309888	0.276748		0.0586034	0.00845152		0.16806	0.0806629		0.0764897	0.0120332
0.310075	0.274452		0.0594293	0.00855233		0.16824	0.0810014		0.077134	0.0123089
0.310261	0.273727		0.059719	0.00855573		0.168927	0.0817021		0.0775961	0.0121885
0.310876	0.277457		0.0600201	0.008558		0.169107	0.0815903		0.0784559	0.0124313
0.311849	0.280607		0.0608718	0.00864522		0.169284	0.0814439		0.0793468	0.0125418
0.312033	0.280868		0.0611615	0.00864295		0.169767	0.0816281		0.0795756	0.0125607
0.312212	0.281242		0.0614568	0.00864635		0.170126	0.0819572		0.0798178	0.012494
0.313024	0.283714		0.0622971	0.00876756		0.170626	0.082735		0.080471	0.0126184
0.313214	0.283017		0.062581	0.00880494		0.170798	0.0828279		0.080691	0.0125806
0.313817	0.282644		0.0628821	0.00881966		0.170974	0.0828153		0.080922	0.0126184
0.314014	0.283515		0.0637482	0.00886611		0.17147	0.0828232		0.0815774	0.0127926
0.314196	0.284248		0.0643218	0.00892728		0.171643	0.0829098		0.0817996	0.0128613
0.314796	0.286856		0.0654287	0.00902809		0.171823	0.0827492		0.0820351	0.0128682
0.315	0.287391		0.0657212	0.00905868		0.17232	0.0827539		0.0831349	0.0130942
0.315191	0.287714		0.0666074	0.00906208		0.172492	0.0829397		0.0840258	0.0132424
0.315776	0.289501		0.0668884	0.00911531		0.173156	0.0838246		0.0844857	0.0130155
0.315978	0.28996		0.0671838	0.00913684		0.173325	0.0840246		0.0851166	0.0132205
0.316167	0.290172		0.0680499	0.0091493		0.173504	0.0841458		0.0853366	0.0133101
0.316758	0.292008		0.0683195	0.00923539		0.174015	0.0839537		0.0855676	0.0132683
0.316971	0.292538		0.0686091	0.00927843		0.174364	0.0847		0.0862342	0.0134256
0.317163	0.292723		0.0694981	0.00926597		0.174868	0.0851945		0.0864652	0.0134007
0.317735	0.294079		0.0697677	0.00933734		0.175037	0.0853078		0.086703	0.0133569
0.317935	0.294593		0.0700516	0.00936226		0.175213	0.0852889		0.0873606	0.0134365
0.318124	0.294846		0.0709206	0.00939171		0.175721	0.0838671		0.0875783	0.013545
0.318914	0.297086		0.0714712	0.00949026		0.175884	0.0838435		0.0878049	0.0134773
0.319118	0.297338		0.0726441	0.00954237		0.176055	0.08453		0.0884692	0.0135649
0.319306	0.297462		0.0729194	0.00958654		0.176564	0.086114		0.0889158	0.0135838
0.3199	0.298838		0.0737826	0.0096092		0.176727	0.0864998		0.0897912	0.0138933
0.3201	0.299162		0.0740493	0.00967037		0.177423	0.0871327		0.0900178	0.0138664
0.320882	0.299876		0.0743218	0.00975193		0.177583	0.0872272		0.0906976	0.0137838
0.32109	0.299942		0.0752251	0.00971794		0.177753	0.0870146		0.0909154	0.0138306
0.321279	0.300192		0.0755062	0.00975759		0.178258	0.0863785		0.0911398	0.0138824
0.321859	0.302677		0.0757815	0.00984368		0.178586	0.0871201		0.0918018	0.0140097
0.322063	0.303433		0.0766619	0.00987313		0.179119	0.0876791		0.092004	0.0139202
0.322255	0.303856		0.0769429	0.00986294		0.179277	0.087709		0.0922173	0.0139799
0.322847	0.305873		0.0772125	0.00992297		0.179443	0.0878602		0.0929171	0.0140157
0.323057	0.306211		0.0781044	0.00992864		0.179966	0.0883971		0.0931326	0.0141541
0.323253	0.303943		0.0786607	0.0100193		0.180126	0.088564		0.0933548	0.0142237
0.323821	0.305401		0.0798107	0.0100566		0.180292	0.088712		0.0940413	0.014168
0.324026	0.306771		0.0800832	0.0101144		0.180825	0.0889923		0.0944635	0.014383
0.32422	0.307619		0.0809636	0.0102322		0.180983	0.0891403		0.0953655	0.0143999
0.324788	0.309815		0.0812647	0.0101835		0.181664	0.0897197		0.095581	0.0144536
0.325	0.310754		0.0815429	0.0102084		0.181827	0.0898819		0.0962697	0.0146049
0.32578	0.312726		0.0823831	0.0103104		0.181989	0.0901071		0.0964786	0.0147303
0.325984	0.31346		0.0826757	0.0103047		0.182522	0.0900756		0.0966852	0.0147631
0.326191	0.314003		0.082951	0.0103421		0.182848	0.0876697		0.0973806	0.0146756
0.32677	0.315359		0.0838027	0.0104497		0.183359	0.086969		0.0975983	0.0146407
0.326976	0.316061		0.0841096	0.0104327		0.183524	0.0878602		0.0978116	0.0146815
0.327185	0.316556		0.0843963	0.0104384		0.18368	0.088638		0.0984826	0.0148049
0.327745	0.317556		0.0852452	0.0105788		0.184212	0.0902267		0.0986914	0.0148517
0.327947	0.318196		0.0858388	0.0105426		0.184386	0.0904267		0.0988936	0.0149154
0.328157	0.316469		0.0870003	0.0106706		0.184548	0.0905968		0.0995823	0.0148298
0.328733	0.316233		0.0881101	0.0107646		0.185053	0.0913132		0.100027	0.0149602
0.328937	0.317842		0.0884084	0.0107816		0.185228	0.0914927		0.100926	0.0150557
0.329147	0.319142		0.0887066	0.0107816		0.185914	0.0920611		0.101138	0.0151155
0.329713	0.321158		0.0895526	0.0108971		0.186089	0.0920768		0.101813	0.0152558
0.329912	0.322049		0.0898566	0.0108915		0.186247	0.0920627		0.102046	0.0152737
0.33069	0.324507		0.0901549	0.0108586		0.186748	0.0928027		0.10226	0.0152727
0.330884	0.325248		0.0909865	0.0109764		0.187097	0.0926767		0.102922	0.0152229
0.331086	0.326066		0.0912819	0.0109957		0.187607	0.0934625		0.103148	0.0152369
0.331672	0.327332		0.0915744	0.0109912		0.187786	0.093579		0.103359	0.0153095
0.331866	0.327996		0.0923946	0.0110965		0.187953	0.0935443		0.104028	0.0154737
0.332071	0.328743		0.0929969	0.0110659		0.188445	0.0940435		0.104268	0.0154548
0.332668	0.329952		0.0941325	0.0112313		0.18862	0.0943379		0.10449	0.0154897
0.332862	0.330555		0.0952882	0.0113321		0.188788	0.0946072		0.105132	0.0157584
0.333069	0.331195		0.0955807	0.0113593		0.189282	0.0946072		0.105579	0.0157633
0.333644	0.329094		0.0958819	0.0113559		0.189462	0.0942072		0.106461	0.015826
0.333833	0.32847		0.0967078	0.0114545		0.190136	0.0948717		0.106696	0.0157394
0.334033	0.329705		0.0969945	0.0114952		0.190316	0.0952748		0.107349	0.0159504
0.334637	0.333342		0.0972957	0.0115134		0.190497	0.0953377		0.107585	0.0159325
0.334827	0.334127		0.0981589	0.0115349		0.190665	0.0952874		0.107816	0.0159216
0.335619	0.336718		0.0984457	0.0115575		0.191346	0.095977		0.108469	0.0159604
0.335802	0.337216		0.0987468	0.0115655		0.191507	0.0956605		0.108705	0.0159514
0.335998	0.337939		0.099587	0.0116493		0.192008	0.0963738		0.108936	0.0159325
0.336599	0.339166		0.100161	0.0117139		0.19219	0.0967045		0.109576	0.0161933
0.33678	0.339367		0.101288	0.0117762		0.192363	0.0968745		0.109802	0.0161415
0.336971	0.339948		0.102446	0.0118362		0.192864	0.0975957		0.110033	0.0160281
0.337576	0.34154		0.102724	0.0118974		0.193042	0.0973091		0.110678	0.0163117
0.337758	0.34118		0.10302	0.0119189		0.193212	0.096884		0.111151	0.0163625
0.337957	0.340528		0.103906	0.0119291		0.193706	0.0977752		0.11202	0.0165944
0.338578	0.342895		0.104178	0.0120129		0.194062	0.0977878		0.112246	0.0164839
0.338764	0.343588		0.104465	0.0120174		0.194548	0.0984207		0.112888	0.0166521
0.338953	0.344448		0.10534	0.0120004		0.194724	0.0987183		0.113113	0.0166521
0.339554	0.346918		0.105607	0.0120899		0.194901	0.0987892		0.113348	0.0166332
0.339739	0.347286		0.105888	0.0121307		0.195576	0.0989561		0.11401	0.0168621
0.34054	0.350355		0.10733	0.0122587		0.195758	0.0990017		0.114232	0.0167675
0.340731	0.350649		0.108477	0.0123459		0.196255	0.0992804		0.114463	0.0167327
0.340916	0.351139		0.109048	0.0123754		0.196428	0.0995276		0.11513	0.0169845
0.341523	0.353248		0.109908	0.0123879		0.196605	0.0996662		0.115352	0.0170004
0.341713	0.353528		0.110178	0.012483		0.197096	0.0991812		0.115581	0.0169994
0.341898	0.353924		0.110462	0.0125159		0.19727	0.0988207		0.116243	0.0170531
0.342499	0.351995		0.111342	0.0125057		0.197454	0.09906		0.116681	0.01709
0.342692	0.351968		0.111615	0.0125872		0.197949	0.100395		0.117569	0.0172203
0.342874	0.352909		0.111904	0.0125951		0.198304	0.100657		0.1178	0.0172243
0.343468	0.356868		0.112802	0.0126257		0.198796	0.101288		0.118476	0.0172014
0.343668	0.357589		0.113071	0.0127039		0.198966	0.101647		0.118685	0.0171377
0.343855	0.358097		0.11335	0.0127696		0.199144	0.10196		0.118902	0.0172373
0.344464	0.357736		0.114227	0.0127605		0.199808	0.102636		0.119573	0.0171746
0.344668	0.355915		0.114772	0.0128364		0.199981	0.102929		0.119782	0.017283
0.34544	0.361285		0.115945	0.0128976		0.200491	0.102417		0.120002	0.0174274
0.34564	0.362332		0.116217	0.0129327		0.200659	0.102538		0.120691	0.0175358
0.345827	0.36297		0.117098	0.0129361		0.200839	0.102913		0.120898	0.0176204
0.346422	0.365889		0.117376	0.0129769		0.201353	0.103439		0.121115	0.0176871
0.346631	0.366587		0.117651	0.013063		0.201518	0.10368		0.121808	0.0175119
0.346821	0.366919		0.118537	0.0130777		0.201689	0.103916		0.122248	0.0176752
0.347397	0.368922		0.118807	0.0130924		0.202198	0.104292		0.12313	0.0178961
0.347603	0.369706		0.119065	0.0131876		0.202534	0.104486		0.123341	0.0179847
0.3478	0.370156		0.119946	0.0132159		0.203056	0.104821		0.124035	0.0180354
0.348383	0.372176		0.120235	0.013217		0.203215	0.104615		0.12425	0.018123
0.348591	0.372923		0.12051	0.0132725		0.203383	0.104339		0.124466	0.0182623
0.348788	0.373248		0.121405	0.013259		0.204059	0.10473		0.125152	0.0180165
0.349346	0.374861		0.121959	0.0133858		0.20423	0.104867		0.125363	0.0179916
0.349552	0.375779		0.123123	0.0134459		0.20475	0.105423		0.12557	0.0181728
0.350344	0.378201		0.123398	0.013473		0.204904	0.10562		0.126254	0.0181917
0.350552	0.378954		0.124273	0.013575		0.205065	0.105903		0.126472	0.0181559
0.350754	0.379465		0.124566	0.0135716		0.205592	0.106926		0.126679	0.0182832
0.351324	0.380811		0.124832	0.0135908		0.205756	0.107145		0.127354	0.0184096
0.351525	0.381579		0.12569	0.0136316		0.205926	0.107257		0.127785	0.0185161
0.351731	0.382223		0.125994	0.0136044		0.206456	0.107711		0.128703	0.018743
0.352305	0.383433		0.126275	0.0136463		0.206776	0.107923		0.128916	0.018753
0.352511	0.38273		0.127132	0.0138106		0.207299	0.107999		0.129585	0.0188336
0.352721	0.379709		0.127428	0.0137687		0.207466	0.107844		0.129811	0.0186833
0.353287	0.379572		0.1277	0.0137687		0.207627	0.107912		0.130024	0.0187241
0.353487	0.381428		0.12852	0.0139001		0.208316	0.108825		0.130691	0.0186097
0.353694	0.383135		0.129125	0.0138956		0.208474	0.10911		0.130929	0.0185589
0.354277	0.386389		0.130298	0.0140202		0.208998	0.10957		0.131146	0.0186614
0.354477	0.387532		0.130585	0.0140281		0.209167	0.109613		0.1318	0.0191003
0.35524	0.390446		0.131414	0.0141493		0.209329	0.109781		0.132031	0.0190406
0.355432	0.391436		0.131721	0.0141527		0.209844	0.109142		0.132248	0.0189988
0.355637	0.392102		0.132022	0.0141187		0.21001	0.108917		0.132906	0.0190605
0.356238	0.389193		0.132859	0.014258		0.210168	0.109164		0.133359	0.0192227
0.356436	0.391224		0.133157	0.0142478		0.210677	0.110209		0.134232	0.0193123
0.35664	0.393095		0.133453	0.0142082		0.211024	0.109232		0.134461	0.019375
0.357218	0.395792		0.134279	0.0144189		0.211543	0.111083		0.135119	0.0194447
0.357411	0.396807		0.134583	0.0144268		0.211718	0.111417		0.135357	0.0194775
0	3.6832e-05		0.13489	0.0144189		0.211877	0.111567		0.135592	0.0194795
1.96e-06	1.8416e-05		0.135724	0.0145141		0.212567	0.112052		0.136234	0.0194845
0.00026719	0.00138122		0.136309	0.0144687		0.212735	0.111628		0.136465	0.0194526
0.00051473	0.00208235		0.137402	0.0146885		0.213239	0.112395		0.136696	0.0195283
0.00075442	0.00272165		0.137709	0.0146874		0.213414	0.112573		0.137341	0.0200109
0.00129077	0.00375296		0.138583	0.014701		0.21358	0.112584		0.137574	0.0198338
0.00147544	0.003995		0.138876	0.0147417		0.214081	0.11299		0.137809	0.0196706
0.00167191	0.00421336		0.139174	0.0147338		0.214264	0.113114		0.138918	0.0198915
0.00222397	0.00476848		0.140009	0.0148595		0.214436	0.113278		0.13914	0.0198895
0.00242043	0.0049829		0.140298	0.0149128		0.214933	0.1135		0.139793	0.0202608
0.00262672	0.00518811		0.140611	0.0149332		0.215276	0.114247		0.140027	0.0200707
0.00320236	0.00563667		0.141477	0.0149105		0.21576	0.115339		0.140251	0.0200418
0.00339489	0.0057498		0.141758	0.0149479		0.215936	0.115572		0.140878	0.0203772
0.00359725	0.00589319		0.142045	0.0149785		0.216118	0.115544		0.141113	0.0201692
0.00418271	0.00632991		0.142891	0.0150804		0.216802	0.115509		0.142011	0.0203553
0.00437328	0.00652328		0.14347	0.0151846		0.21698	0.115738		0.142246	0.0202219
0.00457367	0.00669429		0.14462	0.0151869		0.217467	0.116397		0.142482	0.020209
0.00515521	0.00701921		0.144904	0.0152209		0.217642	0.116693		0.143122	0.0205752
0.00533595	0.00719416		0.14575	0.0152469		0.217826	0.11687		0.143348	0.0205066
0.00552849	0.00730597		0.146017	0.0153591		0.218323	0.117539		0.143581	0.020406
0.00613752	0.0076664		0.146306	0.0153908		0.218494	0.117808		0.144461	0.02062
0.00653438	0.00800447		0.147198	0.0153545		0.218673	0.117813		0.144699	0.0205842
0.00713556	0.0083557		0.147471	0.0154418		0.219163	0.118033		0.145341	0.0206768
0.00732024	0.0085175		0.14776	0.0154735		0.21952	0.118218		0.145568	0.0207484
0.00811591	0.00888582		0.148638	0.0154871		0.220019	0.118008		0.145803	0.0207365
0.00830255	0.00908051		0.148907	0.015563		0.220188	0.118233		0.146461	0.0209893
0.00849705	0.00925809		0.149191	0.015631		0.220363	0.118567		0.146685	0.021049
0.00910806	0.00954486		0.150086	0.0155958		0.221019	0.119513		0.147554	0.0211903
0.0092888	0.0096764		0.150622	0.0157465		0.221197	0.120058		0.147767	0.0212062
0.00947544	0.00980005		0.151772	0.0157997		0.221718	0.120649		0.147996	0.0211823
0.0100864	0.0100842		0.152048	0.0158677		0.221888	0.120471		0.148674	0.0211385
0.0102751	0.0102144		0.152957	0.0157793		0.222061	0.120112		0.148898	0.0210689
0.0104656	0.0103775		0.153232	0.0158145		0.22256	0.120501		0.149131	0.0211913
0.0110688	0.0106669		0.153499	0.0159085		0.222726	0.121017		0.150004	0.0216202
0.0112515	0.0107485		0.154371	0.0159912		0.222904	0.121198		0.150231	0.0216043
0.0114303	0.0108734		0.154646	0.0159934		0.223422	0.119454		0.150906	0.0215336
0.0120373	0.0111839		0.15491	0.0160501		0.223753	0.117199		0.151122	0.0216322
0.0122338	0.0112799		0.15581	0.0160331		0.224262	0.118602		0.151349	0.0217267
0.0124244	0.0114483		0.156091	0.016058		0.224427	0.119498		0.15202	0.0215058
0.0134067	0.0119705		0.156361	0.0161441		0.2246	0.120365		0.152228	0.0216361
0.0140098	0.0122652		0.157244	0.0161883		0.225286	0.121548		0.153139	0.0218183
0.0142102	0.0123257		0.157803	0.0162823		0.225451	0.121702		0.15335	0.0219845
0.0143969	0.0124599		0.158979	0.0163265		0.22596	0.122351		0.153573	0.0219845
0.0149941	0.0127795		0.159246	0.016391		0.226118	0.122521		0.154237	0.0217944
0.0151925	0.0128256		0.160103	0.016536		0.226282	0.122628		0.154437	0.0219277
0.0153772	0.0129532		0.160404	0.0165054		0.226821	0.122666		0.15465	0.0221656
0.0159686	0.0133241		0.160683	0.0165224		0.226982	0.123166		0.155565	0.0221566
0.0161768	0.0133491		0.161551	0.0165791		0.227143	0.123853		0.155785	0.0223368
0.0163674	0.0134412		0.161853	0.0165689		0.227669	0.124472		0.156467	0.0221129
0.0169528	0.0138016		0.162128	0.0166119		0.227997	0.124106		0.156679	0.0221417
0.0171532	0.0138424		0.162962	0.0167784		0.228525	0.123886		0.156892	0.0222542
0.0173379	0.0138845		0.163261	0.0167716		0.228686	0.124171		0.157589	0.0224751
0.0183281	0.0143699		0.163539	0.0167932		0.228842	0.124613		0.157805	0.0224264
0.0189136	0.0147895		0.164388	0.0169302		0.229535	0.126246		0.158694	0.0224721
0.0191198	0.0148158		0.164981	0.0168906		0.229698	0.126451		0.158905	0.0226174
0.0193163	0.0148553		0.166131	0.0169665		0.230227	0.126227		0.159111	0.0227956
0.01989	0.0152815		0.166427	0.0169087		0.230392	0.126153		0.159811	0.0225985
0.0201002	0.0153499		0.16727	0.0170446		0.230548	0.126341		0.160033	0.0226353
0.0203045	0.0153539		0.167574	0.0170344		0.231059	0.127345		0.160244	0.0228473
0.0208743	0.0156893		0.167866	0.0170322		0.231229	0.127328		0.161126	0.0228981
0.0210805	0.0157485		0.168687	0.0172032		0.23139	0.127308		0.161331	0.0229807
0.0212829	0.0157893		0.168988	0.0171817		0.231905	0.128517		0.162011	0.0229389
0.0222731	0.0162944		0.169295	0.0171692		0.232242	0.12888		0.162244	0.0231041
0.0228428	0.0165719		0.170138	0.017338		0.232755	0.129326		0.162457	0.0233161
0.0230373	0.0166903		0.170433	0.0173731		0.232935	0.129142		0.163126	0.0232494
0.0232377	0.0167351		0.170734	0.0173414		0.2331	0.128896		0.163357	0.0231479
0.0238035	0.01706		0.17156	0.0173833		0.233261	0.128893		0.164241	0.0235251
0.0240059	0.0171836		0.172162	0.0173777		0.233785	0.129844		0.164475	0.0233171
0.02422	0.0172599		0.173272	0.0175974		0.233948	0.130036		0.16469	0.0233569
0.0244224	0.0172823		0.173576	0.0176008		0.234106	0.130266		0.165343	0.0236674
0.0249961	0.0176006		0.174416	0.0176677		0.234627	0.131039		0.165574	0.0234683
0.0252043	0.0176769		0.174712	0.017696		0.234801	0.131186		0.165794	0.0234365
0.0254067	0.0177243		0.175019	0.017696		0.235483	0.131064		0.166687	0.0237062
0.0259784	0.0180637		0.175868	0.0178342		0.235651	0.13088		0.166914	0.0235171
0.0261886	0.0181465		0.176157	0.0178704		0.235811	0.130858		0.167567	0.0238853
0.0263969	0.0181821		0.176458	0.0178851		0.236493	0.130904		0.167794	0.0238704
0.0271631	0.0185846		0.177299	0.0179372		0.236654	0.130036		0.168018	0.0240078
0.0273674	0.0186319		0.177577	0.0179508		0.237162	0.131737		0.16866	0.0238445
0.027943	0.0189608		0.177878	0.0179746		0.237338	0.132511		0.168898	0.0238406
0.0281513	0.0190884		0.179317	0.0181389		0.237503	0.133096		0.16978	0.0241222
0.0283635	0.0191002		0.179621	0.0181072		0.238016	0.134593		0.170011	0.0242476
0.0289293	0.0193936		0.18045	0.0182238		0.238196	0.134954		0.170244	0.0241352
0.0291257	0.0195212		0.18074	0.0182465		0.238365	0.135111		0.170898	0.0243382
0.0293301	0.0195738		0.181041	0.018225		0.238866	0.135023		0.171129	0.0243859
0.0298939	0.0198474		0.181876	0.0182963		0.239043	0.135012		0.171366	0.0242367
0.0300963	0.0199487		0.182157	0.0183201		0.23971	0.135665		0.172224	0.0245133
0.0303104	0.0199776		0.183312	0.0184164		0.239891	0.136083		0.172462	0.0244049
[truncated: 6,332 more rows]
