# Supplementary material for: Programming mechanics in knitted materials, stitch by stitch
Source: Nat Commun. 2024 Mar 23;15:2622. doi: 10.1038/s41467-024-46498-z (PMC10960873; doi:10.1038/s41467-024-46498-z)
Supplement: Supplementary file 3 — Source Data [file 41467_2024_46498_MOESM3_ESM.zip › SourceData/Source Data for Supplementary Information/FigS11data.xls]

## Sheet: Fig. S11
Acrylic
	x	y
stockinette	0.165	0.753
garter	0.223	0.056
rib	0.01	0.119
seed	0.07	0.019
Cotton
	x	y
stockinette	0.122	0.545
garter	0.051	0.028
rib	0.003	0.046
seed	0.035	0.041
Wool Blend (Glove)
	x	y
stockinette	0.157	0.442
garter	0.134	0.068
rib	0.04	0.392
seed	0.1	0.111
Lace-Weight Acrylic
	x	y
stockinette	0.058	0.714
garter	0.049	0.115
rib	0.01	0.208
seed	0.025	0.126
Lace-Weight Blue Mohair
	x	y
stockinette	0.111	0.271
garter	0.095	0.1
rib	0.02	0.098
seed	0.077	0.086
Lace-Weight Cashmere
	x	y
stockinette	0.027	0.192
garter	0.024	0.041
rib	0.006	0.072
seed	0.021	0.027
Lace-Weight Alpaca Mohair
	x	y
stockinette	0.059	0.24
garter	0.065	0.046
rib	0.015	0.109
seed	0.071	0.052
Lace-Weight Bamboo
	x	y
stockinette	0.008	0.24
garter	0.015	0.043
rib	0.004	0.074
seed	0.013	0.029
