# Supplementary material for: Programming mechanics in knitted materials, stitch by stitch
Source: Nat Commun. 2024 Mar 23;15:2622. doi: 10.1038/s41467-024-46498-z (PMC10960873; doi:10.1038/s41467-024-46498-z)
Supplement: Supplementary file 3 — Source Data [file 41467_2024_46498_MOESM3_ESM.zip › SourceData/Source Data for Supplementary Information/TableS1data.xlsx]

## Sheet: sheet1
Acrylic and Cotton Bending Modulus Data
Yarn Type	Bending modulus 10 cm yarn (mN mm^2)	Bending modulus 15 cm yarn (mN mm^2)	Bending modulus 20cm yarn (mN mm^2)	Bending modulus 25 cm yarn (mN mm^2)		Average of all bending moduli (mN mm^2)	Standard deviation
Acrylic	41.1741	47.2958	51.121	45.1711		45.1539	5.96135
	44.0722	41.5526	51.9559	38.156
	47.849	44.8174	41.1295	39.015
	41.6613	34.5794	40.0575	52.055
	59.1886	44.6715	52.4831	45.0722
Cotton	76.556	51.2711	45.4722	66.7332		70.8136	21.3641
	59.6792	76.4127	61.8356	63.0623
	72.4007	63.9041	48.189	56.9195
	67.7429	93.4411	99.7541	52.361
	64.3794	103.992	130.928	61.2374
Glove Yarn Bending Modulus Data
Yarn Type	Bending modulus 10 cm yarn (mN mm^2)	Bending modulus 15 cm yarn (mN mm^2)	Bending modulus 20cm yarn (mN mm^2)	Bending modulus 25 cm yarn (mN mm^2)		Average of all bending moduli (mN mm^2)	Standard deviation
Wool blend (glove)	34.3125	34.3532	31.4472	32.2444		32.7929	4.2355
	32.9083	36.8764	36.3752	38.003
	27.5315	26.203	35.0091	31.8381
	24.794	26.0975	34.3938	40.0737
	31.1519	34.2203	37.7748	30.2508
Lace Weight Bending Modulus Data
Yarn Type	Bending modulus 6 cm yarn (mN mm^2)	Bending modulus 9 cm yarn (mN mm^2)	Bending modulus 10.5 cm yarn (mN mm^2)	Bending modulus 12 cm yarn (mN mm^2)	Bending modulus 15 cm yarn (mN mm^2)		Average of all bending moduli (mN mm^2)	Standard deviation
Alpaca mohair	7.93175	3.59713	5.72873	4.61547	2.67689		6.43649	2.04265
	9.33756	7.60776	5.41213	4.35253	8.3456
	8.34594	7.8524	5.82107	7.40007	10.1286
	4.36776	3.66341	6.02846	8.64292	7.82465
	6.98779	4.20596	5.95138	8.95257	5.13364
Blue mohair	6.41559	3.8409	4.73703	3.95013	4.90311		4.88699	1.33368
	4.46944	2.83607	5.09733	3.72052	4.78028
	1.8706	5.27572	5.89472	2.12633	6.34401
	4.66422	5.87078		6.10917	6.79167
	5.55427	6.02768		5.24367	5.87755
Cashmere	2.83338	3.93496	4.63483	2.01965	6.02599		4.3407	1.0691
	4.46864	4.16906	3.85925	3.30069	5.16039
	4.34333	4.16906	4.2971	3.68841	4.01013
	3.93772	6.33445	4.60312	3.21557	6.02459
	4.10453	6.54232	3.53574	4.77641	4.52817
Bamboo	2.45258	2.51389	2.72554	3.92985	4.49547		3.47746	0.779946
	2.39079	3.43105	2.7994	4.37338	3.31638
	2.84981	3.00709	4.18439	4.37338	3.62394
	3.05952	2.73611	3.96709	3.68162	3.75716
	2.27589	3.73883	3.56019	5.008	4.68515
Lace acrylic	3.29426	4.13122	3.23404	3.24647	4.92381		3.72478	0.806339
	2.76313	4.43298	3.03934	3.80273	4.88957
	3.66588	4.57233	2.93948	3.57681	4.8757
	2.79038	3.0061	3.60664	3.92724	5.39321
	2.65215	3.36503	2.56594	4.01782	4.40718
