# Supplementary material for: Programming mechanics in knitted materials, stitch by stitch
Source: Nat Commun. 2024 Mar 23;15:2622. doi: 10.1038/s41467-024-46498-z (PMC10960873; doi:10.1038/s41467-024-46498-z)
Supplement: Supplementary file 3 — Source Data [file 41467_2024_46498_MOESM3_ESM.zip › SourceData/Source Data for Supplementary Information/FigS7data.xlsx]

## Sheet: Fig. S7a
Bending				Contact
strain	ratio of total energy			strain	ratio of total energy
-0.0644812	0.655058			-0.0644812	0.344942
-0.042207	0.695492			-0.042207	0.304508
-0.0199327	0.729746			-0.0199327	0.270254
0.00234154	0.75686			0.00234154	0.24314
0.0246158	0.777079			0.0246158	0.222921
0.0468901	0.791021			0.0468901	0.208979
0.0691643	0.799133			0.0691643	0.200867
0.0914386	0.802158			0.0914386	0.197842
0.113713	0.799891			0.113713	0.200109
0.135987	0.796021			0.135987	0.203979
0.158261	0.788353			0.158261	0.211647
0.180536	0.778035			0.180536	0.221965
0.20281	0.769566			0.20281	0.230434
0.225084	0.761124			0.225084	0.238875
0.247358	0.749089			0.247358	0.250911
0.269633	0.736857			0.269633	0.263142
0.291907	0.731041			0.291907	0.268959
0.314181	0.714049			0.314181	0.285951
0.336455	0.708432			0.336455	0.291568
0.35873	0.691334			0.35873	0.308666
0.381004	0.676071			0.381004	0.323928
0.403278	0.667379			0.403278	0.332621
0.425552	0.649737			0.425552	0.350263
0.447827	0.634145			0.447827	0.365855
0.470101	0.623684			0.470101	0.376316
0.492375	0.605488			0.492375	0.394512
0.514649	0.594437			0.514649	0.405563
0.536924	0.576088			0.536924	0.423912
0.559198	0.564911			0.559198	0.435089
0.581472	0.535279			0.581472	0.464721
0.603746	0.524244			0.603746	0.475756
0.626021	0.497191			0.626021	0.502809
0.648295	0.485079			0.648295	0.514921
0.670569	0.459366			0.670569	0.540634
0.692843	0.441513			0.692843	0.558487

## Sheet: Fig. S7b
Bending				Contact
strain	ratio of total energy			strain	ratio of total energy
-0.0832978	0.78038			-0.0832978	0.21962
-0.0401589	0.784872			-0.0401589	0.215128
0.00298001	0.778968			0.00298001	0.221032
0.0461189	0.7684			0.0461189	0.2316
0.0892579	0.764645			0.0892579	0.235355
0.132397	0.748219			0.132397	0.251781
0.175536	0.740076			0.175536	0.259924
0.218675	0.725442			0.218675	0.274558
0.261814	0.708038			0.261814	0.291962
0.304952	0.692739			0.304952	0.307261
0.348091	0.678663			0.348091	0.321337
0.39123	0.659501			0.39123	0.340499
0.434369	0.641927			0.434369	0.358073
0.477508	0.622891			0.477508	0.377109
0.520647	0.605287			0.520647	0.394713
0.563786	0.58614			0.563786	0.41386
0.606925	0.566531			0.606925	0.433469
0.650064	0.545816			0.650064	0.454184
0.693203	0.524751			0.693203	0.475249
0.736342	0.502692			0.736342	0.497308
0.779481	0.479593			0.779481	0.520407
0.82262	0.455155			0.82262	0.544845
0.865759	0.429329			0.865759	0.570671
0.908897	0.402098			0.908897	0.597902
0.952036	0.373263			0.952036	0.626737
0.995175	0.343032			0.995175	0.656968
1.03831	0.311561			1.03831	0.688439
1.08145	0.277655			1.08145	0.722345
1.12459	0.240287			1.12459	0.759713
1.16773	0.200148			1.16773	0.799852

## Sheet: Raw Energy Data
Stretch in X						Stretch in Y
strain in x	strain in y	bending energy	contact energy	total energy		strain in x	strain in y	bending energy	contact energy	total energy
-0.0644812	0.0284026	0.0964698	0.1832	0.27967		0.0184171	-0.0832978	0.0560061	0.199008	0.255014
-0.042207	0.0170271	0.0815385	0.186232	0.267771		0.0211325	-0.0401589	0.0546898	0.199531	0.254221
-0.0199327	-0.0029407	0.0702861	0.189789	0.260075		0.0164518	0.00298001	0.0562816	0.19835	0.254632
0.00234154	-0.017473	0.0621875	0.193581	0.255769		0.00945191	0.0461189	0.0592698	0.196645	0.255915
0.0246158	-0.0361209	0.0566302	0.197406	0.254037		0.00828349	0.0892579	0.0607262	0.197293	0.258019
0.0468901	-0.04722	0.0531893	0.20133	0.254519		-0.0011557	0.132397	0.0657618	0.195425	0.261186
0.0691643	-0.063541	0.0515469	0.205076	0.256622		-0.0038525	0.175536	0.0688821	0.196127	0.265009
0.0914386	-0.0626008	0.0511672	0.207459	0.258626		-0.0114265	0.218675	0.0741624	0.195954	0.270116
0.113713	-0.0802843	0.0528316	0.211183	0.264015		-0.019839	0.261814	0.0807246	0.195765	0.27649
0.135987	-0.0892998	0.0548322	0.21398	0.268812		-0.0264247	0.304952	0.0872842	0.196787	0.284072
0.158261	-0.0932962	0.0578991	0.215665	0.273564		-0.0326138	0.348091	0.0941122	0.198765	0.292877
0.180536	-0.103093	0.0626007	0.219428	0.282029		-0.0406526	0.39123	0.103242	0.199967	0.30321
0.20281	-0.116284	0.0669581	0.223615	0.290574		-0.0480468	0.434369	0.112863	0.202333	0.315196
0.225084	-0.152392	0.0715213	0.227887	0.299408		-0.0561207	0.477508	0.12404	0.204884	0.328925
0.247358	-0.158252	0.0772245	0.230552	0.307776		-0.0636014	0.520647	0.135869	0.208353	0.344222
0.269633	-0.166776	0.0836154	0.234142	0.317757		-0.0717811	0.563786	0.149811	0.212174	0.361985
0.291907	-0.169459	0.0872248	0.237081	0.324306		-0.0801205	0.606925	0.16573	0.216605	0.382335
0.314181	-0.175767	0.095615	0.23876	0.334375		-0.0888922	0.650064	0.184244	0.221415	0.405658
0.336455	-0.187416	0.0999359	0.242817	0.342753		-0.0978252	0.693203	0.205593	0.227008	0.432601
0.35873	-0.19892	0.11215	0.251189	0.363339		-0.107137	0.736342	0.230695	0.233192	0.463887
0.381004	-0.197235	0.121337	0.253243	0.37458		-0.116744	0.779481	0.260503	0.240073	0.500576
0.403278	-0.206297	0.128355	0.257535	0.38589		-0.126685	0.82262	0.296446	0.247647	0.544093
0.425552	-0.221028	0.1419	0.263224	0.405123		-0.137079	0.865759	0.340315	0.256027	0.596343
0.447827	-0.240712	0.155604	0.269712	0.425316		-0.147746	0.908897	0.394705	0.265446	0.660151
0.470101	-0.248154	0.167129	0.276991	0.44412		-0.15874	0.952036	0.463548	0.276074	0.739622
0.492375	-0.241935	0.180852	0.277568	0.45842		-0.17016	0.995175	0.552409	0.288438	0.840847
0.514649	-0.264322	0.195865	0.28708	0.482945		-0.182354	1.03831	0.669131	0.302823	0.971954
0.536924	-0.266522	0.217289	0.295291	0.51258		-0.193663	1.08145	0.824806	0.317039	1.14184
0.559198	-0.271962	0.22915	0.297524	0.526675		-0.205238	1.12459	1.06248	0.336049	1.39853
0.581472	-0.297007	0.26521	0.305476	0.570686		-0.216992	1.16773	1.43724	0.359642	1.79688
0.603746	-0.306583	0.287318	0.316602	0.60392
0.626021	-0.275804	0.330993	0.327294	0.658287
0.648295	-0.299611	0.356417	0.335761	0.692178
0.670569	-0.311335	0.402719	0.342183	0.744901
0.692843	-0.324794	0.444044	0.35104	0.795085
