# Supplementary material for: Programming mechanics in knitted materials, stitch by stitch
Source: Nat Commun. 2024 Mar 23;15:2622. doi: 10.1038/s41467-024-46498-z (PMC10960873; doi:10.1038/s41467-024-46498-z)
Supplement: Supplementary file 3 — Source Data [file 41467_2024_46498_MOESM3_ESM.zip › SourceData/Source Data for Supplementary Information/FigS2data.xls]

## Sheet: Fig. S2a
Experimental Data														Simulation Data
Stockinette			Garter			Rib			Seed					Stockinette			Garter			Rib			Seed
Strain	Stress		Strain	Stress		Strain	Stress		Strain	Stress				Strain	Stress		Strain	Stress		Strain	Stress		Strain	Stress
0	0		0	0		0	0		0	0				0.010175	0.00664634		0.0163145	0.0071525		0.0192743	0.00048283		0.0186378	0.00529197
-1.74017e-05	0		-0.0001601	0		0.0001254	0		7.34e-06	0				0.0254807	0.0157151		0.0379382	0.0113613		0.105654	0.00277545		0.0417886	0.0110171
-3.47692e-05	0		-0.0003202	0		0.0002508	0		1.4691e-05	0				0.0407864	0.0233979		0.0595619	0.0204475		0.192033	0.00434587		0.0649395	0.0151993
-5.21026e-05	0		-0.0004803	0		0.0003762	0		2.2042e-05	0				0.0560921	0.0299779		0.0811856	0.0281744		0.278412	0.0052525		0.0880903	0.0189119
-6.94018e-05	0		-0.0009605	0		0.00050161	0		2.9398e-05	0				0.0713978	0.0356779		0.102809	0.0264142		0.364791	0.00573544		0.111241	0.022443
-0.00048068	0		-0.0010111	0		0.00083815	0		0.00012602	0				0.0867034	0.0406713		0.124433	0.0365579		0.45117	0.00623732		0.134392	0.0251555
-0.000891955	0		-0.0002026	0		0.00117468	0		0.00022266	0				0.102009	0.0451534		0.146057	0.0470485		0.537549	0.00679125		0.157543	0.0277447
-0.00130323	0		6.6895e-05	0		0.00151122	0		0.0003193	0				0.117315	0.0492595		0.16768	0.0480717		0.623929	0.00740258		0.180694	0.030138
-0.0017145	0		0.00033639	0		0.00184776	0		0.00041597	0				0.13262	0.0529989		0.189304	0.0475833		0.710308	0.00808878		0.203845	0.0326603
-0.00121305	0		0.00060588	0		0.00186182	0		0.00039137	0				0.147926	0.0566126		0.210928	0.0507538		0.796687	0.00886778		0.226995	0.0356564
-0.000711384	0		0.00060772	0		0.00187591	0		0.00036678	0				0.163232	0.0601745		0.232552	0.0457207		0.883066	0.00975155		0.250146	0.0390013
-0.000209499	0		0.0005185	0		0.00189	0		0.00034218	0				0.178538	0.0635983		0.254175	0.0459651		0.969445	0.0107005		0.273297	0.0422232
0.000292604	0		0.00042929	0		0.00190411	0		0.00031759	0				0.193843	0.0666533		0.275799	0.0510259		1.05582	0.0118303		0.296448	0.0459334
0.000234664	0		0.00034007	0		0.00151579	0		0.00024667	0				0.209149	0.0698552		0.297423	0.0801161		1.1422	0.0131835		0.319599	0.050344
0.000176725	0		0.00025086	0		0.00112797	0		0.00017574	0				0.224455	0.0735156		0.319046	0.0880347		1.22858	0.0147259		0.34275	0.0548659
0.000118787	0		0.00016164	0		0.00074065	0		0.00010482	0				0.23976	0.0770864		0.34067	0.062377		1.31496	0.0164828		0.365901	0.0598308
6.08491e-05	0		0.00016941	0		0.00035382	0		3.39e-05	0				0.255066	0.0806256		0.362294	0.084484		1.40134	0.0186234		0.389051	0.065339
-0.000353315	0		0.00017718	0		0.00032242	0		2.2137e-05	0				0.270372	0.0842709		0.383918	0.109052		1.48772	0.0212825		0.412202	0.0714928
-0.000767429	0		0.00018498	0		0.00029103	0		1.0374e-05	0				0.285677	0.088093		0.405541	0.107866		1.5741	0.0244892		0.435353	0.0783949
-0.00118149	0		0.00019279	0		0.00025964	0		-1.39e-06	0				0.300983	0.0920967		0.427165	0.0915684		1.66048	0.0284879		0.458504	0.0861999
-0.00159551	0		0.00020062	0		0.00022825	0		-1.315e-05	0				0.316289	0.096288		0.448789	0.10739		1.74686	0.0336754		0.481655	0.0951151
-0.00163095	0		0.00020847	0		0.00014298	0		0.00011368	0				0.331594	0.100727		0.470412	0.149807		1.83324	0.0400891		0.504806	0.105231
-0.0016664	0		-0.0002765	0		5.7757e-05	0		0.00024051	0				0.3469	0.105442		0.492036	0.120958		1.91962	0.0493349		0.527957	0.117124
-0.00170184	0		-0.0005268	0		-2.743e-05	0		0.00036733	0				0.362206	0.11045		0.51366	0.160724		2.006	0.0635539		0.551108	0.131403
-0.00173728	0		-0.0007771	0		-0.0001126	0		0.00049416	0				0.377511	0.115721		0.535284	0.213663		2.09237	0.0856331		0.574258	0.148256
-0.00125558	0		-0.0010275	0		-0.0002811	0		0.00041089	0				0.392817	0.121419		0.556907	0.242307		2.17875	0.124557		0.597409	0.168922
-0.000772948	0		-0.0012778	0		-0.0004495	0		0.00032766	0				0.408123	0.127521		0.578531	0.244125		2.26513	0.205439		0.62056	0.194605
-0.000289376	0		-0.0015281	0		-0.000618	0		0.00024447	0				0.423428	0.134055		0.600155	0.239577		2.35151	0.425141		0.643711	0.227113
0.000195131	0		-0.0017784	0		-0.0007865	0		0.00016133	0				0.438734	0.141127		0.621778	0.284643		2.43789	1.32571		0.666862	0.26914
0.00108972	0		-0.0017474	0		-0.0008331	0		0.00113875	0				0.45404	0.148751								0.690013	0.325227
0.00198832	0		-0.0017165	0		-0.0008796	0		0.00211624	0				0.469345	0.156989								0.713164	0.402081
0.00289092	0		-0.0016855	0		-0.0009261	0		0.00309381	0				0.484651	0.165615								0.736314	0.511906
0.00379751	0		-0.0016545	0		-0.0009726	0		0.00407145	0				0.499957	0.175332								0.759465	0.677198
0.00338235	0		-0.0016235	0		-0.0010333	0		0.00609412	0				0.515263	0.186277								0.782616	0.941927
0.0029672	0		-0.0015926	0		-0.0010936	0		0.0101395	0.00077797				0.530568	0.198001								0.805767	1.40805
0.00255205	0		-0.0015616	0		-0.0011535	0		0.0121621	0.00142627				0.545874	0.210907								0.828918	2.34257
0.00213691	0		-0.0015089	0		-0.0012132	0		0.0120415	0.00207457				0.56118	0.225165								0.852069	4.63166
0.00266198	0		-0.0014871	0		-0.0010902	0		0.0119208	0.00246356				0.576485	0.240946
0.00318704	0		-0.0014654	0		-0.0009671	0		0.0116798	0.00259322				0.591791	0.258718
0.00371211	0		-0.0014437	0		-0.0008441	0		0.0113933	0.0101136				0.607097	0.278697
0.00423719	0		-0.0014219	0		-0.000721	0		0.0111068	0.00220424				0.622402	0.301086
0.00421902	0		-0.0014002	0		-0.0009594	0		0.0108204	0.00194491				0.637708	0.326483
0.00420085	0		-0.0013567	0		-0.0011977	0		0.0105339	0.00181525				0.653014	0.35583
0.00418269	0		-0.0011299	0		-0.001436	0		0.0104745	0.00181525
0.00416452	0		-0.0009031	0		-0.0016743	0		0.0103556	0.00155593
0.00399766	0		-0.0006763	0		-0.0016516	0		0.0102962	0.00142627
0.00383081	0		-0.0004495	0		-0.0016289	0		0.0103604	0.00142627
0.00366395	0		-0.0002227	0		-0.0016062	0		0.0104247	0.00142627
0.00349709	0		4.15e-06	0		-0.0015835	0		0.0104889	0.00142627
0.00345468	0		0.000231	0		-0.0014226	0		0.0105532	0.00142627
0.00341228	0		0.00045787	0		-0.0012615	0		0.0101962	0.00142627
0.00336987	0		0.00018818	0		-0.0011004	0		0.0098391	0.00142627
0.00332746	0		-8.152e-05	0		-0.0009393	0		0.00948205	0.00142627
0.00332773	0		-0.0003512	0		-0.0009323	0		0.009125	0.00142627
0.00332799	0		-0.0006209	0		-0.0009253	0		0.0089707	0.00142627
0.00332825	0		-0.00143	0		-0.0009183	0		0.00881643	0.00142627
0.00332852	0		-0.0016997	0		-0.0009113	0		0.0086622	0.00142627
0.00333013	0		-0.0018527	0		-0.0005104	0		0.008508	0.00142627
0.00333173	0		-0.0020058	0		-0.0001094	0		0.00857232	0.00142627
0.00333334	0		-0.0021588	0		0.00029161	0		0.00863672	0.00129661
0.00333495	0		-0.0023119	0		0.0006927	0		0.00870122	0.00129661
0.003529	0		-0.0024649	0		0.00836511	0		0.00876582	0.00129661
0.00372308	0		-0.002618	0		0.0160381	0		0.00876915	0.00129661
0.00391719	0		-0.002771	0		0.0237115	0		0.00877248	0.00129661
0.00411134	0		-0.0029241	0		0.0313855	0.00089922		0.00877582	0.00129661
0.00569477	0		-0.0028373	0		0.0363124	0.00089922		0.00877915	0.00129661
0.00727822	0		-0.0027506	0		0.0412397	0.00089922		0.00874622	0.00129661
0.00886168	0		-0.0026638	0		0.0461671	0.00129888		0.00871328	0.00129661
0.0104452	0		-0.002577	0		0.0510949	0.00129888		0.00868035	0.00129661
0.0125112	0.000775392		-0.0024903	0		0.0557431	0.00139879		0.00864742	0.00129661
0.0135444	0.00124063		-0.0024035	0		0.0603914	0.00139879		0.0086996	0.00129661
0.0145776	0.00186094		-0.0023167	0		0.0650397	0.00129888		0.00875181	0.00129661
0.014747	0.0021711		-0.00223	0		0.0696882	0.00129888		0.00880403	0.00129661
0.0149165	0.00248125		-0.0022059	0		0.0704505	0.00139879		0.00885627	0.00129661
0.015086	0.00263633		-0.0021817	0		0.0712128	0.00139879		0.00890909	0.00129661
0.0152556	0.00263633		-0.0021575	0		0.0719751	0.00139879		0.00896192	0.00129661
0.0149696	0.00248125		-0.0021333	0		0.0727374	0.00139879		0.00901475	0.00129661
0.0146835	0.00232618		-0.002109	0		0.0726028	0.00139879		0.00906758	0.00129661
0.0143975	0.0021711		-0.0020847	0		0.0723337	0.00109905		0.00887252	0.00246356
0.0141115	0.00201602		-0.0020603	0		0.0734441	0.00089922		0.00867745	0.00116695
0.0136921	0.00186094		-0.0020359	0		0.074689	0.00079931		0.00848238	0.00116695
0.0134824	0.00170586		-0.0011231	0		0.075934	0.00079931		0.00828732	0.00116695
0.0132727	0.00170586		-0.0002103	0		0.0771789	0.00079931		0.00869316	0.00116695
0.0137003	0.00170586		0.00344089	0		0.0769273	0.00079931		0.00909903	0.00116695
0.014128	0.00170586		0.00435369	0		0.0766756	0.00079931		0.00950494	0.00116695
0.0145556	0.00170586		0.00661277	0.00121206		0.076424	0.00079931		0.00991087	0.00116695
0.0149833	0.00170586		0.00795988	0.00328988		0.0761724	0.00079931		0.00942548	0.00116695
0.0149835	0.00170586		0.00998206	0.0050214		0.0757418	0.00079931		0.00894009	0.00116695
0.0149837	0.00170586		0.0108376	0.00675292		0.0753112	0.00079931		0.0084547	0.00116695
0.0149839	0.00170586		0.0110188	0.00606031		0.0748807	0.00079931		0.00796931	0.00116695
0.0149841	0.00170586		0.0112	0.00675292		0.0744502	0.00079931		0.00775524	0.00116695
0.0147554	0.00170586		0.0115627	0.00675292		0.0742861	0.00079931		0.00754118	0.00116695
0.0145269	0.00170586		0.0117442	0.00675292		0.0741219	0.00079931		0.00732711	0.00116695
0.0142984	0.00170586		0.0119257	0.00657977		0.0739577	0.00079931		0.00711304	0.00116695
0.01407	0.00170586		0.0121073	0.00657977		0.0737935	0.00079931		0.00708985	0.00116695
0.014323	0.00170586		0.0121192	0.00675292		0.0736548	0.00079931		0.00706667	0.00116695
0.0145761	0.00170586		0.012131	0.00588716		0.0735162	0.00069939		0.00704349	0.00116695
0.0148293	0.00170586		0.0121429	0.00657977		0.0733775	0.00069939		0.0070203	0.00116695
0.0150827	0.00170586		0.0121667	0.00519455		0.0732388	0.00069939		0.00715859	0.00116695
0.0150374	0.00170586		0.0122025	0.00415564		0.0730749	0.00069939		0.00729687	0.00116695
0.014992	0.00170586		0.0122835	0.00415564		0.072911	0.00069939		0.00743517	0.00116695
0.0149466	0.00170586		0.0123646	0.00415564		0.0727471	0.00069939		0.00757346	0.00116695
0.0149013	0.00170586		0.0124456	0.00415564		0.0725831	0.00069939		0.00757782	0.00116695
0.0149282	0.00170586		0.0125266	0.00415564		0.072776	0.00069939		0.00758217	0.00116695
0.0149551	0.00170586		0.0126076	0.00415564		0.0729689	0.00069939		0.00758653	0.00116695
0.0149821	0.00170586		0.0126886	0.00415564		0.0731619	0.00069939		0.00759089	0.00116695
0.015009	0.00170586		0.0127697	0.00415564		0.0733548	0.00049957		0.00757622	0.00116695
0.0150323	0.00170586		0.0128507	0.00415564		0.0731366	0.00059948		0.00756156	0.00116695
0.0150557	0.00170586		0.0134114	0.00415564		0.0729185	0.00059948		0.00754689	0.00116695
0.015079	0.00170586		0.0139723	0.00415564		0.0727003	0.00049957		0.00753222	0.00116695
0.0151024	0.00170586		0.0145335	0.00415564		0.0724822	0.00049957		0.00753321	0.00116695
0.0151836	0.00170586		0.0156565	0.00415564		0.0723055	0.00049957		0.00753419	0.00116695
0.0152649	0.00170586		0.0162183	0.00415564		0.0721288	0.00049957		0.00753518	0.00116695
0.0153462	0.00170586		0.0167804	0.00415564		0.0719522	0.00049957		0.00753617	0.00116695
0.0154274	0.00170586		0.0194226	0.0050214		0.0717756	0.00049957		0.00759527	0.00116695
0.0153435	0.00170586		0.02081	0.00588716		0.0718834	0.00049957		0.00765437	0.00116695
0.0152595	0.00170586		0.0215039	0.00588716		0.0719913	0.00049957		0.00771347	0.00116695
0.0151756	0.00170586		0.0221979	0.00588716		0.0720991	0.00049957		0.00777257	0.00116695
0.0150916	0.00170586		0.0226226	0.00606031		0.0722069	0.00049957		0.00770928	0.00116695
0.0151334	0.00170586		0.0223532	0.00606031		0.0721604	0.00049957		0.007646	0.00116695
0.0151752	0.00170586		0.0220838	0.00606031		0.0721138	0.00049957		0.00758271	0.00116695
0.015217	0.00170586		0.0218144	0.00675292		0.0720673	0.00059948		0.00751943	0.00116695
0.0152588	0.00170586		0.021545	0.00571401		0.0720207	0.00059948		0.00760068	0.00116695
0.0152142	0.00170586		0.0207813	0.00484825		0.072231	0.00059948		0.00768193	0.00116695
0.0151695	0.00170586		0.0208256	0.00432879		0.0724412	0.00059948		0.00776318	0.00116695
0.0151249	0.00170586		0.0208698	0.0050214		0.0726515	0.00059948		0.00784443	0.00116695
0.0150803	0.00170586		0.0209141	0.00398249		0.0728618	0.0805303		0.0152113	0.00142627
0.0150226	0.00170586		0.0209585	0.00398249		0.0729291	0.00059948		0.0188947	0.00181525
0.0149649	0.00170586		0.0210028	0.00363619		0.0729964	0.00059948		0.0225781	0.00246356
0.0149073	0.00170586		0.0210472	0.00363619		0.0730637	0.00059948		0.0247783	0.00350085
0.0148496	0.00170586		0.0210916	0.00363619		0.0731311	0.00059948		0.0258785	0.00376017
0.0148681	0.00170586		0.0211331	0.00363619		0.0730989	0.00059948		0.0269695	0.00401949
0.0148866	0.00170586		0.0211745	0.00363619		0.0730667	0.00059948		0.0269603	0.00401949
0.0149051	0.00170586		0.021216	0.00363619		0.0730345	0.00059948		0.0269419	0.00350085
0.0149236	0.00170586		0.0212576	0.00363619		0.0730023	0.00059948		0.02692	0.00324152
0.0149997	0.00170586		0.0212992	0.00363619		0.0729926	0.00059948		0.0268981	0.00324152
0.0150757	0.00170586		0.0213408	0.00363619		0.0729829	0.00059948		0.0268763	0.00311186
0.0151517	0.00170586		0.0213825	0.00363619		0.0729731	0.00059948		0.0268545	0.00311186
0.0152277	0.00170586		0.0214243	0.00363619		0.0729634	0.00059948		0.0338196	0.00272288
0.0151901	0.00170586		0.0218888	0.00328988		0.0728957	0.0804303		0.0361423	0.00272288
0.0151525	0.00170586		0.0220436	0.00328988		0.072828	0.0804303		0.0409289	0.00376017
0.0151149	0.00170586		0.0221985	0.00328988		0.0727603	0.0804303		0.0425468	0.00453813
0.0150773	0.00170586		0.0223533	0.00328988		0.0726927	0.0804303		0.0425692	0.00505678
0.0150118	0.00170586		0.0225081	0.00328988		0.0724655	0.0804303		0.0426142	0.00570508
0.0149464	0.00170586		0.022663	0.00328988		0.0722383	0.0804303		0.0424921	0.00583474
0.014881	0.00170586		0.0225297	0.00328988		0.0720111	0.0804303		0.0423699	0.00557542
0.0148157	0.00170586		0.0223963	0.00328988		0.071784	0.00049957		0.0422113	0.00440847
0.0153607	0.00170586		0.022263	0.00328988		0.0719017	0.00049957		0.0422968	0.00414915
0.0159058	0.00170586		0.0221297	0.00328988		0.0720195	0.00049957		0.0423824	0.00414915
0.016451	0.00170586		0.0219964	0.00328988		0.0721372	0.00049957		0.042468	0.00401949
0.0169961	0.00170586		0.0218631	0.00328988		0.0722551	0.0804303		0.0425345	0.00376017
0.0206008	0.00170586		0.0217298	0.00328988		0.0726874	0.00049957		0.0425677	0.00363051
0.0242056	0.00170586		0.0215965	0.00328988		0.0731198	0.00049957		0.0426009	0.00363051
0.0278103	0.00170586		0.0215998	0.00311673		0.0735522	0.00049957		0.0426533	0.00363051
0.0324692	0.00263633		0.0216031	0.00311673		0.0739846	0.00049957		0.0427056	0.00350085
0.032997	0.00294649		0.0216064	0.00311673		0.0742898	0.00059948		0.042758	0.00350085
0.0334852	0.00325665		0.0216097	0.00311673		0.074595	0.00059948		0.0428104	0.00350085
0.0334455	0.00325665		0.0216131	0.00311673		0.0749003	0.00059948		0.0431764	0.00350085
0.0334063	0.00325665		0.0216165	0.00311673		0.0752056	0.00059948		0.0435428	0.00350085
0.0333675	0.00325665		0.0216199	0.00311673		0.0806083	0.00059948		0.0439095	0.00350085
0.0347724	0.00325665		0.0216233	0.00311673		0.0860111	0.00089922		0.0442764	0.00350085
0.0361776	0.00325665		0.0216938	0.00311673		0.091414	0.00089922		0.0441976	0.00350085
0.037583	0.00325665		0.0217642	0.00311673		0.096817	0.00179844		0.0441189	0.00350085
0.0389887	0.00310157		0.0218347	0.00311673		0.103683	0.00179844		0.0440401	0.00350085
0.0446062	0.00294649		0.0219051	0.00311673		0.11055	0.00189836		0.0439614	0.00350085
0.0474155	0.00294649		0.0219756	0.00311673		0.117416	0.00189836		0.0435845	0.00350085
0.0505162	0.00387696		0.0220461	0.00311673		0.124283	0.00169853		0.0428311	0.00337118
0.0508072	0.00449727		0.0221165	0.00311673		0.131747	0.00169853		0.0424546	0.00337118
0.0510983	0.00527266		0.022187	0.00311673		0.155346	0.00289749		0.0425262	0.00337118
0.0513895	0.0057379		0.0220011	0.00311673		0.155949	0.00249784		0.0425979	0.00337118
0.0514962	0.00604806		0.0218151	0.00311673		0.156551	0.00259775		0.0426696	0.00337118
0.0516029	0.00604806		0.0216292	0.00311673		0.156513	0.00259775		0.0427413	0.00337118
0.0517097	0.0057379		0.0214432	0.00311673		0.156474	0.00259775		0.0428211	0.00337118
0.0518166	0.00527266		0.0212573	0.00311673		0.156436	0.00279758		0.042901	0.00337118
0.0531189	0.00480743		0.0210714	0.00311673		0.156397	0.00279758		0.0429811	0.00337118
0.0570263	0.00434219		0.0208854	0.00311673		0.156495	0.00279758		0.0430612	0.00337118
0.0578391	0.00449727		0.0206995	0.00311673		0.156594	0.00179844		0.0430557	0.00337118
0.0594648	0.00542774		0.0207559	0.00311673		0.156692	0.00189836		0.0430502	0.00337118
0.0603205	0.00713361		0.0208124	0.00311673		0.15679	0.00189836		0.0430447	0.00337118
0.0603635	0.00759884		0.0208689	0.00311673		0.156585	0.00139879		0.0430392	0.00337118
0.0604065	0.00744376		0.0209253	0.00311673		0.15638	0.00139879		0.0430205	0.00337118
0.0604495	0.00713361		0.0209818	0.00311673		0.156176	0.00129888		0.0430017	0.00337118
0.0605164	0.00666837		0.0210382	0.00311673		0.155973	0.00129888		0.042983	0.00337118
0.0605834	0.00728868		0.0210947	0.00311673		0.157185	0.00129888		0.0429643	0.00337118
0.0607173	0.00589298		0.0211511	0.00311673		0.158398	0.00129888		0.042945	0.00337118
0.0609217	0.00589298		0.021111	0.00311673		0.15961	0.00119896		0.0429257	0.00337118
0.0611261	0.0057379		0.0210708	0.00311673		0.160823	0.00119896		0.0429064	0.00337118
0.0613304	0.00558282		0.0210308	0.00311673		0.168108	0.00119896		0.0428871	0.00337118
0.0615348	0.00542774		0.0209908	0.00311673		0.175394	0.00119896		0.0427951	0.00337118
0.0611318	0.00527266		0.0209508	0.00311673		0.182679	0.00119896		0.0427031	0.00337118
0.0607289	0.00511759		0.0209109	0.00311673		0.189965	0.00179844		0.0426112	0.00337118
0.059923	0.00496251		0.020871	0.00311673		0.194347	0.00179844		0.0425192	0.00337118
0.0603618	0.00496251		0.0208312	0.00311673		0.203112	0.00199827		0.0428431	0.00337118
0.0608007	0.00480743		0.0208444	0.00311673		0.207495	0.00199827		0.0431674	0.00337118
0.0612395	0.00480743		0.0208576	0.00311673		0.209503	0.00189836		0.0434921	0.00337118
0.0616783	0.00480743		0.0208708	0.00311673		0.211512	0.00189836		0.0438173	0.00337118
0.0614328	0.00480743		0.020884	0.00311673		0.21352	0.00199827		0.0438043	0.00337118
0.0611874	0.00480743		0.0208973	0.00311673		0.215528	0.00199827		0.0437914	0.00337118
0.0609421	0.00480743		0.0209105	0.00311673		0.215293	0.00199827		0.0437784	0.00337118
0.0606967	0.00480743		0.0209237	0.00311673		0.214587	0.00189836		0.0437655	0.00337118
0.0605591	0.00480743		0.0209369	0.00311673		0.215076	0.00189836		0.0438059	0.00337118
0.0604214	0.00480743		0.020856	0.00311673		0.215565	0.00129888		0.0438463	0.00337118
0.0602838	0.00480743		0.0207752	0.00311673		0.216054	0.00129888		0.0438866	0.00337118
0.0601461	0.00480743		0.0206943	0.00311673		0.216143	0.00099913		0.043927	0.00337118
0.060231	0.00480743		0.0206134	0.00311673		0.215743	0.00099913		0.0445306	0.00337118
0.0603159	0.00480743		0.0205326	0.00311673		0.215343	0.00099913		0.0451343	0.00337118
0.0604009	0.00480743		0.0204517	0.00311673		0.214943	0.00099913		0.0457382	0.00337118
0.0604858	0.00480743		0.0203709	0.00311673		0.21498	0.00099913		0.0463424	0.00337118
0.0605515	0.00480743		0.0202901	0.00311673		0.215017	0.00099913		0.0463477	0.00337118
0.060618	0.00480743		0.0205155	0.00311673		0.215054	0.00099913		0.0463531	0.00337118
0.0606852	0.00480743		0.0207409	0.00311673		0.215091	0.00099913		0.0463584	0.00337118
0.060753	0.00480743		0.0209663	0.00311673		0.215142	0.00099913		0.0463637	0.00337118
0.0607518	0.00480743		0.0211917	0.00311673		0.215193	0.00099913		0.0463494	0.00337118
0.0607507	0.00480743		0.0214171	0.00311673		0.215244	0.00099913		0.046335	0.00337118
0.0607495	0.00480743		0.0216425	0.00311673		0.215295	0.00099913		0.0463207	0.00337118
0.0607483	0.00480743		0.0218679	0.00311673		0.21567	0.00099913		0.0463063	0.00337118
0.0607414	0.00480743		0.0220933	0.00311673		0.216045	0.00089922		0.0463282	0.00337118
0.0607344	0.00480743		0.0220826	0.00311673		0.21642	0.00089922		0.0463502	0.00337118
0.0607274	0.00480743		0.0220719	0.00311673		0.216795	0.00089922		0.0463721	0.00337118
0.0607204	0.00480743		0.0220611	0.00311673		0.216329	0.00089922		0.046394	0.00337118
0.0607492	0.00480743		0.0220504	0.00311673		0.215862	0.00089922		0.0464081	0.00337118
0.0608067	0.00465235		0.0220397	0.00311673		0.215395	0.00089922		0.0464222	0.00337118
0.0608355	0.00465235		0.0220289	0.00311673		0.214929	0.00089922		0.0464362	0.00337118
0.0608119	0.00465235		0.0220182	0.00311673		0.215132	0.00089922		0.0464503	0.00337118
0.0607884	0.00465235		0.0220075	0.00311673		0.215336	0.00089922		0.0481651	0.00337118
0.0607648	0.00465235		0.0220132	0.00311673		0.215539	0.00089922		0.0498799	0.00337118
0.0607413	0.00465235		0.0220189	0.00311673		0.215742	0.00089922		0.0515947	0.00337118
0.0607535	0.00465235		0.0220246	0.00311673		0.215405	0.00089922		0.0533096	0.00376017
0.0607658	0.00465235		0.0220303	0.00311673		0.215068	0.00089922		0.057188	0.00492712
0.0607781	0.00465235		0.0220475	0.00311673		0.21473	0.00089922		0.0610665	0.00609406
0.0607904	0.00465235		0.0220532	0.00311673		0.214393	0.00089922		0.0605663	0.00661271
0.0608995	0.00465235		0.022003	0.00311673		0.214731	0.00089922		0.060066	0.00700169
0.0610085	0.00465235		0.0219528	0.00311673		0.215068	0.00089922		0.0590656	0.00726101
0.0611176	0.00465235		0.0219025	0.00311673		0.215406	0.00089922		0.0590379	0.00713135
0.0612267	0.00465235		0.0218523	0.00311673		0.215744	0.00089922		0.0589826	0.00674237
0.0616595	0.00465235		0.0218021	0.00311673		0.215893	0.00089922		0.0589551	0.00648305
0.0620934	0.00465235		0.0217519	0.00311673		0.216042	0.00089922		0.0596108	0.00544576
0.0625284	0.00465235		0.0217016	0.00311673		0.216191	0.00089922		0.0598219	0.00492712
0.0629645	0.00465235		0.0216514	0.00311673		0.21634	0.00089922		0.0598143	0.00492712
0.063128	0.00465235		0.0215305	0.00311673		0.215723	0.00079931		0.0598067	0.00492712
0.0632915	0.00465235		0.0214096	0.00311673		0.215106	0.00079931		0.0597992	0.00505678
0.063455	0.00465235		0.0212888	0.00311673		0.214489	0.00079931		0.062192	0.00505678
0.0636185	0.00465235		0.0211679	0.00311673		0.213872	0.00079931		0.0645848	0.00505678
0.0635872	0.00465235		0.0210471	0.00311673		0.213766	0.00079931		0.0669776	0.00505678
0.0635559	0.00465235		0.0209262	0.00311673		0.21366	0.00079931		0.0706568	0.0059644
0.0635246	0.00465235		0.0208054	0.00311673		0.213553	0.00079931		0.0732298	0.00752033
0.0634933	0.00465235		0.0206845	0.00311673		0.213447	0.00079931		0.0750382	0.00816864
0.0635162	0.00465235		0.0208173	0.00311673		0.213496	0.00079931		0.0755601	0.0082983
0.0635391	0.00465235		0.0209501	0.00311673		0.213546	0.00079931		0.0760819	0.0082983
0.0635621	0.00465235		0.0210828	0.00311673		0.213595	0.00079931		0.0766038	0.00842796
0.063585	0.00465235		0.0212156	0.00311673		0.213644	0.00079931		0.0768229	0.00842796
0.0635942	0.00465235		0.0213484	0.00311673		0.213837	0.00079931		0.0770422	0.00842796
0.0636035	0.00465235		0.0214811	0.00311673		0.214031	0.00079931		0.0772617	0.00842796
0.0636127	0.00465235		0.0216139	0.00311673		0.214225	0.00079931		0.0774813	0.00842796
0.0636219	0.00465235		0.0217466	0.00311673		0.214419	0.00079931		0.0774547	0.00868728
0.0635567	0.00465235		0.0217947	0.00311673		0.214374	0.00079931		0.0774414	0.0089466
0.0634915	0.00465235		0.0218428	0.00311673		0.214329	0.00079931		0.0774282	0.00739067
0.0634263	0.00465235		0.0218908	0.00311673		0.214284	0.00079931		0.0774229	0.00739067
0.0633611	0.00465235		0.0219388	0.00311673		0.214239	0.00079931		0.0774176	0.00713135
0.0644163	0.00465235		0.0219869	0.00311673		0.214322	0.00079931		0.0774123	0.00713135
0.0654716	0.00465235		0.0220349	0.00311673		0.214406	0.00079931		0.077407	0.00713135
0.066527	0.00465235		0.022083	0.00311673		0.214489	0.00079931		0.0770815	0.00687203
0.0675824	0.00465235		0.022131	0.00311673		0.214573	0.00079931		0.076973	0.00687203
0.0689934	0.00465235		0.0221215	0.00311673		0.214514	0.00079931		0.0769864	0.00687203
0.0704048	0.00465235		0.0221119	0.00311673		0.214455	0.00079931		0.0769998	0.00687203
0.0718163	0.00465235		0.0221024	0.00311673		0.214395	0.00079931		0.0770131	0.00687203
0.0732281	0.00465235		0.0220928	0.00311673		0.214336	0.00079931		0.0770265	0.00687203
0.0727183	0.00899455		0.0220833	0.00311673		0.214296	0.00079931		0.0770265	0.00687203
0.072464	0.00883947		0.0220737	0.00311673		0.214256	0.00079931		0.0770265	0.00674237
0.07221	0.0103903		0.0220642	0.00311673		0.214216	0.00079931		0.0770265	0.00674237
0.0707362	0.00852931		0.0220546	0.00311673		0.214176	0.00079931		0.0770178	0.00674237
0.0702452	0.00775392		0.0226648	0.00311673		0.214	0.00079931		0.0770091	0.00674237
0.0739564	0.00697853		0.023275	0.00311673		0.213825	0.00079931		0.0770004	0.00674237
0.0776677	0.00666837		0.0238852	0.00311673		0.21365	0.00079931		0.0769917	0.00674237
0.0792626	0.00666837		0.0244954	0.00311673		0.213475	0.00079931		0.0769979	0.00674237
0.0808577	0.00728868		0.0251056	0.00311673		0.21346	0.00079931		0.0770041	0.00674237
0.0840478	0.00837423		0.0257157	0.00311673		0.213445	0.00079931		0.0770103	0.00674237
0.0845155	0.0114758		0.026326	0.00311673		0.21343	0.00079931		0.0770165	0.00674237
0.0854535	0.0127164		0.0274143	0.00484825		0.213415	0.00079931		0.0770255	0.00674237
0.0859238	0.0125613		0.0278926	0.00398249		0.213693	0.00079931		0.0770346	0.00674237
0.0859664	0.011941		0.0283709	0.00484825		0.213971	0.00079931		0.0770437	0.00674237
0.0860095	0.0110106		0.0288494	0.00484825		0.214249	0.00079931		0.0770527	0.00674237
0.0860978	0.00961486		0.0293279	0.00484825		0.214527	0.00079931		0.077069	0.00674237
0.0866891	0.0093047		0.0302854	0.00571401		0.214375	0.00079931		0.0770853	0.00674237
0.0872804	0.0093047		0.0307642	0.00640662		0.214224	0.00079931		0.0771016	0.00674237
0.0878717	0.00914962		0.0307556	0.00675292		0.214072	0.00079931		0.0771178	0.00674237
0.088463	0.0093047		0.0307514	0.00675292		0.21392	0.00079931		0.0771028	0.00674237
0.0896045	0.00992502		0.030743	0.00675292		0.213984	0.00079931		0.0770878	0.00674237
0.0907459	0.0108555		0.0307388	0.00675292		0.214049	0.00079931		0.0770728	0.00674237
0.0918874	0.0122512		0.0307347	0.00657977		0.214113	0.00079931		0.0770578	0.00674237
0.0930289	0.0153528		0.0307306	0.00623346		0.214177	0.00079931		0.0768101	0.00674237
0.0928024	0.0148875		0.0307431	0.00536771		0.219201	0.00079931		0.0765625	0.00674237
0.0925758	0.0151977		0.0307687	0.00398249		0.224224	0.00079931		0.0763148	0.00674237
0.0923493	0.0148875		0.0307753	0.00398249		0.229247	0.00079931		0.0760672	0.00674237
0.0921228	0.0153528		0.0307819	0.00363619		0.23427	0.00079931		0.0763227	0.00674237
0.0923596	0.0136469		0.0309647	0.00363619		0.241115	0.00089922		0.0765783	0.00674237
0.0928337	0.0105453		0.0311475	0.00363619		0.24796	0.00139879		0.0768338	0.00674237
0.093071	0.0100801		0.0313305	0.00363619		0.254805	0.00139879		0.0770894	0.00674237
0.0930886	0.0093047		0.0315136	0.00363619		0.264482	0.00189836		0.0769063	0.00674237
0.0930944	0.00899455		0.0316967	0.00363619		0.270148	0.00209818		0.0767232	0.00674237
0.092464	0.00868439		0.03188	0.00363619		0.272981	0.00209818		0.0765402	0.00674237
0.0921489	0.00852931		0.0320633	0.00363619		0.273208	0.00189836		0.0763571	0.00674237
0.0918337	0.00852931		0.0327532	0.00346304		0.273322	0.00179844		0.0763571	0.00674237
0.0920583	0.00837423		0.0337662	0.00311673		0.273436	0.00159862		0.0763571	0.00674237
0.0921706	0.00837423		0.0342727	0.00311673		0.273287	0.0014987		0.0763571	0.00674237
0.092283	0.00837423		0.0352858	0.00363619		0.273138	0.00129888		0.0763571	0.00674237
0.0921135	0.00837423		0.0357923	0.0050214		0.272989	0.00129888		0.0763775	0.00661271
0.091944	0.00837423		0.0362989	0.00432879		0.27284	0.00089922		0.0763979	0.00661271
0.091605	0.00868439		0.0363612	0.00519455		0.272956	0.00089922		0.0764183	0.00661271
0.0918101	0.00868439		0.0363924	0.00657977		0.273073	0.00079931		0.0764387	0.00661271
0.0920152	0.00868439		0.0364237	0.00554086		0.273189	0.00079931		0.0764329	0.00661271
0.0922203	0.00868439		0.0364864	0.00536771		0.273305	0.00069939		0.0764271	0.00661271
0.0924255	0.00868439		0.0365178	0.00571401		0.273195	0.00069939		0.0764214	0.00661271
0.0924306	0.00868439		0.0365492	0.0050214		0.273085	0.00079931		0.0764156	0.00661271
0.0924358	0.00868439		0.0371281	0.0046751		0.272975	0.00079931		0.0764471	0.00661271
0.092441	0.00868439		0.0377071	0.00415564		0.272866	0.00069939		0.0764786	0.00661271
0.0924462	0.00868439		0.0382861	0.00398249		0.27991	0.00069939		0.0765102	0.00661271
0.0924548	0.00868439		0.0385756	0.00398249		0.286955	0.00069939		0.0765417	0.00661271
0.0924634	0.00868439		0.0387071	0.00398249		0.294	0.00069939		0.0765629	0.00661271
0.0924721	0.00868439		0.0383911	0.00398249		0.301045	0.00029974		0.0765842	0.00661271
0.0924807	0.00868439		0.0382331	0.00363619		0.305506	0.00129888		0.0766055	0.00661271
0.0929125	0.00868439		0.0377591	0.00346304		0.309967	0.00189836		0.0766267	0.00661271
0.0933444	0.00868439		0.0376011	0.00346304		0.31443	0.00159862		0.0766388	0.00661271
0.0937764	0.00852931		0.0376072	0.00346304		0.318893	0.00159862		0.0766509	0.00661271
0.0942086	0.00852931		0.0376194	0.00311673		0.320533	0.00159862		0.0766629	0.00661271
0.0937867	0.00852931		0.0376256	0.00311673		0.322174	0.00179844		0.076675	0.00661271
0.093365	0.00852931		0.0376318	0.00311673		0.323814	0.00179844		0.0766746	0.00661271
0.0929433	0.00852931		0.037638	0.00311673		0.325455	0.00179844		0.0766741	0.00661271
0.0925218	0.00852931		0.0376442	0.00311673		0.325642	0.00189836		0.0766737	0.00661271
0.0925812	0.00852931		0.0376505	0.00311673		0.325828	0.00189836		0.0766732	0.00661271
0.0926405	0.00852931		0.0376406	0.00311673		0.326016	0.00189836		0.0766739	0.00661271
0.0926998	0.00852931		0.0376306	0.00311673		0.326204	0.00129888		0.0766746	0.00661271
0.0927591	0.00852931		0.0376207	0.00311673		0.326544	0.00119896		0.0766753	0.00661271
0.0932171	0.00852931		0.0376107	0.00294358		0.326885	0.00119896		0.076676	0.00661271
0.0936751	0.00852931		0.0376008	0.00311673		0.327226	0.00119896		0.076668	0.00661271
0.0941331	0.00852931		0.0375909	0.00311673		0.327574	0.00179844		0.07666	0.00661271
0.094591	0.00852931		0.0375809	0.00311673		0.327582	0.00089922		0.076652	0.00661271
0.0943205	0.00852931		0.037571	0.00311673		0.32759	0.00089922		0.0766441	0.00661271
0.0940499	0.00852931		0.0373932	0.00311673		0.327597	0.00089922		0.0766388	0.00661271
0.0937794	0.00852931		0.0372155	0.00311673		0.327375	0.00089922		0.0766336	0.00661271
0.0935089	0.00852931		0.0370378	0.00311673		0.327153	0.00089922		0.0766284	0.00661271
0.0934763	0.00852931		0.0368602	0.00294358		0.32693	0.00089922		0.0766232	0.00661271
0.0934437	0.00852931		0.0366825	0.00294358		0.326708	0.00079931		0.0777729	0.00622372
0.0934111	0.00852931		0.0365049	0.00294358		0.3264	0.00079931		0.0783477	0.00622372
0.0933786	0.00852931		0.0363273	0.00294358		0.326092	0.00079931		0.0807948	0.0059644
0.0933877	0.00852931		0.0361497	0.00294358		0.325785	0.00079931		0.0845391	0.00765
0.0933969	0.00852931		0.0361537	0.00294358		0.325477	0.00079931		0.0864113	0.00752033
0.093406	0.00852931		0.0361577	0.00294358		0.325488	0.00079931		0.0898865	0.00946525
0.0934152	0.00852931		0.0361618	0.00294358		0.3255	0.00079931		0.0916242	0.00946525
0.0934459	0.00852931		0.0361658	0.00294358		0.325512	0.00079931		0.0933619	0.00946525
0.0934766	0.00852931		0.0361698	0.00294358		0.325523	0.00079931		0.0937675	0.00946525
0.0935072	0.00852931		0.0361738	0.00294358		0.325461	0.00079931		0.094173	0.0102432
0.0935379	0.00852931		0.0361778	0.00294358		0.325399	0.00079931		0.0945785	0.0102432
0.0932329	0.00852931		0.0361819	0.00294358		0.325338	0.00079931		0.0948539	0.00946525
0.0929281	0.00852931		0.036176	0.00294358		0.325276	0.00079931		0.0945938	0.00881694
0.0926234	0.00852931		0.0361701	0.00294358		0.325293	0.00079931		0.0944637	0.00855762
0.0923188	0.00852931		0.0361643	0.00294358		0.325311	0.00079931		0.094523	0.00855762
0.0922549	0.00852931		0.0361585	0.00294358		0.325328	0.00079931		0.0946417	0.00777966
0.092191	0.00852931		0.0361526	0.00294358		0.325346	0.00079931		0.0947011	0.00752033
0.0921272	0.00852931		0.0361468	0.00294358		0.32535	0.00079931		0.0945261	0.00726101
0.0920634	0.00852931		0.036141	0.00294358		0.325353	0.00079931		0.0943511	0.00713135
0.092038	0.00852931		0.0361352	0.00294358		0.325357	0.00079931		0.0941761	0.00713135
0.0920127	0.00852931		0.0361949	0.00294358		0.325361	0.00079931		0.0940011	0.00700169
0.0919874	0.00852931		0.0362547	0.00294358		0.325511	0.00079931		0.094148	0.00700169
0.0919621	0.00852931		0.0363145	0.00294358		0.32566	0.00079931		0.0942949	0.00700169
0.0942465	0.00852931		0.0363743	0.00294358		0.32581	0.00079931		0.0944419	0.00700169
0.0965309	0.00852931		0.0364341	0.00294358		0.32596	0.00079931		0.0945889	0.00700169
0.0988152	0.00852931		0.0364939	0.00294358		0.325779	0.00079931		0.094754	0.00700169
0.1011	0.00852931		0.0365538	0.00294358		0.325599	0.00079931		0.0949191	0.00700169
0.101186	0.00852931		0.0366136	0.00294358		0.325419	0.00069939		0.0950842	0.00700169
0.101272	0.00852931		0.0366118	0.00294358		0.325238	0.00069939		0.0952494	0.00700169
0.101359	0.0125613		0.03661	0.00294358		0.325234	0.00069939		0.0951064	0.00700169
0.101445	0.0150426		0.0366082	0.00294358		0.325229	0.00069939		0.0949634	0.00700169
0.101308	0.0175239		0.0366064	0.00294358		0.325224	0.00069939		0.0948205	0.00700169
0.101662	0.015818		0.0366046	0.00294358		0.32522	0.00069939		0.0946775	0.00700169
0.10246	0.0144223		0.0366029	0.00294358		0.325225	0.00069939		0.0944348	0.00700169
0.102859	0.0142672		0.0366011	0.00294358		0.32523	0.00069939		0.0941922	0.00700169
0.105601	0.0142672		0.0365994	0.00294358		0.325234	0.00069939		0.0939495	0.00700169
0.108344	0.0144223		0.0366045	0.00294358		0.325239	0.00069939		0.0937069	0.00700169
0.113204	0.0268286		0.0366095	0.00294358		0.325299	0.00069939		0.0936913	0.00700169
0.112581	0.0190746		0.0366145	0.00294358		0.325359	0.00059948		0.0936756	0.00700169
0.111957	0.0200051		0.0366196	0.00294358		0.325419	0.00059948		0.09366	0.00700169
0.111334	0.0206254		0.0366246	0.00294358		0.325479	0.00059948		0.0936444	0.00700169
0.110995	0.0207805		0.0366297	0.00294358		0.325476	0.00059948		0.0936003	0.00700169
0.110656	0.0203153		0.0366347	0.00294358		0.325472	0.00059948		0.0935562	0.00700169
0.114559	0.0153528		0.0366397	0.00294358		0.325469	0.00059948		0.0935121	0.00700169
0.116086	0.013802		0.0365897	0.00294358		0.325465	0.00059948		0.093468	0.00700169
0.116461	0.013802		0.0365396	0.00294358		0.325491	0.00059948		0.0933577	0.00700169
0.117211	0.0164383		0.0364895	0.00294358		0.325517	0.00059948		0.0932474	0.00700169
0.117479	0.0212457		0.0364394	0.00294358		0.325543	0.00059948		0.0931371	0.00700169
0.117372	0.0212457		0.0363893	0.00294358		0.325568	0.00059948		0.0930268	0.00700169
0.117157	0.0207805		0.0363392	0.00294358		0.325574	0.00059948		0.093079	0.00700169
0.117191	0.01985		0.0362891	0.00294358		0.325579	0.00059948		0.0931311	0.00700169
0.117226	0.0186094		0.0362391	0.00294358		0.325585	0.00059948		0.0931833	0.00700169
0.117261	0.0184543		0.0362368	0.00294358		0.32559	0.00059948		0.0932355	0.00700169
0.117296	0.0170586		0.0362346	0.00294358		0.325596	0.00059948		0.0930436	0.00700169
0.119431	0.0167485		0.0362324	0.00294358		0.325601	0.00059948		0.0928518	0.00700169
0.121567	0.0165934		0.0362301	0.00294358		0.325607	0.00059948		0.09266	0.00700169
0.128309	0.0246575		0.0362279	0.00294358		0.325612	0.00059948		0.0924682	0.00700169
0.129132	0.0255879		0.0362257	0.00294358		0.326097	0.00059948		0.0925175	0.00700169
0.130084	0.0262082		0.0362235	0.00294358		0.326583	0.00059948		0.0925667	0.00700169
0.131986	0.0246575		0.0362212	0.00294358		0.327068	0.00059948		0.092616	0.00700169
0.132799	0.0206254		0.0363319	0.00294358		0.327553	0.00059948		0.0926653	0.00700169
0.13266	0.0184543		0.0364427	0.00294358		0.327285	0.00059948		0.092851	0.00700169
0.132381	0.0167485		0.0365534	0.00294358		0.327016	0.00059948		0.0930368	0.00700169
0.131635	0.0164383		0.0366641	0.00294358		0.326747	0.00059948		0.0932226	0.00700169
0.130889	0.0164383		0.0367748	0.00294358		0.326478	0.00079931		0.0934084	0.00700169
0.130142	0.0162832		0.0368856	0.00294358		0.331383	0.00079931		0.0934901	0.00700169
0.129396	0.0161282		0.0369963	0.00294358		0.336289	0.00069939		0.0935719	0.00700169
0.129403	0.0159731		0.037107	0.00294358		0.341194	0.00069939		0.0936537	0.00700169
0.12941	0.0159731		0.0370289	0.00294358		0.346099	0.00089922		0.0937354	0.00700169
0.129417	0.0159731		0.0369507	0.00294358		0.351507	0.00089922		0.0938021	0.00700169
0.129424	0.015818		0.0368725	0.00294358		0.356915	0.00129888		0.0938688	0.00700169
0.129311	0.015818		0.0367943	0.00294358		0.362323	0.00129888		0.0939355	0.00700169
0.129197	0.015818		0.0367162	0.00294358		0.368647	0.00189836		0.0940022	0.00700169
0.129084	0.015818		0.036638	0.00294358		0.369564	0.00179844		0.094037	0.00700169
0.128971	0.015818		0.0365598	0.00294358		0.37048	0.00179844		0.0940718	0.00700169
0.129038	0.015818		0.0364816	0.00294358		0.371397	0.00179844		0.0941067	0.00700169
0.129106	0.015818		0.0364883	0.00294358		0.371388	0.00179844		0.0941415	0.00700169
0.129173	0.015818		0.0364949	0.00294358		0.371379	0.00159862		0.0941078	0.00700169
0.12924	0.015818		0.0365015	0.00294358		0.371362	0.00189836		0.0940741	0.00700169
0.129266	0.015818		0.0365081	0.00294358		0.372037	0.00189836		0.0940404	0.00700169
0.129291	0.015818		0.0365147	0.00294358		0.372374	0.00089922		0.0940067	0.00700169
0.129317	0.015818		0.0365213	0.00294358		0.372712	0.00089922		0.0940288	0.00700169
0.129342	0.015818		0.0365279	0.00294358		0.372864	0.00079931		0.0940509	0.00700169
0.129234	0.015818		0.0365345	0.00294358		0.373016	0.00059948		0.094073	0.00700169
0.129125	0.015818		0.036492	0.00294358		0.373168	0.00059948		0.0940951	0.00700169
0.129017	0.015818		0.0364495	0.00294358		0.37332	0.00059948		0.0941149	0.00700169
0.128908	0.015818		0.036407	0.00294358		0.37592	0.00049957		0.0941346	0.00700169
0.128684	0.015818		0.0363645	0.00294358		0.37852	0.00049957		0.0941544	0.00700169
0.128461	0.015818		0.0363221	0.00294358		0.38112	0.00049957		0.0941741	0.00700169
0.128237	0.015818		0.0362796	0.00294358		0.383721	0.00049957		0.0941707	0.00700169
0.128013	0.015818		0.0362371	0.00294358		0.387601	0.00049957		0.0941672	0.00700169
0.127949	0.015818		0.0361946	0.00294358		0.391482	0.00049957		0.0941637	0.00700169
0.127885	0.015818		0.0361679	0.00294358		0.395363	0.00089922		0.0941602	0.00700169
0.127821	0.015818		0.0361413	0.00294358		0.399244	0.00139879		0.0941728	0.00700169
0.127756	0.015818		0.0361147	0.00294358		0.401453	0.00169853		0.0941854	0.00700169
0.127765	0.015818		0.0360881	0.00294358		0.405871	0.00189836		0.0941979	0.00700169
0.127774	0.015818		0.0360615	0.00294358		0.408081	0.00279758		0.0942105	0.00700169
0.127783	0.015818		0.0360349	0.00294358		0.408389	0.0021981		0.0941942	0.00700169
0.127792	0.015818		0.0360084	0.00294358		0.408698	0.0021981		0.0941779	0.00700169
0.127747	0.015818		0.0359818	0.00294358		0.409007	0.0021981		0.0941615	0.00700169
0.127703	0.015818		0.0360299	0.00294358		0.409325	0.00279758		0.0941452	0.00700169
0.127659	0.015818		0.036078	0.00294358		0.409332	0.00189836		0.0941355	0.00700169
0.127616	0.015818		0.0361261	0.00294358		0.40934	0.00189836		0.0941257	0.00700169
0.127627	0.015818		0.0361741	0.00294358		0.409349	0.00189836		0.094116	0.00700169
0.127637	0.015818		0.0362222	0.00294358		0.408783	0.00189836		0.0941062	0.00700169
0.127647	0.015818		0.0362703	0.00294358		0.408216	0.0014987		0.094116	0.00700169
0.127658	0.015818		0.0363184	0.00294358		0.407084	0.00189836		0.0941257	0.00700169
0.128369	0.015818		0.0363665	0.00294358		0.407102	0.00129888		0.0941354	0.00700169
0.129081	0.015818		0.0370339	0.00294358		0.40712	0.00129888		0.0941451	0.00700169
0.129792	0.015818		0.0377014	0.00294358		0.407139	0.00119896		0.0971112	0.00661271
0.130504	0.015818		0.0383688	0.00294358		0.407157	0.00119896		0.0985943	0.00739067
0.130554	0.015818		0.0390363	0.00294358		0.40702	0.00119896		0.100077	0.00661271
0.130605	0.015818		0.0397038	0.00294358		0.406884	0.00119896		0.103531	0.00648305
0.130655	0.015818		0.0403713	0.00294358		0.406748	0.00119896		0.105257	0.00881694
0.130705	0.015818		0.0410389	0.00294358		0.406612	0.00119896		0.107207	0.0101136
0.130801	0.015818		0.0442455	0.00640662		0.406603	0.00119896		0.10743	0.0102432
0.130896	0.015818		0.0441343	0.00675292		0.406594	0.00109905		0.107653	0.0102432
0.130992	0.015818		0.044016	0.00675292		0.406585	0.00109905		0.107858	0.0102432
0.131087	0.015818		0.0438979	0.00675292		0.406576	0.00109905		0.107839	0.0102432
0.131004	0.015818		0.0437798	0.00675292		0.406193	0.00109905		0.10782	0.0101136
0.130921	0.015818		0.0436619	0.00640662		0.40581	0.00109905		0.107801	0.0101136
0.130838	0.015818		0.043708	0.00675292		0.405427	0.00109905		0.107797	0.00881694
0.130755	0.015818		0.043754	0.00606031		0.405044	0.00109905		0.107792	0.00868728
0.130357	0.015818		0.0438001	0.00675292		0.40512	0.00109905		0.107787	0.00868728
0.129958	0.015818		0.0438462	0.00571401		0.405196	0.00109905		0.111221	0.00816864
0.12956	0.015818		0.0438923	0.00571401		0.405272	0.0810298		0.114659	0.00790932
0.129161	0.015818		0.0439846	0.00657977		0.405348	0.0810298		0.116467	0.00790932
0.129342	0.015818		0.0440307	0.00519455		0.405482	0.00109905		0.118275	0.00868728
0.129522	0.015818		0.0446319	0.00657977		0.405616	0.0810298		0.120083	0.00868728
0.129702	0.015818		0.0464353	0.0046751		0.405749	0.00099913		0.12279	0.00998389
0.129882	0.015818		0.0470365	0.0046751		0.405883	0.00099913		0.123689	0.0103729
0.130727	0.015818		0.0476376	0.0046751		0.406057	0.0809299		0.124588	0.0103729
0.131573	0.015818		0.0488399	0.00450195		0.406231	0.0809299		0.125487	0.0103729
0.132418	0.015818		0.0487364	0.00450195		0.406405	0.0809299		0.1255	0.0103729
0.133263	0.015818		0.0485299	0.00432879		0.40658	0.0809299		0.125542	0.0108915
0.134515	0.015818		0.0481183	0.00657977		0.406765	0.0809299		0.125156	0.0108915
0.135768	0.015818		0.0480157	0.00623346		0.40695	0.0809299		0.124384	0.00920593
0.138273	0.0206254		0.0479958	0.00657977		0.407136	0.0809299		0.123997	0.00946525
0.138499	0.0265184		0.047976	0.00657977		0.407321	0.00099913		0.123852	0.0089466
0.138726	0.0268286		0.0479561	0.00657977		0.407362	0.00099913		0.123707	0.00855762
0.138791	0.0240371		0.0479363	0.00675292		0.407402	0.00099913		0.123562	0.00855762
0.138856	0.0215559		0.0479164	0.00675292		0.407442	0.00099913		0.123417	0.00881694
0.142769	0.0206254		0.0478966	0.00675292		0.407483	0.00099913		0.123181	0.0089466
0.144726	0.0209356		0.0478568	0.00640662		0.407322	0.00099913		0.122945	0.0089466
0.147093	0.0252778		0.0479338	0.00675292		0.40716	0.00099913		0.122709	0.0089466
0.147502	0.0293098		0.0480107	0.00606031		0.406999	0.00099913		0.122473	0.0089466
0.14772	0.0324114		0.0480878	0.00675292		0.406837	0.00099913		0.122294	0.0089466
0.147937	0.0286895		0.0481649	0.00571401		0.407069	0.00099913		0.122115	0.0089466
0.147819	0.0293098		0.0483963	0.00571401		0.407301	0.00099913		0.121935	0.00881694
0.147701	0.0294649		0.0488794	0.0050214		0.407533	0.00099913		0.121756	0.00881694
0.147464	0.0231067		0.049691	0.0050214		0.407765	0.00099913		0.121876	0.00855762
0.150967	0.0221762		0.0513145	0.00450195		0.407245	0.00099913		0.121995	0.00868728
0.15447	0.0232618		0.0517204	0.00450195		0.406726	0.00099913		0.122115	0.00868728
0.15594	0.0245024		0.0525345	0.00484825		0.406207	0.00099913		0.122234	0.00855762
0.157409	0.0307055		0.0533486	0.00484825		0.405687	0.00099913		0.122623	0.00855762
0.158878	0.0299301		0.0541627	0.00484825		0.40586	0.00099913		0.123013	0.00855762
0.160355	0.0330317		0.0549768	0.00519455		0.406032	0.00099913		0.123402	0.00855762
0.160363	0.033652		0.0557909	0.00657977		0.406205	0.00099913		0.123791	0.00855762
0.160371	0.033652		0.0585172	0.0093502		0.406378	0.00099913		0.123821	0.00855762
0.159422	0.0285344		0.0585882	0.0093502		0.406593	0.00099913		0.12385	0.00855762
0.158944	0.027759		0.0586593	0.0093502		0.406808	0.00099913		0.123879	0.00842796
0.158465	0.027759		0.0588014	0.00917704		0.407023	0.00099913		0.123909	0.00842796
0.158603	0.0262082		0.058846	0.010216		0.407238	0.00089922		0.123913	0.00842796
0.158742	0.0262082		0.0588905	0.0100428		0.407215	0.00089922		0.123917	0.00842796
0.15888	0.0252778		0.0589351	0.0100428		0.407192	0.00089922		0.12392	0.00842796
0.158444	0.0246575		0.0589797	0.00779183		0.407169	0.00089922		0.123924	0.00842796
0.158158	0.0246575		0.0588259	0.00692607		0.407146	0.00089922		0.123841	0.00842796
0.157871	0.0246575		0.0587152	0.00692607		0.408921	0.00089922		0.123758	0.00842796
0.157871	0.0246575		0.0586045	0.00692607		0.410696	0.00089922		0.123675	0.00842796
0.157871	0.0245024		0.0584938	0.00692607		0.418589	0.00129888		0.123592	0.00842796
0.157871	0.0245024		0.0582859	0.00657977		0.42293	0.00129888		0.123602	0.00842796
0.157871	0.0245024		0.0582993	0.00657977		0.427272	0.00129888		0.123611	0.00842796
0.157799	0.0245024		0.0583396	0.00657977		0.435032	0.00229801		0.12362	0.00842796
0.157726	0.0245024		0.058353	0.00623346		0.436741	0.00229801		0.12363	0.00842796
0.157654	0.0245024		0.0583665	0.00623346		0.43845	0.00239792		0.1235	0.00842796
0.157582	0.0245024		0.0583799	0.00623346		0.439021	0.00239792		0.123371	0.00842796
0.157801	0.0245024		0.0583869	0.00623346		0.439591	0.00239792		0.123241	0.00842796
0.158021	0.0245024		0.0583939	0.00623346		0.440162	0.00229801		0.123112	0.00842796
0.15824	0.0245024		0.0584009	0.00623346		0.440732	0.00229801		0.122973	0.00842796
0.158459	0.0245024		0.0584079	0.00623346		0.440249	0.00199827		0.122834	0.00842796
0.158377	0.0245024		0.0584149	0.00623346		0.440008	0.00179844		0.122695	0.00842796
0.158295	0.0245024		0.0584219	0.00623346		0.439768	0.00159862		0.122556	0.00842796
0.158213	0.0243473		0.0584289	0.00623346		0.439524	0.00189836		0.122539	0.00842796
0.158131	0.0243473		0.0584359	0.00623346		0.439402	0.00129888		0.122522	0.00842796
0.15816	0.0243473		0.0583353	0.00623346		0.43928	0.00119896		0.122506	0.00842796
0.158189	0.0243473		0.0582348	0.00623346		0.439697	0.00119896		0.122489	0.00842796
0.158218	0.0243473		0.0581342	0.00623346		0.440114	0.00119896		0.122359	0.00842796
0.158247	0.0243473		0.0580337	0.00623346		0.440531	0.00109905		0.12223	0.00842796
0.158275	0.0243473		0.0579331	0.00623346		0.443776	0.00099913		0.1221	0.00842796
0.158302	0.0243473		0.0578326	0.00623346		0.446604	0.00099913		0.121971	0.00842796
0.15833	0.0243473		0.0577321	0.00623346		0.449432	0.00099913		0.122046	0.00842796
0.158357	0.0243473		0.0576316	0.00623346		0.45226	0.00099913		0.122121	0.00842796
0.157957	0.0243473		0.0576132	0.00623346		0.459161	0.00169853		0.122195	0.00842796
0.157556	0.0243473		0.0575947	0.00623346		0.462611	0.00209818		0.12227	0.00842796
0.157156	0.0243473		0.0575763	0.00623346		0.468398	0.00259775		0.122258	0.00842796
0.156755	0.0243473		0.0575578	0.00623346		0.470733	0.00259775		0.122246	0.00842796
0.156755	0.0243473		0.0575394	0.00623346		0.473069	0.00259775		0.122234	0.00842796
0.156755	0.0243473		0.0575209	0.00623346		0.475404	0.00259775		0.122221	0.00842796
0.156755	0.0243473		0.0575024	0.00623346		0.476349	0.00249784		0.12224	0.00842796
0.156755	0.0243473		0.057484	0.00623346		0.477294	0.00239792		0.122259	0.00842796
0.156746	0.0243473		0.0575152	0.00623346		0.478239	0.00289749		0.122278	0.00842796
0.156737	0.0243473		0.0575464	0.00623346		0.479184	0.00229801		0.122297	0.00842796
0.156728	0.0243473		0.0575776	0.00623346		0.479351	0.00229801		0.122105	0.00842796
0.156719	0.0243473		0.0576088	0.00623346		0.479518	0.00229801		0.121913	0.00842796
0.156514	0.0243473		0.05764	0.00623346		0.479224	0.00179844		0.121721	0.00842796
0.156309	0.0243473		0.0576713	0.00623346		0.478597	0.00179844		0.121529	0.00842796
0.156104	0.0243473		0.0577025	0.00623346		0.47797	0.00159862		0.121564	0.00842796
0.155899	0.0243473		0.0577337	0.00623346		0.477343	0.0014987		0.121599	0.00842796
0.155884	0.0243473		0.0578056	0.00623346		0.477411	0.0014987		0.121634	0.00842796
0.155869	0.0243473		0.0578774	0.00623346		0.477478	0.00189836		0.121668	0.00842796
0.155854	0.0243473		0.0579493	0.00623346		0.477546	0.00129888		0.121658	0.00842796
0.155839	0.0243473		0.0580211	0.00623346		0.477614	0.00129888		0.121648	0.00842796
0.156048	0.0243473		0.058093	0.00623346		0.477725	0.00129888		0.121638	0.00842796
0.156257	0.0243473		0.0581648	0.00623346		0.477837	0.00129888		0.121628	0.00842796
0.156466	0.0243473		0.0582367	0.00623346		0.477948	0.00129888		0.121549	0.00842796
0.156675	0.0243473		0.0583086	0.00623346		0.478059	0.00129888		0.12147	0.00842796
0.156728	0.0243473		0.0583261	0.00623346		0.477869	0.00129888		0.12139	0.00842796
0.15678	0.0243473		0.0583436	0.00623346		0.477678	0.00129888		0.121311	0.00842796
0.156832	0.0243473		0.0583611	0.00623346		0.477487	0.00119896		0.12132	0.00842796
0.156885	0.0243473		0.0583786	0.00623346		0.477297	0.00119896		0.121329	0.00842796
0.156857	0.0243473		0.0583961	0.00623346		0.477224	0.00119896		0.121337	0.00842796
0.156828	0.0243473		0.0584136	0.00623346		0.477152	0.00119896		0.121346	0.00842796
0.1568	0.0243473		0.0584311	0.00623346		0.477079	0.00119896		0.121334	0.00842796
0.156772	0.0243473		0.0584486	0.00623346		0.477007	0.00119896		0.121321	0.00842796
0.156762	0.0243473		0.058455	0.00623346		0.477216	0.00119896		0.121309	0.00842796
0.156751	0.0243473		0.0584613	0.00623346		0.477425	0.00119896		0.121297	0.00842796
0.156731	0.0243473		0.0584677	0.00623346		0.477634	0.00119896		0.121299	0.00842796
0.158342	0.0243473		0.058474	0.00623346		0.477843	0.00119896		0.121302	0.00842796
0.159954	0.0243473		0.0584803	0.00623346		0.477684	0.00119896		0.121305	0.00842796
0.161565	0.0243473		0.0584867	0.00623346		0.477525	0.00119896		0.121308	0.00842796
0.163177	0.0243473		0.058493	0.00623346		0.477366	0.00119896		0.121426	0.00842796
0.166444	0.0367536		0.0584993	0.00623346		0.477207	0.00119896		0.121545	0.00842796
0.166288	0.0362883		0.0584628	0.00623346		0.477294	0.00119896		0.121663	0.00842796
0.166131	0.0362883		0.0584262	0.00623346		0.477381	0.00119896		0.121781	0.00842796
0.165975	0.0370637		0.0583896	0.00623346		0.477469	0.00119896		0.121994	0.00842796
0.164987	0.0299301		0.0583531	0.00623346		0.477556	0.00119896		0.122207	0.00842796
0.16471	0.0268286		0.0583165	0.00623346		0.477577	0.00119896		0.12242	0.00842796
0.170128	0.0265184		0.0582799	0.00623346		0.477598	0.00129888		0.122633	0.00842796
0.172837	0.0269836		0.0582433	0.00623346		0.47762	0.00129888		0.127867	0.00881694
0.175546	0.027759		0.0582068	0.00623346		0.477641	0.00129888		0.129612	0.0101136
0.176476	0.0446626		0.058158	0.00623346		0.477703	0.00129888		0.132259	0.0102432
0.176974	0.0361333		0.0581093	0.00623346		0.477765	0.00129888		0.134906	0.0101136
0.177161	0.0361333		0.0580605	0.00623346		0.477827	0.00129888		0.140234	0.0102432
0.177349	0.0370637		0.0580118	0.00623346		0.477889	0.00129888		0.140267	0.0102432
0.177578	0.0308606		0.0579631	0.00623346		0.477839	0.00129888		0.1403	0.0101136
0.177599	0.0293098		0.0579144	0.00623346		0.477789	0.00129888		0.140333	0.0103729
0.17762	0.0271387		0.0578657	0.00623346		0.477738	0.00129888		0.140308	0.0103729
0.178582	0.027759		0.057817	0.00623346		0.477688	0.00129888		0.140259	0.0101136
0.179545	0.027759		0.0578053	0.00623346		0.477847	0.00129888		0.140234	0.0101136
0.180507	0.0271387		0.0577936	0.00623346		0.478007	0.00129888		0.140181	0.0102432
0.186327	0.0373739		0.0577819	0.00623346		0.478166	0.00129888		0.140129	0.0089466
0.185803	0.0373739		0.0577702	0.00623346		0.478325	0.00129888		0.140077	0.0089466
0.184483	0.0302403		0.0577586	0.00623346		0.478261	0.00129888		0.140024	0.00816864
0.184391	0.0286895		0.0577469	0.00623346		0.478198	0.00129888		0.140034	0.00790932
0.186044	0.0286895		0.0577353	0.00623346		0.478134	0.00129888		0.140043	0.00790932
0.187696	0.0293098		0.0577237	0.00623346		0.47807	0.00129888		0.140053	0.00790932
0.189348	0.0293098		0.057747	0.00623346		0.478073	0.00129888		0.140063	0.00790932
0.191001	0.0293098		0.0577703	0.00623346		0.478076	0.00129888		0.141399	0.00790932
0.191624	0.0289997		0.0577935	0.00623346		0.47808	0.00119896		0.142734	0.00790932
0.192246	0.0321012		0.0578168	0.00623346		0.478083	0.00119896		0.14407	0.00790932
0.193491	0.0352028		0.0578401	0.00623346		0.478297	0.00119896		0.145406	0.00803898
0.193042	0.0307055		0.0578634	0.00623346		0.478511	0.00119896		0.150638	0.0101136
0.192213	0.0293098		0.0578867	0.00623346		0.478725	0.00119896		0.152053	0.0114102
0.191799	0.027759		0.05791	0.00623346		0.478939	0.00119896		0.153469	0.0115398
0.191898	0.0272938		0.057942	0.00623346		0.478703	0.00119896		0.154884	0.0115398
0.192411	0.0272938		0.057974	0.00623346		0.478466	0.00119896		0.154869	0.0115398
0.192925	0.0272938		0.058006	0.00623346		0.478229	0.00119896		0.154855	0.0115398
0.193438	0.0271387		0.0580381	0.00606031		0.477992	0.00119896		0.15484	0.0115398
0.193691	0.0271387		0.0580701	0.00606031		0.478016	0.00119896		0.154826	0.0115398
0.193944	0.0271387		0.0581021	0.00606031		0.478041	0.00119896		0.154558	0.0116695
0.194197	0.0271387		0.0581342	0.00606031		0.478065	0.00119896		0.154291	0.0116695
0.194451	0.0271387		0.0581662	0.00606031		0.47809	0.00119896		0.153757	0.0107619
0.194338	0.0271387		0.0581657	0.00606031		0.478094	0.00119896		0.153876	0.0107619
0.194226	0.0271387		0.0581651	0.00606031		0.478098	0.00119896		0.153995	0.0103729
0.194114	0.0271387		0.0581645	0.00606031		0.478102	0.00119896		0.154114	0.0101136
0.194002	0.0271387		0.058164	0.00606031		0.478107	0.00119896		0.154233	0.00946525
0.1938	0.0271387		0.0581634	0.00606031		0.478143	0.00119896		0.154339	0.00946525
0.193599	0.0271387		0.0581628	0.00606031		0.478179	0.00119896		0.154445	0.0089466
0.193397	0.0271387		0.0581623	0.00606031		0.478215	0.00119896		0.154551	0.0089466
0.193196	0.0271387		0.0581617	0.00606031		0.478251	0.00119896		0.154657	0.0089466
0.193092	0.0271387		0.0581115	0.00606031		0.478285	0.00119896		0.15458	0.0089466
0.192883	0.0269836		0.0580612	0.00606031		0.478319	0.00119896		0.154503	0.0089466
0.192778	0.0269836		0.058011	0.00606031		0.478353	0.00119896		0.154425	0.0089466
0.192853	0.0269836		0.0579607	0.00606031		0.478387	0.00119896		0.154348	0.0089466
0.192928	0.0269836		0.0579105	0.00606031		0.482881	0.00119896		0.154379	0.0089466
0.193002	0.0269836		0.0578602	0.00606031		0.487374	0.00119896		0.15441	0.0089466
0.193077	0.0269836		0.05781	0.00606031		0.491868	0.00119896		0.154441	0.0089466
0.193173	0.0269836		0.0577597	0.00606031		0.496362	0.00119896		0.154472	0.0089466
0.19327	0.0269836		0.0577963	0.00606031		0.498918	0.00119896		0.154503	0.0089466
0.193366	0.0269836		0.057833	0.00606031		0.501474	0.00189836		0.154533	0.0089466
0.193462	0.0269836		0.0578696	0.00606031		0.504029	0.00119896		0.154564	0.0089466
0.193483	0.0269836		0.0579062	0.00606031		0.506585	0.00259775		0.154595	0.0089466
0.193503	0.0269836		0.0579429	0.00606031		0.508397	0.00279758		0.154514	0.0089466
0.193523	0.0269836		0.0579795	0.00606031		0.513834	0.00309732		0.154434	0.00881694
0.193543	0.0269836		0.0580162	0.00606031		0.51291	0.00309732		0.154354	0.00881694
0.193321	0.0269836		0.0580528	0.00606031		0.511987	0.0036968		0.154274	0.00881694
0.193098	0.0269836		0.0583786	0.00606031		0.511064	0.00289749		0.154282	0.00881694
0.192876	0.0269836		0.0587045	0.00606031		0.51014	0.00289749		0.154291	0.00881694
0.192653	0.0269836		0.0590305	0.00606031		0.510014	0.00279758		0.154299	0.00881694
0.192889	0.0269836		0.0593565	0.00606031		0.509889	0.00249784		0.154308	0.00881694
0.193125	0.0269836		0.0596826	0.00606031		0.509637	0.00289749		0.154068	0.00881694
0.193361	0.0269836		0.0600087	0.00606031		0.509704	0.00229801		0.153828	0.00881694
0.193597	0.0269836		0.0603349	0.00606031		0.509905	0.00199827		0.153588	0.00881694
0.193682	0.0269836		0.0606611	0.00606031		0.510749	0.00189836		0.153348	0.00881694
0.193767	0.0269836		0.0612397	0.00606031		0.511172	0.00189836		0.153389	0.00881694
0.193853	0.0269836		0.0618182	0.00606031		0.511594	0.00189836		0.15343	0.00881694
0.193938	0.0269836		0.0623968	0.00606031		0.51317	0.00179844		0.153471	0.00881694
0.193825	0.0269836		0.0629754	0.00606031		0.514747	0.00179844		0.153512	0.00881694
0.193713	0.0269836		0.063554	0.00606031		0.516323	0.00179844		0.153572	0.00881694
0.193601	0.0269836		0.0641326	0.00606031		0.5179	0.00179844		0.153633	0.00881694
0.193488	0.0269836		0.0647111	0.00606031		0.519747	0.00189836		0.153693	0.00881694
0.193835	0.0269836		0.0652897	0.00606031		0.523442	0.00239792		0.153753	0.00881694
0.194182	0.0269836		0.0653218	0.00606031		0.52529	0.00269766		0.153728	0.00881694
0.194529	0.0269836		0.065386	0.00813813		0.535601	0.00319723		0.153703	0.00881694
0.194876	0.0269836		0.0654181	0.00813813		0.536649	0.00319723		0.153678	0.00881694
0.194897	0.0269836		0.0655466	0.00986965		0.539793	0.00379671		0.153653	0.00881694
0.194918	0.0269836		0.0656089	0.00813813		0.540211	0.00289749		0.153701	0.00881694
0.194939	0.0269836		0.0656297	0.00761868		0.54063	0.00289749		0.15375	0.00881694
0.194959	0.0269836		0.0653031	0.00744553		0.541049	0.00289749		0.153799	0.00881694
0.194817	0.0269836		0.0651398	0.00744553		0.541467	0.00289749		0.153848	0.00881694
0.194675	0.0269836		0.0649766	0.00744553		0.541136	0.00229801		0.153908	0.00881694
0.194532	0.0269836		0.0648134	0.00744553		0.540228	0.00189836		0.153968	0.00881694
0.19439	0.0269836		0.0646503	0.00744553		0.540313	0.00189836		0.154028	0.00881694
0.194256	0.0269836		0.0644873	0.00744553		0.540399	0.00189836		0.154088	0.00881694
0.194122	0.0269836		0.0643243	0.00744553		0.540484	0.00189836		0.154052	0.00881694
0.193989	0.0269836		0.0643183	0.00761868		0.540068	0.00189836		0.154017	0.00881694
0.193855	0.0269836		0.0643153	0.00761868		0.539651	0.00189836		0.153981	0.00881694
0.193862	0.0269836		0.0643123	0.00761868		0.539235	0.00189836		0.153946	0.00881694
0.193869	0.0269836		0.0643063	0.00744553		0.538819	0.00189836		0.153882	0.00881694
0.193876	0.0269836		0.0643004	0.00744553		0.53882	0.00189836		0.153819	0.00881694
0.193883	0.0269836		0.064918	0.00813813		0.538821	0.00189836		0.153756	0.00881694
0.194057	0.0269836		0.0692451	0.00571401		0.538822	0.00189836		0.153692	0.00881694
0.194232	0.0269836		0.0710984	0.00588716		0.538823	0.00189836		0.15374	0.00881694
0.194407	0.0269836		0.0724887	0.00865759		0.538642	0.00189836		0.153789	0.00881694
0.194581	0.0269836		0.0729522	0.00865759		0.53846	0.00189836		0.153837	0.00881694
0.194354	0.0269836		0.0726632	0.010216		0.538279	0.00189836		0.153885	0.00881694
0.194126	0.0269836		0.0725188	0.00952335		0.538097	0.00189836		0.153854	0.00881694
0.193898	0.0269836		0.0723743	0.0112549		0.538182	0.00189836		0.153823	0.00881694
0.19367	0.0269836		0.0719409	0.0112549		0.538266	0.00189836		0.153792	0.00881694
0.193669	0.0269836		0.0717964	0.0112549		0.538352	0.00189836		0.153762	0.00881694
0.193667	0.0269836		0.0719141	0.0119475		0.538437	0.00189836		0.153778	0.00881694
0.193666	0.0269836		0.0719729	0.00952335		0.53859	0.00189836		0.153795	0.00881694
0.193664	0.0269836		0.0720318	0.00952335		0.538743	0.00189836		0.153812	0.00881694
0.193668	0.0269836		0.0720907	0.00952335		0.538897	0.00189836		0.153829	0.00881694
0.193672	0.0269836		0.0721496	0.010216		0.53905	0.00189836		0.153836	0.00881694
0.193676	0.0269836		0.0725027	0.00761868		0.539045	0.00189836		0.153843	0.00881694
0.19368	0.0269836		0.0725812	0.00761868		0.539039	0.00179844		0.153849	0.00881694
0.195892	0.0269836		0.0727383	0.00744553		0.539034	0.00179844		0.153856	0.00881694
0.198104	0.0269836		0.0728955	0.00813813		0.539028	0.00179844		0.154308	0.00881694
0.200317	0.0269836		0.0747981	0.00692607		0.53925	0.00179844		0.15476	0.00881694
0.202529	0.0308606		0.0757495	0.00709922		0.539472	0.00179844		0.155213	0.00881694
0.202523	0.0214008		0.0776524	0.00692607		0.539695	0.00179844		0.155665	0.00881694
0.202517	0.0369087		0.0797006	0.013679		0.539917	0.00179844		0.155741	0.00881694
0.202511	0.0370637		0.0796807	0.013679		0.539768	0.00179844		0.155817	0.00881694
0.202506	0.0386145		0.079661	0.0129864		0.53962	0.00179844		0.155893	0.00881694
0.202555	0.0384594		0.0796415	0.0129864		0.539471	0.00179844		0.155969	0.00881694
0.202604	0.0386145		0.079622	0.0129864		0.539322	0.00179844		0.155823	0.00881694
0.202653	0.0362883		0.0796028	0.0122938		0.539314	0.00179844		0.155676	0.00881694
0.203817	0.0308606		0.0795837	0.013679		0.539305	0.00179844		0.15553	0.00881694
0.205204	0.0308606		0.0795459	0.010216		0.539296	0.00179844		0.155383	0.00881694
0.20659	0.0308606		0.0796991	0.010216		0.539287	0.00179844		0.155311	0.00881694
0.209364	0.0274489		0.0797504	0.010216		0.538828	0.00179844		0.155239	0.00881694
0.213334	0.0156629		0.0798533	0.00917704		0.53837	0.00179844		0.155168	0.00881694
0.214658	0.031636		0.0799048	0.00952335		0.537912	0.00179844		0.155096	0.00881694
0.213746	0.0369087		0.0799565	0.00952335		0.537455	0.00179844		0.156391	0.0082983
0.213291	0.0364434		0.0800415	0.0093502		0.537461	0.00169853		0.157685	0.00765
0.212835	0.0364434		0.080084	0.0093502		0.537467	0.00169853		0.159322	0.00765
0.21285	0.0362883		0.0801265	0.0093502		0.537474	0.00169853		0.160959	0.00765
0.212865	0.0362883		0.080169	0.00917704		0.53748	0.00169853		0.162596	0.0120585
0.21288	0.0330317		0.0802115	0.00917704		0.537295	0.00169853		0.166416	0.0127068
0.212896	0.0339622		0.0802541	0.00917704		0.537111	0.00169853		0.168599	0.0128364
0.214001	0.0324114		0.0802966	0.00917704		0.536926	0.00169853		0.170781	0.0125771
0.215107	0.0324114		0.0802836	0.00917704		0.536742	0.00169853		0.172964	0.0125771
0.216213	0.0314809		0.0802706	0.00917704		0.536828	0.00169853		0.1735	0.0125771
0.217319	0.0314809		0.0802446	0.00917704		0.536914	0.00169853		0.174035	0.0125771
0.221257	0.0361333		0.0802317	0.00917704		0.537	0.00169853		0.175105	0.0133551
0.22257	0.0367536		0.0802188	0.00917704		0.537086	0.00169853		0.175075	0.0133551
0.222442	0.0460583		0.0802058	0.00917704		0.537101	0.00169853		0.174899	0.0107619
0.222185	0.0462134		0.080193	0.00917704		0.537115	0.00169853		0.174732	0.0115398
0.222056	0.0369087		0.0802005	0.00917704		0.53713	0.00169853		0.174648	0.0102432
0.222007	0.0369087		0.0802081	0.00917704		0.537144	0.00169853		0.174816	0.0102432
0.221858	0.02962		0.0802157	0.00917704		0.53727	0.00169853		0.174984	0.0102432
0.22183	0.0280692		0.0802233	0.00917704		0.537396	0.00169853		0.175152	0.0102432
0.221773	0.027759		0.080231	0.00917704		0.537522	0.00169853		0.17532	0.0102432
0.221745	0.027604		0.0802387	0.00917704		0.537649	0.00169853		0.175887	0.0102432
0.221928	0.027604		0.0802464	0.00917704		0.540325	0.00169853		0.176454	0.0102432
0.222111	0.027604		0.0802542	0.00917704		0.543002	0.00169853		0.177022	0.0115398
0.222477	0.027604		0.0803822	0.00917704		0.545679	0.00169853		0.18634	0.014522
0.222407	0.027604		0.0805102	0.00917704		0.548355	0.00169853		0.185763	0.0153
0.222338	0.027604		0.0806382	0.00917704		0.550962	0.00169853		0.185474	0.0140034
0.222269	0.027604		0.0807663	0.00917704		0.556175	0.00209818		0.185186	0.0140034
0.2222	0.0274489		0.0808944	0.00917704		0.558782	0.00269766		0.185313	0.014133
0.222123	0.0274489		0.0810225	0.00917704		0.56238	0.00289749		0.185441	0.0128364
0.222046	0.0274489		0.0811506	0.00917704		0.56418	0.00289749		0.185568	0.0127068
0.22197	0.0274489		0.0812788	0.00917704		0.567219	0.00319723		0.185695	0.0127068
0.221893	0.0274489		0.0810816	0.00917704		0.567839	0.0036968		0.185713	0.0114102
0.221922	0.0274489		0.0808844	0.00917704		0.56846	0.00309732		0.18573	0.0114102
0.22195	0.0274489		0.0806872	0.00917704		0.567872	0.00329714		0.185747	0.0114102
0.221978	0.0274489		0.08049	0.00917704		0.567285	0.00289749		0.185765	0.0127068
0.222007	0.0274489		0.0802928	0.00917704		0.56611	0.00209818		0.18575	0.0128364
0.222441	0.0274489		0.0800956	0.00917704		0.567361	0.00179844		0.185736	0.0123178
0.222874	0.0274489		0.0798984	0.00917704		0.567779	0.00179844		0.185721	0.0123178
0.223308	0.0274489		0.0797012	0.00917704		0.567566	0.00179844		0.185707	0.0123178
0.223742	0.0274489		0.0796008	0.00917704		0.567353	0.00179844		0.185771	0.0123178
0.223703	0.0274489		0.0795003	0.00917704		0.56714	0.00179844		0.185834	0.0128364
0.223665	0.0274489		0.0792993	0.0093502		0.566927	0.00179844		0.185898	0.0120585
0.223627	0.0274489		0.0791989	0.0093502		0.566727	0.00179844		0.185961	0.0120585
0.223588	0.0274489		0.0790984	0.0093502		0.566527	0.00179844		0.186059	0.0119288
0.222776	0.0274489		0.0789979	0.0093502		0.566327	0.00179844		0.186156	0.0119288
0.221963	0.0274489		0.0788974	0.0093502		0.566127	0.00179844		0.186254	0.0119288
0.221151	0.0274489		0.0789207	0.0093502		0.566785	0.00179844		0.186351	0.0119288
0.220339	0.0274489		0.078944	0.0093502		0.567444	0.00179844		0.186368	0.0119288
0.220688	0.0274489		0.0789673	0.0093502		0.568102	0.00179844		0.186385	0.0119288
0.221037	0.0274489		0.0789905	0.0093502		0.56876	0.00179844		0.186402	0.0119288
0.221386	0.0274489		0.0790138	0.0093502		0.568822	0.00179844		0.186418	0.0119288
0.221735	0.0274489		0.0790371	0.0093502		0.568885	0.00179844		0.186151	0.0119288
0.221603	0.0274489		0.0790604	0.0093502		0.568947	0.00179844		0.185884	0.0119288
0.221471	0.0274489		0.0790837	0.0093502		0.569009	0.00179844		0.185616	0.0119288
0.221338	0.0274489		0.0790704	0.0093502		0.575694	0.00249784		0.185349	0.0119288
0.221206	0.0274489		0.079057	0.0093502		0.58229	0.00289749		0.185417	0.0119288
0.220901	0.0274489		0.0790436	0.0093502		0.586657	0.00289749		0.185484	0.0119288
0.220597	0.0274489		0.0790303	0.0093502		0.591024	0.00279758		0.185552	0.0119288
0.220292	0.0274489		0.0790169	0.0093502		0.595391	0.00309732		0.18562	0.0119288
0.219987	0.0274489		0.0790036	0.0093502		0.598356	0.00329714		0.185621	0.0119288
0.220343	0.0274489		0.0789769	0.00952335		0.599839	0.00329714		0.185623	0.0119288
0.220698	0.0274489		0.0789758	0.00952335		0.601322	0.00319723		0.185624	0.0119288
0.221054	0.0274489		0.0789746	0.00952335		0.601748	0.00319723		0.185626	0.0119288
0.221409	0.0274489		0.0789735	0.00952335		0.602174	0.00319723		0.185626	0.0119288
0.221377	0.0274489		0.0789724	0.00952335		0.603028	0.00389663		0.185627	0.0119288
0.221345	0.0274489		0.0789712	0.00952335		0.603029	0.00279758		0.185627	0.0119288
0.221314	0.0274489		0.0789701	0.00952335		0.603033	0.00249784		0.185628	0.0119288
0.221282	0.0274489		0.078969	0.00952335		0.603058	0.00229801		0.185616	0.0119288
0.221289	0.0274489		0.0789679	0.00952335		0.603083	0.00229801		0.185605	0.0119288
0.221296	0.0274489		0.0789885	0.00952335		0.603108	0.00229801		0.185594	0.0119288
0.221304	0.0274489		0.0790091	0.00952335		0.603133	0.00209818		0.185582	0.0119288
0.221311	0.0274489		0.0790298	0.00952335		0.603	0.00209818		0.185555	0.0119288
0.221294	0.0274489		0.0790504	0.00952335		0.602867	0.00209818		0.185528	0.0119288
0.221277	0.0274489		0.0790711	0.00952335		0.602734	0.00209818		0.185501	0.0119288
0.221259	0.0274489		0.0790917	0.00952335		0.602601	0.00209818		0.185474	0.0119288
0.221242	0.0274489		0.0791123	0.00952335		0.602449	0.00209818		0.185456	0.0119288
0.22133	0.0274489		0.079133	0.00952335		0.602296	0.00209818		0.185438	0.0119288
0.221418	0.0274489		0.0791835	0.00952335		0.602144	0.00199827		0.185419	0.0119288
0.221505	0.0274489		0.079234	0.00952335		0.601991	0.00199827		0.185401	0.0119288
0.221593	0.0274489		0.0792846	0.00952335		0.602163	0.00199827		0.185414	0.0119288
0.221595	0.0274489		0.0793351	0.00952335		0.602334	0.00199827		0.185426	0.0119288
0.221596	0.0274489		0.0793856	0.00952335		0.602505	0.00199827		0.185439	0.0119288
0.221598	0.0274489		0.0794362	0.00952335		0.602677	0.00199827		0.185451	0.0119288
0.2216	0.0274489		0.0794867	0.00952335		0.602648	0.00199827		0.185479	0.0119288
0.221577	0.0274489		0.0795372	0.00952335		0.602619	0.00199827		0.185507	0.0119288
0.221555	0.0274489		0.0794014	0.00952335		0.60259	0.00199827		0.185535	0.0119288
0.221533	0.0274489		0.0792656	0.00952335		0.602561	0.00199827		0.185563	0.0119288
0.221511	0.0274489		0.0791299	0.00952335		0.602606	0.00199827		0.185562	0.0119288
0.221336	0.0274489		0.0789941	0.00952335		0.602651	0.00199827		0.185561	0.0119288
0.221161	0.0274489		0.0788583	0.00952335		0.602695	0.00199827		0.185561	0.0119288
0.220986	0.0274489		0.0787225	0.00952335		0.60274	0.00199827		0.18556	0.0119288
0.220811	0.0274489		0.0785867	0.00952335		0.60271	0.00199827		0.185551	0.0119288
0.220858	0.0274489		0.078451	0.00952335		0.602681	0.00199827		0.185542	0.0119288
0.220906	0.0274489		0.0784374	0.00952335		0.602651	0.00199827		0.185533	0.0119288
0.220953	0.0274489		0.0784237	0.00952335		0.602621	0.00199827		0.185523	0.0119288
0.221	0.0274489		0.0784101	0.00952335		0.602473	0.00199827		0.185544	0.0119288
0.22272	0.0274489		0.0783965	0.00952335		0.602324	0.00199827		0.185564	0.0119288
0.22444	0.0265184		0.0783829	0.00952335		0.602176	0.00199827		0.185585	0.0119288
0.22616	0.0265184		0.0783693	0.00952335		0.602027	0.00199827		0.185606	0.0119288
0.22788	0.0265184		0.0783557	0.00952335		0.601712	0.00199827		0.185437	0.0119288
0.22928	0.0265184		0.0783421	0.00952335		0.601397	0.00199827		0.185269	0.0119288
0.23068	0.0274489		0.0783585	0.00952335		0.601083	0.00199827		0.185101	0.0119288
0.236367	0.0364434		0.0783749	0.00952335		0.600768	0.00199827		0.184933	0.0119288
0.237811	0.0369087		0.0783913	0.00952335		0.600832	0.00199827		0.185106	0.0119288
0.239255	0.0369087		0.0784077	0.00952335		0.600895	0.00199827		0.185279	0.0119288
0.23919	0.0369087		0.0784241	0.00952335		0.600959	0.00199827		0.185453	0.0119288
0.238995	0.0310157		0.0784405	0.00952335		0.601023	0.00199827		0.185626	0.0119288
0.238736	0.0308606		0.0784569	0.00952335		0.601048	0.00199827		0.185612	0.0119288
0.238607	0.0299301		0.0784734	0.00952335		0.601072	0.00199827		0.185598	0.0119288
0.238478	0.02962		0.078783	0.00952335		0.601096	0.00199827		0.185585	0.0119288
0.239661	0.02962		0.0790925	0.00952335		0.601121	0.00199827		0.185571	0.0119288
0.243739	0.0384594		0.0794021	0.00952335		0.601131	0.00199827		0.185578	0.0119288
0.244002	0.0451278		0.0797117	0.00952335		0.601142	0.00199827		0.185585	0.0119288
0.243894	0.0384594		0.0800213	0.00952335		0.601153	0.00199827		0.185592	0.0119288
0.24232	0.0431118		0.0803309	0.00952335		0.601164	0.00199827		0.185599	0.0119288
0.241919	0.0322563		0.0806405	0.00952335		0.601157	0.00199827		0.185598	0.0119288
0.24405	0.0319461		0.0809501	0.00952335		0.60115	0.00199827		0.185596	0.0119288
0.246181	0.0317911		0.0809129	0.00952335		0.601144	0.00199827		0.185595	0.0119288
0.249066	0.0372188		0.0808757	0.00952335		0.601137	0.00199827		0.185593	0.0119288
0.249307	0.0386145		0.0808385	0.00952335		0.601152	0.00199827		0.185579	0.0119288
0.249548	0.0386145		0.0808013	0.00952335		0.601167	0.00199827		0.185565	0.0119288
0.249789	0.0370637		0.0807641	0.00952335		0.601182	0.00199827		0.185551	0.0119288
0.249766	0.0361333		0.0807269	0.00952335		0.601198	0.00199827		0.185537	0.0119288
0.249743	0.0347376		0.0806897	0.00952335		0.601177	0.00199827		0.185696	0.0119288
0.249733	0.0339622		0.0806525	0.00952335		0.601157	0.00199827		0.185856	0.0119288
0.249769	0.0338071		0.0804702	0.00952335		0.601136	0.00199827		0.186015	0.0119288
0.249805	0.0333418		0.0802879	0.00952335		0.601116	0.00199827		0.186175	0.0119288
0.249811	0.0339622		0.0801056	0.00952335		0.600956	0.00199827		0.187629	0.0119288
0.249781	0.0330317		0.0799233	0.00952335		0.600796	0.00199827		0.189082	0.0119288
0.249751	0.0330317		0.079741	0.00952335		0.600636	0.00199827		0.190536	0.0119288
0.24972	0.0330317		0.0795586	0.00952335		0.600476	0.00199827		0.195767	0.0138737
0.249733	0.0330317		0.0793763	0.00952335		0.6006	0.00199827		0.199544	0.0146517
0.249745	0.0330317		0.079194	0.00952335		0.600724	0.00199827		0.199648	0.0165966
0.249758	0.0330317		0.0793225	0.00952335		0.600848	0.00199827		0.199701	0.016078
0.24977	0.0330317		0.079451	0.00952335		0.600973	0.00199827		0.200263	0.0164669
0.249755	0.0330317		0.0795795	0.00952335		0.600991	0.00199827		0.200518	0.0151703
0.24974	0.0330317		0.079708	0.00952335		0.60101	0.00199827		0.200366	0.0128364
0.249725	0.0330317		0.0798365	0.00952335		0.601028	0.00199827		0.199962	0.0130957
0.24971	0.0328766		0.079965	0.00952335		0.601047	0.00199827		0.199965	0.0130957
0.250285	0.0328766		0.0800935	0.00952335		0.600763	0.00199827		0.199968	0.0125771
0.250859	0.0328766		0.080222	0.00952335		0.60048	0.00199827		0.199771	0.0123178
0.251434	0.0328766		0.0802182	0.00952335		0.600197	0.00199827		0.199571	0.0123178
0.252008	0.0328766		0.0802143	0.00952335		0.599914	0.00199827		0.19937	0.0123178
0.251994	0.0328766		0.0802105	0.00952335		0.601029	0.00199827		0.19917	0.0123178
0.25198	0.0328766		0.0802067	0.00952335		0.602144	0.00199827		0.201333	0.0123178
0.251966	0.0328766		0.0802028	0.00952335		0.60326	0.00199827		0.203496	0.0123178
0.251952	0.0328766		0.080199	0.00952335		0.604375	0.00199827		0.211122	0.0162076
0.251994	0.0328766		0.0801952	0.00952335		0.608668	0.00199827		0.212222	0.0162076
0.252037	0.0328766		0.0801914	0.00952335		0.621546	0.00279758		0.212579	0.0167263
0.252079	0.0328766		0.0815464	0.00917704		0.628374	0.00379671		0.212936	0.0167263
0.252122	0.0328766		0.0818851	0.00917704		0.631788	0.00359688		0.213293	0.0167263
0.251818	0.0328766		0.0822239	0.00917704		0.635203	0.00359688		0.213649	0.0167263
0.251514	0.0328766		0.0825626	0.010216		0.635842	0.00359688		0.214467	0.0169856
0.251211	0.0328766		0.0829014	0.010216		0.637122	0.00389663		0.215286	0.0177635
0.250907	0.0328766		0.0832682	0.010216		0.638069	0.00399654		0.216093	0.016078
0.251185	0.0328766		0.0836351	0.0119475		0.638377	0.00379671		0.216362	0.016078
0.251463	0.0328766		0.0840021	0.0105623		0.638685	0.00359688		0.215329	0.0164669
0.251741	0.0328766		0.0843692	0.0145448		0.638992	0.00339706		0.214813	0.0164669
0.252019	0.0328766		0.0847363	0.0145448		0.638721	0.00259775		0.214297	0.015689
0.252027	0.0328766		0.0858382	0.0178346		0.638631	0.00239792		0.214301	0.0164669
0.252034	0.0328766		0.0858645	0.0185272		0.638712	0.00289749		0.214308	0.016078
0.252041	0.0328766		0.0859173	0.0188735		0.638792	0.00229801		0.214311	0.016078
0.252049	0.0328766		0.0859436	0.0187004		0.638873	0.00229801		0.214585	0.0159483
0.252051	0.0328766		0.08597	0.0183541		0.638953	0.00229801		0.214858	0.0158186
0.252054	0.0328766		0.0859963	0.0183541		0.63888	0.00229801		0.215131	0.0158186
0.252057	0.0328766		0.086049	0.0188735		0.638806	0.00229801		0.215405	0.0158186
0.252059	0.0328766		0.0857206	0.00103891		0.638733	0.00229801		0.214997	0.0158186
0.251925	0.0328766		0.0856549	0.00138521		0.638659	0.00229801		0.214589	0.0158186
0.25179	0.0328766		0.0852208	0.0143716		0.640757	0.00229801		0.214181	0.0158186
0.251655	0.0328766		0.085145	0.0140253		0.642855	0.00229801		0.213773	0.0158186
0.251521	0.0328766		0.0875787	0.0135058		0.644952	0.0021981		0.214048	0.0158186
0.251433	0.0328766		0.0889094	0.013679		0.64705	0.0021981		0.214322	0.015689
0.251346	0.0328766		0.0895748	0.0135058		0.657973	0.00379671		0.214597	0.015689
0.251258	0.0328766		0.0902401	0.0131595		0.660787	0.00389663		0.214872	0.015689
0.251171	0.0328766		0.0907641	0.0131595		0.664789	0.00469593		0.214742	0.015689
0.251174	0.0328766		0.0912882	0.0131595		0.665976	0.00409645		0.214611	0.015689
0.251178	0.0328766		0.0918124	0.013679		0.668351	0.0036968		0.214481	0.015689
0.251181	0.0328766		0.0923366	0.0131595		0.66914	0.00349697		0.214351	0.015689
0.251185	0.0328766		0.0928609	0.0131595		0.669929	0.00349697		0.214324	0.015689
0.251232	0.0328766		0.0933854	0.0166226		0.670717	0.00349697		0.214297	0.015689
0.251278	0.0328766		0.0944345	0.0155837		0.671506	0.00349697		0.214269	0.015689
0.251325	0.0328766		0.0942847	0.0187004		0.670891	0.00359688		0.214242	0.015689
0.251372	0.0328766		0.0942098	0.0183541		0.670276	0.00359688		0.214158	0.015689
0.251374	0.0328766		0.0941349	0.0183541		0.669046	0.00379671		0.214074	0.015689
0.251376	0.0328766		0.0940601	0.0187004		0.6693	0.00269766		0.21399	0.015689
0.251378	0.0328766		0.0939852	0.0173152		0.669427	0.00269766		0.213906	0.015689
0.25138	0.0328766		0.0939104	0.0187004		0.669554	0.00269766		0.213875	0.015689
0.251383	0.0328766		0.0938356	0.0187004		0.669392	0.00289749		0.213844	0.015689
0.251385	0.0328766		0.0936914	0.0183541		0.669311	0.00289749		0.213814	0.015689
0.251388	0.0328766		0.0935473	0.0187004		0.66922	0.00249784		0.213783	0.015689
0.251391	0.0328766		0.0934032	0.0180078		0.669211	0.00249784		0.213785	0.015689
0.251388	0.0328766		0.0931152	0.0178346		0.669201	0.00249784		0.213788	0.015689
0.251385	0.0328766		0.0929713	0.0178346		0.669261	0.00239792		0.21379	0.015689
0.251382	0.0328766		0.0928274	0.0178346		0.669332	0.00239792		0.213793	0.015689
0.25138	0.0328766		0.0926836	0.0178346		0.669402	0.00239792		0.213932	0.015689
0.252039	0.0328766		0.0927892	0.0178346		0.669472	0.00239792		0.21407	0.015689
0.252698	0.0328766		0.0928948	0.0178346		0.669366	0.00239792		0.214209	0.015689
0.253357	0.0328766		0.093106	0.0178346		0.66926	0.00239792		0.214348	0.015689
0.255497	0.0330317		0.0933172	0.0178346		0.669153	0.00239792		0.214	0.015689
0.260195	0.041561		0.0935284	0.0161031		0.669047	0.00239792		0.213651	0.015689
0.260704	0.0409407		0.0941292	0.0167957		0.669062	0.00239792		0.213302	0.015689
0.260883	0.0462134		0.0953309	0.0164494		0.669077	0.00239792		0.212954	0.015689
0.260844	0.0369087		0.0959317	0.0166226		0.669108	0.00249784		0.213347	0.015689
0.260051	0.0339622		0.0965326	0.0166226		0.669229	0.00249784		0.213741	0.015689
0.259673	0.0333418		0.0971335	0.0166226		0.669351	0.00249784		0.214134	0.015689
0.261054	0.0331868		0.0977344	0.017142		0.669472	0.00249784		0.214528	0.015689
0.262813	0.0331868		0.0983353	0.0164494		0.669594	0.00249784		0.214303	0.015689
0.264571	0.0331868		0.0997699	0.0195662		0.669623	0.00249784		0.214077	0.015689
0.267141	0.035668		0.0999749	0.0195662		0.669652	0.00259775		0.213852	0.015689
0.267953	0.0369087		0.0998225	0.0195662		0.669682	0.00259775		0.213627	0.015689
0.269597	0.0389247		0.0993656	0.0206051		0.669711	0.00259775		0.213627	0.015689
0.269618	0.037684		0.0992134	0.0197393		0.669361	0.00259775		0.213628	0.015689
0.269735	0.0462134		0.0990612	0.0197393		0.669011	0.00259775		0.213629	0.015689
0.269852	0.0361333		0.098909	0.0192199		0.668661	0.00259775		0.213629	0.015689
0.269968	0.035668		0.0987569	0.0197393		0.668311	0.00259775		0.213639	0.015689
0.270067	0.0353579		0.0989262	0.0206051		0.668465	0.00259775		0.213649	0.0155593
0.270048	0.0348926		0.0990954	0.0188735		0.668619	0.00259775		0.213659	0.0155593
0.274333	0.0397001		0.0992646	0.0188735		0.668773	0.00249784		0.213668	0.0155593
0.276098	0.0449727		0.0996031	0.0180078		0.668928	0.00249784		0.213582	0.0155593
0.277072	0.0420262		0.0997724	0.0178346		0.668758	0.00249784		0.213496	0.0155593
0.275291	0.0369087		0.0999416	0.0178346		0.668589	0.00249784		0.213411	0.0155593
0.275243	0.0365985		0.100111	0.0188735		0.668419	0.00249784		0.213325	0.0155593
0.275412	0.0365985		0.100059	0.0188735		0.66825	0.00249784		0.213191	0.0155593
0.275581	0.0364434		0.100007	0.0187004		0.668459	0.00249784		0.213058	0.0155593
0.275749	0.0364434		0.0999545	0.0187004		0.668669	0.00249784		0.212925	0.0155593
0.275918	0.0364434		0.0999023	0.0187004		0.668878	0.00249784		0.212792	0.0155593
0.27602	0.0364434		0.0998502	0.0180078		0.669087	0.00249784		0.212795	0.0155593
0.276123	0.0364434		0.099798	0.0188735		0.668906	0.00249784		0.212798	0.0155593
0.276327	0.0364434		0.0997459	0.0178346		0.668726	0.00249784		0.2128	0.0155593
0.276327	0.0370637		0.0996938	0.0178346		0.668545	0.00249784		0.212803	0.0155593
0.276327	0.0362883		0.0996931	0.0176615		0.668364	0.00249784		0.212803	0.0155593
0.276327	0.0361333		0.0996919	0.0174883		0.668374	0.00249784		0.212803	0.0155593
0.276743	0.0361333		0.0996913	0.0174883		0.668384	0.00249784		0.212802	0.0155593
0.277158	0.0361333		0.0996909	0.0174883		0.668394	0.00249784		0.212802	0.0155593
0.277574	0.0361333		0.0996905	0.0174883		0.668404	0.00249784		0.212821	0.0155593
0.277989	0.0361333		0.0996899	0.0173152		0.668488	0.00249784		0.21284	0.0155593
0.278012	0.0361333		0.0996859	0.0173152		0.668572	0.00249784		0.212859	0.0155593
0.278036	0.0361333		0.0996819	0.0173152		0.668656	0.00249784		0.212879	0.0155593
0.278059	0.0361333		0.0996779	0.0173152		0.66874	0.00249784		0.212857	0.0155593
0.278082	0.0361333		0.0996739	0.0173152		0.668782	0.00249784		0.212836	0.0155593
0.278119	0.0361333		0.0996659	0.0174883		0.668823	0.00249784		0.212814	0.0155593
0.278194	0.0359782		0.0996619	0.0174883		0.668865	0.00249784		0.212793	0.0155593
0.278231	0.0359782		0.099658	0.0174883		0.668906	0.00249784		0.212793	0.0155593
0.278319	0.0359782		0.0997284	0.0173152		0.668926	0.00249784		0.212793	0.0155593
0.278406	0.0359782		0.0997988	0.0173152		0.668946	0.00249784		0.212793	0.0155593
0.278493	0.0359782		0.0998692	0.0173152		0.668965	0.00249784		0.212793	0.0155593
0.278581	0.0359782		0.0999396	0.0173152		0.668985	0.00249784		0.213776	0.0155593
0.278586	0.0359782		0.10001	0.0337646		0.671453	0.00249784		0.21476	0.0153
0.278591	0.0359782		0.10008	0.0164494		0.673921	0.00249784		0.215743	0.0150407
0.278596	0.0359782		0.100151	0.0164494		0.676389	0.00249784		0.216727	0.0153
0.278601	0.0359782		0.100221	0.017142		0.678857	0.00249784		0.218266	0.0150407
0.2786	0.0359782		0.100214	0.0164494		0.689043	0.00379671		0.219805	0.0154296
0.2786	0.0359782		0.100207	0.0164494		0.693347	0.00399654		0.221344	0.0165966
0.2786	0.0359782		0.1002	0.017142		0.697652	0.00399654		0.225989	0.0177635
0.278599	0.0359782		0.100193	0.017142		0.701957	0.00379671		0.227542	0.0177635
0.278635	0.0359782		0.100186	0.017142		0.706261	0.00379671		0.229095	0.0177635
0.278672	0.0359782		0.100179	0.017142		0.70684	0.00379671		0.22934	0.0191898
0.278708	0.0359782		0.100172	0.017142		0.707419	0.00379671		0.229462	0.0193195
0.278745	0.0359782		0.100164	0.017142		0.707997	0.00389663		0.229585	0.0193195
0.278714	0.0359782		0.100156	0.017142		0.708576	0.00379671		0.229938	0.0195788
0.278683	0.0359782		0.100147	0.017142		0.708372	0.00359688		0.230291	0.0190602
0.278652	0.0359782		0.100138	0.017142		0.70827	0.00349697		0.230645	0.0182822
0.278621	0.0359782		0.100129	0.017142		0.708169	0.00329714		0.230604	0.0169856
0.278503	0.0359782		0.100121	0.017142		0.708054	0.00329714		0.23021	0.0164669
0.278385	0.0359782		0.100112	0.017142		0.707824	0.00389663		0.229817	0.0164669
0.278267	0.0359782		0.100103	0.017142		0.707709	0.00279758		0.2292	0.0154296
0.27815	0.0359782		0.100095	0.017142		0.708041	0.00279758		0.229088	0.0154296
0.277793	0.0359782		0.0999107	0.017142		0.708373	0.00279758		0.229366	0.0155593
0.277436	0.0359782		0.0997268	0.017142		0.709038	0.00269766		0.229756	0.0155593
0.277079	0.0359782		0.099543	0.017142		0.708971	0.00279758		0.230537	0.0155593
0.276722	0.0359782		0.0993593	0.017142		0.708904	0.00269766		0.23221	0.0155593
0.276718	0.0359782		0.0991756	0.017142		0.708836	0.00269766		0.233883	0.0142627
0.276715	0.0359782		0.098992	0.017142		0.708769	0.00259775		0.238746	0.0172449
0.276712	0.0359782		0.0988085	0.017142		0.709147	0.00259775		0.239504	0.0175042
0.276709	0.0359782		0.0986251	0.017142		0.709525	0.00259775		0.240261	0.0193195
0.276681	0.0359782		0.0985526	0.017142		0.709903	0.00259775		0.242413	0.0206161
0.276653	0.0359782		0.0984801	0.017142		0.710281	0.00259775		0.24349	0.0206161
0.276625	0.0359782		0.0984076	0.017142		0.711701	0.00259775		0.245346	0.0212644
0.276597	0.0359782		0.0983351	0.017142		0.714542	0.00289749		0.246901	0.0215237
0.276576	0.0359782		0.0982626	0.017142		0.718732	0.00349697		0.247678	0.0213941
0.276554	0.0359782		0.0981901	0.017142		0.721502	0.00379671		0.247111	0.0204864
0.276533	0.0359782		0.0981176	0.017142		0.727043	0.00469593		0.246192	0.0193195
0.276512	0.0359782		0.0980451	0.0169689		0.729558	0.00409645		0.246016	0.0191898
0.276461	0.0359782		0.0983047	0.0169689		0.732073	0.00409645		0.245839	0.0191898
0.27641	0.0359782		0.0985643	0.0169689		0.734588	0.00409645		0.245952	0.0191898
0.276359	0.0359782		0.098824	0.0169689		0.737217	0.00419637		0.246065	0.0193195
0.276308	0.0359782		0.0990837	0.0169689		0.737332	0.00419637		0.246178	0.0193195
0.276619	0.0359782		0.0993434	0.0169689		0.737446	0.00419637		0.24629	0.0193195
0.27693	0.0359782		0.0996031	0.0169689		0.73756	0.00419637		0.246349	0.0193195
0.277241	0.0359782		0.0998629	0.0169689		0.738213	0.00379671		0.246467	0.0189305
0.277552	0.0359782		0.100123	0.0169689		0.738414	0.00379671		0.246525	0.0189305
0.281685	0.0358231		0.100219	0.0169689		0.738398	0.00279758		0.246519	0.0189305
0.285923	0.045438		0.100316	0.0169689		0.738381	0.00279758		0.246512	0.0189305
0.286028	0.0392348		0.100412	0.0169689		0.738365	0.00279758		0.246506	0.0189305
0.286239	0.0421813		0.100508	0.0169689		0.737861	0.00279758		0.246499	0.0189305
0.287507	0.0398551		0.100605	0.0169689		0.737357	0.00279758		0.246515	0.0189305
0.288114	0.0381493		0.100701	0.0169689		0.736854	0.00269766		0.246531	0.0189305
0.288206	0.0383044		0.100798	0.0169689		0.73635	0.00269766		0.246546	0.0189305
0.288297	0.0384594		0.100894	0.0169689		0.73654	0.00269766		0.246562	0.0188008
0.289999	0.0386145		0.100833	0.0169689		0.736729	0.00269766		0.246561	0.0188008
0.293403	0.0392348		0.100772	0.0169689		0.736919	0.00269766		0.24656	0.0188008
0.295106	0.0401653		0.100712	0.0169689		0.737109	0.00269766		0.246559	0.0188008
0.295503	0.0401653		0.100651	0.0169689		0.737149	0.00269766		0.246557	0.0188008
0.2963	0.0451278		0.10059	0.0169689		0.737189	0.00269766		0.24617	0.0188008
0.296699	0.0463684		0.100529	0.0169689		0.737229	0.00269766		0.245782	0.0188008
0.296007	0.0460583		0.100468	0.0169689		0.737269	0.00269766		0.245394	0.0188008
0.295316	0.043577		0.100407	0.0169689		0.737609	0.00269766		0.245006	0.0188008
0.295246	0.0407856		0.100393	0.0169689		0.737949	0.00269766		0.244995	0.0188008
0.295212	0.0409407		0.100378	0.0169689		0.738289	0.00269766		0.244984	0.0188008
0.29537	0.0417161		0.100363	0.0169689		0.738628	0.00269766		0.244973	0.0188008
0.295756	0.0401653		0.100348	0.0169689		0.738656	0.00269766		0.244962	0.0188008
0.29595	0.0397001		0.100333	0.0169689		0.738684	0.00269766		0.245071	0.0188008
0.298043	0.039545		0.100319	0.0169689		0.738711	0.00269766		0.245179	0.0188008
0.300137	0.0397001		0.100304	0.0169689		0.738739	0.00269766		0.245288	0.0188008
0.304032	0.045438		0.100289	0.0169689		0.738869	0.00259775		0.245396	0.0188008
0.30374	0.045438		0.100151	0.0169689		0.738933	0.00259775		0.245354	0.0188008
0.303449	0.045438		0.100013	0.0169689		0.738998	0.00259775		0.245311	0.0188008
0.303125	0.0462134		0.0998751	0.0169689		0.738749	0.00259775		0.245269	0.0188008
0.303094	0.045593		0.0997371	0.0169689		0.738499	0.00259775		0.245227	0.0188008
0.303062	0.0460583		0.0995992	0.0169689		0.73825	0.00259775		0.245202	0.0188008
0.302956	0.0423364		0.0994612	0.0169689		0.738	0.00259775		0.245178	0.0188008
0.302918	0.0420262		0.0993233	0.0169689		0.737722	0.00259775		0.245154	0.0188008
0.30311	0.0418712		0.0991854	0.0169689		0.737444	0.00259775		0.245129	0.0188008
0.30334	0.041561		0.0991913	0.0169689		0.737166	0.00259775		0.245139	0.0188008
0.30357	0.041561		0.0991973	0.0169689		0.736888	0.00259775		0.245149	0.0186712
0.3038	0.041561		0.0992032	0.0169689		0.736952	0.00259775		0.245158	0.0186712
0.303865	0.041561		0.0992092	0.0169689		0.737016	0.00259775		0.245168	0.0186712
0.303931	0.0412508		0.0992151	0.0169689		0.73708	0.00259775		0.245181	0.0186712
0.303996	0.0414059		0.0992211	0.0169689		0.737144	0.00259775		0.245194	0.0186712
0.304062	0.0412508		0.099227	0.0169689		0.737062	0.00259775		0.245207	0.0186712
0.303972	0.0412508		0.099233	0.0169689		0.73698	0.00259775		0.245221	0.0186712
0.303883	0.0412508		0.0992991	0.0169689		0.736897	0.00259775		0.245193	0.0186712
0.303793	0.0412508		0.0993652	0.0169689		0.736815	0.00259775		0.245166	0.0186712
0.303704	0.0412508		0.0994314	0.0169689		0.737254	0.00259775		0.245139	0.0186712
0.303686	0.0412508		0.0994975	0.0169689		0.737693	0.00259775		0.245111	0.0186712
0.303667	0.0412508		0.0995636	0.0169689		0.738132	0.00259775		0.24514	0.0186712
0.303649	0.0412508		0.0996297	0.0169689		0.738571	0.00259775		0.245169	0.0186712
0.30363	0.0412508		0.0996959	0.0169689		0.738447	0.00259775		0.245198	0.0186712
0.303654	0.0412508		0.099762	0.0169689		0.738323	0.00259775		0.245227	0.0186712
0.303678	0.0412508		0.0998362	0.0169689		0.7382	0.00259775		0.245097	0.0186712
0.303702	0.0412508		0.0999104	0.0169689		0.738076	0.00259775		0.244967	0.0186712
0.303725	0.0412508		0.0999847	0.0169689		0.738207	0.00259775		0.244837	0.0186712
0.303712	0.0412508		0.100059	0.0169689		0.738337	0.00259775		0.244707	0.0186712
0.303699	0.0412508		0.100133	0.0169689		0.738468	0.00259775		0.244639	0.0186712
0.303685	0.0412508		0.100208	0.0169689		0.738598	0.00259775		0.244571	0.0186712
0.303672	0.0412508		0.100282	0.0169689		0.738518	0.00259775		0.244503	0.0186712
0.303673	0.0412508		0.100357	0.0169689		0.738438	0.00259775		0.244435	0.0186712
0.303674	0.0412508		0.100525	0.0169689		0.738358	0.00259775		0.244496	0.0186712
0.303676	0.0412508		0.100693	0.0169689		0.738277	0.00259775		0.244558	0.0186712
0.303677	0.0412508		0.10086	0.0169689		0.738421	0.00259775		0.24462	0.0186712
0.303703	0.0412508		0.101028	0.0169689		0.738565	0.00249784		0.244682	0.0186712
0.303728	0.0410958		0.101196	0.0169689		0.738853	0.00249784		0.244674	0.0186712
0.303754	0.0410958		0.101364	0.0169689		0.738772	0.00249784		0.244666	0.0186712
0.30378	0.0410958		0.101532	0.0169689		0.73869	0.00249784		0.244659	0.0186712
0.30429	0.0410958		0.1017	0.0169689		0.738609	0.00279758		0.244651	0.0186712
0.304801	0.0410958		0.10165	0.0169689		0.738527	0.00289749		0.244683	0.0186712
0.305313	0.0410958		0.1016	0.0169689		0.741567	0.00289749		0.244716	0.0186712
0.305827	0.0410958		0.101551	0.0169689		0.744606	0.00279758		0.244748	0.0186712
0.305825	0.0410958		0.101501	0.0169689		0.747646	0.00279758		0.24478	0.0186712
0.305823	0.0410958		0.101452	0.0169689		0.750685	0.00289749		0.244736	0.0186712
0.30582	0.0410958		0.101402	0.0169689		0.754284	0.00379671		0.244691	0.0186712
0.305818	0.0410958		0.101352	0.0169689		0.760554	0.00439619		0.244647	0.0186712
0.305828	0.0410958		0.101303	0.0169689		0.763225	0.00439619		0.244603	0.0186712
0.305838	0.0410958		0.101222	0.0169689		0.765897	0.00439619		0.244614	0.0186712
0.305847	0.0410958		0.101141	0.0169689		0.768569	0.00439619		0.244626	0.0186712
0.305857	0.0410958		0.101061	0.0169689		0.769634	0.00439619		0.244637	0.0185415
0.305859	0.0410958		0.100981	0.0169689		0.771765	0.00409645		0.244648	0.0185415
0.305861	0.0410958		0.1009	0.0169689		0.772831	0.00399654		0.244661	0.0185415
0.305864	0.0410958		0.10082	0.0169689		0.7728	0.00399654		0.244674	0.0185415
0.305866	0.0410958		0.10074	0.0169689		0.772769	0.00399654		0.244687	0.0185415
0.305893	0.0410958		0.10066	0.0169689		0.772739	0.00979152		0.2447	0.0185415
0.305921	0.0410958		0.100639	0.0169689		0.772708	0.00379671		0.24467	0.0185415
0.305948	0.0410958		0.100617	0.0169689		0.772562	0.00319723		0.24464	0.0185415
0.305976	0.0410958		0.100596	0.0169689		0.772489	0.00319723		0.244609	0.0185415
0.305992	0.0410958		0.100575	0.0169689		0.772416	0.00309732		0.244833	0.0184119
0.306008	0.0410958		0.100554	0.0167957		0.772063	0.00309732		0.245088	0.0184119
0.306024	0.0410958		0.100532	0.0167957		0.771711	0.00309732		0.245342	0.0184119
0.30604	0.0410958		0.100511	0.0167957		0.771358	0.00309732		0.245596	0.0184119
0.306036	0.0410958		0.10049	0.0167957		0.771005	0.00309732		0.246465	0.0184119
0.306032	0.0410958		0.10057	0.0167957		0.771208	0.00309732		0.248204	0.0185415
0.306028	0.0410958		0.100651	0.0167957		0.771412	0.00309732		0.249074	0.0184119
0.306024	0.0410958		0.100732	0.0167957		0.771615	0.00309732		0.250372	0.0185415
0.306431	0.0410958		0.100812	0.0167957		0.771818	0.00309732		0.254265	0.0204864
0.306839	0.0410958		0.100893	0.0167957		0.772876	0.00309732		0.255454	0.0199678
0.307247	0.0410958		0.100974	0.0167957		0.776049	0.0029974		0.256643	0.021783
0.307654	0.0410958		0.101054	0.0167957		0.777697	0.00329714		0.259021	0.0220424
0.30767	0.0410958		0.101135	0.0167957		0.779346	0.00379671		0.259141	0.0220424
0.307686	0.0410958		0.101207	0.0167957		0.782643	0.00489576		0.259382	0.0220424
0.307702	0.0410958		0.10128	0.0167957		0.784243	0.00449611		0.259591	0.0226907
0.307717	0.0410958		0.101352	0.0167957		0.785844	0.00459602		0.259636	0.0224313
0.307977	0.0410958		0.101424	0.0167957		0.789046	0.00479585		0.259681	0.022172
0.308237	0.0410958		0.101569	0.0164494		0.791551	0.00479585		0.259616	0.0224313
0.308496	0.0410958		0.101642	0.0164494		0.794057	0.00479585		0.259551	0.021783
0.308756	0.0410958		0.102421	0.0162763		0.799069	0.00499567		0.259486	0.0213941
0.309785	0.0410958		0.103128	0.0162763		0.800641	0.00499567		0.259421	0.0211347
0.310815	0.0410958		0.103834	0.0162763		0.805357	0.00459602		0.259477	0.0208754
0.312874	0.0437321		0.104541	0.0162763		0.805435	0.00449611		0.259532	0.0219127
0.31405	0.0491598		0.106661	0.0337646		0.805513	0.00449611		0.259587	0.0206161
0.314083	0.0500903		0.107502	0.0197393		0.805592	0.00449611		0.259642	0.0204864
0.313725	0.0578442		0.107908	0.0223366		0.80567	0.00449611		0.259699	0.0204864
0.313368	0.0486946		0.108044	0.0223366		0.805763	0.00429628		0.259727	0.0204864
0.312844	0.0466786		0.108314	0.0226829		0.806043	0.00399654		0.260956	0.0200974
0.312511	0.0451278		0.108351	0.0225097		0.806446	0.00349697		0.262157	0.0195788
0.312348	0.0445075		0.108154	0.0219903		0.806647	0.00329714		0.264557	0.0185415
0.312352	0.0441973		0.107761	0.0202588		0.806848	0.00329714		0.265837	0.0182822
0.312356	0.0441973		0.107579	0.019393		0.806561	0.00329714		0.268396	0.0186712
0.311986	0.0438872		0.107328	0.0187004		0.806275	0.00339706		0.269676	0.0198381
0.311613	0.0440423		0.107245	0.0173152		0.805988	0.00339706		0.272559	0.0232093
0.31124	0.0441973		0.107161	0.0187004		0.805701	0.00339706		0.274001	0.0232093
0.310866	0.0449727		0.107078	0.0178346		0.806	0.00389663		0.275757	0.0238576
0.311767	0.0451278		0.109679	0.0187004		0.806299	0.00329714		0.276386	0.0243763
0.312668	0.0452829		0.111022	0.0162763		0.806598	0.00329714		0.276701	0.0245059
0.313568	0.0451278		0.111693	0.0162763		0.806897	0.00329714		0.27653	0.0243763
0.316077	0.0446626		0.113242	0.0214708		0.807041	0.00329714		0.27636	0.0241169
0.317686	0.0452829		0.113418	0.0240681		0.807186	0.00329714		0.276189	0.0241169
0.319294	0.0462134		0.113593	0.0232023		0.80733	0.00329714		0.276019	0.0234686
0.320838	0.04947		0.113769	0.0240681		0.807475	0.00319723		0.276555	0.0220424
0.320773	0.0508657		0.113808	0.0240681		0.807088	0.00319723		0.277091	0.0204864
0.320708	0.0513309		0.113886	0.0235486		0.806702	0.00319723		0.277112	0.0206161
0.320643	0.0511759		0.113925	0.023895		0.805929	0.00309732		0.277132	0.0199678
0.320813	0.0491598		0.113964	0.0226829		0.805992	0.00309732		0.277153	0.0199678
0.321207	0.0457481		0.114004	0.0232023		0.806055	0.00309732		0.277172	0.0200974
0.321433	0.0451278		0.114115	0.0185272		0.806118	0.00309732		0.277171	0.0200974
0.323479	0.0452829		0.114134	0.017142		0.806182	0.00309732		0.27717	0.0200974
0.325525	0.045438		0.1148	0.01593		0.806152	0.00309732		0.277147	0.0199678
0.329187	0.04947		0.115466	0.0169689		0.806123	0.00309732		0.277124	0.0200974
0.328757	0.0516411		0.116132	0.0155837		0.806094	0.00309732		0.277102	0.0200974
0.327899	0.0544325		0.116798	0.0155837		0.806065	0.00309732		0.27708	0.0200974
0.328181	0.0544325		0.117464	0.0155837		0.805852	0.00309732		0.277187	0.0200974
0.328746	0.0530368		0.11813	0.0169689		0.805639	0.00309732		0.277294	0.0200974
0.329029	0.0519513		0.119463	0.0169689		0.805426	0.00309732		0.277401	0.0200974
0.328391	0.0502454		0.119719	0.0169689		0.805213	0.00309732		0.277508	0.0200974
0.328073	0.0497802		0.120745	0.0303016		0.805227	0.00309732		0.277514	0.0200974
0.327754	0.0497802		0.121257	0.0211245		0.805241	0.00309732		0.277521	0.0200974
0.327887	0.0497802		0.121288	0.0221634		0.805255	0.00309732		0.277527	0.0200974
0.328152	0.04947		0.121174	0.0221634		0.805269	0.00309732		0.277534	0.0200974
0.328285	0.0491598		0.121061	0.0221634		0.80515	0.00309732		0.277514	0.0200974
0.328223	0.0488497		0.120722	0.0226829		0.805031	0.00309732		0.277494	0.0200974
0.328161	0.0485395		0.120608	0.0226829		0.804913	0.00309732		0.277474	0.0200974
0.328037	0.0480743		0.120658	0.0226829		0.804794	0.00309732		0.277454	0.0200974
0.328062	0.0493149		0.120757	0.0207782		0.804738	0.00309732		0.277452	0.0200974
0.328088	0.0477641		0.120855	0.0212977		0.804681	0.00309732		0.27745	0.0200974
0.328113	0.0477641		0.120954	0.0204319		0.804625	0.00309732		0.277449	0.0200974
0.328138	0.0476091		0.121004	0.0204319		0.804568	0.00309732		0.277447	0.0200974
0.328162	0.0477641		0.121001	0.0200856		0.804508	0.00309732		0.277423	0.0200974
0.328186	0.0477641		0.120998	0.0200856		0.804449	0.00309732		0.277398	0.0200974
0.32821	0.0476091		0.120995	0.0200856		0.804389	0.00309732		0.277373	0.0200974
0.328235	0.0477641		0.120992	0.0204319		0.804329	0.00309732		0.277348	0.0200974
0.328357	0.0476091		0.120989	0.0204319		0.804367	0.00309732		0.277353	0.0200974
0.328479	0.0476091		0.120986	0.0204319		0.804405	0.00309732		0.277358	0.0200974
0.328602	0.0476091		0.12098	0.0209514		0.804443	0.00309732		0.277362	0.0200974
0.328881	0.0476091		0.121123	0.0209514		0.804481	0.00309732		0.277367	0.0200974
0.329039	0.047454		0.121411	0.0207782		0.804291	0.00309732		0.277382	0.0200974
0.329197	0.0476091		0.121554	0.0207782		0.8041	0.00309732		0.277396	0.0200974
0.329355	0.0476091		0.122126	0.0199125		0.80391	0.00309732		0.277411	0.0200974
0.329371	0.047454		0.122123	0.0206051		0.803719	0.00309732		0.277426	0.0200974
0.329378	0.047454		0.122115	0.0206051		0.803833	0.00309732		0.27741	0.0200974
0.329386	0.047454		0.122112	0.0195662		0.803946	0.00309732		0.277394	0.0200974
0.329429	0.047454		0.122108	0.0195662		0.80406	0.00309732		0.277378	0.0200974
0.329472	0.047454		0.122104	0.019393		0.804173	0.00309732		0.277362	0.0200974
0.329515	0.047454		0.122101	0.019393		0.804027	0.00309732		0.277372	0.0200974
0.329557	0.047454		0.122099	0.019393		0.803881	0.00309732		0.277382	0.0200974
0.329581	0.047454		0.122097	0.019393		0.803736	0.00309732		0.277393	0.0200974
0.329605	0.047454		0.122095	0.019393		0.80359	0.00309732		0.277403	0.0200974
0.329628	0.047454		0.122093	0.019393		0.80359	0.00309732		0.277355	0.0200974
0.329652	0.047454		0.122091	0.0192199		0.80359	0.00309732		0.277306	0.0200974
0.329675	0.047454		0.122089	0.0192199		0.80359	0.00309732		0.277258	0.0200974
0.329698	0.047454		0.122087	0.0192199		0.80359	0.00309732		0.277209	0.0200974
0.329721	0.047454		0.122084	0.0192199		0.804849	0.00309732		0.27722	0.0200974
0.329744	0.047454		0.122083	0.0192199		0.806109	0.00309732		0.27723	0.0200974
0.329819	0.047454		0.122083	0.0192199		0.807368	0.00309732		0.27724	0.0200974
0.329894	0.047454		0.122082	0.0192199		0.808628	0.00309732		0.27725	0.0200974
0.32997	0.047454		0.122082	0.0192199		0.810932	0.00309732		0.277254	0.0200974
0.330045	0.047454		0.122081	0.0192199		0.813236	0.00309732		0.277258	0.0200974
0.330035	0.047454		0.122081	0.0190467		0.815541	0.0036968		0.277261	0.0200974
0.330025	0.047454		0.12208	0.0190467		0.820104	0.00459602		0.277265	0.0200974
0.330015	0.047454		0.122086	0.0190467		0.822363	0.00489576		0.277263	0.0200974
0.330005	0.0472989		0.122093	0.0190467		0.824623	0.00489576		0.277262	0.0200974
0.330004	0.0472989		0.122099	0.0190467		0.826882	0.00479585		0.27726	0.0200974
0.330004	0.0472989		0.122105	0.0190467		0.828165	0.00479585		0.277258	0.0200974
0.330004	0.0472989		0.122111	0.0190467		0.829448	0.00459602		0.27727	0.0200974
0.330004	0.0472989		0.122117	0.0190467		0.830731	0.00459602		0.277282	0.0200974
0.330108	0.0472989		0.122123	0.0190467		0.832014	0.00449611		0.277293	0.0200974
0.330212	0.0472989		0.12213	0.0190467		0.831667	0.00449611		0.277305	0.0200974
0.330316	0.0472989		0.122106	0.0190467		0.83132	0.00449611		0.277248	0.0200974
0.33042	0.0472989		0.122083	0.0190467		0.830972	0.00449611		0.277191	0.0200974
0.330413	0.0472989		0.12206	0.0190467		0.830625	0.00479585		0.277134	0.0200974
0.330406	0.0472989		0.122036	0.0190467		0.830684	0.00399654		0.277076	0.0200974
0.330399	0.0472989		0.122013	0.0190467		0.830802	0.00389663		0.277078	0.0200974
0.330392	0.0472989		0.12199	0.0190467		0.830861	0.00329714		0.27708	0.0200974
0.330405	0.0472989		0.121943	0.0188735		0.8309	0.00329714		0.277081	0.0200974
0.330417	0.0472989		0.121781	0.0188735		0.83094	0.00319723		0.277083	0.0200974
0.33043	0.0472989		0.121618	0.0188735		0.830979	0.00319723		0.277087	0.0200974
0.330443	0.0472989		0.121456	0.0188735		0.831018	0.00319723		0.277091	0.0200974
0.330516	0.0472989		0.121294	0.0188735		0.83107	0.00319723		0.277095	0.0200974
0.330661	0.0471438		0.121132	0.0188735		0.831122	0.00319723		0.277099	0.0200974
0.330734	0.0469887		0.120969	0.0188735		0.831174	0.00319723		0.277097	0.0200974
0.331119	0.0468337		0.120807	0.0188735		0.831227	0.00319723		0.277095	0.0200974
0.331312	0.0469887		0.120645	0.0188735		0.831318	0.00319723		0.277093	0.0200974
0.331505	0.0469887		0.12065	0.0188735		0.83141	0.00319723		0.277091	0.0200974
0.333036	0.0476091		0.120656	0.0188735		0.831503	0.00319723		0.277585	0.0200974
0.334566	0.0485395		0.120661	0.0188735		0.831595	0.00319723		0.27808	0.0200974
0.337627	0.0508657		0.120666	0.0188735		0.835064	0.00329714		0.278575	0.0200974
0.33808	0.0522614		0.120671	0.0188735		0.838533	0.00329714		0.27907	0.0200974
0.338984	0.0548977		0.120677	0.0188735		0.842002	0.00329714		0.281804	0.0200974
0.339436	0.0547427		0.120682	0.0188735		0.845472	0.0036968		0.284538	0.0216534
0.339331	0.0572239		0.120687	0.0188735		0.847469	0.00469593		0.286928	0.0238576
0.339122	0.0566036		0.120674	0.0188735		0.849466	0.00489576		0.288123	0.0246356
0.339017	0.0548977		0.120661	0.0188735		0.851464	0.00489576		0.289319	0.0252839
0.338252	0.0519513		0.120648	0.0188735		0.856662	0.00489576		0.289816	0.0258025
0.337869	0.051486		0.120635	0.0188735		0.859864	0.00479585		0.290812	0.0260619
0.337486	0.0513309		0.120622	0.0188735		0.863065	0.00479585		0.29131	0.0259322
0.338968	0.0511759		0.120609	0.0188735		0.866267	0.00489576		0.291508	0.0254135
0.34045	0.0511759		0.120596	0.0188735		0.867172	0.00509559		0.291707	0.0254135
0.341933	0.0511759		0.120583	0.0188735		0.868077	0.00509559		0.291521	0.0232093
0.343415	0.0513309		0.1206	0.0188735		0.868982	0.00509559		0.291459	0.0232093
0.344072	0.0522614		0.120617	0.0188735		0.869887	0.00509559		0.291379	0.0232093
0.345388	0.0547427		0.120634	0.0188735		0.869862	0.00499567		0.291299	0.0232093
0.346047	0.0586196		0.120651	0.0188735		0.869837	0.00479585		0.291219	0.0232093
0.345893	0.0603255		0.120668	0.0188735		0.869813	0.00449611		0.291139	0.0232093
0.345739	0.0611009		0.120685	0.0188735		0.869788	0.00489576		0.291133	0.022172
0.345433	0.0611009		0.120702	0.0188735		0.869431	0.00479585		0.29112	0.0238576
0.345451	0.0579993		0.12072	0.0188735		0.869075	0.00389663		0.291114	0.0238576
0.345468	0.0566036		0.120654	0.0188735		0.868718	0.00389663		0.291329	0.0238576
0.345486	0.0559833		0.120588	0.0188735		0.868362	0.00389663		0.291544	0.0238576
0.345504	0.0556731		0.120522	0.0188735		0.868193	0.00389663		0.29176	0.0234686
0.345809	0.0556731		0.120457	0.0188735		0.868023	0.00379671		0.293266	0.0232093
0.346114	0.0556731		0.120391	0.0188735		0.867853	0.00339706		0.294558	0.0232093
0.346419	0.055363		0.120325	0.0188735		0.867684	0.00339706		0.301981	0.0268398
0.346724	0.055363		0.120259	0.0188735		0.867312	0.00329714		0.304401	0.0273585
0.349577	0.055363		0.120194	0.0188735		0.866939	0.00329714		0.306821	0.0277474
0.35243	0.055363		0.120248	0.0188735		0.866567	0.00329714		0.306289	0.0278771
0.355284	0.0569138		0.120303	0.0188735		0.866195	0.00319723		0.306024	0.0278771
0.357942	0.0598603		0.120358	0.0188735		0.866526	0.00319723		0.305758	0.0278771
0.357747	0.061411		0.120412	0.0188735		0.866858	0.00319723		0.306346	0.0280068
0.357358	0.063272		0.120467	0.0188735		0.867189	0.00319723		0.306934	0.0280068
0.357387	0.0629618		0.120522	0.0188735		0.86752	0.00319723		0.307522	0.0283957
0.357417	0.0620313		0.120576	0.0188735		0.867417	0.00319723		0.30811	0.0282661
0.357475	0.0583095		0.120631	0.0188735		0.867314	0.00319723		0.307508	0.0276178
0.357293	0.0566036		0.120635	0.0188735		0.867211	0.00319723		0.306303	0.0261915
0.357111	0.0555181		0.120638	0.0188735		0.867107	0.00319723		0.305663	0.0255432
0.356929	0.0550528		0.120641	0.0188735		0.86712	0.00319723		0.305625	0.0255432
0.356747	0.0550528		0.120645	0.0188735		0.867132	0.00309732		0.305549	0.0252839
0.356937	0.0550528		0.120648	0.0188735		0.867144	0.00309732		0.305421	0.0250246
0.357127	0.0552079		0.120651	0.0188735		0.867156	0.00309732		0.305293	0.0248949
0.357317	0.0552079		0.120655	0.0188735		0.867545	0.00309732		0.305165	0.0248949
0.357507	0.0552079		0.120658	0.0188735		0.867934	0.00309732		0.305037	0.0255432
0.357558	0.0550528		0.120678	0.0188735		0.868323	0.00309732		0.305369	0.0245059
0.357609	0.0550528		0.120697	0.0188735		0.868712	0.00309732		0.305534	0.0245059
0.35766	0.0552079		0.120717	0.0188735		0.868517	0.00309732		0.3057	0.0245059
0.357711	0.0552079		0.120736	0.0188735		0.868321	0.00309732		0.305507	0.0245059
0.357784	0.0552079		0.120755	0.0188735		0.868126	0.00309732		0.305314	0.0245059
0.357858	0.0552079		0.120775	0.0188735		0.86793	0.00309732		0.305121	0.0245059
0.357932	0.0552079		0.120794	0.0188735		0.868372	0.00309732		0.304928	0.0245059
0.358006	0.0552079		0.120814	0.0188735		0.868814	0.00309732		0.304904	0.0245059
0.35799	0.0550528		0.120844	0.0188735		0.869256	0.00309732		0.30488	0.0245059
0.357974	0.0550528		0.120875	0.0188735		0.869697	0.00309732		0.304856	0.0245059
0.357958	0.0550528		0.120906	0.0188735		0.869665	0.00309732		0.304832	0.0245059
0.357942	0.0550528		0.120936	0.0188735		0.869633	0.00309732		0.304806	0.0245059
0.358261	0.0550528		0.120967	0.0188735		0.869601	0.00309732		0.30478	0.0245059
0.358581	0.0550528		0.120997	0.0188735		0.869568	0.00309732		0.304754	0.0245059
0.3589	0.0550528		0.121028	0.0188735		0.869373	0.00309732		0.304728	0.0245059
0.35922	0.0550528		0.121094	0.0188735		0.869178	0.00309732		0.304898	0.0245059
0.359196	0.0550528		0.121107	0.0188735		0.868983	0.00309732		0.305069	0.0245059
0.359172	0.0550528		0.121119	0.0188735		0.868788	0.00309732		0.30524	0.0245059
0.359148	0.0550528		0.121131	0.0188735		0.868786	0.00309732		0.305411	0.0245059
0.359124	0.0550528		0.121143	0.0188735		0.868785	0.00309732		0.305187	0.0245059
0.359096	0.0550528		0.121155	0.0188735		0.868783	0.00309732		0.304963	0.0245059
0.359068	0.0550528		0.121156	0.0188735		0.868781	0.00309732		0.30474	0.0245059
0.35904	0.0550528		0.121158	0.0188735		0.86878	0.00309732		0.304516	0.0245059
0.359012	0.0550528		0.12116	0.0188735		0.868779	0.00309732		0.304562	0.0245059
0.359165	0.0550528		0.121161	0.0188735		0.868778	0.00309732		0.304608	0.0245059
0.359317	0.0550528		0.121163	0.0188735		0.868778	0.00309732		0.304654	0.0245059
0.35947	0.0550528		0.121164	0.0188735		0.868747	0.00309732		0.3047	0.0245059
0.359623	0.0550528		0.121166	0.0188735		0.868716	0.00309732		0.304797	0.0245059
0.359621	0.0548977		0.121168	0.0188735		0.868685	0.00309732		0.304894	0.0245059
0.35962	0.0548977		0.121216	0.0188735		0.868654	0.00309732		0.304992	0.0245059
0.35962	0.0548977		0.121264	0.0188735		0.868728	0.00309732		0.305089	0.0245059
0.359609	0.0548977		0.121312	0.0188735		0.868802	0.00309732		0.305406	0.0245059
0.359598	0.0548977		0.12136	0.0188735		0.868876	0.00309732		0.305723	0.0245059
0.359587	0.0548977		0.121408	0.0188735		0.86895	0.00309732		0.30604	0.0245059
0.359576	0.0548977		0.121456	0.0188735		0.869155	0.00309732		0.306357	0.0245059
0.359526	0.0548977		0.121504	0.0188735		0.86936	0.00309732		0.306531	0.0245059
0.359475	0.0548977		0.121552	0.0188735		0.869564	0.00309732		0.306705	0.0245059
0.359425	0.0548977		0.121709	0.0188735		0.869769	0.00309732		0.306879	0.0245059
0.359375	0.0548977		0.121866	0.0188735		0.869592	0.00309732		0.307052	0.0245059
0.359632	0.0548977		0.122023	0.0188735		0.869414	0.00309732		0.307063	0.0245059
0.359888	0.0548977		0.12218	0.0188735		0.869237	0.00309732		0.307073	0.0245059
0.360145	0.0548977		0.122337	0.0188735		0.86906	0.00309732		0.307084	0.0245059
0.360401	0.0548977		0.122494	0.0187004		0.869068	0.00309732		0.307094	0.0245059
0.360273	0.0548977		0.122651	0.0187004		0.869076	0.00309732		0.30705	0.0245059
0.360145	0.0548977		0.122808	0.0187004		0.869085	0.00309732		0.307006	0.0245059
0.360016	0.0548977		0.123362	0.0173152		0.869093	0.00309732		0.306962	0.0245059
0.359888	0.0548977		0.123916	0.0187004		0.868981	0.00309732		0.306918	0.0245059
0.359918	0.0548977		0.12447	0.0188735		0.868869	0.00309732		0.306936	0.0245059
0.359948	0.0548977		0.128158	0.0309942		0.868758	0.0029974		0.306955	0.0245059
0.359978	0.0548977		0.128341	0.0230292		0.868647	0.0029974		0.306974	0.0245059
0.360009	0.0548977		0.128524	0.022856		0.870888	0.0029974		0.306993	0.0245059
0.360008	0.0548977		0.128707	0.0230292		0.873128	0.0029974		0.30699	0.0245059
0.360008	0.0548977		0.128674	0.0209514		0.882335	0.00489576		0.306987	0.0245059
0.360007	0.0548977		0.12844	0.0173152		0.884698	0.00589489		0.306985	0.0245059
0.360007	0.0548977		0.128469	0.0173152		0.887061	0.00549524		0.306982	0.0245059
0.359836	0.0548977		0.128498	0.0187004		0.889518	0.00559515		0.307034	0.0245059
0.359666	0.0548977		0.128675	0.0117743		0.891976	0.00559515		0.307087	0.0245059
0.359496	0.0548977		0.129687	0.0135058		0.894433	0.00559515		0.307139	0.0245059
0.359326	0.0548977		0.1307	0.0135058		0.896891	0.00559515		0.307191	0.0243763
0.36056	0.0548977		0.131713	0.0131595		0.898483	0.00589489		0.307108	0.0243763
0.363029	0.0547427		0.132725	0.0131595		0.899279	0.0051955		0.307025	0.0243763
0.364264	0.0544325		0.133738	0.0129864		0.900075	0.0051955		0.306942	0.0243763
0.363761	0.0545876		0.134751	0.0129864		0.90021	0.0051955		0.306859	0.0243763
0.362253	0.061411		0.135764	0.0129864		0.900345	0.0051955		0.306894	0.0243763
0.362474	0.0646677		0.136777	0.0129864		0.900481	0.00579498		0.306929	0.0243763
0.362585	0.0663735		0.136756	0.0129864		0.900617	0.00479585		0.306965	0.0243763
0.362696	0.0665286		0.136736	0.0131595		0.900671	0.00489576		0.307	0.0243763
0.362643	0.0660634		0.136715	0.00606031		0.900725	0.00389663		0.307025	0.0243763
0.362589	0.0651329		0.136695	0.0164494		0.900779	0.00339706		0.30705	0.0243763
0.362094	0.0623415		0.136615	0.0188735		0.900833	0.00339706		0.307076	0.0243763
0.361318	0.0609458		0.136586	0.0188735		0.900856	0.00289749		0.307101	0.0243763
0.36093	0.059395		0.136579	0.0188735		0.900879	0.00279758		0.307196	0.0243763
0.361466	0.0600153		0.136557	0.0181809		0.900902	0.00279758		0.30729	0.0243763
0.362003	0.0597052		0.136604	0.0181809		0.900925	0.00279758		0.307384	0.0243763
0.362539	0.0590849		0.136744	0.0187004		0.900262	0.0029974		0.307479	0.0243763
0.363075	0.0581544		0.13679	0.0173152		0.8996	0.0029974		0.307469	0.0243763
0.36392	0.0575341		0.136837	0.0187004		0.898938	0.0029974		0.307459	0.0243763
0.364342	0.0579993		0.136884	0.0166226		0.898275	0.0029974		0.307449	0.0243763
0.365982	0.0595501		0.13693	0.0169689		0.901444	0.0029974		0.307439	0.0243763
0.368416	0.0598603		0.137989	0.0169689		0.904613	0.0029974		0.308027	0.0243763
0.369634	0.0595501		0.139577	0.0147179		0.907782	0.0029974		0.308615	0.0243763
0.372833	0.0598603		0.140106	0.014891		0.910951	0.0029974		0.309204	0.0248949
0.374433	0.061256		0.141603	0.0157568		0.912339	0.0029974		0.309792	0.0254135
0.375385	0.0682345		0.142479	0.0167957		0.913728	0.00379671		0.312787	0.0269695
0.375061	0.0694751		0.144231	0.0190467		0.915116	0.00479585		0.314285	0.0274881
0.374736	0.0694751		0.144669	0.0204319		0.916505	0.00479585		0.315783	0.0281364
0.375292	0.0643575		0.144414	0.019393		0.92053	0.00579498		0.320123	0.0295627
0.375171	0.061256		0.144159	0.019393		0.924556	0.00539533		0.320584	0.0296923
0.375018	0.061256		0.143904	0.019393		0.928581	0.00539533		0.321045	0.0299517
0.374516	0.0615661		0.14314	0.0188735		0.932607	0.00529541		0.321505	0.0303407
0.373469	0.0634271		0.142885	0.0188735		0.934519	0.0051955		0.321966	0.0307296
0.375141	0.0624966		0.142541	0.0169689		0.936432	0.0051955		0.321666	0.0307296
0.378485	0.061256		0.142526	0.0155837		0.938344	0.00589489		0.320792	0.0282661
0.380158	0.0618763		0.142511	0.0155837		0.940257	0.00549524		0.32082	0.0276178
0.381182	0.0714911		0.142466	0.0155837		0.939438	0.00549524		0.320874	0.0267101
0.381607	0.0725767		0.142374	0.0157568		0.938619	0.00549524		0.320872	0.0264508
0.382032	0.0724216		0.142329	0.0157568		0.9378	0.00529541		0.32087	0.0270991
0.382457	0.071181		0.142283	0.0157568		0.936981	0.00529541		0.320867	0.0264508
0.382935	0.0677692		0.142245	0.0154105		0.937826	0.00429628		0.320865	0.0264508
0.382988	0.0677692		0.142443	0.0154105		0.938671	0.00429628		0.32266	0.0268398
0.383094	0.0665286		0.142541	0.0154105		0.939515	0.00449611		0.323558	0.0270991
0.383143	0.0665286		0.142739	0.0154105		0.94036	0.00449611		0.324456	0.0273585
0.383192	0.0665286		0.142838	0.0150642		0.939946	0.00489576		0.326723	0.0277474
0.383242	0.0659083		0.142936	0.0150642		0.939531	0.00429628		0.327857	0.0283957
0.383293	0.0654431		0.142845	0.0150642		0.939117	0.00419637		0.328991	0.0283957
0.383254	0.0651329		0.142753	0.0150642		0.938702	0.00419637		0.329671	0.030989
0.383177	0.0646677		0.142661	0.0150642		0.938798	0.00409645		0.330352	0.0307296
0.383138	0.0646677		0.142569	0.0150642		0.938894	0.00409645		0.331713	0.0315076
0.383276	0.0645126		0.142477	0.0150642		0.93899	0.00409645		0.33221	0.0322856
0.383414	0.0645126		0.142385	0.0150642		0.939086	0.00399654		0.332459	0.0334525
0.383553	0.0645126		0.142293	0.0150642		0.93919	0.00399654		0.332707	0.0334525
0.383691	0.0643575		0.142201	0.0150642		0.939295	0.00399654		0.332726	0.0334525
0.383346	0.0643575		0.142142	0.0150642		0.939399	0.00399654		0.332744	0.0335822
0.383001	0.0643575		0.142083	0.0150642		0.939504	0.00399654		0.332763	0.0335822
0.382311	0.0642024		0.142024	0.0150642		0.939518	0.00399654		0.332781	0.0333229
0.382659	0.0642024		0.141965	0.0150642		0.939533	0.00399654		0.333128	0.0329339
0.382833	0.0642024		0.141907	0.0150642		0.939548	0.00399654		0.334166	0.0315076
0.383349	0.0642024		0.141848	0.0150642		0.939562	0.00399654		0.334006	0.030989
0.383691	0.0640474		0.141789	0.014891		0.939588	0.00399654		0.333846	0.030989
0.384033	0.0640474		0.141731	0.014891		0.939615	0.00389663		0.333685	0.030211
0.384375	0.0640474		0.141682	0.014891		0.939641	0.00389663		0.333525	0.0299517
0.38435	0.0640474		0.141634	0.014891		0.939667	0.00389663		0.333541	0.0296923
0.384325	0.0640474		0.141586	0.014891		0.939608	0.00389663		0.333556	0.0296923
0.3843	0.0640474		0.141537	0.014891		0.939549	0.00389663		0.333572	0.0296923
0.384274	0.0640474		0.141489	0.014891		0.93949	0.00389663		0.333588	0.0296923
0.384265	0.0640474		0.141441	0.014891		0.939431	0.00389663		0.333609	0.0295627
0.384238	0.0638923		0.141344	0.014891		0.939878	0.00389663		0.33363	0.0295627
0.384264	0.0638923		0.141411	0.014891		0.940324	0.00389663		0.333651	0.0295627
0.384289	0.0638923		0.141477	0.014891		0.94077	0.00389663		0.333672	0.0295627
0.384314	0.0638923		0.141544	0.014891		0.941216	0.00389663		0.333682	0.0295627
0.384339	0.0638923		0.141611	0.014891		0.941569	0.00389663		0.333691	0.0295627
0.384363	0.0638923		0.141677	0.014891		0.941922	0.00389663		0.3337	0.0295627
0.384411	0.0637372		0.141744	0.014891		0.942275	0.00389663		0.333709	0.0295627
0.384435	0.0637372		0.141811	0.014891		0.942628	0.00389663		0.33363	0.0295627
0.384265	0.0637372		0.141877	0.014891		0.942155	0.00389663		0.333551	0.0295627
0.384096	0.0637372		0.141883	0.014891		0.941682	0.00389663		0.333472	0.0295627
0.383927	0.0637372		0.141889	0.014891		0.94121	0.00389663		0.333394	0.0295627
0.383757	0.0637372		0.141895	0.014891		0.940737	0.00389663		0.33342	0.0295627
0.383839	0.0637372		0.1419	0.014891		0.941143	0.00389663		0.333447	0.0295627
0.383921	0.0637372		0.141906	0.014891		0.94155	0.00389663		0.333473	0.0295627
0.384003	0.0637372		0.141912	0.014891		0.941956	0.00389663		0.3335	0.0295627
0.384085	0.0637372		0.141918	0.0147179		0.942363	0.00389663		0.333548	0.0295627
0.384056	0.0637372		0.141923	0.0147179		0.942216	0.00389663		0.333596	0.0295627
0.384026	0.0637372		0.141935	0.0147179		0.942069	0.00389663		0.333645	0.0295627
0.383997	0.0637372		0.141946	0.0147179		0.941922	0.00389663		0.333693	0.0295627
0.383968	0.0637372		0.141957	0.0147179		0.941776	0.00389663		0.333754	0.0295627
0.383969	0.0637372		0.141968	0.0147179		0.941646	0.00389663		0.333815	0.0295627
0.383969	0.0637372		0.14198	0.0147179		0.941516	0.00389663		0.333876	0.0295627
0.38397	0.0637372		0.141991	0.0147179		0.941386	0.00389663		0.333936	0.0295627
0.383971	0.0637372		0.142002	0.0147179		0.941257	0.00389663		0.333916	0.0295627
0.383983	0.0637372		0.142013	0.0147179		0.941233	0.00389663		0.333896	0.0295627
0.383995	0.0637372		0.142003	0.0147179		0.94121	0.00389663		0.333876	0.0295627
0.384007	0.0637372		0.141994	0.0147179		0.941187	0.00389663		0.333855	0.0295627
0.384019	0.0637372		0.141984	0.0147179		0.941164	0.00389663		0.333813	0.0295627
0.384009	0.0637372		0.141974	0.0147179		0.941087	0.00389663		0.33377	0.0295627
0.383999	0.0637372		0.141964	0.0147179		0.941011	0.00389663		0.333727	0.0295627
0.383988	0.0637372		0.141955	0.0147179		0.940934	0.00389663		0.333684	0.0295627
0.383978	0.0637372		0.141945	0.0147179		0.940857	0.00389663		0.333728	0.0295627
0.383976	0.0637372		0.141935	0.0147179		0.940905	0.00389663		0.333773	0.0295627
0.383974	0.0637372		0.141853	0.0147179		0.940952	0.00389663		0.333817	0.0295627
0.383972	0.0637372		0.141771	0.0147179		0.941	0.00389663		0.333862	0.0295627
0.38397	0.0637372		0.14169	0.0147179		0.941047	0.00389663		0.333816	0.0295627
0.383764	0.0637372		0.141608	0.0147179		0.94098	0.00389663		0.33377	0.0295627
0.383558	0.0637372		0.141526	0.0147179		0.940912	0.00389663		0.333725	0.0295627
0.383352	0.0637372		0.141444	0.0147179		0.940845	0.00389663		0.33368	0.0295627
0.383145	0.0637372		0.141362	0.0147179		0.940778	0.00389663		0.333652	0.0295627
0.383155	0.0637372		0.14128	0.0147179		0.943357	0.00389663		0.333624	0.0295627
0.383165	0.0637372		0.141384	0.0147179		0.945937	0.00489576		0.333596	0.0295627
0.383174	0.0637372		0.141488	0.0147179		0.948517	0.00489576		0.333569	0.0295627
0.383184	0.0637372		0.141592	0.0147179		0.951098	0.00489576		0.333567	0.0295627
0.384042	0.0637372		0.141696	0.0147179		0.953784	0.00479585		0.333565	0.0295627
0.3849	0.0637372		0.1418	0.0147179		0.956471	0.00579498		0.333564	0.0295627
0.386616	0.0635821		0.141904	0.0147179		0.959157	0.00589489		0.333562	0.0295627
0.388362	0.0637372		0.142008	0.0147179		0.961844	0.00549524		0.333557	0.0295627
0.391854	0.0735071		0.142112	0.0147179		0.964333	0.00549524		0.333552	0.0295627
0.393169	0.067304		0.142207	0.0147179		0.966822	0.00549524		0.333548	0.0295627
0.392739	0.0730419		0.142302	0.0147179		0.969311	0.00549524		0.333543	0.0295627
0.391878	0.0749029		0.142397	0.0147179		0.9718	0.00569507		0.333546	0.0295627
0.392756	0.0747478		0.142493	0.0147179		0.972515	0.00569507		0.333549	0.0295627
0.395389	0.0702505		0.142588	0.0147179		0.97323	0.00569507		0.333552	0.0295627
0.39652	0.0686997		0.142683	0.0147179		0.973946	0.00569507		0.333555	0.0295627
0.397652	0.0686997		0.142778	0.0147179		0.974661	0.00559515		0.333602	0.0295627
0.398783	0.0686997		0.142873	0.0147179		0.97411	0.00559515		0.333649	0.0295627
0.400371	0.06932		0.142826	0.0147179		0.973559	0.00559515		0.333696	0.0295627
0.40083	0.0702505		0.142778	0.0147179		0.973008	0.00579498		0.333744	0.0295627
0.401832	0.0773841		0.14273	0.0147179		0.972457	0.00579498		0.333586	0.0295627
0.401995	0.0803306		0.142683	0.0147179		0.972311	0.00489576		0.333428	0.0295627
0.401205	0.0747478		0.142635	0.0147179		0.972164	0.00489576		0.33327	0.0295627
0.400334	0.0718013		0.142587	0.0147179		0.972017	0.00459602		0.333113	0.0295627
0.401155	0.0705607		0.142539	0.0147179		0.971871	0.00459602		0.333013	0.0295627
0.401977	0.0705607		0.142492	0.0147179		0.971808	0.00459602		0.332913	0.0295627
0.403619	0.0705607		0.142511	0.0147179		0.971745	0.00459602		0.332812	0.0295627
0.404772	0.0705607		0.14253	0.0147179		0.971683	0.00449611		0.332712	0.0295627
0.405926	0.0705607		0.142549	0.0147179		0.97162	0.00449611		0.332698	0.0295627
0.408234	0.0710259		0.142568	0.0147179		0.971876	0.00449611		0.332684	0.0295627
0.409859	0.0702505		0.142587	0.0147179		0.972132	0.00449611		0.33267	0.0295627
0.411485	0.071181		0.142606	0.0147179		0.972645	0.00429628		0.332657	0.0295627
0.413111	0.0749029		0.142625	0.0147179		0.972832	0.00429628		0.332935	0.0295627
0.414227	0.0820365		0.142644	0.0147179		0.973019	0.00429628		0.333214	0.0295627
0.413973	0.0835872		0.142652	0.0147179		0.973206	0.00329714		0.333493	0.0295627
0.41427	0.0727318		0.14266	0.0147179		0.973393	0.00329714		0.333772	0.0295627
0.414294	0.0721114		0.142669	0.0147179		0.974403	0.00379671		0.333747	0.0295627
0.414342	0.0721114		0.142677	0.0147179		0.976425	0.00479585		0.333721	0.0295627
0.414366	0.0722665		0.142685	0.0147179		0.977437	0.00579498		0.333696	0.0295627
0.414242	0.0722665		0.142693	0.0147179		0.980893	0.00689403		0.33367	0.0295627
0.414118	0.0722665		0.142701	0.0147179		0.984349	0.00689403		0.333871	0.0295627
0.413994	0.0722665		0.14271	0.0147179		0.987806	0.00639446		0.334071	0.0295627
0.41387	0.0722665		0.142668	0.0147179		0.991263	0.00639446		0.334271	0.0295627
0.413891	0.0722665		0.142626	0.0147179		0.993854	0.00639446		0.334472	0.0295627
0.413912	0.0722665		0.142584	0.0147179		0.996445	0.00629455		0.335766	0.0295627
0.413934	0.0722665		0.142542	0.0147179		0.999037	0.00629455		0.33706	0.0308593
0.413955	0.0722665		0.1425	0.0147179		1.00163	0.00689403		0.339648	0.0306
0.414158	0.0722665		0.142458	0.0147179		1.00385	0.00649438		0.343461	0.0322856
0.414361	0.0722665		0.142416	0.0147179		1.00607	0.00649438		0.345368	0.0334525
0.414565	0.0722665		0.142374	0.0147179		1.00829	0.00649438		0.347274	0.0326746
0.414768	0.0722665		0.142379	0.0147179		1.01052	0.0066942		0.35047	0.0360457
0.414506	0.0722665		0.142384	0.0147179		1.01175	0.00639446		0.350231	0.0361754
0.414244	0.0722665		0.14239	0.0147179		1.01216	0.00609472		0.349752	0.0353974
0.413983	0.0722665		0.142395	0.0147179		1.01193	0.00569507		0.348969	0.0334525
0.413722	0.0722665		0.1424	0.0147179		1.01169	0.00529541		0.348697	0.0334525
0.413689	0.0722665		0.142405	0.0147179		1.01146	0.00529541		0.348425	0.0317669
0.413656	0.0722665		0.14241	0.0147179		1.01123	0.00509559		0.34813	0.030989
0.413623	0.0722665		0.142415	0.0147179		1.01113	0.00509559		0.347982	0.030989
0.41359	0.0722665		0.142391	0.0147179		1.01103	0.00499567		0.347835	0.0307296
0.413655	0.0722665		0.142367	0.0147179		1.01094	0.00499567		0.34803	0.0307296
0.413721	0.0722665		0.142343	0.0147179		1.01084	0.00489576		0.348225	0.0307296
0.413787	0.0722665		0.142319	0.0147179		1.01124	0.00489576		0.34842	0.0307296
0.413852	0.0722665		0.142295	0.0147179		1.01164	0.00489576		0.350584	0.030989
0.413856	0.0722665		0.142271	0.0147179		1.01205	0.00489576		0.35157	0.0308593
0.41386	0.0722665		0.142247	0.0147179		1.01245	0.00489576		0.352556	0.030989
0.413863	0.0722665		0.142223	0.0147179		1.01244	0.00489576		0.357442	0.0328042
0.413867	0.0722665		0.142222	0.0147179		1.01244	0.00489576		0.361335	0.037472
0.413435	0.0722665		0.142221	0.0147179		1.01243	0.00489576		0.362467	0.0381203
0.413003	0.0722665		0.14222	0.0147179		1.01242	0.00479585		0.363782	0.0387686
0.412571	0.0722665		0.142219	0.0147179		1.01191	0.00479585		0.364148	0.0383796
0.412139	0.0722665		0.142219	0.0147179		1.0114	0.00479585		0.364331	0.0383796
0.412271	0.0722665		0.142218	0.0147179		1.01088	0.00479585		0.364156	0.0383796
0.412403	0.0722665		0.142217	0.0147179		1.01037	0.00479585		0.36398	0.0383796
0.412535	0.0722665		0.142216	0.0147179		1.01036	0.00479585		0.363804	0.0383796
0.412667	0.0722665		0.142139	0.0147179		1.01036	0.00479585		0.363815	0.0383796
0.412691	0.0722665		0.142062	0.0147179		1.01035	0.00479585		0.364002	0.037083
0.412715	0.0722665		0.141985	0.0147179		1.01034	0.00479585		0.364188	0.0361754
0.41274	0.0722665		0.141909	0.0147179		1.01035	0.00479585		0.364375	0.0353974
0.412764	0.0722665		0.141832	0.0147179		1.01035	0.00479585		0.363998	0.0353974
0.412806	0.0722665		0.141755	0.0147179		1.01035	0.00479585		0.363621	0.0353974
0.412849	0.0722665		0.141678	0.0147179		1.01036	0.00479585		0.363244	0.0353974
0.412892	0.0722665		0.141601	0.0147179		1.01035	0.00479585		0.362867	0.0353974
0.412934	0.0722665		0.141601	0.0147179		1.01034	0.00479585		0.362958	0.0353974
0.412922	0.0722665		0.1416	0.0147179		1.01034	0.00479585		0.36305	0.0353974
0.412911	0.0721114		0.141599	0.0147179		1.01033	0.00479585		0.363141	0.0353974
0.412899	0.0721114		0.141599	0.0147179		1.01031	0.00479585		0.363233	0.0353974
0.412887	0.0721114		0.141598	0.0147179		1.0103	0.00469593		0.363497	0.0353974
0.412893	0.0721114		0.141598	0.0147179		1.01028	0.00469593		0.363761	0.0353974
0.412899	0.0721114		0.141597	0.0147179		1.01026	0.00469593		0.364025	0.0353974
0.412905	0.0721114		0.141596	0.0147179		1.01024	0.00469593		0.36429	0.0353974
0.412911	0.0721114		0.142071	0.0147179		1.01022	0.00469593		0.364338	0.0353974
0.412783	0.0721114		0.142546	0.0147179		1.0102	0.00469593		0.364386	0.0353974
0.412655	0.0721114		0.143021	0.0147179		1.01018	0.00469593		0.364434	0.0353974
0.412528	0.0721114		0.143497	0.0147179		1.01018	0.00469593		0.364483	0.0353974
0.4124	0.0721114		0.143972	0.0147179		1.01018	0.00469593		0.364483	0.0353974
0.412401	0.0721114		0.144447	0.0147179		1.01018	0.00469593		0.364483	0.0353974
0.412402	0.0721114		0.144922	0.0147179		1.01018	0.00469593		0.364484	0.0353974
0.412403	0.0721114		0.146006	0.0147179		1.01009	0.00469593		0.364484	0.0353974
0.412404	0.0721114		0.146615	0.0147179		1.01001	0.00469593		0.36427	0.0353974
0.412436	0.0721114		0.147224	0.0147179		1.00993	0.00469593		0.364056	0.0353974
0.412467	0.0721114		0.147832	0.0147179		1.00985	0.00469593		0.363843	0.0353974
0.412499	0.0721114		0.148441	0.0154105		1.00971	0.00469593		0.363629	0.0353974
0.412531	0.0721114		0.14905	0.0143716		1.00957	0.00469593		0.363873	0.0353974
0.41252	0.0721114		0.149659	0.0161031		1.00942	0.00469593		0.364118	0.0353974
0.412509	0.0721114		0.150078	0.0176615		1.00928	0.00469593		0.364362	0.0353974
0.412498	0.0721114		0.150015	0.0176615		1.00947	0.00469593		0.364607	0.0353974
0.412488	0.0721114		0.149952	0.0176615		1.00966	0.00469593		0.364523	0.0353974
0.412468	0.0721114		0.149825	0.0173152		1.00985	0.00469593		0.36444	0.0353974
0.412448	0.0721114		0.149671	0.0169689		1.01003	0.00469593		0.364356	0.0353974
0.412428	0.0721114		0.14958	0.017142		1.00977	0.00469593		0.364272	0.0353974
0.413575	0.0719564		0.149488	0.0164494		1.00951	0.00469593		0.364295	0.0352678
0.414741	0.0718013		0.149214	0.017142		1.00925	0.00469593		0.364318	0.0352678
0.41837	0.0749029		0.149123	0.0154105		1.00899	0.00469593		0.364341	0.0352678
0.419393	0.0835872		0.149031	0.014891		1.00911	0.00469593		0.364364	0.0352678
0.418846	0.0866888		0.149074	0.0152374		1.00924	0.00469593		0.364331	0.0352678
0.418573	0.0852931		0.149116	0.0143716		1.00936	0.00469593		0.364297	0.0352678
0.418771	0.0834322		0.149158	0.0152374		1.00948	0.00469593		0.364264	0.0352678
0.418871	0.0834322		0.1492	0.0138521		1.01136	0.00469593		0.364231	0.0352678
0.41897	0.0815712		0.149326	0.0135058		1.01323	0.00469593		0.364321	0.0352678
0.420054	0.0818814		0.149369	0.013679		1.01511	0.00489576		0.364412	0.0352678
0.421139	0.0806408		0.150116	0.0133327		1.01699	0.00489576		0.364502	0.0352678
0.422223	0.0800204		0.150864	0.0133327		1.01835	0.00579498		0.364592	0.0352678
0.423308	0.0798654		0.151612	0.0133327		1.0197	0.00579498		0.364533	0.0352678
0.425098	0.0798654		0.152359	0.00121206		1.02106	0.00579498		0.364473	0.0352678
0.426888	0.0798654		0.153107	0.0150642		1.02241	0.00579498		0.364414	0.0352678
0.428678	0.0835872		0.153855	0.0150642		1.03128	0.00629455		0.364355	0.0352678
0.430468	0.0835872		0.154603	0.0150642		1.03564	0.00629455		0.364338	0.0352678
0.430319	0.0862236		0.155351	0.0140253		1.03705	0.00689403		0.364321	0.0352678
0.430247	0.0893251		0.158517	0.0185272		1.03846	0.00689403		0.364304	0.0352678
0.430178	0.0891701		0.158548	0.0167957		1.03986	0.00689403		0.364288	0.0352678
0.430091	0.0891701		0.158579	0.0167957		1.03953	0.00679412		0.364318	0.0352678
0.430004	0.0859134		0.158642	0.0157568		1.03919	0.00679412		0.364348	0.0352678
0.429918	0.0854482		0.158655	0.0143716		1.03886	0.00679412		0.364378	0.0352678
0.429692	0.0828119		0.15866	0.0150642		1.03852	0.00679412		0.364408	0.0352678
0.429553	0.0821915		0.158669	0.0147179		1.03847	0.00639446		0.364385	0.0352678
0.429275	0.0812611		0.158679	0.0147179		1.03842	0.00639446		0.364362	0.0352678
0.431056	0.0812611		0.159358	0.0147179		1.03836	0.00579498		0.364339	0.0352678
0.432838	0.0818814		0.160037	0.0147179		1.03831	0.00559515		0.364317	0.0352678
0.43462	0.0821915		0.160716	0.0147179		1.03828	0.00549524		0.364317	0.0352678
0.436894	0.0865337		0.161395	0.0147179		1.03824	0.00549524		0.364318	0.0352678
0.437386	0.0882396		0.162754	0.0147179		1.03821	0.00549524		0.364318	0.0352678
0.437878	0.0904107		0.164067	0.0152374		1.03818	0.00549524		0.364318	0.0352678
0.43837	0.0933572		0.163931	0.0166226		1.03802	0.00559515		0.364317	0.0352678
0.437899	0.0942876		0.163795	0.0187004		1.03787	0.00559515		0.364316	0.0352678
0.437429	0.0942876		0.16375	0.0183541		1.03772	0.00559515		0.364314	0.0352678
0.436488	0.0905658		0.163617	0.0181809		1.03756	0.00559515		0.364313	0.0352678
0.436777	0.0901005		0.163485	0.0181809		1.03861	0.00559515		0.364895	0.0352678
0.437354	0.0859134		0.163352	0.0181809		1.03965	0.00559515		0.365478	0.0352678
0.437642	0.0863787		0.163087	0.0185272		1.04069	0.00569507		0.36606	0.0352678
0.437641	0.0852931		0.162821	0.0167957		1.04509	0.00499567		0.366643	0.0352678
0.437641	0.085138		0.162492	0.0162763		1.04844	0.00679412		0.366632	0.0352678
0.437641	0.0849829		0.162394	0.017142		1.0518	0.00679412		0.366621	0.0352678
0.438292	0.0846728		0.162345	0.0164494		1.05516	0.00679412		0.36661	0.0352678
0.438617	0.0845177		0.162296	0.0164494		1.05756	0.00729368		0.366599	0.0352678
0.438943	0.0843626		0.162385	0.0164494		1.06237	0.00729368		0.366482	0.0352678
0.438957	0.0842076		0.162474	0.0162763		1.06477	0.00729368		0.366366	0.0352678
0.438964	0.0842076		0.162563	0.0162763		1.06639	0.00789316		0.366249	0.0353974
0.43897	0.0842076		0.162652	0.0161031		1.06802	0.0073936		0.366132	0.0353974
0.438954	0.0840525		0.162741	0.0161031		1.06964	0.0073936		0.367269	0.0353974
0.438938	0.0840525		0.162919	0.0161031		1.07126	0.00749351		0.368406	0.0356568
0.438922	0.0840525		0.162986	0.0157568		1.07102	0.00759342		0.369348	0.0356568
0.438906	0.0840525		0.162976	0.0157568		1.07078	0.00759342		0.371232	0.0379907
0.438917	0.0840525		0.162965	0.0157568		1.0703	0.0073936		0.37351	0.0388983
0.438929	0.0840525		0.162954	0.0157568		1.07112	0.00689403		0.374845	0.0399356
0.438952	0.0838974		0.162943	0.0161031		1.07153	0.00689403		0.377516	0.0412322
0.438974	0.0838974		0.162933	0.0161031		1.07194	0.00689403		0.378081	0.0425288
0.438996	0.0838974		0.162922	0.0161031		1.0721	0.00629455		0.378646	0.0425288
0.439018	0.0838974		0.16289	0.0161031		1.07242	0.00599481		0.37921	0.0425288
0.43904	0.0838974		0.162827	0.0164494		1.07257	0.00599481		0.379775	0.0425288
0.439041	0.0838974		0.162795	0.0164494		1.07202	0.00599481		0.379617	0.0423991
0.439043	0.0838974		0.162763	0.0164494		1.07037	0.00609472		0.379459	0.0423991
0.439044	0.0838974		0.162731	0.0164494		1.07065	0.00609472		0.379143	0.0416212
0.439046	0.0838974		0.162699	0.0164494		1.07093	0.00609472		0.378758	0.0413618
0.439099	0.0838974		0.162668	0.0164494		1.07121	0.00609472		0.378372	0.0403246
0.439153	0.0838974		0.162746	0.0164494		1.07149	0.00609472		0.377987	0.0395466
0.439261	0.0837423		0.162824	0.0164494		1.0714	0.00609472		0.378192	0.038639
0.43954	0.0837423		0.162902	0.0164494		1.0713	0.00609472		0.378783	0.0387686
0.43982	0.0837423		0.162979	0.0164494		1.07121	0.00609472		0.379374	0.0379907
0.440099	0.0837423		0.163057	0.0164494		1.07111	0.00609472		0.379965	0.0379907
0.440378	0.0837423		0.163135	0.0164494		1.07136	0.00609472		0.380042	0.0379907
0.440265	0.0837423		0.163213	0.0164494		1.07161	0.00609472		0.38012	0.0379907
0.440152	0.0837423		0.163291	0.0164494		1.07185	0.00599481		0.380198	0.036694
0.440039	0.0837423		0.16325	0.0164494		1.0721	0.00599481		0.380276	0.0372127
0.439926	0.0837423		0.163209	0.0164494		1.07175	0.00599481		0.381815	0.0372127
0.439959	0.0837423		0.163168	0.0164494		1.07141	0.00599481		0.382329	0.0363051
0.439992	0.0837423		0.163127	0.0164494		1.07106	0.00599481		0.38363	0.0363051
0.440024	0.0837423		0.163085	0.0164494		1.07071	0.00599481		0.384931	0.0364347
0.440057	0.0837423		0.163044	0.0164494		1.07074	0.00599481		0.387534	0.0363051
0.440001	0.0837423		0.163003	0.0164494		1.07078	0.00599481		0.388222	0.0388983
0.439944	0.0837423		0.162962	0.0164494		1.07081	0.00599481		0.390285	0.0439551
0.439888	0.0837423		0.16293	0.0164494		1.07085	0.00599481		0.391365	0.0439551
0.439831	0.0837423		0.162899	0.0164494		1.07095	0.00599481		0.392445	0.0444737
0.439605	0.0837423		0.162867	0.0164494		1.07104	0.00589489		0.394605	0.0453813
0.439379	0.0837423		0.162836	0.0164494		1.07114	0.00589489		0.394756	0.0457703
0.439153	0.0837423		0.162804	0.0164494		1.07124	0.00589489		0.394832	0.0457703
0.438927	0.0837423		0.162773	0.0164494		1.07155	0.00589489		0.394862	0.0431771
0.439027	0.0837423		0.162741	0.0164494		1.07187	0.00589489		0.395369	0.0418805
0.439127	0.0837423		0.162709	0.0164494		1.07218	0.00589489		0.395876	0.0418805
0.439228	0.0837423		0.162673	0.0164494		1.07249	0.00589489		0.396382	0.0421398
0.439328	0.0837423		0.162638	0.0164494		1.07261	0.00589489		0.396277	0.0421398
0.43919	0.0835872		0.162602	0.0164494		1.07272	0.00589489		0.396172	0.0420101
0.439052	0.0835872		0.162566	0.0164494		1.07283	0.00589489		0.396068	0.0420101
0.438914	0.0835872		0.16253	0.0164494		1.07295	0.00589489		0.395963	0.0418805
0.438775	0.0835872		0.162494	0.0164494		1.07285	0.00589489		0.395677	0.0418805
0.43877	0.0835872		0.162458	0.0164494		1.07274	0.00589489		0.395392	0.0418805
0.438765	0.0835872		0.162422	0.0164494		1.07264	0.00589489		0.395107	0.0418805
0.438759	0.0835872		0.162505	0.0164494		1.07254	0.00589489		0.394822	0.0418805
0.438754	0.0835872		0.162588	0.0164494		1.07288	0.00589489		0.394902	0.0418805
0.438734	0.0835872		0.162671	0.0164494		1.07323	0.00589489		0.394981	0.0418805
0.438714	0.0835872		0.162754	0.0164494		1.07357	0.00589489		0.395061	0.0418805
0.438694	0.0835872		0.162837	0.0164494		1.07392	0.00589489		0.395141	0.0418805
0.438674	0.0835872		0.16292	0.0164494		1.07375	0.00589489		0.395088	0.0416212
0.438766	0.0835872		0.163003	0.0164494		1.07358	0.00589489		0.39507	0.0416212
0.438858	0.0835872		0.163086	0.0164494		1.07341	0.00589489		0.395026	0.0416212
0.43895	0.0835872		0.162793	0.0164494		1.07324	0.00589489		0.394981	0.0416212
0.439042	0.0835872		0.162499	0.0164494		1.07326	0.00589489		0.394937	0.0416212
0.438931	0.0835872		0.162206	0.0164494		1.07327	0.00589489		0.394892	0.0416212
0.43882	0.0835872		0.161913	0.0164494		1.07329	0.00589489		0.394979	0.0414915
0.438709	0.0834322		0.161619	0.0164494		1.07331	0.00589489		0.395022	0.0414915
0.438599	0.0834322		0.161326	0.0164494		1.07332	0.00589489		0.395065	0.0414915
0.440573	0.083122		0.161033	0.0164494		1.07333	0.00589489		0.394992	0.0414915
0.44156	0.083122		0.16074	0.0164494		1.07334	0.00589489		0.394919	0.0413618
0.442547	0.083122		0.160795	0.0164494		1.07335	0.00589489		0.394846	0.0413618
0.442991	0.083122		0.16085	0.0164494		1.07357	0.00589489		0.394773	0.0413618
0.443435	0.0834322		0.160905	0.0164494		1.07379	0.00589489		0.394721	0.0413618
0.444324	0.0905658		0.16096	0.0164494		1.074	0.00589489		0.394668	0.0413618
0.444895	0.0905658		0.161015	0.0164494		1.07422	0.00589489		0.394616	0.0413618
0.445466	0.106074		0.161069	0.0164494		1.07393	0.00589489		0.394563	0.0413618
0.44666	0.0972341		0.161124	0.0164494		1.07364	0.00589489		0.394634	0.0413618
0.446686	0.0972341		0.161179	0.0164494		1.07334	0.00589489		0.394705	0.0412322
0.446845	0.0944427		0.161523	0.0164494		1.07305	0.00589489		0.394776	0.0412322
0.446978	0.0942876		0.161867	0.0164494		1.07518	0.00589489		0.394847	0.0412322
0.447111	0.0927369		0.162211	0.0164494		1.0773	0.00589489		0.394842	0.0412322
0.447244	0.0927369		0.162555	0.0164494		1.07943	0.00569507		0.394837	0.0412322
0.448838	0.0918064		0.1629	0.0164494		1.08524	0.00529541		0.394832	0.0412322
0.450433	0.0918064		0.163244	0.0164494		1.08893	0.00689403		0.394827	0.0412322
0.452028	0.0924267		0.163588	0.0164494		1.09262	0.00589489		0.394834	0.0412322
0.453623	0.106694		0.163932	0.0164494		1.09631	0.00779325		0.394841	0.0412322
0.453648	0.106694		0.163965	0.0164494		1.099	0.00779325		0.394848	0.0412322
0.453673	0.108245		0.163999	0.0164494		1.10169	0.00779325		0.394855	0.0412322
0.453698	0.102042		0.164033	0.0164494		1.10706	0.00809299		0.394812	0.0412322
0.453724	0.103592		0.164067	0.0164494		1.10957	0.00799308		0.394768	0.0412322
0.45365	0.102352		0.1641	0.0164494		1.11249	0.00799308		0.394725	0.0412322
0.453576	0.101886		0.164134	0.0164494		1.1129	0.00799308		0.394681	0.0412322
0.453502	0.0987849		0.164168	0.0164494		1.1133	0.00779325		0.3947	0.0412322
0.45297	0.0941326		0.164201	0.0164494		1.11371	0.00779325		0.394718	0.0412322
0.452741	0.0925818		0.164196	0.0164494		1.11406	0.00729368		0.394736	0.0412322
0.452512	0.0925818		0.164192	0.0164494		1.11478	0.00629455		0.394755	0.0412322
0.453969	0.0925818		0.164187	0.0164494		1.11513	0.00679412		0.39481	0.0412322
0.455426	0.0925818		0.164182	0.0164494		1.11532	0.00659429		0.394865	0.0412322
0.458342	0.091031		0.164177	0.0164494		1.11551	0.00659429		0.394921	0.0412322
0.460208	0.091031		0.164172	0.0164494		1.1157	0.00659429		0.394976	0.0412322
0.465805	0.0990951		0.164167	0.0164494		1.11589	0.00659429		0.394967	0.0412322
0.465949	0.0981646		0.164162	0.0164494		1.11586	0.00659429		0.394958	0.0412322
0.466024	0.105919		0.164144	0.0164494		1.11583	0.00659429		0.394949	0.0412322
0.4661	0.106229		0.164125	0.0164494		1.1158	0.00659429		0.39494	0.0412322
0.467319	0.105608		0.164106	0.0164494		1.11576	0.00659429		0.395177	0.0411025
0.467558	0.0972341		0.164087	0.0164494		1.11562	0.00659429		0.395413	0.0411025
0.466775	0.0963037		0.164068	0.0164494		1.11549	0.00659429		0.395649	0.0411025
0.466319	0.0961486		0.164049	0.0164494		1.11535	0.00649438		0.395885	0.0411025
0.465407	0.0958384		0.16403	0.0164494		1.11521	0.00639446		0.395868	0.0411025
0.465044	0.0958384		0.164011	0.0164494		1.11521	0.00639446		0.39585	0.0411025
0.464683	0.0958384		0.163966	0.0164494		1.11521	0.00639446		0.395832	0.0411025
0.464322	0.0958384		0.16392	0.0164494		1.11521	0.00639446		0.395815	0.0411025
0.463961	0.0959935		0.163874	0.0164494		1.1152	0.00639446		0.39583	0.0411025
0.46403	0.0956834		0.163828	0.0164494		1.11515	0.00639446		0.395845	0.0411025
0.464099	0.0956834		0.163782	0.0164494		1.1151	0.00639446		0.395822	0.0426585
0.464168	0.0956834		0.163737	0.0164494		1.11505	0.00639446		0.39577	0.0426585
0.464238	0.0956834		0.163691	0.0164494		1.115	0.00639446		0.395717	0.0426585
0.464056	0.0956834		0.163645	0.0164494		1.11728	0.00639446		0.395665	0.0425288
0.463875	0.0956834		0.163648	0.0164494		1.11956	0.00639446		0.396804	0.0412322
0.463694	0.0956834		0.16365	0.0164494		1.12413	0.00609472		0.397943	0.0413618
0.463512	0.0956834		0.163653	0.0164494		1.12817	0.00899221		0.399082	0.0413618
0.46384	0.0956834		0.163656	0.0164494		1.13019	0.00879239		0.400222	0.0412322
0.464168	0.0956834		0.163659	0.0164494		1.13221	0.00859256		0.40144	0.0412322
0.464496	0.0956834		0.163661	0.0164494		1.13505	0.00879239		0.402658	0.0401949
0.464824	0.0956834		0.163664	0.0164494		1.13789	0.00879239		0.407835	0.0465483
0.46486	0.0956834		0.163667	0.0164494		1.14072	0.00899221		0.409206	0.0457703
0.464895	0.0956834		0.16372	0.0164494		1.1464	0.00919204		0.410576	0.0483635
0.464931	0.0956834		0.163773	0.0164494		1.14925	0.00919204		0.41035	0.0483635
0.464966	0.0956834		0.163826	0.0164494		1.15209	0.00919204		0.410238	0.0496601
0.464951	0.0956834		0.163879	0.0164494		1.15494	0.00919204		0.410125	0.0495305
0.464936	0.0956834		0.163932	0.0164494		1.15492	0.00919204		0.410181	0.0495305
0.464921	0.0956834		0.163985	0.0164494		1.15489	0.00939187		0.410175	0.0459
0.464907	0.0956834		0.164039	0.0164494		1.15488	0.00939187		0.410002	0.0464186
0.464916	0.0956834		0.164092	0.0164494		1.15477	0.00939187		0.409829	0.0464186
0.464925	0.0956834		0.164083	0.0164494		1.15465	0.00989143		0.409657	0.0452517
0.464935	0.0956834		0.164073	0.0164494		1.15454	0.0088923		0.409637	0.045122
0.464944	0.0956834		0.164064	0.0164494		1.15443	0.0088923		0.409618	0.045122
0.464964	0.0956834		0.164055	0.0164494		1.15428	0.00829282		0.409599	0.045122
0.464983	0.0956834		0.164046	0.0164494		1.15414	0.0081929		0.409579	0.045122
0.465003	0.0955283		0.164037	0.0164494		1.15345	0.00879239		0.409521	0.045122
0.465023	0.0955283		0.164028	0.0164494		1.15306	0.00779325		0.409462	0.045122
0.464983	0.0955283		0.164018	0.0164494		1.15268	0.00779325		0.409403	0.045122
0.464944	0.0955283		0.164675	0.0164494		1.15229	0.00779325		0.409345	0.045122
0.464904	0.0955283		0.165333	0.0164494		1.15228	0.00769334		0.410627	0.045122
0.464864	0.0955283		0.16599	0.0164494		1.15227	0.00769334		0.41191	0.045122
0.464908	0.0955283		0.166647	0.0164494		1.15226	0.00769334		0.413192	0.045122
0.464952	0.0955283		0.167304	0.0164494		1.15225	0.00769334		0.414475	0.0464186
0.464995	0.0955283		0.167961	0.0164494		1.15222	0.00769334		0.416088	0.0464186
0.465039	0.0955283		0.168618	0.0164494		1.15219	0.00769334		0.417701	0.0464186
0.465022	0.0955283		0.169276	0.0164494		1.15216	0.00759342		0.419314	0.0477152
0.465004	0.0955283		0.169366	0.0164494		1.15213	0.00759342		0.420927	0.0497898
0.464986	0.0955283		0.169457	0.0164494		1.15214	0.00759342		0.421426	0.0510864
0.464969	0.0955283		0.169548	0.0164494		1.15215	0.00759342		0.421925	0.052383
0.464929	0.0955283		0.169639	0.0164494		1.15216	0.00759342		0.422424	0.0543279
0.46489	0.0955283		0.16973	0.0164494		1.15216	0.00759342		0.422923	0.0543279
0.46485	0.0955283		0.169912	0.0183541		1.15218	0.00759342		0.422993	0.0556245
0.464811	0.0955283		0.170003	0.0183541		1.1522	0.00759342		0.423062	0.0556245
0.464875	0.0955283		0.170106	0.0200856		1.15223	0.00759342		0.423132	0.0552356
0.464939	0.0955283		0.170341	0.0185272		1.15225	0.00759342		0.423202	0.0552356
0.465003	0.0955283		0.170472	0.0174883		1.15225	0.00759342		0.423908	0.0529017
0.465067	0.0955283		0.170603	0.0185272		1.15225	0.00759342		0.42364	0.0529017
0.464941	0.0955283		0.170864	0.0161031		1.15226	0.00759342		0.423373	0.0510864
0.464816	0.0955283		0.170995	0.0161031		1.15226	0.00759342		0.423105	0.0506974
0.46469	0.0955283		0.171126	0.0161031		1.1525	0.00759342		0.422838	0.0506974
0.464564	0.0955283		0.171256	0.0154105		1.15273	0.00759342		0.422712	0.0510864
0.464495	0.0955283		0.171932	0.0143716		1.15297	0.00759342		0.42265	0.0512161
0.464425	0.0955283		0.172608	0.0150642		1.1532	0.00749351		0.422587	0.0512161
0.464355	0.0955283		0.173284	0.0143716		1.15337	0.00749351		0.422591	0.0512161
0.464286	0.0955283		0.17396	0.0147179		1.15354	0.00749351		0.422596	0.0510864
0.464272	0.0955283		0.174636	0.0147179		1.15371	0.00749351		0.4226	0.0510864
0.464258	0.0955283		0.175313	0.0147179		1.15387	0.00749351		0.422604	0.0509568
0.464244	0.0955283		0.175989	0.0147179		1.15395	0.00749351		0.422644	0.0508271
0.46423	0.0955283		0.176665	0.014891		1.15402	0.00749351		0.422683	0.0508271
0.464319	0.0955283		0.176999	0.014891		1.15409	0.00749351		0.422723	0.0508271
0.464409	0.0955283		0.177333	0.0166226		1.15416	0.00749351		0.422762	0.0508271
0.464498	0.0955283		0.177667	0.0166226		1.15417	0.00749351		0.422768	0.0508271
0.464588	0.0955283		0.178001	0.0166226		1.15418	0.00749351		0.422775	0.0508271
0.465748	0.0953732		0.178334	0.0166226		1.15418	0.00749351		0.422781	0.0508271
0.466908	0.0953732		0.178668	0.0180078		1.15419	0.00749351		0.422787	0.0508271
0.468068	0.0952181		0.179002	0.0187004		1.15423	0.00749351		0.422694	0.0508271
0.469229	0.0952181		0.179336	0.0190467		1.15428	0.00749351		0.422601	0.0508271
0.47003	0.0952181		0.179471	0.0204319		1.15433	0.00749351		0.422507	0.0508271
0.470831	0.0952181		0.179606	0.0195662		1.15437	0.00749351		0.422414	0.0508271
0.471633	0.0978545		0.179741	0.0195662		1.15437	0.00749351		0.422281	0.0508271
0.472435	0.0978545		0.179876	0.0192199		1.15437	0.00749351		0.422148	0.0508271
0.472516	0.103903		0.180011	0.0202588		1.15437	0.00749351		0.421882	0.0506974
0.47268	0.111501		0.180146	0.0185272		1.15438	0.00749351		0.42195	0.0506974
0.472763	0.111501		0.180282	0.0185272		1.15438	0.00749351		0.422019	0.0506974
0.472748	0.111501		0.180417	0.0178346		1.15438	0.00749351		0.422088	0.0506974
0.472719	0.107159		0.180217	0.0188735		1.15439	0.00749351		0.422157	0.0506974
0.472705	0.107159		0.180177	0.0173152		1.15439	0.00749351		0.422353	0.0506974
0.473911	0.104368		0.180137	0.0173152		1.1544	0.00749351		0.422549	0.0506974
0.475118	0.104368		0.180097	0.0173152		1.15441	0.00749351		0.422746	0.0506974
0.476325	0.105298		0.180514	0.0173152		1.15441	0.00749351		0.422942	0.0506974
0.477533	0.105298		0.180932	0.0173152		1.15442	0.00749351		0.422868	0.0506974
0.47878	0.106849		0.181349	0.0173152		1.15442	0.00749351		0.422794	0.0506974
0.480028	0.106849		0.181767	0.0173152		1.15442	0.00749351		0.42272	0.0506974
0.480482	0.123287		0.182184	0.0173152		1.15441	0.00749351		0.422645	0.0506974
0.479463	0.117704		0.18302	0.0173152		1.15441	0.00749351		0.422518	0.0506974
0.478444	0.117704		0.183437	0.0173152		1.15442	0.00749351		0.422391	0.0506974
0.478611	0.116774		0.183626	0.0187004		1.15443	0.00749351		0.422263	0.0506974
0.478947	0.113672		0.183816	0.0178346		1.15445	0.00749351		0.422136	0.0506974
0.478956	0.120496		0.184005	0.0187004		1.15446	0.00749351		0.422125	0.0506974
0.478798	0.111191		0.184194	0.0187004		1.15444	0.00749351		0.422114	0.0506974
0.480166	0.110571		0.184572	0.0197393		1.15443	0.00749351		0.422104	0.0506974
0.481852	0.110571		0.184761	0.0206051		1.15441	0.00749351		0.422093	0.0506974
0.483537	0.10902		0.184951	0.0206051		1.1544	0.00749351		0.42216	0.0506974
0.487897	0.121737		0.184926	0.0206051		1.15436	0.00749351		0.422227	0.0506974
0.487555	0.121737		0.184877	0.0207782		1.15433	0.00749351		0.422295	0.0506974
0.487213	0.123287		0.184853	0.0207782		1.15429	0.00749351		0.422363	0.0506974
0.486871	0.122977		0.184804	0.0190467		1.15426	0.00749351		0.422374	0.0506974
0.487576	0.117704		0.184779	0.0190467		1.15442	0.00759342		0.422385	0.0506974
0.488099	0.113672		0.184819	0.0173152		1.15457	0.00759342		0.422396	0.0506974
0.488623	0.113672		0.184862	0.0187004		1.15472	0.00759342		0.422407	0.0506974
0.488667	0.113052		0.184884	0.0173152		1.15488	0.00759342		0.42238	0.0506974
0.488712	0.113052		0.184905	0.0188735		1.1556	0.00759342		0.422353	0.0506974
0.488756	0.112432		0.190572	0.0187004		1.16025	0.00729368		0.422326	0.0506974
0.4888	0.112432		0.191378	0.0183541		1.17173	0.0088923		0.422299	0.0506974
0.488755	0.113052		0.191498	0.0187004		1.1798	0.00939187		0.422384	0.0506974
0.48871	0.112122		0.191617	0.019393		1.18332	0.00949178		0.422468	0.0506974
0.488665	0.112122		0.191737	0.0204319		1.18241	0.00939187		0.422553	0.0506974
0.488621	0.111967		0.191857	0.0206051		1.18017	0.00929195		0.422638	0.0506974
0.488566	0.111967		0.192215	0.0223366		1.18037	0.0088923		0.422643	0.0506974
0.488511	0.112897		0.192335	0.0221634		1.18056	0.0088923		0.422648	0.0506974
0.488457	0.111346		0.19237	0.0209514		1.18076	0.00829282		0.422653	0.0506974
0.488403	0.111346		0.192379	0.0219903		1.18095	0.00829282		0.422658	0.0506974
0.488496	0.111191		0.192397	0.0202588		1.18096	0.00829282		0.422654	0.0506974
0.488682	0.111036		0.192405	0.0195662		1.18096	0.00829282		0.42265	0.0506974
0.488775	0.111036		0.192478	0.0202588		1.18096	0.00829282		0.422645	0.0506974
0.488807	0.111036		0.192551	0.0192199		1.18097	0.00829282		0.422641	0.0506974
0.488839	0.111036		0.192771	0.0188735		1.18106	0.00829282		0.422661	0.0506974
0.488871	0.111036		0.192844	0.0181809		1.18116	0.00829282		0.422681	0.0506974
0.488903	0.111036		0.192917	0.0188735		1.18126	0.00829282		0.422701	0.0506974
0.488905	0.111036		0.19299	0.0178346		1.18136	0.00829282		0.422721	0.0506974
0.488907	0.111036		0.192915	0.0188735		1.1813	0.00829282		0.422436	0.0506974
0.488909	0.111036		0.192617	0.017142		1.18125	0.0081929		0.422151	0.0506974
0.488911	0.111036		0.192543	0.017142		1.1812	0.0081929		0.421865	0.0506974
0.488763	0.111036		0.192468	0.017142		1.18115	0.00019983		0.42158	0.0506974
0.488616	0.111036		0.192394	0.017142		1.18315	0.00019983		0.422672	0.0506974
0.488468	0.111036		0.192449	0.017142		1.18516	0.0081929		0.423764	0.0514754
0.488321	0.111036		0.192503	0.017142		1.18716	0.0081929		0.424855	0.0514754
0.488316	0.111036		0.192558	0.017142		1.19222	0.00879239		0.425947	0.0496601
0.488312	0.111036		0.192613	0.017142		1.19527	0.00829282		0.426532	0.0490118
0.488308	0.110881		0.192667	0.017142		1.19832	0.00929195		0.427702	0.0503084
0.488303	0.110881		0.192722	0.017142		1.20137	0.00929195		0.428287	0.0504381
0.488303	0.110881		0.192777	0.017142		1.20799	0.0100913		0.429509	0.0530313
0.488302	0.110881		0.192831	0.017142		1.21462	0.00999135		0.433023	0.0647008
0.488302	0.110881		0.192703	0.017142		1.21835	0.00969161		0.432716	0.0593847
0.488301	0.110881		0.192575	0.017142		1.22209	0.00989143		0.432563	0.0593847
0.488235	0.110881		0.192447	0.017142		1.22321	0.0100913		0.432504	0.0593847
0.488169	0.110881		0.192318	0.017142		1.223	0.00999135		0.432387	0.0579584
0.488102	0.110881		0.19219	0.017142		1.22242	0.00949178		0.432328	0.0571805
0.488036	0.110881		0.192062	0.017142		1.22183	0.00989143		0.432343	0.0562728
0.487973	0.110881		0.191934	0.017142		1.22124	0.00929195		0.432358	0.0556245
0.487909	0.110881		0.191805	0.017142		1.22127	0.00989143		0.432373	0.0556245
0.487846	0.110881		0.1919	0.017142		1.22129	0.0088923		0.432388	0.0548466
0.487783	0.110881		0.191995	0.017142		1.22131	0.0088923		0.432509	0.0548466
0.487868	0.110881		0.19209	0.017142		1.22133	0.00869247		0.43263	0.0547169
0.487953	0.110881		0.192185	0.017142		1.22134	0.00869247		0.432752	0.0547169
0.488039	0.110881		0.19228	0.017142		1.22134	0.00869247		0.432873	0.0547169
0.488124	0.110881		0.192375	0.017142		1.22135	0.00869247		0.43287	0.0547169
0.488146	0.110881		0.192541	0.0173152		1.22135	0.00869247		0.432866	0.0547169
0.488169	0.110881		0.192516	0.0173152		1.22152	0.00869247		0.432863	0.0547169
0.488191	0.110881		0.192492	0.0173152		1.22169	0.00869247		0.43286	0.0547169
0.488214	0.110726		0.192467	0.0173152		1.22186	0.00869247		0.433001	0.0547169
0.488191	0.110726		0.192443	0.0173152		1.22203	0.00869247		0.433143	0.0547169
0.488168	0.110726		0.192418	0.0173152		1.22211	0.00869247		0.433284	0.0545872
0.488145	0.110726		0.192394	0.0173152		1.22219	0.00869247		0.433426	0.0545872
0.488122	0.110726		0.19237	0.0173152		1.22227	0.00869247		0.43396	0.0545872
0.488038	0.110726		0.192376	0.0173152		1.22235	0.00869247		0.434494	0.0545872
0.487955	0.110726		0.192382	0.0173152		1.22235	0.00869247		0.435029	0.0545872
0.487871	0.110726		0.192389	0.0173152		1.22235	0.00869247		0.435563	0.0551059
0.487787	0.110726		0.192395	0.0173152		1.22234	0.00869247		0.436645	0.0564025
0.487665	0.110726		0.192401	0.0173152		1.222	0.00859256		0.439929	0.0622373
0.487543	0.110726		0.192408	0.0173152		1.22167	0.00859256		0.439965	0.0632745
0.487422	0.110726		0.192414	0.0173152		1.22134	0.00859256		0.440002	0.0632745
0.4873	0.110726		0.192421	0.0173152		1.221	0.00859256		0.440039	0.0632745
0.487336	0.110726		0.192266	0.0173152		1.22162	0.00859256		0.440137	0.0619779
0.487372	0.110726		0.192111	0.0173152		1.22224	0.00859256		0.440187	0.0619779
0.487408	0.110726		0.191956	0.0173152		1.22286	0.00859256		0.440236	0.0606813
0.487444	0.110726		0.191801	0.0173152		1.22348	0.00859256		0.439902	0.060811
0.487515	0.110726		0.191647	0.0173152		1.22347	0.00849264		0.439568	0.060033
0.487586	0.110726		0.191492	0.0173152		1.22345	0.00849264		0.439234	0.060033
0.487657	0.110726		0.191337	0.0173152		1.22344	0.00849264		0.4389	0.0599034
0.487728	0.110726		0.191182	0.0173152		1.22343	0.00849264		0.439167	0.0599034
0.488236	0.111346		0.191126	0.0173152		1.2235	0.00849264		0.439434	0.060033
0.488744	0.111346		0.19107	0.0173152		1.22356	0.00849264		0.4397	0.0595144
0.489253	0.112897		0.191014	0.0173152		1.22362	0.00849264		0.439967	0.0595144
0.491482	0.112122		0.190957	0.0173152		1.22368	0.00849264		0.43993	0.0595144
0.497123	0.113672		0.190901	0.0173152		1.22343	0.00849264		0.439892	0.0591254
0.497603	0.113672		0.190845	0.0173152		1.22317	0.00849264		0.439855	0.0591254
0.498563	0.12918		0.190789	0.0173152		1.22291	0.00849264		0.439818	0.0589957
0.49793	0.130111		0.190733	0.0173152		1.22265	0.00849264		0.439564	0.0589957
0.497614	0.129335		0.190732	0.0173152		1.2232	0.00849264		0.439311	0.0589957
0.501081	0.123908		0.190731	0.0173152		1.22375	0.00849264		0.439058	0.0589957
0.501429	0.122977		0.190731	0.0173152		1.22429	0.00849264		0.438804	0.0589957
0.501777	0.122977		0.19073	0.0173152		1.22484	0.00849264		0.438818	0.0589957
0.502125	0.122977		0.19073	0.0173152		1.22469	0.00849264		0.438832	0.0589957
0.503407	0.136934		0.190729	0.0173152		1.22455	0.00849264		0.438846	0.0589957
0.503874	0.136934		0.190728	0.0173152		1.22441	0.00849264		0.438859	0.0589957
0.504341	0.136934		0.190728	0.0173152		1.22426	0.00849264		0.438881	0.0589957
0.504126	0.137555		0.190757	0.0173152		1.2242	0.00849264		0.438903	0.0589957
0.503911	0.137555		0.190787	0.0173152		1.22414	0.00849264		0.438925	0.0589957
0.503696	0.132902		0.190816	0.0173152		1.22408	0.00849264		0.438947	0.0589957
0.503816	0.129956		0.190846	0.0173152		1.22401	0.00849264		0.438928	0.0589957
0.503985	0.128405		0.190875	0.0173152		1.22418	0.00849264		0.438908	0.0589957
0.504154	0.12856		0.190905	0.0173152		1.22435	0.00849264		0.43887	0.0588661
0.507096	0.127629		0.190934	0.0173152		1.22451	0.00849264		0.438873	0.0588661
0.508568	0.126854		0.190964	0.0173152		1.22468	0.00849264		0.438875	0.0588661
0.514048	0.145464		0.191066	0.0173152		1.22468	0.00849264		0.438878	0.0588661
0.51316	0.145619		0.191169	0.0173152		1.22468	0.00849264		0.43888	0.0588661
0.512271	0.147014		0.191271	0.0173152		1.22468	0.00849264		0.438941	0.0588661
0.511383	0.147169		0.191373	0.0173152		1.22467	0.00849264		0.439002	0.0588661
0.513719	0.139415		0.191475	0.0173152		1.22468	0.00849264		0.439064	0.0588661
0.513253	0.133212		0.191578	0.0173152		1.22468	0.00849264		0.439125	0.0588661
0.513021	0.134763		0.19168	0.0173152		1.22468	0.00849264		0.439048	0.0588661
0.512788	0.133833		0.191782	0.0173152		1.22468	0.00849264		0.438971	0.0588661
0.512889	0.133988		0.191813	0.0173152		1.22468	0.00849264		0.438895	0.0588661
0.51299	0.133833		0.191843	0.0173152		1.22468	0.00849264		0.438819	0.0588661
0.513281	0.133833		0.191873	0.0173152		1.22467	0.00849264		0.438858	0.0588661
0.513864	0.133522		0.191903	0.0173152		1.22467	0.00849264		0.438897	0.0588661
0.514155	0.133522		0.191933	0.0173152		1.22434	0.00849264		0.438936	0.0588661
0.514554	0.133367		0.191964	0.0173152		1.22401	0.00849264		0.438976	0.0588661
0.51535	0.133212		0.191994	0.0173152		1.22367	0.00849264		0.438972	0.0588661
0.515749	0.133212		0.192024	0.0173152		1.22334	0.00849264		0.438968	0.0588661
0.515661	0.133212		0.19197	0.0173152		1.22313	0.00849264		0.438965	0.0588661
0.515574	0.133212		0.191915	0.0173152		1.22291	0.00849264		0.438961	0.0588661
0.515487	0.133057		0.191861	0.0173152		1.2227	0.00849264		0.438942	0.0588661
0.5154	0.133057		0.191807	0.0173152		1.22248	0.00849264		0.438923	0.0588661
0.515401	0.133057		0.191752	0.0173152		1.22578	0.0088923		0.438904	0.0588661
0.515402	0.133212		0.191698	0.0173152		1.22743	0.00829282		0.438885	0.0588661
0.515403	0.132902		0.191644	0.0173152		1.22908	0.00829282		0.438903	0.0588661
0.515404	0.132902		0.191589	0.0173152		1.23164	0.00849264		0.43892	0.0588661
0.515454	0.132902		0.191628	0.0173152		1.2342	0.0088923		0.438938	0.0588661
0.515505	0.132902		0.191667	0.0173152		1.23932	0.00989143		0.438956	0.0588661
0.515555	0.132902		0.191705	0.0173152		1.24162	0.00799308		0.438943	0.0588661
0.515605	0.132902		0.191744	0.0173152		1.24622	0.0108906		0.438931	0.0588661
0.515408	0.132902		0.191783	0.0173152		1.24852	0.0104909		0.438919	0.0588661
0.51521	0.132747		0.191821	0.0173152		1.25059	0.0108906		0.438906	0.0588661
0.515013	0.132747		0.19186	0.0173152		1.25265	0.0107907		0.438938	0.0588661
0.514816	0.132747		0.191899	0.0173152		1.25471	0.0108906		0.43897	0.0588661
0.514844	0.132747		0.191849	0.0173152		1.25678	0.0107907		0.439002	0.0588661
0.514873	0.132747		0.191799	0.0173152		1.25659	0.0107907		0.439034	0.0588661
0.514901	0.132747		0.191749	0.0173152		1.2564	0.0106907		0.439037	0.0588661
0.51493	0.132747		0.191699	0.0173152		1.25602	0.0106907		0.43904	0.0588661
0.514993	0.132747		0.19165	0.0173152		1.25665	0.0107907		0.439044	0.0588661
0.515056	0.132592		0.1916	0.0173152		1.25791	0.010391		0.439047	0.0588661
0.515119	0.132592		0.19155	0.0173152		1.25695	0.00979152		0.439039	0.0588661
0.515183	0.132592		0.1915	0.0173152		1.25638	0.00909213		0.439031	0.0588661
0.514954	0.132592		0.191504	0.0173152		1.25634	0.00909213		0.439023	0.0588661
0.514726	0.132592		0.191509	0.0173152		1.2563	0.00909213		0.439015	0.0588661
0.514498	0.132592		0.191513	0.0173152		1.25625	0.00909213		0.438991	0.0588661
0.51427	0.132592		0.191517	0.0173152		1.2563	0.00909213		0.438968	0.0588661
0.514261	0.132592		0.191521	0.0173152		1.25635	0.00909213		0.438945	0.0588661
0.514252	0.132592		0.191525	0.0173152		1.25641	0.00909213		0.438922	0.0588661
0.514243	0.132592		0.191529	0.0173152		1.25646	0.00899221		0.438881	0.0588661
0.514234	0.132592		0.191534	0.0173152		1.25746	0.0088923		0.43884	0.0587364
0.514266	0.132592		0.191534	0.0173152		1.25796	0.00849264		0.4388	0.0586067
0.51433	0.132437		0.191535	0.0173152		1.25846	0.00849264		0.439326	0.0584771
0.514361	0.132437		0.191535	0.0173152		1.26242	0.00849264		0.439892	0.0584771
0.51413	0.132437		0.191536	0.0173152		1.26638	0.00909213		0.441025	0.0579584
0.513898	0.132437		0.191536	0.0173152		1.27429	0.0100913		0.441614	0.0571805
0.513666	0.132437		0.191537	0.0173152		1.27751	0.0106907		0.442202	0.0579584
0.513435	0.132437		0.191537	0.0173152		1.28396	0.0116899		0.445282	0.0639228
0.513273	0.132437		0.191538	0.0173152		1.28975	0.0112902		0.447182	0.0639228
0.513112	0.132437		0.191837	0.0173152		1.2949	0.0111903		0.449083	0.0647008
0.512951	0.132437		0.192136	0.0173152		1.29747	0.0111903		0.452029	0.067294
0.51279	0.132437		0.192435	0.0173152		1.29845	0.0113901		0.453074	0.0750737
0.512987	0.132437		0.192734	0.0173152		1.29878	0.0112902		0.454119	0.0698872
0.513184	0.132437		0.193033	0.0173152		1.29937	0.0112902		0.455164	0.0693686
0.513381	0.132437		0.193631	0.017142		1.30055	0.0112902		0.45521	0.0698872
0.513578	0.132437		0.194557	0.017142		1.30113	0.0106907		0.455256	0.0696279
0.513572	0.132437		0.195183	0.017142		1.30076	0.0108906		0.455302	0.0696279
0.513565	0.132437		0.19769	0.0192199		1.30039	0.010391		0.455349	0.0696279
0.513559	0.132437		0.198316	0.0197393		1.30001	0.0108906		0.454778	0.067294
0.513552	0.132437		0.199859	0.0232023		1.29964	0.0102911		0.454588	0.0671644
0.513715	0.132437		0.200043	0.0232023		1.2992	0.0102911		0.454459	0.0671644
0.513878	0.132437		0.200226	0.0232023		1.29877	0.0102911		0.45433	0.0658678
0.514042	0.132437		0.200409	0.0232023		1.29834	0.0102911		0.454201	0.0659974
0.514205	0.132437		0.200413	0.0232023		1.2979	0.010391		0.454028	0.0659974
0.514387	0.132282		0.200427	0.0226829		1.29838	0.010391		0.453985	0.0652194
0.51457	0.132282		0.200435	0.0207782		1.29886	0.010391		0.453897	0.0650898
0.514753	0.132282		0.20044	0.0221634		1.29933	0.010391		0.453746	0.0658678
0.516404	0.133057		0.200444	0.0218171		1.29981	0.010391		0.453671	0.0647008
0.519816	0.134608		0.200634	0.0212977		1.30014	0.010391		0.453595	0.0647008
0.521758	0.14779		0.20073	0.0221634		1.30046	0.010391		0.453921	0.0647008
0.522459	0.153528		0.200825	0.0221634		1.30079	0.010391		0.454247	0.0637932
0.522693	0.153528		0.20111	0.0204319		1.30112	0.010391		0.454573	0.0637932
0.523217	0.148875		0.203703	0.0195662		1.30097	0.010391		0.456122	0.076111
0.523743	0.14748		0.204536	0.0195662		1.30082	0.010391		0.460496	0.0719618
0.52577	0.147324		0.205369	0.0195662		1.30068	0.010391		0.461909	0.0737771
0.526783	0.147324		0.206201	0.0202588		1.30053	0.010391		0.462616	0.0763703
0.527796	0.147324		0.207034	0.0195662		1.30047	0.010391		0.463375	0.0742957
0.528655	0.14748		0.208019	0.0230292		1.3004	0.010391		0.463423	0.0723508
0.53123	0.164228		0.208323	0.023895		1.30034	0.010391		0.463447	0.0723508
0.531226	0.165314		0.208476	0.0235486		1.30028	0.010391		0.463255	0.0710542
0.531812	0.15787		0.208628	0.023895		1.29984	0.010391		0.463182	0.0697576
0.532203	0.166864		0.20878	0.0240681		1.2994	0.010391		0.463225	0.0697576
0.532595	0.156009		0.208932	0.023895		1.29895	0.010391		0.463267	0.0697576
0.533378	0.156474		0.209084	0.023895		1.29851	0.010391		0.463309	0.0697576
0.534581	0.156474		0.20923	0.0235486		1.2985	0.010391		0.463352	0.0697576
0.537128	0.175083		0.209375	0.0233755		1.29849	0.010391		0.463307	0.0697576
0.53711	0.176479		0.20952	0.023895		1.29848	0.010391		0.463262	0.0696279
0.537377	0.162212		0.209666	0.0225097		1.29847	0.010391		0.463218	0.0696279
0.537358	0.161902		0.209811	0.0240681		1.29865	0.010391		0.463173	0.0696279
0.537339	0.162677		0.209956	0.021644		1.299	0.0102911		0.463209	0.0696279
0.53732	0.161592		0.210102	0.0221634		1.29918	0.0102911		0.463245	0.0696279
0.537347	0.162677		0.210247	0.0211245		1.29911	0.0102911		0.463281	0.0696279
0.537371	0.160971		0.210223	0.0221634		1.29903	0.0102911		0.463317	0.0696279
0.537394	0.160971		0.210199	0.0207782		1.29896	0.0102911		0.463347	0.0696279
0.537261	0.160661		0.210128	0.0204319		1.29888	0.0102911		0.463378	0.0693686
0.537129	0.160661		0.21008	0.0204319		1.29903	0.0102911		0.463408	0.0694983
0.536996	0.160506		0.210056	0.0200856		1.29918	0.0102911		0.463438	0.0694983
0.536863	0.160506		0.210523	0.0200856		1.29933	0.0102911		0.463435	0.0694983
0.536727	0.160351		0.21099	0.0200856		1.29948	0.0102911		0.463432	0.0694983
0.539144	0.159731		0.211457	0.0204319		1.29936	0.0102911		0.463429	0.0693686
0.539125	0.159731		0.211923	0.0204319		1.29924	0.0102911		0.463425	0.0693686
0.539105	0.159576		0.21239	0.0190467		1.29912	0.0102911		0.463266	0.0693686
0.539085	0.159576		0.213323	0.0230292		1.29901	0.0102911		0.463106	0.0693686
0.539108	0.159576		0.21379	0.0226829		1.29901	0.0102911		0.462946	0.0693686
0.539131	0.159576		0.214063	0.0242412		1.29901	0.0102911		0.462787	0.0693686
0.539154	0.159576		0.214154	0.0252802		1.29901	0.0102911		0.462871	0.0693686
0.539177	0.159576		0.214245	0.0256265		1.29901	0.0102911		0.462954	0.0693686
0.539186	0.159421		0.214336	0.0256265		1.29901	0.0102911		0.463038	0.0692389
0.539195	0.159421		0.214428	0.0256265		1.29901	0.0102911		0.463122	0.0692389
0.539203	0.159421		0.214519	0.025107		1.29901	0.0102911		0.46359	0.0692389
0.539212	0.159421		0.214532	0.0256265		1.29901	0.0102911		0.464059	0.0692389
[truncated: 16,905 more rows]

## Sheet: Fig. S2b
Experimental Data														Simulation Data
Stockinette			Garter			Rib			Seed					Stockinette			Garter			Rib			Seed
Strain	Stress		Strain	Stress		Strain	Stress		Strain	Stress				Strain	Stress		Strain	Stress		Strain	Stress		Strain	Stress
0	0		0	0		0	0		0	0				0.0036552	0.00216493		0.0395887	0.00225555		0.0161022	0.00108964		0.00440519	0.00107418
0.00013015	0		2.2105e-05	0		-7.525e-05	0		-0.000359	0				0.0131237	0.00780234		0.0843022	0.00450955		0.0426863	0.00245312		0.0328701	0.00813761
0.0002603	0		4.4213e-05	0		-0.0001505	0		-0.0007179	0				0.0225921	0.0135211		0.129016	0.00701724		0.0692704	0.00329521		0.061335	0.0148219
0.00039046	0		6.6324e-05	0		-0.0002257	0		-0.0010769	0				0.0320605	0.0192412		0.173729	0.00930507		0.0958545	0.00397194		0.0898	0.021041
0.00052063	0		8.8437e-05	0		-0.000301	0		-0.0014358	0				0.041529	0.0249125		0.218443	0.0118871		0.122439	0.00461315		0.118265	0.0267284
0.00065079	0		0.00011055	0		-0.0004521	0		-0.0017948	0				0.0509974	0.0304347		0.263156	0.0152829		0.149023	0.00535093		0.14673	0.03183
0.00078097	0		0.00013267	0		-0.0005025	0		-0.0021537	0				0.0604659	0.0359654		0.30787	0.0185774		0.175607	0.0061819		0.175195	0.0365047
0.00091114	0		0.0001548	0		-0.000457	0		-0.0025127	0				0.0699343	0.0415279		0.352583	0.0218148		0.202191	0.00688802		0.20366	0.0409093
0.00104132	0		0.00017692	0		-0.0004114	0		-0.0028716	0				0.0794028	0.0469123		0.397297	0.0254762		0.228775	0.00773913		0.232125	0.045326
0.00106174	0		0.0002662	0		-0.0003659	0		-0.002831	0				0.0888712	0.0521257		0.44201	0.0297103		0.255359	0.00882743		0.26059	0.0499804
0.00108217	0		0.00035549	0		-0.0003203	0		-0.0027903	0				0.0983397	0.0573243		0.486724	0.0342319		0.281943	0.0101921		0.289054	0.0549555
0.0011026	0		0.00044477	0		-0.0003485	0		-0.0027495	0				0.107808	0.0625557		0.531437	0.0386382		0.308527	0.0119226		0.317519	0.0603265
0.00112303	0		0.00053406	0		-0.0003767	0		-0.0027087	0				0.117277	0.0676593		0.576151	0.0440096		0.335111	0.0140327		0.345984	0.0662564
0.00114347	0		0.00062335	0		-0.0004049	0		-0.0026679	0				0.126745	0.072806		0.620864	0.0507366		0.361695	0.0166509		0.374449	0.0729643
0.00116392	0		0.00071265	0		-0.0004331	0		-0.0026269	0				0.136213	0.0780436		0.665578	0.0581368		0.388279	0.0198673		0.402914	0.0806801
0.00118437	0		0.00080194	0		-0.000713	0		-0.002586	0				0.145682	0.0833789		0.710291	0.0669122		0.414863	0.0238471		0.431379	0.0897219
0.00120483	0		0.00089124	0		-0.0009928	0		-0.0025449	0				0.15515	0.0887475		0.755005	0.0775137		0.441447	0.0288295		0.459844	0.100493
0.00142379	0		0.0005769	0		-0.0012726	0		-0.0018065	0				0.164619	0.0942922		0.799718	0.0904874		0.468031	0.0350692		0.488309	0.113539
0.00164275	0		0.00026271	0		-0.0015524	0		-0.0010681	0				0.174087	0.100137		0.844432	0.106769		0.494616	0.0430032		0.516774	0.129575
0.00186172	0		-5.134e-05	0		-0.001526	0		-0.0003297	0				0.183556	0.106159		0.889145	0.127483		0.5212	0.0532427		0.545239	0.149499
0.00208069	0		-0.0003653	0		-0.0014996	0		0.00040876	0				0.193024	0.112524		0.933859	0.154494		0.547784	0.0666752		0.573704	0.174713
0.00229967	0		-0.000679	0		-0.0014732	0		0.00114719	0				0.202493	0.119209		0.978572	0.190732		0.574368	0.0849067		0.602169	0.20519
0.00251865	0		-0.0009926	0		-0.0014467	0		0.00188563	0				0.211961	0.126325		1.02329	0.240539		0.600952	0.110305		0.630634	0.245116
0.00273764	0		-0.0013061	0		-0.0014458	0		0.00262406	0				0.221429	0.134015		1.068	0.309276		0.627536	0.146814		0.659098	0.299401
0.00295663	0		-0.0016195	0		-0.0014449	0		0.00336249	0				0.230898	0.142221		1.11271	0.400684		0.65412	0.20377
0.00299744	0		-0.0014563	0		-0.001444	0		0.00584987	0.00061682				0.240366	0.150866		1.15743	0.567853		0.680704	0.30047
0.00303825	0		-0.0012929	0		-0.0014431	0		0.0070936	0.00123364				0.249835	0.160164		1.20214	0.87197		0.707288	0.4849
0.00307906	0		-0.0011295	0		-0.0014394	0		0.00958111	0.00226168				0.259303	0.170325					0.733872	0.908013
0.00311987	0		-0.000966	0		-0.0014357	0		0.0108249	0.00239875				0.268772	0.181154					0.760456	2.35726
0.00316068	0		-0.0008024	0		-0.001432	0		0.0133125	0.00253582				0.27824	0.1928
0.00320149	0		-0.0006387	0		-0.0014283	0		0.0130352	0.00253582				0.287709	0.205536
0.0032423	0		-0.0004748	0		-0.0014828	0		0.012758	0.00253582				0.297177	0.219217
0.00328311	0		-0.0003109	0		-0.0015373	0		0.0124807	0.00233022				0.306645	0.234123
0.00359638	0		-0.0005422	0		-0.0015918	0		0.0122036	0.00226168				0.316114	0.250317
0.00390988	0		-0.0007734	0		-0.0016463	0		0.0119264	0.00212461				0.325582	0.268066
0.00422361	0		-0.0010045	0		-0.0016121	0		0.0116493	0.00212461				0.335051	0.287735
0.00453757	0		-0.0012354	0		-0.0015778	0		0.0113723	0.00212461				0.344519	0.308886
0.00485176	0		-0.0014661	0		-0.0015435	0		0.0112372	0.00198754
0.00516618	0		-0.0016968	0		-0.0015092	0		0.0113791	0.00198754
0.00548083	0		-0.0019273	0		-0.0015031	0		0.011521	0.00198754
0.00579571	0		-0.0021577	0		-0.0014969	0		0.0116629	0.00198754
0.0130028	0.0204013		-0.0022627	0		-0.0014907	0		0.0118048	0.00198754
0.014035	0.0171207		-0.0023676	0		-0.0014845	0		0.0119467	0.00198754
0.0138949	0.0171207		-0.0024723	0		-0.0015687	0		0.0120886	0.00198754
0.013755	0.0171207		-0.0025769	0		-0.0016528	0		0.0122305	0.00198754
0.0136154	0.0171207		-0.0026814	0		-0.001737	0		0.0121315	0.001919
0.013337	0.0167106		-0.0027857	0		-0.0018211	0		0.0120325	0.001919
0.0131982	0.0163006		-0.0028899	0		-0.0016641	0		0.0119334	0.001919
0.0130597	0.0163006		-0.0029939	0		-0.001507	0		0.0118344	0.001919
0.0129214	0.0163006		-0.0011678	0		-0.00135	0		0.0117354	0.001919
0.0128768	0.0156854		0.00065844	0		-0.0011929	0		0.0116363	0.001919
0.0128545	0.0154804		0.00248471	0		0.00078046	0		0.0115373	0.001919
0.01281	0.0152754		0.00431103	0		0.00275388	0		0.0114383	0.001919
0.0127877	0.0152754		0.00613742	0		0.00472735	0		0.0114745	0.001919
0.0127654	0.0152754		0.00796387	0		0.00670088	0		0.0115107	0.001919
0.0127431	0.0152754		0.00979039	0		0.00720856	0		0.011547	0.001919
0.0128562	0.0152754		0.011617	0		0.0077164	0.00088376		0.0115832	0.001919
0.0129693	0.0152754		0.0150338	0		0.00873258	0.00077329		0.0116194	0.001919
0.0130825	0.0152754		0.0184514	0		0.00842461	0.00077329		0.0116557	0.001919
0.0131957	0.0152754		0.0218698	0.00086592		0.00811674	0.00077329		0.011692	0.001919
0.0133089	0.0151728		0.025289	0.00086592		0.00780898	0.00077329		0.0117283	0.001919
0.0134221	0.0151728		0.0287089	0.00173185		0.00750132	0.00077329		0.0117621	0.001919
0.0135353	0.0151728		0.035551	0.002338		0.0076664	0.00055235		0.011796	0.001919
0.0136486	0.0151728		0.0389732	0.00268437		0.0078315	0.00055235		0.0118299	0.001919
0.0136173	0.0151728		0.0391086	0.00294414		0.00799663	0.00044188		0.0118637	0.001919
0.0135861	0.0151728		0.0392441	0.00303074		0.00816177	0.00044188		0.0118976	0.001919
0.0135549	0.0151728		0.0393795	0.00337711		0.00811616	0.00044188		0.0119315	0.001919
0.0135237	0.0151728		0.0396505	0.00337711		0.00807055	0.00044188		0.0119654	0.001919
0.0134925	0.0151728		0.0397861	0.00164526		0.00802495	0.00044188		0.0119992	0.001919
0.0134613	0.0151728		0.0399216	0.00164526		0.00797934	0.00044188		0.0119216	0.001919
0.0134301	0.0151728		0.0400571	0.0011257		0.00797733	0.00044188		0.011844	0.001919
0.0133989	0.0151728		0.0403702	0.0011257		0.00797532	0.00044188		0.0117663	0.001919
0.0135742	0.0151728		0.0406835	0.0011257		0.0079733	0.00044188		0.0116887	0.001919
0.0137494	0.0151728		0.0409969	0.0011257		0.00797129	0.00044188		0.011611	0.001919
0.0139247	0.0151728		0.0413104	0.0011257		0.00796727	0.00044188		0.0115334	0.001919
0.0140999	0.0151728		0.0416241	0.00103911		0.00796325	0.00044188		0.0114557	0.001919
0.0142752	0.0151728		0.041938	0.00103911		0.00795923	0.00044188		0.0113777	0.00185047
0.0144505	0.0151728		0.0425663	0.00086592		0.00795521	0.00044188		0.0113773	0.00185047
0.0146257	0.0151728		0.0421032	0.00069274		0.00798404	0.00044188		0.0113769	0.00185047
0.014801	0.0151728		0.0416401	0.00069274		0.00801288	0.00044188		0.0113765	0.00185047
0.0149759	0.0151728		0.041177	0.00069274		0.00804171	0.00044188		0.0113761	0.00185047
0.0151507	0.0151728		0.0407141	0.00069274		0.00807054	0.00044188		0.0113757	0.00185047
0.0153256	0.0151728		0.0402513	0.00069274		0.00818466	0.00044188		0.0113753	0.00185047
0.0155004	0.0151728		0.0397885	0.00069274		0.00829878	0.00044188		0.0113749	0.00185047
0.0156753	0.0151728		0.0393257	0.00069274		0.00841292	0.00044188		0.0114561	0.00185047
0.0158502	0.0151728		0.0388631	0.00069274		0.00852706	0.00044188		0.0115374	0.00185047
0.016025	0.0151728		0.0393514	0.00069274		0.00858459	0.00044188		0.0116186	0.00185047
0.0161999	0.0151728		0.0398397	0.00069274		0.00864213	0.00044188		0.0116999	0.00185047
0.0159038	0.0151728		0.0403281	0.00060615		0.00869967	0.00044188		0.0117811	0.00185047
0.0156077	0.0151728		0.0408164	0.00060615		0.00875723	0.00033141		0.0118624	0.00185047
0.0153116	0.0151728		0.0413048	0.00060615		0.00878467	0.00033141		0.0119437	0.00185047
0.0150155	0.0151728		0.0417931	0.00060615		0.0088121	0.00033141		0.012025	0.00185047
0.0147194	0.0151728		0.0422815	0.00060615		0.00883954	0.00033141		0.012024	0.00185047
0.0144233	0.0151728		0.0427699	0.00060615		0.00886698	0.00033141		0.012023	0.00185047
0.0141272	0.0151728		0.0425354	0.00060615		0.00886597	0.00033141		0.012022	0.00185047
0.0138312	0.0151728		0.042301	0.00060615		0.00886495	0.00033141		0.0120211	0.00185047
0.0139875	0.0151728		0.0420666	0.00060615		0.00886393	0.00033141		0.0120201	0.00185047
0.0141439	0.0151728		0.0418323	0.00060615		0.00886292	0.00033141		0.0120191	0.00185047
0.0143003	0.0151728		0.041598	0.00060615		0.00885951	0.00033141		0.0120182	0.00185047
0.0144566	0.0151728		0.0413637	0.00060615		0.0088561	0.00033141		0.0120172	0.00185047
0.014613	0.0151728		0.0411295	0.00060615		0.00885269	0.00033141		0.0120897	0.00185047
0.0147694	0.0151728		0.0408953	0.00060615		0.00884929	0.00033141		0.0121622	0.00185047
0.0149258	0.0151728		0.0407721	0.00060615		0.00884315	0.00033141		0.0122347	0.00185047
0.0150822	0.0151728		0.040649	0.00060615		0.00883701	0.00033141		0.0123072	0.00185047
0.0149274	0.0151728		0.0405258	0.00060615		0.00883087	0.00033141		0.0123798	0.00185047
0.0147727	0.0151728		0.0404027	0.00060615		0.00882473	0.00033141		0.0124523	0.00185047
0.014618	0.0151728		0.0402795	0.00060615		0.00883823	0.00033141		0.0125248	0.00185047
0.0144633	0.0151728		0.0401564	0.00060615		0.00885173	0.00033141		0.0125973	0.00185047
0.0143086	0.0151728		0.0400332	0.00060615		0.00886524	0.00033141		0.013356	0.00185047
0.0141539	0.0151728		0.0399101	0.00060615		0.00887874	0.00033141		0.0141147	0.00185047
0.0139992	0.0151728		0.040179	0.00060615		0.00870307	0.00033141		0.0148734	0.00185047
0.0138445	0.0151728		0.0404479	0.00060615		0.0085274	0.00033141		0.0163908	0.0017134
0.0138889	0.0151728		0.0407168	0.00060615		0.00835173	0.00033141		0.0171495	0.00178193
0.0139334	0.0151728		0.0409858	0.00060615		0.00817607	0.00033141		0.0179083	0.00178193
0.0139778	0.0151728		0.0412547	0.00060615		0.00812297	0.00033141		0.0199134	0.00246729
0.0140222	0.0151728		0.0415236	0.00060615		0.00806988	0.00033141		0.0236531	0.00623676
0.0140666	0.0151728		0.0417925	0.00060615		0.00801679	0.00033141		0.0273933	0.00390654
0.014111	0.0151728		0.0420614	0.00060615		0.00796371	0.00033141		0.0286401	0.00397508
0.0141554	0.0151728		0.041502	0.00060615		0.00791478	0.00033141		0.0285011	0.00397508
0.0141998	0.0151728		0.0409426	0.00060615		0.00786586	0.00033141		0.0283621	0.00383801
0.0144037	0.0151728		0.0403831	0.00060615		0.00781693	0.00033141		0.0282231	0.00370093
0.0146075	0.0151728		0.0398237	0.00060615		0.007768	0.00033141		0.0280841	0.00342679
0.0148114	0.0151728		0.0392643	0.00060615		0.00766943	0.00033141		0.0278062	0.00315265
0.0150153	0.0151728		0.0387049	0.00060615		0.00757085	0.00033141		0.0276673	0.00301558
0.0152192	0.0151728		0.0381455	0.00060615		0.00747228	0.00033141		0.0275284	0.00294704
0.0154232	0.0151728		0.0375861	0.00060615		0.00737371	0.00033141		0.0276851	0.00294704
0.0156272	0.0151728		0.0377718	0.00060615		0.00733055	0.00033141		0.0281553	0.00280997
0.0158312	0.0151728		0.0379576	0.00060615		0.0072874	0.00033141		0.0284688	0.00274143
0.0164821	0.0151728		0.0381433	0.00060615		0.00724425	0.00033141		0.0286256	0.00274143
0.0171331	0.0151728		0.0383291	0.00060615		0.0072011	0.00033141		0.0287824	0.00274143
0.0190859	0.0201963		0.0385149	0.00060615		0.00720037	0.00033141		0.028649	0.00274143
0.0197369	0.0235794		0.0387006	0.00060615		0.00719964	0.00033141		0.0285823	0.00274143
0.0203878	0.0235794		0.0388864	0.00060615		0.00719891	0.00033141		0.028449	0.0026729
0.0226177	0.0245021		0.0390721	0.00060615		0.00719818	0.00033141		0.0283823	0.0026729
0.0234073	0.023887		0.0398431	0.00060615		0.00718123	0.00033141		0.0283156	0.0026729
0.0241969	0.0234769		0.0406144	0.00060615		0.00716429	0.00033141		0.028249	0.0026729
0.0249867	0.0232719		0.0413859	0.00060615		0.00714736	0.00033141		0.0283617	0.0026729
0.0273566	0.0233744		0.0421576	0.00060615		0.00713045	0.00033141		0.0284744	0.0026729
0.0287581	0.0223492		0.0429296	0.00060615		0.00859009	0.00033141		0.0285871	0.0026729
0.0301599	0.0224517		0.0437019	0.00060615		0.0100501	0.00033141		0.0286998	0.0026729
0.0315621	0.0245021		0.0444744	0.00060615		0.0115105	0.00033141		0.0288125	0.0026729
0.0329645	0.0245021		0.0452472	0.00060615		0.0129713	0.00033141		0.0289252	0.0026729
0.0343673	0.0239895		0.0469286	0.00060615		0.0153212	0.00033141		0.0290379	0.0026729
0.0357704	0.0239895		0.0486101	0.00060615		0.0176712	0.00033141		0.0291506	0.0026729
0.0371738	0.0306532		0.0502915	0.00060615		0.0200215	0.00033141		0.0290756	0.0026729
0.0388973	0.0331137		0.0519731	0.0011257		0.022372	0.00088376		0.0290006	0.0026729
0.0390573	0.0331137		0.0536547	0.00164526		0.0230564	0.00198847		0.0289256	0.0026729
0.0392174	0.0320885		0.057018	0.00337711		0.0237408	0.00143611		0.0288506	0.0026729
0.0393775	0.0320885		0.0586997	0.00303074		0.0244251	0.00143611		0.0287757	0.0026729
0.0398583	0.0310633		0.0605759	0.00303074		0.0251095	0.00209894		0.0287007	0.0026729
0.0397834	0.0306532		0.0624528	0.00329051		0.0251163	0.00220941		0.0286257	0.0026729
0.0397086	0.0306532		0.0643305	0.00242459		0.0251231	0.00220941		0.0285507	0.0026729
0.0396338	0.0306532		0.066209	0.00242459		0.0251298	0.00220941		0.028542	0.0026729
0.0395589	0.0303457		0.0680881	0.00242459		0.0251366	0.00198847		0.0285333	0.0026729
0.0394841	0.0303457		0.069968	0.00155866		0.0251496	0.00198847		0.0285247	0.0026729
0.0394093	0.0302431		0.0718486	0.00155866		0.0251625	0.00198847		0.028516	0.0026729
0.0393345	0.0302431		0.0737299	0.00155866		0.0251755	0.00176753		0.0285073	0.0026729
0.0392597	0.0302431		0.0744085	0.00242459		0.0251884	0.00176753		0.0284986	0.0026729
0.0387965	0.0302431		0.0757658	0.00329051		0.0274137	0.00176753		0.0284899	0.0026729
0.038565	0.0302431		0.0764444	0.00329051		0.0296391	0.001878		0.0284812	0.0026729
0.0383336	0.0301406		0.0771231	0.00424303		0.0318645	0.001878		0.0284986	0.0026729
0.0381021	0.0301406		0.0778018	0.00424303		0.0366696	0.001878		0.028516	0.0026729
0.0378707	0.0301406		0.0784804	0.00424303		0.039249	0.00231988		0.0285333	0.0026729
0.0376394	0.0301406		0.0791591	0.00285755		0.044408	0.0040874		0.0285507	0.0026729
0.0374081	0.0301406		0.0811396	0.00294414		0.0455266	0.0108261		0.0285681	0.0026729
0.0374343	0.0301406		0.0870812	0.00138548		0.0466453	0.00651775		0.0285854	0.0026729
0.0374604	0.0301406		0.0890617	0.00138548		0.047764	0.00640728		0.0286028	0.0026729
0.0374866	0.0301406		0.0910423	0.00138548		0.0488827	0.00751198		0.0286202	0.0026729
0.0375128	0.0301406		0.0930228	0.00138548		0.048497	0.00751198		0.0283895	0.0026729
0.037539	0.0300381		0.0950033	0.0022514		0.0481113	0.00861669		0.0281589	0.0026729
0.0375652	0.0300381		0.0956373	0.0022514		0.0477257	0.00795386		0.0279284	0.0026729
0.0375914	0.0300381		0.0962713	0.00337711		0.04734	0.00795386		0.0276979	0.0026729
0.0376176	0.0300381		0.0969054	0.00337711		0.0474279	0.00751198		0.0274675	0.0026729
0.0377641	0.0300381		0.0975396	0.00424303		0.0475158	0.00751198		0.0272371	0.0026729
0.0379106	0.0300381		0.0981738	0.00398325		0.0476037	0.00640728		0.0270068	0.0026729
0.0380572	0.0300381		0.0988081	0.00389666		0.0476916	0.0059654		0.0267765	0.0026729
0.0382037	0.0300381		0.0994425	0.00381007		0.0475417	0.00552352		0.027047	0.0026729
0.0383503	0.0300381		0.100077	0.00381007		0.0474667	0.00552352		0.0273174	0.0026729
0.0384969	0.0300381		0.0999652	0.00303074		0.0473918	0.00552352		0.0275879	0.0026729
0.0386436	0.0300381		0.099928	0.00303074		0.0473886	0.00552352		0.0278585	0.0026729
0.0387902	0.0300381		0.0998907	0.00303074		0.0473855	0.00552352		0.0281291	0.0026729
0.0387765	0.0300381		0.0998534	0.00303074		0.0473823	0.00552352		0.0283997	0.0026729
0.0387629	0.0300381		0.0998162	0.00337711		0.0473792	0.00552352		0.0286704	0.0026729
0.0387492	0.0300381		0.099779	0.00285755		0.0474593	0.00541305		0.0289411	0.0026729
0.0387355	0.0299356		0.0998647	0.00277096		0.0475395	0.00541305		0.0288985	0.0026729
0.0387218	0.0299356		0.0999505	0.00277096		0.0476196	0.00541305		0.0288559	0.0026729
0.0387081	0.0299356		0.100036	0.00277096		0.0476998	0.00541305		0.0288134	0.0026729
0.0386944	0.0299356		0.100122	0.00268437		0.0476657	0.00541305		0.0287708	0.0026729
0.0386807	0.0299356		0.100208	0.00268437		0.0476317	0.00541305		0.0287282	0.0026729
0.0386656	0.0299356		0.100294	0.00268437		0.0475976	0.00541305		0.0286857	0.0026729
0.0386505	0.0299356		0.100379	0.00268437		0.0475636	0.00541305		0.0286431	0.0026729
0.0386354	0.0299356		0.100465	0.00268437		0.047555	0.00541305		0.0286006	0.0026729
0.0386203	0.0299356		0.100427	0.00268437		0.0475464	0.00541305		0.0286058	0.0026729
0.0386052	0.0299356		0.100389	0.00268437		0.0475379	0.00530258		0.0286111	0.0026729
0.0385901	0.0299356		0.100351	0.00268437		0.0475293	0.00530258		0.0286164	0.0026729
0.038575	0.0299356		0.100313	0.00268437		0.0475379	0.00530258		0.0286216	0.0026729
0.0385599	0.0299356		0.100275	0.00268437		0.0475466	0.00530258		0.0286269	0.0026729
0.0385679	0.0299356		0.100237	0.00268437		0.0475552	0.00530258		0.0286322	0.0026729
0.038576	0.0299356		0.1002	0.00259777		0.0475639	0.00530258		0.0286374	0.0026729
0.0385841	0.0299356		0.100162	0.00259777		0.047553	0.00530258		0.0286427	0.0026729
0.0385922	0.0299356		0.100107	0.00259777		0.0475422	0.00530258		0.0286451	0.0026729
0.0386002	0.0299356		0.100051	0.00259777		0.0475314	0.00530258		0.0286475	0.0026729
0.0386083	0.0299356		0.0999961	0.00259777		0.0475205	0.00530258		0.0286499	0.0026729
0.0386164	0.0299356		0.0999408	0.00259777		0.0475768	0.00530258		0.0286523	0.0026729
0.0386244	0.0299356		0.0998855	0.00259777		0.0476331	0.00530258		0.0286547	0.0026729
0.0386729	0.0299356		0.0998302	0.00259777		0.0476894	0.00530258		0.0286571	0.00260436
0.0387214	0.0299356		0.099775	0.00259777		0.0477456	0.00530258		0.0286595	0.00260436
0.03877	0.0299356		0.0997197	0.00259777		0.0477048	0.00530258		0.0286619	0.00260436
0.0388185	0.0299356		0.0997429	0.00259777		0.047664	0.00530258		0.0319955	0.00260436
0.0388671	0.0299356		0.0997661	0.00259777		0.0476232	0.00530258		0.0353293	0.00260436
0.0389157	0.0299356		0.0997893	0.00259777		0.0475823	0.00530258		0.0386631	0.00260436
0.0389644	0.0299356		0.0998125	0.00259777		0.0475004	0.00530258		0.0453312	0.00335825
0.0390131	0.0299356		0.0998358	0.00259777		0.0474184	0.00530258		0.0486653	0.00376947
0.0390442	0.0299356		0.099859	0.00259777		0.0473364	0.00530258		0.055334	0.00438629
0.0390753	0.0299356		0.0998822	0.00259777		0.0472545	0.00530258		0.0558638	0.00452336
0.0391064	0.0299356		0.0999054	0.00259777		0.0472595	0.00530258		0.0563937	0.00472897
0.0391375	0.0299356		0.0996086	0.00259777		0.0472645	0.00530258		0.0574536	0.00507165
0.0391686	0.0299356		0.0993118	0.00259777		0.0472695	0.00530258		0.0579837	0.00507165
0.0391997	0.0299356		0.099015	0.00259777		0.0472745	0.00530258		0.0585139	0.00500311
0.0392308	0.0299356		0.0987182	0.00259777		0.0472384	0.00530258		0.0596025	0.00418068
0.039262	0.0299356		0.0984214	0.00259777		0.0472023	0.00530258		0.0596305	0.00390654
0.0400009	0.0299356		0.0981247	0.00259777		0.0471662	0.00530258		0.0596586	0.00383801
0.0407398	0.0299356		0.097828	0.00259777		0.0471302	0.00530258		0.0596866	0.00370093
0.0414787	0.0299356		0.0975313	0.00259777		0.0471227	0.00530258		0.0597147	0.00376947
0.0422176	0.0299356		0.0973978	0.00259777		0.0471153	0.00530258		0.0597427	0.00376947
0.0429566	0.0299356		0.0972642	0.00259777		0.0471078	0.00530258		0.0597707	0.00376947
0.0436955	0.0299356		0.0971307	0.00259777		0.0471004	0.00530258		0.0597988	0.00376947
0.0444344	0.0299356		0.0969971	0.00259777		0.0471264	0.00530258		0.0597665	0.00370093
0.0451734	0.0299356		0.0968636	0.00259777		0.0471524	0.00530258		0.0597503	0.00370093
0.0460331	0.034754		0.0967301	0.00259777		0.0471784	0.00530258		0.0597342	0.00370093
0.0463197	0.0389573		0.0965966	0.00259777		0.0472044	0.00530258		0.0597181	0.00370093
0.0466063	0.0389573		0.0964631	0.00259777		0.0471949	0.00530258		0.0596861	0.00376947
0.0468929	0.0397774		0.0964562	0.00259777		0.0471854	0.00530258		0.0596701	0.00376947
0.0471795	0.0399825		0.0964493	0.00259777		0.0471759	0.00530258		0.0596658	0.00376947
0.0474661	0.0397774		0.0964424	0.00259777		0.0471664	0.00530258		0.0596615	0.00376947
0.0476679	0.03988		0.0964355	0.00259777		0.0471345	0.00530258		0.0596572	0.00376947
0.0478698	0.0394699		0.0964286	0.00259777		0.0471027	0.00519211		0.0596531	0.00376947
0.0480718	0.0374195		0.0964217	0.00259777		0.0470709	0.00519211		0.0596489	0.00383801
0.048274	0.0368044		0.0964148	0.00259777		0.0470391	0.00519211		0.0596449	0.00383801
0.0484764	0.0368044		0.0964079	0.00259777		0.0471926	0.00519211		0.0596409	0.00383801
0.0486788	0.0360868		0.0977033	0.00251118		0.0473461	0.00519211		0.059637	0.00383801
0.0488815	0.0360868		0.0989987	0.00251118		0.0474996	0.00519211		0.0596476	0.00383801
0.0490842	0.0361893		0.100294	0.00251118		0.0476531	0.00519211		0.0596582	0.00383801
0.0490073	0.0361893		0.10159	0.00251118		0.0475789	0.00519211		0.0596688	0.00383801
0.0489305	0.0363943		0.102885	0.00251118		0.0475047	0.00519211		0.0596795	0.00383801
0.0488538	0.0363943		0.104181	0.00251118		0.0474306	0.00519211		0.0596901	0.00383801
0.0487771	0.0365993		0.105476	0.00251118		0.0473564	0.00519211		0.0597007	0.00383801
0.0487005	0.0365993		0.106772	0.00251118		0.0473441	0.00519211		0.0597113	0.00383801
0.0484713	0.0357792		0.108	0.00251118		0.0473318	0.00519211		0.0597219	0.00383801
0.0484246	0.0356767		0.109228	0.00320392		0.0473196	0.00519211		0.0597226	0.00383801
0.0483778	0.0344464		0.111684	0.00372348		0.0473073	0.00519211		0.0597232	0.00383801
0.0483311	0.0344464		0.116596	0.00389666		0.0473578	0.00519211		0.0597238	0.00383801
0.0482843	0.0344464		0.117993	0.00424303		0.0474083	0.00519211		0.0597244	0.00383801
0.0482376	0.0344464		0.119391	0.00381007		0.0474588	0.00519211		0.0597251	0.00383801
0.0481908	0.0343439		0.120788	0.00381007		0.0475093	0.00519211		0.0597257	0.00383801
0.0481441	0.0343439		0.122185	0.00329051		0.0473019	0.00519211		0.0597263	0.00383801
0.0480974	0.0343439		0.123582	0.00311733		0.0470945	0.00519211		0.059727	0.00383801
0.0480959	0.0343439		0.126377	0.00337711		0.0468872	0.00519211		0.0597526	0.00383801
0.0480944	0.0342414		0.127774	0.00303074		0.04668	0.00519211		0.0597781	0.00383801
0.048093	0.0342414		0.128075	0.00337711		0.0467879	0.00519211		0.0598037	0.00383801
0.0480917	0.0342414		0.128375	0.00337711		0.0468959	0.00519211		0.0598293	0.00383801
0.0480904	0.0342414		0.128675	0.00848606		0.0470038	0.00497116		0.0598549	0.00383801
0.0480892	0.0342414		0.128976	0.00502236		0.0471118	0.00497116		0.0598805	0.00383801
0.0480881	0.0342414		0.129276	0.00502236		0.050228	0.00497116		0.0599061	0.00383801
0.048087	0.0342414		0.129577	0.00519555		0.0533443	0.00541305		0.0599317	0.00383801
0.0481967	0.0342414		0.129877	0.00432962		0.0564607	0.00541305		0.0600142	0.00383801
0.0483066	0.0342414		0.132967	0.00476259		0.0595771	0.00497116		0.0600967	0.00383801
0.0484165	0.0342414		0.135756	0.00510896		0.06142	0.00607587		0.0601792	0.00383801
0.0485264	0.0342414		0.146913	0.00424303		0.0669491	0.00983186		0.0602617	0.00383801
0.0486365	0.0342414		0.152492	0.00502236		0.0673945	0.0109366		0.0603442	0.00383801
0.0487466	0.0342414		0.15337	0.00432962		0.0678399	0.0108261		0.0604267	0.00383801
0.0488568	0.0342414		0.154249	0.00588829		0.0682853	0.0108261		0.0605092	0.00383801
0.048967	0.0342414		0.155127	0.00597488		0.0687307	0.0108261		0.0605917	0.00383801
0.0488833	0.0342414		0.156007	0.00502236		0.0686092	0.0109366		0.0605349	0.00383801
0.0487996	0.0342414		0.156886	0.00588829		0.0684876	0.0109366		0.060478	0.00383801
0.0487159	0.0342414		0.157766	0.00588829		0.0683661	0.0108261		0.0604212	0.00383801
0.0486323	0.0342414		0.159526	0.00588829		0.0682446	0.00861669		0.0603644	0.00383801
0.0485487	0.0342414		0.159485	0.00476259		0.0684123	0.00762245		0.0603076	0.00383801
0.0484651	0.0342414		0.159443	0.00510896		0.0684962	0.00651775		0.0602507	0.00383801
0.0483816	0.0342414		0.159361	0.00450281		0.0685801	0.00640728		0.0601939	0.00383801
0.048298	0.0342414		0.159319	0.00450281		0.0710627	0.00629681		0.0601371	0.00383801
0.0484159	0.0342414		0.159278	0.0045894		0.0735453	0.00629681		0.060125	0.00383801
0.0485338	0.0342414		0.159237	0.0045894		0.076028	0.00629681		0.0601129	0.00383801
0.0486516	0.0342414		0.159196	0.0045894		0.0785108	0.00629681		0.0601009	0.00383801
0.0487695	0.0342414		0.158254	0.0045894		0.0814685	0.00762245		0.0600888	0.00383801
0.0488874	0.0342414		0.157312	0.0045894		0.0829475	0.00983186		0.0600768	0.00383801
0.0490053	0.0342414		0.15637	0.0045894		0.0844264	0.00983186		0.0600647	0.00383801
0.0491232	0.0342414		0.155428	0.0045894		0.0859122	0.00972139		0.0600526	0.00383801
0.0492411	0.0342414		0.154487	0.0045894		0.0873981	0.0119308		0.0600406	0.00383801
0.0490774	0.0342414		0.153545	0.0045894		0.088884	0.0113784		0.0600138	0.00383801
0.0489136	0.0342414		0.152603	0.0045894		0.0903699	0.0113784		0.0599869	0.00383801
0.0487499	0.0342414		0.151661	0.0045894		0.0903658	0.0124832		0.0599601	0.00383801
0.0485861	0.0342414		0.15211	0.0045894		0.0903618	0.0124832		0.0599333	0.00383801
0.0484223	0.0342414		0.15256	0.0045894		0.0904287	0.0108261		0.0599065	0.00383801
0.0482586	0.0342414		0.153009	0.0045894		0.0905038	0.00983186		0.0598796	0.00383801
0.0480948	0.0342414		0.153458	0.0045894		0.0905789	0.00983186		0.0598528	0.00383801
0.0479311	0.0342414		0.153908	0.0045894		0.0906539	0.00872716		0.059826	0.00383801
0.0478724	0.0342414		0.154357	0.0045894		0.0906804	0.0081748		0.0608204	0.00383801
0.0478138	0.0342414		0.154807	0.0045894		0.0907068	0.0081748		0.0618148	0.00383801
0.0477552	0.0342414		0.155256	0.0045894		0.0907332	0.0081748		0.0628092	0.00383801
0.0476966	0.0342414		0.155274	0.0045894		0.0907597	0.00806433		0.0638037	0.00383801
0.0476381	0.0342414		0.155292	0.0045894		0.0907994	0.00806433		0.0647981	0.00383801
0.0475796	0.0342414		0.15531	0.0045894		0.0908391	0.00806433		0.0657925	0.00376947
0.0475211	0.0342414		0.155327	0.0045894		0.0908788	0.00784339		0.0760661	0.00294704
0.0474626	0.0342414		0.155345	0.0045894		0.0909185	0.00784339		0.0802089	0.00322118
0.0475398	0.0342414		0.155363	0.0045894		0.0908374	0.00784339		0.0884955	0.00390654
0.0476169	0.0342414		0.155381	0.0045894		0.0907564	0.00784339		0.0926392	0.00534579
0.0476941	0.0342414		0.155399	0.0045894		0.0906754	0.00784339		0.0967832	0.00582554
0.0477712	0.0342414		0.155362	0.0045894		0.0905944	0.00784339		0.100927	0.00630529
0.0478484	0.0342414		0.155325	0.0045894		0.090559	0.00784339		0.101022	0.00664797
0.0479255	0.0342414		0.155288	0.0045894		0.0905236	0.00784339		0.101211	0.00719626
0.0480027	0.0341389		0.155251	0.0045894		0.0904881	0.00784339		0.101306	0.00740187
0.0480798	0.0341389		0.155214	0.0045894		0.0904527	0.00784339		0.101401	0.0074704
0.0489476	0.0341389		0.155178	0.0045894		0.0904547	0.00784339		0.101496	0.0074704
0.0498154	0.0341389		0.155141	0.0045894		0.0904566	0.00784339		0.101591	0.00733333
0.0506832	0.0341389		0.155105	0.0045894		0.0904586	0.00784339		0.101687	0.00705919
0.0515509	0.0341389		0.155096	0.0045894		0.0904606	0.00784339		0.101619	0.00630529
0.0524187	0.0341389		0.155088	0.0045894		0.0904897	0.00784339		0.101586	0.00589408
0.0532865	0.0341389		0.15508	0.0045894		0.0905188	0.00784339		0.101552	0.00561994
0.0541543	0.0341389		0.155072	0.0045894		0.0905479	0.00784339		0.101485	0.00568847
0.0550221	0.0341389		0.155063	0.0045894		0.090577	0.00784339		0.101417	0.00582554
0.0559815	0.0344464		0.155055	0.0045894		0.0905339	0.00784339		0.101453	0.00596262
0.0569409	0.0405976		0.155047	0.0045894		0.0904908	0.00784339		0.101488	0.00596262
0.0598191	0.0500294		0.155039	0.0045894		0.0904477	0.00784339		0.101524	0.00596262
0.0607785	0.0500294		0.154845	0.0045894		0.0904045	0.00784339		0.101559	0.00596262
0.0617379	0.0500294		0.154651	0.0045894		0.0903992	0.00784339		0.101595	0.00596262
0.0626973	0.0521822		0.154457	0.0045894		0.0903939	0.00784339		0.10163	0.00596262
0.0634413	0.0512596		0.154263	0.00450281		0.0903886	0.00784339		0.101666	0.00596262
0.0638134	0.0492092		0.15407	0.00450281		0.0903834	0.00784339		0.101702	0.00596262
0.0641856	0.0492092		0.153876	0.00450281		0.0902822	0.00784339		0.101715	0.00596262
0.0649301	0.0478765		0.153683	0.00450281		0.090181	0.00784339		0.101729	0.00596262
0.0653025	0.0478765		0.15349	0.00450281		0.0900799	0.00784339		0.101742	0.00596262
0.0656749	0.0474664		0.153415	0.00450281		0.0899787	0.00784339		0.101769	0.00589408
0.0669983	0.0470563		0.153341	0.00450281		0.0900142	0.00784339		0.101783	0.00589408
0.0683217	0.0470563		0.153267	0.00450281		0.0900498	0.00784339		0.101797	0.00589408
0.0696453	0.0468513		0.153193	0.00450281		0.0900853	0.00784339		0.10181	0.00589408
0.070969	0.0468513		0.153118	0.00450281		0.0901209	0.00773292		0.102018	0.00589408
0.0722928	0.0468513		0.153044	0.00450281		0.0901391	0.00773292		0.102227	0.00589408
0.0762648	0.0605888		0.15297	0.00450281		0.0901573	0.00773292		0.102435	0.00589408
0.0759042	0.0612039		0.152896	0.00450281		0.0901754	0.00773292		0.102643	0.00589408
0.075724	0.0609989		0.152831	0.00450281		0.0901936	0.00773292		0.102851	0.00589408
0.0755439	0.0620241		0.152766	0.00450281		0.0902197	0.00773292		0.103059	0.00589408
0.0753639	0.0620241		0.152701	0.00450281		0.0902458	0.00773292		0.103267	0.00589408
0.075184	0.0615115		0.152636	0.00450281		0.0902719	0.00773292		0.103475	0.00589408
0.0759795	0.0581284		0.152571	0.00450281		0.0902979	0.00773292		0.103288	0.00589408
0.0763645	0.0571032		0.152506	0.00450281		0.0902637	0.00773292		0.103101	0.00589408
0.0779043	0.0566931		0.152441	0.00450281		0.0902294	0.00773292		0.102915	0.00589408
0.0778309	0.056283		0.157805	0.00432962		0.0901952	0.00773292		0.102728	0.00589408
0.0776843	0.056283		0.159615	0.00484918		0.0901609	0.00773292		0.102541	0.00589408
0.0775382	0.0559755		0.161425	0.00502236		0.0901269	0.00773292		0.102354	0.00589408
0.0774654	0.0559755		0.168482	0.00606147		0.0900929	0.00773292		0.102168	0.00589408
0.0773926	0.0559755		0.170108	0.00666762		0.090059	0.00773292		0.101981	0.00589408
0.0773199	0.0558729		0.171734	0.00632125		0.090025	0.00773292		0.101951	0.00589408
0.0775255	0.0559755		0.178238	0.00597488		0.0900107	0.00773292		0.101922	0.00589408
0.0777311	0.0559755		0.179864	0.00545533		0.0899964	0.00773292		0.101892	0.00589408
0.0779367	0.0558729		0.181898	0.00597488		0.089982	0.00773292		0.101862	0.00589408
0.0781423	0.0558729		0.183932	0.00701399		0.0899677	0.00773292		0.101832	0.00589408
0.078348	0.0558729		0.185966	0.00770673		0.0899707	0.00773292		0.101803	0.00589408
0.0785537	0.0558729		0.186983	0.00770673		0.0899737	0.00773292		0.101773	0.00589408
0.0789651	0.0557704		0.188	0.00770673		0.0899767	0.00773292		0.101743	0.00589408
0.0788931	0.0557704		0.19049	0.00770673		0.0899797	0.00773292		0.101639	0.00589408
0.078821	0.0557704		0.192981	0.00727377		0.0899485	0.00773292		0.101534	0.00589408
0.0787489	0.0557704		0.195472	0.00770673		0.0899174	0.00773292		0.10143	0.00589408
0.0786768	0.0557704		0.200453	0.00684081		0.0898863	0.00773292		0.101326	0.00589408
0.0786048	0.0557704		0.202944	0.00632125		0.0898552	0.00773292		0.101221	0.00589408
0.0785327	0.0557704		0.207925	0.00632125		0.0898767	0.00773292		0.101117	0.00589408
0.0784607	0.0557704		0.208283	0.00762014		0.0898982	0.00773292		0.101013	0.00589408
0.0783887	0.0557704		0.20864	0.00848606		0.0899197	0.00773292		0.100908	0.00589408
0.0783577	0.0557704		0.209712	0.00943858		0.0899413	0.00773292		0.100926	0.00589408
0.0783267	0.0557704		0.210069	0.0092654		0.0899548	0.00773292		0.100944	0.00589408
0.0782958	0.0557704		0.210212	0.0080531		0.0899684	0.00773292		0.100962	0.00589408
0.0782648	0.0557704		0.209831	0.00787992		0.0899819	0.00773292		0.10098	0.00589408
0.0782339	0.0556679		0.20964	0.00787992		0.0899955	0.00773292		0.100998	0.00589408
0.0782029	0.0556679		0.20945	0.00787992		0.0900821	0.00773292		0.101016	0.00589408
0.078172	0.0556679		0.209503	0.00770673		0.0901687	0.00773292		0.101033	0.00589408
0.078141	0.0556679		0.209748	0.00770673		0.0902553	0.00773292		0.101051	0.00589408
0.0781518	0.0556679		0.209992	0.00770673		0.0903418	0.00762245		0.10105	0.00589408
0.0781625	0.0556679		0.210236	0.00770673		0.0924117	0.00762245		0.101049	0.00589408
0.0781733	0.0556679		0.210481	0.00770673		0.0944817	0.00762245		0.101048	0.00589408
0.0781841	0.0556679		0.210725	0.00762014		0.0965517	0.00762245		0.101047	0.00589408
0.0781949	0.0556679		0.210969	0.00762014		0.0986217	0.00762245		0.101045	0.00589408
0.0782057	0.0556679		0.211214	0.00762014		0.101292	0.00983186		0.101044	0.00589408
0.0782165	0.0556679		0.210891	0.00762014		0.103963	0.00983186		0.101043	0.00589408
0.0782274	0.0556679		0.210568	0.00762014		0.106635	0.00983186		0.101042	0.00589408
0.0782853	0.0556679		0.210245	0.00762014		0.110728	0.013146		0.101071	0.00589408
0.0783433	0.0556679		0.209922	0.00762014		0.11215	0.013146		0.101101	0.00589408
0.0784013	0.0556679		0.2096	0.00762014		0.113572	0.013146		0.101131	0.00589408
0.0784593	0.0556679		0.209278	0.00762014		0.114995	0.013146		0.10119	0.00596262
0.0785173	0.0556679		0.208955	0.00762014		0.115226	0.0120413		0.10122	0.00596262
0.0785752	0.0556679		0.208633	0.00762014		0.115457	0.0120413		0.10125	0.00596262
0.0786332	0.0556679		0.2085	0.00762014		0.115688	0.0120413		0.10128	0.00596262
0.0786912	0.0556679		0.208366	0.00762014		0.115919	0.0120413		0.10123	0.00596262
0.0783247	0.0556679		0.208232	0.00762014		0.115951	0.0119308		0.10118	0.00596262
0.0779581	0.0556679		0.208098	0.00762014		0.115983	0.0119308		0.101131	0.00596262
0.0775916	0.0556679		0.207831	0.00753355		0.116015	0.0119308		0.101081	0.00596262
0.077225	0.0556679		0.207697	0.00753355		0.116047	0.0119308		0.101032	0.00596262
0.0768585	0.0556679		0.207563	0.00753355		0.116184	0.0108261		0.100982	0.00596262
0.076492	0.0555654		0.207517	0.00753355		0.116322	0.0108261		0.100932	0.00596262
0.0761254	0.0555654		0.207471	0.00753355		0.116459	0.0108261		0.100883	0.00596262
0.0757589	0.0555654		0.207425	0.00753355		0.116596	0.0107156		0.103674	0.00596262
0.0758547	0.0555654		0.207379	0.00753355		0.118921	0.0107156		0.106465	0.00596262
0.0759504	0.0555654		0.207333	0.00753355		0.121247	0.0107156		0.109256	0.00596262
0.0760462	0.0555654		0.207287	0.00753355		0.123573	0.0107156		0.112048	0.00596262
0.0761419	0.0555654		0.207241	0.00753355		0.130397	0.0120413		0.120425	0.00719626
0.0762377	0.0555654		0.207194	0.00753355		0.132646	0.0120413		0.123218	0.00788162
0.0763335	0.0555654		0.207177	0.00753355		0.134895	0.0122622		0.124906	0.0084299
0.0764293	0.0555654		0.207159	0.00753355		0.135592	0.0122622		0.126595	0.00884112
0.076525	0.0555654		0.207141	0.00753355		0.136289	0.013146		0.128283	0.00897819
0.0765268	0.0555654		0.207124	0.00753355		0.136986	0.013146		0.129971	0.0091838
0.0765285	0.0555654		0.207106	0.00753355		0.137683	0.013146		0.13166	0.00952648
0.0765303	0.0555654		0.207088	0.00753355		0.137784	0.0127041		0.133348	0.00945794
0.0765321	0.0555654		0.207071	0.00753355		0.137886	0.0127041		0.135037	0.00952648
0.0765339	0.0555654		0.207053	0.00753355		0.137987	0.0128146		0.137014	0.00980062
0.0765356	0.0555654		0.207078	0.00753355		0.138089	0.0124832		0.137302	0.00980062
0.0765374	0.0555654		0.207103	0.00753355		0.138174	0.0119308		0.137591	0.00993769
0.0765392	0.0556679		0.207128	0.00753355		0.138216	0.0119308		0.137879	0.00993769
0.0783214	0.0561805		0.207153	0.00753355		0.138259	0.0120413		0.138168	0.00993769
0.0818858	0.0566931		0.207178	0.00753355		0.13848	0.0120413		0.138457	0.00973208
0.0890148	0.0607939		0.207204	0.00753355		0.138591	0.0117099		0.139035	0.00925233
0.090797	0.0706357		0.207229	0.00753355		0.138702	0.0119308		0.138921	0.00897819
0.090709	0.0716609		0.207254	0.00753355		0.138709	0.0118203		0.138808	0.00884112
0.090621	0.0700206		0.207278	0.00753355		0.138716	0.0118203		0.138694	0.00884112
0.090533	0.0751466		0.207303	0.00753355		0.138723	0.0118203		0.13858	0.00870405
0.090445	0.0757617		0.207327	0.00753355		0.13873	0.0118203		0.138467	0.00870405
0.0901811	0.0751466		0.207352	0.00753355		0.139157	0.0118203		0.138353	0.00856698
0.0915331	0.0712508		0.207377	0.00753355		0.139585	0.0118203		0.138239	0.00856698
0.092013	0.0716609		0.207401	0.00753355		0.140013	0.0118203		0.138125	0.00856698
0.092493	0.0715584		0.207426	0.00753355		0.14044	0.0117099		0.138023	0.00856698
0.0929731	0.0707382		0.20745	0.00753355		0.140072	0.0117099		0.137921	0.00863551
0.0934531	0.0707382		0.209026	0.00753355		0.139703	0.0117099		0.137819	0.00863551
0.0951953	0.0710458		0.210601	0.00753355		0.139335	0.0117099		0.137716	0.00863551
0.0964574	0.061409		0.212177	0.00753355		0.138966	0.0115994		0.137614	0.00863551
0.0977196	0.0757617		0.213753	0.00753355		0.138967	0.0115994		0.137512	0.00863551
0.104137	0.0900118		0.215329	0.00753355		0.138967	0.0115994		0.137409	0.00863551
0.104244	0.0900118		0.216905	0.00744695		0.138968	0.0115994		0.137307	0.00863551
0.104349	0.0819128		0.218482	0.00744695		0.138969	0.0115994		0.137459	0.00863551
0.10408	0.0819128		0.220058	0.00736036		0.139145	0.0115994		0.13761	0.00863551
0.103812	0.0819128		0.220429	0.00987154		0.139322	0.0114889		0.137762	0.00863551
0.103543	0.0819128		0.220614	0.0103045		0.139499	0.0114889		0.137913	0.00863551
0.103275	0.0819128		0.220707	0.00943858		0.139676	0.0114889		0.138065	0.00863551
0.103007	0.0819128		0.2208	0.00874584		0.139673	0.0114889		0.138216	0.00863551
0.102738	0.0819128		0.22333	0.00943858		0.13967	0.0114889		0.138368	0.00863551
0.102688	0.0819128		0.22586	0.00822629		0.139668	0.0114889		0.13852	0.00856698
0.102638	0.0819128		0.230921	0.00779332		0.139665	0.0114889		0.138532	0.00856698
0.102588	0.0819128		0.233451	0.00857266		0.139532	0.0114889		0.138544	0.00856698
0.102538	0.0819128		0.235982	0.00796651		0.139399	0.0114889		0.138556	0.00856698
0.102488	0.0819128		0.240839	0.00987154		0.139266	0.0114889		0.138568	0.00856698
0.102438	0.0819128		0.240429	0.0111704		0.139133	0.0113784		0.13858	0.00856698
0.102388	0.0819128		0.240224	0.0106509		0.139086	0.0113784		0.138593	0.00856698
0.102338	0.0819128		0.24002	0.0104777		0.13904	0.0113784		0.138605	0.00856698
0.10229	0.0819128		0.239613	0.00987154		0.138993	0.0113784		0.138617	0.00856698
0.102241	0.0819128		0.239411	0.00978495		0.138946	0.0113784		0.138624	0.00856698
0.102192	0.0819128		0.24275	0.00952517		0.138869	0.0113784		0.138631	0.00856698
0.102144	0.0819128		0.24609	0.0102179		0.138791	0.0113784		0.138639	0.00856698
0.102095	0.0819128		0.24943	0.0092654		0.138714	0.0113784		0.138646	0.00856698
0.102046	0.0819128		0.252769	0.00943858		0.138636	0.0113784		0.138653	0.00856698
0.101998	0.0819128		0.262789	0.0119498		0.138817	0.0113784		0.13866	0.00856698
0.101949	0.0818103		0.266128	0.01169		0.138998	0.0113784		0.138667	0.00856698
0.102274	0.0818103		0.266296	0.0118632		0.13918	0.0113784		0.138675	0.00856698
0.1026	0.0818103		0.266464	0.0120364		0.139361	0.0113784		0.138788	0.00856698
0.102925	0.0818103		0.266633	0.0119498		0.139315	0.0113784		0.1389	0.00856698
0.10325	0.0818103		0.266801	0.0117766		0.139269	0.0113784		0.139013	0.00856698
0.103576	0.0818103		0.267306	0.0111704		0.139223	0.0113784		0.139126	0.00856698
0.103901	0.0818103		0.267475	0.0104777		0.139177	0.0113784		0.139239	0.00856698
0.104227	0.0817078		0.267404	0.0103045		0.13925	0.0113784		0.139352	0.00856698
0.104552	0.0817078		0.267369	0.0103045		0.139323	0.0113784		0.139465	0.00856698
0.104558	0.0817078		0.267333	0.0103045		0.139396	0.0113784		0.139578	0.00856698
0.104564	0.0817078		0.267298	0.0102179		0.139469	0.0113784		0.139538	0.00856698
0.10457	0.0817078		0.267227	0.0102179		0.13943	0.0113784		0.139499	0.00856698
0.104576	0.0817078		0.267192	0.0102179		0.139391	0.0113784		0.139459	0.00856698
0.104582	0.0817078		0.266612	0.0101313		0.139352	0.0113784		0.139419	0.00856698
0.104588	0.0817078		0.266322	0.0101313		0.139313	0.0113784		0.13938	0.00856698
0.104594	0.0817078		0.266032	0.0101313		0.139103	0.0113784		0.13934	0.00856698
0.1046	0.0817078		0.265743	0.0101313		0.138893	0.0113784		0.1393	0.00856698
0.104599	0.0817078		0.265453	0.0101313		0.138684	0.0113784		0.139261	0.00856698
0.104598	0.0817078		0.265163	0.0100447		0.138475	0.0113784		0.139225	0.00849844
0.104597	0.0817078		0.264873	0.0100447		0.138451	0.0113784		0.13919	0.00849844
0.104596	0.0816053		0.264656	0.0100447		0.138427	0.0113784		0.139155	0.00849844
0.104595	0.0816053		0.264438	0.0100447		0.138404	0.011268		0.13912	0.00849844
0.104594	0.0816053		0.26422	0.0100447		0.13838	0.011268		0.139084	0.00849844
0.104593	0.0816053		0.264003	0.0100447		0.138383	0.011268		0.139049	0.00849844
0.104592	0.0816053		0.263785	0.0100447		0.138385	0.011268		0.139014	0.00849844
0.104639	0.0816053		0.263568	0.0100447		0.138388	0.011268		0.138979	0.00849844
0.104686	0.0816053		0.263351	0.0100447		0.13839	0.011268		0.138883	0.00849844
0.104733	0.0816053		0.263133	0.0100447		0.138385	0.011268		0.138787	0.00849844
0.10478	0.0816053		0.263149	0.0100447		0.13838	0.011268		0.138692	0.00849844
0.104827	0.0816053		0.263164	0.0100447		0.138376	0.011268		0.138596	0.00849844
0.104874	0.0816053		0.26318	0.0100447		0.138371	0.011268		0.1385	0.00849844
0.104921	0.0816053		0.263195	0.0100447		0.138396	0.011268		0.138405	0.00849844
0.104968	0.0816053		0.26321	0.0100447		0.138421	0.011268		0.138309	0.00849844
0.104938	0.0816053		0.263226	0.0100447		0.138446	0.011268		0.138214	0.00849844
0.104909	0.0816053		0.263241	0.0100447		0.138471	0.011268		0.139375	0.00849844
0.10488	0.0815027		0.263257	0.0100447		0.138465	0.011268		0.140537	0.00849844
0.104851	0.0815027		0.263191	0.0100447		0.138459	0.011268		0.141698	0.00849844
0.104822	0.0815027		0.263126	0.0100447		0.138453	0.011268		0.145183	0.00884112
0.104793	0.0815027		0.26306	0.0100447		0.138447	0.011268		0.147507	0.00897819
0.104764	0.0815027		0.262995	0.0100447		0.141725	0.0113784		0.151284	0.00897819
0.104735	0.0815027		0.262929	0.0100447		0.143364	0.0102737		0.162617	0.0102804
0.104783	0.0815027		0.262864	0.0100447		0.145003	0.0107156		0.166395	0.0106231
0.10483	0.0815027		0.262799	0.0100447		0.148425	0.0118203		0.170173	0.0106916
0.104878	0.0815027		0.262733	0.0100447		0.150135	0.0118203		0.17395	0.0106916
0.104925	0.0815027		0.262705	0.0100447		0.151846	0.012925		0.177728	0.0107601
0.104973	0.0815027		0.262677	0.0100447		0.153789	0.012925		0.178228	0.0103489
0.10502	0.0815027		0.262649	0.0100447		0.155732	0.012925		0.178728	0.0115826
0.105068	0.0815027		0.262621	0.0100447		0.157675	0.0127041		0.179229	0.0119252
0.105115	0.0815027		0.262593	0.0100447		0.159618	0.0127041		0.179729	0.0122679
0.106605	0.0815027		0.262565	0.0100447		0.159668	0.0127041		0.180229	0.012405
0.112563	0.0921647		0.262537	0.0100447		0.159718	0.013146		0.180729	0.012405
0.114053	0.0856035		0.26251	0.0100447		0.159768	0.0142507		0.181729	0.0121308
0.115542	0.100366		0.262524	0.0100447		0.159819	0.0139193		0.181994	0.0122679
0.117755	0.105185		0.262539	0.0100447		0.159899	0.0141402		0.182525	0.0116511
0.119568	0.0984184		0.262553	0.0100447		0.160223	0.0113784		0.183055	0.011514
0.119932	0.0962655		0.262568	0.0100447		0.161983	0.0109366		0.18332	0.011514
0.123956	0.0943176		0.262583	0.0100447		0.1635	0.0108261		0.183585	0.011514
0.125297	0.0957529		0.262598	0.0100447		0.165016	0.0108261		0.183837	0.011514
0.129321	0.0995461		0.262613	0.0100447		0.166532	0.0108261		0.183824	0.0114455
0.131357	0.119947		0.262628	0.0100447		0.173094	0.0119308		0.183812	0.0114455
0.131704	0.119947		0.262786	0.0100447		0.178447	0.0135879		0.183799	0.0113084
0.132324	0.116872		0.262945	0.0100447		0.181613	0.0146926		0.183786	0.0113084
0.133409	0.111643		0.263104	0.0100447		0.181972	0.0146926		0.183773	0.0113084
0.13368	0.111541		0.263263	0.0100447		0.182331	0.0151344		0.18376	0.0112399
0.134223	0.111131		0.263422	0.0100447		0.18269	0.0146926		0.183747	0.0112399
0.134058	0.111131		0.263581	0.0100447		0.18305	0.015024		0.183581	0.0112399
0.133727	0.110926		0.26374	0.0100447		0.183026	0.015024		0.18325	0.0111713
0.133562	0.110926		0.263899	0.0100447		0.183002	0.015024		0.183084	0.0111713
0.133397	0.110926		0.26606	0.00995814		0.182978	0.014803		0.182918	0.0111713
0.133231	0.110926		0.270383	0.00995814		0.182987	0.0142507		0.182587	0.0111713
0.133066	0.110926		0.272544	0.00995814		0.18302	0.0153554		0.182421	0.0111713
0.132901	0.110926		0.274705	0.00995814		0.183052	0.013146		0.182339	0.0111713
0.132839	0.110926		0.276867	0.00995814		0.183085	0.013146		0.182258	0.0111028
0.132777	0.110926		0.279028	0.0115168		0.18314	0.0130355		0.182176	0.0111028
0.132715	0.110926		0.281204	0.0123827		0.183196	0.0123727		0.182095	0.0111028
0.132591	0.110823		0.281234	0.013595		0.183251	0.0123727		0.182013	0.0111028
0.132529	0.110823		0.281248	0.0137682		0.183307	0.0123727		0.181932	0.0111028
0.132467	0.110823		0.281263	0.0136816		0.183343	0.0124832		0.18185	0.0111028
0.132405	0.110823		0.281278	0.0134218		0.18338	0.0125936		0.181768	0.0111028
0.132392	0.110823		0.281293	0.0130755		0.183417	0.013146		0.181878	0.0111028
0.132379	0.110823		0.283711	0.0124693		0.183454	0.0127041		0.181987	0.0111028
0.132366	0.110823		0.288519	0.012123		0.183428	0.0127041		0.182096	0.0110343
0.132353	0.110823		0.293327	0.0119498		0.183402	0.0127041		0.182206	0.0110343
0.13234	0.110823		0.298135	0.0126425		0.183376	0.0127041		0.182315	0.0110343
0.132326	0.110823		0.300877	0.0137682		0.18335	0.0127041		0.182424	0.0110343
0.132313	0.110823		0.301214	0.0131621		0.183367	0.0127041		0.182533	0.0110343
0.1323	0.110823		0.301552	0.014028		0.183384	0.0128146		0.182643	0.0110343
0.132243	0.110721		0.30189	0.0139414		0.183401	0.0128146		0.18263	0.0110343
0.132185	0.110721		0.302566	0.0145475		0.183419	0.0128146		0.182617	0.0110343
0.132127	0.110721		0.302903	0.0135084		0.183347	0.0128146		0.182604	0.0110343
0.132069	0.110721		0.303241	0.0132487		0.183276	0.0128146		0.182591	0.0110343
0.132011	0.110721		0.30484	0.0130755		0.183204	0.0128146		0.182578	0.0110343
0.131953	0.110721		0.308038	0.0127291		0.183133	0.0128146		0.182566	0.0110343
0.131896	0.110721		0.309637	0.0127291		0.183009	0.0128146		0.182553	0.0110343
0.131838	0.110721		0.314434	0.0132487		0.182885	0.0128146		0.18254	0.0110343
0.131832	0.110721		0.316099	0.0152403		0.182761	0.0128146		0.182492	0.0110343
0.131826	0.110721		0.316299	0.0155867		0.182637	0.0128146		0.182445	0.0110343
0.131819	0.110721		0.316366	0.0153269		0.182693	0.0128146		0.182398	0.0110343
0.131813	0.110721		0.316566	0.0147207		0.182749	0.0128146		0.18235	0.0110343
0.131807	0.110721		0.316745	0.0145475		0.182805	0.0128146		0.182303	0.0110343
0.131801	0.110721		0.316834	0.014461		0.182861	0.0128146		0.182255	0.0110343
0.131789	0.110618		0.316924	0.0143743		0.18295	0.0128146		0.182208	0.0110343
0.131788	0.110618		0.317013	0.0142878		0.183038	0.0128146		0.182161	0.0110343
0.131786	0.110618		0.317103	0.0142878		0.183127	0.0128146		0.182154	0.0110343
0.131784	0.110618		0.317282	0.0142012		0.183215	0.0128146		0.182147	0.0110343
0.131782	0.110618		0.317221	0.0141146		0.18319	0.0128146		0.18214	0.0110343
0.13178	0.110618		0.317191	0.0141146		0.183164	0.0128146		0.182133	0.0110343
0.131779	0.110618		0.31716	0.0141146		0.183138	0.0128146		0.182127	0.0110343
0.131777	0.110618		0.31713	0.0141146		0.183113	0.0128146		0.18212	0.0110343
0.131775	0.110618		0.317099	0.0141146		0.183235	0.0128146		0.182113	0.0110343
0.131757	0.110618		0.317069	0.0141146		0.183357	0.0128146		0.182106	0.0110343
0.131739	0.110618		0.317038	0.0141146		0.183479	0.0128146		0.182109	0.0110343
0.13172	0.110618		0.317019	0.0141146		0.183601	0.0128146		0.182111	0.0110343
0.131702	0.110618		0.31698	0.014028		0.183554	0.0128146		0.182113	0.0110343
0.131683	0.110618		0.316961	0.014028		0.183506	0.0128146		0.182115	0.0110343
0.131665	0.110618		0.316942	0.014028		0.183459	0.0128146		0.182117	0.0110343
0.131647	0.110618		0.316922	0.014028		0.183412	0.0128146		0.182119	0.0110343
0.131628	0.110618		0.316903	0.014028		0.183299	0.0128146		0.182121	0.0110343
0.131625	0.110516		0.316884	0.014028		0.183186	0.0128146		0.182123	0.0110343
0.131621	0.110516		0.316999	0.014028		0.183073	0.0128146		0.182125	0.0110343
0.131618	0.110516		0.317115	0.014028		0.18296	0.0128146		0.182127	0.0110343
0.131614	0.110516		0.317347	0.0139414		0.182977	0.0128146		0.182129	0.0110343
0.131611	0.110516		0.317463	0.0139414		0.182993	0.0128146		0.182131	0.0110343
0.131607	0.110516		0.317579	0.0139414		0.18301	0.0128146		0.182133	0.0110343
0.131604	0.110516		0.317695	0.0139414		0.183026	0.0128146		0.182135	0.0110343
0.131601	0.110516		0.317811	0.0139414		0.183029	0.0128146		0.182137	0.0110343
0.13153	0.110516		0.317798	0.0139414		0.183032	0.0128146		0.182139	0.0110343
0.13146	0.110516		0.317785	0.0139414		0.183034	0.0128146		0.182233	0.0110343
0.13139	0.110516		0.317773	0.0139414		0.183037	0.0128146		0.182327	0.0110343
0.13132	0.110516		0.31776	0.0139414		0.183035	0.0128146		0.182422	0.0110343
0.13125	0.110516		0.317747	0.0139414		0.183033	0.0128146		0.182516	0.0110343
0.13118	0.110516		0.317734	0.0139414		0.183031	0.0128146		0.182611	0.0110343
0.13104	0.110413		0.317722	0.0139414		0.183029	0.0128146		0.182705	0.0110343
0.131047	0.110413		0.317709	0.0139414		0.182993	0.0128146		0.1828	0.0110343
0.131053	0.110413		0.31765	0.0139414		0.182957	0.0128146		0.182894	0.0110343
0.13106	0.110413		0.317591	0.0139414		0.182921	0.0128146		0.186678	0.0110343
0.131066	0.110413		0.317532	0.0139414		0.182885	0.0128146		0.194247	0.0109657
0.131073	0.110413		0.317473	0.0139414		0.183046	0.0128146		0.198032	0.0115826
0.131079	0.110413		0.317414	0.0139414		0.183206	0.0128146		0.205601	0.0126791
0.131086	0.110413		0.317355	0.0139414		0.183367	0.0128146		0.209385	0.0126791
0.131093	0.110413		0.317296	0.0139414		0.183527	0.0128146		0.215538	0.0148037
0.132839	0.110413		0.317237	0.0139414		0.183541	0.0128146		0.216722	0.0149408
0.134586	0.110413		0.317052	0.0139414		0.183554	0.0128146		0.217906	0.0150093
0.136332	0.110413		0.316867	0.0139414		0.183568	0.0128146		0.220274	0.015352
0.138079	0.110413		0.316682	0.0139414		0.183582	0.0128146		0.221458	0.0155576
0.145066	0.130199		0.316497	0.0139414		0.183549	0.0128146		0.22268	0.0156947
0.145618	0.134095		0.316312	0.0139414		0.183517	0.0128146		0.222699	0.0156947
0.145801	0.129789		0.316127	0.0139414		0.183485	0.0128146		0.222718	0.0156947
0.146697	0.129994		0.315942	0.0139414		0.183453	0.0128146		0.222756	0.0143925
0.147592	0.128251		0.315757	0.0139414		0.18466	0.0128146		0.222794	0.0142554
0.149382	0.127534		0.315888	0.0138548		0.185867	0.0128146		0.222652	0.014324
0.151172	0.127329		0.31602	0.0138548		0.187074	0.0128146		0.22251	0.0143925
0.152068	0.127431		0.316151	0.0138548		0.188282	0.0128146		0.222368	0.0143925
0.153314	0.132762		0.316283	0.0138548		0.189114	0.0130355		0.222226	0.0142554
0.153665	0.126611		0.316414	0.0138548		0.191553	0.0174543		0.222084	0.0142554
0.154017	0.143117		0.316546	0.0138548		0.191523	0.016902		0.221801	0.0141184
0.155071	0.163928		0.316678	0.0138548		0.191493	0.0175648		0.221659	0.0141184
0.155423	0.163621		0.316809	0.0138548		0.191488	0.0174543		0.221743	0.0140498
0.155774	0.15911		0.319265	0.0138548		0.191485	0.0175648		0.221828	0.0140498
0.155523	0.150396		0.321722	0.0138548		0.191482	0.0174543		0.221912	0.0140498
0.155473	0.148755		0.324178	0.0138548		0.191879	0.0174543		0.221997	0.0140498
0.15526	0.146705		0.326634	0.0138548		0.192276	0.0174543		0.222081	0.0140498
0.155148	0.146602		0.331546	0.0137682		0.192673	0.0163496		0.222166	0.0140498
0.154924	0.146397		0.334003	0.0138548		0.193071	0.0163496		0.222251	0.0140498
0.154812	0.1465		0.337729	0.0155001		0.194877	0.0161287		0.222335	0.0140498
0.1547	0.146397		0.338364	0.0168855		0.196685	0.0160182		0.222543	0.0139813
0.154587	0.146397		0.338999	0.016366		0.201269	0.0174543		0.222646	0.0139813
0.154475	0.146397		0.339635	0.0161928		0.201754	0.0172334		0.22275	0.0139813
0.154404	0.146397		0.34027	0.0160196		0.202238	0.0174543		0.222854	0.0139813
0.154332	0.146397		0.341541	0.0154135		0.202248	0.0174543		0.222958	0.0139813
0.154189	0.146397		0.343479	0.0152403		0.202257	0.0174543		0.223061	0.0139813
0.154118	0.146295		0.345418	0.0150671		0.202267	0.0174543		0.223165	0.0139813
0.154046	0.146397		0.347357	0.0149805		0.202276	0.0174543		0.223007	0.0139813
0.153974	0.146192		0.349296	0.0149805		0.202374	0.0175648		0.22285	0.0139813
0.153903	0.146192		0.351235	0.0148939		0.202568	0.0175648		0.222692	0.0139813
0.154101	0.146192		0.355113	0.0148939		0.202666	0.016902		0.222534	0.0139813
0.154299	0.146192		0.357052	0.0165392		0.203645	0.0174543		0.222376	0.0139813
0.154497	0.14609		0.357595	0.0186174		0.204624	0.0173438		0.222219	0.0139813
0.154695	0.14609		0.357776	0.018704		0.205796	0.0165705		0.222061	0.0139813
0.155091	0.14609		0.357957	0.0186174		0.206967	0.0165705		0.221903	0.0139813
0.155487	0.145987		0.358319	0.0239861		0.209885	0.0196637		0.221655	0.0139813
0.155432	0.145987		0.3585	0.0176649		0.21046	0.0197742		0.221407	0.0139813
0.155321	0.145987		0.367249	0.0167124		0.211035	0.0196637		0.221158	0.0139813
0.155211	0.145885		0.370166	0.0165392		0.211594	0.0203265		0.22091	0.0139813
0.155156	0.145782		0.373083	0.0167124		0.211546	0.0197742		0.220662	0.0139813
0.155101	0.145782		0.376	0.0172319		0.211549	0.0191114		0.220414	0.0139813
0.155046	0.145782		0.381834	0.018704		0.211552	0.0191114		0.220166	0.0139813
0.154904	0.145782		0.382097	0.0193967		0.211555	0.0188904		0.219917	0.0139813
0.154833	0.14568		0.382361	0.0198297		0.211612	0.0188904		0.219998	0.0139813
0.154762	0.14568		0.382624	0.0200029		0.211669	0.0188904		0.220078	0.0139813
0.154692	0.14568		0.383151	0.0196565		0.211726	0.0188904		0.220159	0.0139813
0.154621	0.14568		0.383678	0.0193101		0.211783	0.0188904		0.22024	0.0139813
0.15455	0.145577		0.384016	0.0191369		0.211742	0.0188904		0.22032	0.0139813
0.154504	0.145475		0.38424	0.0188772		0.211701	0.01878		0.220401	0.0139813
0.154528	0.145475		0.384315	0.0187906		0.21166	0.01878		0.220481	0.0139813
0.154553	0.145475		0.38439	0.018704		0.211635	0.018559		0.220562	0.0139813
0.154577	0.145475		0.384466	0.0186174		0.211652	0.018559		0.220649	0.0139813
0.154601	0.145475		0.384541	0.0186174		0.211668	0.018559		0.220736	0.0139813
0.154626	0.145372		0.384441	0.0186174		0.211684	0.018559		0.220823	0.0139813
0.154675	0.14527		0.384243	0.0185308		0.211614	0.018559		0.22091	0.0139813
0.154777	0.14527		0.384143	0.0185308		0.211543	0.018559		0.220997	0.0139813
0.15498	0.14527		0.384044	0.0185308		0.211473	0.018559		0.221084	0.0139813
0.155082	0.145167		0.383945	0.0185308		0.211402	0.0184486		0.221172	0.0139813
0.155183	0.145167		0.383845	0.0185308		0.211396	0.0184486		0.221259	0.0139813
0.155285	0.145167		0.383746	0.0185308		0.211391	0.0184486		0.22131	0.0139813
0.155387	0.145065		0.383902	0.0185308		0.211385	0.0184486		0.221362	0.0139813
0.155489	0.145065		0.384058	0.0185308		0.211379	0.0184486		0.221413	0.0139813
0.155299	0.144962		0.38437	0.0184442		0.21133	0.0184486		0.221465	0.0139813
0.155204	0.144962		0.384526	0.0184442		0.211281	0.0184486		0.221516	0.0139813
0.155108	0.144962		0.384682	0.0184442		0.211232	0.0184486		0.221568	0.0139813
0.155013	0.144962		0.384838	0.0184442		0.211183	0.0184486		0.221619	0.0139813
0.154823	0.144962		0.384994	0.0184442		0.211188	0.0184486		0.221671	0.0139813
0.154728	0.14486		0.384985	0.0184442		0.211193	0.0184486		0.221728	0.0139813
0.154699	0.14486		0.384975	0.0184442		0.211198	0.0183381		0.221784	0.0139813
0.15467	0.14486		0.384966	0.0184442		0.211203	0.0183381		0.221841	0.0139813
0.154641	0.14486		0.384956	0.0184442		0.211214	0.0183381		0.221898	0.0139813
0.154584	0.144757		0.384947	0.0184442		0.211225	0.0183381		0.221955	0.0139813
0.154555	0.144757		0.384937	0.0184442		0.211236	0.0183381		0.222011	0.0139813
0.154526	0.144757		0.384928	0.0184442		0.211247	0.0183381		0.222068	0.0139813
0.154497	0.144757		0.384918	0.0184442		0.211267	0.0183381		0.222125	0.0139813
0.154531	0.144757		0.384936	0.0184442		0.211287	0.0183381		0.222087	0.0139813
0.154599	0.144552		0.384953	0.0184442		0.211306	0.0183381		0.222049	0.0139813
0.154634	0.144552		0.384971	0.0184442		0.211326	0.0183381		0.222011	0.0139128
0.154668	0.144552		0.384989	0.0184442		0.211288	0.0183381		0.221973	0.0139128
0.154702	0.144552		0.385006	0.0184442		0.21125	0.0183381		0.221935	0.0139128
0.154736	0.144552		0.385024	0.0184442		0.211212	0.0183381		0.221897	0.0139128
0.156607	0.14527		0.385059	0.0183576		0.211173	0.0183381		0.221859	0.0139128
0.165793	0.161878		0.385053	0.0183576		0.211125	0.0183381		0.22182	0.0139128
0.169714	0.184329		0.385046	0.0183576		0.211077	0.0183381		0.221565	0.0139128
0.169838	0.103032		0.38504	0.0183576		0.211029	0.0183381		0.22131	0.0139128
0.169961	0.185867		0.385033	0.0183576		0.210981	0.0183381		0.221054	0.0139128
0.170085	0.184945		0.385027	0.0183576		0.211033	0.0183381		0.220799	0.0139128
0.170456	0.175718		0.385021	0.0183576		0.211086	0.0183381		0.220543	0.0139128
0.171357	0.17213		0.385014	0.0183576		0.211138	0.0183381		0.220288	0.0139128
0.172259	0.170592		0.385008	0.0183576		0.211191	0.0183381		0.220033	0.0139128
0.173161	0.170387		0.384884	0.0183576		0.211339	0.0183381		0.221486	0.0136386
0.173612	0.170694		0.38476	0.0183576		0.211488	0.0183381		0.223194	0.0136386
0.17455	0.17377		0.384637	0.0183576		0.211637	0.0183381		0.224903	0.0129533
0.175523	0.184227		0.384513	0.0183576		0.211785	0.0183381		0.226611	0.0129533
0.176009	0.19981		0.38439	0.0183576		0.211794	0.0183381		0.228319	0.0121994
0.176982	0.20063		0.384266	0.0183576		0.211803	0.0183381		0.230028	0.0117882
0.177469	0.204013		0.384143	0.0183576		0.211812	0.0183381		0.231736	0.0117882
0.178034	0.212317		0.384019	0.0183576		0.211821	0.0183381		0.233445	0.0122679
0.178113	0.205141		0.384434	0.0183576		0.211814	0.0183381		0.236286	0.0122679
0.178272	0.20104		0.384848	0.0183576		0.211808	0.0183381		0.247652	0.0176137
0.17843	0.197554		0.385263	0.0183576		0.211801	0.0183381		0.250494	0.0176137
0.17851	0.196837		0.385677	0.0183576		0.211795	0.0183381		0.256148	0.0189159
0.178663	0.196119		0.386092	0.0183576		0.21178	0.0183381		0.256133	0.0190529
0.178812	0.195299		0.386506	0.0183576		0.211764	0.0183381		0.256119	0.0190529
0.178886	0.195196		0.386921	0.0183576		0.211749	0.0183381		0.256104	0.0190529
0.178961	0.194991		0.387335	0.0183576		0.211733	0.0183381		0.25606	0.0180249
0.179035	0.194786		0.389029	0.0183576		0.211616	0.0183381		0.256224	0.0173396
0.179184	0.194479		0.390722	0.0183576		0.211499	0.0183381		0.25655	0.0173396
0.179286	0.194274		0.392416	0.0183576		0.211381	0.0183381		0.256714	0.0173396
0.179388	0.194069		0.394109	0.0183576		0.211264	0.0183381		0.256877	0.0173396
0.179489	0.193966		0.400885	0.0219945		0.212121	0.0183381		0.257204	0.0170654
0.179591	0.193761		0.403818	0.0215615		0.212977	0.0183381		0.257367	0.0170654
0.179693	0.194684		0.405285	0.0211286		0.213834	0.0183381		0.25751	0.0166542
0.179795	0.193556		0.406753	0.0208688		0.214691	0.0183381		0.257652	0.0167913
0.179897	0.193454		0.409688	0.0203492		0.215945	0.0183381		0.257794	0.0167913
0.179999	0.193351		0.411156	0.0201761		0.217198	0.0183381		0.257937	0.0167913
0.179944	0.193249		0.412624	0.0200029		0.218452	0.0183381		0.258079	0.0167913
0.17989	0.193146		0.413232	0.0200029		0.219884	0.0193323		0.258222	0.0167913
0.179836	0.193044		0.415058	0.0218213		0.220061	0.0197742		0.258364	0.0167913
0.179729	0.192941		0.416276	0.0227738		0.220416	0.0199951		0.258506	0.0167913
0.179623	0.192736		0.416884	0.0227738		0.220378	0.0199951		0.25857	0.0167913
0.179571	0.192634		0.419435	0.0221677		0.220262	0.0196637		0.258634	0.0167913
0.179494	0.192531		0.421377	0.0217347		0.2203	0.0196637		0.258698	0.0167913
0.179418	0.192531		0.42526	0.0209554		0.220339	0.01878		0.258825	0.0167227
0.179341	0.192428		0.427202	0.0206956		0.220415	0.0183381		0.258889	0.0167227
0.179265	0.192428		0.431086	0.0204358		0.221416	0.0181171		0.258953	0.0167227
0.179189	0.192223		0.433028	0.020609		0.222416	0.018559		0.259017	0.0167227
0.179113	0.192223		0.433834	0.0219079		0.223417	0.0180067		0.258988	0.0167227
0.179037	0.192121		0.434237	0.0220811		0.22653	0.020437		0.25896	0.0167227
0.178961	0.192018		0.434641	0.0238129		0.229038	0.0227569		0.258932	0.0167227
0.179006	0.192018		0.435044	0.0245057		0.229565	0.0210998		0.258904	0.0167227
0.179095	0.191916		0.435448	0.024852		0.229829	0.0207684		0.258876	0.0167227
0.17914	0.191916		0.435852	0.0249386		0.22996	0.0208789		0.258848	0.0167227
0.17923	0.191813		0.436256	0.0249386		0.229995	0.0201056		0.25882	0.0167227
0.17932	0.191711		0.436098	0.024852		0.230064	0.0196637		0.258792	0.0167227
0.178941	0.191506		0.435941	0.0246789		0.230099	0.0196637		0.258786	0.0167227
0.178752	0.191506		0.435783	0.0245057		0.230284	0.0196637		0.258781	0.0167227
0.178563	0.191403		0.435469	0.0240727		0.230469	0.0196637		0.258775	0.0167227
0.178374	0.191403		0.435312	0.0238995		0.230654	0.0196637		0.25877	0.0167227
0.178185	0.191403		0.435154	0.0238129		0.230839	0.0196637		0.258765	0.0167227
0.177806	0.191301		0.434997	0.0237263		0.230653	0.0195533		0.258759	0.0167227
0.177797	0.191198		0.435056	0.0236398		0.230466	0.0195533		0.258754	0.0167227
0.177788	0.191198		0.435115	0.0236398		0.23028	0.0195533		0.258748	0.0167227
0.177769	0.191096		0.435174	0.0236398		0.230094	0.0195533		0.258648	0.0167227
0.177759	0.191096		0.435233	0.0236398		0.230231	0.0195533		0.258548	0.0167227
0.177741	0.191096		0.435291	0.0236398		0.230369	0.0195533		0.258448	0.0167227
0.177757	0.190891		0.43535	0.0236398		0.230506	0.0195533		0.258348	0.0167227
0.177783	0.190891		0.435409	0.0236398		0.230644	0.0195533		0.258247	0.0167227
0.177836	0.190891		0.435468	0.0236398		0.230501	0.0195533		0.258147	0.0167227
0.177862	0.190788		0.435496	0.0235532		0.230358	0.0195533		0.258047	0.0167227
0.177888	0.190788		0.43551	0.0235532		0.230215	0.0195533		0.257947	0.0167227
0.177917	0.190686		0.435525	0.0235532		0.230072	0.0195533		0.257998	0.0167227
0.177895	0.190583		0.435539	0.0235532		0.229719	0.0195533		0.258048	0.0167227
0.177872	0.190583		0.435555	0.0235532		0.229366	0.0195533		0.258099	0.0167227
0.177849	0.190481		0.43557	0.0235532		0.229014	0.0195533		0.258149	0.0167227
0.177826	0.190481		0.435585	0.0235532		0.228662	0.0195533		0.2582	0.0167227
0.177803	0.190481		0.435716	0.0235532		0.228677	0.0195533		0.25825	0.0167227
0.177781	0.190378		0.435977	0.0234666		0.228692	0.0195533		0.258301	0.0167227
0.177758	0.190481		0.436107	0.0234666		0.228708	0.0195533		0.258351	0.0167227
0.177773	0.190378		0.436238	0.0234666		0.228723	0.0195533		0.258339	0.0167227
0.177787	0.190276		0.436368	0.0234666		0.228708	0.0195533		0.258328	0.0167227
0.177802	0.190378		0.436499	0.0234666		0.228692	0.0195533		0.258316	0.0167227
0.177817	0.190276		0.436629	0.0234666		0.228677	0.0195533		0.258304	0.0167227
0.177832	0.190276		0.436626	0.0234666		0.228662	0.0195533		0.258292	0.0167227
0.177846	0.190173		0.436624	0.0234666		0.228729	0.0195533		0.25828	0.0167227
0.177861	0.190173		0.436621	0.0234666		0.228797	0.0195533		0.258269	0.0167227
0.177876	0.190173		0.436618	0.0234666		0.228865	0.0195533		0.258257	0.0167227
0.178048	0.190173		0.436615	0.0234666		0.228933	0.0195533		0.258381	0.0167227
0.178134	0.190071		0.436612	0.0234666		0.228971	0.0195533		0.258506	0.0167227
0.17822	0.190071		0.436609	0.0234666		0.22901	0.0195533		0.25863	0.0166542
0.178307	0.189968		0.436606	0.0234666		0.229048	0.0195533		0.258754	0.0166542
0.178393	0.189763		0.436592	0.0234666		0.229086	0.0195533		0.258879	0.0166542
0.178565	0.18966		0.436579	0.0234666		0.22917	0.0195533		0.259003	0.0166542
0.182407	0.190583		0.436565	0.0234666		0.229255	0.0195533		0.259127	0.0166542
0.184329	0.190481		0.436552	0.0234666		0.229339	0.0195533		0.259252	0.0166542
0.18625	0.190583		0.436538	0.0234666		0.229423	0.0195533		0.259241	0.0166542
0.188172	0.19981		0.436511	0.02338		0.229547	0.0195533		0.25923	0.0166542
0.192015	0.214675		0.436498	0.02338		0.229671	0.0195533		0.259219	0.0166542
0.193937	0.220519		0.436458	0.02338		0.229796	0.0195533		0.259209	0.0166542
0.194306	0.230873		0.436418	0.02338		0.22992	0.0195533		0.259198	0.0166542
0.19449	0.235897		0.436378	0.02338		0.229868	0.0195533		0.259187	0.0166542
0.194858	0.238767		0.436338	0.02338		0.229816	0.0195533		0.259176	0.0166542
0.195042	0.237332		0.436298	0.02338		0.229763	0.0195533		0.259165	0.0166542
0.195411	0.231181		0.436259	0.02338		0.229711	0.0195533		0.259113	0.0166542
0.194725	0.220826		0.436219	0.02338		0.229761	0.0195533		0.25906	0.0166542
0.194553	0.220621		0.436179	0.02338		0.22981	0.0195533		0.259008	0.0166542
0.194039	0.217136		0.436334	0.02338		0.229859	0.0195533		0.258955	0.0166542
0.193879	0.216315		0.43649	0.02338		0.229908	0.0195533		0.258903	0.0166542
0.193559	0.215598		0.436645	0.02338		0.230024	0.0195533		0.25885	0.0166542
0.193399	0.215495		0.4368	0.02338		0.230139	0.0195533		0.258798	0.0166542
0.193239	0.215393		0.436956	0.02338		0.230255	0.0195533		0.258746	0.0166542
0.193079	0.215393		0.437111	0.02338		0.230371	0.0195533		0.258743	0.0166542
0.192759	0.21529		0.437267	0.02338		0.230503	0.0195533		0.258741	0.0166542
0.192888	0.21529		0.437422	0.02338		0.230635	0.0195533		0.258736	0.0172025
0.193016	0.21529		0.43754	0.02338		0.230767	0.0195533		0.258734	0.0172025
0.193144	0.21529		0.437659	0.02338		0.230899	0.0195533		0.258732	0.0172025
0.193273	0.21529		0.437777	0.02338		0.230897	0.0195533		0.258729	0.0172025
0.193401	0.21529		0.437895	0.02338		0.230895	0.0195533		0.258727	0.0171339
0.193529	0.21529		0.438014	0.02338		0.230893	0.0195533		0.261475	0.0171339
0.193657	0.21529		0.438132	0.02338		0.23089	0.0195533		0.264224	0.0171339
0.193786	0.21529		0.438369	0.0232934		0.230828	0.0195533		0.266972	0.0171339
0.193659	0.21529		0.440761	0.0232934		0.230702	0.0194428		0.269721	0.0171339
0.193532	0.21529		0.443154	0.0232934		0.230639	0.0194428		0.272469	0.0171339
0.193279	0.215188		0.445548	0.0232934		0.230591	0.0194428		0.275217	0.0198754
0.193152	0.215188		0.447941	0.0232934		0.230542	0.0194428		0.277966	0.0198754
0.193025	0.215188		0.452728	0.0240727		0.230493	0.0194428		0.280714	0.0198754
0.192898	0.215188		0.455122	0.0247655		0.230445	0.0194428		0.282172	0.0198754
0.192771	0.215188		0.457516	0.0255448		0.230552	0.0194428		0.283629	0.0205607
0.192814	0.215188		0.458016	0.0259778		0.230659	0.0194428		0.288002	0.022
0.192857	0.215188		0.458182	0.025718		0.230767	0.0194428		0.28946	0.022
0.1929	0.215085		0.458349	0.0253716		0.230874	0.0194428		0.290918	0.0226853
0.192942	0.215085		0.458517	0.0250252		0.232481	0.0194428		0.292377	0.0226853
0.192985	0.214983		0.458684	0.0246789		0.234087	0.0194428		0.292752	0.022
0.193028	0.214983		0.458851	0.0244191		0.237301	0.0207684		0.293128	0.0224112
0.193071	0.214983		0.461119	0.0242459		0.237183	0.0216522		0.293879	0.0211776
0.193113	0.214983		0.463386	0.0241593		0.236948	0.0229778		0.294254	0.0204237
0.193081	0.214983		0.465653	0.0240727		0.236903	0.0235302		0.29463	0.0204237
0.193049	0.214983		0.470188	0.0249386		0.236975	0.0233092		0.295005	0.0197383
0.193016	0.214983		0.472456	0.0258912		0.237121	0.0225359		0.295381	0.0197383
0.192952	0.21488		0.474723	0.0270169		0.237108	0.0222045		0.295113	0.0190529
0.192921	0.21488		0.47699	0.0278828		0.237083	0.0215417		0.294845	0.0191215
0.192889	0.21488		0.477944	0.0284889		0.23707	0.0215417		0.294577	0.0187103
0.192857	0.21488		0.478898	0.0287487		0.238808	0.0219836		0.294309	0.0187103
0.193048	0.21488		0.479852	0.0291817		0.239676	0.0214312		0.294041	0.0187103
0.19324	0.21488		0.480806	0.0283157		0.240545	0.0215417		0.293772	0.0187788
0.193431	0.214778		0.482714	0.0274498		0.242802	0.0229778		0.293504	0.0187788
0.193623	0.214778		0.483668	0.0271035		0.245286	0.0251872		0.293236	0.0187788
0.193814	0.214778		0.488953	0.0265839		0.245743	0.0262919		0.293194	0.0187788
0.194006	0.214778		0.495451	0.0287487		0.245971	0.026071		0.293151	0.0187788
0.194197	0.214778		0.501952	0.0306537		0.246179	0.026071		0.293108	0.0187788
0.194388	0.214778		0.502281	0.0305672		0.246387	0.0262919		0.293065	0.0187788
0.194371	0.214778		0.50294	0.0302208		0.246803	0.0248558		0.293023	0.0187788
0.194353	0.214778		0.503269	0.0297878		0.246898	0.0251872		0.29298	0.0187788
0.194335	0.214675		0.503598	0.029528		0.247088	0.0240825		0.292937	0.0187788
0.194318	0.214675		0.504257	0.0291817		0.247183	0.0237511		0.292895	0.0187788
0.1943	0.214675		0.504586	0.0290085		0.247159	0.024193		0.292917	0.0187788
0.194282	0.214675		0.504023	0.0290085		0.247135	0.0240825		0.292939	0.0187788
0.194265	0.214675		0.50346	0.0290085		0.24711	0.0234197		0.292961	0.0187788
0.194247	0.214675		0.502334	0.0289219		0.247086	0.0234197		0.292984	0.0187788
0.194227	0.214675		0.501771	0.0288353		0.24708	0.0235302		0.293006	0.0187788
0.194206	0.214675		0.501208	0.0288353		0.247074	0.0233092		0.293029	0.0187788
0.194186	0.214675		0.500644	0.0289219		0.247067	0.0234197		0.293052	0.0187788
0.194145	0.214573		0.500081	0.0288353		0.247061	0.0234197		0.293074	0.0187788
0.194125	0.214573		0.500156	0.0288353		0.246994	0.0234197		0.293049	0.0187788
0.194104	0.214573		0.500231	0.0287487		0.24686	0.0233092		0.293024	0.0187788
0.194084	0.214573		0.500306	0.0287487		0.246793	0.0233092		0.292998	0.0187788
0.194074	0.214573		0.500381	0.0287487		0.246768	0.0233092		0.292973	0.0187788
0.194064	0.214573		0.500456	0.0287487		0.246742	0.0233092		0.292948	0.0187788
0.194044	0.21447		0.500532	0.0287487		0.246716	0.0233092		0.292922	0.0187788
0.194035	0.21447		0.500683	0.0286621		0.24669	0.0233092		0.292897	0.0187788
0.194025	0.21447		0.500981	0.0286621		0.246728	0.0233092		0.292872	0.0187788
0.194015	0.21447		0.50128	0.0286621		0.246766	0.0233092		0.292849	0.0187788
0.194005	0.21447		0.501578	0.0286621		0.246804	0.0233092		0.292826	0.0187788
0.194055	0.21447		0.501876	0.0286621		0.246842	0.0233092		0.292804	0.0187788
0.194105	0.21447		0.502174	0.0286621		0.246808	0.0233092		0.292781	0.0187788
0.194206	0.214368		0.502472	0.0286621		0.246774	0.0233092		0.292758	0.0187788
0.194256	0.214368		0.503068	0.0285755		0.24674	0.0233092		0.292736	0.0187788
0.194306	0.214368		0.502943	0.0285755		0.246706	0.0233092		0.292713	0.0187788
0.194357	0.214368		0.502819	0.0285755		0.246768	0.0233092		0.292691	0.0187788
0.194407	0.214368		0.502695	0.0285755		0.246829	0.0233092		0.292699	0.0187788
0.194566	0.214368		0.50257	0.0285755		0.246891	0.0233092		0.292708	0.0187788
0.194885	0.214265		0.502446	0.0285755		0.246952	0.0233092		0.292716	0.0187788
0.195044	0.214265		0.502322	0.0285755		0.246892	0.0233092		0.292725	0.0187788
0.195203	0.214265		0.502197	0.0285755		0.246833	0.0233092		0.292733	0.0187788
0.195362	0.214265		0.502073	0.0285755		0.246773	0.0233092		0.292742	0.0187788
0.195521	0.214265		0.50235	0.0285755		0.246713	0.0233092		0.292751	0.0187788
0.195681	0.214265		0.502626	0.0284889		0.246703	0.0233092		0.292759	0.0187788
0.195551	0.214265		0.502903	0.0284889		0.246693	0.0233092		0.292761	0.0187788
0.195293	0.214163		0.503179	0.0284889		0.246683	0.0233092		0.292763	0.0187788
0.195164	0.214163		0.503456	0.0284889		0.246673	0.0233092		0.292765	0.0187788
0.195035	0.214163		0.503733	0.0284889		0.246827	0.0233092		0.292766	0.0187788
0.194906	0.214163		0.504009	0.0284889		0.246981	0.0233092		0.292768	0.0187788
0.194777	0.214163		0.504286	0.0284889		0.247134	0.0233092		0.29277	0.0187788
0.194648	0.214163		0.504489	0.0284889		0.247288	0.0233092		0.292772	0.0187788
0.194681	0.214163		0.504692	0.0284889		0.247189	0.0233092		0.292774	0.0187788
0.194714	0.214163		0.504896	0.0284889		0.24709	0.0233092		0.292769	0.0187788
0.194746	0.214983		0.505099	0.0284889		0.246991	0.0233092		0.292765	0.0187788
0.194811	0.214675		0.505303	0.0284889		0.246892	0.0233092		0.292761	0.0187788
0.194844	0.214675		0.505506	0.0284889		0.2468	0.0233092		0.292756	0.0187788
0.194877	0.214675		0.505709	0.0284889		0.246615	0.0231988		0.292752	0.0187788
0.194909	0.214675		0.505913	0.0284889		0.246523	0.0231988		0.292748	0.0187788
0.196828	0.214368		0.50578	0.0284889		0.246519	0.0231988		0.292744	0.0187788
0.198746	0.214573		0.505648	0.0284889		0.246515	0.0231988		0.292739	0.0187788
0.199705	0.22544		0.505516	0.0284889		0.246511	0.0231988		0.29274	0.0187788
0.200665	0.219801		0.505384	0.0284023		0.246507	0.0231988		0.292741	0.0187788
0.201624	0.22544		0.505252	0.0284023		0.246604	0.0231988		0.292742	0.0187788
0.202992	0.23969		0.50512	0.0284023		0.246702	0.0231988		0.292743	0.0187788
0.203809	0.252607		0.504988	0.0284023		0.2468	0.0231988		0.292743	0.0187788
0.204627	0.261936		0.504856	0.0284023		0.246897	0.0231988		0.292744	0.0187788
0.205036	0.265012		0.506125	0.0284023		0.246894	0.0231988		0.292745	0.0187788
0.205444	0.256811		0.507393	0.0284023		0.24689	0.0231988		0.292746	0.0187788
0.205697	0.26737		0.508662	0.0284023		0.246887	0.0231988		0.292854	0.0187788
0.205228	0.261936		0.509931	0.0284023		0.246884	0.0231988		0.292963	0.0187788
0.205072	0.259886		0.5112	0.0284023		0.246889	0.0231988		0.293072	0.0187788
0.204916	0.257938		0.512468	0.0284023		0.246895	0.0231988		0.29318	0.0187788
0.204759	0.256195		0.513737	0.0284023		0.2469	0.0231988		0.293289	0.0187788
0.204603	0.25599		0.51557	0.030394		0.246906	0.0231988		0.293398	0.0187788
0.20464	0.254042		0.515852	0.0305672		0.247017	0.0231988		0.293506	0.0187788
0.204676	0.253427		0.516135	0.0324722		0.247127	0.0231988		0.293615	0.0187788
0.204713	0.253017		0.516417	0.0331649		0.247238	0.0231988		0.293574	0.0187788
0.20475	0.252812		0.516699	0.0335113		0.247349	0.0231988		0.293534	0.0187788
0.204786	0.25271		0.516981	0.0335113		0.247254	0.0231988		0.293493	0.0187788
0.204823	0.252505		0.519692	0.0326454		0.24716	0.0231988		0.293452	0.0187788
0.204859	0.2523		0.52212	0.0321258		0.247066	0.0231988		0.293412	0.0187788
0.204896	0.252197		0.524548	0.0319526		0.246972	0.0231988		0.293371	0.0187788
0.204716	0.251992		0.526976	0.0316063		0.246991	0.0231988		0.29333	0.0187788
0.204537	0.25189		0.529405	0.0314331		0.247011	0.0231988		0.29329	0.0187788
0.204357	0.251685		0.53669	0.0314331		0.247031	0.0231988		0.295533	0.0187788
0.204177	0.25148		0.536439	0.0329917		0.24705	0.0231988		0.297777	0.0187103
0.203459	0.251069		0.536314	0.0343772		0.246914	0.0231988		0.302264	0.0187103
0.203548	0.250864		0.536189	0.0347236		0.246778	0.0231988		0.306751	0.0190529
0.203637	0.250762		0.535939	0.03507		0.246641	0.0231988		0.308994	0.014324
0.203726	0.250659		0.535814	0.03507		0.246505	0.0231988		0.311238	0.0208349
0.203904	0.250454		0.540806	0.0352431		0.247843	0.0231988		0.316241	0.0232336
0.204083	0.250352		0.543365	0.034637		0.249181	0.0231988		0.318743	0.0273458
0.204172	0.250249		0.548482	0.0345504		0.25052	0.0230883		0.321244	0.0252897
0.203576	0.249942		0.551041	0.0340309		0.251859	0.0231988		0.323746	0.0252212
0.203377	0.249942		0.5536	0.0343772		0.252872	0.0236406		0.326248	0.0265919
0.20298	0.249737		0.555633	0.0380141		0.253884	0.024193		0.331527	0.0269346
0.202782	0.249737		0.555457	0.0384471		0.25591	0.0257396		0.333181	0.0207663
0.202583	0.249634		0.555282	0.0384471		0.255886	0.0264024		0.333457	0.0262492
0.202584	0.249532		0.554931	0.0376677		0.255838	0.0268443		0.333251	0.0242617
0.202585	0.249532		0.554755	0.0371482		0.255814	0.0268443		0.333147	0.0272772
0.202585	0.249429		0.554885	0.0368018		0.255751	0.0268443		0.333044	0.0231651
0.202586	0.249429		0.555273	0.0361957		0.255559	0.0257396		0.332941	0.0231651
0.202587	0.249327		0.555403	0.0360225		0.256596	0.0262919		0.332838	0.0231651
0.202588	0.249224		0.555532	0.0359359		0.257633	0.0261815		0.332735	0.0231651
0.202588	0.249122		0.555662	0.0358493		0.25867	0.0252977		0.332632	0.0231651
0.20258	0.249122		0.555791	0.0358493		0.259707	0.0247453		0.332524	0.0232336
0.202563	0.249019		0.555983	0.0357627		0.260719	0.0252977		0.332416	0.023028
0.202555	0.248917		0.556175	0.0357627		0.261731	0.0252977		0.332309	0.023028
0.202547	0.248917		0.556366	0.0357627		0.262743	0.0259605		0.332201	0.023028
0.202538	0.248917		0.55675	0.0357627		0.263829	0.0286118		0.332093	0.023028
0.20253	0.248917		0.556941	0.0356761		0.263867	0.0277281		0.331985	0.023028
0.202534	0.248711		0.557133	0.0356761		0.263904	0.0288328		0.331878	0.023028
0.202546	0.248711		0.557325	0.0356761		0.263812	0.0286118		0.33177	0.023028
0.202558	0.248609		0.557131	0.0356761		0.263721	0.027949		0.331867	0.023028
0.20257	0.248609		0.556938	0.0356761		0.263538	0.0267338		0.331964	0.023028
0.202582	0.248609		0.556744	0.0356761		0.263795	0.0262919		0.332061	0.023028
0.202607	0.248506		0.556551	0.0356761		0.264051	0.0261815		0.332158	0.0230966
0.202619	0.248404		0.556357	0.0356761		0.264308	0.026071		0.332255	0.0230966
0.202588	0.248404		0.556164	0.0356761		0.264565	0.026071		0.332352	0.0230966
0.202557	0.248404		0.555971	0.0356761		0.266369	0.0258501		0.332449	0.0230966
0.202525	0.248404		0.555777	0.0356761		0.268173	0.0264024		0.332546	0.0230966
0.202494	0.248301		0.555844	0.0356761		0.269977	0.0257396		0.33256	0.0230966
0.202463	0.248301		0.55591	0.0355895		0.271782	0.0261815		0.332575	0.0230966
0.202432	0.248301		0.555977	0.0355895		0.273405	0.0280595		0.332589	0.0230966
0.20237	0.248199		0.556044	0.0355895		0.274217	0.0286118		0.332603	0.0230966
0.202512	0.248096		0.55611	0.0355895		0.275028	0.0308212		0.332618	0.0230966
0.202583	0.248096		0.556177	0.0355895		0.274709	0.0301584		0.332632	0.0230966
0.202724	0.248096		0.55631	0.0355029		0.274391	0.0301584		0.332646	0.0230966
0.202795	0.248096		0.556159	0.0355029		0.274072	0.0301584		0.33266	0.0230966
0.202937	0.247994		0.556008	0.0355029		0.274273	0.0297165		0.332699	0.0230966
0.203004	0.247994		0.555857	0.0355029		0.274793	0.0285014		0.332737	0.0230966
0.20307	0.247994		0.555705	0.0355029		0.274276	0.0286118		0.332776	0.0230966
0.203136	0.247891		0.555554	0.0355029		0.274018	0.0280595		0.332814	0.0230966
0.203203	0.247891		0.555403	0.0355029		0.273759	0.0280595		0.332852	0.0230966
0.203269	0.247789		0.555252	0.0355029		0.273899	0.0285014		0.332891	0.0230966
0.203336	0.247789		0.555101	0.0355029		0.274038	0.0278385		0.332929	0.0230966
0.203402	0.247789		0.555443	0.0355029		0.274178	0.0278385		0.332968	0.0230966
0.203468	0.247789		0.555785	0.0355029		0.274318	0.0278385		0.332907	0.0230966
0.20341	0.247686		0.556128	0.0355029		0.273964	0.0286118		0.332847	0.0230966
0.20338	0.247686		0.556813	0.0354163		0.27361	0.0280595		0.332787	0.0230966
0.203351	0.247686		0.557155	0.0354163		0.273256	0.0280595		0.332727	0.0230966
0.203292	0.247994		0.557497	0.0354163		0.272966	0.0286118		0.332666	0.0230966
0.203234	0.249019		0.55784	0.0354163		0.273031	0.0280595		0.332606	0.0230966
0.204047	0.249019		0.557853	0.0354163		0.273095	0.0280595		0.332546	0.0230966
0.204454	0.249122		0.557867	0.0354163		0.27316	0.0280595		0.332486	0.0230966
0.20486	0.249429		0.55788	0.0354163		0.273141	0.0280595		0.332435	0.0230966
0.205674	0.249122		0.557893	0.0354163		0.273104	0.0280595		0.332384	0.0230966
0.20608	0.250044		0.557907	0.0354163		0.273085	0.0280595		0.332333	0.0230966
0.207492	0.256093		0.55792	0.0354163		0.273089	0.0280595		0.332281	0.0230966
0.209503	0.263167		0.557934	0.0354163		0.273094	0.0280595		0.33223	0.0230966
0.210508	0.261936		0.557947	0.0354163		0.273103	0.027949		0.332179	0.0230966
0.214513	0.301201		0.557907	0.0354163		0.273126	0.027949		0.332128	0.0230966
0.214498	0.301304		0.557867	0.0354163		0.27315	0.027949		0.332077	0.0230966
0.214482	0.300689		0.557827	0.0354163		0.273173	0.027949		0.332067	0.0230966
0.214436	0.29546		0.557788	0.0354163		0.273197	0.027949		0.332056	0.0230966
0.21442	0.293205		0.557748	0.0354163		0.273209	0.027949		0.332045	0.0230966
0.214405	0.290847		0.557708	0.0354163		0.273221	0.027949		0.332035	0.0230966
0.214338	0.295153		0.557668	0.0354163		0.273233	0.027949		0.332024	0.0230966
0.214272	0.287259		0.557628	0.0354163		0.273245	0.027949		0.332013	0.0230966
0.214206	0.277724		0.557573	0.0354163		0.273663	0.027949		0.332003	0.0230966
0.214073	0.283568		0.557518	0.0354163		0.274081	0.027949		0.331992	0.0230966
0.214007	0.282748		0.557462	0.0354163		0.274498	0.027949		0.331986	0.0230966
0.213942	0.282235		0.557407	0.0354163		0.274916	0.027949		0.33198	0.0230966
0.213876	0.282133		0.557352	0.0354163		0.27492	0.027949		0.331974	0.0230966
0.213874	0.282133		0.557297	0.0354163		0.274924	0.027949		0.331968	0.0230966
0.213873	0.282338		0.557241	0.0354163		0.274928	0.027949		0.331962	0.0230966
0.213871	0.28244		0.557186	0.0354163		0.274932	0.027949		0.331956	0.0230966
0.213869	0.28244		0.560483	0.0354163		0.274832	0.027949		0.33195	0.0230966
0.213867	0.28244		0.563779	0.0354163		0.274732	0.027949		0.331944	0.0230966
0.213866	0.28244		0.567075	0.0354163		0.274633	0.027949		0.332127	0.0230966
0.213864	0.28244		0.573668	0.0362823		0.274533	0.027949		0.33231	0.0230966
0.214203	0.282235		0.580261	0.03888		0.27445	0.027949		0.332493	0.0230966
0.214883	0.28203		0.583558	0.039746		0.274366	0.027949		0.332676	0.0230966
0.215223	0.28203		0.583041	0.039746		0.274282	0.027949		0.332858	0.0230966
0.215904	0.281928		0.582008	0.041651		0.274199	0.027949		0.333041	0.0230966
0.216584	0.281723		0.581492	0.0421705		0.27421	0.027949		0.333224	0.0230966
0.216355	0.281723		0.580975	0.0413046		0.274221	0.027949		0.333407	0.0230966
0.216126	0.28162		0.580459	0.0413046		0.274233	0.027949		0.335249	0.0229595
0.215897	0.28162		0.579942	0.0400923		0.274244	0.027949		0.33709	0.0229595
0.215668	0.281415		0.579426	0.039746		0.274318	0.027949		0.338932	0.0232336
0.215439	0.281415		0.581968	0.0387934		0.274393	0.027949		0.340773	0.0228224
0.21521	0.281415		0.58451	0.0383605		0.274467	0.027949		0.342615	0.0228224
0.214752	0.281313		0.587052	0.0387934		0.274541	0.027949		0.344456	0.0228224
0.214552	0.28121		0.589594	0.0382739		0.274531	0.027949		0.348139	0.0227539
0.214152	0.281108		0.592136	0.0391398		0.274521	0.027949		0.349937	0.0227539
0.213952	0.281005		0.599762	0.0434694		0.274511	0.027949		0.353533	0.029676
0.213752	0.281005		0.599979	0.0443354		0.2745	0.027949		0.35713	0.0303614
0.213352	0.280903		0.600844	0.0432097		0.274228	0.027949		0.358928	0.0307726
0.213564	0.2808		0.601061	0.0432097		0.273956	0.027949		0.360726	0.0314579
0.213977	0.2808		0.601277	0.0422571		0.273684	0.027949		0.362454	0.0320748
0.214389	0.2808		0.601493	0.0423437		0.273411	0.027949		0.362383	0.0320748
0.214802	0.280697		0.604498	0.0423437		0.273406	0.027949		0.362312	0.0320748
0.215627	0.280492		0.607502	0.0418242		0.2734	0.027949		0.362242	0.0317321
0.21604	0.280492		0.610506	0.0418242		0.273394	0.027949		0.361825	0.028648
0.216452	0.28039		0.616515	0.05057		0.273389	0.027949		0.36169	0.0280312
0.216329	0.28039		0.625529	0.0516957		0.27348	0.027949		0.361287	0.0281682
0.216083	0.280287		0.625325	0.0477125		0.273572	0.027949		0.361153	0.0281682
0.21596	0.280185		0.625121	0.0477125		0.273663	0.027949		0.361018	0.0281682
0.215838	0.280185		0.624917	0.0475393		0.273755	0.027949		0.360884	0.0281682
0.215716	0.280185		0.624713	0.0475393		0.273787	0.027949		0.360837	0.0280997
0.215594	0.280082		0.624509	0.0471063		0.273819	0.027949		0.36079	0.0280997
0.215473	0.280082		0.624305	0.0471063		0.273851	0.027949		0.360743	0.0280997
0.215776	0.279877		0.623898	0.0468465		0.273884	0.027949		0.360695	0.0280997
0.215928	0.279877		0.623746	0.04676		0.273885	0.027949		0.360648	0.0280997
0.216232	0.279775		0.623594	0.045894		0.273886	0.027949		0.360601	0.0280997
0.216384	0.279775		0.62329	0.0464136		0.273887	0.027949		0.360554	0.0280997
0.216536	0.279775		0.623138	0.046327		0.273888	0.027949		0.360507	0.0280997
0.216687	0.279775		0.622986	0.0462404		0.273887	0.027949		0.360664	0.0280312
0.21641	0.27957		0.622834	0.0462404		0.273885	0.027949		0.360821	0.0280312
0.216132	0.27957		0.622682	0.0461538		0.273883	0.0282804		0.360978	0.0280312
0.215855	0.27957		0.622473	0.0461538		0.27532	0.0282804		0.361135	0.0280312
0.215577	0.27957		0.622265	0.0460672		0.276756	0.0286118		0.361292	0.0280312
0.215022	0.279365		0.622056	0.0460672		0.278193	0.0286118		0.361449	0.0280312
0.214744	0.279365		0.621848	0.0459806		0.27963	0.0286118		0.361606	0.0280312
0.214467	0.279365		0.62164	0.0459806		0.281646	0.0308212		0.361763	0.0280312
0.214433	0.279365		0.621431	0.045894		0.283662	0.0308212		0.361715	0.0280312
0.214366	0.279262		0.621223	0.045894		0.287694	0.0323678		0.361668	0.0280312
0.214333	0.27916		0.621014	0.045894		0.288209	0.0330306		0.361621	0.0280312
0.214299	0.27916		0.62124	0.045894		0.288725	0.0332516		0.361574	0.0280312
0.214266	0.27916		0.621465	0.045894		0.288766	0.0332516		0.361526	0.0280312
0.214233	0.279057		0.62169	0.0458074		0.288806	0.0331411		0.361479	0.0280312
0.214199	0.279057		0.621915	0.0458074		0.288847	0.0329202		0.361432	0.0279626
0.214631	0.278955		0.62214	0.0458074		0.288888	0.0325887		0.361385	0.0279626
0.215062	0.278955		0.622366	0.0458074		0.288988	0.0330306		0.361302	0.0279626
0.215493	0.278852		0.622591	0.0458074		0.289089	0.0329202		0.36122	0.0279626
0.216356	0.278545		0.622816	0.0457208		0.289189	0.0330306		0.361137	0.0279626
0.216787	0.278134		0.622796	0.0457208		0.289289	0.0318155		0.361055	0.0279626
0.217219	0.277622		0.622775	0.0457208		0.289639	0.0318155		0.360972	0.0279626
0.21765	0.277622		0.622755	0.0457208		0.289989	0.0319259		0.36089	0.0279626
0.217742	0.277724		0.622735	0.0457208		0.29069	0.0322573		0.360808	0.0279626
0.217835	0.286849		0.622714	0.0457208		0.292319	0.0322573		0.360726	0.0279626
0.217927	0.212625		0.622694	0.0456342		0.293947	0.0330306		0.360732	0.0279626
0.218019	0.29464		0.622673	0.0456342		0.295576	0.0330306		0.360738	0.0279626
0.218111	0.300791		0.622653	0.0456342		0.298541	0.0418683		0.360744	0.0279626
0.219074	0.300894		0.622953	0.0456342		0.301212	0.0362343		0.360751	0.0279626
0.219091	0.300689		0.623253	0.0456342		0.302579	0.037118		0.360757	0.0279626
0.219108	0.300586		0.623554	0.0456342		0.30261	0.037339		0.360763	0.0279626
0.219094	0.300381		0.623854	0.0454611		0.302671	0.0375599		0.360769	0.0279626
0.219087	0.300381		0.624154	0.0455477		0.302825	0.037339		0.360775	0.0279626
0.21908	0.300176		0.624454	0.0455477		0.30298	0.0374494		0.360775	0.0279626
0.219073	0.300176		0.624755	0.0455477		0.303134	0.0363447		0.360774	0.0279626
0.219066	0.300074		0.625055	0.0455477		0.303269	0.03524		0.360774	0.0279626
0.219059	0.300074		0.625036	0.0455477		0.30325	0.0351296		0.360774	0.0279626
0.219052	0.299869		0.625016	0.0455477		0.303232	0.0346877		0.360773	0.0279626
0.219054	0.299869		0.624997	0.0455477		0.303213	0.0346877		0.360773	0.0279626
0.219057	0.299869		0.624978	0.0454611		0.304334	0.0346877		0.360773	0.0279626
0.219059	0.299766		0.624959	0.0454611		0.305456	0.0346877		0.360772	0.0279626
0.219061	0.299766		0.62494	0.0454611		0.306577	0.0346877		0.36078	0.0279626
0.219064	0.299664		0.624921	0.0454611		0.307699	0.0347981		0.360787	0.0279626
0.219066	0.299561		0.624902	0.0454611		0.311441	0.0362343		0.360795	0.0279626
0.219069	0.299561		0.624743	0.0454611		0.315183	0.0388856		0.360802	0.0278941
0.219071	0.299458		0.624584	0.0454611		0.316114	0.0399903		0.36081	0.0278941
0.218955	0.299458		0.624425	0.0454611		0.317045	0.0407636		0.360818	0.0278941
0.218723	0.299253		0.624267	0.0453745		0.317976	0.0413159		0.360825	0.0278941
0.218607	0.299253		0.624108	0.0453745		0.318908	0.0416473		0.360833	0.0278941
0.218492	0.299151		0.62395	0.0453745		0.319152	0.0418683		0.360807	0.0278941
0.218376	0.299151		0.623791	0.0453745		0.319886	0.0421997		0.360782	0.0278941
0.21826	0.299048		0.623632	0.0453745		0.319881	0.0420892		0.360756	0.0278941
0.218144	0.299048		0.62391	0.0452879		0.319875	0.0419787		0.360731	0.0278941
0.218156	0.298946		0.624187	0.0452879		0.319869	0.0417578		0.360706	0.0278941
0.218168	0.298946		0.624464	0.0452879		0.319757	0.0406531		0.36068	0.0278941
0.21818	0.298843		0.624741	0.0452879		0.319651	0.0406531		0.360655	0.0278941
0.218192	0.298843		0.625019	0.0452879		0.319545	0.0406531		0.360629	0.0278941
0.218204	0.298843		0.625296	0.0452879		0.319439	0.0407636		0.360678	0.0278941
0.218216	0.299253		0.625573	0.0452879		0.319552	0.0407636		0.360727	0.0278941
0.218228	0.298638		0.629087	0.044422		0.319665	0.0407636		0.360776	0.0278941
0.21824	0.298638		0.632324	0.0437292		0.319778	0.0407636		0.360825	0.0278941
0.218173	0.298536		0.633942	0.0440756		0.319866	0.0405426		0.360874	0.0278941
0.218106	0.298536		0.63556	0.0440756		0.319842	0.0405426		0.360923	0.0278941
0.21804	0.298536		0.637179	0.0436426		0.319817	0.0403217		0.360971	0.0278941
0.217973	0.298536		0.639023	0.043989		0.319792	0.0404321		0.36102	0.0278941
0.217839	0.298331		0.63908	0.0517823		0.320051	0.0404321		0.360917	0.0278941
0.217772	0.298331		0.639137	0.0512628		0.320309	0.0404321		0.360814	0.0278941
0.217862	0.298228		0.63925	0.0509164		0.320567	0.0404321		0.360711	0.0278941
0.218019	0.298228		0.641707	0.0509164		0.320826	0.0404321		0.360608	0.0278941
0.218176	0.298228		0.644164	0.0500505		0.320823	0.0404321		0.360505	0.0278941
0.218332	0.298126		0.64662	0.0496175		0.32082	0.0404321		0.360401	0.0278941
0.218489	0.298126		0.658904	0.0512628		0.320818	0.0403217		0.360298	0.0278941
0.218646	0.298023		0.659167	0.059489		0.320815	0.0403217		0.360195	0.0278941
0.218802	0.298023		0.659431	0.0542935		0.320748	0.0403217		0.360552	0.0278941
0.218959	0.297921		0.659694	0.0542935		0.320681	0.0403217		0.360909	0.0278941
0.218923	0.297921		0.659958	0.0546399		0.320614	0.0403217		0.361265	0.0278941
0.218888	0.297921		0.660221	0.0546399		0.320547	0.0403217		0.361622	0.0278941
0.218853	0.297921		0.660485	0.0544667		0.320308	0.0403217		0.361979	0.0278941
0.218817	0.297818		0.660749	0.0544667		0.320068	0.0403217		0.362336	0.0278941
0.218782	0.297818		0.661012	0.0544667		0.319829	0.0403217		0.362692	0.0278941
0.218746	0.297818		0.663311	0.0544667		0.31959	0.0403217		0.363049	0.0278941
0.218711	0.297818		0.66561	0.0544667		0.319571	0.0403217		0.365001	0.0278941
0.218676	0.298228		0.667909	0.0544667		0.319551	0.0403217		0.368905	0.0283053
0.218659	0.297613		0.670208	0.0540337		0.319532	0.0403217		0.370858	0.0283738
0.21865	0.297613		0.672508	0.0546399		0.319512	0.0403217		0.37281	0.0297445
0.218642	0.297613		0.674808	0.0598354		0.319724	0.0403217		0.376716	0.0339252
0.218634	0.297511		0.677108	0.0570645		0.319935	0.0403217		0.378669	0.0328287
0.218625	0.297511		0.679408	0.0597488		0.320146	0.0402112		0.379575	0.0341994
0.218617	0.297511		0.679356	0.0588829		0.320358	0.0402112		0.383201	0.0355701
0.218608	0.297511		0.679304	0.0594025		0.320425	0.0402112		0.384107	0.0355701
0.218647	0.297511		0.679252	0.0594025		0.320492	0.0402112		0.385014	0.0351589
0.218726	0.297203		0.679148	0.0587963		0.32056	0.0402112		0.38592	0.0358442
0.218765	0.297101		0.679199	0.0579304		0.320627	0.0402112		0.386022	0.0395452
0.218804	0.297101		0.679407	0.0574108		0.320527	0.0402112		0.386124	0.0350218
0.218843	0.29628		0.679822	0.0578438		0.320426	0.0402112		0.386429	0.0337196
0.218921	0.297101		0.68003	0.0570645		0.320326	0.0402112		0.386632	0.0322118
0.219086	0.298126		0.680238	0.0570645		0.320226	0.0402112		0.386574	0.0321433
0.219251	0.298126		0.680445	0.0569779		0.320223	0.0402112		0.385933	0.032486
0.219416	0.298126		0.680653	0.0569779		0.32022	0.0402112		0.385772	0.032486
0.219582	0.298228		0.680743	0.0568913		0.320216	0.0402112		0.385452	0.0324174
0.219747	0.297818		0.680833	0.0568913		0.320213	0.0402112		0.385591	0.0324174
0.219912	0.297818		0.680924	0.0568913		0.319898	0.0402112		0.38573	0.0323489
0.220077	0.297818		0.681014	0.0568913		0.319583	0.0402112		0.385869	0.0323489
0.220242	0.298228		0.681194	0.0568047		0.319268	0.0402112		0.386147	0.0323489
0.220215	0.301304		0.681284	0.0568047		0.318953	0.0402112		0.386425	0.0322804
0.220201	0.30561		0.681374	0.0567181		0.318965	0.0402112		0.386564	0.0322804
0.0016597	0		0.681391	0.0567181		0.318976	0.0402112		0.386494	0.0322804
0.00191792	0		0.681408	0.0567181		0.318987	0.0402112		0.386425	0.0322804
0.00217623	0		0.681425	0.0567181		0.318998	0.0402112		0.386355	0.0322804
0.00243464	0		0.681441	0.0567181		0.318924	0.0402112		0.386285	0.0322804
0.00269314	0		0.681458	0.0567181		0.318849	0.0402112		0.386216	0.0322118
0.00295174	0		0.681475	0.0566315		0.318775	0.0402112		0.386146	0.0322118
0.00321044	0		0.681492	0.0566315		0.3187	0.0402112		0.386076	0.0322118
0.00346924	0		0.681508	0.0566315		0.318694	0.0402112		0.386006	0.0322118
0.00372813	0		0.681519	0.0566315		0.318687	0.0402112		0.386067	0.0322118
0.00365398	0		0.68153	0.0565449		0.31868	0.0402112		0.386128	0.0322118
0.00357984	0		0.681541	0.0565449		0.318673	0.0402112		0.386188	0.0322118
0.00350572	0		0.681552	0.0565449		0.318689	0.0402112		0.386249	0.0322118
0.00343161	0		0.681563	0.0565449		0.318706	0.0402112		0.386309	0.0322118
0.00335752	0		0.681574	0.0565449		0.318722	0.0402112		0.38637	0.0322118
0.00328344	0		0.681584	0.0565449		0.318738	0.0402112		0.386431	0.0322118
0.00320937	0		0.681595	0.0564583		0.318675	0.0402112		0.386492	0.0322118
0.00313532	0		0.681493	0.0564583		0.318612	0.0402112		0.386394	0.0322118
0.00279744	0		0.681392	0.0564583		0.318549	0.0402112		0.386297	0.0322118
0.00245956	0		0.68129	0.0564583		0.318486	0.0402112		0.386199	0.0321433
0.00212168	0		0.681188	0.0564583		0.318654	0.0402112		0.386102	0.0321433
0.00178381	0		0.681086	0.0564583		0.318822	0.0402112		0.386005	0.0321433
0.00144593	0		0.680984	0.0563717		0.31899	0.0402112		0.385907	0.0321433
0.00110806	0		0.680882	0.0563717		0.319159	0.0402112		0.38581	0.0321433
0.00077019	0		0.680781	0.0563717		0.319533	0.0402112		0.385713	0.0321433
0.00043232	0		0.680817	0.0563717		0.319907	0.0402112		0.385628	0.0321433
0.00058434	0		0.680854	0.0563717		0.320281	0.0402112		0.385542	0.0321433
0.00073639	0		0.68089	0.0563717		0.320655	0.0402112		0.385456	0.0321433
0.00088848	0		0.680927	0.0563717		0.32295	0.0398798		0.38537	0.0321433
0.0010406	0		0.680963	0.0562851		0.324097	0.0402112		0.385285	0.0321433
0.00119276	0		0.681	0.0562851		0.325772	0.0435253		0.385199	0.0321433
0.00134495	0		0.681036	0.0562851		0.326036	0.0451824		0.385113	0.0321433
0.00149718	0		0.681073	0.0562851		0.3263	0.0456242		0.385028	0.0321433
0.00164944	0		0.681072	0.0562851		0.326568	0.0459557		0.385034	0.0321433
0.0014451	0		0.681072	0.0562851		0.326837	0.0459557		0.385041	0.0321433
0.00124106	0		0.681072	0.0562851		0.327105	0.0462871		0.385047	0.0321433
0.00103731	0		0.681071	0.0562851		0.327373	0.0452928		0.385054	0.0321433
0.00083385	0		0.681071	0.0561985		0.3277	0.04463		0.38506	0.0321433
0.00063068	0		0.68107	0.0561985		0.329343	0.0440777		0.385067	0.0321433
0.00042782	0		0.68107	0.0561985		0.330659	0.0440777		0.385073	0.0321433
0.00022524	0		0.681211	0.0561985		0.331975	0.0439672		0.38508	0.0321433
2.2964e-05	0		0.681351	0.0561985		0.334202	0.0520315		0.385112	0.0321433
0.00185859	0		0.681492	0.0561985		0.334658	0.0476127		0.385145	0.0321433
0.00369428	0		0.681633	0.0561985		0.335099	0.0488279		0.385178	0.0321433
0.00553005	0		0.681775	0.0561985		0.335092	0.0488279		0.385211	0.0321433
0.0092018	0.00317809		0.681916	0.0561119		0.335086	0.0478336		0.385244	0.0321433
0.0110378	0.00994436		0.682057	0.0561119		0.335167	0.0477232		0.385276	0.0321433
0.0128738	0.00922672		0.682199	0.0561119		0.335331	0.0468394		0.385309	0.0321433
0.0148473	0.0133275		0.684684	0.0561119		0.336649	0.0462871		0.385342	0.0321433
0.014985	0.0143527		0.687169	0.0561119		0.337886	0.0460661		0.385511	0.0321433
0.0151229	0.0152754		0.689653	0.0561119		0.339123	0.0459557		0.38568	0.0321433
0.0152613	0.0163006		0.692138	0.0561119		0.34036	0.0459557		0.385849	0.0321433
0.0153999	0.0163006		0.697108	0.0569779		0.341442	0.0461766		0.386018	0.0321433
0.0155389	0.0152754		0.699593	0.0570645		0.343605	0.0481651		0.386187	0.0320748
0.0158178	0.0141476		0.701929	0.0601818		0.344686	0.0496012		0.386356	0.0320748
0.0155547	0.0141476		0.70178	0.0637321		0.344522	0.0529153		0.386525	0.0320748
0.0152918	0.0141476		0.701333	0.064598		0.344467	0.0529153		0.386694	0.0320748
0.0150289	0.013225		0.701184	0.064598		0.344739	0.0529153		0.386608	0.0320748
0.0147661	0.013225		0.701035	0.0648578		0.34501	0.0518106		0.386523	0.0320748
0.0145033	0.013225		0.700886	0.0639919		0.345281	0.0518106		0.386438	0.0320748
0.0142406	0.013225		0.703153	0.0639919		0.345552	0.0511478		0.386353	0.0320748
0.0139779	0.013225		0.70542	0.0639919		0.345572	0.0509268		0.386267	0.0320748
0.0137153	0.013225		0.707687	0.0631259		0.345591	0.0509268		0.386182	0.0320748
0.0138671	0.013225		0.709954	0.0631259		0.345611	0.0509268		0.386097	0.0320748
0.0140188	0.0131225		0.712221	0.0631259		0.34563	0.0509268		0.386012	0.0320748
0.0141706	0.0131225		0.714488	0.0639053		0.345553	0.0508164		0.386074	0.0320748
0.0143224	0.0131225		0.718425	0.0675421		0.345475	0.0508164		0.386136	0.0320748
0.0144741	0.0131225		0.717827	0.0675421		0.345397	0.0505954		0.386198	0.0320748
0.0146259	0.0131225		0.71723	0.0683215		0.345319	0.0505954		0.38626	0.0320748
0.0147777	0.0131225		0.716633	0.0683215		0.345358	0.0505954		0.386322	0.0320748
0.0149294	0.0131225		0.716036	0.0681483		0.345437	0.0504849		0.386384	0.0320748
0.0147241	0.0131225		0.715439	0.0672824		0.345476	0.0503745		0.386446	0.0320748
0.0145188	0.0130199		0.720725	0.066503		0.34544	0.0503745		0.386508	0.0320748
0.0143136	0.0130199		0.723965	0.066503		0.345403	0.0503745		0.388174	0.0320748
0.0141084	0.0130199		0.727204	0.0675421		0.345367	0.0503745		0.389841	0.0320748
0.0139033	0.0130199		0.730444	0.0684081		0.34533	0.0503745		0.391508	0.0320748
0.0136982	0.0130199		0.733683	0.0691874		0.345264	0.0503745		0.394841	0.0328972
0.0134932	0.0130199		0.736923	0.0722181		0.345198	0.0503745		0.396508	0.0338567
0.0132882	0.0130199		0.739905	0.0742964		0.345132	0.0503745		0.399842	0.0361869
0.0133177	0.0130199		0.739647	0.0742964		0.345066	0.050264		0.399559	0.0368723
0.0133473	0.0130199		0.73939	0.0749891		0.344876	0.050264		0.398992	0.0368723
0.0133768	0.0130199		0.739132	0.0749891		0.344687	0.050264		0.398709	0.036324
0.0134064	0.0130199		0.738101	0.0734304		0.344498	0.050264		0.398426	0.036324
0.013436	0.0130199		0.7384	0.0734304		0.344308	0.050264		0.398143	0.0393396
0.0134655	0.0130199		0.7387	0.0725645		0.34432	0.050264		0.397577	0.034405
0.0134951	0.0130199		0.738999	0.0725645		0.344332	0.050264		0.399223	0.0348162
0.0135247	0.0130199		0.739298	0.0722181		0.344344	0.050264		0.402515	0.0341994
0.0135914	0.0130199		0.739597	0.0722181		0.344351	0.0501535		0.405808	0.0341994
0.0136581	0.0130199		0.740196	0.0717852		0.344347	0.0501535		0.410748	0.0371464
0.0137249	0.0130199		0.740489	0.0717852		0.344343	0.0501535		0.410939	0.0398193
0.0137916	0.0130199		0.740483	0.0712656		0.344338	0.0501535		0.411319	0.0395452
0.0138584	0.0130199		0.740477	0.071179		0.344377	0.0501535		0.412081	0.0379003
0.0139251	0.0130199		0.740472	0.071179		0.344417	0.0501535		0.412276	0.0370093
0.0139919	0.0130199		0.74046	0.0710058		0.344456	0.0501535		0.412281	0.0368723
0.0140587	0.0130199		0.740455	0.0709193		0.344495	0.0501535		0.412292	0.0368037
0.0140922	0.0130199		0.740449	0.0709193		0.344441	0.0501535		0.412307	0.0369408
0.0141257	0.0130199		0.740476	0.0708327		0.344387	0.0501535		0.412404	0.0369408
0.0141593	0.0130199		0.740503	0.0708327		0.344333	0.0501535		0.41245	0.0362554
0.0141929	0.0130199		0.74053	0.0707461		0.344279	0.0501535		0.412496	0.0361869
0.0142265	0.0130199		0.740557	0.0707461		0.344299	0.0501535		0.412542	0.0358442
0.0142602	0.0130199		0.740585	0.0707461		0.344319	0.0500431		0.412588	0.0361184
0.0142938	0.0130199		0.740612	0.0706595		0.34434	0.0500431		0.412634	0.0361184
0.0143275	0.0130199		0.740639	0.0706595		0.34436	0.0500431		0.41268	0.0361184
0.0143287	0.0130199		0.740666	0.0705729		0.344489	0.0500431		0.412737	0.0361184
0.01433	0.0130199		0.740813	0.0705729		0.344619	0.0500431		0.412794	0.0361184
0.0143312	0.0130199		0.74096	0.0704863		0.344749	0.0500431		0.412851	0.0361184
0.0143325	0.0130199		0.741107	0.0704863		0.344878	0.0500431		0.412965	0.0360498
0.0143337	0.0130199		0.741254	0.0704863		0.344777	0.0500431		0.413022	0.0360498
0.014335	0.0130199		0.741401	0.0704863		0.344675	0.0500431		0.413079	0.0360498
0.0143362	0.0130199		0.741548	0.0704863		0.344573	0.0500431		0.413136	0.0360498
0.0143374	0.0130199		0.741695	0.0703997		0.344472	0.0500431		0.413098	0.0360498
0.014347	0.0130199		0.741819	0.0703131		0.34453	0.0500431		0.413061	0.0360498
0.0143565	0.0130199		0.741796	0.0703131		0.344589	0.0500431		0.413024	0.0359813
0.0143661	0.0130199		0.741773	0.0703131		0.344648	0.0500431		0.412987	0.0359813
0.0143756	0.0130199		0.74175	0.0703131		0.344707	0.0500431		0.41295	0.0359813
0.0143851	0.0130199		0.741727	0.0702265		0.344643	0.0500431		0.412912	0.0359813
0.0143947	0.0130199		0.741704	0.0702265		0.344579	0.0500431		0.412875	0.0359813
0.0144042	0.0130199		0.741681	0.0702265		0.344515	0.0500431		0.412838	0.0359813
0.0144138	0.0130199		0.741659	0.0702265		0.344452	0.0500431		0.412809	0.0359813
0.014488	0.0130199		0.74142	0.0701399		0.344453	0.0500431		0.412779	0.0359813
0.0145621	0.0130199		0.741181	0.0701399		0.344454	0.0500431		0.41275	0.0359813
0.0146364	0.0130199		0.740942	0.0701399		0.344455	0.0500431		0.41272	0.0359813
0.0147106	0.0130199		0.740703	0.0701399		0.344456	0.0500431		0.412691	0.0359813
0.0147848	0.0130199		0.740464	0.0701399		0.344466	0.0500431		0.412632	0.0359128
0.0148591	0.0130199		0.740226	0.0700533		0.344475	0.0500431		0.412603	0.0359128
0.0149334	0.0130199		0.739987	0.0700533		0.344484	0.0499326		0.412643	0.0359128
0.0150077	0.0130199		0.739748	0.0699667		0.344493	0.0499326		0.412683	0.0359128
0.0150691	0.0130199		0.739751	0.0699667		0.344489	0.0499326		0.412723	0.0359128
0.0151306	0.0130199		0.739754	0.0699667		0.344485	0.0499326		0.412763	0.0359128
0.0151921	0.0130199		0.739757	0.0699667		0.344481	0.0499326		0.412803	0.0359128
0.0152536	0.0130199		0.739759	0.0699667		0.344477	0.0499326		0.412843	0.0359128
0.0153151	0.0130199		0.739762	0.0698801		0.34445	0.0499326		0.412884	0.0359128
0.0153767	0.0130199		0.739765	0.0698801		0.344422	0.0499326		0.412924	0.0359128
0.0154382	0.0130199		0.739768	0.0698801		0.344394	0.0499326		0.412885	0.0359128
0.0154998	0.0130199		0.739771	0.0698801		0.344367	0.0499326		0.412845	0.0359128
0.0162001	0.0130199		0.739768	0.0698801		0.344367	0.0499326		0.412806	0.0359128
0.0169005	0.0130199		0.739766	0.0698801		0.344368	0.0499326		0.412767	0.0359128
0.0176009	0.0130199		0.739763	0.0697935		0.344369	0.0499326		0.412728	0.0359128
0.0183014	0.0130199		0.739761	0.0697935		0.34437	0.0499326		0.412689	0.0359128
0.019002	0.0130199		0.739758	0.0697935		0.344395	0.0499326		0.41265	0.0359128
0.0197026	0.0130199		0.739755	0.0697935		0.34442	0.0499326		0.412611	0.0359128
0.0204034	0.0130199		0.739753	0.0697935		0.344446	0.0499326		0.412538	0.0359128
0.0211041	0.0140451		0.73975	0.0697935		0.344474	0.0497117		0.412465	0.0359128
0.0214408	0.0140451		0.741469	0.069707		0.344476	0.0494907		0.412393	0.0359128
0.0217777	0.0154804		0.743187	0.069707		0.344479	0.0492698		0.41232	0.0359128
0.0221151	0.0165056		0.744906	0.069707		0.344481	0.0491593		0.412247	0.0359128
0.0224527	0.018556		0.746624	0.0695338		0.344741	0.0489384		0.412175	0.0359128
0.0227907	0.0188635		0.748343	0.0695338		0.345001	0.0489384		0.412102	0.0359128
0.0231291	0.0209139		0.750062	0.0700533		0.345261	0.0484965		0.412029	0.0359128
0.0234678	0.0223492		0.751781	0.0700533		0.345521	0.0484965		0.412026	0.0359128
0.0238069	0.0223492		0.753259	0.0747293		0.346967	0.0482755		0.412023	0.0359128
0.0237631	0.0218366		0.752777	0.0764612		0.348414	0.0482755		0.41202	0.0359128
0.0237193	0.0218366		0.751573	0.078626		0.34986	0.0542409		0.412016	0.0359128
0.0234576	0.0191711		0.754992	0.0777601		0.351306	0.0498221		0.412013	0.0359128
0.0234433	0.0191711		0.758411	0.0777601		0.351182	0.0539095		0.41201	0.0359128
0.0234289	0.0190686		0.76183	0.0769807		0.351141	0.0562294		0.412006	0.0359128
0.0234146	0.0190686		0.765249	0.0768941		0.351194	0.0567817		0.412003	0.0359128
0.0234002	0.0190686		0.768668	0.0768941		0.351247	0.0567817		0.413289	0.0359128
0.0233858	0.0190686		0.772088	0.0768941		0.351301	0.0564503		0.414574	0.0359128
0.0233715	0.0190686		0.775507	0.0769807		0.351354	0.0553456		0.41586	0.0359128
0.0233571	0.0190686		0.778913	0.0851204		0.351319	0.0551247		0.417145	0.0359128
0.0233428	0.0190686		0.7789	0.0861595		0.351308	0.0550142		0.418431	0.0359128
0.0233773	0.0190686		0.778887	0.0864193		0.353233	0.0550142		0.419716	0.0359128
0.0234119	0.0190686		0.778874	0.0865059		0.355159	0.0551247		0.422473	0.0388598
0.0234464	0.0190686		0.778861	0.0854668		0.357084	0.0551247		0.422845	0.0406417
0.023481	0.0190686		0.778849	0.0854668		0.35901	0.0561189		0.423216	0.0422866
0.0235155	0.0190686		0.778837	0.0854668		0.359908	0.055898		0.423402	0.0422866
0.0235501	0.0190686		0.781256	0.0865059		0.362603	0.065288		0.423588	0.0418754
0.0235847	0.0190686		0.783688	0.0865059		0.362396	0.0608691		0.423775	0.0418754
0.0236192	0.0190686		0.78612	0.0813104		0.361776	0.0616425		0.428107	0.0392025
0.0238005	0.0189661		0.798238	0.0911819		0.361615	0.0610901		0.42919	0.0403676
0.0239818	0.0189661		0.798227	0.0951652		0.361454	0.0606482		0.430273	0.0389969
0.0241632	0.0189661		0.798217	0.089883		0.361293	0.0605377		0.431356	0.0389969
0.0243446	0.0189661		0.798107	0.0890171		0.361132	0.0605377		0.432439	0.0389969
0.0245261	0.0189661		0.798064	0.0881512		0.361608	0.059433		0.436065	0.0346106
0.0247077	0.0189661		0.79802	0.0882378		0.362084	0.059433		0.43969	0.0476324
0.0248893	0.0189661		0.797977	0.0882378		0.362561	0.0585493		0.442107	0.0453707
0.0250711	0.0189661		0.797933	0.0877182		0.365796	0.057776		0.441981	0.0479065
0.0248545	0.0189661		0.79789	0.0876316		0.367176	0.0584388		0.441939	0.0432461
0.0246381	0.0189661		0.797847	0.0876316		0.368906	0.0660613		0.441855	0.0425607
0.0244216	0.0189661		0.797413	0.0874584		0.369257	0.0656194		0.441771	0.0424237
0.0242051	0.0189661		0.797196	0.0874584		0.369608	0.0656194		0.441962	0.0422181
0.0239887	0.0189661		0.796979	0.0873718		0.369959	0.0661717		0.442058	0.0421495
0.0237722	0.0189661		0.796762	0.0873718		0.370257	0.0657299		0.442153	0.042081
0.0235558	0.0189661		0.796545	0.0872852		0.370556	0.0657299		0.442249	0.0424237
0.0233394	0.0189661		0.796328	0.0872852		0.370855	0.0661717		0.442344	0.0420124
0.0234918	0.0189661		0.796111	0.0871986		0.371154	0.065067		0.44244	0.0419439
0.0236442	0.0189661		0.796248	0.0871986		0.37093	0.065067		0.442536	0.0419439
0.0237966	0.0189661		0.796385	0.087112		0.370481	0.0641833		0.442524	0.0419439
0.0239491	0.0189661		0.796522	0.087112		0.370257	0.0641833		0.442518	0.0422866
0.0241015	0.0189661		0.796659	0.087112		0.370143	0.0640728		0.442512	0.0418754
0.024254	0.0189661		0.796797	0.0870255		0.370029	0.0629681		0.442506	0.0418754
0.0244065	0.0189661		0.796934	0.0870255		0.369801	0.0639623		0.442501	0.0418754
0.024559	0.0189661		0.797071	0.0870255		0.369856	0.0639623		0.442495	0.0418754
0.0247252	0.0189661		0.797407	0.0869389		0.369912	0.0632995		0.442489	0.0418754
0.0248914	0.0189661		0.797606	0.0869389		0.369967	0.063189		0.442385	0.0418754
0.0250576	0.0189661		0.797805	0.0869389		0.370022	0.063189		0.442281	0.0418068
0.0252238	0.0189661		0.798003	0.0868523		0.37018	0.0638519		0.442178	0.0418068
0.02539	0.0189661		0.798202	0.0868523		0.370258	0.0627472		0.442074	0.0418068
0.0255562	0.0189661		0.798401	0.0867657		0.370337	0.0627472		0.44197	0.0418068
0.0257224	0.0189661		0.798799	0.0867657		0.370123	0.0627472		0.441866	0.0418068
0.0258886	0.0189661		0.798494	0.0867657		0.36991	0.0626367		0.441763	0.0418068
0.0258972	0.0189661		0.798189	0.0867657		0.369696	0.0626367		0.441659	0.0418068
0.0259059	0.0189661		0.797883	0.0866791		0.369482	0.0626367		0.441595	0.0418068
0.0259145	0.0189661		0.797578	0.0866791		0.3696	0.0626367		0.441532	0.0418068
0.0259231	0.0189661		0.797273	0.0866791		0.369718	0.0626367		0.441468	0.0418068
0.0259318	0.0189661		0.796968	0.0866791		0.369836	0.0626367		0.441341	0.0417383
0.0259404	0.0189661		0.796663	0.0865925		0.369954	0.0625262		0.441277	0.0417383
0.025949	0.0189661		0.796357	0.0865925		0.370011	0.0625262		0.441214	0.0417383
0.0259576	0.0189661		0.796427	0.0865925		0.370068	0.0625262		0.44115	0.0417383
0.0260777	0.0189661		0.796496	0.0865925		0.370125	0.0625262		0.441216	0.0417383
0.0261977	0.0189661		0.796566	0.0865059		0.370182	0.0625262		0.441283	0.0417383
0.0263178	0.0189661		0.796635	0.0865059		0.370167	0.0625262		0.441349	0.0417383
0.026438	0.0189661		0.796705	0.0865059		0.370153	0.0625262		0.441416	0.0417383
0.0265581	0.0189661		0.796774	0.0865059		0.370139	0.0625262		0.441482	0.0417383
0.0266784	0.0189661		0.796844	0.0864193		0.370124	0.0625262		0.441548	0.0417383
0.0267987	0.0189661		0.796914	0.0864193		0.369977	0.0625262		0.441615	0.0417383
0.0269191	0.0189661		0.796734	0.0864193		0.369831	0.0625262		0.441681	0.0417383
0.0269021	0.0189661		0.796553	0.0864193		0.369684	0.0625262		0.441763	0.0417383
0.0268852	0.0189661		0.796373	0.0864193		0.369537	0.0624157		0.441844	0.0417383
0.0268682	0.0189661		0.796193	0.0863327		0.369528	0.0624157		0.441925	0.0417383
0.0268512	0.0189661		0.796013	0.0863327		0.36952	0.0624157		0.442006	0.0417383
0.0268343	0.0189661		0.795832	0.0863327		0.369511	0.0624157		0.442087	0.0417383
0.0268173	0.0189661		0.795652	0.0862461		0.369502	0.0624157		0.442169	0.0417383
0.0268003	0.0189661		0.795472	0.0862461		0.369681	0.0624157		0.44225	0.0417383
0.0267834	0.0189661		0.795457	0.0862461		0.369859	0.0624157		0.442331	0.0417383
0.028782	0.0189661		0.795443	0.0862461		0.370038	0.0624157		0.442354	0.0417383
0.0307806	0.0189661		0.795428	0.0862461		0.370216	0.0623053		0.442377	0.0417383
0.0327792	0.0189661		0.795413	0.0862461		0.370084	0.0623053		0.4424	0.0417383
0.0347778	0.0189661		0.795399	0.0861595		0.369952	0.0623053		0.442423	0.0417383
0.0367765	0.0189661		0.795384	0.0861595		0.36982	0.0623053		0.442446	0.0417383
0.0387752	0.0189661		0.79537	0.0861595		0.369688	0.0623053		0.442469	0.0417383
0.0427727	0.0239895		0.795355	0.0861595		0.369689	0.0623053		0.442492	0.0417383
0.0424347	0.0239895		0.795907	0.0861595		0.369689	0.0623053		0.442515	0.0417383
0.0420966	0.0301406		0.796458	0.0861595		0.36969	0.0623053		0.442739	0.0417383
0.0407445	0.0287054		0.79701	0.0860729		0.36969	0.0623053		0.442964	0.0417383
0.0404065	0.0295255		0.797562	0.0860729		0.369698	0.0623053		0.443188	0.0417383
0.0400685	0.0274751		0.798113	0.0860729		0.369706	0.0623053		0.443413	0.0417383
0.0415269	0.0264499		0.798665	0.0860729		0.369714	0.0623053		0.443637	0.0417383
0.0429854	0.0259374		0.799217	0.0860729		0.369722	0.0623053		0.443862	0.0417383
0.0444439	0.0259374		0.799769	0.0860729		0.369715	0.0623053		0.444086	0.0417383
0.0459024	0.0255273		0.807252	0.0865059		0.369709	0.0623053		0.444311	0.0417383
0.047361	0.0255273		0.809747	0.0864193		0.369703	0.0623053		0.445514	0.0417383
0.0488195	0.0265525		0.817231	0.0948188		0.369696	0.0621948		0.446716	0.0421495
0.0502781	0.0269625		0.820004	0.100274		0.369775	0.0621948		0.449122	0.0446168
0.0517366	0.029218		0.820282	0.100274		0.369854	0.0621948		0.450325	0.0461931
0.0517263	0.03988		0.82056	0.100361		0.369932	0.0621948		0.451528	0.0475638
0.051716	0.03988		0.820838	0.100101		0.370011	0.0621948		0.453933	0.0487975
0.0517057	0.0409052		0.821116	0.103565		0.370003	0.0621948		0.454003	0.0487975
0.0516851	0.0368044		0.821394	0.0983691		0.369996	0.0621948		0.454212	0.0472212
0.0516645	0.0408026		0.821672	0.0983691		0.369988	0.0621948		0.454281	0.0467414
0.0515493	0.034754		0.82195	0.0975031		0.36998	0.0621948		0.454351	0.0463302
0.0514444	0.0337288		0.823851	0.0969836		0.370006	0.0621948		0.45442	0.0460561
0.0513396	0.0331137		0.827653	0.0963774		0.370033	0.0621948		0.45449	0.0471526
0.0512348	0.0330112		0.833358	0.102266		0.370059	0.0621948		0.456585	0.0456449
0.05113	0.0330112		0.837162	0.106249		0.370085	0.0621948		0.458679	0.0455078
0.0510252	0.0329086		0.838506	0.107202		0.370095	0.0621948		0.460774	0.0456449
0.0509204	0.0329086		0.839179	0.107288		0.370105	0.0621948		0.469153	0.0495514
0.0508157	0.0329086		0.845628	0.104604		0.370116	0.0621948		0.471247	0.0513333
0.0508271	0.0328061		0.848717	0.111618		0.370126	0.0621948		0.471087	0.0523614
0.0508384	0.0328061		0.850262	0.104257		0.370084	0.0621948		0.470927	0.0529782
0.0508498	0.0326011		0.851807	0.12071		0.370042	0.0620843		0.470767	0.0531153
0.0508611	0.0326011		0.853353	0.121143		0.369999	0.0620843		0.470607	0.0520187
0.0508725	0.0326011		0.854898	0.116813		0.369957	0.0620843		0.470447	0.0520187
0.0508838	0.0326011		0.854575	0.116813		0.371085	0.0618634		0.470287	0.0509906
0.0508952	0.0326011		0.853607	0.113956		0.371649	0.0617529		0.470127	0.0500311
0.0509065	0.0326011		0.853284	0.121056		0.372213	0.0617529		0.469901	0.0531838
0.0507803	0.0326011		0.852961	0.112484		0.373649	0.0617529		0.469836	0.0489346
0.050654	0.0326011		0.852638	0.112484		0.375084	0.0617529		0.469771	0.048866
0.0505278	0.0326011		0.852315	0.111618		0.37652	0.061311		0.46964	0.0487975
0.0504016	0.0326011		0.852414	0.111618		0.377955	0.0657299		0.46951	0.048729
0.0502754	0.0326011		0.852512	0.111098		0.379086	0.0715848		0.469444	0.048729
0.0501492	0.0326011		0.852611	0.111618		0.379172	0.0715848		0.469386	0.048729
0.050023	0.0326011		0.852807	0.110405		0.379257	0.0715848		0.469327	0.048729
0.0498968	0.0324986		0.853005	0.110752		0.379343	0.0715848		0.469269	0.048729
0.0498941	0.0324986		0.853103	0.110232		0.379428	0.0715848		0.46921	0.048729
0.0498914	0.0324986		0.853274	0.110232		0.379382	0.0704801		0.469151	0.048729
0.0498887	0.0324986		0.853786	0.109972		0.379335	0.0699277		0.469034	0.0486604
0.049886	0.0324986		0.853957	0.109972		0.379289	0.0699277		0.468975	0.0486604
0.0498833	0.0324986		0.854128	0.109886		0.379243	0.0693754		0.468746	0.0486604
0.0498806	0.0324986		0.854299	0.109886		0.380289	0.0693754		0.468516	0.0486604
0.0498779	0.0324986		0.85447	0.109886		0.381335	0.0693754		0.468286	0.0486604
0.0498752	0.0324986		0.854553	0.109799		0.382381	0.0693754		0.468056	0.0486604
0.0498698	0.0324986		0.854718	0.109713		0.383427	0.0682707		0.467826	0.0486604
0.0498645	0.0324986		0.854883	0.109713		0.384319	0.0682707		0.467596	0.0486604
0.0498591	0.0324986		0.854966	0.109626		0.386101	0.0699277		0.467366	0.0486604
0.0498538	0.0324986		0.855049	0.109626		0.386993	0.0765559		0.467136	0.0486604
0.0498484	0.0324986		0.855132	0.109626		0.387016	0.0758931		0.467364	0.0486604
0.049843	0.0324986		0.855302	0.109539		0.387039	0.0758931		0.467592	0.0486604
0.0498377	0.0324986		0.855472	0.109539		0.387085	0.0766664		0.46782	0.0486604
0.0498323	0.0324986		0.855812	0.109539		0.387174	0.0766664		0.468049	0.0486604
0.0498398	0.0324986		0.855983	0.109539		0.387264	0.0771083		0.468505	0.0485919
0.0498473	0.0324986		0.856153	0.109539		0.387354	0.0762245		0.468733	0.0485919
0.0498548	0.0324986		0.856323	0.109453		0.387639	0.0761141		0.468961	0.0485919
0.0498623	0.0324986		0.856494	0.109453		0.387835	0.0754512		0.468752	0.0485919
0.0498698	0.0324986		0.85644	0.109366		0.390073	0.0750094		0.468542	0.0485919
0.0498772	0.0324986		0.856386	0.109366		0.391921	0.0746779		0.468332	0.0485919
0.0498847	0.0324986		0.856332	0.109366		0.393768	0.0746779		0.468122	0.0485919
0.0498922	0.0324986		0.856279	0.109366		0.395986	0.0771083		0.467913	0.0485919
0.0498895	0.0324986		0.856225	0.109366		0.396357	0.0815271		0.467703	0.0485919
0.0498869	0.0324986		0.856171	0.109366		0.396728	0.0815271		0.467493	0.0485919
0.0498842	0.0324986		0.856117	0.109366		0.397099	0.0826318		0.467284	0.0485919
0.0498815	0.0324986		0.856063	0.109366		0.397227	0.0826318		0.467605	0.0485919
0.0498788	0.0324986		0.856056	0.10928		0.397354	0.0826318		0.467927	0.0485919
0.0498762	0.0324986		0.856049	0.109366		0.397588	0.0813062		0.468249	0.0485919
0.0498735	0.0324986		0.856042	0.109193		0.3976	0.0785444		0.468571	0.0485919
0.0498708	0.0324986		0.856034	0.109193		0.397678	0.0785444		0.468893	0.0485919
0.0498738	0.0324986		0.856027	0.109193		0.397757	0.0787653		0.469215	0.0485919
0.0498768	0.0324986		0.85602	0.109193		0.397836	0.0787653		0.469537	0.0485919
0.0498797	0.0324986		0.856013	0.109193		0.397617	0.0786549		0.469859	0.0485919
0.0498827	0.0324986		0.856005	0.109107		0.397397	0.0786549		0.469721	0.0485919
0.0498856	0.0324986		0.855835	0.109107		0.39704	0.0785444		0.469584	0.0485919
0.0498886	0.0324986		0.855666	0.109107		0.397122	0.0785444		0.469446	0.0485919
0.0498916	0.0324986		0.855496	0.109107		0.39703	0.0785444		0.469309	0.0485919
0.0498945	0.0324986		0.855326	0.109107		0.396774	0.0785444		0.469171	0.0485919
0.0500595	0.0324986		0.855156	0.109107		0.396517	0.0784339		0.469034	0.0485919
0.0502245	0.0324986		0.854987	0.10902		0.396261	0.0784339		0.468897	0.0485919
0.0503895	0.0324986		0.854817	0.10902		0.396427	0.0784339		0.468759	0.0485919
0.0505546	0.0324986		0.854647	0.10902		0.396594	0.0784339		0.468767	0.0485919
0.0507197	0.0323961		0.854621	0.10902		0.396761	0.0784339		0.468774	0.0485919
0.0508847	0.0323961		0.854595	0.10902		0.396928	0.0783235		0.468782	0.0485919
0.0510499	0.0323961		0.854569	0.108933		0.396929	0.0783235		0.468789	0.0485919
0.051215	0.0323961		0.854544	0.108933		0.396929	0.0783235		0.468797	0.0485919
0.0528809	0.0323961		0.854492	0.108847		0.39693	0.0783235		0.468804	0.0485919
0.0545467	0.0323961		0.854466	0.108847		0.396931	0.0783235		0.468812	0.0485919
0.0562126	0.0323961		0.85444	0.108847		0.396811	0.078213		0.468819	0.0485919
0.0578785	0.0323961		0.857047	0.108674		0.396692	0.078213		0.470449	0.0485919
0.0595444	0.0320885		0.859654	0.10902		0.396573	0.078213		0.472079	0.0485919
0.064542	0.0351641		0.860957	0.1085		0.396453	0.078213		0.47371	0.0485919
0.0649948	0.0495168		0.86226	0.108414		0.396467	0.078213		0.47534	0.0485919
0.0652212	0.0500294		0.863564	0.108414		0.396481	0.078213		0.47697	0.0485919
0.0654477	0.0511571		0.864867	0.1085		0.396495	0.078213		0.480231	0.050785
0.0656742	0.0468513		0.866016	0.1085		0.396509	0.078213		0.481861	0.052567
0.0659008	0.0468513		0.87406	0.125386		0.396522	0.078213		0.481969	0.054623
0.0661274	0.0468513		0.878376	0.125473		0.396535	0.078213		0.482077	0.0491402
0.0663541	0.050542		0.887009	0.123654		0.396548	0.0781025		0.482293	0.0566106
0.0694993	0.0445958		0.891325	0.122875		0.396561	0.0781025		0.482401	0.0561308
0.0710721	0.0439807		0.892893	0.124607		0.396592	0.0781025		0.482617	0.054623
0.0742181	0.0433656		0.893676	0.129456		0.396622	0.0781025		0.482725	0.0539377
0.0773647	0.0443908		0.895244	0.134651		0.396653	0.0781025		0.484158	0.0533894
0.0789381	0.050542		0.896028	0.134651		0.396683	0.0781025		0.48559	0.0529782
0.0787712	0.0501319		0.896812	0.135517		0.396691	0.0781025		0.487022	0.052704
0.0786044	0.0546427		0.897595	0.135517		0.396698	0.0781025		0.488454	0.0524984
0.0784377	0.0613065		0.900292	0.137942		0.396706	0.0781025		0.489887	0.0524299
0.0782711	0.0573082		0.90164	0.133266		0.396713	0.0781025		0.491319	0.0524984
0.0777719	0.0547452		0.905686	0.130149		0.396637	0.0781025		0.494184	0.0534579
0.0784504	0.0520797		0.907035	0.130149		0.396561	0.0781025		0.494814	0.0547601
0.0790135	0.0510545		0.908908	0.130668		0.396485	0.0781025		0.496073	0.0581869
0.0792951	0.050747		0.909433	0.130668		0.39641	0.0781025		0.496702	0.0596947
0.0795767	0.050747		0.909958	0.144523		0.396547	0.0781025		0.497332	0.0607913
0.0799873	0.0506445		0.911008	0.147121		0.396685	0.0781025		0.497961	0.0614766
0.0802456	0.050542		0.911533	0.147121		0.396823	0.077992		0.498591	0.0617508
0.0803749	0.050542		0.912058	0.146688		0.396961	0.077992		0.499205	0.0605856
0.0805041	0.050542		0.912646	0.144523		0.396993	0.077992		0.49919	0.0596947
0.0806334	0.050542		0.912709	0.142791		0.397026	0.077992		0.499159	0.0585296
0.0807628	0.050542		0.912772	0.146774		0.397058	0.077992		0.499144	0.058324
0.0808922	0.0504394		0.912834	0.141925		0.397091	0.077992		0.499098	0.0579813
0.080799	0.0504394		0.912926	0.13976		0.39705	0.077992		0.499128	0.0578442
0.0807058	0.0504394		0.912767	0.140193		0.397009	0.077992		0.49922	0.0575015
0.0806127	0.0504394		0.91245	0.140193		0.396968	0.077992		0.499251	0.0572959
0.0805195	0.0504394		0.912291	0.139327		0.396927	0.077992		0.499281	0.0572959
0.0804264	0.0504394		0.912133	0.139068		0.396981	0.077992		0.499312	0.0572274
0.0803332	0.0504394		0.911974	0.138981		0.397034	0.077992		0.499343	0.0572274
0.0801469	0.0503369		0.911816	0.138981		0.397088	0.077992		0.499321	0.0572274
0.0801393	0.0503369		0.911682	0.139327		0.397142	0.077992		0.499277	0.0571589
0.0801318	0.0503369		0.911548	0.138808		0.397186	0.077992		0.499255	0.0570903
0.0801242	0.0503369		0.911415	0.138808		0.39723	0.077992		0.499233	0.0570903
0.0801167	0.0503369		0.911281	0.138808		0.397274	0.077992		0.499212	0.0570903
0.0801091	0.0503369		0.911147	0.138635		0.397318	0.077992		0.49919	0.0570903
0.0801015	0.0503369		0.911013	0.138635		0.397346	0.077992		0.499168	0.0570903
0.080094	0.0503369		0.91088	0.138548		0.397374	0.0778816		0.499519	0.0570218
0.0800865	0.0503369		0.910721	0.138461		0.397402	0.0783235		0.499695	0.0570218
0.08003	0.0503369		0.910697	0.138461		0.39743	0.0776606		0.499871	0.0570218
0.0799735	0.0503369		0.910648	0.138288		0.397947	0.0776606		0.500046	0.0570218
0.079917	0.0503369		0.910599	0.138202		0.398465	0.0772188		0.500222	0.0570218
0.0798605	0.0503369		0.910574	0.138115		0.398982	0.0771083		0.500573	0.0569533
0.0798041	0.0503369		0.91055	0.138115		0.3995	0.0768873		0.500503	0.0569533
0.0797476	0.0503369		0.910987	0.138115		0.4007	0.0768873		0.500433	0.0569533
0.0796911	0.0503369		0.911424	0.138115		0.4019	0.0771083		0.500363	0.0569533
0.0796347	0.0503369		0.91186	0.138028		0.403101	0.0871611		0.500294	0.0569533
0.0795216	0.0503369		0.912297	0.138461		0.404301	0.0871611		0.500224	0.0569533
0.0794085	0.0503369		0.912734	0.137942		0.404553	0.0881553		0.500154	0.0568847
0.0792955	0.0503369		0.913171	0.137942		0.404165	0.0893705		0.500084	0.0568847
0.0791826	0.0503369		0.913609	0.137855		0.403694	0.0881553		0.500014	0.0568847
0.0790697	0.0503369		0.914046	0.137855		0.403747	0.0881553		0.499989	0.0568847
0.0789568	0.0503369		0.913903	0.137855		0.4038	0.0870506		0.499964	0.0568847
0.078844	0.0503369		0.913761	0.137769		0.403853	0.0870506		0.499938	0.0568847
0.0787313	0.0503369		0.913477	0.137682		0.403907	0.0870506		0.499913	0.0568847
0.0786992	0.0503369		0.913335	0.137682		0.405407	0.0870506		0.499863	0.0568162
0.0786672	0.0503369		0.913193	0.137595		0.406908	0.0859459		0.499838	0.0568162
0.0786352	0.0503369		0.913051	0.137595		0.408409	0.0859459		0.499813	0.0568162
0.0786032	0.0503369		0.912909	0.137595		0.409909	0.0860564		0.499822	0.0568162
0.0785712	0.0503369		0.912982	0.137509		0.411217	0.0882658		0.499832	0.0568162
0.0785393	0.0502344		0.913055	0.137595		0.412525	0.0882658		0.499842	0.0568162
0.0785074	0.0502344		0.913128	0.137422		0.413833	0.0937893		0.499851	0.0568162
0.0784754	0.0502344		0.913273	0.137336		0.415141	0.0931265		0.499861	0.0568162
0.0784303	0.0502344		0.913419	0.137249		0.414818	0.0964406		0.49987	0.0568162
0.0783853	0.0502344		0.913492	0.137249		0.41471	0.0971034		0.49988	0.0567476
0.0783402	0.0502344		0.913391	0.137249		0.414657	0.0969929		0.49989	0.0567476
0.0782951	0.0502344		0.913291	0.137249		0.414605	0.0947835		0.499837	0.0567476
0.07825	0.0502344		0.913191	0.137249		0.4145	0.0935684		0.499783	0.0567476
0.0782049	0.0502344		0.913091	0.137249		0.415635	0.0935684		0.49973	0.0567476
0.0781599	0.0502344		0.91299	0.137163		0.41677	0.0926846		0.499677	0.0567476
0.0781148	0.0502344		0.91289	0.137076		0.417905	0.0925741		0.499624	0.0567476
0.0780507	0.0502344		0.91279	0.137076		0.419041	0.0925741		0.499571	0.0567476
0.0779866	0.0502344		0.91269	0.137076		0.419841	0.0993128		0.499518	0.0567476
0.0779225	0.0502344		0.912938	0.137076		0.42064	0.0993128		0.499465	0.0567476
0.0778584	0.0502344		0.913187	0.136989		0.42144	0.0993128		0.499402	0.0567476
0.0777943	0.0502344		0.913435	0.137422		0.42224	0.0993128		0.499339	0.0567476
0.0777302	0.0502344		0.913683	0.136989		0.422704	0.104284		0.499276	0.0567476
0.0776661	0.0502344		0.913931	0.136903		0.42286	0.104726		0.499213	0.0567476
0.077602	0.0502344		0.914179	0.136903		0.423139	0.104726		0.49915	0.0566791
0.0792965	0.0502344		0.914427	0.136903		0.423419	0.103621		0.499088	0.0566791
0.0809911	0.0502344		0.914676	0.136903		0.423699	0.103732		0.499025	0.0566791
0.0826856	0.0502344		0.91507	0.136816		0.423942	0.0999756		0.498962	0.0566791
0.0843802	0.0502344		0.915464	0.129889		0.423906	0.100197		0.500556	0.0566791
0.0860748	0.0502344		0.915859	0.13673		0.423719	0.0987605		0.502149	0.0566791
0.0877695	0.0502344		0.916253	0.13673		0.423491	0.0985395		0.50693	0.0594205
0.0894642	0.0502344		0.916648	0.13673		0.423377	0.0985395		0.508524	0.0614766
0.0911588	0.0510545		0.917042	0.13673		0.423312	0.0985395		0.510117	0.0635327
0.0909479	0.0553604		0.917437	0.13673		0.423247	0.09865		0.511711	0.0649034
0.0905261	0.0522848		0.917832	0.136297		0.423182	0.0984291		0.511565	0.0655888
0.0901044	0.0656123		0.919484	0.13673		0.423116	0.0990919		0.511419	0.0655888
0.0894719	0.0687904		0.921137	0.136297		0.423336	0.0983186		0.511274	0.0651776
0.102583	0.0705332		0.929399	0.154827		0.423556	0.0980977		0.510837	0.0676448
0.103369	0.0769919		0.931075	0.158897		0.423776	0.0980977		0.510691	0.0680561
0.103762	0.0800675		0.931091	0.161928		0.423996	0.0980977		0.510545	0.0607913
0.104934	0.0752491		0.931107	0.154135		0.423841	0.0978767		0.510542	0.0605171
0.104931	0.0739163		0.934907	0.153009		0.423687	0.0978767		0.510539	0.0598318
0.104926	0.0737113		0.940595	0.154654		0.423532	0.0977662		0.510536	0.0600374
0.104923	0.0737113		0.946283	0.167816		0.423377	0.0977662		0.510533	0.0599003
0.104921	0.0735062		0.947422	0.167903		0.423525	0.0977662		0.510527	0.0596262
0.105272	0.0733012		0.948563	0.174484		0.423672	0.0982081		0.510521	0.0594205
0.105448	0.0733012		0.949134	0.179679		0.42382	0.0976558		0.51043	0.059352
0.105799	0.0733012		0.950277	0.170934		0.423967	0.0976558		0.510339	0.059352
0.105975	0.0731987		0.950849	0.172665		0.423925	0.0976558		0.510157	0.0592149
0.106151	0.0731987		0.95135	0.165738		0.423883	0.0976558		0.510065	0.0592149
0.106326	0.0731987		0.951407	0.164699		0.423841	0.0976558		0.509974	0.0591464
0.106232	0.0731987		0.95116	0.165218		0.423799	0.0976558		0.509883	0.0591464
0.106139	0.0731987		0.950666	0.164179		0.424077	0.0975453		0.509792	0.0590779
0.106045	0.0731987		0.950419	0.164006		0.424215	0.0975453		0.509784	0.0590779
0.105951	0.0731987		0.950172	0.16392		0.424354	0.0975453		0.509776	0.0590093
0.105857	0.0731987		0.949925	0.163746		0.424307	0.0975453		0.509767	0.0590093
0.105763	0.0731987		0.949817	0.1634		0.42426	0.0975453		0.509759	0.0590093
0.10567	0.0730962		0.949886	0.163573		0.424213	0.0975453		0.509751	0.0590093
0.105576	0.0730962		0.949956	0.163227		0.424166	0.0975453		0.509743	0.0590093
0.105604	0.0730962		0.950096	0.163054		0.424169	0.0975453		0.509734	0.0589408
0.105632	0.0730962		0.950165	0.16288		0.424171	0.0975453		0.509726	0.0589408
0.10566	0.0730962		0.950235	0.16288		0.424173	0.0975453		0.509725	0.0588723
0.105689	0.0730962		0.94998	0.162621		0.424175	0.0974348		0.509725	0.0589408
0.105717	0.0730962		0.949895	0.162534		0.424295	0.0974348		0.509724	0.0588723
0.105746	0.0730962		0.949809	0.162448		0.424414	0.0974348		0.509724	0.0588723
0.105774	0.0730962		0.949724	0.162361		0.424533	0.0974348		0.509723	0.0588723
0.105803	0.0730962		0.949639	0.162361		0.424653	0.0974348		0.509723	0.0588723
0.105604	0.0730962		0.949455	0.162707		0.424632	0.0974348		0.509722	0.0588037
0.105406	0.0730962		0.949355	0.162188		0.424611	0.0974348		0.509718	0.0588037
0.105208	0.0730962		0.949057	0.162015		0.424591	0.0974348		0.509714	0.0588037
0.105009	0.0730962		0.948958	0.162534		0.42457	0.0974348		0.50971	0.0588037
0.104811	0.0730962		0.948859	0.161928		0.424588	0.0974348		0.509705	0.0588037
0.104613	0.0729936		0.948923	0.161841		0.424606	0.0974348		0.509701	0.0588037
0.104415	0.0729936		0.949086	0.161755		0.424623	0.0974348		0.509697	0.0588037
0.104216	0.0729936		0.949412	0.161668		0.424641	0.0974348		0.509693	0.0587352
0.104214	0.0729936		0.949576	0.161841		0.42462	0.0973244		0.509688	0.0587352
0.104213	0.0729936		0.949739	0.161582		0.424598	0.0973244		0.50959	0.0587352
0.104211	0.0729936		0.949902	0.161495		0.424577	0.0973244		0.509491	0.0587352
0.104209	0.0729936		0.950066	0.161495		0.424555	0.0973244		0.509392	0.0587352
0.104207	0.0729936		0.94979	0.161495		0.424536	0.0973244		0.509293	0.0587352
0.104205	0.0729936		0.949238	0.161408		0.424516	0.0973244		0.509194	0.0587352
0.104204	0.0729936		0.948962	0.161841		0.424496	0.0973244		0.509095	0.0587352
0.104202	0.0729936		0.948687	0.161322		0.424476	0.0973244		0.508997	0.0587352
0.104198	0.0729936		0.948411	0.161322		0.424443	0.0973244		0.508898	0.0587352
0.104193	0.0729936		0.948135	0.161149		0.424411	0.0973244		0.508874	0.0587352
0.104189	0.0729936		0.947859	0.161149		0.424378	0.0973244		0.50885	0.0587352
0.104185	0.0729936		0.94789	0.161149		0.424345	0.0973244		0.508803	0.0586667
0.104181	0.0729936		0.947921	0.161149		0.424296	0.0973244		0.508779	0.0586667
0.104176	0.0729936		0.947951	0.161149		0.424246	0.0973244		0.508756	0.0586667
0.104172	0.0729936		0.948013	0.160975		0.424196	0.0973244		0.508732	0.0586667
0.104168	0.0729936		0.948044	0.160975		0.424147	0.0973244		0.508708	0.0586667
0.104151	0.0729936		0.948075	0.160975		0.424122	0.0972139		0.508688	0.0586667
0.104134	0.0729936		0.948106	0.160975		0.424096	0.0972139		0.508668	0.0586667
0.104117	0.0729936		0.947978	0.160889		0.424071	0.0972139		0.508647	0.0586667
0.1041	0.0729936		0.94785	0.160802		0.424046	0.0972139		0.508627	0.0586667
0.104083	0.0729936		0.947722	0.160802		0.424046	0.0972139		0.508607	0.0586667
0.104066	0.0729936		0.947594	0.160802		0.424045	0.0972139		0.508586	0.0586667
0.104049	0.0729936		0.947465	0.160802		0.424044	0.0972139		0.508566	0.0586667
0.10423	0.0728911		0.947337	0.160802		0.424044	0.0972139		0.508546	0.0586667
0.104428	0.0728911		0.947209	0.160629		0.424051	0.0972139		0.50852	0.0586667
0.104626	0.0728911		0.947081	0.160629		0.424058	0.0972139		0.508494	0.0586667
0.104825	0.0728911		0.947426	0.160629		0.424065	0.0972139		0.508468	0.0586667
0.105023	0.0728911		0.948116	0.160629		0.424014	0.0975453		0.508442	0.0586667
0.105221	0.0728911		0.948461	0.160542		0.423956	0.0975453		0.508416	0.0586667
0.105419	0.0728911		0.948806	0.160542		0.423898	0.0979872		0.50839	0.0586667
0.105617	0.0728911		0.94915	0.160975		0.424133	0.0978767		0.508364	0.0586667
0.105592	0.0728911		0.949495	0.160456		0.424425	0.0978767		0.508338	0.0586667
0.105568	0.0728911		0.94984	0.160456		0.425011	0.0982081		0.509071	0.0586667
0.105543	0.0728911		0.949836	0.160456		0.426404	0.0975453		0.509804	0.0586667
0.105519	0.0728911		0.949834	0.160369		0.430583	0.0969929		0.510537	0.0586667
0.105494	0.0728911		0.949832	0.160369		0.430475	0.110249		0.511271	0.0586667
0.10547	0.0728911		0.94983	0.160369		0.430612	0.113563		0.512004	0.0585981
0.105445	0.0728911		0.949828	0.160369		0.431936	0.11036		0.512737	0.0585981
0.105421	0.0728911		0.949826	0.160369		0.431816	0.109145		0.51347	0.0585981
0.10634	0.0728911		0.952349	0.15985		0.431757	0.109145		0.514204	0.0585981
0.107259	0.0728911		0.95319	0.159503		0.435259	0.108592		0.515601	0.0585981
0.108179	0.0728911		0.956557	0.157512		0.436427	0.108592		0.516998	0.0585981
0.109098	0.0728911		0.959532	0.15985		0.437323	0.109255		0.518395	0.0609283
0.110017	0.0728911		0.96102	0.168509		0.438219	0.108592		0.523985	0.0705233
0.110937	0.0728911		0.965484	0.183489		0.439115	0.119639		0.525382	0.0709346
0.111856	0.0728911		0.96846	0.189984		0.440011	0.121186		0.525872	0.0705233
0.113547	0.0734037		0.968531	0.190417		0.439935	0.120744		0.526117	0.069838
0.11586	0.0896017		0.968673	0.189984		0.439782	0.121849		0.526608	0.0677819
0.116632	0.0837582		0.968743	0.189031		0.439706	0.122512		0.527099	0.066891
0.118945	0.0983159		0.968814	0.187819		0.439906	0.121517		0.527344	0.0666168
0.127794	0.0927798		0.968885	0.186953		0.440105	0.119308		0.530383	0.067028
0.130184	0.0940101		0.969101	0.185221		0.440305	0.119308		0.531903	0.0674392
0.131873	0.112258		0.969176	0.184788		0.440505	0.117982		0.534942	0.0714829
0.133642	0.114309		0.969325	0.184962		0.440566	0.117982		0.536462	0.0738131
0.133963	0.108363		0.9694	0.183749		0.440627	0.116878		0.537981	0.0753208
0.134044	0.107953		0.969475	0.183403		0.440689	0.116878		0.539501	0.0758691
0.134205	0.107235		0.96955	0.18297		0.44075	0.116878		0.539662	0.075595
0.134204	0.106825		0.969545	0.182537		0.442533	0.121296		0.539823	0.0746355
0.134203	0.10744		0.969386	0.180026		0.444315	0.114668		0.539985	0.074567
0.134203	0.10662		0.969228	0.176908		0.446098	0.121407		0.540146	0.0716885
0.134202	0.10744		0.969069	0.174311		0.44802	0.119529		0.540469	0.0691526
0.134202	0.106517		0.968989	0.174311		0.448614	0.133338		0.540759	0.0677819
0.134201	0.106517		0.969171	0.177601		0.449108	0.132454		0.540743	0.0677134
0.133933	0.106517		0.969216	0.177948		0.449093	0.128035		0.540727	0.0674392
0.133666	0.106517		0.969262	0.177688		0.449428	0.128035		0.540711	0.0673022
0.133398	0.106415		0.969307	0.179073		0.45013	0.127151		0.540695	0.0673022
0.13313	0.106415		0.969069	0.179679		0.450481	0.127151		0.540678	0.0672336
0.132594	0.106312		0.968786	0.179766		0.450239	0.127151		0.540662	0.0672336
0.132326	0.106312		0.968502	0.179766		0.449997	0.12693		0.540781	0.0672336
0.132059	0.106312		0.968219	0.179766		0.449755	0.126489		0.541017	0.0671651
0.132096	0.106312		0.967935	0.179766		0.449328	0.12693		0.541135	0.0671651
0.132134	0.106312		0.967652	0.179679		0.449142	0.126157		0.541254	0.0671651
0.132171	0.106312		0.967085	0.180026		0.44877	0.125936		0.541372	0.0670966
0.132209	0.106312		0.967806	0.179506		0.448745	0.125936		0.54149	0.0670966
0.132247	0.106312		0.969247	0.17942		0.44872	0.12682		0.541608	0.0670966
0.132284	0.10621		0.969968	0.179333		0.448695	0.125826		0.541514	0.067028
0.132322	0.10621		0.97141	0.179246		0.44867	0.125715		0.541419	0.067028
0.13236	0.10621		0.972852	0.17916		0.448689	0.125715		0.541324	0.067028
0.132312	0.10621		0.972621	0.179073		0.448707	0.125715		0.541229	0.067028
0.132264	0.10621		0.97239	0.179073		0.448726	0.125715		0.541134	0.067028
0.132217	0.10621		0.972159	0.179073		0.448744	0.125494		0.541039	0.067028
0.132169	0.106107		0.971697	0.178987		0.448736	0.125494		0.540944	0.0669595
0.132122	0.106107		0.971466	0.178813		0.448729	0.125384		0.54085	0.0669595
0.132074	0.106107		0.971235	0.1789		0.448721	0.125384		0.540693	0.0669595
0.132027	0.106107		0.971005	0.178813		0.448713	0.125384		0.540537	0.0669595
0.131979	0.106107		0.970737	0.178813		0.448672	0.125384		0.540381	0.0669595
0.132065	0.106005		0.970469	0.178813		0.44859	0.125273		0.540069	0.066891
0.132108	0.106005		0.969933	0.178727		0.44856	0.125826		0.539913	0.066891
0.132151	0.106005		0.969665	0.17864		0.448571	0.125826		0.539757	0.066891
0.132194	0.106005		0.969397	0.178727		0.448582	0.125163		0.539601	0.066891
0.132237	0.106005		0.969129	0.17864		0.448594	0.125163		0.539623	0.0668224
0.13228	0.106005		0.968861	0.17864		0.448547	0.125163		0.539646	0.0668224
0.132323	0.106005		0.968746	0.178467		0.448501	0.125163		0.539668	0.0668224
0.132335	0.106005		0.968688	0.178554		0.448454	0.125163		0.53969	0.0668224
0.132346	0.106005		0.968631	0.178467		0.448408	0.125163		0.539713	0.0668224
0.132358	0.106005		0.968573	0.178467		0.448514	0.125163		0.539735	0.0668224
0.13237	0.105902		0.968458	0.178381		0.44862	0.125052		0.539757	0.0667539
0.132381	0.105902		0.9684	0.178381		0.448832	0.124942		0.53978	0.0667539
0.132393	0.105902		0.968427	0.178294		0.448728	0.124942		0.539813	0.0667539
0.132404	0.105902		0.968441	0.178207		0.448623	0.124942		0.539847	0.0667539
0.132416	0.105902		0.968455	0.178294		0.448519	0.124942		0.539881	0.0667539
0.132344	0.105902		0.968468	0.178294		0.448415	0.124942		0.539914	0.0667539
0.132272	0.105902		0.968482	0.178121		0.448403	0.124831		0.539981	0.0666853
0.132201	0.105902		0.968496	0.178294		0.448392	0.124831		0.540015	0.0666853
0.132129	0.105902		0.968509	0.178121		0.448381	0.124831		0.540049	0.0666853
0.132057	0.105902		0.968619	0.178121		0.44837	0.124831		0.540038	0.0666853
0.131985	0.105902		0.96884	0.178034		0.448462	0.124831		0.540028	0.0666853
0.131913	0.105902		0.96895	0.178034		0.448554	0.124831		0.540018	0.0666853
0.131841	0.1058		0.96906	0.177948		0.448646	0.124831		0.539998	0.0666168
0.131854	0.1058		0.96917	0.177948		0.448738	0.124831		0.539988	0.0666168
0.131866	0.1058		0.96939	0.177948		0.448707	0.124831		0.539977	0.0666168
0.131878	0.1058		0.969243	0.177948		0.448677	0.124831		0.539967	0.0666168
0.13189	0.1058		0.96895	0.177861		0.448647	0.124721		0.539956	0.0666168
0.131903	0.1058		0.968804	0.177774		0.448617	0.124721		0.539945	0.0666168
0.131915	0.1058		0.968657	0.177774		0.448612	0.124721		0.539935	0.0666168
0.131927	0.1058		0.968511	0.177774		0.448606	0.124721		0.539924	0.0666168
0.13194	0.1058		0.968364	0.177774		0.448601	0.124721		0.539902	0.0665483
0.131837	0.1058		0.968252	0.177688		0.448596	0.124721		0.539891	0.0665483
0.131735	0.1058		0.968287	0.177688		0.448614	0.124721		0.53988	0.0665483
0.131632	0.1058		0.968321	0.177688		0.448632	0.124721		0.541251	0.0665483
0.131428	0.105697		0.96839	0.177601		0.448649	0.124611		0.542621	0.0665483
0.131325	0.105697		0.968424	0.177601		0.448667	0.124611		0.543992	0.0665483
0.131223	0.105697		0.968458	0.177601		0.448594	0.124611		0.545362	0.0665483
0.13112	0.105697		0.968493	0.177601		0.448521	0.1245		0.548103	0.0666853
0.131738	0.105697		0.968379	0.177515		0.448448	0.1245		0.549473	0.0670966
0.132356	0.105697		0.968151	0.177428		0.448375	0.1245		0.550844	0.00123364
0.132974	0.105697		0.968038	0.177428		0.448434	0.1245		0.551462	0.0718255
0.133591	0.105697		0.967924	0.177428		0.448493	0.1245		0.552699	0.0820374
0.134209	0.105697		0.96781	0.177428		0.448552	0.1245		0.553318	0.081352
0.134827	0.105697		0.967697	0.177341		0.448611	0.1245		0.553936	0.081352
0.135445	0.105697		0.967583	0.177341		0.448566	0.1245		0.557774	0.0812149
0.136062	0.105697		0.968636	0.177255		0.448521	0.1245		0.559756	0.0746355
0.13728	0.105697		0.969689	0.177168		0.448476	0.1245		0.560747	0.0746355
0.144584	0.131019		0.970742	0.176908		0.448431	0.12439		0.561738	0.0742243
0.146254	0.13348		0.973901	0.17483		0.44835	0.124279		0.564465	0.0814891
0.147609	0.129277		0.976692	0.181498		0.448269	0.124721		0.564837	0.0821744
0.148965	0.128046		0.977376	0.18704		0.448188	0.124169		0.565209	0.0819003
0.150854	0.128251		0.978745	0.197171		0.448107	0.124721		0.565954	0.0879314
0.155163	0.152343		0.981621	0.206869		0.448106	0.124058		0.566326	0.0872461
0.155182	0.152549		0.98176	0.207476		0.448105	0.124058		0.566572	0.0850529
0.1552	0.151523		0.981899	0.207476		0.451463	0.123395		0.566446	0.0820374
0.155256	0.14773		0.982038	0.207562		0.455622	0.123395		0.566383	0.0812149
0.155293	0.146705		0.982177	0.205224		0.456421	0.142838		0.56632	0.0808723
0.155312	0.14732		0.982315	0.203492		0.456941	0.142838		0.566194	0.0807352
0.155548	0.145577		0.982593	0.200288		0.458503	0.142175		0.56618	0.0800498
0.155783	0.145167		0.981792	0.19821		0.457675	0.142065		0.566173	0.0799128
0.155861	0.145065		0.981525	0.197864		0.457261	0.139855		0.566167	0.0797071
0.156027	0.14486		0.980991	0.197344		0.456848	0.139855		0.566153	0.079433
0.156113	0.144757		0.980724	0.197085		0.458646	0.13853		0.566146	0.079433
0.1562	0.144655		0.980457	0.196911		0.459545	0.13853		0.566145	0.0791589
0.156374	0.145475		0.980428	0.196738		0.460444	0.14339		0.566151	0.0791589
0.15646	0.144347		0.980398	0.197258		0.461054	0.136762		0.566162	0.0790218
0.156547	0.144347		0.980338	0.196392		0.461664	0.136762		0.566168	0.0790218
0.156619	0.144244		0.980309	0.196219		0.462275	0.136762		0.566174	0.0788847
0.15659	0.144142		0.980279	0.196132		0.46427	0.156647		0.56618	0.0788847
0.156575	0.144039		0.980249	0.195959		0.46444	0.156095		0.566114	0.0787476
0.156546	0.143937		0.98022	0.195872		0.465151	0.155653		0.566042	0.0787476
0.156531	0.143834		0.980264	0.195786		0.465691	0.155653		0.565969	0.0786791
0.156517	0.143834		0.980353	0.195612		0.468656	0.151676		0.565897	0.0786791
0.156517	0.143834		0.980397	0.195526		0.472244	0.170014		0.565825	0.0781308
0.156518	0.143834		0.980442	0.195439		0.47241	0.169903		0.565753	0.078542
0.156518	0.143732		0.980486	0.195439		0.472558	0.169903		0.565681	0.078542
0.156519	0.143732		0.980531	0.195266		0.472541	0.168467		0.565609	0.078542
0.156519	0.143629		0.980575	0.195266		0.472524	0.168909		0.56598	0.0784735
0.15652	0.143527		0.980714	0.195179		0.472546	0.166921		0.566165	0.0784735
0.156447	0.143424		0.980853	0.195179		0.472693	0.165485		0.56635	0.0784735
0.15641	0.143424		0.980992	0.195093		0.472757	0.165485		0.56672	0.0784735
0.156373	0.143424		0.98113	0.195093		0.472789	0.165595		0.566905	0.078405
0.156337	0.143424		0.981408	0.19492		0.472747	0.16449		0.567091	0.078405
0.1563	0.143424		0.981775	0.194747		0.472705	0.16449		0.56694	0.078405
0.156263	0.143322		0.981865	0.19466		0.472664	0.16449		0.566789	0.078405
0.156226	0.143322		0.981954	0.19466		0.472463	0.163607		0.566638	0.078405
0.156316	0.143322		0.982044	0.194573		0.472146	0.163386		0.566487	0.078405
0.156406	0.143322		0.982134	0.194487		0.471988	0.163386		0.566336	0.0783364
0.156587	0.143219		0.982224	0.194487		0.472234	0.163386		0.566185	0.0783364
0.156767	0.143117		0.982314	0.1944		0.47248	0.163165		0.566034	0.0783364
0.156858	0.143117		0.982404	0.1944		0.472973	0.162944		0.565883	0.0783364
0.156948	0.143117		0.982829	0.194314		0.472868	0.162944		0.565918	0.0783364
0.156923	0.143117		0.983042	0.194314		0.472764	0.162944		0.565954	0.0783364
0.156898	0.143014		0.983468	0.194227		0.47266	0.162833		0.565989	0.0783364
0.156873	0.143014		0.983893	0.19414		0.472556	0.162833		0.566024	0.0783364
0.156848	0.143014		0.984106	0.194054		0.472699	0.162612		0.566059	0.0783364
0.156798	0.142912		0.983885	0.194054		0.472771	0.162612		0.566095	0.0782679
0.156773	0.142912		0.983664	0.194054		0.472891	0.162502		0.56613	0.0782679
0.156748	0.142912		0.983221	0.193967		0.472987	0.162391		0.566165	0.0782679
0.156898	0.142809		0.982779	0.193881		0.473036	0.162391		0.566146	0.0782679
0.156973	0.142809		0.982558	0.193794		0.47307	0.163275		0.566126	0.0782679
0.157048	0.142809		0.982337	0.193794		0.473105	0.162281		0.566107	0.0782679
0.157199	0.142707		0.982496	0.193794		0.47314	0.162281		0.566087	0.0782679
0.157274	0.142707		0.982655	0.193707		0.473174	0.162281		0.566068	0.0782679
0.157349	0.142707		0.982814	0.193707		0.473161	0.16217		0.566049	0.0782679
0.157461	0.142707		0.982973	0.193621		0.473136	0.16217		0.566029	0.0782679
0.157573	0.142707		0.983133	0.193621		0.473094	0.16195		0.56601	0.0782679
0.157797	0.142604		0.983292	0.193621		0.473065	0.16195		0.566031	0.0781994
0.157909	0.142604		0.983451	0.193534		0.473036	0.16195		0.566042	0.0781994
0.158021	0.142604		0.98361	0.193621		0.473007	0.16195		0.566053	0.0781994
0.158133	0.142502		0.983625	0.193534		0.473028	0.16195		0.566064	0.0781994
0.159174	0.142912		0.983633	0.193448		0.473048	0.16195		0.566075	0.0781994
0.160103	0.143117		0.98364	0.193448		0.473068	0.161839		0.566086	0.0781994
0.161032	0.143322		0.983647	0.193448		0.473127	0.161729		0.566097	0.0781994
0.161961	0.143424		0.983655	0.193448		0.473166	0.161729		0.566202	0.0781994
0.16289	0.143424		0.983662	0.193361		0.473205	0.161729		0.566307	0.0781994
0.164748	0.143629		0.983624	0.193361		0.473244	0.161729		0.566412	0.0781994
0.165677	0.143527		0.983579	0.193361		0.473205	0.161618		0.566517	0.0781994
0.167009	0.150703		0.983488	0.193274		0.473166	0.161618		0.566622	0.0781994
0.16834	0.157264		0.983443	0.193188		0.473127	0.161618		0.566728	0.0781994
0.169006	0.15952		0.983398	0.193188		0.473088	0.161618		0.566833	0.0781994
0.170337	0.177256		0.983352	0.193188		0.472949	0.161397		0.566938	0.0781994
0.171003	0.176641		0.983307	0.193188		0.47281	0.161397		0.568106	0.0781994
0.171315	0.175		0.983288	0.193101		0.472671	0.161397		0.569274	0.0781308
0.171939	0.170694		0.98327	0.193015		0.472532	0.161397		0.570442	0.0781308
0.172251	0.169157		0.983261	0.193015		0.472677	0.161397		0.571609	0.0781308
0.172563	0.168234		0.983252	0.193015		0.472822	0.16206		0.576281	0.0807352
0.172875	0.167619		0.983242	0.192928		0.473112	0.161176		0.576881	0.0889595
0.173187	0.167311		0.983233	0.192928		0.47306	0.161287		0.577481	0.0958816
0.173499	0.167106		0.984073	0.192928		0.473009	0.161287		0.578081	0.092729
0.174351	0.167209		0.984912	0.192928		0.472957	0.160182		0.578381	0.0931402
0.176055	0.171515		0.985751	0.192928		0.472905	0.161066		0.578681	0.0925233
0.179463	0.194274		0.98743	0.192755		0.4729	0.161176		0.578551	0.0952648
0.180364	0.198785		0.98827	0.192668		0.472895	0.160955		0.57842	0.0911526
0.180414	0.197965		0.989109	0.192582		0.472889	0.161176		0.57829	0.0917009
0.180463	0.195914		0.989949	0.192755		0.472665	0.160955		0.57816	0.0903302
0.180512	0.198785		0.995825	0.201761		0.472446	0.160955		0.578029	0.0903302
0.180562	0.191608		1.00366	0.221504		0.472226	0.160955		0.577899	0.0896448
0.180611	0.190378		1.00562	0.223755		0.472007	0.160955		0.577638	0.0890965
0.18066	0.189763		1.0061	0.224188		0.472043	0.160955		0.583344	0.0947165
0.180622	0.18925		1.00705	0.228344		0.472115	0.160845		0.585246	0.094785
0.180535	0.189045		1.008	0.228518		0.472151	0.160734		0.587148	0.0958816
0.180448	0.18884		1.00943	0.224361		0.47215	0.160734		0.592371	0.102735
0.180361	0.188738		1.00948	0.224881		0.472149	0.160734		0.59213	0.101981
0.180186	0.188328		1.00963	0.217867		0.472146	0.160734		0.591889	0.10205
0.180099	0.188123		1.00968	0.217087		0.47231	0.160734		0.591647	0.0955389
0.180012	0.18802		1.00972	0.217087		0.472638	0.160624		0.591165	0.0927975
0.180128	0.187918		1.00977	0.216135		0.473461	0.160513		0.590924	0.0925919
0.180244	0.187713		1.00982	0.215788		0.47412	0.160513		0.590973	0.0925919
0.18036	0.187713		1.00931	0.215529		0.475439	0.156757		0.591022	0.0923177
0.180592	0.187508		1.00881	0.215356		0.47646	0.156205		0.591071	0.0920436
0.180708	0.187405		1.0083	0.215182		0.477482	0.158414		0.59112	0.0917695
0.180824	0.1872		1.00779	0.215009		0.478503	0.162723		0.591169	0.0917695
0.18094	0.1872		1.00728	0.214923		0.479863	0.169572		0.591267	0.0913582
0.180895	0.187097		1.00677	0.214749		0.480539	0.18316		0.591316	0.0912212
0.180805	0.186892		1.00627	0.214576		0.480877	0.186032		0.591404	0.0911526
0.18076	0.186892		1.00578	0.214663		0.480853	0.185701		0.591493	0.0910156
0.180715	0.186892		1.0058	0.21423		0.480828	0.186363		0.591581	0.0904673
0.18067	0.186687		1.00583	0.214143		0.480804	0.184596		0.59167	0.0908785
0.180624	0.186687		1.00585	0.214143		0.48078	0.187468		0.591758	0.0908099
0.18045	0.186482		1.00589	0.213883		0.480361	0.187579		0.591847	0.0908099
0.180385	0.18638		1.00594	0.21371		0.480152	0.181171		0.591935	0.0910841
0.180321	0.18638		1.00585	0.213624		0.479943	0.187689		0.592024	0.0906729
0.180256	0.186277		1.00575	0.213537		0.48153	0.180729		0.592107	0.0906729
0.180192	0.186277		1.00566	0.21345		0.486293	0.177084		0.59219	0.0906043
0.180127	0.186277		1.00556	0.213364		0.488423	0.198405		0.592273	0.0906043
0.180041	0.186175		1.00547	0.213277		0.488516	0.200614		0.59244	0.0904673
0.180019	0.186072		1.00528	0.213104		0.488956	0.197631		0.592523	0.0904673
0.179976	0.18597		1.00518	0.213104		0.489233	0.193654		0.592606	0.0903987
0.179954	0.185867		1.00516	0.212931		0.488908	0.193102		0.59269	0.0903987
0.179933	0.185867		1.00515	0.212844		0.489015	0.193102		0.592694	0.0903987
0.179911	0.185867		1.00513	0.212844		0.489283	0.192771		0.592698	0.0903302
0.179899	0.185765		1.00511	0.212671		0.48982	0.192218		0.592702	0.0903302
0.179908	0.185662		1.0051	0.212671		0.48956	0.193102		0.592706	0.0903302
0.179918	0.185765		1.00508	0.212585		0.489299	0.191997		0.59271	0.0903302
0.179927	0.185662		1.00516	0.212498		0.489039	0.191666		0.592714	0.0903302
0.179947	0.18556		1.00525	0.212498		0.488409	0.191224		0.592718	0.0903302
0.179956	0.18556		1.00533	0.212411		0.488225	0.191445		0.592722	0.0903302
0.179966	0.18556		1.00541	0.212411		0.48804	0.191003		0.592632	0.0901931
0.179964	0.185457		1.00557	0.212238		0.488121	0.191003		0.592542	0.0901931
0.179963	0.185457		1.00565	0.212238		0.488202	0.191003		0.592451	0.0901246
0.179962	0.185457		1.00573	0.212152		0.488282	0.190782		0.592361	0.0901246
0.179961	0.185457		1.00559	0.212152		0.488363	0.191003		0.592271	0.0901246
0.17996	0.185252		1.00545	0.212065		0.488216	0.190672		0.59218	0.0901246
0.179959	0.185457		1.00531	0.212065		0.488069	0.190561		0.59209	0.0901246
0.179959	0.185252		1.00517	0.211978		0.487923	0.191003		0.592	0.0901246
0.179966	0.185252		1.00504	0.211978		0.487776	0.19034		0.591965	0.0901246
0.179974	0.185252		1.0049	0.211892		0.488082	0.190119		0.591931	0.0901246
0.17999	0.18515		1.00476	0.211892		0.488234	0.190119		0.591897	0.090056
0.179998	0.18515		1.00462	0.211805		0.488466	0.190009		0.591862	0.090056
0.180005	0.18515		1.0044	0.211805		0.488624	0.189898		0.591828	0.090056
0.180013	0.18515		1.00419	0.211805		0.488703	0.189898		0.591794	0.0899875
0.180021	0.185047		1.00398	0.211719		0.488627	0.189898		0.591759	0.0899875
0.179909	0.185047		1.00376	0.211632		0.488551	0.189898		0.591725	0.0899875
0.179796	0.185047		1.00355	0.211632		0.488475	0.189788		0.591812	0.0899875
0.179683	0.185047		1.00334	0.211632		0.4884	0.189236		0.591899	0.0899875
0.179571	0.185047		1.00312	0.211632		0.488364	0.189678		0.591987	0.0899875
0.179346	0.184945		1.00304	0.211459		0.488328	0.189788		0.592074	0.089919
0.179233	0.184945		1.00311	0.211372		0.488291	0.189567		0.592161	0.089919
0.179147	0.184842		1.00317	0.211372		0.488255	0.189457		0.592248	0.089919
0.179174	0.184842		1.00324	0.211372		0.488346	0.189346		0.592335	0.089919
0.1792	0.184842		1.00331	0.211372		0.488392	0.189346		0.592423	0.089919
0.179227	0.184842		1.00337	0.211372		0.488437	0.189346		0.592421	0.089919
0.17928	0.18474		1.00342	0.211199		0.488587	0.189346		0.592419	0.0898504
0.179307	0.18474		1.00341	0.211199		0.488886	0.189236		0.592417	0.0898504
0.180937	0.184637		1.00339	0.211199		0.489036	0.189236		0.592415	0.0898504
0.184144	0.185252		1.00338	0.211199		0.489035	0.189125		0.592413	0.0898504
0.187352	0.193966		1.00336	0.211112		0.489035	0.189125		0.592411	0.0898504
0.188956	0.202065		1.00335	0.211026		0.489035	0.189125		0.592409	0.0898504
0.192163	0.219699		1.00333	0.211026		0.488999	0.189015		0.592407	0.0898504
0.192429	0.224825		1.00332	0.211026		0.488926	0.189015		0.592283	0.0898504
0.192961	0.228003		1.00335	0.211026		0.48889	0.188904		0.592158	0.0897819
0.193226	0.226055		1.00337	0.210853		0.488877	0.188904		0.592033	0.0897819
0.193492	0.223594		1.00339	0.210853		0.488798	0.188683		0.591909	0.0897819
0.193758	0.223799		1.0034	0.210853		0.48876	0.188794		0.591784	0.0897819
0.194289	0.219801		1.00344	0.210853		0.488723	0.188683		0.591659	0.0897819
0.1955	0.219288		1.00345	0.210766		0.488672	0.188683		0.591535	0.0897819
0.19671	0.219083		1.00345	0.210766		0.488647	0.188573		0.59141	0.0897819
0.19792	0.218878		1.00344	0.21068		0.488634	0.188573		0.591695	0.0897819
0.199131	0.218981		1.00343	0.21068		0.488574	0.188794		0.59198	0.0897819
0.201552	0.223287		1.00343	0.21068		0.488515	0.188462		0.592265	0.0897819
0.203896	0.243278		1.00342	0.21068		0.488455	0.188352		0.59255	0.0897134
0.203743	0.25599		1.00342	0.21068		0.488395	0.188352		0.592835	0.0897134
0.203666	0.254555		1.00341	0.21068		0.488447	0.188462		0.59312	0.0897134
0.20336	0.249224		1.00342	0.210593		0.48855	0.188352		0.593405	0.0897134
0.203498	0.247891		1.00346	0.210333		0.488602	0.188241		0.59369	0.0895078
0.203775	0.246251		1.00348	0.210333		0.488641	0.188794		0.59543	0.0894392
0.204051	0.245123		1.00349	0.210247		0.488681	0.188241		0.597171	0.0894392
0.204328	0.244098		1.00352	0.210333		0.488721	0.188131		0.600651	0.0917695
0.204467	0.243791		1.00571	0.2099		0.488761	0.188131		0.602392	0.0917695
0.20431	0.243483		1.00899	0.208255		0.488678	0.188131		0.604133	0.098623
0.204153	0.243278		1.01283	0.224361		0.488511	0.188131		0.605873	0.098623
0.203996	0.243073		1.01338	0.228864		0.488427	0.18791		0.607614	0.109589
0.203683	0.24256		1.01393	0.23354		0.488428	0.188131		0.607637	0.109589
0.203526	0.242355		1.01448	0.236657		0.488429	0.188021		0.60766	0.109589
0.203369	0.24215		1.01613	0.242286		0.48843	0.18791		0.607683	0.109589
0.203212	0.242048		1.01698	0.244018		0.488494	0.1878		0.607706	0.109589
0.203219	0.241843		1.01728	0.244191		0.488527	0.1878		0.607774	0.10205
0.203226	0.24174		1.01758	0.244191		0.488559	0.1878		0.607797	0.10157
0.203233	0.241535		1.01848	0.240987		0.48862	0.1878		0.607396	0.100199
0.20324	0.241433		1.01908	0.238389		0.488681	0.1878		0.606592	0.0996511
0.203247	0.241228		1.01912	0.236657		0.488742	0.1878		0.606191	0.0996511
0.203261	0.241023		1.01914	0.236311		0.488803	0.1878		0.605789	0.0999252
0.203268	0.24092		1.01916	0.235532		0.48876	0.187689		0.605387	0.0999252
0.20346	0.240715		1.01918	0.235185		0.488739	0.187689		0.604986	0.0999937
0.203556	0.240612		1.01919	0.235445		0.488718	0.187579		0.604584	0.0999937
0.203652	0.240715		1.01921	0.234666		0.48871	0.187579		0.604679	0.0999937
0.203748	0.240305		1.0192	0.234579		0.488702	0.187579		0.604773	0.0999937
0.203844	0.240305		1.01917	0.23406		0.488693	0.187579		0.604867	0.0999937
0.20394	0.240202		1.0191	0.234492		0.488685	0.187579		0.604961	0.0999937
0.204121	0.239997		1.019	0.233367		0.488696	0.187689		0.605056	0.0998567
0.204206	0.239895		1.01897	0.233713		0.488706	0.187468		0.60515	0.0998567
0.204376	0.239792		1.01899	0.23354		0.488716	0.187468		0.605244	0.0998567
0.204462	0.23969		1.019	0.232934		0.488726	0.187689		0.605339	0.0998567
0.204547	0.23969		1.01901	0.233713		0.488787	0.187358		0.605219	0.0998567
0.204632	0.239587		1.01902	0.232761		0.488849	0.187358		0.605099	0.0997881
0.204717	0.239485		1.01903	0.232068		0.48891	0.187579		0.604979	0.0997881
0.204712	0.239382		1.01904	0.232587		0.491481	0.189015		0.604858	0.0997196
0.204708	0.23928		1.01905	0.232501		0.493552	0.188904		0.604738	0.0997196
0.204703	0.23928		1.01867	0.232328		0.497551	0.203044		0.604618	0.0997196
0.204699	0.239177		1.01829	0.232154		0.497846	0.215417		0.604498	0.0997196
0.204694	0.239177		1.0181	0.232068		0.498141	0.219836		0.604298	0.0996511
0.20469	0.239177		1.01791	0.232068		0.498607	0.219284		0.604217	0.0996511
0.204685	0.238972		1.01772	0.231895		0.498778	0.217516		0.604137	0.0996511
0.20468	0.238972		1.01753	0.231895		0.499118	0.213208		0.604056	0.0996511
0.204697	0.23887		1.01743	0.231895		0.499103	0.211993		0.603976	0.0996511
0.204714	0.238665		1.01723	0.231722		0.499072	0.209783		0.603895	0.0995825
0.204722	0.238665		1.01713	0.231635		0.499057	0.20912		0.603815	0.0995825
0.204731	0.238562		1.01703	0.231548		0.499059	0.208678		0.603734	0.0995825
0.204739	0.238562		1.01693	0.231548		0.499061	0.208126		0.603782	0.0995825
0.204747	0.23846		1.01683	0.231462		0.499064	0.206469		0.603829	0.0995825
0.204773	0.23846		1.01673	0.231462		0.499943	0.206359		0.603877	0.099514
0.204799	0.23846		1.01682	0.231289		0.500822	0.205033		0.603924	0.099514
0.204825	0.238357		1.01687	0.231289		0.501702	0.206359		0.603971	0.099514
0.204851	0.238357		1.01691	0.231202		0.503496	0.214975		0.604019	0.099514
0.204903	0.238767		1.01696	0.231202		0.505326	0.227127		0.604066	0.099514
0.204929	0.238152		1.01705	0.231115		0.506931	0.241046		0.604114	0.099514
0.205112	0.238049		1.0171	0.231115		0.507621	0.241709		0.604133	0.099514
0.20527	0.237947		1.01707	0.230942		0.507542	0.24182		0.604152	0.0994455
0.205427	0.237947		1.01705	0.230942		0.507462	0.241046		0.604171	0.0994455
0.205585	0.237844		1.01703	0.230856		0.507383	0.2395		0.60419	0.0994455
0.205742	0.237844		1.01701	0.230856		0.507304	0.23718		0.604209	0.0994455
0.205899	0.237844		1.01699	0.230769		0.507206	0.234308		0.604228	0.0994455
0.206214	0.237742		1.01697	0.230769		0.507108	0.242372		0.604247	0.0994455
0.206112	0.237639		1.01694	0.230769		0.506913	0.226243		0.604267	0.0994455
0.206009	0.237639		1.01693	0.230596		0.506735	0.224034		0.60421	0.0993769
0.205906	0.237639		1.01694	0.230596		0.506557	0.222598		0.604153	0.0993769
0.205803	0.237537		1.01695	0.230509		0.506379	0.221603		0.604096	0.0993769
0.205701	0.237537		1.01696	0.230509		0.506008	0.219725		0.604039	0.0993769
0.205598	0.237434		1.01697	0.230423		0.505963	0.219615		0.603982	0.0993769
0.205495	0.237434		1.01698	0.230423		0.505918	0.219284		0.603925	0.0993769
0.205393	0.237332		1.01699	0.230336		0.505873	0.219173		0.603868	0.0993769
0.20562	0.237332		1.017	0.230336		0.505828	0.219063		0.603811	0.0993769
0.205847	0.237332		1.01698	0.230336		0.506022	0.218621		0.603766	0.0993769
0.206301	0.237332		1.01696	0.230336		0.506027	0.218621		0.603721	0.0993769
0.206755	0.237332		1.01692	0.230163		0.506038	0.21851		0.603676	0.0993084
0.206983	0.237332		1.01689	0.230163		0.506043	0.218179		0.603631	0.0993084
0.20721	0.237639		1.01687	0.230163		0.506127	0.218068		0.603586	0.0993084
0.209791	0.23969		1.01685	0.230163		0.506115	0.217847		0.603541	0.0993084
0.211082	0.243791		1.01683	0.230076		0.505909	0.217516		0.603496	0.0993084
0.213664	0.260809		1.0168	0.230076		0.505992	0.217516		0.603451	0.0992399
0.214955	0.261014		1.01678	0.22999		0.506075	0.217516		0.603626	0.0992399
0.217368	0.29177		1.01676	0.22999		0.506026	0.217295		0.603801	0.0992399
0.2172	0.292487		1.01673	0.22999		0.505893	0.217406		0.603976	0.0992399
0.217031	0.290642		1.01671	0.229903		0.50576	0.217185		0.604151	0.0992399
0.216694	0.285926		1.01669	0.229903		0.505628	0.217185		0.604325	0.0992399
0.216526	0.283876		1.01666	0.229816		0.505647	0.217074		0.6045	0.0992399
0.216358	0.281825		1.01664	0.229816		0.505666	0.216964		0.604675	0.0992399
0.216729	0.278545		1.01664	0.22973		0.505685	0.216853		0.60485	0.0992399
0.216999	0.278032		1.01664	0.22973		0.505704	0.216853		0.604856	0.0992399
0.217539	0.277212		1.01664	0.22973		0.505764	0.216853		0.604861	0.0991713
0.218348	0.276289		1.01664	0.22973		0.505883	0.216743		0.604867	0.0991713
0.218187	0.276084		1.01664	0.22973		0.506002	0.216632		0.604873	0.0991713
[truncated: 9,555 more rows]
