# Supplementary material for: Programming mechanics in knitted materials, stitch by stitch
Source: Nat Commun. 2024 Mar 23;15:2622. doi: 10.1038/s41467-024-46498-z (PMC10960873; doi:10.1038/s41467-024-46498-z)
Supplement: Supplementary file 3 — Source Data [file 41467_2024_46498_MOESM3_ESM.zip › SourceData/Source Data for Supplementary Information/Tables_S12_S18.xlsx]

## Sheet: TableS12
Table S12
	Y_x (N/mm)	Y_y (N/mm)	nu_yx	nu_xy
Stockinette (experiment)	0.122 +- 0.018	0.545 +- 0.038	0.420 +- 0.003	0.412 +- 0.020
Stockinette (simulation)	0.298	0.536	0.441	0.359
Garter (experiment)	0.051 +- 0.006	0.028 +- 0.002	0.561 +- 0.006	0.177 +- 0.002
Garter (simulation)	0.188	0.047	0.459	0.21
Rib (experiment)	0.003 +- 0.005	0.046 +- 0.006	0.205 +- 0.003	0.289 +- 0.006
Rib (simulation)	0.008	0.026	0.195	0.439
Seed (experiment)	0.035 +- 0.005	0.041 +- 0.003	0.435 +- 0.006	0.165 +- 0.008
Seed (simulation)	0.107	0.18	0.359	0.168

## Sheet: TableS18
Table S17
	Y_x (N/mm)	Y_y (N/mm)	nu_yx	nu_xy
Stockinette (experiment)	0.122 +- 0.018	0.545 +- 0.038	0.420 +- 0.003	0.412 +- 0.020
Stockinette (simulation)	0.298	0.536	0.441	0.359
Stockinette (RS model)	0.312	0.602	N/A	N/A
Garter (experiment)	0.051 +- 0.006	0.028 +- 0.002	0.561 +- 0.006	0.177 +- 0.002
Garter (simulation)	0.188	0.047	0.459	0.21
Garter (RS model)	0.099	0.052	N/A	N/A
Rib (experiment)	0.003 +- 0.005	0.046 +- 0.006	0.205 +- 0.003	0.289 +- 0.006
Rib (simulation)	0.008	0.026	0.195	0.439
Rib (RS model)	0.029	0.099	N/A	N/A
Seed (experiment)	0.035 +- 0.005	0.041 +- 0.003	0.435 +- 0.006	0.165 +- 0.008
Seed (simulation)	0.107	0.18	0.359	0.168
Seed (RS model)	0.079	0.033	N/A	N/A

## Sheet: Stockinette (Cotton) exp
Raw data for generating table S10 (stockinette)
Stockinette (x-stretch) data				Stockinette (x-stretch) data -- bin-averaged				Stockinette (y-stretch) data				Stockinette (y-stretch) data -- bin-averaged
strain (xx)	strain (yy)	stress (xx) [N/mm]		strain (xx)	strain (yy)	stress (xx) [N/mm]		strain (xx)	strain (yy)	stress (yy) [N/mm]		strain (xx)	strain (yy)	stress (yy) [N/mm]
0	0	0		0	-6.93889e-18	0		0	0	0		0	-8.67362e-19	0
-1.74017e-05	-5.02871e-05	0		0.0320551	-0.0113447	0.00469704		0.000116938	0.00013015	0		-0.00478036	0.0104611	0.00877714
-3.47692e-05	-0.000100574	0		0.0632018	-0.0206678	0.00855705		0.000233876	0.000260305	0		-0.00916856	0.0210209	0.0168342
-5.21026e-05	-0.000150861	0		0.0937035	-0.0301885	0.0124989		0.000350814	0.000390464	0		-0.0128071	0.0320979	0.0235148
-6.94018e-05	-0.000201148	0		0.126354	-0.0427656	0.0177062		0.000467751	0.000520627	0		-0.0161667	0.0430062	0.0296593
-0.00048068	-0.000214606	0		0.155439	-0.0578235	0.0240281		0.000584689	0.000650794	0		-0.0194623	0.0539465	0.0356266
-0.000891955	-0.000227956	0		0.203667	-0.0658548	0.0274506		0.000701627	0.000780966	0		-0.0233715	0.0648454	0.0427048
-0.00130323	-0.000241199	0		0.225976	-0.0720415	0.030087		0.000818565	0.000911143	0		-0.0275361	0.0756098	0.0502455
-0.0017145	-0.000254335	0		0.25403	-0.0808412	0.0338369		0.000935503	0.00104132	0		-0.0315585	0.0861387	0.0575286
-0.00121305	-0.000438269	0		0.28398	-0.0937879	0.0393541		0.00092995	0.00106174	0		-0.0368421	0.0965801	0.0670953
-0.000711384	-0.000622027	0		0.313816	-0.109453	0.0460296		0.000924401	0.00108217	0		-0.0424636	0.106666	0.0772739
-0.000209499	-0.000805609	0		0.341798	-0.127117	0.0535571		0.000918857	0.0011026	0		-0.0467835	0.117169	0.0864424
0.000292604	-0.000989015	0		0.368906	-0.145722	0.0614854		0.000913318	0.00112303	0		-0.0509255	0.127969	0.100988
0.000234664	-0.00140496	0		0.399792	-0.158227	0.0717153		0.000907784	0.00114347	0		-0.0551751	0.13865	0.11591
0.000176725	-0.00182089	0		0.432694	-0.166986	0.0849505		0.000902255	0.00116392	0		-0.0595436	0.149311	0.131251
0.000118787	-0.0022368	0		0.463669	-0.177682	0.101112		0.000896731	0.00118437	0		-0.0636676	0.160039	0.14646
6.08491e-05	-0.0026527	0		0.494046	-0.191794	0.122436		0.000891212	0.00120483	0		-0.0668576	0.171079	0.166608
-0.000353315	-0.00258625	0		0.522683	-0.208906	0.148293		0.000886922	0.00142379	0		-0.070556	0.181979	0.189968
-0.000767429	-0.0025198	0		0.553184	-0.221426	0.185461		0.000882633	0.00164275	0		-0.0738753	0.192979	0.212371
-0.00118149	-0.00245335	0		0.583759	-0.234646	0.248896		0.000878344	0.00186172	0		-0.0769885	0.203951	0.24149
-0.00159551	-0.00238689	0		0.614073	-0.247795	0.394793		0.000874055	0.00208069	0		-0.0801958	0.214927	0.271489
-0.00163095	-0.0024648	0						0.000869766	0.00229967	0
-0.0016664	-0.00254258	0						0.000865477	0.00251865	0
-0.00170184	-0.00262022	0						0.000861188	0.00273764	0
-0.00173728	-0.00269773	0						0.000856899	0.00295663	0
-0.00125558	-0.00270122	0						0.000848499	0.00299744	0
-0.000772948	-0.00270465	0						0.000840101	0.00303825	0
-0.000289376	-0.00270802	0						0.000831703	0.00307906	0
0.000195131	-0.00271133	0						0.000823306	0.00311987	0
0.00108972	-0.00276334	0						0.000814909	0.00316068	0
0.00198832	-0.00281508	0						0.000806513	0.00320149	0
0.00289092	-0.00286656	0						0.000798118	0.0032423	0
0.00379751	-0.00291778	0						0.000789723	0.00328311	0
0.00338235	-0.00291753	0						0.000105256	0.00359638	0
0.0029672	-0.00291719	0						-0.000579187	0.00390988	0
0.00255205	-0.00291678	0						-0.00126361	0.00422361	0
0.00213691	-0.00291629	0						-0.001948	0.00453757	0
0.00266198	-0.00291626	0						-0.00263237	0.00485176	0
0.00318704	-0.00291623	0						-0.00331672	0.00516618	0
0.00371211	-0.00291619	0						-0.00400105	0.00548083	0
0.00423719	-0.00291616	0						-0.00468535	0.00579571	0
0.00421902	-0.00289048	0						-0.00904331	0.0130028	0.0204013
0.00420085	-0.0028648	0						-0.00966575	0.014035	0.0171207
0.00418269	-0.00283909	0						-0.00963447	0.0138949	0.0171207
0.00416452	-0.00281337	0						-0.0096032	0.013755	0.0171207
0.00399766	-0.00286077	0						-0.00957192	0.0136154	0.0171207
0.00383081	-0.00290812	0						-0.00950936	0.013337	0.0167106
0.00366395	-0.00295543	0						-0.00947808	0.0131982	0.0163005
0.00349709	-0.0030027	0						-0.0094468	0.0130597	0.0163005
0.00345468	-0.00297184	0						-0.00941552	0.0129214	0.0163005
0.00341228	-0.00294097	0						-0.00934354	0.0128768	0.0156854
0.00336987	-0.0029101	0						-0.00930754	0.0128545	0.0154804
0.00332746	-0.00287923	0						-0.00923553	0.01281	0.0152754
0.00332773	-0.00288172	0						-0.00919951	0.0127877	0.0152754
0.00332799	-0.00288421	0						-0.00916348	0.0127654	0.0152754
0.00332825	-0.0028867	0						-0.00912745	0.0127431	0.0152754
0.00332852	-0.00288918	0						-0.00915124	0.0128562	0.0152754
0.00333013	-0.00288557	0						-0.00917503	0.0129694	0.0152754
0.00333173	-0.00288195	0						-0.00919881	0.0130825	0.0152754
0.00333334	-0.00287834	0						-0.0092226	0.0131957	0.0152754
0.00333495	-0.00287473	0						-0.00924639	0.0133089	0.0151728
0.003529	-0.00290944	0						-0.00927018	0.0134221	0.0151728
0.00372308	-0.0029441	0						-0.00929397	0.0135353	0.0151728
0.00391719	-0.00297871	0						-0.00931776	0.0136486	0.0151728
0.00411134	-0.00301327	0						-0.00933288	0.0136173	0.0151728
0.00569477	-0.00300959	0						-0.00934801	0.0135861	0.0151728
0.00727822	-0.00300564	0						-0.00936313	0.0135549	0.0151728
0.00886168	-0.00300142	0						-0.00937826	0.0135237	0.0151728
0.0104452	-0.00299694	0						-0.00939338	0.0134925	0.0151728
0.0125112	-0.00205619	0.000775392						-0.0094085	0.0134613	0.0151728
0.0135444	-0.00158581	0.00124063						-0.00942362	0.0134301	0.0151728
0.0145776	-0.00111542	0.00186094						-0.00943874	0.0133989	0.0151728
0.014747	-0.00147988	0.0021711						-0.00943227	0.0135742	0.0151728
0.0149165	-0.0018443	0.00248125						-0.0094258	0.0137494	0.0151728
0.015086	-0.00220866	0.00263633						-0.00941933	0.0139247	0.0151728
0.0152556	-0.00257297	0.00263633						-0.00941286	0.0140999	0.0151728
0.0149696	-0.00259116	0.00248125						-0.00940639	0.0142752	0.0151728
0.0146835	-0.0026093	0.00232618						-0.00939991	0.0144505	0.0151728
0.0143975	-0.00262739	0.0021711						-0.00939344	0.0146257	0.0151728
0.0141115	-0.00264544	0.00201602						-0.00938697	0.014801	0.0151728
0.0136921	-0.00262764	0.00186094						-0.00940504	0.0149759	0.0151728
0.0134824	-0.00261875	0.00170586						-0.00942311	0.0151507	0.0151728
0.0132727	-0.00260985	0.00170586						-0.00944117	0.0153256	0.0151728
0.0137003	-0.00258693	0.00170586						-0.00945922	0.0155004	0.0151728
0.014128	-0.0025639	0.00170586						-0.00947726	0.0156753	0.0151728
0.0145556	-0.00254076	0.00170586						-0.0094953	0.0158502	0.0151728
0.0149833	-0.00251751	0.00170586						-0.00951333	0.0160251	0.0151728
0.0149835	-0.00246841	0.00170586						-0.00953135	0.0161999	0.0151728
0.0149837	-0.00241926	0.00170586						-0.00955395	0.0159038	0.0151728
0.0149839	-0.00237006	0.00170586						-0.00957656	0.0156077	0.0151728
0.0149841	-0.0023208	0.00170586						-0.00959917	0.0153116	0.0151728
0.0147554	-0.00191466	0.00170586						-0.00962177	0.0150155	0.0151728
0.0145269	-0.00150851	0.00170586						-0.00964437	0.0147194	0.0151728
0.0142984	-0.00110235	0.00170586						-0.00966698	0.0144233	0.0151728
0.01407	-0.000696188	0.00170586						-0.00968958	0.0141272	0.0151728
0.014323	-0.000903932	0.00170586						-0.00971218	0.0138312	0.0151728
0.0145761	-0.0011116	0.00170586						-0.0097205	0.0139875	0.0151728
0.0148293	-0.00131921	0.00170586						-0.00972883	0.0141439	0.0151728
0.0150827	-0.00152674	0.00170586						-0.00973715	0.0143003	0.0151728
0.0150374	-0.00153351	0.00170586						-0.00974547	0.0144566	0.0151728
0.014992	-0.00154028	0.00170586						-0.00975379	0.014613	0.0151728
0.0149466	-0.00154704	0.00170586						-0.00976211	0.0147694	0.0151728
0.0149013	-0.00155381	0.00170586						-0.00977044	0.0149258	0.0151728
0.0149282	-0.00194167	0.00170586						-0.00977876	0.0150821	0.0151728
0.0149551	-0.00232941	0.00170586						-0.00973237	0.0149274	0.0151728
0.0149821	-0.00271702	0.00170586						-0.00968599	0.0147727	0.0151728
0.015009	-0.00310451	0.00170586						-0.00963961	0.014618	0.0151728
0.0150323	-0.00313537	0.00170586						-0.00959323	0.0144633	0.0151728
0.0150557	-0.00316624	0.00170586						-0.00954684	0.0143086	0.0151728
0.015079	-0.0031971	0.00170586						-0.00950046	0.0141539	0.0151728
0.0151024	-0.00322797	0.00170586						-0.00945407	0.0139992	0.0151728
0.0151836	-0.0032366	0.00170586						-0.00940769	0.0138445	0.0151728
0.0152649	-0.00324508	0.00170586						-0.00939504	0.0138889	0.0151728
0.0153462	-0.00325341	0.00170586						-0.00938239	0.0139334	0.0151728
0.0154274	-0.00326158	0.00170586						-0.00936973	0.0139778	0.0151728
0.0153435	-0.00327429	0.00170586						-0.00935708	0.0140222	0.0151728
0.0152595	-0.00328701	0.00170586						-0.00934442	0.0140666	0.0151728
0.0151756	-0.00329973	0.00170586						-0.00933175	0.014111	0.0151728
0.0150916	-0.00331245	0.00170586						-0.00931909	0.0141554	0.0151728
0.0151334	-0.00329439	0.00170586						-0.00930642	0.0141999	0.0151728
0.0151752	-0.00327618	0.00170586						-0.00965963	0.0144037	0.0151728
0.015217	-0.00325781	0.00170586						-0.0100128	0.0146075	0.0151728
0.0152588	-0.00323928	0.00170586						-0.010366	0.0148114	0.0151728
0.0152142	-0.00324044	0.00170586						-0.0107192	0.0150153	0.0151728
0.0151695	-0.00324154	0.00170586						-0.0110724	0.0152192	0.0151728
0.0151249	-0.00324258	0.00170586						-0.0114256	0.0154232	0.0151728
0.0150803	-0.00324356	0.00170586						-0.0117787	0.0156272	0.0151728
0.0150226	-0.00358207	0.00170586						-0.0121319	0.0158312	0.0151728
0.0149649	-0.00392059	0.00170586						-0.0125733	0.0164821	0.0151728
0.0149073	-0.0042591	0.00170586						-0.0130146	0.017133	0.0151728
0.0148496	-0.00459761	0.00170586						-0.0143388	0.0190859	0.0201963
0.0148681	-0.00429217	0.00170586						-0.0147802	0.0197369	0.0235794
0.0148866	-0.00398672	0.00170586						-0.0152215	0.0203878	0.0235794
0.0149051	-0.00368127	0.00170586						-0.0162669	0.0226177	0.0245021
0.0149236	-0.00337582	0.00170586						-0.0165688	0.0234073	0.023887
0.0149997	-0.00334081	0.00170586						-0.0168708	0.0241969	0.0234769
0.0150757	-0.0033058	0.00170586						-0.0171727	0.0249867	0.0232719
0.0151517	-0.00327079	0.00170586						-0.0180785	0.0273566	0.0233744
0.0152277	-0.00323578	0.00170586						-0.0188737	0.0287581	0.0223492
0.0151901	-0.00324476	0.00170586						-0.0196689	0.0301599	0.0224517
0.0151525	-0.00325373	0.00170586						-0.020464	0.0315621	0.0245021
0.0151149	-0.00326271	0.00170586						-0.0212592	0.0329645	0.0245021
0.0150773	-0.00327168	0.00170586						-0.0220543	0.0343673	0.0239895
0.0150118	-0.0032136	0.00170586						-0.0228494	0.0357704	0.0239895
0.0149464	-0.00315552	0.00170586						-0.0236446	0.0371738	0.0306532
0.014881	-0.00309743	0.00170586						-0.0243733	0.0388973	0.0331137
0.0148157	-0.00303935	0.00170586						-0.0243402	0.0390573	0.0331137
0.0153607	-0.00298639	0.00170586						-0.024307	0.0392174	0.0320885
0.0159058	-0.00293338	0.00170586						-0.0242739	0.0393775	0.0320885
0.016451	-0.00288032	0.00170586						-0.0241744	0.0398583	0.0310633
0.0169961	-0.00282721	0.00170586						-0.0241781	0.0397834	0.0306532
0.0206008	-0.00298898	0.00170586						-0.0241819	0.0397086	0.0306532
0.0242056	-0.00315069	0.00170586						-0.0241856	0.0396338	0.0306532
0.0278103	-0.00331235	0.00170586						-0.0241893	0.0395589	0.0303457
0.0324692	-0.00299324	0.00263633						-0.0241931	0.0394841	0.0303457
0.032997	-0.00275269	0.00294649						-0.0241968	0.0394093	0.0302432
0.0334852	-0.00251326	0.00325665						-0.0242005	0.0393345	0.0302432
0.0334455	-0.00251442	0.00325665						-0.0242042	0.0392597	0.0302432
0.0334063	-0.00251547	0.00325665						-0.0241884	0.0387965	0.0302432
0.0333675	-0.00251642	0.00325665						-0.0241804	0.038565	0.0302432
0.0347724	-0.0021525	0.00325665						-0.0241725	0.0383336	0.0301406
0.0361776	-0.00178857	0.00325665						-0.0241646	0.0381021	0.0301406
0.037583	-0.00142463	0.00325665						-0.0241566	0.0378707	0.0301406
0.0389887	-0.00106068	0.00310157						-0.0241487	0.0376394	0.0301406
0.0446062	-0.0019522	0.00294649						-0.0241407	0.0374081	0.0301406
0.0474155	-0.00239768	0.00294649						-0.0241074	0.0374342	0.0301406
0.0505162	-0.00346301	0.00387696						-0.0240741	0.0374604	0.0301406
0.0508072	-0.00408306	0.00449727						-0.0240408	0.0374866	0.0301406
0.0510983	-0.00470311	0.00527266						-0.0240075	0.0375128	0.0301406
0.0513895	-0.00532315	0.0057379						-0.0239742	0.037539	0.0300381
0.0514962	-0.0053712	0.00604806						-0.0239409	0.0375652	0.0300381
0.0516029	-0.00541924	0.00604806						-0.0239076	0.0375914	0.0300381
0.0517097	-0.00546728	0.0057379						-0.0238743	0.0376176	0.0300381
0.0518166	-0.00551532	0.00527266						-0.0239126	0.0377641	0.0300381
0.0531189	-0.00556614	0.00480743						-0.0239509	0.0379106	0.0300381
0.0570263	-0.00571851	0.00434219						-0.0239892	0.0380572	0.0300381
0.0578391	-0.00637281	0.00449727						-0.0240275	0.0382037	0.0300381
0.0594648	-0.00767992	0.00542774						-0.0240658	0.0383503	0.0300381
0.0603205	-0.0084476	0.00713361						-0.0241041	0.0384969	0.0300381
0.0603635	-0.00856247	0.00759884						-0.0241424	0.0386436	0.0300381
0.0604065	-0.00867735	0.00744376						-0.0241807	0.0387902	0.0300381
0.0604495	-0.00879222	0.00713361						-0.0241846	0.0387765	0.0300381
0.0605164	-0.00866087	0.00666837						-0.0241886	0.0387628	0.0300381
0.0605834	-0.00852953	0.00728868						-0.0241925	0.0387492	0.0300381
0.0607173	-0.00826682	0.00589298						-0.0241964	0.0387355	0.0299356
0.0609217	-0.00829536	0.00589298						-0.0242003	0.0387218	0.0299356
0.0611261	-0.00832388	0.0057379						-0.0242043	0.0387081	0.0299356
0.0613304	-0.00835237	0.00558282						-0.0242082	0.0386944	0.0299356
0.0615348	-0.00838085	0.00542774						-0.0242121	0.0386807	0.0299356
0.0611318	-0.00834974	0.00527266						-0.0242135	0.0386656	0.0299356
0.0607289	-0.00831863	0.00511759						-0.0242148	0.0386505	0.0299356
0.059923	-0.00825641	0.00496251						-0.0242162	0.0386354	0.0299356
0.0603618	-0.00804502	0.00496251						-0.0242175	0.0386203	0.0299356
0.0608007	-0.00783342	0.00480743						-0.0242188	0.0386052	0.0299356
0.0612395	-0.00762161	0.00480743						-0.0242202	0.0385901	0.0299356
0.0616783	-0.00740958	0.00480743						-0.0242215	0.038575	0.0299356
0.0614328	-0.00721329	0.00480743						-0.0242229	0.0385599	0.0299356
0.0611874	-0.00701673	0.00480743						-0.0242195	0.038568	0.0299356
0.0609421	-0.00681993	0.00480743						-0.024216	0.038576	0.0299356
0.0606967	-0.00662286	0.00480743						-0.0242126	0.0385841	0.0299356
0.0605591	-0.00664029	0.00480743						-0.0242092	0.0385922	0.0299356
0.0604214	-0.00665772	0.00480743						-0.0242058	0.0386002	0.0299356
0.0602838	-0.00667514	0.00480743						-0.0242024	0.0386083	0.0299356
0.0601461	-0.00669257	0.00480743						-0.024199	0.0386164	0.0299356
0.060231	-0.00668841	0.00480743						-0.0241956	0.0386244	0.0299356
0.0603159	-0.00668425	0.00480743						-0.0241998	0.0386729	0.0299356
0.0604009	-0.00668008	0.00480743						-0.024204	0.0387214	0.0299356
0.0604858	-0.0066759	0.00480743						-0.0242082	0.03877	0.0299356
0.0605515	-0.00692926	0.00480743						-0.0242124	0.0388185	0.0299356
0.060618	-0.00718262	0.00480743						-0.0242166	0.0388671	0.0299356
0.0606852	-0.00743598	0.00480743						-0.0242208	0.0389157	0.0299356
0.060753	-0.00768933	0.00480743						-0.024225	0.0389644	0.0299356
0.0607518	-0.00789769	0.00480743						-0.0242292	0.0390131	0.0299356
0.0607507	-0.00810604	0.00480743						-0.024215	0.0390442	0.0299356
0.0607495	-0.00831438	0.00480743						-0.0242009	0.0390753	0.0299356
0.0607483	-0.00852272	0.00480743						-0.0241868	0.0391064	0.0299356
0.0607414	-0.00850546	0.00480743						-0.0241726	0.0391375	0.0299356
0.0607344	-0.00848821	0.00480743						-0.0241585	0.0391686	0.0299356
0.0607274	-0.00847095	0.00480743						-0.0241444	0.0391997	0.0299356
0.0607204	-0.0084537	0.00480743						-0.0241302	0.0392308	0.0299356
0.0607492	-0.00841982	0.00480743						-0.0241161	0.039262	0.0299356
0.0608067	-0.00835201	0.00465235						-0.0245016	0.0400009	0.0299356
0.0608355	-0.00831807	0.00465235						-0.0248871	0.0407398	0.0299356
0.0608119	-0.00824562	0.00465235						-0.0252726	0.0414787	0.0299356
0.0607884	-0.00817315	0.00465235						-0.0256581	0.0422176	0.0299356
0.0607648	-0.00810064	0.00465235						-0.0260436	0.0429566	0.0299356
0.0607413	-0.0080281	0.00465235						-0.026429	0.0436955	0.0299356
0.0607535	-0.00804391	0.00465235						-0.0268145	0.0444344	0.0299356
0.0607658	-0.00805971	0.00465235						-0.0271999	0.0451734	0.0299356
0.0607781	-0.00807551	0.00465235						-0.0278019	0.0460331	0.034754
0.0607904	-0.0080913	0.00465235						-0.0280025	0.0463197	0.0389573
0.0608995	-0.00808117	0.00465235						-0.0282032	0.0466063	0.0389573
0.0610085	-0.00807103	0.00465235						-0.0284038	0.0468929	0.0397774
0.0611176	-0.00806088	0.00465235						-0.0286045	0.0471795	0.0399825
0.0612267	-0.00805074	0.00465235						-0.0288051	0.0474662	0.0397774
0.0616595	-0.00826378	0.00465235						-0.0287688	0.0476679	0.03988
0.0620934	-0.00847665	0.00465235						-0.0287324	0.0478698	0.0394699
0.0625284	-0.00868934	0.00465235						-0.0286961	0.0480718	0.0374195
0.0629645	-0.00890185	0.00465235						-0.0286597	0.048274	0.0368044
0.063128	-0.00884421	0.00465235						-0.0286234	0.0484764	0.0368044
0.0632915	-0.00878655	0.00465235						-0.028587	0.0486788	0.0360867
0.063455	-0.0087289	0.00465235						-0.0285507	0.0488815	0.0360867
0.0636185	-0.00867124	0.00465235						-0.0285143	0.0490842	0.0361893
0.0635872	-0.00868811	0.00465235						-0.0285731	0.0490073	0.0361893
0.0635559	-0.00870496	0.00465235						-0.0286318	0.0489305	0.0363943
0.0635246	-0.00872181	0.00465235						-0.0286906	0.0488538	0.0363943
0.0634933	-0.00873866	0.00465235						-0.0287493	0.0487771	0.0365993
0.0635162	-0.00874952	0.00465235						-0.028808	0.0487005	0.0365993
0.0635391	-0.00876037	0.00465235						-0.0289842	0.0484713	0.0357792
0.0635621	-0.00877123	0.00465235						-0.0290593	0.0484246	0.0356767
0.063585	-0.00878209	0.00465235						-0.0291343	0.0483778	0.0344464
0.0635942	-0.00873201	0.00465235						-0.0292094	0.0483311	0.0344464
0.0636035	-0.00868187	0.00465235						-0.0292844	0.0482843	0.0344464
0.0636127	-0.00863166	0.00465235						-0.0293595	0.0482376	0.0344464
0.0636219	-0.00858138	0.00465235						-0.0294345	0.0481908	0.0343439
0.0635567	-0.00858003	0.00465235						-0.0295095	0.0481441	0.0343439
0.0634915	-0.00857867	0.00465235						-0.0295846	0.0480974	0.0343439
0.0634263	-0.00857732	0.00465235						-0.0295109	0.0480958	0.0343439
0.0633611	-0.00857596	0.00465235						-0.0294373	0.0480944	0.0342414
0.0644163	-0.00859278	0.00465235						-0.0293636	0.048093	0.0342414
0.0654716	-0.0086096	0.00465235						-0.0292899	0.0480917	0.0342414
0.066527	-0.0086264	0.00465235						-0.0292162	0.0480904	0.0342414
0.0675824	-0.00864319	0.00465235						-0.0291425	0.0480892	0.0342414
0.0689934	-0.00892799	0.00465235						-0.0290689	0.0480881	0.0342414
0.0704048	-0.00921279	0.00465235						-0.0289952	0.048087	0.0342414
0.0718163	-0.00949759	0.00465235						-0.029005	0.0481967	0.0342414
0.0732281	-0.00978238	0.00465235						-0.0290148	0.0483066	0.0342414
0.0727183	-0.0104615	0.00899455						-0.0290246	0.0484165	0.0342414
0.072464	-0.0108007	0.00883947						-0.0290344	0.0485265	0.0342414
0.07221	-0.0111395	0.0103903						-0.0290442	0.0486365	0.0342414
0.0707362	-0.0105544	0.00852931						-0.029054	0.0487466	0.0342414
0.0702452	-0.0103593	0.00775392						-0.0290638	0.0488568	0.0342414
0.0739564	-0.0119014	0.00697853						-0.0290736	0.048967	0.0342414
0.0776677	-0.0134413	0.00666837						-0.0291083	0.0488833	0.0342414
0.0792626	-0.0135548	0.00666837						-0.0291431	0.0487996	0.0342414
0.0808577	-0.0136681	0.00728868						-0.0291779	0.0487159	0.0342414
0.0840478	-0.0138939	0.00837423						-0.0292126	0.0486323	0.0342414
0.0845155	-0.0144208	0.0114758						-0.0292474	0.0485487	0.0342414
0.0854535	-0.0154738	0.0127164						-0.0292822	0.0484651	0.0342414
0.0859238	-0.016	0.0125613						-0.0293169	0.0483816	0.0342414
0.0859664	-0.0158058	0.011941						-0.0293517	0.048298	0.0342414
0.0860095	-0.0156116	0.0110106						-0.0293514	0.0484159	0.0342414
0.0860978	-0.0152231	0.00961486						-0.0293511	0.0485338	0.0342414
0.0866891	-0.0153189	0.0093047						-0.0293509	0.0486516	0.0342414
0.0872804	-0.0154146	0.0093047						-0.0293506	0.0487695	0.0342414
0.0878717	-0.0155102	0.00914962						-0.0293503	0.0488874	0.0342414
0.088463	-0.0156059	0.0093047						-0.0293501	0.0490053	0.0342414
0.0896045	-0.01641	0.00992502						-0.0293498	0.0491232	0.0342414
0.0907459	-0.0172139	0.0108555						-0.0293495	0.0492411	0.0342414
0.0918874	-0.0180178	0.0122512						-0.0293098	0.0490774	0.0342414
0.0930289	-0.0188215	0.0153528						-0.0292702	0.0489136	0.0342414
0.0928024	-0.0187589	0.0148875						-0.0292305	0.0487499	0.0342414
0.0925758	-0.0186963	0.0151977						-0.0291908	0.0485861	0.0342414
0.0923493	-0.0186335	0.0148875						-0.0291511	0.0484223	0.0342414
0.0921228	-0.0185707	0.0153528						-0.0291114	0.0482586	0.0342414
0.0923596	-0.0192473	0.0136469						-0.0290717	0.0480948	0.0342414
0.0928337	-0.0205976	0.0105453						-0.029032	0.0479311	0.0342414
0.093071	-0.0212714	0.0100801						-0.0291012	0.0478724	0.0342414
0.0930886	-0.0213098	0.0093047						-0.0291703	0.0478138	0.0342414
0.0930944	-0.0213226	0.00899455						-0.0292395	0.0477552	0.0342414
0.092464	-0.0207527	0.00868439						-0.0293087	0.0476966	0.0342414
0.0921489	-0.0204676	0.00852931						-0.0293778	0.0476381	0.0342414
0.0918337	-0.0201826	0.00852931						-0.029447	0.0475796	0.0342414
0.0920583	-0.0198817	0.00837423						-0.0295162	0.0475211	0.0342414
0.0921706	-0.019731	0.00837423						-0.0295853	0.0474626	0.0342414
0.092283	-0.0195802	0.00837423						-0.0295634	0.0475398	0.0342414
0.0921135	-0.0195103	0.00837423						-0.0295415	0.0476169	0.0342414
0.091944	-0.0194404	0.00837423						-0.0295196	0.0476941	0.0342414
0.091605	-0.0193007	0.00868439						-0.0294977	0.0477712	0.0342414
0.0918101	-0.0191079	0.00868439						-0.0294758	0.0478484	0.0342414
0.0920152	-0.018915	0.00868439						-0.0294539	0.0479255	0.0342414
0.0922203	-0.0187222	0.00868439						-0.029432	0.0480027	0.0341389
0.0924255	-0.0185294	0.00868439						-0.0294101	0.0480798	0.0341389
0.0924306	-0.0184818	0.00868439						-0.029625	0.0489476	0.0341389
0.0924358	-0.0184343	0.00868439						-0.0298398	0.0498154	0.0341389
0.092441	-0.0183867	0.00868439						-0.0300547	0.0506832	0.0341389
0.0924462	-0.0183392	0.00868439						-0.0302696	0.0515509	0.0341389
0.0924548	-0.018284	0.00868439						-0.0304845	0.0524187	0.0341389
0.0924634	-0.0182289	0.00868439						-0.0306994	0.0532865	0.0341389
0.0924721	-0.0181738	0.00868439						-0.0309143	0.0541543	0.0341389
0.0924807	-0.0181186	0.00868439						-0.0311292	0.0550221	0.0341389
0.0929125	-0.0181235	0.00868439						-0.0316855	0.0559815	0.0344464
0.0933444	-0.0181284	0.00868439						-0.0322418	0.0569409	0.0405976
0.0937764	-0.0181333	0.00852931						-0.0339107	0.0598191	0.0500294
0.0942086	-0.0181382	0.00852931						-0.0344669	0.0607785	0.0500294
0.0937867	-0.0181286	0.00852931						-0.0350232	0.0617379	0.0500294
0.093365	-0.018119	0.00852931						-0.0355795	0.0626973	0.0521823
0.0929433	-0.0181094	0.00852931						-0.0355683	0.0634413	0.0512596
0.0925218	-0.0180998	0.00852931						-0.0355628	0.0638134	0.0492092
0.0925812	-0.0180953	0.00852931						-0.0355572	0.0641856	0.0492092
0.0926405	-0.0180908	0.00852931						-0.0355461	0.0649301	0.0478765
0.0926998	-0.0180862	0.00852931						-0.0355405	0.0653025	0.0478765
0.0927591	-0.0180817	0.00852931						-0.0355349	0.0656749	0.0474664
0.0932171	-0.0181859	0.00852931						-0.0362783	0.0669983	0.0470563
0.0936751	-0.0182901	0.00852931						-0.0370217	0.0683217	0.0470563
0.0941331	-0.0183943	0.00852931						-0.037765	0.0696453	0.0468513
0.094591	-0.0184984	0.00852931						-0.0385084	0.070969	0.0468513
0.0943205	-0.0184796	0.00852931						-0.0392518	0.0722928	0.0468513
0.0940499	-0.0184607	0.00852931						-0.0414818	0.0762648	0.0605888
0.0937794	-0.0184418	0.00852931						-0.0415374	0.0759041	0.0612039
0.0935089	-0.0184229	0.00852931						-0.0415652	0.075724	0.0609989
0.0934763	-0.018404	0.00852931						-0.041593	0.0755439	0.0620241
0.0934437	-0.0183851	0.00852931						-0.0416208	0.0753639	0.0620241
0.0934111	-0.0183662	0.00852931						-0.0416486	0.075184	0.0615115
0.0933786	-0.0183473	0.00852931						-0.041655	0.0759795	0.0581284
0.0933877	-0.0182941	0.00852931						-0.0416386	0.0763645	0.0571032
0.0933969	-0.0182408	0.00852931						-0.041573	0.0779043	0.0566931
0.093406	-0.0181875	0.00852931						-0.0415849	0.0778309	0.056283
0.0934152	-0.0181343	0.00852931						-0.0416087	0.0776843	0.056283
0.0934459	-0.0181353	0.00852931						-0.0416324	0.0775382	0.0559755
0.0934766	-0.0181363	0.00852931						-0.0416443	0.0774654	0.0559755
0.0935072	-0.0181373	0.00852931						-0.0416561	0.0773926	0.0559755
0.0935379	-0.0181383	0.00852931						-0.041668	0.0773199	0.0558729
0.0932329	-0.0178016	0.00852931						-0.0416245	0.0775255	0.0559755
0.0929281	-0.017465	0.00852931						-0.0415809	0.0777311	0.0559755
0.0926234	-0.0171283	0.00852931						-0.0415374	0.0779367	0.0558729
0.0923188	-0.0167916	0.00852931						-0.0414939	0.0781423	0.0558729
0.0922549	-0.0172036	0.00852931						-0.0414503	0.078348	0.0558729
0.092191	-0.0176155	0.00852931						-0.0414068	0.0785537	0.0558729
0.0921272	-0.0180275	0.00852931						-0.0413197	0.0789651	0.0557704
0.0920634	-0.0184394	0.00852931						-0.0413594	0.0788931	0.0557704
0.092038	-0.0184885	0.00852931						-0.0413991	0.078821	0.0557704
0.0920127	-0.0185376	0.00852931						-0.0414388	0.0787489	0.0557704
0.0919874	-0.0185867	0.00852931						-0.0414785	0.0786768	0.0557704
0.0919621	-0.0186358	0.00852931						-0.0415182	0.0786048	0.0557704
0.0942465	-0.0189953	0.00852931						-0.0415579	0.0785327	0.0557704
0.0965309	-0.0193548	0.00852931						-0.0415976	0.0784607	0.0557704
0.0988152	-0.0197142	0.00852931						-0.0416373	0.0783887	0.0557704
0.1011	-0.0200737	0.00852931						-0.0416311	0.0783577	0.0557704
0.101186	-0.0200773	0.00852931						-0.0416249	0.0783267	0.0557704
0.101272	-0.020081	0.00852931						-0.0416186	0.0782958	0.0557704
0.101359	-0.0200846	0.0125613						-0.0416124	0.0782648	0.0557704
0.101445	-0.0200882	0.0150426						-0.0416062	0.0782339	0.0556679
0.101308	-0.0205432	0.0175239						-0.0415999	0.0782029	0.0556679
0.101662	-0.020409	0.015818						-0.0415937	0.078172	0.0556679
0.10246	-0.0198375	0.0144223						-0.0415875	0.078141	0.0556679
0.102859	-0.0195517	0.0142672						-0.0415863	0.0781518	0.0556679
0.105601	-0.0206633	0.0142672						-0.0415851	0.0781625	0.0556679
0.108344	-0.0217713	0.0144223						-0.0415839	0.0781733	0.0556679
0.113204	-0.0241462	0.0268286						-0.0415827	0.0781841	0.0556679
0.112581	-0.0243162	0.0190746						-0.0415815	0.0781949	0.0556679
0.111957	-0.0244861	0.0200051						-0.0415804	0.0782057	0.0556679
0.111334	-0.0246559	0.0206254						-0.0415792	0.0782165	0.0556679
0.110995	-0.024226	0.0207805						-0.041578	0.0782274	0.0556679
0.110656	-0.0237957	0.0203153						-0.0415942	0.0782853	0.0556679
0.114559	-0.0252182	0.0153528						-0.0416104	0.0783433	0.0556679
0.116086	-0.0259792	0.013802						-0.0416266	0.0784013	0.0556679
0.116461	-0.0264659	0.013802						-0.0416428	0.0784593	0.0556679
0.117211	-0.0274391	0.0164383						-0.041659	0.0785173	0.0556679
0.117479	-0.0279494	0.0212457						-0.0416752	0.0785752	0.0556679
0.117372	-0.0279733	0.0212457						-0.0416914	0.0786332	0.0556679
0.117157	-0.028021	0.0207805						-0.0417076	0.0786912	0.0556679
0.117191	-0.0281105	0.01985						-0.0416933	0.0783247	0.0556679
0.117226	-0.0281999	0.0186094						-0.0416791	0.0779581	0.0556679
0.117261	-0.0282894	0.0184543						-0.0416648	0.0775916	0.0556679
0.117296	-0.0283788	0.0170586						-0.0416505	0.077225	0.0556679
0.119431	-0.0292668	0.0167485						-0.0416362	0.0768585	0.0556679
0.121567	-0.0301547	0.0165934						-0.0416219	0.076492	0.0555654
0.128309	-0.0311598	0.0246575						-0.0416076	0.0761254	0.0555654
0.129132	-0.0309007	0.0255879						-0.0415933	0.0757589	0.0555654
0.130084	-0.0312015	0.0262082						-0.0415955	0.0758547	0.0555654
0.131986	-0.0318024	0.0246575						-0.0415977	0.0759504	0.0555654
0.132799	-0.0322165	0.0206254						-0.0415998	0.0760462	0.0555654
0.13266	-0.0323304	0.0184543						-0.041602	0.076142	0.0555654
0.132381	-0.0325578	0.0167485						-0.0416041	0.0762377	0.0555654
0.131635	-0.0326794	0.0164383						-0.0416063	0.0763335	0.0555654
0.130889	-0.0328009	0.0164383						-0.0416084	0.0764292	0.0555654
0.130142	-0.0329222	0.0162832						-0.0416106	0.076525	0.0555654
0.129396	-0.0330433	0.0161282						-0.0415827	0.0765268	0.0555654
0.129403	-0.0331865	0.0159731						-0.0415548	0.0765285	0.0555654
0.12941	-0.0333298	0.0159731						-0.0415269	0.0765303	0.0555654
0.129417	-0.033473	0.0159731						-0.0414991	0.0765321	0.0555654
0.129424	-0.0336163	0.015818						-0.0414712	0.0765339	0.0555654
0.129311	-0.0337748	0.015818						-0.0414433	0.0765356	0.0555654
0.129197	-0.0339333	0.015818						-0.0414154	0.0765374	0.0555654
0.129084	-0.0340918	0.015818						-0.0413876	0.0765392	0.0556679
0.128971	-0.0342503	0.015818						-0.0421334	0.0783214	0.0561805
0.129038	-0.0344837	0.015818						-0.043625	0.0818858	0.0566931
0.129106	-0.0347171	0.015818						-0.0466083	0.0890148	0.0607939
0.129173	-0.0349504	0.015818						-0.047354	0.090797	0.0706357
0.12924	-0.0351838	0.015818						-0.0474066	0.090709	0.0716609
0.129266	-0.0352163	0.015818						-0.0474592	0.090621	0.0700206
0.129291	-0.0352487	0.015818						-0.0475118	0.090533	0.0751465
0.129317	-0.0352812	0.015818						-0.0475644	0.090445	0.0757617
0.129342	-0.0353136	0.015818						-0.0477221	0.0901811	0.0751465
0.129234	-0.0351894	0.015818						-0.0480735	0.091533	0.0712508
0.129125	-0.0350651	0.015818						-0.0481731	0.092013	0.0716609
0.129017	-0.0349408	0.015818						-0.0482727	0.0924931	0.0715584
0.128908	-0.0348165	0.015818						-0.0483723	0.0929731	0.0707382
0.128684	-0.0348419	0.015818						-0.0484719	0.0934531	0.0707382
0.128461	-0.0348673	0.015818						-0.0491134	0.0951953	0.0710458
0.128237	-0.0348927	0.015818						-0.0496554	0.0964574	0.061409
0.128013	-0.0349181	0.015818						-0.0501973	0.0977196	0.0757617
0.127949	-0.0349248	0.015818						-0.0529131	0.104137	0.0900118
0.127885	-0.0349316	0.015818						-0.0529193	0.104244	0.0900118
0.127821	-0.0349384	0.015818						-0.0529547	0.104349	0.0819128
0.127756	-0.0349452	0.015818						-0.052954	0.10408	0.0819128
0.127765	-0.035014	0.015818						-0.0529534	0.103812	0.0819128
0.127774	-0.0350828	0.015818						-0.0529527	0.103543	0.0819128
0.127783	-0.0351516	0.015818						-0.0529521	0.103275	0.0819128
0.127792	-0.0352204	0.015818						-0.0529514	0.103007	0.0819128
0.127747	-0.0352518	0.015818						-0.0529508	0.102738	0.0819128
0.127703	-0.0352833	0.015818						-0.052906	0.102688	0.0819128
0.127659	-0.0353147	0.015818						-0.0528612	0.102638	0.0819128
0.127616	-0.0353461	0.015818						-0.0528164	0.102588	0.0819128
0.127627	-0.035349	0.015818						-0.0527716	0.102538	0.0819128
0.127637	-0.0353519	0.015818						-0.0527268	0.102488	0.0819128
0.127647	-0.0353547	0.015818						-0.052682	0.102438	0.0819128
0.127658	-0.0353576	0.015818						-0.0526372	0.102388	0.0819128
0.128369	-0.0350353	0.015818						-0.0525924	0.102338	0.0819128
0.129081	-0.0347129	0.015818						-0.0525874	0.10229	0.0819128
0.129792	-0.0343906	0.015818						-0.0525825	0.102241	0.0819128
0.130504	-0.0340682	0.015818						-0.0525775	0.102192	0.0819128
0.130554	-0.0340739	0.015818						-0.0525725	0.102144	0.0819128
0.130605	-0.0340797	0.015818						-0.0525675	0.102095	0.0819128
0.130655	-0.0340854	0.015818						-0.0525625	0.102046	0.0819128
0.130705	-0.0340911	0.015818						-0.0525575	0.101998	0.0819128
0.130801	-0.034061	0.015818						-0.0525525	0.101949	0.0818103
0.130896	-0.034031	0.015818						-0.0525815	0.102274	0.0818103
0.130992	-0.0340009	0.015818						-0.0526104	0.1026	0.0818103
0.131087	-0.0339708	0.015818						-0.0526394	0.102925	0.0818103
0.131004	-0.0342354	0.015818						-0.0526684	0.10325	0.0818103
0.130921	-0.0345	0.015818						-0.0526973	0.103576	0.0818103
0.130838	-0.0347645	0.015818						-0.0527263	0.103901	0.0818103
0.130755	-0.035029	0.015818						-0.0527552	0.104227	0.0817078
0.130357	-0.0349303	0.015818						-0.0527842	0.104552	0.0817078
0.129958	-0.0348317	0.015818						-0.0527736	0.104558	0.0817078
0.12956	-0.034733	0.015818						-0.052763	0.104564	0.0817078
0.129161	-0.0346344	0.015818						-0.0527523	0.10457	0.0817078
0.129342	-0.0346339	0.015818						-0.0527417	0.104576	0.0817078
0.129522	-0.0346334	0.015818						-0.0527311	0.104582	0.0817078
0.129702	-0.034633	0.015818						-0.0527205	0.104588	0.0817078
0.129882	-0.0346325	0.015818						-0.0527099	0.104594	0.0817078
0.130727	-0.0346231	0.015818						-0.0526993	0.1046	0.0817078
0.131573	-0.0346136	0.015818						-0.0526867	0.104599	0.0817078
0.132418	-0.0346041	0.015818						-0.0526741	0.104598	0.0817078
0.133263	-0.0345945	0.015818						-0.0526615	0.104597	0.0817078
0.134515	-0.0349496	0.015818						-0.0526489	0.104596	0.0816053
0.135768	-0.0353044	0.015818						-0.0526363	0.104595	0.0816053
0.138273	-0.0360132	0.0206254						-0.0526236	0.104594	0.0816053
0.138499	-0.0354508	0.0265184						-0.052611	0.104593	0.0816053
0.138726	-0.0348882	0.0268286						-0.0525984	0.104592	0.0816053
0.138791	-0.0358005	0.0240371						-0.0525989	0.104639	0.0816053
0.138856	-0.0367124	0.0215559						-0.0525993	0.104686	0.0816053
0.142769	-0.0373451	0.0206254						-0.0525998	0.104733	0.0816053
0.144726	-0.0376611	0.0209356						-0.0526002	0.10478	0.0816053
0.147093	-0.0406298	0.0252778						-0.0526006	0.104827	0.0816053
0.147502	-0.0432821	0.0293098						-0.0526011	0.104874	0.0816053
0.14772	-0.0439564	0.0324114						-0.0526015	0.104921	0.0816053
0.147937	-0.0446304	0.0286895						-0.052602	0.104968	0.0816053
0.147819	-0.0438016	0.0293098						-0.0526219	0.104938	0.0816053
0.147701	-0.0429727	0.0294649						-0.0526418	0.104909	0.0816053
0.147464	-0.0413147	0.0231067						-0.0526617	0.10488	0.0815027
0.150967	-0.0439244	0.0221762						-0.0526816	0.104851	0.0815027
0.15447	-0.046534	0.0232618						-0.0527015	0.104822	0.0815027
0.15594	-0.0467977	0.0245024						-0.0527214	0.104793	0.0815027
0.157409	-0.0470614	0.0307055						-0.0527413	0.104764	0.0815027
0.158878	-0.0473249	0.0299301						-0.0527612	0.104735	0.0815027
0.160355	-0.0472887	0.0330317						-0.0527657	0.104783	0.0815027
0.160363	-0.0469888	0.033652						-0.0527701	0.10483	0.0815027
0.160371	-0.0466888	0.033652						-0.0527745	0.104878	0.0815027
0.159422	-0.0463809	0.0285344						-0.052779	0.104925	0.0815027
0.158944	-0.046377	0.027759						-0.0527834	0.104973	0.0815027
0.158465	-0.0463731	0.027759						-0.0527878	0.10502	0.0815027
0.158603	-0.0463774	0.0262082						-0.0527923	0.105068	0.0815027
0.158742	-0.0463817	0.0262082						-0.0527967	0.105115	0.0815027
0.15888	-0.0463861	0.0252778						-0.0533651	0.106605	0.0815027
0.158444	-0.0457022	0.0246575						-0.0556387	0.112563	0.0921647
0.158158	-0.0453581	0.0246575						-0.0562071	0.114053	0.0856035
0.157871	-0.045014	0.0246575						-0.0567755	0.115542	0.100366
0.157871	-0.0449256	0.0246575						-0.0573635	0.117755	0.105185
0.157871	-0.0448372	0.0245024						-0.0574127	0.119568	0.0984184
0.157871	-0.0447488	0.0245024						-0.0574225	0.119932	0.0962655
0.157871	-0.0446604	0.0245024						-0.0587044	0.123956	0.0943176
0.157799	-0.0446492	0.0245024						-0.0591317	0.125297	0.0957529
0.157726	-0.0446379	0.0245024						-0.0604135	0.129321	0.0995461
0.157654	-0.0446267	0.0245024						-0.0610692	0.131357	0.119947
0.157582	-0.0446154	0.0245024						-0.0611833	0.131704	0.119947
0.157801	-0.044617	0.0245024						-0.0613565	0.132324	0.116872
0.158021	-0.0446185	0.0245024						-0.0615935	0.133409	0.111643
0.15824	-0.0446201	0.0245024						-0.0616527	0.13368	0.111541
0.158459	-0.0446216	0.0245024						-0.0617712	0.134223	0.111131
0.158377	-0.0447342	0.0245024						-0.0616614	0.134058	0.111131
0.158295	-0.0448467	0.0245024						-0.0614419	0.133727	0.110926
0.158213	-0.0449593	0.0243473						-0.0613321	0.133562	0.110926
0.158131	-0.0450718	0.0243473						-0.0612223	0.133397	0.110926
0.15816	-0.0450849	0.0243473						-0.0611125	0.133231	0.110926
0.158189	-0.0450979	0.0243473						-0.0610027	0.133066	0.110926
0.158218	-0.0451109	0.0243473						-0.0608929	0.132901	0.110926
0.158247	-0.0451239	0.0243473						-0.0608954	0.132839	0.110926
0.158275	-0.0451428	0.0243473						-0.060898	0.132777	0.110926
0.158302	-0.0451617	0.0243473						-0.0609006	0.132715	0.110926
0.15833	-0.0451805	0.0243473						-0.0609057	0.132591	0.110823
0.158357	-0.0451994	0.0243473						-0.0609082	0.132529	0.110823
0.157957	-0.0451044	0.0243473						-0.0609108	0.132467	0.110823
0.157556	-0.0450093	0.0243473						-0.0609134	0.132405	0.110823
0.157156	-0.0449143	0.0243473						-0.0609675	0.132392	0.110823
0.156755	-0.0448192	0.0243473						-0.0610217	0.132379	0.110823
0.156755	-0.0446623	0.0243473						-0.0610758	0.132366	0.110823
0.156755	-0.0445053	0.0243473						-0.06113	0.132353	0.110823
0.156755	-0.0443483	0.0243473						-0.0611841	0.13234	0.110823
0.156755	-0.0441914	0.0243473						-0.0612383	0.132326	0.110823
0.156746	-0.0441978	0.0243473						-0.0612924	0.132313	0.110823
0.156737	-0.0442043	0.0243473						-0.0613466	0.1323	0.110823
0.156728	-0.0442108	0.0243473						-0.0613565	0.132243	0.110721
0.156719	-0.0442173	0.0243473						-0.0613663	0.132185	0.110721
0.156514	-0.0442263	0.0243473						-0.0613762	0.132127	0.110721
0.156309	-0.0442353	0.0243473						-0.0613861	0.132069	0.110721
0.156104	-0.0442442	0.0243473						-0.061396	0.132011	0.110721
0.155899	-0.0442532	0.0243473						-0.0614059	0.131953	0.110721
0.155884	-0.0442532	0.0243473						-0.0614158	0.131896	0.110721
0.155869	-0.0442532	0.0243473						-0.0614256	0.131838	0.110721
0.155854	-0.0442532	0.0243473						-0.061415	0.131832	0.110721
0.155839	-0.0442532	0.0243473						-0.0614044	0.131826	0.110721
0.156048	-0.0442493	0.0243473						-0.0613938	0.131819	0.110721
0.156257	-0.0442454	0.0243473						-0.0613832	0.131813	0.110721
0.156466	-0.0442415	0.0243473						-0.0613726	0.131807	0.110721
0.156675	-0.0442376	0.0243473						-0.061362	0.131801	0.110721
0.156728	-0.0442233	0.0243473						-0.0613407	0.131789	0.110618
0.15678	-0.044209	0.0243473						-0.0613302	0.131788	0.110618
0.156832	-0.0441948	0.0243473						-0.0613196	0.131786	0.110618
0.156885	-0.0441805	0.0243473						-0.061309	0.131784	0.110618
0.156857	-0.044204	0.0243473						-0.0612984	0.131782	0.110618
0.156828	-0.0442276	0.0243473						-0.0612878	0.13178	0.110618
0.1568	-0.0442511	0.0243473						-0.0612772	0.131779	0.110618
0.156772	-0.0442747	0.0243473						-0.0612666	0.131777	0.110618
0.156762	-0.0442752	0.0243473						-0.061256	0.131775	0.110618
0.156751	-0.0442757	0.0243473						-0.0612596	0.131757	0.110618
0.156731	-0.0442768	0.0243473						-0.0612632	0.131739	0.110618
0.158342	-0.0446738	0.0243473						-0.0612668	0.13172	0.110618
0.159954	-0.0450708	0.0243473						-0.0612704	0.131702	0.110618
0.161565	-0.0454678	0.0243473						-0.0612739	0.131683	0.110618
0.163177	-0.0458647	0.0243473						-0.0612775	0.131665	0.110618
0.166444	-0.0501476	0.0367536						-0.0612811	0.131647	0.110618
0.166288	-0.0501555	0.0362883						-0.0612847	0.131628	0.110618
0.166131	-0.0501634	0.0362883						-0.0612768	0.131625	0.110516
0.165975	-0.0501713	0.0370637						-0.0612689	0.131621	0.110516
0.164987	-0.0501855	0.0299301						-0.061261	0.131618	0.110516
0.16471	-0.0501876	0.0268286						-0.0612531	0.131614	0.110516
0.170128	-0.0518777	0.0265184						-0.0612452	0.131611	0.110516
0.172837	-0.0527222	0.0269836						-0.0612373	0.131607	0.110516
0.175546	-0.0535662	0.027759						-0.0612294	0.131604	0.110516
0.176476	-0.0541981	0.0446626						-0.0612215	0.131601	0.110516
0.176974	-0.0542965	0.0361333						-0.061251	0.131531	0.110516
0.177161	-0.0541843	0.0361333						-0.0612805	0.13146	0.110516
0.177349	-0.0540721	0.0370637						-0.06131	0.13139	0.110516
0.177578	-0.0541681	0.0308606						-0.0613395	0.13132	0.110516
0.177599	-0.0542723	0.0293098						-0.061369	0.13125	0.110516
0.17762	-0.0543764	0.0271387						-0.0613985	0.13118	0.110516
0.178582	-0.0557077	0.027759						-0.0614574	0.13104	0.110413
0.179545	-0.0570383	0.027759						-0.0614587	0.131047	0.110413
0.180507	-0.0583683	0.0271387						-0.0614599	0.131053	0.110413
0.186327	-0.0617498	0.0373739						-0.0614611	0.13106	0.110413
0.185803	-0.0610766	0.0373739						-0.0614623	0.131066	0.110413
0.184483	-0.0589686	0.0302403						-0.0614636	0.131073	0.110413
0.184391	-0.0587147	0.0286895						-0.0614648	0.131079	0.110413
0.186044	-0.0590358	0.0286895						-0.061466	0.131086	0.110413
0.187696	-0.0593562	0.0293098						-0.0614672	0.131093	0.110413
0.189348	-0.0596758	0.0293098						-0.0619754	0.132839	0.110413
0.191001	-0.0599947	0.0293098						-0.0624835	0.134586	0.110413
0.191624	-0.0605943	0.0289997						-0.0629916	0.136332	0.110413
0.192246	-0.0611935	0.0321012						-0.0634997	0.138079	0.110413
0.193491	-0.06239	0.0352028						-0.0655322	0.145066	0.130199
0.193042	-0.0632435	0.0307055						-0.0655606	0.145618	0.134095
0.192213	-0.0632505	0.0293098						-0.06557	0.145801	0.129789
0.191799	-0.063254	0.027759						-0.0658214	0.146697	0.129994
0.191898	-0.0631865	0.0272938						-0.0660728	0.147592	0.128251
0.192411	-0.0631154	0.0272938						-0.0665755	0.149382	0.127534
0.192925	-0.0630443	0.0272938						-0.0670782	0.151172	0.127329
0.193438	-0.0629732	0.0271387						-0.0673294	0.152068	0.127431
0.193691	-0.0630111	0.0271387						-0.0677602	0.153314	0.132762
0.193944	-0.063049	0.0271387						-0.0679398	0.153665	0.126611
0.194197	-0.0630868	0.0271387						-0.0681193	0.154017	0.143117
0.194451	-0.0631246	0.0271387						-0.068658	0.155071	0.163928
0.194338	-0.063171	0.0271387						-0.0688375	0.155423	0.163621
0.194226	-0.0632174	0.0271387						-0.069017	0.155774	0.15911
0.194114	-0.0632637	0.0271387						-0.0691069	0.155523	0.150396
0.194002	-0.0633101	0.0271387						-0.0691248	0.155473	0.148755
0.1938	-0.0632927	0.0271387						-0.069154	0.15526	0.146705
0.193599	-0.0632754	0.0271387						-0.0691471	0.155148	0.146602
0.193397	-0.0632581	0.0271387						-0.0691335	0.154924	0.146397
0.193196	-0.0632407	0.0271387						-0.0691266	0.154812	0.1465
0.193092	-0.0632174	0.0271387						-0.0691198	0.1547	0.146397
0.192883	-0.0631708	0.0269836						-0.069113	0.154588	0.146397
0.192778	-0.0631475	0.0269836						-0.0691062	0.154475	0.146397
0.192853	-0.0631847	0.0269836						-0.0691351	0.154404	0.146397
0.192928	-0.0632218	0.0269836						-0.069164	0.154332	0.146397
0.193002	-0.0632589	0.0269836						-0.0692219	0.154189	0.146397
0.193077	-0.0632961	0.0269836						-0.0692508	0.154118	0.146295
0.193173	-0.0632776	0.0269836						-0.0692797	0.154046	0.146397
0.19327	-0.0632592	0.0269836						-0.0693086	0.153974	0.146192
0.193366	-0.0632407	0.0269836						-0.0693375	0.153903	0.146192
0.193462	-0.0632222	0.0269836						-0.0693831	0.154101	0.146192
0.193483	-0.0632418	0.0269836						-0.0694288	0.154299	0.146192
0.193503	-0.0632614	0.0269836						-0.0694744	0.154497	0.14609
0.193523	-0.063281	0.0269836						-0.06952	0.154694	0.14609
0.193543	-0.0633006	0.0269836						-0.0696113	0.155091	0.14609
0.193321	-0.0632592	0.0269836						-0.0697025	0.155487	0.145987
0.193098	-0.0632177	0.0269836						-0.0697053	0.155432	0.145987
0.192876	-0.0631761	0.0269836						-0.0697109	0.155321	0.145987
0.192653	-0.0631346	0.0269836						-0.0697166	0.155211	0.145885
0.192889	-0.0632307	0.0269836						-0.0697194	0.155156	0.145782
0.193125	-0.0633267	0.0269836						-0.0697222	0.155101	0.145782
0.193361	-0.0634226	0.0269836						-0.069725	0.155046	0.145782
0.193597	-0.0635185	0.0269836						-0.0696917	0.154904	0.145782
0.193682	-0.0633715	0.0269836						-0.069675	0.154833	0.14568
0.193767	-0.0632246	0.0269836						-0.0696583	0.154762	0.14568
0.193853	-0.0630776	0.0269836						-0.0696417	0.154692	0.14568
0.193938	-0.0629306	0.0269836						-0.069625	0.154621	0.14568
0.193825	-0.0630065	0.0269836						-0.0696083	0.15455	0.145577
0.193713	-0.0630824	0.0269836						-0.0696105	0.154504	0.145475
0.193601	-0.0631583	0.0269836						-0.0696294	0.154528	0.145475
0.193488	-0.0632342	0.0269836						-0.0696482	0.154553	0.145475
0.193835	-0.0629862	0.0269836						-0.0696671	0.154577	0.145475
0.194182	-0.0627381	0.0269836						-0.0696859	0.154601	0.145475
0.194529	-0.0624899	0.0269836						-0.0697048	0.154626	0.145372
0.194876	-0.0622416	0.0269836						-0.0697425	0.154675	0.14527
0.194897	-0.0622711	0.0269836						-0.0697427	0.154777	0.14527
0.194918	-0.0623005	0.0269836						-0.0697431	0.15498	0.14527
0.194939	-0.0623299	0.0269836						-0.0697433	0.155082	0.145167
0.194959	-0.0623594	0.0269836						-0.0697435	0.155183	0.145167
0.194817	-0.062358	0.0269836						-0.0697437	0.155285	0.145167
0.194675	-0.0623566	0.0269836						-0.0697439	0.155387	0.145065
0.194532	-0.0623552	0.0269836						-0.0697441	0.155489	0.145065
0.19439	-0.0623537	0.0269836						-0.0696815	0.155299	0.144962
0.194256	-0.0623613	0.0269836						-0.0696503	0.155204	0.144962
0.194122	-0.0623687	0.0269836						-0.069619	0.155108	0.144962
0.193989	-0.062376	0.0269836						-0.0695877	0.155013	0.144962
0.193855	-0.0623831	0.0269836						-0.0695252	0.154823	0.144962
0.193862	-0.0623666	0.0269836						-0.0694939	0.154728	0.14486
0.193869	-0.0623501	0.0269836						-0.0694935	0.154699	0.14486
0.193876	-0.0623336	0.0269836						-0.0694931	0.15467	0.14486
0.193883	-0.0623171	0.0269836						-0.0694927	0.154641	0.14486
0.194057	-0.0622812	0.0269836						-0.0694919	0.154584	0.144757
0.194232	-0.0622453	0.0269836						-0.0694915	0.154555	0.144757
0.194407	-0.0622094	0.0269836						-0.0694911	0.154526	0.144757
0.194581	-0.0621734	0.0269836						-0.0694907	0.154497	0.144757
0.194354	-0.0621805	0.0269836						-0.0694285	0.154531	0.144757
0.194126	-0.0621875	0.0269836						-0.069304	0.154599	0.144552
0.193898	-0.0621945	0.0269836						-0.0692418	0.154634	0.144552
0.19367	-0.0622015	0.0269836						-0.0691796	0.154668	0.144552
0.193669	-0.0621654	0.0269836						-0.0691174	0.154702	0.144552
0.193667	-0.0621293	0.0269836						-0.0690551	0.154736	0.144552
0.193666	-0.0620932	0.0269836						-0.0693009	0.156607	0.14527
0.193664	-0.062057	0.0269836						-0.0708405	0.165793	0.161878
0.193668	-0.0620607	0.0269836						-0.0717043	0.169714	0.184329
0.193672	-0.0620644	0.0269836						-0.0718283	0.169838	0.103032
0.193676	-0.0620681	0.0269836						-0.0719522	0.169961	0.185867
0.19368	-0.0620718	0.0269836						-0.0720762	0.170085	0.184945
0.195892	-0.0627517	0.0269836						-0.072448	0.170456	0.175718
0.198104	-0.0634315	0.0269836						-0.0727816	0.171357	0.17213
0.200317	-0.0641111	0.0269836						-0.0731151	0.172259	0.170592
0.202529	-0.0647905	0.0308606						-0.0734486	0.173161	0.170387
0.202523	-0.0657297	0.0214008						-0.0736153	0.173612	0.170694
0.202517	-0.0666688	0.0369087						-0.073994	0.17455	0.17377
0.202511	-0.0676078	0.0370637						-0.0744179	0.175523	0.184227
0.202506	-0.0685468	0.0386145						-0.0746298	0.176009	0.19981
0.202555	-0.0685156	0.0384594						-0.0750537	0.176982	0.20063
0.202604	-0.0684841	0.0386145						-0.0752656	0.177469	0.204013
0.202653	-0.0684524	0.0362883						-0.0754329	0.178034	0.212317
0.203817	-0.0683272	0.0308606						-0.0753883	0.178113	0.205141
0.205204	-0.0681277	0.0308606						-0.075299	0.178272	0.20104
0.20659	-0.0679282	0.0308606						-0.0752098	0.17843	0.197554
0.209364	-0.067529	0.0274489						-0.0751651	0.17851	0.196837
0.213334	-0.0696345	0.0156629						-0.0751872	0.178663	0.196119
0.214658	-0.0703362	0.031636						-0.0753207	0.178812	0.195299
0.213746	-0.0701	0.0369087						-0.0753874	0.178886	0.195196
0.213291	-0.0699818	0.0364434						-0.0754541	0.178961	0.194991
0.212835	-0.0698637	0.0364434						-0.0755208	0.179035	0.194786
0.21285	-0.0698189	0.0362883						-0.0756542	0.179184	0.194479
0.212865	-0.0697741	0.0362883						-0.0756093	0.179286	0.194274
0.21288	-0.0697294	0.0330317						-0.0755645	0.179388	0.194069
0.212896	-0.0696846	0.0339622						-0.0755196	0.179489	0.193966
0.214001	-0.0702346	0.0324114						-0.0754747	0.179591	0.193761
0.215107	-0.0707847	0.0324114						-0.0754298	0.179693	0.194684
0.216213	-0.0713347	0.0314809						-0.0753849	0.179795	0.193556
0.217319	-0.0718848	0.0314809						-0.0753401	0.179897	0.193454
0.221257	-0.0730608	0.0361333						-0.0752952	0.179999	0.193351
0.22257	-0.0734526	0.0367536						-0.0753191	0.179944	0.193249
0.222442	-0.0739038	0.0460583						-0.0753431	0.17989	0.193146
0.222185	-0.0748056	0.0462134						-0.075367	0.179836	0.193044
0.222056	-0.0752563	0.0369087						-0.0754149	0.179729	0.192941
0.222007	-0.0752203	0.0369087						-0.0754628	0.179623	0.192736
0.221858	-0.0751121	0.02962						-0.0754868	0.179571	0.192634
0.22183	-0.0751556	0.0280692						-0.0754787	0.179494	0.192531
0.221773	-0.0752424	0.027759						-0.0754706	0.179418	0.192531
0.221745	-0.0752858	0.027604						-0.0754625	0.179341	0.192428
0.221928	-0.0757135	0.027604						-0.0754545	0.179265	0.192428
0.222111	-0.076141	0.027604						-0.0754464	0.179189	0.192223
0.222477	-0.0769949	0.027604						-0.0754383	0.179113	0.192223
0.222407	-0.0770828	0.027604						-0.0754302	0.179037	0.192121
0.222338	-0.0771707	0.027604						-0.0754221	0.178961	0.192018
0.222269	-0.0772585	0.027604						-0.0753958	0.179006	0.192018
0.2222	-0.0773463	0.0274489						-0.0753431	0.179095	0.191916
0.222123	-0.0771616	0.0274489						-0.0753167	0.17914	0.191916
0.222046	-0.0769769	0.0274489						-0.075264	0.17923	0.191813
0.22197	-0.0767921	0.0274489						-0.0752114	0.17932	0.191711
0.221893	-0.0766074	0.0274489						-0.0752076	0.178941	0.191506
0.221922	-0.0767726	0.0274489						-0.0752058	0.178752	0.191506
0.22195	-0.0769379	0.0274489						-0.0752039	0.178563	0.191403
0.221978	-0.0771032	0.0274489						-0.0752021	0.178374	0.191403
0.222007	-0.0772684	0.0274489						-0.0752002	0.178185	0.191403
0.222441	-0.0771839	0.0274489						-0.0751965	0.177806	0.191301
0.222874	-0.0770994	0.0274489						-0.0752412	0.177797	0.191198
0.223308	-0.0770148	0.0274489						-0.0752859	0.177788	0.191198
0.223742	-0.0769302	0.0274489						-0.0753752	0.177769	0.191096
0.223703	-0.0771243	0.0274489						-0.0754199	0.177759	0.191096
0.223665	-0.0773178	0.0274489						-0.0755092	0.177741	0.191096
0.223627	-0.0775108	0.0274489						-0.0755604	0.177757	0.190891
0.223588	-0.0777033	0.0274489						-0.0755668	0.177783	0.190891
0.222776	-0.0777231	0.0274489						-0.0755798	0.177836	0.190891
0.221963	-0.0777429	0.0274489						-0.0755863	0.177862	0.190788
0.221151	-0.0777628	0.0274489						-0.0755928	0.177888	0.190788
0.220339	-0.0777826	0.0274489						-0.0756058	0.177917	0.190686
0.220688	-0.0778383	0.0274489						-0.075606	0.177895	0.190583
0.221037	-0.0778939	0.0274489						-0.0756061	0.177872	0.190583
0.221386	-0.0779494	0.0274489						-0.0756062	0.177849	0.190481
0.221735	-0.0780049	0.0274489						-0.0756064	0.177826	0.190481
0.221603	-0.0770988	0.0274489						-0.0756065	0.177803	0.190481
0.221471	-0.0761926	0.0274489						-0.0756066	0.177781	0.190378
0.221338	-0.0752865	0.0274489						-0.0756068	0.177758	0.190481
0.221206	-0.0743803	0.0274489						-0.0756029	0.177773	0.190378
0.220901	-0.0744086	0.0274489						-0.075599	0.177787	0.190276
0.220597	-0.0744368	0.0274489						-0.0755952	0.177802	0.190378
0.220292	-0.0744651	0.0274489						-0.0755913	0.177817	0.190276
0.219987	-0.0744933	0.0274489						-0.0755874	0.177832	0.190276
0.220343	-0.0744993	0.0274489						-0.0755836	0.177846	0.190173
0.220698	-0.0745053	0.0274489						-0.0755797	0.177861	0.190173
0.221054	-0.0745113	0.0274489						-0.0755758	0.177876	0.190173
0.221409	-0.0745172	0.0274489						-0.0755652	0.178048	0.190173
0.221377	-0.0745129	0.0274489						-0.0755598	0.178134	0.190071
0.221345	-0.0745085	0.0274489						-0.0755545	0.17822	0.190071
0.221314	-0.0745041	0.0274489						-0.0755491	0.178307	0.189968
0.221282	-0.0744998	0.0274489						-0.0755438	0.178393	0.189763
0.221289	-0.0744961	0.0274489						-0.0755331	0.178565	0.18966
0.221296	-0.0744925	0.0274489						-0.076184	0.182407	0.190583
0.221304	-0.0744888	0.0274489						-0.0765094	0.184329	0.190481
0.221311	-0.0744852	0.0274489						-0.0768348	0.18625	0.190583
0.221294	-0.0744537	0.0274489						-0.0771602	0.188172	0.19981
0.221277	-0.0744223	0.0274489						-0.077811	0.192015	0.214675
0.221259	-0.0743908	0.0274489						-0.0781364	0.193937	0.220519
0.221242	-0.0743594	0.0274489						-0.0782124	0.194306	0.230873
0.22133	-0.0743887	0.0274489						-0.0782504	0.19449	0.235897
0.221418	-0.074418	0.0274489						-0.0783265	0.194858	0.238767
0.221505	-0.0744473	0.0274489						-0.0783645	0.195042	0.237332
0.221593	-0.0744766	0.0274489						-0.0784405	0.195411	0.231181
0.221595	-0.0744577	0.0274489						-0.0785164	0.194725	0.220826
0.221596	-0.0744389	0.0274489						-0.0785354	0.194553	0.220621
0.221598	-0.0744201	0.0274489						-0.0785923	0.194039	0.217136
0.2216	-0.0744013	0.0274489						-0.0786446	0.193879	0.216315
0.221577	-0.0743987	0.0274489						-0.0787493	0.193559	0.215598
0.221555	-0.0743961	0.0274489						-0.0788016	0.193399	0.215495
0.221533	-0.0743935	0.0274489						-0.0788539	0.193239	0.215393
0.221511	-0.0743909	0.0274489						-0.0789062	0.193079	0.215393
0.221336	-0.0743809	0.0274489						-0.0790109	0.192759	0.21529
0.221161	-0.0743709	0.0274489						-0.0790011	0.192888	0.21529
0.220986	-0.074361	0.0274489						-0.0789912	0.193016	0.21529
0.220811	-0.074351	0.0274489						-0.0789814	0.193144	0.21529
0.220858	-0.0743692	0.0274489						-0.0789715	0.193273	0.21529
0.220906	-0.0743873	0.0274489						-0.0789617	0.193401	0.21529
0.220953	-0.0744055	0.0274489						-0.0789518	0.193529	0.21529
0.221	-0.0744236	0.0274489						-0.0789419	0.193657	0.21529
0.22272	-0.074829	0.0274489						-0.0789321	0.193786	0.21529
0.22444	-0.0752342	0.0265184						-0.078925	0.193659	0.21529
0.22616	-0.0756392	0.0265184						-0.0789179	0.193532	0.21529
0.22788	-0.0760439	0.0265184						-0.0789036	0.193279	0.215188
0.22928	-0.0765016	0.0265184						-0.0788965	0.193152	0.215188
0.23068	-0.0769593	0.0274489						-0.0788893	0.193025	0.215188
0.236367	-0.0777632	0.0364434						-0.0788821	0.192898	0.215188
0.237811	-0.0777075	0.0369087						-0.0788749	0.192771	0.215188
0.239255	-0.0776516	0.0369087						-0.0788368	0.192814	0.215188
0.23919	-0.0781236	0.0369087						-0.0787987	0.192857	0.215188
0.238995	-0.0795392	0.0310157						-0.0787605	0.1929	0.215085
0.238736	-0.0787231	0.0308606						-0.0787224	0.192942	0.215085
0.238607	-0.0783149	0.0299301						-0.0786843	0.192985	0.214983
0.238478	-0.0779066	0.02962						-0.0786461	0.193028	0.214983
0.239661	-0.079279	0.02962						-0.078608	0.193071	0.214983
0.243739	-0.0833132	0.0384594						-0.0785698	0.193113	0.214983
0.244002	-0.0832722	0.0451278						-0.0785731	0.193081	0.214983
0.243894	-0.0833795	0.0384594						-0.0785764	0.193049	0.214983
0.24232	-0.084816	0.0431118						-0.0785796	0.193016	0.214983
0.241919	-0.0852453	0.0322563						-0.0785862	0.192952	0.21488
0.24405	-0.0863788	0.0319461						-0.0785895	0.192921	0.21488
0.246181	-0.0875122	0.0317911						-0.0785928	0.192889	0.21488
0.249066	-0.0908236	0.0372188						-0.078596	0.192857	0.21488
0.249307	-0.0908835	0.0386145						-0.0785705	0.193048	0.21488
0.249548	-0.0909434	0.0386145						-0.0785449	0.19324	0.21488
0.249789	-0.0910033	0.0370637						-0.0785193	0.193431	0.214778
0.249766	-0.0910043	0.0361333						-0.0784937	0.193623	0.214778
0.249743	-0.0910053	0.0347376						-0.0784681	0.193814	0.214778
0.249733	-0.0910282	0.0339622						-0.0784425	0.194006	0.214778
0.249769	-0.091049	0.0338071						-0.0784169	0.194197	0.214778
0.249805	-0.0910698	0.0333418						-0.0783913	0.194388	0.214778
0.249811	-0.0911004	0.0339622						-0.0783879	0.194371	0.214778
0.249781	-0.0911102	0.0330317						-0.0783845	0.194353	0.214778
0.249751	-0.09112	0.0330317						-0.078381	0.194335	0.214675
0.24972	-0.0911298	0.0330317						-0.0783776	0.194318	0.214675
0.249733	-0.091169	0.0330317						-0.0783742	0.1943	0.214675
0.249745	-0.0912083	0.0330317						-0.0783708	0.194282	0.214675
0.249758	-0.0912475	0.0330317						-0.0783674	0.194265	0.214675
0.24977	-0.0912868	0.0330317						-0.078364	0.194247	0.214675
0.249755	-0.0912721	0.0330317						-0.0783591	0.194227	0.214675
0.24974	-0.0912575	0.0330317						-0.0783543	0.194206	0.214675
0.249725	-0.0912429	0.0330317						-0.0783494	0.194186	0.214675
0.24971	-0.0912282	0.0328766						-0.0783397	0.194145	0.214573
0.250285	-0.091216	0.0328766						-0.0783348	0.194125	0.214573
0.250859	-0.0912038	0.0328766						-0.07833	0.194104	0.214573
0.251434	-0.0911915	0.0328766						-0.0783251	0.194084	0.214573
0.252008	-0.0911793	0.0328766						-0.0783257	0.194074	0.214573
0.251994	-0.0911508	0.0328766						-0.0783263	0.194064	0.214573
0.25198	-0.0911224	0.0328766						-0.0783274	0.194044	0.21447
0.251966	-0.0910939	0.0328766						-0.078328	0.194035	0.21447
0.251952	-0.0910655	0.0328766						-0.0783286	0.194025	0.21447
0.251994	-0.0911157	0.0328766						-0.0783291	0.194015	0.21447
0.252037	-0.091166	0.0328766						-0.0783297	0.194005	0.21447
0.252079	-0.0912163	0.0328766						-0.078336	0.194055	0.21447
0.252122	-0.0912666	0.0328766						-0.0783423	0.194105	0.21447
0.251818	-0.0912706	0.0328766						-0.078355	0.194206	0.214368
0.251514	-0.0912745	0.0328766						-0.0783613	0.194256	0.214368
0.251211	-0.0912785	0.0328766						-0.0783677	0.194306	0.214368
0.250907	-0.0912825	0.0328766						-0.078374	0.194357	0.214368
0.251185	-0.0910486	0.0328766						-0.0783803	0.194407	0.214368
0.251463	-0.0908148	0.0328766						-0.0783872	0.194566	0.214368
0.251741	-0.0905809	0.0328766						-0.078401	0.194885	0.214265
0.252019	-0.0903471	0.0328766						-0.0784078	0.195044	0.214265
0.252027	-0.09029	0.0328766						-0.0784147	0.195203	0.214265
0.252034	-0.0902328	0.0328766						-0.0784216	0.195362	0.214265
0.252041	-0.0901757	0.0328766						-0.0784285	0.195521	0.214265
0.252049	-0.0901185	0.0328766						-0.0784354	0.19568	0.214265
0.252051	-0.0901032	0.0328766						-0.0784341	0.195551	0.214265
0.252054	-0.0900879	0.0328766						-0.0784315	0.195293	0.214163
0.252057	-0.0900725	0.0328766						-0.0784303	0.195164	0.214163
0.252059	-0.0900572	0.0328766						-0.078429	0.195035	0.214163
0.251925	-0.0901159	0.0328766						-0.0784277	0.194906	0.214163
0.25179	-0.0901747	0.0328766						-0.0784264	0.194777	0.214163
0.251655	-0.0902335	0.0328766						-0.0784251	0.194648	0.214163
0.251521	-0.0902922	0.0328766						-0.078424	0.194681	0.214163
0.251433	-0.0902478	0.0328766						-0.0784228	0.194714	0.214163
0.251346	-0.0902034	0.0328766						-0.0784216	0.194746	0.214983
0.251258	-0.090159	0.0328766						-0.0784192	0.194811	0.214675
0.251171	-0.0901145	0.0328766						-0.078418	0.194844	0.214675
0.251174	-0.0901047	0.0328766						-0.0784168	0.194877	0.214675
0.251178	-0.0900948	0.0328766						-0.0784156	0.194909	0.214675
0.251181	-0.090085	0.0328766						-0.0785423	0.196828	0.214368
0.251185	-0.0900751	0.0328766						-0.0786689	0.198746	0.214573
0.251232	-0.0900996	0.0328766						-0.0787323	0.199705	0.22544
0.251278	-0.0901241	0.0328766						-0.0787956	0.200665	0.219801
0.251325	-0.0901486	0.0328766						-0.0788588	0.201624	0.22544
0.251372	-0.0901731	0.0328766						-0.0790656	0.202992	0.23969
0.251374	-0.0901942	0.0328766						-0.0793524	0.203809	0.252607
0.251376	-0.0902152	0.0328766						-0.0796392	0.204627	0.261936
0.251378	-0.0902363	0.0328766						-0.0797826	0.205036	0.265012
0.25138	-0.0902573	0.0328766						-0.0799259	0.205444	0.256811
0.251383	-0.090267	0.0328766						-0.0800821	0.205697	0.26737
0.251385	-0.0902767	0.0328766						-0.0801205	0.205228	0.261936
0.251388	-0.0902864	0.0328766						-0.0801333	0.205072	0.259886
0.251391	-0.0902961	0.0328766						-0.0801461	0.204916	0.257938
0.251388	-0.0902588	0.0328766						-0.0801589	0.204759	0.256195
0.251385	-0.0902214	0.0328766						-0.0801717	0.204603	0.25599
0.251382	-0.0901841	0.0328766						-0.0801739	0.20464	0.254042
0.25138	-0.0901467	0.0328766						-0.0801762	0.204676	0.253427
0.252039	-0.0905671	0.0328766						-0.0801784	0.204713	0.253017
0.252698	-0.0909875	0.0328766						-0.0801806	0.20475	0.252812
0.253357	-0.0914079	0.0328766						-0.0801828	0.204786	0.25271
0.255497	-0.0927465	0.0330317						-0.0801851	0.204823	0.252505
0.260195	-0.0952717	0.041561						-0.0801873	0.204859	0.2523
0.260704	-0.0948123	0.0409407						-0.0801895	0.204896	0.252197
0.260883	-0.0946178	0.0462134						-0.08021	0.204716	0.251992
0.260844	-0.0946355	0.0369087						-0.0802304	0.204537	0.25189
0.260051	-0.09465	0.0339622						-0.0802509	0.204357	0.251685
0.259673	-0.0946484	0.0333418						-0.0802713	0.204177	0.25148
0.261054	-0.0951249	0.0331868						-0.0803532	0.203459	0.251069
0.262813	-0.0956029	0.0331868						-0.0803552	0.203548	0.250864
0.264571	-0.0960809	0.0331868						-0.0803572	0.203637	0.250762
0.267141	-0.0972572	0.035668						-0.0803592	0.203726	0.250659
0.267953	-0.0979555	0.0369087						-0.0803632	0.203904	0.250454
0.269597	-0.0992747	0.0389247						-0.0803673	0.204083	0.250352
0.269618	-0.0991973	0.037684						-0.0803693	0.204172	0.250249
0.269735	-0.0992171	0.0462134						-0.0805843	0.203576	0.249942
0.269852	-0.0992368	0.0361333						-0.0806559	0.203377	0.249942
0.269968	-0.0992566	0.035668						-0.0807993	0.20298	0.249737
0.270067	-0.0994206	0.0353579						-0.0808709	0.202782	0.249737
0.270048	-0.0995649	0.0348926						-0.0809426	0.202583	0.249634
0.274333	-0.100967	0.0397001						-0.0809253	0.202584	0.249532
0.276098	-0.101655	0.0449727						-0.080908	0.202585	0.249532
0.277072	-0.102601	0.0420262						-0.0808907	0.202585	0.249429
0.275291	-0.103073	0.0369087						-0.0808734	0.202586	0.249429
0.275243	-0.103084	0.0365985						-0.0808388	0.202587	0.249327
0.275412	-0.103081	0.0365985						-0.0808215	0.202588	0.249224
0.275581	-0.103077	0.0364434						-0.0808041	0.202588	0.249122
0.275749	-0.103073	0.0364434						-0.0808103	0.20258	0.249122
0.275918	-0.10307	0.0364434						-0.0808226	0.202563	0.249019
0.27602	-0.103116	0.0364434						-0.0808287	0.202555	0.248917
0.276123	-0.103163	0.0364434						-0.0808349	0.202547	0.248917
0.276327	-0.103256	0.0364434						-0.080841	0.202538	0.248917
0.276327	-0.10325	0.0370637						-0.0808471	0.20253	0.248917
0.276327	-0.103244	0.0362883						-0.0808474	0.202534	0.248711
0.276327	-0.103237	0.0361333						-0.0808415	0.202546	0.248711
0.276743	-0.103271	0.0361333						-0.0808356	0.202558	0.248609
0.277158	-0.10331	0.0361333						-0.0808297	0.20257	0.248609
0.277574	-0.10335	0.0361333						-0.0808238	0.202582	0.248609
0.277989	-0.103389	0.0361333						-0.0808121	0.202607	0.248506
0.278012	-0.103363	0.0361333						-0.0808062	0.202619	0.248404
0.278036	-0.103337	0.0361333						-0.0808075	0.202588	0.248404
0.278059	-0.103311	0.0361333						-0.0808087	0.202557	0.248404
0.278082	-0.103285	0.0361333						-0.08081	0.202525	0.248404
0.278119	-0.103319	0.0361333						-0.0808113	0.202494	0.248301
0.278194	-0.103387	0.0359782						-0.0808126	0.202463	0.248301
0.278231	-0.103421	0.0359782						-0.0808139	0.202432	0.248301
0.278319	-0.103393	0.0359782						-0.0808165	0.20237	0.248199
0.278406	-0.103366	0.0359782						-0.0807731	0.202512	0.248096
0.278493	-0.103338	0.0359782						-0.0807514	0.202583	0.248096
0.278581	-0.103311	0.0359782						-0.0807079	0.202724	0.248096
0.278586	-0.103313	0.0359782						-0.0806862	0.202795	0.248096
0.278591	-0.103314	0.0359782						-0.0806428	0.202937	0.247994
0.278596	-0.103316	0.0359782						-0.08065	0.203004	0.247994
0.278601	-0.103318	0.0359782						-0.0806572	0.20307	0.247994
0.2786	-0.10266	0.0359782						-0.0806645	0.203136	0.247891
0.2786	-0.102003	0.0359782						-0.0806717	0.203203	0.247891
0.2786	-0.101345	0.0359782						-0.0806789	0.203269	0.247789
0.278599	-0.100687	0.0359782						-0.0806861	0.203336	0.247789
0.278635	-0.101281	0.0359782						-0.0806933	0.203402	0.247789
0.278672	-0.101876	0.0359782						-0.0807006	0.203468	0.247789
0.278708	-0.102471	0.0359782						-0.0806899	0.20341	0.247686
0.278745	-0.103065	0.0359782						-0.0806845	0.20338	0.247686
0.278714	-0.103074	0.0359782						-0.0806792	0.203351	0.247686
0.278683	-0.103082	0.0359782						-0.0806685	0.203292	0.247994
0.278652	-0.10309	0.0359782						-0.0806578	0.203234	0.249019
0.278621	-0.103098	0.0359782						-0.0809315	0.204047	0.249019
0.278503	-0.103082	0.0359782						-0.0810683	0.204454	0.249122
0.278385	-0.103067	0.0359782						-0.0812051	0.20486	0.249429
0.278267	-0.103051	0.0359782						-0.0814786	0.205674	0.249122
0.27815	-0.103035	0.0359782						-0.0816154	0.20608	0.250044
0.277793	-0.103048	0.0359782						-0.0818617	0.207492	0.256093
0.277436	-0.103062	0.0359782						-0.0820807	0.209503	0.263167
0.277079	-0.103075	0.0359782						-0.0821902	0.210508	0.261936
0.276722	-0.103088	0.0359782						-0.0827081	0.214513	0.301201
0.276718	-0.103087	0.0359782						-0.0827881	0.214498	0.301304
0.276715	-0.103086	0.0359782						-0.0828681	0.214482	0.300689
0.276712	-0.103085	0.0359782						-0.0831078	0.214436	0.29546
0.276709	-0.103084	0.0359782						-0.0831877	0.21442	0.293205
0.276681	-0.103085	0.0359782						-0.0832676	0.214405	0.290847
0.276653	-0.103087	0.0359782						-0.0833192	0.214338	0.295153
0.276625	-0.103089	0.0359782						-0.0833707	0.214272	0.287259
0.276597	-0.103091	0.0359782						-0.0834222	0.214206	0.277724
0.276576	-0.103093	0.0359782						-0.0835253	0.214073	0.283568
0.276554	-0.103095	0.0359782						-0.0835768	0.214007	0.282748
0.276533	-0.103097	0.0359782						-0.0836284	0.213942	0.282235
0.276512	-0.103099	0.0359782						-0.0836799	0.213876	0.282133
0.276461	-0.103203	0.0359782						-0.0835978	0.213874	0.282133
0.27641	-0.103306	0.0359782						-0.0835157	0.213873	0.282338
0.276359	-0.10341	0.0359782						-0.0834336	0.213871	0.28244
0.276308	-0.103514	0.0359782						-0.0833515	0.213869	0.28244
0.276619	-0.103505	0.0359782						-0.0832693	0.213867	0.28244
0.27693	-0.103497	0.0359782						-0.0831872	0.213866	0.28244
0.277241	-0.103488	0.0359782						-0.0831051	0.213864	0.28244
0.277552	-0.103479	0.0359782						-0.0830132	0.214203	0.282235
0.281685	-0.105152	0.0358231						-0.0829937	0.214883	0.28203
0.285923	-0.106744	0.045438						-0.0829839	0.215223	0.28203
0.286028	-0.106664	0.0392348						-0.0829643	0.215904	0.281928
0.286239	-0.106505	0.0421813						-0.0829447	0.216584	0.281723
0.287507	-0.106912	0.0398551						-0.0829583	0.216355	0.281723
0.288114	-0.10799	0.0381493						-0.0829718	0.216126	0.28162
0.288206	-0.10846	0.0383044						-0.0829853	0.215897	0.28162
0.288297	-0.10893	0.0384594						-0.0829989	0.215668	0.281415
0.289999	-0.109114	0.0386145						-0.0830124	0.215439	0.281415
0.293403	-0.109481	0.0392348						-0.083026	0.21521	0.281415
0.295106	-0.109664	0.0401653						-0.083053	0.214752	0.281313
0.295503	-0.110205	0.0401653						-0.0831146	0.214552	0.28121
0.2963	-0.111284	0.0451278						-0.0832377	0.214152	0.281108
0.296699	-0.111823	0.0463684						-0.0832992	0.213952	0.281005
0.296007	-0.111848	0.0460583						-0.0833607	0.213752	0.281005
0.295316	-0.111872	0.043577						-0.0834838	0.213352	0.280903
0.295246	-0.111937	0.0407856						-0.0835152	0.213564	0.2808
0.295212	-0.111969	0.0409407						-0.0834851	0.213977	0.2808
0.29537	-0.112089	0.0417161						-0.0834549	0.214389	0.2808
0.295756	-0.112264	0.0401653						-0.0834248	0.214802	0.280697
0.29595	-0.112351	0.0397001						-0.0833645	0.215627	0.280492
0.298043	-0.112868	0.039545						-0.0833344	0.21604	0.280492
0.300137	-0.113384	0.0397001						-0.0833042	0.216452	0.28039
0.304032	-0.114666	0.045438						-0.0832671	0.216329	0.28039
0.30374	-0.114915	0.045438						-0.0831927	0.216083	0.280287
0.303449	-0.115164	0.045438						-0.0831556	0.21596	0.280185
0.303125	-0.115883	0.0462134						-0.0831184	0.215838	0.280185
0.303094	-0.116352	0.045593						-0.0830812	0.215716	0.280185
0.303062	-0.116821	0.0460583						-0.083044	0.215594	0.280082
0.302956	-0.117376	0.0423364						-0.0830069	0.215473	0.280082
0.302918	-0.117418	0.0420262						-0.0829995	0.215776	0.279877
0.30311	-0.117448	0.0418712						-0.0829958	0.215928	0.279877
0.30334	-0.117435	0.041561						-0.0829884	0.216232	0.279775
0.30357	-0.117422	0.041561						-0.0829847	0.216384	0.279775
0.3038	-0.11741	0.041561						-0.082981	0.216536	0.279775
0.303865	-0.117412	0.041561						-0.0829773	0.216687	0.279775
0.303931	-0.117414	0.0412508						-0.082995	0.21641	0.27957
0.303996	-0.117416	0.0414059						-0.0830127	0.216132	0.27957
0.304062	-0.117417	0.0412508						-0.0830304	0.215855	0.27957
0.303972	-0.117799	0.0412508						-0.0830482	0.215577	0.27957
0.303883	-0.11818	0.0412508						-0.0830836	0.215022	0.279365
0.303793	-0.118561	0.0412508						-0.0831013	0.214744	0.279365
0.303704	-0.118942	0.0412508						-0.083119	0.214467	0.279365
0.303686	-0.118767	0.0412508						-0.0830943	0.214433	0.279365
0.303667	-0.118591	0.0412508						-0.0830449	0.214366	0.279262
0.303649	-0.118416	0.0412508						-0.0830202	0.214333	0.27916
0.30363	-0.11824	0.0412508						-0.0829955	0.214299	0.27916
0.303654	-0.118034	0.0412508						-0.0829708	0.214266	0.27916
0.303678	-0.117829	0.0412508						-0.0829461	0.214233	0.279057
0.303702	-0.117623	0.0412508						-0.0829214	0.214199	0.279057
0.303725	-0.117417	0.0412508						-0.0829527	0.214631	0.278955
0.303712	-0.117411	0.0412508						-0.0829839	0.215062	0.278955
0.303699	-0.117404	0.0412508						-0.0830151	0.215493	0.278852
0.303685	-0.117398	0.0412508						-0.0830775	0.216356	0.278545
0.303672	-0.117391	0.0412508						-0.0831087	0.216787	0.278134
0.303673	-0.11739	0.0412508						-0.08314	0.217219	0.277622
0.303674	-0.11739	0.0412508						-0.0831712	0.21765	0.277622
0.303676	-0.117389	0.0412508						-0.0832089	0.217742	0.277724
0.303677	-0.117388	0.0412508						-0.0832467	0.217835	0.286849
0.303703	-0.117377	0.0412508						-0.0832844	0.217927	0.212625
0.303728	-0.117365	0.0410958						-0.0833221	0.218019	0.29464
0.303754	-0.117354	0.0410958						-0.0833599	0.218111	0.300791
0.30378	-0.117342	0.0410958						-0.0838222	0.219074	0.300894
0.30429	-0.11748	0.0410958						-0.0838134	0.219091	0.300689
0.304801	-0.117617	0.0410958						-0.0838047	0.219108	0.300586
0.305313	-0.117755	0.0410958						-0.0838015	0.219094	0.300381
0.305827	-0.117892	0.0410958						-0.0838	0.219087	0.300381
0.305825	-0.117881	0.0410958						-0.0837984	0.21908	0.300176
0.305823	-0.117871	0.0410958						-0.0837968	0.219073	0.300176
0.30582	-0.11786	0.0410958						-0.0837952	0.219066	0.300074
0.305818	-0.11785	0.0410958						-0.0837936	0.219059	0.300074
0.305828	-0.117827	0.0410958						-0.0837921	0.219052	0.299869
0.305838	-0.117804	0.0410958						-0.0837892	0.219054	0.299869
0.305847	-0.117781	0.0410958						-0.0837864	0.219057	0.299869
0.305857	-0.117758	0.0410958						-0.0837836	0.219059	0.299766
0.305859	-0.117762	0.0410958						-0.0837808	0.219061	0.299766
0.305861	-0.117765	0.0410958						-0.083778	0.219064	0.299664
0.305864	-0.117769	0.0410958						-0.0837752	0.219066	0.299561
0.305866	-0.117773	0.0410958						-0.0837724	0.219069	0.299561
0.305893	-0.117808	0.0410958						-0.0837696	0.219071	0.299458
0.305921	-0.117844	0.0410958						-0.0838141	0.218955	0.299458
0.305948	-0.11788	0.0410958						-0.0839032	0.218723	0.299253
0.305976	-0.117915	0.0410958						-0.0839477	0.218607	0.299253
0.305992	-0.11791	0.0410958						-0.0839922	0.218492	0.299151
0.306008	-0.117904	0.0410958						-0.0840368	0.218376	0.299151
0.306024	-0.117898	0.0410958						-0.0840813	0.21826	0.299048
0.30604	-0.117893	0.0410958						-0.0841258	0.218144	0.299048
0.306036	-0.117898	0.0410958						-0.0841515	0.218156	0.298946
0.306032	-0.117904	0.0410958						-0.0841773	0.218168	0.298946
0.306028	-0.117909	0.0410958						-0.084203	0.21818	0.298843
0.306024	-0.117914	0.0410958						-0.0842287	0.218192	0.298843
0.306431	-0.11789	0.0410958						-0.0842544	0.218204	0.298843
0.306839	-0.117866	0.0410958						-0.0842801	0.218216	0.299253
0.307247	-0.117841	0.0410958						-0.0843058	0.218228	0.298638
0.307654	-0.117817	0.0410958						-0.0843315	0.21824	0.298638
0.30767	-0.11782	0.0410958						-0.0842922	0.218173	0.298536
0.307686	-0.117824	0.0410958						-0.0842529	0.218106	0.298536
0.307702	-0.117827	0.0410958						-0.0842135	0.21804	0.298536
0.307717	-0.11783	0.0410958						-0.0841742	0.217973	0.298536
0.307977	-0.11783	0.0410958						-0.0840955	0.217839	0.298331
0.308237	-0.117829	0.0410958						-0.0840562	0.217772	0.298331
0.308496	-0.117828	0.0410958						-0.0840186	0.217862	0.298228
0.308756	-0.117827	0.0410958						-0.0840202	0.218019	0.298228
0.309785	-0.117878	0.0410958						-0.0840219	0.218176	0.298228
0.310815	-0.11793	0.0410958						-0.0840236	0.218332	0.298126
0.312874	-0.118032	0.0437321						-0.0840253	0.218489	0.298126
0.31405	-0.119147	0.0491598						-0.084027	0.218646	0.298023
0.314083	-0.119761	0.0500903						-0.0840286	0.218802	0.298023
0.313725	-0.120004	0.0578442						-0.0840303	0.218959	0.297921
0.313368	-0.120247	0.0486946						-0.0840305	0.218923	0.297921
0.312844	-0.120511	0.0466786						-0.0840306	0.218888	0.297921
0.312511	-0.120553	0.0451278						-0.0840308	0.218853	0.297921
0.312348	-0.120524	0.0445075						-0.084031	0.218817	0.297818
0.312352	-0.120473	0.0441973						-0.0840311	0.218782	0.297818
0.312356	-0.120422	0.0441973						-0.0840313	0.218746	0.297818
0.311986	-0.120042	0.0438872						-0.0840314	0.218711	0.297818
0.311613	-0.119713	0.0440423						-0.0840316	0.218676	0.298228
0.31124	-0.119384	0.0441973						-0.0840316	0.218659	0.297613
0.310866	-0.119054	0.0449727						-0.0840316	0.21865	0.297613
0.311767	-0.119599	0.0451278						-0.0840316	0.218642	0.297613
0.312668	-0.120144	0.0452829						-0.0840317	0.218634	0.297511
0.313568	-0.120689	0.0451278						-0.0840317	0.218625	0.297511
0.316077	-0.122086	0.0446626						-0.0840317	0.218617	0.297511
0.317686	-0.122939	0.0452829						-0.0840317	0.218608	0.297511
0.319294	-0.123791	0.0462134						-0.0840211	0.218647	0.297511
0.320838	-0.124853	0.04947						-0.0839999	0.218726	0.297203
0.320773	-0.125063	0.0508657						-0.0839892	0.218765	0.297101
0.320708	-0.125272	0.0513309						-0.0839786	0.218804	0.297101
0.320643	-0.125482	0.0511759						-0.083968	0.218843	0.29628
0.320813	-0.125267	0.0491598						-0.0839468	0.218921	0.297101
0.321207	-0.12564	0.0457481						-0.0840397	0.219086	0.298126
0.321433	-0.126226	0.0451278						-0.0841327	0.219251	0.298126
0.323479	-0.126659	0.0452829						-0.0842256	0.219416	0.298126
0.325525	-0.127092	0.045438						-0.0843186	0.219582	0.298228
0.329187	-0.128306	0.04947						-0.0844115	0.219747	0.297818
0.328757	-0.128653	0.0516411						-0.0845044	0.219912	0.297818
0.327899	-0.129348	0.0544325						-0.0845974	0.220077	0.297818
0.328181	-0.129921	0.0544325						-0.0846903	0.220242	0.298228
0.328746	-0.131067	0.0530368						-0.084787	0.220215	0.301304
0.329029	-0.13164	0.0519513						-0.0848353	0.220201	0.30561
0.328391	-0.130973	0.0502454						0.0161169	0.0016597	0
0.328073	-0.130639	0.0497802						0.015969	0.00191792	0
0.327754	-0.130306	0.0497802						0.0158212	0.00217623	0
0.327887	-0.130514	0.0497802						0.0156733	0.00243464	0
0.328152	-0.130932	0.04947						0.0155255	0.00269314	0
0.328285	-0.13114	0.0491598						0.0153777	0.00295174	0
0.328223	-0.131137	0.0488497						0.0152298	0.00321044	0
0.328161	-0.131134	0.0485395						0.015082	0.00346924	0
0.328037	-0.131128	0.0480743						0.0149342	0.00372813	0
0.328062	-0.130662	0.0493149						0.0149806	0.00365398	0
0.328088	-0.130197	0.0477641						0.015027	0.00357984	0
0.328113	-0.129731	0.0477641						0.0150735	0.00350572	0
0.328138	-0.129265	0.0476091						0.0151199	0.00343161	0
0.328162	-0.129191	0.0477641						0.0151663	0.00335752	0
0.328186	-0.129116	0.0477641						0.0152127	0.00328344	0
0.32821	-0.129042	0.0476091						0.0152591	0.00320937	0
0.328235	-0.128968	0.0477641						0.0153055	0.00313532	0
0.328357	-0.129357	0.0476091						0.0152967	0.00279744	0
0.328479	-0.129746	0.0476091						0.015288	0.00245956	0
0.328602	-0.130135	0.0476091						0.0152792	0.00212168	0
0.328881	-0.130068	0.0476091						0.0152704	0.00178381	0
0.329039	-0.129612	0.047454						0.0152617	0.00144593	0
0.329197	-0.129155	0.0476091						0.015253	0.00110806	0
0.329355	-0.128697	0.0476091						0.0152442	0.000770191	0
0.329371	-0.129054	0.047454						0.0152355	0.000432323	0
0.329378	-0.129233	0.047454						0.0152314	0.000584339	0
0.329386	-0.129411	0.047454						0.0152272	0.00073639	0
0.329429	-0.129431	0.047454						0.0152231	0.000888477	0
0.329472	-0.129452	0.047454						0.015219	0.0010406	0
0.329515	-0.129472	0.047454						0.0152148	0.00119276	0
0.329557	-0.129492	0.047454						0.0152107	0.00134495	0
0.329581	-0.129497	0.047454						0.0152066	0.00149718	0
0.329605	-0.129503	0.047454						0.0152024	0.00164944	0
0.329628	-0.129509	0.047454						0.0151209	0.0014451	0
0.329652	-0.129515	0.047454						0.0150394	0.00124106	0
0.329675	-0.129333	0.047454						0.014958	0.00103731	0
0.329698	-0.129151	0.047454						0.0148766	0.000833848	0
0.329721	-0.128968	0.047454						0.0147952	0.000630685	0
0.329744	-0.128786	0.047454						0.0147139	0.000427816	0
0.329819	-0.128672	0.047454						0.0146326	0.000225243	0
0.329894	-0.128558	0.047454						0.0145513	2.29638e-05	0
0.32997	-0.128443	0.047454						0.0134424	0.00185859	0
0.330045	-0.128328	0.047454						0.0123336	0.00369428	0
0.330035	-0.128471	0.047454						0.011225	0.00553005	0
0.330025	-0.128614	0.047454						0.00900823	0.0092018	0.00317809
0.330015	-0.128756	0.047454						0.00790012	0.0110378	0.00994436
0.330005	-0.128899	0.0472989						0.00679219	0.0128738	0.00922672
0.330004	-0.128886	0.0472989						0.00574999	0.0148473	0.0133275
0.330004	-0.128873	0.0472989						0.00581554	0.014985	0.0143527
0.330004	-0.128861	0.0472989						0.0058811	0.0151229	0.0152754
0.330004	-0.128848	0.0472989						0.00594665	0.0152613	0.0163005
0.330108	-0.128751	0.0472989						0.00601221	0.0153999	0.0163005
0.330212	-0.128653	0.0472989						0.00607776	0.0155389	0.0152754
0.330316	-0.128555	0.0472989						0.00620887	0.0158178	0.0141476
0.33042	-0.128458	0.0472989						0.00623005	0.0155548	0.0141476
0.330413	-0.128456	0.0472989						0.00625124	0.0152918	0.0141476
0.330406	-0.128453	0.0472989						0.00627243	0.0150289	0.013225
0.330399	-0.128451	0.0472989						0.00629362	0.0147661	0.013225
0.330392	-0.128449	0.0472989						0.00631481	0.0145033	0.013225
0.330405	-0.12853	0.0472989						0.00633601	0.0142406	0.013225
0.330417	-0.128612	0.0472989						0.00635721	0.0139779	0.013225
0.33043	-0.128693	0.0472989						0.00637841	0.0137153	0.013225
0.330443	-0.128774	0.0472989						0.00636272	0.0138671	0.013225
0.330516	-0.128611	0.0472989						0.00634704	0.0140188	0.0131225
0.330661	-0.128286	0.0471438						0.00633136	0.0141706	0.0131225
0.330734	-0.128124	0.0469887						0.00631567	0.0143224	0.0131225
0.331119	-0.127896	0.0468337						0.00629999	0.0144741	0.0131225
0.331312	-0.127783	0.0469887						0.00628432	0.0146259	0.0131225
0.331505	-0.127669	0.0469887						0.00626864	0.0147777	0.0131225
0.333036	-0.128526	0.0476091						0.00625297	0.0149294	0.0131225
0.334566	-0.129383	0.0485395						0.00633258	0.0147241	0.0131225
0.337627	-0.131093	0.0508657						0.00641221	0.0145188	0.0130199
0.33808	-0.13209	0.0522614						0.00649184	0.0143136	0.0130199
0.338984	-0.134085	0.0548977						0.00657148	0.0141084	0.0130199
0.339436	-0.135082	0.0547427						0.00665113	0.0139033	0.0130199
0.339331	-0.135062	0.0572239						0.00673078	0.0136982	0.0130199
0.339122	-0.135022	0.0566036						0.00681045	0.0134932	0.0130199
0.339017	-0.135002	0.0548977						0.00689012	0.0132882	0.0130199
0.338252	-0.133764	0.0519513						0.0068161	0.0133177	0.0130199
0.337869	-0.133145	0.051486						0.00674208	0.0133473	0.0130199
0.337486	-0.132526	0.0513309						0.00666807	0.0133768	0.0130199
0.338968	-0.132296	0.0511759						0.00659405	0.0134064	0.0130199
0.34045	-0.132066	0.0511759						0.00652004	0.0134359	0.0130199
0.341933	-0.131836	0.0511759						0.00644603	0.0134655	0.0130199
0.343415	-0.131606	0.0513309						0.00637202	0.0134951	0.0130199
0.344072	-0.132625	0.0522614						0.00629802	0.0135247	0.0130199
0.345388	-0.134662	0.0547427						0.00630514	0.0135914	0.0130199
0.346047	-0.13568	0.0586196						0.00631226	0.0136581	0.0130199
0.345893	-0.135676	0.0603255						0.00631939	0.0137249	0.0130199
0.345739	-0.135672	0.0611009						0.00632653	0.0137916	0.0130199
0.345433	-0.135664	0.0611009						0.00633367	0.0138584	0.0130199
0.345451	-0.135638	0.0579993						0.00634081	0.0139251	0.0130199
0.345468	-0.135612	0.0566036						0.00634796	0.0139919	0.0130199
0.345486	-0.135586	0.0559833						0.00635511	0.0140586	0.0130199
0.345504	-0.13556	0.0556731						0.00634736	0.0140922	0.0130199
0.345809	-0.136768	0.0556731						0.00633962	0.0141258	0.0130199
0.346114	-0.137975	0.0556731						0.00633188	0.0141593	0.0130199
0.346419	-0.139182	0.055363						0.00632415	0.0141929	0.0130199
0.346724	-0.14039	0.055363						0.00631642	0.0142265	0.0130199
0.349577	-0.141218	0.055363						0.00630869	0.0142602	0.0130199
0.35243	-0.142046	0.055363						0.00630097	0.0142938	0.0130199
0.355284	-0.142874	0.0569138						0.00629326	0.0143275	0.0130199
0.357942	-0.143921	0.0598603						0.0062993	0.0143287	0.0130199
0.357747	-0.14414	0.061411						0.00630534	0.01433	0.0130199
0.357358	-0.144578	0.063272						0.0063114	0.0143312	0.0130199
0.357387	-0.144056	0.0629618						0.00631746	0.0143325	0.0130199
0.357417	-0.143534	0.0620313						0.00632352	0.0143337	0.0130199
0.357475	-0.142491	0.0583095						0.00632959	0.014335	0.0130199
0.357293	-0.142895	0.0566036						0.00633567	0.0143362	0.0130199
0.357111	-0.143299	0.0555181						0.00634175	0.0143374	0.0130199
0.356929	-0.143703	0.0550528						0.00634721	0.014347	0.0130199
0.356747	-0.144107	0.0550528						0.00635266	0.0143565	0.0130199
0.356937	-0.144316	0.0550528						0.00635812	0.0143661	0.0130199
0.357127	-0.144526	0.0552079						0.00636358	0.0143756	0.0130199
0.357317	-0.144736	0.0552079						0.00636904	0.0143852	0.0130199
0.357507	-0.144945	0.0552079						0.00637449	0.0143947	0.0130199
0.357558	-0.144737	0.0550528						0.00637995	0.0144042	0.0130199
0.357609	-0.144528	0.0550528						0.00638541	0.0144138	0.0130199
0.35766	-0.144319	0.0552079						0.00642499	0.014488	0.0130199
0.357711	-0.14411	0.0552079						0.00646458	0.0145622	0.0130199
0.357784	-0.144109	0.0552079						0.00650417	0.0146364	0.0130199
0.357858	-0.144108	0.0552079						0.00654376	0.0147106	0.0130199
0.357932	-0.144106	0.0552079						0.00658336	0.0147848	0.0130199
0.358006	-0.144105	0.0552079						0.00662297	0.0148591	0.0130199
0.35799	-0.144107	0.0550528						0.00666258	0.0149334	0.0130199
0.357974	-0.144108	0.0550528						0.00670219	0.0150077	0.0130199
0.357958	-0.144109	0.0550528						0.00666031	0.0150691	0.0130199
0.357942	-0.144111	0.0550528						0.00661843	0.0151306	0.0130199
0.358261	-0.144116	0.0550528						0.00657655	0.0151921	0.0130199
0.358581	-0.144121	0.0550528						0.00653467	0.0152536	0.0130199
0.3589	-0.144126	0.0550528						0.00649279	0.0153151	0.0130199
0.35922	-0.144131	0.0550528						0.00645092	0.0153767	0.0130199
0.359196	-0.144113	0.0550528						0.00640904	0.0154382	0.0130199
0.359172	-0.144095	0.0550528						0.00636717	0.0154998	0.0130199
0.359148	-0.144077	0.0550528						0.00589716	0.0162001	0.0130199
0.359124	-0.144059	0.0550528						0.00542715	0.0169005	0.0130199
0.359096	-0.143835	0.0550528						0.00495715	0.0176009	0.0130199
0.359068	-0.143612	0.0550528						0.00448715	0.0183014	0.0130199
0.35904	-0.143388	0.0550528						0.00401715	0.019002	0.0130199
0.359012	-0.143164	0.0550528						0.00354717	0.0197026	0.0130199
0.359165	-0.142972	0.0550528						0.00307718	0.0204033	0.0130199
0.359317	-0.14278	0.0550528						0.0026072	0.0211041	0.0140451
0.35947	-0.142588	0.0550528						0.00217263	0.0214408	0.0140451
0.359623	-0.142395	0.0550528						0.00173808	0.0217777	0.0154804
0.359621	-0.142578	0.0548977						0.00130354	0.0221151	0.0165056
0.35962	-0.14267	0.0548977						0.000869029	0.0224527	0.018556
0.35962	-0.142761	0.0548977						0.000434533	0.0227907	0.0188635
0.359609	-0.142767	0.0548977						5.66002e-08	0.0231291	0.0209139
0.359598	-0.142774	0.0548977						-0.000434401	0.0234678	0.0223492
0.359587	-0.14278	0.0548977						-0.000868838	0.0238069	0.0223492
0.359576	-0.142786	0.0548977						-0.000913391	0.0237631	0.0218366
0.359526	-0.142704	0.0548977						-0.000957941	0.0237193	0.0218366
0.359475	-0.142621	0.0548977						-0.00122518	0.0234576	0.0191711
0.359425	-0.142539	0.0548977						-0.00122411	0.0234433	0.0191711
0.359375	-0.142457	0.0548977						-0.00122303	0.0234289	0.0190686
0.359632	-0.142866	0.0548977						-0.00122195	0.0234146	0.0190686
0.359888	-0.143276	0.0548977						-0.00122087	0.0234002	0.0190686
0.360145	-0.143685	0.0548977						-0.00121979	0.0233859	0.0190686
0.360401	-0.144095	0.0548977						-0.00121871	0.0233715	0.0190686
0.360273	-0.143969	0.0548977						-0.00121763	0.0233571	0.0190686
0.360145	-0.143844	0.0548977						-0.00121654	0.0233428	0.0190686
0.360016	-0.143718	0.0548977						-0.00121558	0.0233773	0.0190686
0.359888	-0.143593	0.0548977						-0.00121462	0.0234119	0.0190686
0.359918	-0.143585	0.0548977						-0.00121366	0.0234464	0.0190686
0.359948	-0.143578	0.0548977						-0.0012127	0.023481	0.0190686
0.359978	-0.143571	0.0548977						-0.00121173	0.0235155	0.0190686
0.360009	-0.143563	0.0548977						-0.00121077	0.0235501	0.0190686
0.360008	-0.143568	0.0548977						-0.00120981	0.0235847	0.0190686
0.360008	-0.143573	0.0548977						-0.00120885	0.0236192	0.0190686
0.360007	-0.143577	0.0548977						-0.00120369	0.0238005	0.018966
0.360007	-0.143582	0.0548977						-0.00119852	0.0239818	0.018966
0.359836	-0.143569	0.0548977						-0.00119336	0.0241632	0.018966
0.359666	-0.143555	0.0548977						-0.00118819	0.0243446	0.018966
0.359496	-0.143542	0.0548977						-0.00118303	0.0245261	0.018966
0.359326	-0.143528	0.0548977						-0.00117787	0.0247077	0.018966
0.36056	-0.143525	0.0548977						-0.0011727	0.0248893	0.018966
0.363029	-0.143518	0.0547427						-0.00116754	0.0250711	0.018966
0.364264	-0.143514	0.0544325						-0.0012078	0.0248545	0.018966
0.363761	-0.144276	0.0545876						-0.00124806	0.0246381	0.018966
0.362253	-0.14656	0.061411						-0.00128831	0.0244216	0.018966
0.362474	-0.146342	0.0646677						-0.00132857	0.0242051	0.018966
0.362585	-0.146233	0.0663735						-0.00136883	0.0239887	0.018966
0.362696	-0.146124	0.0665286						-0.00140909	0.0237722	0.018966
0.362643	-0.146361	0.0660634						-0.00144934	0.0235558	0.018966
0.362589	-0.146597	0.0651329						-0.0014896	0.0233394	0.018966
0.362094	-0.14677	0.0623415						-0.00148702	0.0234918	0.018966
0.361318	-0.146176	0.0609458						-0.00148444	0.0236442	0.018966
0.36093	-0.145879	0.059395						-0.00148185	0.0237967	0.018966
0.361466	-0.145852	0.0600153						-0.00147927	0.0239491	0.018966
0.362003	-0.145825	0.0597052						-0.00147669	0.0241016	0.018966
0.362539	-0.145799	0.0590849						-0.00147411	0.024254	0.018966
0.363075	-0.145772	0.0581544						-0.00147153	0.0244065	0.018966
0.36392	-0.146734	0.0575341						-0.00146894	0.024559	0.018966
0.364342	-0.147215	0.0579993						-0.00147341	0.0247252	0.018966
0.365982	-0.147808	0.0595501						-0.00147788	0.0248914	0.018966
0.368416	-0.148031	0.0598603						-0.00148234	0.0250576	0.018966
0.369634	-0.148142	0.0595501						-0.00148681	0.0252238	0.018966
0.372833	-0.150439	0.0598603						-0.00149127	0.02539	0.018966
0.374433	-0.151587	0.061256						-0.00149573	0.0255562	0.018966
0.375385	-0.153173	0.0682345						-0.0015002	0.0257224	0.018966
0.375061	-0.153392	0.0694751						-0.00150466	0.0258886	0.018966
0.374736	-0.153611	0.0694751						-0.00148859	0.0258972	0.018966
0.375292	-0.153597	0.0643575						-0.00147253	0.0259059	0.018966
0.375171	-0.152517	0.061256						-0.00145647	0.0259145	0.018966
0.375018	-0.151979	0.061256						-0.0014404	0.0259231	0.018966
0.374516	-0.151567	0.0615661						-0.00142434	0.0259318	0.018966
0.373469	-0.151946	0.0634271						-0.00140827	0.0259404	0.018966
0.375141	-0.152777	0.0624966						-0.00139221	0.025949	0.018966
0.378485	-0.154438	0.061256						-0.00137614	0.0259577	0.018966
0.380158	-0.155269	0.0618763						-0.00140674	0.0260776	0.018966
0.381182	-0.156889	0.0714911						-0.00143733	0.0261977	0.018966
0.381607	-0.156772	0.0725767						-0.0014679	0.0263178	0.018966
0.382032	-0.156655	0.0724216						-0.00149847	0.0264379	0.018966
0.382457	-0.156538	0.071181						-0.00152903	0.0265582	0.018966
0.382935	-0.156233	0.0677692						-0.00155958	0.0266784	0.018966
0.382988	-0.156044	0.0677692						-0.00159013	0.0267987	0.018966
0.383094	-0.155667	0.0665286						-0.00162066	0.0269191	0.018966
0.383143	-0.15589	0.0665286						-0.00162071	0.0269021	0.018966
0.383192	-0.156112	0.0665286						-0.00162076	0.0268851	0.018966
0.383242	-0.156333	0.0659083						-0.00162081	0.0268682	0.018966
0.383293	-0.156555	0.0654431						-0.00162086	0.0268512	0.018966
0.383254	-0.156461	0.0651329						-0.00162091	0.0268343	0.018966
0.383177	-0.156272	0.0646677						-0.00162096	0.0268173	0.018966
0.383138	-0.156178	0.0646677						-0.00162101	0.0268003	0.018966
0.383276	-0.15628	0.0645126						-0.00162106	0.0267834	0.018966
0.383414	-0.156382	0.0645126						-0.00261339	0.028782	0.018966
0.383553	-0.156485	0.0645126						-0.00360568	0.0307806	0.018966
0.383691	-0.156587	0.0643575						-0.00459795	0.0327792	0.018966
0.383346	-0.156587	0.0643575						-0.00559019	0.0347778	0.018966
0.383001	-0.156588	0.0643575						-0.0065824	0.0367765	0.018966
0.382311	-0.156588	0.0642024						-0.00757458	0.0387752	0.018966
0.382659	-0.156636	0.0642024						-0.00955885	0.0427727	0.0239895
0.382833	-0.15666	0.0642024						-0.00954843	0.0424347	0.0239895
0.383349	-0.156577	0.0642024						-0.00953799	0.0420966	0.0301406
0.383691	-0.15647	0.0640474						-0.00949621	0.0407445	0.0287054
0.384033	-0.156363	0.0640474						-0.00948575	0.0404065	0.0295255
0.384375	-0.156256	0.0640474						-0.00947528	0.0400685	0.0274751
0.38435	-0.156224	0.0640474						-0.0103297	0.0415269	0.0264499
0.384325	-0.156191	0.0640474						-0.0111841	0.0429854	0.0259373
0.3843	-0.156159	0.0640474						-0.0120385	0.0444439	0.0259373
0.384274	-0.156126	0.0640474						-0.0128929	0.0459024	0.0255273
0.384265	-0.156119	0.0640474						-0.0137473	0.047361	0.0255273
0.384238	-0.156097	0.0638923						-0.0146017	0.0488195	0.0265525
0.384264	-0.156076	0.0638923						-0.0154561	0.0502781	0.0269625
0.384289	-0.156055	0.0638923						-0.0163105	0.0517366	0.029218
0.384314	-0.156034	0.0638923						-0.0163165	0.0517263	0.03988
0.384339	-0.156013	0.0638923						-0.0163225	0.051716	0.03988
0.384363	-0.156201	0.0638923						-0.0163284	0.0517057	0.0409051
0.384411	-0.156577	0.0637372						-0.0163403	0.0516851	0.0368044
0.384435	-0.156765	0.0637372						-0.0163522	0.0516645	0.0408026
0.384265	-0.156674	0.0637372						-0.0163282	0.0515493	0.034754
0.384096	-0.156584	0.0637372						-0.0162983	0.0514444	0.0337288
0.383927	-0.156493	0.0637372						-0.0162684	0.0513396	0.0331137
0.383757	-0.156403	0.0637372						-0.0162384	0.0512347	0.0330112
0.383839	-0.156403	0.0637372						-0.0162085	0.0511299	0.0330112
0.383921	-0.156403	0.0637372						-0.0161786	0.0510252	0.0329087
0.384003	-0.156403	0.0637372						-0.0161487	0.0509204	0.0329087
0.384085	-0.156403	0.0637372						-0.0161187	0.0508157	0.0329087
0.384056	-0.156434	0.0637372						-0.0161206	0.0508271	0.0328061
0.384026	-0.156465	0.0637372						-0.0161224	0.0508384	0.0328061
0.383997	-0.156496	0.0637372						-0.0161243	0.0508498	0.0326011
0.383968	-0.156527	0.0637372						-0.0161262	0.0508611	0.0326011
0.383969	-0.156501	0.0637372						-0.016128	0.0508725	0.0326011
0.383969	-0.156474	0.0637372						-0.0161299	0.0508838	0.0326011
0.38397	-0.156447	0.0637372						-0.0161318	0.0508952	0.0326011
0.383971	-0.15642	0.0637372						-0.0161336	0.0509065	0.0326011
0.383983	-0.156464	0.0637372						-0.0162003	0.0507803	0.0326011
0.383995	-0.156509	0.0637372						-0.0162669	0.050654	0.0326011
0.384007	-0.156554	0.0637372						-0.0163335	0.0505278	0.0326011
0.384019	-0.156599	0.0637372						-0.0164002	0.0504016	0.0326011
0.384009	-0.156587	0.0637372						-0.0164668	0.0502754	0.0326011
0.383999	-0.156575	0.0637372						-0.0165335	0.0501492	0.0326011
0.383988	-0.156562	0.0637372						-0.0166001	0.050023	0.0326011
0.383978	-0.15655	0.0637372						-0.0166667	0.0498968	0.0324986
0.383976	-0.156548	0.0637372						-0.0166458	0.0498941	0.0324986
0.383974	-0.156546	0.0637372						-0.0166248	0.0498914	0.0324986
0.383972	-0.156543	0.0637372						-0.0166039	0.0498887	0.0324986
0.38397	-0.156541	0.0637372						-0.0165829	0.049886	0.0324986
0.383764	-0.156546	0.0637372						-0.016562	0.0498833	0.0324986
0.383558	-0.156552	0.0637372						-0.016541	0.0498806	0.0324986
0.383352	-0.156557	0.0637372						-0.0165201	0.0498779	0.0324986
0.383145	-0.156562	0.0637372						-0.0164991	0.0498752	0.0324986
0.383155	-0.156558	0.0637372						-0.0164608	0.0498698	0.0324986
0.383165	-0.156553	0.0637372						-0.0164224	0.0498645	0.0324986
0.383174	-0.156549	0.0637372						-0.0163841	0.0498591	0.0324986
0.383184	-0.156544	0.0637372						-0.0163457	0.0498538	0.0324986
0.384042	-0.156786	0.0637372						-0.0163074	0.0498484	0.0324986
0.3849	-0.157028	0.0637372						-0.016269	0.049843	0.0324986
0.386616	-0.157511	0.0635821						-0.0162307	0.0498377	0.0324986
0.388362	-0.157876	0.0637372						-0.0161924	0.0498323	0.0324986
0.391854	-0.158602	0.0735071						-0.0161927	0.0498398	0.0324986
0.393169	-0.159442	0.067304						-0.0161931	0.0498473	0.0324986
0.392739	-0.15992	0.0730419						-0.0161934	0.0498548	0.0324986
0.391878	-0.160876	0.0749029						-0.0161938	0.0498623	0.0324986
0.392756	-0.160435	0.0747478						-0.0161941	0.0498698	0.0324986
0.395389	-0.159112	0.0702505						-0.0161945	0.0498772	0.0324986
0.39652	-0.159853	0.0686997						-0.0161948	0.0498847	0.0324986
0.397652	-0.160593	0.0686997						-0.0161952	0.0498922	0.0324986
0.398783	-0.161333	0.0686997						-0.0161957	0.0498895	0.0324986
0.400371	-0.162924	0.06932						-0.0161962	0.0498869	0.0324986
0.40083	-0.163775	0.0702505						-0.0161966	0.0498842	0.0324986
0.401832	-0.165119	0.0773841						-0.0161971	0.0498815	0.0324986
0.401995	-0.164405	0.0803306						-0.0161976	0.0498788	0.0324986
0.401205	-0.164611	0.0747478						-0.0161981	0.0498762	0.0324986
0.400334	-0.165175	0.0718013						-0.0161986	0.0498735	0.0324986
0.401155	-0.164843	0.0705607						-0.016199	0.0498708	0.0324986
0.401977	-0.16451	0.0705607						-0.0162114	0.0498738	0.0324986
0.403619	-0.163844	0.0705607						-0.0162238	0.0498768	0.0324986
0.404772	-0.164741	0.0705607						-0.0162361	0.0498797	0.0324986
0.405926	-0.165638	0.0705607						-0.0162485	0.0498827	0.0324986
0.408234	-0.167432	0.0710259						-0.0162609	0.0498856	0.0324986
0.409859	-0.167709	0.0702505						-0.0162733	0.0498886	0.0324986
0.411485	-0.167987	0.071181						-0.0162856	0.0498916	0.0324986
0.413111	-0.168264	0.0749029						-0.016298	0.0498945	0.0324986
0.414227	-0.167299	0.0820365						-0.0162924	0.0500595	0.0324986
0.413973	-0.166678	0.0835872						-0.0162868	0.0502245	0.0324986
0.41427	-0.165907	0.0727318						-0.0162812	0.0503895	0.0324986
0.414294	-0.165487	0.0721114						-0.0162756	0.0505546	0.0324986
0.414342	-0.164646	0.0721114						-0.01627	0.0507197	0.0323961
0.414366	-0.164226	0.0722665						-0.0162644	0.0508847	0.0323961
0.414242	-0.164613	0.0722665						-0.0162588	0.0510499	0.0323961
0.414118	-0.165	0.0722665						-0.0162532	0.051215	0.0323961
0.413994	-0.165386	0.0722665						-0.0171498	0.0528809	0.0323961
0.41387	-0.165773	0.0722665						-0.0180463	0.0545467	0.0323961
0.413891	-0.166313	0.0722665						-0.0189428	0.0562126	0.0323961
0.413912	-0.166854	0.0722665						-0.0198393	0.0578785	0.0323961
0.413934	-0.167394	0.0722665						-0.0207358	0.0595444	0.0320885
0.413955	-0.167933	0.0722665						-0.0234249	0.064542	0.0351641
0.414158	-0.168016	0.0722665						-0.0236112	0.0649948	0.0495168
0.414361	-0.168098	0.0722665						-0.0237043	0.0652212	0.0500294
0.414565	-0.168181	0.0722665						-0.0237974	0.0654477	0.0511571
0.414768	-0.168263	0.0722665						-0.0238906	0.0656742	0.0468513
0.414506	-0.168615	0.0722665						-0.0239837	0.0659008	0.0468513
0.414244	-0.168967	0.0722665						-0.0240768	0.0661274	0.0468513
0.413983	-0.169319	0.0722665						-0.0241699	0.0663541	0.0505419
0.413722	-0.169671	0.0722665						-0.0256679	0.0694993	0.0445958
0.413689	-0.16954	0.0722665						-0.0264169	0.0710721	0.0439807
0.413656	-0.16941	0.0722665						-0.0279147	0.0742181	0.0433656
0.413623	-0.169279	0.0722665						-0.0294125	0.0773647	0.0443908
0.41359	-0.169148	0.0722665						-0.0301614	0.0789381	0.0505419
0.413655	-0.169108	0.0722665						-0.0302416	0.0787712	0.0501319
0.413721	-0.169069	0.0722665						-0.0303217	0.0786044	0.0546427
0.413787	-0.169029	0.0722665						-0.0304019	0.0784377	0.0613065
0.413852	-0.168989	0.0722665						-0.030482	0.0782711	0.0573082
0.413856	-0.169052	0.0722665						-0.0307224	0.0777719	0.0547452
0.41386	-0.169115	0.0722665						-0.0309454	0.0784504	0.0520797
0.413863	-0.169178	0.0722665						-0.0310406	0.0790135	0.0510545
0.413867	-0.169241	0.0722665						-0.0310882	0.0792951	0.050747
0.413435	-0.169215	0.0722665						-0.0311358	0.0795767	0.050747
0.413003	-0.169189	0.0722665						-0.0311647	0.0799874	0.0506445
0.412571	-0.169163	0.0722665						-0.0311275	0.0802456	0.0505419
0.412139	-0.169137	0.0722665						-0.0311088	0.0803749	0.0505419
0.412271	-0.169022	0.0722665						-0.0310902	0.0805041	0.0505419
0.412403	-0.168907	0.0722665						-0.0310715	0.0806334	0.0505419
0.412535	-0.168792	0.0722665						-0.0310529	0.0807628	0.0505419
0.412667	-0.168677	0.0722665						-0.0310342	0.0808922	0.0504394
0.412691	-0.168713	0.0722665						-0.0310406	0.080799	0.0504394
0.412715	-0.168749	0.0722665						-0.031047	0.0807058	0.0504394
0.41274	-0.168784	0.0722665						-0.0310534	0.0806127	0.0504394
0.412764	-0.16882	0.0722665						-0.0310598	0.0805195	0.0504394
0.412806	-0.168802	0.0722665						-0.0310663	0.0804264	0.0504394
0.412849	-0.168785	0.0722665						-0.0310727	0.0803332	0.0504394
0.412892	-0.168767	0.0722665						-0.0310855	0.0801469	0.0503369
0.412934	-0.16875	0.0722665						-0.0310927	0.0801393	0.0503369
0.412922	-0.168756	0.0722665						-0.0310999	0.0801318	0.0503369
0.412911	-0.168762	0.0721114						-0.0311071	0.0801242	0.0503369
0.412899	-0.168769	0.0721114						-0.0311143	0.0801167	0.0503369
0.412887	-0.168775	0.0721114						-0.0311215	0.0801091	0.0503369
0.412893	-0.168765	0.0721114						-0.0311286	0.0801016	0.0503369
0.412899	-0.168755	0.0721114						-0.0311358	0.080094	0.0503369
0.412905	-0.168745	0.0721114						-0.031143	0.0800865	0.0503369
0.412911	-0.168735	0.0721114						-0.0311248	0.08003	0.0503369
0.412783	-0.168735	0.0721114						-0.0311066	0.0799735	0.0503369
0.412655	-0.168735	0.0721114						-0.0310884	0.079917	0.0503369
0.412528	-0.168735	0.0721114						-0.0310701	0.0798605	0.0503369
0.4124	-0.168735	0.0721114						-0.0310519	0.0798041	0.0503369
0.412401	-0.168726	0.0721114						-0.0310337	0.0797476	0.0503369
0.412402	-0.168717	0.0721114						-0.0310155	0.0796911	0.0503369
0.412403	-0.168709	0.0721114						-0.0309973	0.0796347	0.0503369
0.412404	-0.1687	0.0721114						-0.0309717	0.0795216	0.0503369
0.412436	-0.168715	0.0721114						-0.0309462	0.0794085	0.0503369
0.412467	-0.16873	0.0721114						-0.0309206	0.0792955	0.0503369
0.412499	-0.168745	0.0721114						-0.0308951	0.0791826	0.0503369
0.412531	-0.16876	0.0721114						-0.0308696	0.0790697	0.0503369
0.41252	-0.168775	0.0721114						-0.030844	0.0789568	0.0503369
0.412509	-0.16879	0.0721114						-0.0308185	0.078844	0.0503369
0.412498	-0.168806	0.0721114						-0.0307929	0.0787313	0.0503369
0.412488	-0.168821	0.0721114						-0.0307815	0.0786992	0.0503369
0.412468	-0.168809	0.0721114						-0.0307701	0.0786672	0.0503369
0.412448	-0.168797	0.0721114						-0.0307587	0.0786352	0.0503369
0.412428	-0.168785	0.0721114						-0.0307473	0.0786032	0.0503369
0.413575	-0.168576	0.0719564						-0.0307358	0.0785712	0.0503369
0.414741	-0.168379	0.0718013						-0.0307244	0.0785393	0.0502344
0.41837	-0.16983	0.0749029						-0.030713	0.0785074	0.0502344
0.419393	-0.171879	0.0835872						-0.0307016	0.0784754	0.0502344
0.418846	-0.172287	0.0866888						-0.0307223	0.0784304	0.0502344
0.418573	-0.172491	0.0852931						-0.030743	0.0783853	0.0502344
0.418771	-0.172821	0.0834322						-0.0307637	0.0783402	0.0502344
0.418871	-0.172985	0.0834322						-0.0307844	0.0782951	0.0502344
0.41897	-0.17315	0.0815712						-0.0308051	0.07825	0.0502344
0.420054	-0.173214	0.0818814						-0.0308257	0.0782049	0.0502344
0.421139	-0.173278	0.0806408						-0.0308464	0.0781599	0.0502344
0.422223	-0.173342	0.0800204						-0.0308671	0.0781148	0.0502344
0.423308	-0.173406	0.0798654						-0.0308493	0.0780507	0.0502344
0.425098	-0.17406	0.0798654						-0.0308315	0.0779866	0.0502344
0.426888	-0.174715	0.0798654						-0.0308137	0.0779225	0.0502344
0.428678	-0.175369	0.0835872						-0.0307958	0.0778584	0.0502344
0.430468	-0.176023	0.0835872						-0.030778	0.0777943	0.0502344
0.430319	-0.175917	0.0862236						-0.0307602	0.0777302	0.0502344
0.430247	-0.175864	0.0893251						-0.0307424	0.0776661	0.0502344
0.430178	-0.175811	0.0891701						-0.0307245	0.077602	0.0502344
0.430091	-0.175646	0.0891701						-0.0314193	0.0792965	0.0502344
0.430004	-0.17548	0.0859134						-0.0321141	0.0809911	0.0502344
0.429918	-0.175315	0.0854482						-0.0328088	0.0826856	0.0502344
0.429692	-0.175517	0.0828119						-0.0335036	0.0843802	0.0502344
0.429553	-0.175885	0.0821915						-0.0341984	0.0860748	0.0502344
0.429275	-0.176621	0.0812611						-0.0348931	0.0877695	0.0502344
0.431056	-0.177141	0.0812611						-0.0355879	0.0894642	0.0502344
0.432838	-0.177661	0.0818814						-0.0362826	0.0911589	0.0510545
0.43462	-0.178181	0.0821915						-0.0363968	0.0909479	0.0553603
0.436894	-0.178989	0.0865337						-0.036625	0.0905261	0.0522848
0.437386	-0.179278	0.0882396						-0.0368532	0.0901044	0.0656123
0.437878	-0.179566	0.0904107						-0.0371955	0.0894719	0.0687904
0.43837	-0.179854	0.0933572						-0.0419189	0.102583	0.0705332
0.437899	-0.179841	0.0942876						-0.0421643	0.103369	0.0769919
0.437429	-0.179828	0.0942876						-0.0422869	0.103762	0.0800675
0.436488	-0.179802	0.0905658						-0.0426365	0.104934	0.0752491
0.436777	-0.179889	0.0901005						-0.0426303	0.104931	0.0739163
0.437354	-0.180062	0.0859134						-0.042618	0.104926	0.0737113
0.437642	-0.180198	0.0863787						-0.0426118	0.104923	0.0737113
0.437641	-0.180248	0.0852931						-0.0426056	0.104921	0.0735062
0.437641	-0.180297	0.085138						-0.0425042	0.105272	0.0733012
0.437641	-0.180347	0.0849829						-0.0424534	0.105448	0.0733012
0.438292	-0.18035	0.0846728						-0.042352	0.105799	0.0733012
0.438617	-0.180351	0.0845177						-0.0423012	0.105975	0.0731987
0.438943	-0.180352	0.0843626						-0.0422505	0.106151	0.0731987
0.438957	-0.18031	0.0842076						-0.0421998	0.106326	0.0731987
0.438964	-0.180288	0.0842076						-0.0422342	0.106232	0.0731987
0.43897	-0.180267	0.0842076						-0.0422686	0.106139	0.0731987
0.438954	-0.180289	0.0840525						-0.042303	0.106045	0.0731987
0.438938	-0.180311	0.0840525						-0.0423374	0.105951	0.0731987
0.438922	-0.180333	0.0840525						-0.0423718	0.105857	0.0731987
0.438906	-0.180355	0.0840525						-0.0424062	0.105763	0.0731987
0.438917	-0.18036	0.0840525						-0.0424406	0.10567	0.0730962
0.438929	-0.180364	0.0840525						-0.042475	0.105576	0.0730962
0.438952	-0.180372	0.0838974						-0.0424176	0.105604	0.0730962
0.438974	-0.180396	0.0838974						-0.0423601	0.105632	0.0730962
0.438996	-0.18042	0.0838974						-0.0423027	0.10566	0.0730962
0.439018	-0.180444	0.0838974						-0.0422453	0.105689	0.0730962
0.43904	-0.180468	0.0838974						-0.0421878	0.105717	0.0730962
0.439041	-0.180421	0.0838974						-0.0421304	0.105746	0.0730962
0.439043	-0.180374	0.0838974						-0.0420729	0.105774	0.0730962
0.439044	-0.180327	0.0838974						-0.0420154	0.105803	0.0730962
0.439046	-0.18028	0.0838974						-0.0420158	0.105604	0.0730962
0.439099	-0.180286	0.0838974						-0.0420162	0.105406	0.0730962
0.439153	-0.180292	0.0838974						-0.0420166	0.105208	0.0730962
0.439261	-0.180304	0.0837423						-0.042017	0.105009	0.0730962
0.43954	-0.180234	0.0837423						-0.0420174	0.104811	0.0730962
0.43982	-0.180164	0.0837423						-0.0420178	0.104613	0.0729936
0.440099	-0.180094	0.0837423						-0.0420182	0.104415	0.0729936
0.440378	-0.180023	0.0837423						-0.0420186	0.104216	0.0729936
0.440265	-0.17999	0.0837423						-0.04202	0.104214	0.0729936
0.440152	-0.179957	0.0837423						-0.0420214	0.104213	0.0729936
0.440039	-0.179924	0.0837423						-0.0420228	0.104211	0.0729936
0.439926	-0.17989	0.0837423						-0.0420241	0.104209	0.0729936
0.439959	-0.179888	0.0837423						-0.0420255	0.104207	0.0729936
0.439992	-0.179886	0.0837423						-0.0420269	0.104205	0.0729936
0.440024	-0.179884	0.0837423						-0.0420283	0.104204	0.0729936
0.440057	-0.179882	0.0837423						-0.0420297	0.104202	0.0729936
0.440001	-0.179897	0.0837423						-0.0420215	0.104198	0.0729936
0.439944	-0.179911	0.0837423						-0.0420133	0.104193	0.0729936
0.439888	-0.179925	0.0837423						-0.0420052	0.104189	0.0729936
0.439831	-0.179939	0.0837423						-0.041997	0.104185	0.0729936
0.439605	-0.17989	0.0837423						-0.0419888	0.104181	0.0729936
0.439379	-0.179841	0.0837423						-0.0419807	0.104176	0.0729936
0.439153	-0.179791	0.0837423						-0.0419725	0.104172	0.0729936
0.438927	-0.179742	0.0837423						-0.0419643	0.104168	0.0729936
0.439027	-0.179823	0.0837423						-0.0419696	0.104151	0.0729936
0.439127	-0.179904	0.0837423						-0.0419749	0.104134	0.0729936
0.439228	-0.179985	0.0837423						-0.0419802	0.104117	0.0729936
0.439328	-0.180066	0.0837423						-0.0419855	0.1041	0.0729936
0.43919	-0.180066	0.0835872						-0.0419907	0.104083	0.0729936
0.439052	-0.180066	0.0835872						-0.041996	0.104066	0.0729936
0.438914	-0.180066	0.0835872						-0.0420013	0.104049	0.0729936
0.438775	-0.180067	0.0835872						-0.0420226	0.10423	0.0728911
0.43877	-0.180162	0.0835872						-0.0420386	0.104428	0.0728911
0.438765	-0.180258	0.0835872						-0.0420546	0.104626	0.0728911
0.438759	-0.180353	0.0835872						-0.0420706	0.104825	0.0728911
0.438754	-0.180448	0.0835872						-0.0420866	0.105023	0.0728911
0.438734	-0.180569	0.0835872						-0.0421026	0.105221	0.0728911
0.438714	-0.180689	0.0835872						-0.0421186	0.105419	0.0728911
0.438694	-0.18081	0.0835872						-0.0421346	0.105617	0.0728911
0.438674	-0.18093	0.0835872						-0.0421645	0.105592	0.0728911
0.438766	-0.180841	0.0835872						-0.0421943	0.105568	0.0728911
0.438858	-0.180752	0.0835872						-0.0422241	0.105543	0.0728911
0.43895	-0.180663	0.0835872						-0.042254	0.105519	0.0728911
0.439042	-0.180574	0.0835872						-0.0422838	0.105494	0.0728911
0.438931	-0.180607	0.0835872						-0.0423136	0.10547	0.0728911
0.43882	-0.18064	0.0835872						-0.0423434	0.105445	0.0728911
0.438709	-0.180673	0.0834322						-0.0423733	0.105421	0.0728911
0.438599	-0.180706	0.0834322						-0.0429044	0.10634	0.0728911
0.440573	-0.181418	0.083122						-0.0434355	0.107259	0.0728911
0.44156	-0.181774	0.083122						-0.0439666	0.108179	0.0728911
0.442547	-0.18213	0.083122						-0.0444977	0.109098	0.0728911
0.442991	-0.182757	0.083122						-0.0450288	0.110017	0.0728911
0.443435	-0.183385	0.0834322						-0.0455599	0.110937	0.0728911
0.444324	-0.184639	0.0905658						-0.046091	0.111856	0.0728911
0.444895	-0.185019	0.0905658						-0.046773	0.113547	0.0734037
0.445466	-0.185399	0.106074						-0.0472256	0.11586	0.0896018
0.44666	-0.185337	0.0972341						-0.0473764	0.116632	0.0837582
0.446686	-0.184926	0.0972341						-0.0478289	0.118946	0.0983159
0.446845	-0.184635	0.0944427						-0.0504304	0.127794	0.0927798
0.446978	-0.184755	0.0942876						-0.0513843	0.130184	0.0940101
0.447111	-0.184874	0.0927369						-0.0522575	0.131873	0.112258
0.447244	-0.184994	0.0927369						-0.0531288	0.133642	0.114309
0.448838	-0.185175	0.0918064						-0.0531208	0.133963	0.108363
0.450433	-0.185357	0.0918064						-0.0531188	0.134044	0.107953
0.452028	-0.185538	0.0924267						-0.0531148	0.134205	0.107235
0.453623	-0.185719	0.106694						-0.0532388	0.134204	0.106825
0.453648	-0.186568	0.106694						-0.0532801	0.134203	0.10744
0.453673	-0.187416	0.108245						-0.0533214	0.134203	0.10662
0.453698	-0.188264	0.102042						-0.0533628	0.134202	0.10744
0.453724	-0.189113	0.103592						-0.0534041	0.134202	0.106517
0.45365	-0.189084	0.102352						-0.0534454	0.134201	0.106517
0.453576	-0.189054	0.101886						-0.0534424	0.133933	0.106517
0.453502	-0.189025	0.0987849						-0.0534393	0.133666	0.106517
0.45297	-0.188784	0.0941326						-0.0534362	0.133398	0.106415
0.452741	-0.188677	0.0925818						-0.0534332	0.13313	0.106415
0.452512	-0.188568	0.0925818						-0.053427	0.132594	0.106312
0.453969	-0.18871	0.0925818						-0.053424	0.132326	0.106312
0.455426	-0.188852	0.0925818						-0.0534209	0.132059	0.106312
0.458342	-0.189135	0.091031						-0.053435	0.132096	0.106312
0.460208	-0.190003	0.091031						-0.053449	0.132134	0.106312
0.465805	-0.192607	0.0990951						-0.0534631	0.132171	0.106312
0.465949	-0.193974	0.0981646						-0.0534771	0.132209	0.106312
0.466024	-0.194657	0.105919						-0.0534912	0.132247	0.106312
0.4661	-0.19534	0.106229						-0.0535052	0.132284	0.10621
0.467319	-0.195072	0.105608						-0.0535193	0.132322	0.10621
0.467558	-0.194338	0.0972341						-0.0535333	0.13236	0.10621
0.466775	-0.194298	0.0963037						-0.0534996	0.132312	0.10621
0.466319	-0.194414	0.0961486						-0.0534658	0.132264	0.10621
0.465407	-0.194645	0.0958384						-0.053432	0.132217	0.10621
0.465044	-0.19411	0.0958384						-0.0533982	0.132169	0.106107
0.464683	-0.193574	0.0958384						-0.0533644	0.132122	0.106107
0.464322	-0.193038	0.0958384						-0.0533307	0.132074	0.106107
0.463961	-0.192502	0.0959935						-0.0532969	0.132027	0.106107
0.46403	-0.192562	0.0956834						-0.0532631	0.131979	0.106107
0.464099	-0.192622	0.0956834						-0.053227	0.132065	0.106005
0.464168	-0.192682	0.0956834						-0.0532089	0.132108	0.106005
0.464238	-0.192742	0.0956834						-0.0531909	0.132151	0.106005
0.464056	-0.192706	0.0956834						-0.0531728	0.132194	0.106005
0.463875	-0.192671	0.0956834						-0.0531548	0.132237	0.106005
0.463694	-0.192635	0.0956834						-0.0531367	0.13228	0.106005
0.463512	-0.1926	0.0956834						-0.0531186	0.132323	0.106005
0.46384	-0.192627	0.0956834						-0.0531257	0.132335	0.106005
0.464168	-0.192653	0.0956834						-0.0531328	0.132346	0.106005
0.464496	-0.19268	0.0956834						-0.0531398	0.132358	0.106005
0.464824	-0.192706	0.0956834						-0.0531469	0.13237	0.105902
0.46486	-0.192746	0.0956834						-0.053154	0.132381	0.105902
0.464895	-0.192785	0.0956834						-0.0531611	0.132393	0.105902
0.464931	-0.192825	0.0956834						-0.0531681	0.132404	0.105902
0.464966	-0.192864	0.0956834						-0.0531752	0.132416	0.105902
0.464951	-0.192852	0.0956834						-0.0532006	0.132344	0.105902
0.464936	-0.192841	0.0956834						-0.0532261	0.132272	0.105902
0.464921	-0.192829	0.0956834						-0.0532515	0.132201	0.105902
0.464907	-0.192817	0.0956834						-0.0532769	0.132129	0.105902
0.464916	-0.192776	0.0956834						-0.0533024	0.132057	0.105902
0.464925	-0.192735	0.0956834						-0.0533278	0.131985	0.105902
0.464935	-0.192694	0.0956834						-0.0533532	0.131913	0.105902
0.464944	-0.192653	0.0956834						-0.0533787	0.131841	0.1058
0.464964	-0.19265	0.0956834						-0.0533764	0.131854	0.1058
0.464983	-0.192647	0.0956834						-0.0533742	0.131866	0.1058
0.465003	-0.192644	0.0955283						-0.0533719	0.131878	0.1058
0.465023	-0.192641	0.0955283						-0.0533697	0.13189	0.1058
0.464983	-0.192647	0.0955283						-0.0533674	0.131903	0.1058
0.464944	-0.192652	0.0955283						-0.0533651	0.131915	0.1058
0.464904	-0.192658	0.0955283						-0.0533629	0.131927	0.1058
0.464864	-0.192664	0.0955283						-0.0533606	0.13194	0.1058
0.464908	-0.192612	0.0955283						-0.0533493	0.131837	0.1058
0.464952	-0.192559	0.0955283						-0.0533379	0.131735	0.1058
0.464995	-0.192507	0.0955283						-0.0533265	0.131632	0.1058
0.465039	-0.192455	0.0955283						-0.0533038	0.131428	0.105697
0.465022	-0.192462	0.0955283						-0.0532924	0.131325	0.105697
0.465004	-0.192469	0.0955283						-0.053281	0.131223	0.105697
0.464986	-0.192476	0.0955283						-0.0532697	0.13112	0.105697
0.464969	-0.192482	0.0955283						-0.0534146	0.131738	0.105697
0.464929	-0.192489	0.0955283						-0.0535596	0.132356	0.105697
0.46489	-0.192496	0.0955283						-0.0537046	0.132974	0.105697
0.46485	-0.192503	0.0955283						-0.0538495	0.133591	0.105697
0.464811	-0.192509	0.0955283						-0.0539945	0.134209	0.105697
0.464875	-0.192325	0.0955283						-0.0541395	0.134827	0.105697
0.464939	-0.192141	0.0955283						-0.0542844	0.135445	0.105697
0.465003	-0.191957	0.0955283						-0.0544294	0.136062	0.105697
0.465067	-0.191773	0.0955283						-0.0549114	0.13728	0.105697
0.464941	-0.191964	0.0955283						-0.0578031	0.144584	0.131019
0.464816	-0.192156	0.0955283						-0.0583124	0.146254	0.13348
0.46469	-0.192347	0.0955283						-0.0583942	0.147609	0.129277
0.464564	-0.192538	0.0955283						-0.058476	0.148965	0.128046
0.464495	-0.192547	0.0955283						-0.0592552	0.150854	0.128251
0.464425	-0.192556	0.0955283						-0.0615106	0.155163	0.152343
0.464355	-0.192565	0.0955283						-0.0615448	0.155182	0.152549
0.464286	-0.192574	0.0955283						-0.061579	0.1552	0.151523
0.464272	-0.19256	0.0955283						-0.0616815	0.155256	0.14773
0.464258	-0.192545	0.0955283						-0.0617498	0.155293	0.146705
0.464244	-0.19253	0.0955283						-0.0617839	0.155312	0.14732
0.46423	-0.192515	0.0955283						-0.0618682	0.155548	0.145577
0.464319	-0.192481	0.0955283						-0.0619524	0.155783	0.145167
0.464409	-0.192448	0.0955283						-0.0619804	0.155861	0.145065
0.464498	-0.192414	0.0955283						-0.061998	0.156027	0.14486
0.464588	-0.192381	0.0955283						-0.0619875	0.156113	0.144757
0.465748	-0.192451	0.0953732						-0.061977	0.1562	0.144655
0.466908	-0.19252	0.0953732						-0.061956	0.156374	0.145475
0.468068	-0.19259	0.0952181						-0.0619455	0.15646	0.144347
0.469229	-0.192659	0.0952181						-0.061935	0.156547	0.144347
0.47003	-0.193729	0.0952181						-0.0619067	0.156619	0.144244
0.470831	-0.194798	0.0952181						-0.0618713	0.15659	0.144142
0.471633	-0.195868	0.0978545						-0.0618536	0.156575	0.144039
0.472435	-0.196937	0.0978545						-0.0618182	0.156546	0.143937
0.472516	-0.196919	0.103903						-0.0618005	0.156531	0.143834
0.47268	-0.196882	0.111501						-0.0617827	0.156517	0.143834
0.472763	-0.196864	0.111501						-0.0617503	0.156517	0.143834
0.472748	-0.197183	0.111501						-0.0617179	0.156518	0.143834
0.472719	-0.197822	0.107159						-0.0616854	0.156518	0.143732
0.472705	-0.198142	0.107159						-0.061653	0.156519	0.143732
0.473911	-0.197973	0.104368						-0.0615881	0.156519	0.143629
0.475118	-0.197804	0.104368						-0.0615232	0.15652	0.143527
0.476325	-0.197635	0.105298						-0.0615571	0.156447	0.143424
0.477533	-0.197466	0.105298						-0.061574	0.15641	0.143424
0.47878	-0.198173	0.106849						-0.0615909	0.156373	0.143424
0.480028	-0.19888	0.106849						-0.0616078	0.156337	0.143424
0.480482	-0.199317	0.123287						-0.0616247	0.1563	0.143424
0.479463	-0.198828	0.117704						-0.0616417	0.156263	0.143322
0.478444	-0.198339	0.117704						-0.0616586	0.156226	0.143322
0.478611	-0.198031	0.116774						-0.0616731	0.156316	0.143322
0.478947	-0.197415	0.113672						-0.0616877	0.156406	0.143322
0.478956	-0.197064	0.120496						-0.0617168	0.156587	0.143219
0.478798	-0.197022	0.111191						-0.061746	0.156767	0.143117
0.480166	-0.198364	0.110571						-0.0617605	0.156858	0.143117
0.481852	-0.199791	0.110571						-0.061775	0.156948	0.143117
0.483537	-0.201218	0.10902						-0.0617756	0.156923	0.143117
0.487897	-0.202961	0.121737						-0.0617761	0.156898	0.143014
0.487555	-0.202733	0.121737						-0.0617766	0.156873	0.143014
0.487213	-0.202505	0.123287						-0.0617771	0.156848	0.143014
0.486871	-0.202277	0.122977						-0.0617782	0.156798	0.142912
0.487576	-0.202364	0.117704						-0.0617787	0.156773	0.142912
0.488099	-0.202522	0.113672						-0.0617792	0.156748	0.142912
0.488623	-0.202679	0.113672						-0.0617977	0.156898	0.142809
0.488667	-0.202592	0.113052						-0.0618069	0.156973	0.142809
0.488712	-0.202504	0.113052						-0.0618161	0.157048	0.142809
0.488756	-0.202416	0.112432						-0.0618346	0.157199	0.142707
0.4888	-0.202328	0.112432						-0.0618438	0.157274	0.142707
0.488755	-0.202878	0.113052						-0.061853	0.157349	0.142707
0.48871	-0.203429	0.112122						-0.0618523	0.157461	0.142707
0.488665	-0.203979	0.112122						-0.0618515	0.157573	0.142707
0.488621	-0.20453	0.111967						-0.0618501	0.157797	0.142604
0.488566	-0.204275	0.111967						-0.0618493	0.157909	0.142604
0.488511	-0.20402	0.112897						-0.0618486	0.158021	0.142604
0.488457	-0.203764	0.111346						-0.0618478	0.158133	0.142502
0.488403	-0.203509	0.111346						-0.0622202	0.159174	0.142912
0.488496	-0.20352	0.111191						-0.0625934	0.160103	0.143117
0.488682	-0.203542	0.111036						-0.0629665	0.161032	0.143322
0.488775	-0.203552	0.111036						-0.0633396	0.161961	0.143424
0.488807	-0.203574	0.111036						-0.0637126	0.16289	0.143424
0.488839	-0.203595	0.111036						-0.0644587	0.164748	0.143629
0.488871	-0.203616	0.111036						-0.0648317	0.165677	0.143527
0.488903	-0.203638	0.111036						-0.0652045	0.167009	0.150703
0.488905	-0.203908	0.111036						-0.0655773	0.16834	0.157264
0.488907	-0.204179	0.111036						-0.0657637	0.169006	0.15952
0.488909	-0.204449	0.111036						-0.0661365	0.170337	0.177256
0.488911	-0.204719	0.111036						-0.0663229	0.171003	0.176641
0.488763	-0.204732	0.111036						-0.0663823	0.171315	0.175
0.488616	-0.204744	0.111036						-0.0665012	0.171939	0.170694
0.488468	-0.204757	0.111036						-0.0665606	0.172251	0.169157
0.488321	-0.204769	0.111036						-0.06662	0.172563	0.168234
0.488316	-0.20505	0.111036						-0.0666794	0.172875	0.167619
0.488312	-0.20533	0.111036						-0.0667388	0.173187	0.167311
0.488308	-0.205611	0.110881						-0.0667982	0.173499	0.167106
0.488303	-0.205891	0.110881						-0.0671021	0.174351	0.167209
0.488303	-0.205879	0.110881						-0.0677101	0.176055	0.171515
0.488302	-0.205866	0.110881						-0.0689259	0.179463	0.194274
0.488302	-0.205854	0.110881						-0.0692497	0.180364	0.198785
0.488301	-0.205842	0.110881						-0.0692695	0.180414	0.197965
0.488235	-0.205723	0.110881						-0.0692894	0.180463	0.195914
0.488169	-0.205603	0.110881						-0.0693092	0.180512	0.198785
0.488102	-0.205484	0.110881						-0.0693291	0.180561	0.191608
0.488036	-0.205365	0.110881						-0.0693489	0.180611	0.190378
0.487973	-0.205738	0.110881						-0.0693687	0.18066	0.189763
0.487909	-0.20611	0.110881						-0.0693399	0.180622	0.18925
0.487846	-0.206483	0.110881						-0.0692912	0.180535	0.189045
0.487783	-0.206855	0.110881						-0.0692425	0.180448	0.18884
0.487868	-0.206884	0.110881						-0.0691938	0.180361	0.188738
0.487953	-0.206913	0.110881						-0.0690964	0.180186	0.188328
0.488039	-0.206941	0.110881						-0.0690477	0.180099	0.188123
0.488124	-0.20697	0.110881						-0.068999	0.180012	0.18802
0.488146	-0.206996	0.110881						-0.0689864	0.180128	0.187918
0.488169	-0.207021	0.110881						-0.0689738	0.180244	0.187713
0.488191	-0.207047	0.110881						-0.0689612	0.18036	0.187713
0.488214	-0.207073	0.110726						-0.068936	0.180592	0.187508
0.488191	-0.207066	0.110726						-0.0689234	0.180708	0.187405
0.488168	-0.20706	0.110726						-0.0689108	0.180824	0.1872
0.488145	-0.207053	0.110726						-0.0688982	0.18094	0.1872
0.488122	-0.207047	0.110726						-0.0689168	0.180895	0.187097
0.488038	-0.207046	0.110726						-0.0689538	0.180805	0.186892
0.487955	-0.207045	0.110726						-0.0689723	0.18076	0.186892
0.487871	-0.207044	0.110726						-0.0689908	0.180715	0.186892
0.487787	-0.207044	0.110726						-0.0690093	0.18067	0.186687
0.487665	-0.207007	0.110726						-0.0690278	0.180624	0.186687
0.487543	-0.206971	0.110726						-0.0690433	0.18045	0.186482
0.487422	-0.206934	0.110726						-0.0690417	0.180385	0.18638
0.4873	-0.206898	0.110726						-0.0690402	0.180321	0.18638
0.487336	-0.206922	0.110726						-0.0690386	0.180256	0.186277
0.487372	-0.206946	0.110726						-0.0690371	0.180192	0.186277
0.487408	-0.206971	0.110726						-0.0690355	0.180127	0.186277
0.487444	-0.206995	0.110726						-0.0690452	0.180041	0.186175
0.487515	-0.207057	0.110726						-0.0690565	0.180019	0.186072
0.487586	-0.207118	0.110726						-0.069079	0.179976	0.18597
0.487657	-0.20718	0.110726						-0.0690902	0.179954	0.185867
0.487728	-0.207241	0.110726						-0.0691015	0.179933	0.185867
0.488236	-0.207211	0.111346						-0.0691127	0.179911	0.185867
0.488744	-0.207181	0.111346						-0.0691171	0.179899	0.185765
0.489253	-0.20715	0.112897						-0.0691102	0.179908	0.185662
0.491482	-0.207541	0.112122						-0.0691033	0.179918	0.185765
0.497123	-0.208577	0.113672						-0.0690965	0.179927	0.185662
0.497603	-0.208345	0.113672						-0.0690827	0.179947	0.18556
0.498563	-0.207883	0.12918						-0.0690758	0.179956	0.18556
0.49793	-0.208281	0.130111						-0.0690689	0.179966	0.18556
0.497614	-0.208479	0.129335						-0.0691142	0.179964	0.185457
0.501081	-0.207144	0.123908						-0.0691369	0.179963	0.185457
0.501429	-0.20769	0.122977						-0.0691596	0.179962	0.185457
0.501777	-0.208236	0.122977						-0.0691822	0.179961	0.185457
0.502125	-0.208781	0.122977						-0.0692049	0.17996	0.185252
0.503407	-0.20903	0.136934						-0.0692275	0.179959	0.185457
0.503874	-0.208882	0.136934						-0.0692502	0.179959	0.185252
0.504341	-0.208734	0.136934						-0.069248	0.179966	0.185252
0.504126	-0.208931	0.137555						-0.0692459	0.179974	0.185252
0.503911	-0.209127	0.137555						-0.0692417	0.17999	0.18515
0.503696	-0.209324	0.132902						-0.0692396	0.179998	0.18515
0.503816	-0.209813	0.129956						-0.0692375	0.180005	0.18515
0.503985	-0.209958	0.128405						-0.0692354	0.180013	0.18515
0.504154	-0.210103	0.12856						-0.0692332	0.180021	0.185047
0.507096	-0.211145	0.127629						-0.0692598	0.179909	0.185047
0.508568	-0.211665	0.126854						-0.0692864	0.179796	0.185047
0.514048	-0.215683	0.145464						-0.069313	0.179683	0.185047
0.51316	-0.21542	0.145619						-0.0693396	0.179571	0.185047
0.512271	-0.215158	0.147014						-0.0693929	0.179346	0.184945
0.511383	-0.214895	0.147169						-0.0694195	0.179233	0.184945
0.513719	-0.214302	0.139415						-0.0694614	0.179147	0.184842
0.513253	-0.214575	0.133212						-0.0694767	0.179174	0.184842
0.513021	-0.214711	0.134763						-0.0694921	0.1792	0.184842
0.512788	-0.214847	0.133833						-0.0695074	0.179227	0.184842
0.512889	-0.214956	0.133988						-0.0695381	0.17928	0.18474
0.51299	-0.215065	0.133833						-0.0695535	0.179307	0.18474
0.513281	-0.215173	0.133833						-0.0698686	0.180937	0.184637
0.513864	-0.215388	0.133522						-0.0704682	0.184144	0.185252
0.514155	-0.215496	0.133522						-0.0710677	0.187352	0.193966
0.514554	-0.21521	0.133367						-0.0713674	0.188956	0.202065
0.51535	-0.214637	0.133212						-0.0719668	0.192163	0.219699
0.515749	-0.21435	0.133212						-0.0720412	0.192429	0.224825
0.515661	-0.214313	0.133212						-0.0721899	0.19296	0.228003
0.515574	-0.214275	0.133212						-0.0722643	0.193226	0.226055
0.515487	-0.214237	0.133057						-0.0723386	0.193492	0.223594
0.5154	-0.214199	0.133057						-0.072413	0.193758	0.223799
0.515401	-0.214218	0.133057						-0.0725617	0.194289	0.219801
0.515402	-0.214238	0.133212						-0.0728052	0.1955	0.219288
0.515403	-0.214257	0.132902						-0.0730486	0.19671	0.219083
0.515404	-0.214277	0.132902						-0.0732921	0.19792	0.218878
0.515454	-0.214401	0.132902						-0.0735355	0.199131	0.218981
0.515505	-0.214526	0.132902						-0.0740225	0.201552	0.223287
0.515555	-0.214651	0.132902						-0.0746166	0.203896	0.243278
0.515605	-0.214775	0.132902						-0.0748312	0.203743	0.25599
0.515408	-0.214807	0.132902						-0.0749384	0.203666	0.254555
0.51521	-0.21484	0.132747						-0.0753675	0.20336	0.249224
0.515013	-0.214872	0.132747						-0.0753143	0.203498	0.247891
0.514816	-0.214904	0.132747						-0.0752078	0.203775	0.246251
0.514844	-0.214884	0.132747						-0.0751014	0.204051	0.245123
0.514873	-0.214865	0.132747						-0.0749949	0.204328	0.244098
0.514901	-0.214845	0.132747						-0.0749417	0.204467	0.243791
0.51493	-0.214826	0.132747						-0.0749777	0.20431	0.243483
0.514993	-0.214848	0.132747						-0.0750137	0.204153	0.243278
0.515056	-0.214871	0.132592						-0.0750497	0.203996	0.243073
0.515119	-0.214893	0.132592						-0.0751217	0.203683	0.24256
0.515183	-0.214916	0.132592						-0.0751577	0.203526	0.242355
0.514954	-0.215051	0.132592						-0.0751937	0.203369	0.24215
0.514726	-0.215187	0.132592						-0.0752297	0.203212	0.242048
0.514498	-0.215323	0.132592						-0.0752133	0.203219	0.241843
0.51427	-0.215458	0.132592						-0.0751969	0.203226	0.24174
0.514261	-0.215324	0.132592						-0.0751805	0.203233	0.241535
0.514252	-0.215191	0.132592						-0.075164	0.20324	0.241433
0.514243	-0.215057	0.132592						-0.0751476	0.203247	0.241228
0.514234	-0.214923	0.132592						-0.0751147	0.203261	0.241023
0.514266	-0.214893	0.132592						-0.0750983	0.203268	0.24092
0.51433	-0.214834	0.132437						-0.0751583	0.20346	0.240715
0.514361	-0.214804	0.132437						-0.0751883	0.203556	0.240612
0.51413	-0.214773	0.132437						-0.0752183	0.203652	0.240715
0.513898	-0.214742	0.132437						-0.0752483	0.203748	0.240305
0.513666	-0.214711	0.132437						-0.0752783	0.203844	0.240305
0.513435	-0.21468	0.132437						-0.0753083	0.20394	0.240202
0.513273	-0.214844	0.132437						-0.0752712	0.204121	0.239997
0.513112	-0.215008	0.132437						-0.0752041	0.204206	0.239895
0.512951	-0.215172	0.132437						-0.07507	0.204376	0.239792
0.51279	-0.215336	0.132437						-0.075003	0.204462	0.23969
0.512987	-0.215179	0.132437						-0.0749359	0.204547	0.23969
0.513184	-0.215021	0.132437						-0.0748688	0.204632	0.239587
0.513381	-0.214863	0.132437						-0.0748018	0.204717	0.239485
0.513578	-0.214705	0.132437						-0.0748207	0.204712	0.239382
0.513572	-0.21471	0.132437						-0.0748397	0.204708	0.23928
0.513565	-0.214714	0.132437						-0.0748587	0.204703	0.23928
0.513559	-0.214719	0.132437						-0.0748777	0.204699	0.239177
0.513552	-0.214724	0.132437						-0.0748967	0.204694	0.239177
0.513715	-0.214713	0.132437						-0.0749157	0.20469	0.239177
0.513878	-0.214702	0.132437						-0.0749347	0.204685	0.238972
0.514042	-0.214691	0.132437						-0.0749537	0.20468	0.238972
0.514205	-0.214681	0.132437						-0.0749625	0.204697	0.23887
0.514387	-0.214636	0.132282						-0.0749714	0.204714	0.238665
0.51457	-0.214591	0.132282						-0.0749758	0.204722	0.238665
0.514753	-0.214546	0.132282						-0.0749802	0.204731	0.238562
0.516404	-0.21484	0.133057						-0.0749847	0.204739	0.238562
0.519816	-0.215826	0.134608						-0.0749891	0.204747	0.23846
0.521758	-0.216473	0.14779						-0.0750181	0.204773	0.23846
0.522459	-0.216482	0.153528						-0.0750472	0.204799	0.23846
0.522693	-0.216486	0.153528						-0.0750762	0.204825	0.238357
0.523217	-0.217239	0.148875						-0.0751053	0.204851	0.238357
0.523743	-0.217992	0.14748						-0.0751633	0.204903	0.238767
0.52577	-0.2191	0.147324						-0.0751923	0.204929	0.238152
0.526783	-0.219653	0.147324						-0.0751099	0.205112	0.23805
0.527796	-0.220205	0.147324						-0.0749985	0.20527	0.237947
0.528655	-0.220236	0.14748						-0.0748871	0.205427	0.237947
0.53123	-0.220338	0.164228						-0.0747756	0.205585	0.237844
0.531226	-0.220353	0.165314						-0.0746641	0.205742	0.237844
0.531812	-0.219865	0.15787						-0.0745526	0.205899	0.237844
0.532203	-0.220364	0.166864						-0.0743296	0.206214	0.237742
0.532595	-0.220861	0.156009						-0.0743358	0.206112	0.237639
0.533378	-0.221854	0.156474						-0.074342	0.206009	0.237639
0.534581	-0.222636	0.156474						-0.0743482	0.205906	0.237639
0.537128	-0.22457	0.175083						-0.0743544	0.205803	0.237537
0.53711	-0.224315	0.176479						-0.0743606	0.205701	0.237537
0.537377	-0.224276	0.162212						-0.0743667	0.205598	0.237434
0.537358	-0.224237	0.161902						-0.0743729	0.205495	0.237434
0.537339	-0.224197	0.162677						-0.0743791	0.205393	0.237332
0.53732	-0.224158	0.161592						-0.0743712	0.20562	0.237332
0.537347	-0.224087	0.162677						-0.0743634	0.205847	0.237332
0.537371	-0.224071	0.160971						-0.0743476	0.206301	0.237332
0.537394	-0.224055	0.160971						-0.0743318	0.206755	0.237332
0.537261	-0.224142	0.160661						-0.0743239	0.206983	0.237332
0.537129	-0.224229	0.160661						-0.074316	0.20721	0.237639
0.536996	-0.224317	0.160506						-0.0751438	0.209791	0.23969
0.536863	-0.224404	0.160506						-0.0755577	0.211082	0.243791
0.536727	-0.224446	0.160351						-0.0763855	0.213664	0.260809
0.539144	-0.22442	0.159731						-0.0767994	0.214955	0.261014
0.539125	-0.224423	0.159731						-0.0776355	0.217368	0.29177
0.539105	-0.224426	0.159576						-0.0776438	0.2172	0.292487
0.539085	-0.224429	0.159576						-0.0776521	0.217031	0.290642
0.539108	-0.224405	0.159576						-0.0776687	0.216694	0.285926
0.539131	-0.224381	0.159576						-0.077677	0.216526	0.283876
0.539154	-0.224357	0.159576						-0.0776853	0.216358	0.281825
0.539177	-0.224334	0.159576						-0.0776854	0.216729	0.278545
0.539186	-0.224331	0.159421						-0.0776814	0.216999	0.278032
0.539195	-0.224329	0.159421						-0.0776733	0.217539	0.277212
0.539203	-0.224327	0.159421						-0.0776611	0.218348	0.276289
0.539212	-0.224325	0.159421						-0.0776636	0.218187	0.276084
[truncated: 9,402 more rows]

## Sheet: Garter (Cotton) exp
Raw data for generating table S10 (garter)
Garter (x-stretch) data				Garter (x-stretch) data -- bin-averaged				Garter (y-stretch) data				Garter (y-stretch) data -- bin-averaged
strain (xx)	strain (yy)	stress (xx) [N/mm]		strain (xx)	strain (yy)	stress (xx) [N/mm]		strain (xx)	strain (yy)	stress (yy) [N/mm]		strain (xx)	strain (yy)	stress (yy) [N/mm]
0	0	0		0	0	0		0	0	0		0	0	0
-0.00016013	-3.77208e-05	0		0.0403484	-0.019082	0.00471186		-9.95888e-05	2.21051e-05	0		-0.00185821	0.0479084	0.00149723
-0.000320243	-7.5339e-05	0		0.0688039	-0.0334197	0.00825222		-0.000199177	4.4213e-05	0		-0.0040412	0.0834021	0.00325614
-0.000480338	-0.000112854	0		0.0978428	-0.0447171	0.0110419		-0.000298766	6.63238e-05	0		-0.00655615	0.152542	0.00528253
-0.000960515	-0.000224785	0		0.129318	-0.0546785	0.0135016		-0.000398354	8.84375e-05	0		-0.00941025	0.195661	0.00758218
-0.00101106	-0.000427746	0		0.180968	-0.0650077	0.0160521		-0.000497942	0.000110554	0		-0.0125893	0.26008	0.0101436
-0.000202594	-0.000814308	0		0.206988	-0.0756729	0.0191629		-0.000597529	0.000132673	0		-0.0161509	0.307353	0.0130134
6.68952e-05	-0.000943162	0		0.241914	-0.0886195	0.0237109		-0.000697116	0.000154796	0		-0.0201925	0.361307	0.0162699
0.000336386	-0.00107202	0		0.275904	-0.102127	0.0284558		-0.000796703	0.000176921	0		-0.0254289	0.408837	0.0203374
0.000605877	-0.00120087	0		0.311228	-0.117262	0.0337725		-0.000787424	0.000266204	0		-0.0318514	0.460604	0.0248214
0.00060772	-0.000275229	0		0.341259	-0.135117	0.0400446		-0.000778136	0.000355488	0		-0.0385711	0.510041	0.0295128
0.000518505	7.62847e-05	0		0.371723	-0.156689	0.0476227		-0.000768841	0.000444775	0		-0.0472101	0.561763	0.0355443
0.000429289	0.000427806	0		0.398061	-0.182707	0.0567627		-0.000759537	0.000534064	0		-0.057706	0.611824	0.0428721
0.000340074	0.000779335	0		0.424041	-0.208349	0.0670204		-0.000750226	0.000623355	0		-0.0700633	0.661739	0.0514995
0.000250859	0.00113087	0		0.459738	-0.219271	0.0837711		-0.000740907	0.000712648	0		-0.0788025	0.712219	0.0617016
0.000161645	0.00148242	0		0.493501	-0.234048	0.106434		-0.00073158	0.000801943	0		-0.0871813	0.762845	0.0746377
0.000169405	0.00117895	0		0.523998	-0.254225	0.137381		-0.000722246	0.00089124	0		-0.0975367	0.813172	0.0906253
0.000177183	0.000875512	0		0.551983	-0.278161	0.174091		-0.000581304	0.000576905	0		-0.108904	0.863284	0.110976
0.000184978	0.000572092	0		0.584697	-0.294844	0.235396		-0.000440362	0.000262711	0		-0.117259	0.91374	0.137576
0.00019279	0.000268693	0		0.616846	-0.313227	0.326873		-0.000299421	-5.13404e-05	0		-0.127465	0.964076	0.17474
0.00020062	-3.46835e-05	0		0.651114	-0.326826	0.474194		-0.000158479	-0.00036525	0		-0.136252	1.01463	0.225071
0.000208468	-0.000338038	0						-1.75371e-05	-0.000679018	0
-0.000276475	-0.00121026	0						0.000123405	-0.000992643	0
-0.000526812	-0.00134305	0						0.000264346	-0.00130613	0
-0.000777144	-0.00147583	0						0.000405288	-0.00161947	0
-0.00102747	-0.00160861	0						0.000382276	-0.00145626	0
-0.00127779	-0.00174138	0						0.000359265	-0.00129295	0
-0.0015281	-0.00187415	0						0.000336254	-0.00112953	0
-0.00177841	-0.00200691	0						0.000313245	-0.000966018	0
-0.00174744	-0.00197511	0						0.000290236	-0.000802398	0
-0.00171646	-0.0019433	0						0.000267228	-0.000638675	0
-0.00168549	-0.0019115	0						0.000244222	-0.000474849	0
-0.00165451	-0.0018797	0						0.000221216	-0.000310921	0
-0.00162353	-0.00184789	0						0.000119607	-0.000542232	0
-0.00159256	-0.00181609	0						1.80021e-05	-0.00077341	0
-0.00156158	-0.00178428	0						-8.35996e-05	-0.00100445	0
-0.00150887	-0.00187669	0						-0.000185198	-0.00123537	0
-0.00148714	-0.00200083	0						-0.000286792	-0.00146614	0
-0.0014654	-0.00212491	0						-0.000388383	-0.00169679	0
-0.00144367	-0.00224893	0						-0.000489971	-0.0019273	0
-0.00142193	-0.00237289	0						-0.000591555	-0.00215768	0
-0.0014002	-0.00249679	0						-0.000604938	-0.0022627	0
-0.00135672	-0.00274439	0						-0.00061832	-0.00236758	0
-0.00112994	-0.00251956	0						-0.000631702	-0.00247232	0
-0.00090315	-0.00229471	0						-0.000645084	-0.00257692	0
-0.000676344	-0.00206985	0						-0.000658465	-0.00268138	0
-0.000449526	-0.00184498	0						-0.000671846	-0.00278569	0
-0.000222695	-0.0016201	0						-0.000685227	-0.00288986	0
4.14865e-06	-0.00139522	0						-0.000698607	-0.00299389	0
0.000231005	-0.00117032	0						-0.000451249	-0.00116776	0
0.000457873	-0.000945411	0						-0.000203888	0.000658443	0
0.000188178	-0.000773908	0						4.34774e-05	0.00248471	0
-8.15152e-05	-0.000602402	0						0.000290846	0.00431103	0
-0.000351208	-0.000430892	0						0.000538218	0.00613742	0
-0.0006209	-0.000259378	0						0.000785593	0.00796387	0
-0.00142997	0.000255187	0						0.00103297	0.00979039	0
-0.00169966	0.000426717	0						0.00128035	0.011617	0
-0.00185272	0.000344608	0						0.00167858	0.0150338	0
-0.00200578	0.000262536	0						0.00207681	0.0184514	0
-0.00215883	0.000180502	0						0.00247505	0.0218698	0.000865925
-0.00231189	9.85037e-05	0						0.00287329	0.025289	0.000865925
-0.00246494	1.65427e-05	0						0.00327154	0.0287089	0.00173185
-0.00261799	-6.53815e-05	0						0.00406807	0.035551	0.002338
-0.00277104	-0.000147269	0						0.00446634	0.0389732	0.00268437
-0.00292409	-0.000229119	0						0.00448055	0.0391086	0.00294414
-0.00283733	-0.000153983	0						0.00449477	0.0392441	0.00303074
-0.00275057	-7.88388e-05	0						0.00450898	0.0393795	0.00337711
-0.0026638	-3.68637e-06	0						0.00453743	0.0396505	0.00337711
-0.00257704	7.14742e-05	0						0.00455165	0.0397861	0.00164526
-0.00249027	0.000146643	0						0.00456588	0.0399216	0.00164526
-0.0024035	0.00022182	0						0.00458011	0.0400572	0.0011257
-0.00231673	0.000297005	0						0.0045509	0.0403702	0.0011257
-0.00222996	0.000372198	0						0.00452168	0.0406835	0.0011257
-0.00220586	0.000267044	0						0.00449247	0.0409968	0.0011257
-0.00218171	0.000161896	0						0.00446327	0.0413104	0.0011257
-0.00215752	5.67527e-05	0						0.00443406	0.0416241	0.00103911
-0.00213328	-4.83854e-05	0						0.00440486	0.041938	0.00103911
-0.00210899	-0.000153518	0						0.00434647	0.0425663	0.000865925
-0.00208466	-0.000258646	0						0.00432748	0.0421032	0.00069274
-0.00206028	-0.000363768	0						0.0043085	0.0416401	0.00069274
-0.00203585	-0.000468886	0						0.00428951	0.0411771	0.00069274
-0.00112306	-0.000231444	0						0.00427053	0.0407141	0.00069274
-0.00021027	6.00273e-06	0						0.00425155	0.0402512	0.00069274
0.00344089	0.000955832	0						0.00423257	0.0397885	0.00069274
0.00435369	0.0011933	0						0.00421359	0.0393258	0.00069274
0.00661277	0.0022546	0.00121206						0.00419461	0.0388631	0.00069274
0.00795988	0.00307844	0.00328988						0.00412793	0.0393514	0.00069274
0.00998206	0.00431423	0.0050214						0.00406126	0.0398397	0.00069274
0.0108376	0.00475815	0.00675292						0.00399459	0.0403281	0.000606147
0.0110188	0.00479012	0.00606031						0.00392792	0.0408164	0.000606147
0.0112	0.0048221	0.00675292						0.00386125	0.0413048	0.000606147
0.0115627	0.00488606	0.00675292						0.00379458	0.0417931	0.000606147
0.0117442	0.00491805	0.00675292						0.00372792	0.0422815	0.000606147
0.0119257	0.00495003	0.00657977						0.00366125	0.0427699	0.000606147
0.0121073	0.00498202	0.00657977						0.00372231	0.0425354	0.000606147
0.0121192	0.00494443	0.00675292						0.00378337	0.042301	0.000606147
0.012131	0.00490687	0.00588716						0.00384443	0.0420666	0.000606147
0.0121429	0.00486936	0.00657977						0.00390549	0.0418323	0.000606147
0.0121667	0.00479445	0.00519455						0.00396655	0.041598	0.000606147
0.0122025	0.00468237	0.00415564						0.00402761	0.0413637	0.000606147
0.0122835	0.00467516	0.00415564						0.00408867	0.0411295	0.000606147
0.0123646	0.00466797	0.00415564						0.00414973	0.0408953	0.000606147
0.0124456	0.00466079	0.00415564						0.00410117	0.0407721	0.000606147
0.0125266	0.00465364	0.00415564						0.00405261	0.040649	0.000606147
0.0126076	0.00464651	0.00415564						0.00400405	0.0405258	0.000606147
0.0126886	0.0046394	0.00415564						0.00395549	0.0404027	0.000606147
0.0127697	0.0046323	0.00415564						0.00390693	0.0402795	0.000606147
0.0128507	0.00462523	0.00415564						0.00385837	0.0401564	0.000606147
0.0134114	0.00467324	0.00415564						0.00380981	0.0400332	0.000606147
0.0139723	0.00472124	0.00415564						0.00376126	0.0399101	0.000606147
0.0145335	0.00476925	0.00415564						0.00377918	0.040179	0.000606147
0.0156565	0.00486527	0.00415564						0.00379711	0.0404479	0.000606147
0.0162183	0.00491329	0.00415564						0.00381503	0.0407169	0.000606147
0.0167804	0.0049613	0.00415564						0.00383296	0.0409858	0.000606147
0.0194227	0.00510096	0.0050214						0.00385088	0.0412547	0.000606147
0.02081	0.00516241	0.00588716						0.00386881	0.0415236	0.000606147
0.0215039	0.00519325	0.00588716						0.00388673	0.0417925	0.000606147
0.0221979	0.00522417	0.00588716						0.00390466	0.0420614	0.000606147
0.0226226	0.00506064	0.00606031						0.00388834	0.041502	0.000606147
0.0223532	0.00486613	0.00606031						0.00387203	0.0409426	0.000606147
0.0220838	0.00467163	0.00606031						0.00385572	0.0403831	0.000606147
0.0218144	0.00447713	0.00675292						0.00383941	0.0398237	0.000606147
0.021545	0.00428264	0.00571401						0.0038231	0.0392643	0.000606147
0.0207813	0.00355964	0.00484825						0.00380679	0.0387049	0.000606147
0.0208256	0.00342008	0.00432879						0.00379048	0.0381455	0.000606147
0.0208698	0.00328053	0.0050214						0.00377417	0.0375861	0.000606147
0.0209141	0.00314097	0.00398249						0.00378367	0.0377718	0.000606147
0.0209585	0.00300142	0.00398249						0.00379318	0.0379576	0.000606147
0.0210028	0.00286186	0.00363619						0.00380268	0.0381433	0.000606147
0.0210472	0.00272231	0.00363619						0.00381219	0.0383291	0.000606147
0.0210916	0.00258276	0.00363619						0.0038217	0.0385149	0.000606147
0.0211331	0.00271932	0.00363619						0.00383121	0.0387006	0.000606147
0.0211745	0.00285589	0.00363619						0.00384072	0.0388864	0.000606147
0.021216	0.00299246	0.00363619						0.00385023	0.0390722	0.000606147
0.0212576	0.00312903	0.00363619						0.00391323	0.0398431	0.000606147
0.0212992	0.0032656	0.00363619						0.00397623	0.0406144	0.000606147
0.0213408	0.00340217	0.00363619						0.00403924	0.0413859	0.000606147
0.0213825	0.00353874	0.00363619						0.00410225	0.0421576	0.000606147
0.0214243	0.00367531	0.00363619						0.00416526	0.0429296	0.000606147
0.0218888	0.00391138	0.00328988						0.00422828	0.0437019	0.000606147
0.0220436	0.00399007	0.00328988						0.0042913	0.0444744	0.000606147
0.0221984	0.00406876	0.00328988						0.00435432	0.0452472	0.000606147
0.0223533	0.00414745	0.00328988						0.0045553	0.0469286	0.000606147
0.0225081	0.00422614	0.00328988						0.0047563	0.0486101	0.000606147
0.022663	0.00430483	0.00328988						0.00495733	0.0502916	0.000606147
0.0225297	0.0043106	0.00328988						0.00515838	0.0519731	0.0011257
0.0223963	0.00431637	0.00328988						0.00535946	0.0536547	0.00164526
0.022263	0.00432215	0.00328988						0.0057617	0.057018	0.00337711
0.0221297	0.00432794	0.00328988						0.00596286	0.0586997	0.00303074
0.0219964	0.00433373	0.00328988						0.00616538	0.0605759	0.00303074
0.0218631	0.00433954	0.00328988						0.00636791	0.0624528	0.00329051
0.0217298	0.00434535	0.00328988						0.00657045	0.0643305	0.00242459
0.0215965	0.00435117	0.00328988						0.00677302	0.0662089	0.00242459
0.0215998	0.00435021	0.00311673						0.0069756	0.0680881	0.00242459
0.0216031	0.00434926	0.00311673						0.00717819	0.069968	0.00155866
0.0216064	0.00434832	0.00311673						0.0073808	0.0718486	0.00155866
0.0216097	0.00434738	0.00311673						0.00758343	0.0737299	0.00155866
0.0216131	0.00434644	0.00311673						0.00771895	0.0744085	0.00242459
0.0216165	0.00434552	0.00311673						0.00798998	0.0757658	0.00329051
0.0216199	0.00434459	0.00311673						0.0081255	0.0764444	0.00329051
0.0216233	0.00434367	0.00311673						0.00826103	0.0771231	0.00424303
0.0216938	0.00436661	0.00311673						0.00839655	0.0778018	0.00424303
0.0217642	0.00438955	0.00311673						0.00853207	0.0784804	0.00424303
0.0218347	0.00441249	0.00311673						0.0086676	0.0791591	0.00285755
0.0219051	0.00443543	0.00311673						0.00882121	0.0811396	0.00294414
0.0219756	0.00445837	0.00311673						0.0092824	0.0870812	0.00138548
0.0220461	0.00448131	0.00311673						0.00943625	0.0890617	0.00138548
0.0221165	0.00450425	0.00311673						0.00959017	0.0910422	0.00138548
0.022187	0.00452719	0.00311673						0.00974414	0.0930228	0.00138548
0.0220011	0.00449036	0.00311673						0.00989817	0.0950033	0.0022514
0.0218151	0.00445353	0.00311673						0.00994885	0.0956373	0.0022514
0.0216292	0.0044167	0.00311673						0.00999954	0.0962713	0.00337711
0.0214432	0.00437987	0.00311673						0.0100502	0.0969054	0.00337711
0.0212573	0.00434304	0.00311673						0.0101009	0.0975396	0.00424303
0.0210714	0.00430621	0.00311673						0.0101516	0.0981738	0.00398325
0.0208854	0.00426938	0.00311673						0.0102023	0.0988081	0.00389666
0.0206995	0.00423255	0.00311673						0.010253	0.0994425	0.00381007
0.0207559	0.00422449	0.00311673						0.0103037	0.100077	0.00381007
0.0208124	0.00421643	0.00311673						0.0103089	0.0999652	0.00303074
0.0208689	0.00420836	0.00311673						0.0103107	0.099928	0.00303074
0.0209253	0.0042003	0.00311673						0.0103124	0.0998907	0.00303074
0.0209818	0.00419223	0.00311673						0.0103142	0.0998535	0.00303074
0.0210382	0.00418417	0.00311673						0.0103159	0.0998162	0.00337711
0.0210947	0.0041761	0.00311673						0.0103177	0.099779	0.00285755
0.0211511	0.00416804	0.00311673						0.0103035	0.0998647	0.00277096
0.021111	0.00417057	0.00311673						0.0102892	0.0999505	0.00277096
0.0210709	0.00417311	0.00311673						0.010275	0.100036	0.00277096
0.0210308	0.00417565	0.00311673						0.0102607	0.100122	0.00268437
0.0209908	0.00417818	0.00311673						0.0102465	0.100208	0.00268437
0.0209508	0.00418072	0.00311673						0.0102322	0.100294	0.00268437
0.0209109	0.00418326	0.00311673						0.010218	0.100379	0.00268437
0.020871	0.00418579	0.00311673						0.0102037	0.100465	0.00268437
0.0208312	0.00418833	0.00311673						0.0101388	0.100427	0.00268437
0.0208444	0.00402435	0.00311673						0.0100738	0.100389	0.00268437
0.0208576	0.00386037	0.00311673						0.0100089	0.100351	0.00268437
0.0208708	0.00369639	0.00311673						0.00994396	0.100313	0.00268437
0.020884	0.00353242	0.00311673						0.00987903	0.100275	0.00268437
0.0208973	0.00336844	0.00311673						0.0098141	0.100237	0.00268437
0.0209105	0.00320446	0.00311673						0.00974917	0.1002	0.00259777
0.0209237	0.00304048	0.00311673						0.00968425	0.100162	0.00259777
0.0209369	0.0028765	0.00311673						0.00970274	0.100107	0.00259777
0.020856	0.0028644	0.00311673						0.00972124	0.100051	0.00259777
0.0207752	0.0028523	0.00311673						0.00973973	0.0999961	0.00259777
0.0206943	0.0028402	0.00311673						0.00975822	0.0999408	0.00259777
0.0206134	0.0028281	0.00311673						0.00977672	0.0998855	0.00259777
0.0205326	0.002816	0.00311673						0.00979522	0.0998302	0.00259777
0.0204517	0.0028039	0.00311673						0.00981371	0.0997749	0.00259777
0.0203709	0.0027918	0.00311673						0.00983221	0.0997197	0.00259777
0.0202901	0.0027797	0.00311673						0.0098196	0.0997429	0.00259777
0.0205155	0.00287635	0.00311673						0.00980699	0.0997661	0.00259777
0.0207409	0.00297307	0.00311673						0.00979438	0.0997893	0.00259777
0.0209663	0.00306984	0.00311673						0.00978177	0.0998125	0.00259777
0.0211917	0.00316667	0.00311673						0.00976916	0.0998357	0.00259777
0.0214171	0.00326355	0.00311673						0.00975655	0.099859	0.00259777
0.0216425	0.0033605	0.00311673						0.00974395	0.0998822	0.00259777
0.0218679	0.0034575	0.00311673						0.00973134	0.0999054	0.00259777
0.0220933	0.00355456	0.00311673						0.00980134	0.0996086	0.00259777
0.0220826	0.00355343	0.00311673						0.00987134	0.0993117	0.00259777
0.0220719	0.00355231	0.00311673						0.00994134	0.099015	0.00259777
0.0220611	0.00355119	0.00311673						0.0100113	0.0987182	0.00259777
0.0220504	0.00355006	0.00311673						0.0100813	0.0984214	0.00259777
0.0220397	0.00354894	0.00311673						0.0101513	0.0981247	0.00259777
0.0220289	0.00354782	0.00311673						0.0102213	0.097828	0.00259777
0.0220182	0.0035467	0.00311673						0.0102913	0.0975313	0.00259777
0.0220075	0.00354558	0.00311673						0.0102957	0.0973978	0.00259777
0.0220132	0.00355125	0.00311673						0.0103	0.0972642	0.00259777
0.0220189	0.00355692	0.00311673						0.0103044	0.0971307	0.00259777
0.0220246	0.00356259	0.00311673						0.0103087	0.0969971	0.00259777
0.0220303	0.00356826	0.00311673						0.0103131	0.0968636	0.00259777
0.0220475	0.00358528	0.00311673						0.0103174	0.0967301	0.00259777
0.0220532	0.00359095	0.00311673						0.0103218	0.0965966	0.00259777
0.022003	0.00355351	0.00311673						0.0103262	0.0964631	0.00259777
0.0219528	0.00351607	0.00311673						0.0103247	0.0964562	0.00259777
0.0219025	0.00347863	0.00311673						0.0103231	0.0964493	0.00259777
0.0218523	0.0034412	0.00311673						0.0103216	0.0964424	0.00259777
0.0218021	0.00340378	0.00311673						0.0103201	0.0964355	0.00259777
0.0217519	0.00336635	0.00311673						0.0103186	0.0964286	0.00259777
0.0217017	0.00332894	0.00311673						0.0103171	0.0964217	0.00259777
0.0216514	0.00329153	0.00311673						0.0103156	0.0964148	0.00259777
0.0215305	0.00334883	0.00311673						0.0103141	0.0964079	0.00259777
0.0214097	0.00340616	0.00311673						0.0104242	0.0977033	0.00251118
0.0212888	0.00346351	0.00311673						0.0105343	0.0989988	0.00251118
0.0211679	0.00352088	0.00311673						0.0106444	0.100294	0.00251118
0.0210471	0.00357827	0.00311673						0.0107546	0.10159	0.00251118
0.0209262	0.00363568	0.00311673						0.0108647	0.102885	0.00251118
0.0208054	0.00369311	0.00311673						0.0109748	0.104181	0.00251118
0.0206845	0.00375056	0.00311673						0.011085	0.105476	0.00251118
0.0208173	0.00376314	0.00311673						0.0111952	0.106772	0.00251118
0.0209501	0.00377573	0.00311673						0.011227	0.108	0.00251118
0.0210828	0.00378832	0.00311673						0.0112589	0.109228	0.00320392
0.0212156	0.00380093	0.00311673						0.0113226	0.111684	0.00372348
0.0213484	0.00381354	0.00311673						0.0114505	0.116596	0.00389666
0.0214811	0.00382615	0.00311673						0.0114279	0.117993	0.00424303
0.0216139	0.00383878	0.00311673						0.0114053	0.119391	0.00381007
0.0217467	0.00385141	0.00311673						0.0113827	0.120788	0.00381007
0.0217947	0.00384725	0.00311673						0.0113601	0.122185	0.00329051
0.0218427	0.0038431	0.00311673						0.0113376	0.123582	0.00311733
0.0218908	0.00383896	0.00311673						0.0112924	0.126377	0.00337711
0.0219388	0.00383483	0.00311673						0.0112699	0.127774	0.00303074
0.0219869	0.00383071	0.00311673						0.0113361	0.128075	0.00337711
0.0220349	0.00382659	0.00311673						0.0114023	0.128375	0.00337711
0.022083	0.00382249	0.00311673						0.0114685	0.128675	0.00848606
0.022131	0.00381839	0.00311673						0.0115347	0.128976	0.00502236
0.0221215	0.00380955	0.00311673						0.011601	0.129276	0.00502236
0.0221119	0.00380072	0.00311673						0.0116672	0.129577	0.00519555
0.0221024	0.00379189	0.00311673						0.0117334	0.129877	0.00432962
0.0220928	0.00378306	0.00311673						0.0117358	0.132967	0.00476259
0.0220833	0.00377424	0.00311673						0.011672	0.135756	0.00510896
0.0220737	0.00376542	0.00311673						0.0114169	0.146913	0.00424303
0.0220641	0.0037566	0.00311673						0.0112893	0.152492	0.00502236
0.0220546	0.00374778	0.00311673						0.011311	0.15337	0.00432962
0.0226648	0.00373933	0.00311673						0.0113327	0.154249	0.00588829
0.023275	0.00373088	0.00311673						0.0113544	0.155127	0.00597488
0.0238852	0.00372242	0.00311673						0.0113761	0.156007	0.00502236
0.0244954	0.00371397	0.00311673						0.0113977	0.156886	0.00588829
0.0251056	0.00370552	0.00311673						0.0114194	0.157766	0.00588829
0.0257158	0.00369707	0.00311673						0.0114628	0.159526	0.00588829
0.0263259	0.00368862	0.00311673						0.0114531	0.159485	0.00476259
0.0274143	0.00348225	0.00484825						0.0114434	0.159443	0.00510896
0.0278926	0.00328434	0.00398249						0.011424	0.159361	0.00450281
0.0283709	0.00308643	0.00484825						0.0114143	0.159319	0.00450281
0.0288494	0.00288852	0.00484825						0.0114045	0.159278	0.0045894
0.0293279	0.00269061	0.00484825						0.0113948	0.159237	0.0045894
0.0302854	0.00229479	0.00571401						0.0113851	0.159196	0.0045894
0.0307642	0.00209688	0.00640662						0.0113403	0.158254	0.0045894
0.0307556	0.00254357	0.00675292						0.0112955	0.157312	0.0045894
0.0307514	0.00276699	0.00675292						0.0112507	0.15637	0.0045894
0.030743	0.00321395	0.00675292						0.011206	0.155428	0.0045894
0.0307388	0.00343749	0.00675292						0.0111612	0.154487	0.0045894
0.0307347	0.00366108	0.00657977						0.0111164	0.153545	0.0045894
0.0307306	0.00388472	0.00623346						0.0110716	0.152603	0.0045894
0.0307431	0.00368236	0.00536771						0.0110268	0.151661	0.0045894
0.0307687	0.00327771	0.00398249						0.0110141	0.15211	0.0045894
0.0307753	0.00317656	0.00398249						0.0110015	0.15256	0.0045894
0.0307819	0.00307541	0.00363619						0.0109889	0.153009	0.0045894
0.0309647	0.00292821	0.00363619						0.0109762	0.153458	0.0045894
0.0311475	0.002781	0.00363619						0.0109636	0.153908	0.0045894
0.0313305	0.00263379	0.00363619						0.0109509	0.154357	0.0045894
0.0315136	0.00248658	0.00363619						0.0109383	0.154807	0.0045894
0.0316967	0.00233938	0.00363619						0.0109257	0.155256	0.0045894
0.03188	0.00219217	0.00363619						0.0109254	0.155274	0.0045894
0.0320633	0.00204496	0.00363619						0.0109252	0.155292	0.0045894
0.0327532	0.00226045	0.00346304						0.010925	0.15531	0.0045894
0.0337662	0.00298592	0.00311673						0.0109248	0.155327	0.0045894
0.0342727	0.0033487	0.00311673						0.0109246	0.155345	0.0045894
0.0352858	0.00407433	0.00363619						0.0109244	0.155363	0.0045894
0.0357923	0.00443718	0.0050214						0.0109242	0.155381	0.0045894
0.0362989	0.00480006	0.00432879						0.010924	0.155399	0.0045894
0.0363612	0.00431983	0.00519455						0.0109271	0.155362	0.0045894
0.0363924	0.00407974	0.00657977						0.0109303	0.155325	0.0045894
0.0364237	0.00383968	0.00554086						0.0109334	0.155288	0.0045894
0.0364864	0.00335962	0.00536771						0.0109366	0.155251	0.0045894
0.0365178	0.00311962	0.00571401						0.0109397	0.155214	0.0045894
0.0365492	0.00287964	0.0050214						0.0109429	0.155178	0.0045894
0.0371281	0.00264726	0.0046751						0.010946	0.155141	0.0045894
0.0377071	0.0024149	0.00415564						0.0109492	0.155105	0.0045894
0.0382861	0.00218253	0.00398249						0.0109502	0.155096	0.0045894
0.0385756	0.00206635	0.00398249						0.0109512	0.155088	0.0045894
0.0387071	0.002006	0.00398249						0.0109522	0.15508	0.0045894
0.0383911	0.0021177	0.00398249						0.0109533	0.155072	0.0045894
0.0382331	0.00217358	0.00363619						0.0109543	0.155063	0.0045894
0.0377591	0.00234135	0.00346304						0.0109553	0.155055	0.0045894
0.0376011	0.00239732	0.00346304						0.0109564	0.155047	0.0045894
0.0376072	0.00239351	0.00346304						0.0109574	0.155039	0.0045894
0.0376194	0.0023859	0.00311673						0.0110004	0.154845	0.0045894
0.0376256	0.0023821	0.00311673						0.0110434	0.154651	0.0045894
0.0376318	0.00237829	0.00311673						0.0110864	0.154457	0.0045894
0.037638	0.00237449	0.00311673						0.0111294	0.154263	0.00450281
0.0376442	0.00237069	0.00311673						0.0111723	0.15407	0.00450281
0.0376505	0.00236689	0.00311673						0.0112153	0.153876	0.00450281
0.0376405	0.00236348	0.00311673						0.0112583	0.153683	0.00450281
0.0376306	0.00236008	0.00311673						0.0113013	0.15349	0.00450281
0.0376207	0.00235668	0.00311673						0.0113023	0.153415	0.00450281
0.0376107	0.00235327	0.00294358						0.0113032	0.153341	0.00450281
0.0376008	0.00234987	0.00311673						0.0113041	0.153267	0.00450281
0.0375909	0.00234647	0.00311673						0.0113051	0.153193	0.00450281
0.0375809	0.00234306	0.00311673						0.011306	0.153118	0.00450281
0.037571	0.00233966	0.00311673						0.011307	0.153044	0.00450281
0.0373932	0.00223911	0.00311673						0.0113079	0.15297	0.00450281
0.0372155	0.00213859	0.00311673						0.0113089	0.152896	0.00450281
0.0370378	0.0020381	0.00311673						0.0112885	0.152831	0.00450281
0.0368601	0.00193764	0.00294358						0.0112681	0.152766	0.00450281
0.0366825	0.0018372	0.00294358						0.0112477	0.152701	0.00450281
0.0365049	0.0017368	0.00294358						0.0112273	0.152636	0.00450281
0.0363273	0.00163643	0.00294358						0.0112069	0.152571	0.00450281
0.0361497	0.00153608	0.00294358						0.0111865	0.152506	0.00450281
0.0361537	0.00153817	0.00294358						0.0111661	0.152441	0.00450281
0.0361577	0.00154026	0.00294358						0.0107836	0.157805	0.00432962
0.0361618	0.00154235	0.00294358						0.0106629	0.159615	0.00484918
0.0361658	0.00154444	0.00294358						0.0105422	0.161425	0.00502236
0.0361698	0.00154653	0.00294358						0.0100659	0.168482	0.00606147
0.0361738	0.00154861	0.00294358						0.00995178	0.170108	0.00666762
0.0361778	0.0015507	0.00294358						0.00983762	0.171734	0.00632125
0.0361818	0.00155279	0.00294358						0.00938098	0.178238	0.00597488
0.036176	0.0015534	0.00294358						0.00926682	0.179864	0.00545533
0.0361701	0.00155402	0.00294358						0.00890691	0.181898	0.00597488
0.0361643	0.00155467	0.00294358						0.008547	0.183932	0.00701399
0.0361585	0.00155533	0.00294358						0.00818711	0.185966	0.00770673
0.0361526	0.001556	0.00294358						0.00800716	0.186983	0.00770673
0.0361468	0.0015567	0.00294358						0.00782722	0.188	0.00770673
0.036141	0.00155741	0.00294358						0.00761909	0.19049	0.00770673
0.0361352	0.00155815	0.00294358						0.00741098	0.192981	0.00727377
0.0361949	0.00160298	0.00294358						0.00720287	0.195472	0.00770673
0.0362547	0.00164781	0.00294358						0.00678669	0.200453	0.00684081
0.0363145	0.00169265	0.00294358						0.00657861	0.202944	0.00632125
0.0363743	0.00173748	0.00294358						0.00616249	0.207925	0.00632125
0.0364341	0.00178232	0.00294358						0.00611782	0.208283	0.00762014
0.0364939	0.00182716	0.00294358						0.00607315	0.20864	0.00848606
0.0365538	0.001872	0.00294358						0.00593914	0.209712	0.00943858
0.0366136	0.00191684	0.00294358						0.00589447	0.210069	0.0092654
0.0366118	0.00197389	0.00294358						0.00574327	0.210212	0.0080531
0.03661	0.00203094	0.00294358						0.00570203	0.209831	0.00787992
0.0366082	0.00208799	0.00294358						0.00568141	0.20964	0.00787992
0.0366064	0.00214504	0.00294358						0.00566079	0.20945	0.00787992
0.0366046	0.00220209	0.00294358						0.00560613	0.209503	0.00770673
0.0366029	0.00225915	0.00294358						0.00557208	0.209748	0.00770673
0.0366011	0.0023162	0.00294358						0.00553804	0.209992	0.00770673
0.0365994	0.00237325	0.00294358						0.005504	0.210236	0.00770673
0.0366045	0.00237193	0.00294358						0.00546995	0.210481	0.00770673
0.0366095	0.00237062	0.00294358						0.00543591	0.210725	0.00762014
0.0366145	0.0023693	0.00294358						0.00540187	0.210969	0.00762014
0.0366196	0.00236798	0.00294358						0.00536782	0.211214	0.00762014
0.0366246	0.00236666	0.00294358						0.00543797	0.210891	0.00762014
0.0366297	0.00236535	0.00294358						0.00550812	0.210568	0.00762014
0.0366347	0.00236403	0.00294358						0.00557828	0.210245	0.00762014
0.0366398	0.00236271	0.00294358						0.00564843	0.209922	0.00762014
0.0365897	0.0023564	0.00294358						0.00571858	0.2096	0.00762014
0.0365396	0.00235009	0.00294358						0.00578873	0.209278	0.00762014
0.0364895	0.00234378	0.00294358						0.00585888	0.208955	0.00762014
0.0364394	0.00233747	0.00294358						0.00592903	0.208633	0.00762014
0.0363893	0.00233116	0.00294358						0.00589503	0.2085	0.00762014
0.0363392	0.00232485	0.00294358						0.00586104	0.208366	0.00762014
0.0362891	0.00231854	0.00294358						0.00582704	0.208232	0.00762014
0.0362391	0.00231223	0.00294358						0.00579304	0.208098	0.00762014
0.0362368	0.00239014	0.00294358						0.00572504	0.207831	0.00753355
0.0362346	0.00246806	0.00294358						0.00569104	0.207697	0.00753355
0.0362324	0.00254599	0.00294358						0.00565704	0.207563	0.00753355
0.0362301	0.00262394	0.00294358						0.00563607	0.207517	0.00753355
0.0362279	0.00270189	0.00294358						0.0056151	0.207471	0.00753355
0.0362257	0.00277986	0.00294358						0.00559413	0.207425	0.00753355
0.0362235	0.00285784	0.00294358						0.00557316	0.207379	0.00753355
0.0362212	0.00293583	0.00294358						0.00555219	0.207333	0.00753355
0.0363319	0.00295894	0.00294358						0.00553121	0.207287	0.00753355
0.0364427	0.00298206	0.00294358						0.00551024	0.207241	0.00753355
0.0365534	0.00300517	0.00294358						0.00548927	0.207194	0.00753355
0.0366641	0.00302829	0.00294358						0.00546952	0.207177	0.00753355
0.0367748	0.0030514	0.00294358						0.00544978	0.207159	0.00753355
0.0368856	0.00307452	0.00294358						0.00543003	0.207141	0.00753355
0.0369963	0.00309764	0.00294358						0.00541028	0.207124	0.00753355
0.037107	0.00312077	0.00294358						0.00539053	0.207106	0.00753355
0.0370289	0.00312814	0.00294358						0.00537079	0.207088	0.00753355
0.0369507	0.00313552	0.00294358						0.00535104	0.207071	0.00753355
0.0368725	0.0031429	0.00294358						0.00533129	0.207053	0.00753355
0.0367943	0.00315029	0.00294358						0.00540892	0.207078	0.00753355
0.0367162	0.00315768	0.00294358						0.00548655	0.207103	0.00753355
0.036638	0.00316508	0.00294358						0.00556419	0.207128	0.00753355
0.0365598	0.00317248	0.00294358						0.00564182	0.207153	0.00753355
0.0364817	0.00317989	0.00294358						0.00571946	0.207178	0.00753355
0.0364883	0.00318053	0.00294358						0.00579709	0.207204	0.00753355
0.0364949	0.00318118	0.00294358						0.00587473	0.207229	0.00753355
0.0365015	0.00318182	0.00294358						0.00595237	0.207254	0.00753355
0.0365081	0.00318247	0.00294358						0.00594475	0.207278	0.00753355
0.0365147	0.00318311	0.00294358						0.00593712	0.207303	0.00753355
0.0365213	0.00318375	0.00294358						0.00592949	0.207327	0.00753355
0.0365279	0.0031844	0.00294358						0.00592187	0.207352	0.00753355
0.0365345	0.00318504	0.00294358						0.00591424	0.207377	0.00753355
0.036492	0.00322127	0.00294358						0.00590662	0.207401	0.00753355
0.0364495	0.00325752	0.00294358						0.00589899	0.207426	0.00753355
0.036407	0.00329379	0.00294358						0.00589137	0.20745	0.00753355
0.0363645	0.00333006	0.00294358						0.00563015	0.209026	0.00753355
0.0363221	0.00336635	0.00294358						0.00536894	0.210601	0.00753355
0.0362796	0.00340265	0.00294358						0.00510773	0.212177	0.00753355
0.0362371	0.00343897	0.00294358						0.00484652	0.213753	0.00753355
0.0361946	0.0034753	0.00294358						0.00458531	0.215329	0.00753355
0.036168	0.00331455	0.00294358						0.0043241	0.216905	0.00744695
0.0361413	0.0031538	0.00294358						0.00406288	0.218482	0.00744695
0.0361147	0.00299307	0.00294358						0.00380167	0.220058	0.00736036
0.0360881	0.00283233	0.00294358						0.00346761	0.220429	0.00987154
0.0360615	0.0026716	0.00294358						0.00330059	0.220614	0.0103045
0.0360349	0.00251088	0.00294358						0.00321707	0.220707	0.00943858
0.0360084	0.00235017	0.00294358						0.00313356	0.2208	0.00874584
0.0359818	0.00218945	0.00294358						0.00291917	0.22333	0.00943858
0.0360299	0.00215946	0.00294358						0.00270478	0.22586	0.00822629
0.036078	0.00212948	0.00294358						0.00227601	0.230921	0.00779332
0.0361261	0.00209953	0.00294358						0.00206163	0.233451	0.00857266
0.0361741	0.00206959	0.00294358						0.00184725	0.235982	0.00796651
0.0362222	0.00203968	0.00294358						0.00144072	0.240839	0.00987154
0.0362703	0.00200978	0.00294358						0.00148519	0.240429	0.0111704
0.0363184	0.00197991	0.00294358						0.00150743	0.240224	0.0106509
0.0363665	0.00195006	0.00294358						0.00152968	0.24002	0.0104777
0.0370339	0.00195156	0.00294358						0.00157419	0.239613	0.00987154
0.0377013	0.00195306	0.00294358						0.00159645	0.239411	0.00978495
0.0383688	0.00195456	0.00294358						0.00108585	0.24275	0.00952517
0.0390363	0.00195606	0.00294358						0.000575257	0.24609	0.0102179
0.0397038	0.00195756	0.00294358						6.46619e-05	0.24943	0.0092654
0.0403713	0.00195906	0.00294358						-0.000445934	0.252769	0.00943858
0.0410389	0.00196056	0.00294358						-0.00197772	0.262789	0.0119498
0.0442455	0.000598657	0.00640662						-0.00248832	0.266128	0.01169
0.0441343	0.000971705	0.00675292						-0.00242069	0.266296	0.0118632
0.044016	0.00111365	0.00675292						-0.00235307	0.266465	0.0120364
0.0438979	0.0012556	0.00675292						-0.00228544	0.266633	0.0119498
0.0437798	0.00139755	0.00675292						-0.00221782	0.266801	0.0117766
0.0436619	0.00153951	0.00640662						-0.00201493	0.267306	0.0111704
0.043708	0.00157173	0.00675292						-0.0019473	0.267475	0.0104777
0.043754	0.00160395	0.00606031						-0.00196084	0.267404	0.0103045
0.0438001	0.00163617	0.00675292						-0.0019676	0.267369	0.0103045
0.0438462	0.0016684	0.00571401						-0.00197434	0.267333	0.0103045
0.0438923	0.00170062	0.00571401						-0.00198108	0.267298	0.0102179
0.0439846	0.00176506	0.00657977						-0.00199454	0.267227	0.0102179
0.0440307	0.00179729	0.00519455						-0.00200126	0.267192	0.0102179
0.0446319	0.0017519	0.00657977						-0.0020624	0.266612	0.0101313
0.0464353	0.00161576	0.0046751						-0.00209297	0.266322	0.0101313
0.0470365	0.00157038	0.0046751						-0.00212354	0.266032	0.0101313
0.0476376	0.00152499	0.0046751						-0.00215411	0.265743	0.0101313
0.0488399	0.00143423	0.00450195						-0.00218467	0.265453	0.0101313
0.0487364	0.00139324	0.00450195						-0.00221524	0.265163	0.0100447
0.0485299	0.00131126	0.00432879						-0.0022458	0.264873	0.0100447
0.0481183	0.0011474	0.00657977						-0.00220424	0.264656	0.0100447
0.0480157	0.00110646	0.00623346						-0.00216267	0.264438	0.0100447
0.0479958	0.000942511	0.00657977						-0.00212109	0.26422	0.0100447
0.047976	0.000778571	0.00657977						-0.00207951	0.264003	0.0100447
0.0479561	0.000614638	0.00657977						-0.00203793	0.263785	0.0100447
0.0479363	0.00045071	0.00675292						-0.00199634	0.263568	0.0100447
0.0479164	0.000286787	0.00675292						-0.00195474	0.263351	0.0100447
0.0478965	0.000122871	0.00675292						-0.00191314	0.263133	0.0100447
0.0478568	-0.000204947	0.00640662						-0.00191589	0.263149	0.0100447
0.0479338	-0.000228507	0.00675292						-0.00191863	0.263164	0.0100447
0.0480107	-0.000252063	0.00606031						-0.00192137	0.26318	0.0100447
0.0480878	-0.000275613	0.00675292						-0.00192411	0.263195	0.0100447
0.0481648	-0.000299158	0.00571401						-0.00192686	0.26321	0.0100447
0.0483963	-0.000369761	0.00571401						-0.0019296	0.263226	0.0100447
0.0488794	-0.000298797	0.0050214						-0.00193234	0.263241	0.0100447
0.049691	-0.000109798	0.0050214						-0.00193509	0.263257	0.0100447
0.0513145	0.000268291	0.00450195						-0.00196344	0.263191	0.0100447
0.0517204	0.000362833	0.00450195						-0.00199179	0.263126	0.0100447
0.0525345	-5.98126e-05	0.00484825						-0.00202014	0.26306	0.0100447
0.0533486	-0.000482441	0.00484825						-0.00204849	0.262995	0.0100447
0.0541627	-0.000905052	0.00484825						-0.00207684	0.262929	0.0100447
0.0549768	-0.00132765	0.00519455						-0.00210519	0.262864	0.0100447
0.0557909	-0.00175022	0.00657977						-0.00213354	0.262799	0.0100447
0.0585172	-0.00277045	0.0093502						-0.00216188	0.262733	0.0100447
0.0585882	-0.0027086	0.0093502						-0.00217046	0.262705	0.0100447
0.0586593	-0.00264675	0.0093502						-0.00217903	0.262677	0.0100447
0.0588014	-0.00252305	0.00917704						-0.0021876	0.262649	0.0100447
0.058846	-0.00248629	0.010216						-0.00219617	0.262621	0.0100447
0.0588905	-0.00244952	0.0100428						-0.00220474	0.262593	0.0100447
0.0589351	-0.00241272	0.0100428						-0.00221331	0.262565	0.0100447
0.0589797	-0.0023759	0.00779183						-0.00222188	0.262538	0.0100447
0.0588259	-0.00219499	0.00692607						-0.00223046	0.26251	0.0100447
0.0587152	-0.00218375	0.00692607						-0.00224857	0.262524	0.0100447
0.0586045	-0.00217248	0.00692607						-0.00226668	0.262539	0.0100447
0.0584938	-0.00216115	0.00692607						-0.0022848	0.262553	0.0100447
0.0582859	-0.00213038	0.00657977						-0.00230291	0.262568	0.0100447
0.0582993	-0.00212239	0.00657977						-0.00232102	0.262583	0.0100447
0.0583396	-0.00209839	0.00657977						-0.00233914	0.262598	0.0100447
0.058353	-0.00209039	0.00623346						-0.00235725	0.262613	0.0100447
0.0583665	-0.00208239	0.00623346						-0.00237536	0.262628	0.0100447
0.0583799	-0.00207438	0.00623346						-0.00237303	0.262786	0.0100447
0.0583869	-0.00212819	0.00623346						-0.0023707	0.262945	0.0100447
0.0583939	-0.00218199	0.00623346						-0.00236837	0.263104	0.0100447
0.0584009	-0.0022358	0.00623346						-0.00236604	0.263263	0.0100447
0.0584079	-0.0022896	0.00623346						-0.00236371	0.263422	0.0100447
0.0584149	-0.00234341	0.00623346						-0.00236138	0.263581	0.0100447
0.0584219	-0.00239722	0.00623346						-0.00235906	0.26374	0.0100447
0.0584289	-0.00245102	0.00623346						-0.00235673	0.263899	0.0100447
0.0584359	-0.00250483	0.00623346						-0.0026458	0.26606	0.00995814
0.0583353	-0.00244636	0.00623346						-0.00322394	0.270383	0.00995814
0.0582348	-0.00238789	0.00623346						-0.00351301	0.272544	0.00995814
0.0581342	-0.00232941	0.00623346						-0.00380208	0.274705	0.00995814
0.0580337	-0.00227092	0.00623346						-0.00409114	0.276867	0.00995814
0.0579331	-0.00221242	0.00623346						-0.00438021	0.279028	0.0115168
0.0578326	-0.00215391	0.00623346						-0.0046681	0.281204	0.0123827
0.0577321	-0.0020954	0.00623346						-0.00466575	0.281234	0.013595
0.0576316	-0.00203687	0.00623346						-0.00466457	0.281248	0.0137682
0.0576132	-0.00211033	0.00623346						-0.0046634	0.281263	0.0136816
0.0575947	-0.00218378	0.00623346						-0.00466222	0.281278	0.0134218
0.0575763	-0.00225723	0.00623346						-0.00466104	0.281293	0.0130755
0.0575578	-0.00233067	0.00623346						-0.0050846	0.283711	0.0124693
0.0575393	-0.00240412	0.00623346						-0.00593398	0.288519	0.0121229
0.0575209	-0.00247756	0.00623346						-0.00678323	0.293327	0.0119498
0.0575024	-0.00255101	0.00623346						-0.00763235	0.298135	0.0126425
0.057484	-0.00262445	0.00623346						-0.00803929	0.300877	0.0137682
0.0575152	-0.0026607	0.00623346						-0.00802171	0.301214	0.0131621
0.0575464	-0.00269695	0.00623346						-0.00800413	0.301552	0.014028
0.0575776	-0.0027332	0.00623346						-0.00798654	0.30189	0.0139414
0.0576088	-0.00276945	0.00623346						-0.00795137	0.302566	0.0145475
0.05764	-0.0028057	0.00623346						-0.00793378	0.302903	0.0135084
0.0576713	-0.00284194	0.00623346						-0.00791619	0.303241	0.0132487
0.0577025	-0.00287819	0.00623346						-0.00841924	0.30484	0.0130755
0.0577337	-0.00291444	0.00623346						-0.00942531	0.308038	0.0127291
0.0578056	-0.00279775	0.00623346						-0.00992832	0.309637	0.0127291
0.0578774	-0.00268106	0.00623346						-0.0114373	0.314434	0.0132487
0.0579493	-0.00256437	0.00623346						-0.0119534	0.316099	0.0152403
0.0580211	-0.00244767	0.00623346						-0.0119929	0.316299	0.0155866
0.058093	-0.00233097	0.00623346						-0.012006	0.316366	0.0153269
0.0581649	-0.00221426	0.00623346						-0.0120455	0.316566	0.0147207
0.0582367	-0.00209756	0.00623346						-0.0120334	0.316745	0.0145475
0.0583086	-0.00198085	0.00623346						-0.0120274	0.316834	0.0144609
0.0583261	-0.00199638	0.00623346						-0.0120213	0.316924	0.0143744
0.0583436	-0.0020119	0.00623346						-0.0120153	0.317013	0.0142878
0.0583611	-0.00202742	0.00623346						-0.0120092	0.317103	0.0142878
0.0583786	-0.00204293	0.00623346						-0.0119971	0.317282	0.0142012
0.0583961	-0.00205843	0.00623346						-0.0120124	0.317221	0.0141146
0.0584136	-0.00207393	0.00623346						-0.01202	0.317191	0.0141146
0.0584311	-0.00208942	0.00623346						-0.0120276	0.31716	0.0141146
0.0584486	-0.0021049	0.00623346						-0.0120352	0.31713	0.0141146
0.058455	-0.00202745	0.00623346						-0.0120428	0.317099	0.0141146
0.0584613	-0.00195	0.00623346						-0.0120505	0.317069	0.0141146
0.0584677	-0.00187255	0.00623346						-0.0120581	0.317038	0.0141146
0.058474	-0.0017951	0.00623346						-0.0120597	0.317019	0.0141146
0.0584803	-0.00171765	0.00623346						-0.0120629	0.31698	0.014028
0.0584867	-0.0016402	0.00623346						-0.0120645	0.316961	0.014028
0.058493	-0.00156275	0.00623346						-0.0120661	0.316942	0.014028
0.0584993	-0.0014853	0.00623346						-0.0120676	0.316922	0.014028
0.0584628	-0.00153926	0.00623346						-0.0120692	0.316903	0.014028
0.0584262	-0.00159322	0.00623346						-0.0120708	0.316884	0.014028
0.0583896	-0.00164718	0.00623346						-0.0121164	0.316999	0.014028
0.0583531	-0.00170114	0.00623346						-0.012162	0.317115	0.014028
0.0583165	-0.0017551	0.00623346						-0.0122532	0.317347	0.0139414
0.0582799	-0.00180906	0.00623346						-0.0122988	0.317463	0.0139414
0.0582433	-0.00186302	0.00623346						-0.0123444	0.317579	0.0139414
0.0582068	-0.00191698	0.00623346						-0.01239	0.317695	0.0139414
0.058158	-0.00192579	0.00623346						-0.0124356	0.317811	0.0139414
0.0581093	-0.0019346	0.00623346						-0.012404	0.317798	0.0139414
0.0580605	-0.00194342	0.00623346						-0.0123724	0.317785	0.0139414
0.0580118	-0.00195223	0.00623346						-0.0123408	0.317773	0.0139414
0.0579631	-0.00196104	0.00623346						-0.0123092	0.31776	0.0139414
0.0579144	-0.00196985	0.00623346						-0.0122776	0.317747	0.0139414
0.0578657	-0.00197866	0.00623346						-0.012246	0.317734	0.0139414
0.057817	-0.00198747	0.00623346						-0.0122144	0.317722	0.0139414
0.0578053	-0.00199918	0.00623346						-0.0121828	0.317709	0.0139414
0.0577936	-0.00201089	0.00623346						-0.0121654	0.31765	0.0139414
0.0577819	-0.00202259	0.00623346						-0.012148	0.317591	0.0139414
0.0577702	-0.0020343	0.00623346						-0.0121305	0.317532	0.0139414
0.0577586	-0.00204601	0.00623346						-0.0121131	0.317473	0.0139414
0.0577469	-0.00205772	0.00623346						-0.0120957	0.317414	0.0139414
0.0577353	-0.00206942	0.00623346						-0.0120783	0.317355	0.0139414
0.0577237	-0.00208113	0.00623346						-0.0120609	0.317296	0.0139414
0.057747	-0.00209317	0.00623346						-0.0120435	0.317237	0.0139414
0.0577702	-0.00210521	0.00623346						-0.0120284	0.317052	0.0139414
0.0577935	-0.00211726	0.00623346						-0.0120132	0.316867	0.0139414
0.0578168	-0.0021293	0.00623346						-0.011998	0.316682	0.0139414
0.0578401	-0.00214134	0.00623346						-0.0119828	0.316497	0.0139414
0.0578634	-0.00215338	0.00623346						-0.0119676	0.316312	0.0139414
0.0578867	-0.00216542	0.00623346						-0.0119524	0.316127	0.0139414
0.05791	-0.00217747	0.00623346						-0.0119373	0.315942	0.0139414
0.057942	-0.00216821	0.00623346						-0.0119221	0.315757	0.0139414
0.057974	-0.00215895	0.00623346						-0.0119413	0.315888	0.0138548
0.058006	-0.00214968	0.00623346						-0.0119606	0.31602	0.0138548
0.0580381	-0.00214042	0.00606031						-0.0119799	0.316151	0.0138548
0.0580701	-0.00213116	0.00606031						-0.0119992	0.316283	0.0138548
0.0581021	-0.0021219	0.00606031						-0.0120184	0.316415	0.0138548
0.0581342	-0.00211264	0.00606031						-0.0120377	0.316546	0.0138548
0.0581662	-0.00210338	0.00606031						-0.012057	0.316678	0.0138548
0.0581657	-0.00209771	0.00606031						-0.0120763	0.316809	0.0138548
0.0581651	-0.00209204	0.00606031						-0.0124613	0.319265	0.0138548
0.0581645	-0.00208636	0.00606031						-0.0128464	0.321722	0.0138548
0.058164	-0.00208069	0.00606031						-0.0132314	0.324178	0.0138548
0.0581634	-0.00207502	0.00606031						-0.0136164	0.326634	0.0138548
0.0581628	-0.00206934	0.00606031						-0.0143862	0.331546	0.0137682
0.0581623	-0.00206367	0.00606031						-0.0147711	0.334003	0.0138548
0.0581617	-0.002058	0.00606031						-0.0151248	0.337729	0.0155001
0.0581115	-0.00205929	0.00606031						-0.0151093	0.338364	0.0168855
0.0580612	-0.00206058	0.00606031						-0.0150937	0.338999	0.016366
0.058011	-0.00206187	0.00606031						-0.0150781	0.339635	0.0161928
0.0579607	-0.00206315	0.00606031						-0.0150626	0.34027	0.0160196
0.0579105	-0.00206444	0.00606031						-0.0150314	0.34154	0.0154135
0.0578602	-0.00206572	0.00606031						-0.0153919	0.343479	0.0152403
0.05781	-0.00206701	0.00606031						-0.0157524	0.345418	0.0150671
0.0577597	-0.00206829	0.00606031						-0.0161128	0.347357	0.0149805
0.0577963	-0.00207319	0.00606031						-0.0164733	0.349296	0.0149805
0.057833	-0.00207808	0.00606031						-0.0168337	0.351235	0.0148939
0.0578696	-0.00208298	0.00606031						-0.0175546	0.355113	0.0148939
0.0579062	-0.00208788	0.00606031						-0.0179151	0.357052	0.0165392
0.0579429	-0.00209277	0.00606031						-0.0177513	0.357595	0.0186174
0.0579795	-0.00209767	0.00606031						-0.0176967	0.357776	0.018704
0.0580162	-0.00210256	0.00606031						-0.0176422	0.357957	0.0186174
0.0580528	-0.00210746	0.00606031						-0.017533	0.358319	0.0239861
0.0583786	-0.00198857	0.00606031						-0.0174784	0.358499	0.0176649
0.0587045	-0.00186966	0.00606031						-0.0192063	0.367249	0.0167124
0.0590305	-0.00175074	0.00606031						-0.0197822	0.370166	0.0165392
0.0593565	-0.0016318	0.00606031						-0.0203581	0.373083	0.0167124
0.0596826	-0.00151285	0.00606031						-0.020934	0.376	0.0172319
0.0600087	-0.00139388	0.00606031						-0.0220856	0.381834	0.018704
0.0603349	-0.0012749	0.00606031						-0.0220895	0.382097	0.0193967
0.0606611	-0.0011559	0.00606031						-0.0220934	0.382361	0.0198297
0.0612397	-0.00131411	0.00606031						-0.0220973	0.382624	0.0200029
0.0618183	-0.00147227	0.00606031						-0.022105	0.383151	0.0196565
0.0623968	-0.0016304	0.00606031						-0.0221128	0.383678	0.0193101
0.0629754	-0.00178848	0.00606031						-0.0221311	0.384016	0.0191369
0.063554	-0.00194652	0.00606031						-0.0221743	0.38424	0.0188772
0.0641326	-0.00210452	0.00606031						-0.0221887	0.384315	0.0187906
0.0647112	-0.00226247	0.00606031						-0.0222031	0.38439	0.018704
0.0652897	-0.00242039	0.00606031						-0.0222175	0.384466	0.0186174
0.0653218	-0.00255597	0.00606031						-0.0222319	0.384541	0.0186174
0.065386	-0.00282714	0.00813813						-0.0222335	0.384441	0.0186174
0.0654181	-0.00296273	0.00813813						-0.0222369	0.384243	0.0185308
0.0655466	-0.00350507	0.00986965						-0.0222386	0.384143	0.0185308
0.065609	-0.00349144	0.00813813						-0.0222402	0.384044	0.0185308
0.0656297	-0.00348681	0.00761868						-0.0222419	0.383945	0.0185308
0.0653031	-0.00379732	0.00744553						-0.0222436	0.383845	0.0185308
0.0651398	-0.00395258	0.00744553						-0.0222452	0.383746	0.0185308
0.0649766	-0.00410784	0.00744553						-0.0222092	0.383902	0.0185308
0.0648135	-0.0042631	0.00744553						-0.0221732	0.384058	0.0185308
0.0646503	-0.00441835	0.00744553						-0.0221012	0.38437	0.0184442
0.0644873	-0.00457361	0.00744553						-0.0220652	0.384526	0.0184442
0.0643243	-0.00472886	0.00744553						-0.0220292	0.384682	0.0184442
0.0643183	-0.004696	0.00761868						-0.0219932	0.384838	0.0184442
0.0643153	-0.00467955	0.00761868						-0.0219572	0.384994	0.0184442
0.0643123	-0.0046631	0.00761868						-0.0219761	0.384985	0.0184442
0.0643063	-0.00463017	0.00744553						-0.021995	0.384975	0.0184442
0.0643004	-0.0045972	0.00744553						-0.0220139	0.384966	0.0184442
0.064918	-0.00458487	0.00813813						-0.0220328	0.384956	0.0184442
0.0692451	-0.00449825	0.00571401						-0.0220516	0.384947	0.0184442
0.0710984	-0.00644889	0.00588716						-0.0220705	0.384937	0.0184442
0.0724887	-0.00791091	0.00865759						-0.0220894	0.384928	0.0184442
0.0729522	-0.00839806	0.00865759						-0.0221083	0.384918	0.0184442
0.0726632	-0.00832284	0.010216						-0.0221151	0.384936	0.0184442
0.0725188	-0.00828521	0.00952335						-0.0221218	0.384953	0.0184442
0.0723743	-0.00824757	0.0112549						-0.0221285	0.384971	0.0184442
0.0719409	-0.00813456	0.0112549						-0.0221352	0.384989	0.0184442
0.0717965	-0.00809687	0.0112549						-0.0221419	0.385006	0.0184442
0.0719141	-0.0079483	0.0119475						-0.0221487	0.385024	0.0184442
0.0719729	-0.007874	0.00952335						-0.0221621	0.385059	0.0183576
0.0720318	-0.00779968	0.00952335						-0.0221631	0.385053	0.0183576
0.0720907	-0.00772534	0.00952335						-0.0221642	0.385046	0.0183576
0.0721496	-0.007651	0.010216						-0.0221652	0.38504	0.0183576
0.0725027	-0.00743299	0.00761868						-0.0221662	0.385033	0.0183576
0.0725812	-0.00740988	0.00761868						-0.0221673	0.385027	0.0183576
0.0727383	-0.00736364	0.00744553						-0.0221683	0.385021	0.0183576
0.0728955	-0.00731737	0.00813813						-0.0221693	0.385014	0.0183576
0.0747981	-0.00750461	0.00692607						-0.0221704	0.385008	0.0183576
0.0757495	-0.0075982	0.00709922						-0.0221524	0.384884	0.0183576
0.0776524	-0.00778533	0.00692607						-0.0221344	0.38476	0.0183576
0.0797006	-0.00782882	0.013679						-0.0221164	0.384637	0.0183576
0.0796807	-0.00794907	0.013679						-0.0220984	0.384513	0.0183576
0.079661	-0.00806931	0.0129864						-0.0220804	0.38439	0.0183576
0.0796415	-0.00818956	0.0129864						-0.0220624	0.384266	0.0183576
0.0796221	-0.0083098	0.0129864						-0.0220444	0.384143	0.0183576
0.0796028	-0.00843004	0.0122938						-0.0220264	0.384019	0.0183576
0.0795837	-0.00855028	0.013679						-0.0221044	0.384434	0.0183576
0.0795459	-0.00879075	0.010216						-0.0221825	0.384848	0.0183576
0.0796991	-0.00873552	0.010216						-0.0222605	0.385263	0.0183576
0.0797504	-0.00871711	0.010216						-0.0223385	0.385677	0.0183576
0.0798533	-0.00868029	0.00917704						-0.0224165	0.386092	0.0183576
0.0799049	-0.00866187	0.00952335						-0.0224945	0.386506	0.0183576
0.0799565	-0.00864346	0.00952335						-0.0225725	0.386921	0.0183576
0.0800415	-0.00873039	0.0093502						-0.0226505	0.387335	0.0183576
0.080084	-0.00877384	0.0093502						-0.0229693	0.389029	0.0183576
0.0801265	-0.0088173	0.0093502						-0.0232881	0.390722	0.0183576
0.080169	-0.00886075	0.00917704						-0.023607	0.392416	0.0183576
0.0802115	-0.00890419	0.00917704						-0.0239258	0.394109	0.0183576
0.0802541	-0.00894764	0.00917704						-0.0252009	0.400885	0.0219945
0.0802966	-0.00899108	0.00917704						-0.0257485	0.403818	0.0215615
0.0802836	-0.00900705	0.00917704						-0.0260222	0.405285	0.0211286
0.0802706	-0.00902302	0.00917704						-0.026296	0.406753	0.0208688
0.0802446	-0.00905496	0.00917704						-0.0268435	0.409688	0.0203492
0.0802317	-0.00907093	0.00917704						-0.0271172	0.411156	0.0201761
0.0802187	-0.0090869	0.00917704						-0.0273909	0.412624	0.0200029
0.0802059	-0.00910287	0.00917704						-0.0275992	0.413232	0.0200029
0.080193	-0.00911884	0.00917704						-0.0282242	0.415058	0.0218213
0.0802005	-0.00910712	0.00917704						-0.0286409	0.416276	0.0227738
0.0802081	-0.00909541	0.00917704						-0.0288493	0.416884	0.0227738
0.0802157	-0.0090837	0.00917704						-0.0293369	0.419435	0.0221677
0.0802233	-0.00907199	0.00917704						-0.0296163	0.421377	0.0217347
0.080231	-0.00906028	0.00917704						-0.0301749	0.42526	0.0209554
0.0802387	-0.00904856	0.00917704						-0.0304542	0.427202	0.0206956
0.0802464	-0.00903685	0.00917704						-0.0310129	0.431086	0.0204358
0.0802542	-0.00902514	0.00917704						-0.0312922	0.433028	0.020609
0.0803822	-0.00893843	0.00917704						-0.0314704	0.433834	0.0219079
0.0805102	-0.00885171	0.00917704						-0.0315596	0.434237	0.0220811
0.0806382	-0.00876498	0.00917704						-0.0316487	0.434641	0.0238129
0.0807663	-0.00867823	0.00917704						-0.0317378	0.435044	0.0245057
0.0808944	-0.00859147	0.00917704						-0.0318269	0.435448	0.024852
0.0810225	-0.0085047	0.00917704						-0.031916	0.435852	0.0249386
0.0811506	-0.00841792	0.00917704						-0.032005	0.436256	0.0249386
0.0812788	-0.00833112	0.00917704						-0.0320727	0.436098	0.024852
0.0810816	-0.00849677	0.00917704						-0.0321403	0.435941	0.0246789
0.0808844	-0.00866242	0.00917704						-0.0322079	0.435783	0.0245057
0.0806872	-0.00882805	0.00917704						-0.0323431	0.435469	0.0240727
0.08049	-0.00899367	0.00917704						-0.0324108	0.435312	0.0238995
0.0802928	-0.00915928	0.00917704						-0.0324784	0.435154	0.0238129
0.0800956	-0.00932489	0.00917704						-0.032546	0.434997	0.0237263
0.0798984	-0.00949048	0.00917704						-0.0324737	0.435056	0.0236398
0.0797012	-0.00965606	0.00917704						-0.0324015	0.435115	0.0236398
0.0796008	-0.00960751	0.00917704						-0.0323292	0.435174	0.0236398
0.0795003	-0.00955895	0.00917704						-0.0322569	0.435233	0.0236398
0.0792993	-0.00946183	0.0093502						-0.0321847	0.435291	0.0236398
0.0791989	-0.00941326	0.0093502						-0.0321124	0.43535	0.0236398
0.0790984	-0.0093647	0.0093502						-0.0320401	0.435409	0.0236398
0.0789979	-0.00931613	0.0093502						-0.0319679	0.435468	0.0236398
0.0788975	-0.00926756	0.0093502						-0.0318163	0.435496	0.0235532
0.0789207	-0.00921676	0.0093502						-0.0317406	0.43551	0.0235532
0.078944	-0.00916597	0.0093502						-0.0316648	0.435525	0.0235532
0.0789672	-0.00911516	0.0093502						-0.031589	0.435539	0.0235532
0.0789905	-0.00906435	0.0093502						-0.0315132	0.435555	0.0235532
0.0790138	-0.00901353	0.0093502						-0.0314375	0.43557	0.0235532
0.0790371	-0.0089627	0.0093502						-0.0313617	0.435585	0.0235532
0.0790604	-0.00891187	0.0093502						-0.0313772	0.435716	0.0235532
0.0790837	-0.00886103	0.0093502						-0.0314082	0.435977	0.0234666
0.0790704	-0.00889497	0.0093502						-0.0314237	0.436107	0.0234666
0.079057	-0.00892891	0.0093502						-0.0314392	0.436238	0.0234666
0.0790436	-0.00896284	0.0093502						-0.0314547	0.436368	0.0234666
0.0790303	-0.00899677	0.0093502						-0.0314703	0.436499	0.0234666
0.0790169	-0.0090307	0.0093502						-0.0314858	0.436629	0.0234666
0.0790036	-0.00906463	0.0093502						-0.0315245	0.436626	0.0234666
0.0789769	-0.00913247	0.00952335						-0.0315632	0.436624	0.0234666
0.0789758	-0.00910487	0.00952335						-0.0316019	0.436621	0.0234666
0.0789746	-0.00907728	0.00952335						-0.0316407	0.436618	0.0234666
0.0789735	-0.00904968	0.00952335						-0.0316794	0.436615	0.0234666
0.0789724	-0.00902208	0.00952335						-0.0317181	0.436612	0.0234666
0.0789712	-0.00899448	0.00952335						-0.0317569	0.436609	0.0234666
0.0789701	-0.00896687	0.00952335						-0.0317956	0.436606	0.0234666
0.078969	-0.00893927	0.00952335						-0.0317968	0.436592	0.0234666
0.0789679	-0.00891166	0.00952335						-0.031798	0.436579	0.0234666
0.0789885	-0.00890187	0.00952335						-0.0317993	0.436565	0.0234666
0.0790091	-0.00889207	0.00952335						-0.0318005	0.436552	0.0234666
0.0790298	-0.00888225	0.00952335						-0.0318017	0.436538	0.0234666
0.0790504	-0.00887241	0.00952335						-0.0318041	0.436511	0.02338
0.079071	-0.00886257	0.00952335						-0.0318053	0.436498	0.02338
0.0790917	-0.00885271	0.00952335						-0.0318466	0.436458	0.02338
0.0791123	-0.00884283	0.00952335						-0.0318879	0.436418	0.02338
0.079133	-0.00883294	0.00952335						-0.0319292	0.436378	0.02338
0.0791835	-0.00887125	0.00952335						-0.0319705	0.436338	0.02338
0.079234	-0.00890956	0.00952335						-0.0320117	0.436298	0.02338
0.0792846	-0.00894787	0.00952335						-0.032053	0.436259	0.02338
0.0793351	-0.00898617	0.00952335						-0.0320943	0.436219	0.02338
0.0793856	-0.00902447	0.00952335						-0.0321356	0.436179	0.02338
0.0794362	-0.00906276	0.00952335						-0.0321305	0.436334	0.02338
0.0794867	-0.00910105	0.00952335						-0.0321254	0.43649	0.02338
0.0795372	-0.00913933	0.00952335						-0.0321204	0.436645	0.02338
0.0794014	-0.00911607	0.00952335						-0.0321153	0.4368	0.02338
0.0792656	-0.0090928	0.00952335						-0.0321103	0.436956	0.02338
0.0791298	-0.00906953	0.00952335						-0.0321052	0.437111	0.02338
0.0789941	-0.00904626	0.00952335						-0.0321002	0.437267	0.02338
0.0788583	-0.00902298	0.00952335						-0.0320951	0.437422	0.02338
0.0787225	-0.00899971	0.00952335						-0.0320937	0.43754	0.02338
0.0785867	-0.00897643	0.00952335						-0.0320924	0.437659	0.02338
0.078451	-0.00895315	0.00952335						-0.032091	0.437777	0.02338
0.0784374	-0.00895575	0.00952335						-0.0320897	0.437895	0.02338
0.0784237	-0.00895834	0.00952335						-0.0320883	0.438014	0.02338
0.0784101	-0.00896094	0.00952335						-0.0320869	0.438132	0.02338
0.0783965	-0.00896354	0.00952335						-0.0320842	0.438369	0.0232934
0.0783829	-0.00896613	0.00952335						-0.0325979	0.440761	0.0232934
0.0783693	-0.00896873	0.00952335						-0.0331116	0.443154	0.0232934
0.0783557	-0.00897132	0.00952335						-0.0336252	0.445548	0.0232934
0.0783421	-0.00897391	0.00952335						-0.0341389	0.447941	0.0232934
0.0783585	-0.00895537	0.00952335						-0.0351661	0.452728	0.0240727
0.0783749	-0.00893683	0.00952335						-0.0356798	0.455122	0.0247655
0.0783913	-0.00891828	0.00952335						-0.0361934	0.457516	0.0255448
0.0784077	-0.00889973	0.00952335						-0.0362596	0.458016	0.0259777
0.0784241	-0.00888118	0.00952335						-0.0362817	0.458183	0.025718
0.0784405	-0.00886263	0.00952335						-0.0363038	0.458349	0.0253716
0.078457	-0.00884408	0.00952335						-0.0363259	0.458517	0.0250252
0.0784734	-0.00882553	0.00952335						-0.0363479	0.458684	0.0246789
0.078783	-0.00879933	0.00952335						-0.03637	0.458851	0.0244191
0.0790925	-0.00877312	0.00952335						-0.0367766	0.461119	0.0242459
0.0794021	-0.00874691	0.00952335						-0.0371832	0.463386	0.0241593
0.0797117	-0.0087207	0.00952335						-0.0375898	0.465653	0.0240727
0.0800213	-0.00869448	0.00952335						-0.038403	0.470188	0.0249386
0.0803309	-0.00866826	0.00952335						-0.0388095	0.472456	0.0258912
0.0806405	-0.00864203	0.00952335						-0.0392161	0.474723	0.0270169
0.0809501	-0.0086158	0.00952335						-0.0396227	0.47699	0.0278828
0.0809129	-0.00864637	0.00952335						-0.0396709	0.477944	0.0284889
0.0808757	-0.00867694	0.00952335						-0.039719	0.478898	0.0287487
0.0808385	-0.0087075	0.00952335						-0.0397671	0.479852	0.0291817
0.0808013	-0.00873807	0.00952335						-0.0398152	0.480806	0.0283157
0.0807641	-0.00876863	0.00952335						-0.0399113	0.482714	0.0274498
0.0807269	-0.00879919	0.00952335						-0.0399593	0.483668	0.0271034
0.0806897	-0.00882975	0.00952335						-0.0408832	0.488953	0.0265839
0.0806525	-0.00886031	0.00952335						-0.0421967	0.495451	0.0287487
0.0804702	-0.00888475	0.00952335						-0.0435101	0.501952	0.0306537
0.0802879	-0.00890919	0.00952335						-0.0435517	0.502281	0.0305671
0.0801056	-0.00893363	0.00952335						-0.0436348	0.50294	0.0302208
0.0799233	-0.00895806	0.00952335						-0.0436764	0.503269	0.0297878
0.079741	-0.00898248	0.00952335						-0.043718	0.503598	0.029528
0.0795587	-0.00900691	0.00952335						-0.043801	0.504257	0.0291817
0.0793763	-0.00903133	0.00952335						-0.0438426	0.504586	0.0290085
0.079194	-0.00905575	0.00952335						-0.0438632	0.504023	0.0290085
0.0793225	-0.00897396	0.00952335						-0.0438839	0.50346	0.0290085
0.079451	-0.00889217	0.00952335						-0.0439252	0.502334	0.0289219
0.0795795	-0.00881039	0.00952335						-0.0439458	0.501771	0.0288353
0.079708	-0.0087286	0.00952335						-0.0439665	0.501208	0.0288353
0.0798365	-0.00864681	0.00952335						-0.0439871	0.500644	0.0289219
0.079965	-0.00856503	0.00952335						-0.0440078	0.500081	0.0288353
0.0800935	-0.00848324	0.00952335						-0.0440245	0.500156	0.0288353
0.080222	-0.00840145	0.00952335						-0.0440411	0.500231	0.0287487
0.0802182	-0.0084327	0.00952335						-0.0440578	0.500306	0.0287487
0.0802143	-0.00846394	0.00952335						-0.0440744	0.500381	0.0287487
0.0802105	-0.00849518	0.00952335						-0.0440911	0.500456	0.0287487
0.0802067	-0.00852642	0.00952335						-0.0441078	0.500532	0.0287487
0.0802028	-0.00855766	0.00952335						-0.0441411	0.500683	0.0286621
0.080199	-0.0085889	0.00952335						-0.0441097	0.500982	0.0286621
0.0801952	-0.00862014	0.00952335						-0.0440784	0.50128	0.0286621
0.0801914	-0.00865138	0.00952335						-0.0440471	0.501578	0.0286621
0.0815464	-0.00868423	0.00917704						-0.0440158	0.501876	0.0286621
0.0818851	-0.00869235	0.00917704						-0.0439844	0.502174	0.0286621
0.0822239	-0.00870044	0.00917704						-0.0439531	0.502472	0.0286621
0.0825626	-0.00870848	0.010216						-0.0438904	0.503068	0.0285755
0.0829014	-0.00871649	0.010216						-0.0438793	0.502943	0.0285755
0.0832682	-0.00902417	0.010216						-0.0438682	0.502819	0.0285755
0.0836351	-0.00933181	0.0119475						-0.043857	0.502695	0.0285755
0.0840021	-0.00963942	0.0105623						-0.0438459	0.50257	0.0285755
0.0843692	-0.00994699	0.0145447						-0.0438347	0.502446	0.0285755
0.0847363	-0.0102545	0.0145447						-0.0438236	0.502322	0.0285755
0.0858382	-0.0111769	0.0178346						-0.0438124	0.502197	0.0285755
0.0858645	-0.0111855	0.0185272						-0.0438012	0.502073	0.0285755
0.0859173	-0.0112026	0.0188735						-0.0437482	0.50235	0.0285755
0.0859436	-0.0112111	0.0187004						-0.0436952	0.502626	0.0284889
0.08597	-0.0112196	0.0183541						-0.0436421	0.502903	0.0284889
0.0859963	-0.011228	0.0183541						-0.0435891	0.503179	0.0284889
0.086049	-0.0112449	0.0188735						-0.043536	0.503456	0.0284889
0.0857206	-0.0117898	0.00103891						-0.043483	0.503733	0.0284889
0.085655	-0.0118987	0.00138521						-0.0434299	0.504009	0.0284889
0.0852208	-0.0121307	0.0143716						-0.0433769	0.504286	0.0284889
0.085145	-0.0121341	0.0140253						-0.0433846	0.504489	0.0284889
0.0875787	-0.0129912	0.0135058						-0.0433923	0.504692	0.0284889
0.0889094	-0.0134147	0.013679						-0.0434	0.504896	0.0284889
0.0895748	-0.0136264	0.0135058						-0.0434077	0.505099	0.0284889
0.0902401	-0.0138382	0.0131595						-0.0434154	0.505303	0.0284889
0.0907641	-0.01397	0.0131595						-0.0434231	0.505506	0.0284889
0.0912882	-0.0141018	0.0131595						-0.0434308	0.505709	0.0284889
0.0918124	-0.0142336	0.013679						-0.0434385	0.505913	0.0284889
0.0923366	-0.0143654	0.0131595						-0.0434643	0.50578	0.0284889
0.0928609	-0.0144972	0.0131595						-0.0434902	0.505648	0.0284889
0.0933854	-0.014629	0.0166226						-0.043516	0.505516	0.0284889
0.0944345	-0.0148926	0.0155837						-0.0435418	0.505384	0.0284023
0.0942847	-0.0148625	0.0187004						-0.0435677	0.505252	0.0284023
0.0942098	-0.0148475	0.0183541						-0.0435935	0.50512	0.0284023
0.0941349	-0.0148324	0.0183541						-0.0436193	0.504988	0.0284023
0.0940601	-0.0148173	0.0187004						-0.0436452	0.504856	0.0284023
0.0939852	-0.0148023	0.0173152						-0.0438703	0.506125	0.0284023
0.0939104	-0.0147872	0.0187004						-0.0440954	0.507393	0.0284023
0.0938355	-0.0147722	0.0187004						-0.0443206	0.508662	0.0284023
0.0936914	-0.0149429	0.0183541						-0.0445457	0.509931	0.0284023
0.0935473	-0.0151137	0.0187004						-0.0447708	0.5112	0.0284023
0.0934032	-0.0152844	0.0180078						-0.0449959	0.512468	0.0284023
0.0931152	-0.0156259	0.0178346						-0.045221	0.513737	0.0284023
0.0929713	-0.0157966	0.0178346						-0.0456596	0.51557	0.030394
0.0928274	-0.0159674	0.0178346						-0.0457663	0.515852	0.0305671
0.0926836	-0.0161381	0.0178346						-0.045873	0.516135	0.0324722
0.0927892	-0.0160201	0.0178346						-0.0459798	0.516417	0.0331649
0.0928948	-0.0159021	0.0178346						-0.0460865	0.516699	0.0335113
0.093106	-0.015666	0.0178346						-0.0461932	0.516981	0.0335113
0.0933172	-0.01543	0.0178346						-0.0467292	0.519692	0.0326454
0.0935284	-0.0151939	0.0161031						-0.0471584	0.52212	0.0321258
0.0941292	-0.01512	0.0167957						-0.0475876	0.524548	0.0319526
0.0953309	-0.0149721	0.0164494						-0.0480168	0.526976	0.0316063
0.0959317	-0.0148981	0.0166226						-0.0484459	0.529405	0.0314331
0.0965326	-0.0148239	0.0166226						-0.0497331	0.53669	0.0314331
0.0971335	-0.0147497	0.0166226						-0.0499041	0.536439	0.0329917
0.0977344	-0.0146754	0.017142						-0.0499897	0.536314	0.0343772
0.0983353	-0.0146011	0.0164494						-0.0500752	0.536189	0.0347236
0.0997699	-0.0172849	0.0195662						-0.0502463	0.535939	0.03507
0.0999749	-0.0176683	0.0195662						-0.0503318	0.535814	0.03507
0.0998225	-0.017733	0.0195662						-0.0512792	0.540806	0.0352431
0.0993656	-0.017927	0.0206051						-0.0517101	0.543365	0.034637
0.0992134	-0.0179917	0.0197393						-0.0525718	0.548482	0.0345504
0.0990612	-0.0180564	0.0197393						-0.0530026	0.551041	0.0340308
0.098909	-0.018121	0.0192198						-0.0534333	0.5536	0.0343772
0.0987569	-0.0181857	0.0197393						-0.0540051	0.555633	0.0380141
0.0989262	-0.0181446	0.0206051						-0.0540521	0.555457	0.0384471
0.0990954	-0.0181036	0.0188735						-0.0540991	0.555282	0.0384471
0.0992646	-0.0180625	0.0188735						-0.0541931	0.554931	0.0376677
0.0996031	-0.0179804	0.0180078						-0.0542401	0.554755	0.0371482
0.0997724	-0.0179393	0.0178346						-0.0542025	0.554885	0.0368018
0.0999416	-0.0178983	0.0178346						-0.0540895	0.555273	0.0361957
0.100111	-0.0178572	0.0188735						-0.0540518	0.555403	0.0360225
0.100059	-0.0178834	0.0188735						-0.0540141	0.555532	0.0359359
0.100007	-0.0179097	0.0187004						-0.0539764	0.555662	0.0358493
0.0999544	-0.017936	0.0187004						-0.0539388	0.555791	0.0358493
0.0999023	-0.0179622	0.0187004						-0.0539577	0.555983	0.0357627
0.0998502	-0.0179885	0.0180078						-0.0539766	0.556175	0.0357627
0.099798	-0.0180147	0.0188735						-0.0539955	0.556366	0.0357627
0.0997459	-0.018041	0.0178346						-0.0540333	0.55675	0.0357627
0.0996938	-0.0180672	0.0178346						-0.0540523	0.556941	0.0356761
0.0996931	-0.0180237	0.0176615						-0.0540712	0.557133	0.0356761
0.0996919	-0.0179366	0.0174883						-0.0540901	0.557325	0.0356761
0.0996913	-0.017893	0.0174883						-0.0540983	0.557131	0.0356761
0.0996909	-0.0178494	0.0174883						-0.0541066	0.556938	0.0356761
0.0996905	-0.0178059	0.0174883						-0.0541149	0.556744	0.0356761
0.0996899	-0.0177188	0.0173152						-0.0541232	0.556551	0.0356761
0.0996859	-0.0176758	0.0173152						-0.0541314	0.556357	0.0356761
0.0996819	-0.0176328	0.0173152						-0.0541397	0.556164	0.0356761
0.0996779	-0.0175898	0.0173152						-0.054148	0.555971	0.0356761
0.0996739	-0.0175467	0.0173152						-0.0541563	0.555777	0.0356761
0.0996659	-0.0174607	0.0174883						-0.0541084	0.555844	0.0356761
0.0996619	-0.0174177	0.0174883						-0.0540606	0.55591	0.0355895
0.099658	-0.0173747	0.0174883						-0.0540128	0.555977	0.0355895
0.0997284	-0.0173364	0.0173152						-0.053965	0.556044	0.0355895
0.0997988	-0.0172982	0.0173152						-0.0539172	0.55611	0.0355895
0.0998692	-0.0172599	0.0173152						-0.0538694	0.556177	0.0355895
0.0999396	-0.0172216	0.0173152						-0.0537737	0.55631	0.0355029
0.10001	-0.0171833	0.0337646						-0.0537709	0.556159	0.0355029
0.10008	-0.017145	0.0164494						-0.0537681	0.556008	0.0355029
0.100151	-0.0171067	0.0164494						-0.0537653	0.555857	0.0355029
0.100221	-0.0170684	0.017142						-0.0537625	0.555705	0.0355029
0.100214	-0.0170268	0.0164494						-0.0537597	0.555554	0.0355029
0.100207	-0.0169853	0.0164494						-0.0537569	0.555403	0.0355029
0.1002	-0.0169438	0.017142						-0.053754	0.555252	0.0355029
0.100193	-0.0169022	0.017142						-0.0537512	0.555101	0.0355029
0.100186	-0.0168607	0.017142						-0.0537661	0.555443	0.0355029
0.100179	-0.0168192	0.017142						-0.053781	0.555785	0.0355029
0.100172	-0.0167776	0.017142						-0.0537959	0.556128	0.0355029
0.100164	-0.0167361	0.017142						-0.0538257	0.556813	0.0354163
0.100156	-0.0168776	0.017142						-0.0538406	0.557155	0.0354163
0.100147	-0.0170192	0.017142						-0.0538555	0.557497	0.0354163
0.100138	-0.0171607	0.017142						-0.0538703	0.55784	0.0354163
0.100129	-0.0173022	0.017142						-0.0538609	0.557853	0.0354163
0.100121	-0.0174437	0.017142						-0.0538514	0.557867	0.0354163
0.100112	-0.0175853	0.017142						-0.0538419	0.55788	0.0354163
0.100103	-0.0177268	0.017142						-0.0538324	0.557893	0.0354163
0.100095	-0.0178683	0.017142						-0.0538229	0.557907	0.0354163
0.0999107	-0.0178802	0.017142						-0.0538134	0.55792	0.0354163
0.0997268	-0.0178922	0.017142						-0.0538039	0.557934	0.0354163
0.099543	-0.0179041	0.017142						-0.0537944	0.557947	0.0354163
0.0993593	-0.017916	0.017142						-0.0537948	0.557907	0.0354163
0.0991756	-0.0179279	0.017142						-0.0537951	0.557867	0.0354163
0.098992	-0.0179399	0.017142						-0.0537955	0.557827	0.0354163
0.0988085	-0.0179518	0.017142						-0.0537959	0.557788	0.0354163
0.0986251	-0.0179637	0.017142						-0.0537962	0.557748	0.0354163
0.0985526	-0.0182138	0.017142						-0.0537966	0.557708	0.0354163
0.0984801	-0.018464	0.017142						-0.053797	0.557668	0.0354163
0.0984076	-0.0187142	0.017142						-0.0537973	0.557628	0.0354163
0.0983351	-0.0189643	0.017142						-0.0537868	0.557573	0.0354163
0.0982626	-0.0192145	0.017142						-0.0537763	0.557518	0.0354163
0.0981901	-0.0194646	0.017142						-0.0537658	0.557462	0.0354163
0.0981176	-0.0197148	0.017142						-0.0537553	0.557407	0.0354163
0.0980451	-0.0199649	0.0169689						-0.0537447	0.557352	0.0354163
0.0983047	-0.0197472	0.0169689						-0.0537342	0.557297	0.0354163
0.0985644	-0.0195296	0.0169689						-0.0537237	0.557241	0.0354163
0.098824	-0.0193119	0.0169689						-0.0537132	0.557186	0.0354163
0.0990837	-0.0190942	0.0169689						-0.0542301	0.560483	0.0354163
0.0993434	-0.0188765	0.0169689						-0.0547469	0.563779	0.0354163
0.0996031	-0.0186589	0.0169689						-0.0552638	0.567075	0.0354163
0.0998629	-0.0184412	0.0169689						-0.0562975	0.573668	0.0362823
0.100123	-0.0182235	0.0169689						-0.0573313	0.580261	0.03888
0.100219	-0.0181455	0.0169689						-0.0578481	0.583558	0.039746
0.100315	-0.0180675	0.0169689						-0.0578499	0.583041	0.039746
0.100412	-0.0179894	0.0169689						-0.0578533	0.582008	0.041651
0.100508	-0.0179114	0.0169689						-0.0578551	0.581492	0.0421705
0.100605	-0.0178333	0.0169689						-0.0578568	0.580975	0.0413046
0.100701	-0.0177553	0.0169689						-0.0578585	0.580459	0.0413046
0.100798	-0.0176772	0.0169689						-0.0578603	0.579942	0.0400923
0.100894	-0.0175991	0.0169689						-0.057862	0.579426	0.039746
0.100833	-0.0176028	0.0169689						-0.0581468	0.581968	0.0387934
0.100772	-0.0176065	0.0169689						-0.0584316	0.58451	0.0383605
0.100712	-0.0176102	0.0169689						-0.0587163	0.587052	0.0387934
0.100651	-0.0176139	0.0169689						-0.0590011	0.589594	0.0382739
0.10059	-0.0176176	0.0169689						-0.0592858	0.592136	0.0391398
0.100529	-0.0176213	0.0169689						-0.06014	0.599762	0.0434694
0.100468	-0.017625	0.0169689						-0.0602518	0.599979	0.0443354
0.100407	-0.0176287	0.0169689						-0.0606991	0.600844	0.0432097
0.100393	-0.0176055	0.0169689						-0.0608109	0.601061	0.0432097
0.100378	-0.0175823	0.0169689						-0.0609228	0.601277	0.0422571
0.100363	-0.0175591	0.0169689						-0.0610346	0.601493	0.0423437
0.100348	-0.0175358	0.0169689						-0.0615368	0.604498	0.0423437
0.100333	-0.0175126	0.0169689						-0.0620389	0.607502	0.0418242
0.100319	-0.0174894	0.0169689						-0.0625411	0.610507	0.0418242
0.100304	-0.0174662	0.0169689						-0.0635453	0.616515	0.05057
0.100289	-0.017443	0.0169689						-0.0650515	0.625529	0.0516957
0.100151	-0.0174118	0.0169689						-0.0650826	0.625325	0.0477125
0.100013	-0.0173805	0.0169689						-0.0651137	0.625121	0.0477125
0.0998751	-0.0173493	0.0169689						-0.0651449	0.624917	0.0475393
0.0997371	-0.017318	0.0169689						-0.065176	0.624713	0.0475393
0.0995992	-0.0172868	0.0169689						-0.0652071	0.624509	0.0471063
0.0994612	-0.0172555	0.0169689						-0.0652383	0.624305	0.0471063
0.0993233	-0.0172243	0.0169689						-0.0653005	0.623898	0.0468465
0.0991853	-0.017193	0.0169689						-0.0653335	0.623746	0.0467599
0.0991913	-0.0172112	0.0169689						-0.0653665	0.623594	0.045894
0.0991973	-0.0172293	0.0169689						-0.0654325	0.62329	0.0464136
0.0992032	-0.0172475	0.0169689						-0.0654655	0.623138	0.046327
0.0992092	-0.0172657	0.0169689						-0.0654985	0.622986	0.0462404
0.0992151	-0.0172838	0.0169689						-0.0655315	0.622834	0.0462404
0.0992211	-0.017302	0.0169689						-0.0655645	0.622682	0.0461538
0.099227	-0.0173201	0.0169689						-0.065541	0.622473	0.0461538
0.099233	-0.0173383	0.0169689						-0.0655174	0.622265	0.0460672
0.0992991	-0.0173607	0.0169689						-0.0654939	0.622056	0.0460672
0.0993652	-0.017383	0.0169689						-0.0654703	0.621848	0.0459806
0.0994313	-0.0174054	0.0169689						-0.0654468	0.62164	0.0459806
0.0994975	-0.0174277	0.0169689						-0.0654232	0.621431	0.045894
0.0995636	-0.0174501	0.0169689						-0.0653997	0.621223	0.045894
0.0996297	-0.0174724	0.0169689						-0.0653761	0.621014	0.045894
0.0996959	-0.0174948	0.0169689						-0.0653106	0.62124	0.045894
0.099762	-0.0175171	0.0169689						-0.065245	0.621465	0.045894
0.0998362	-0.0174845	0.0169689						-0.0651794	0.62169	0.0458074
0.0999104	-0.0174518	0.0169689						-0.0651139	0.621915	0.0458074
0.0999847	-0.0174191	0.0169689						-0.0650483	0.62214	0.0458074
0.100059	-0.0173864	0.0169689						-0.0649828	0.622366	0.0458074
0.100133	-0.0173538	0.0169689						-0.0649172	0.622591	0.0458074
0.100208	-0.0173211	0.0169689						-0.0648516	0.622816	0.0457208
0.100282	-0.0172884	0.0169689						-0.0648165	0.622796	0.0457208
0.100357	-0.0172557	0.0169689						-0.0647814	0.622775	0.0457208
0.100525	-0.0172125	0.0169689						-0.0647463	0.622755	0.0457208
0.100692	-0.0171694	0.0169689						-0.0647112	0.622735	0.0457208
0.10086	-0.0171262	0.0169689						-0.064676	0.622714	0.0457208
0.101028	-0.017083	0.0169689						-0.0646409	0.622694	0.0456342
0.101196	-0.0170398	0.0169689						-0.0646058	0.622673	0.0456342
0.101364	-0.0169967	0.0169689						-0.0645707	0.622653	0.0456342
0.101532	-0.0169535	0.0169689						-0.0646112	0.622953	0.0456342
0.1017	-0.0169103	0.0169689						-0.0646517	0.623253	0.0456342
0.10165	-0.0169149	0.0169689						-0.0646922	0.623554	0.0456342
0.1016	-0.0169194	0.0169689						-0.0647327	0.623854	0.0454611
0.101551	-0.0169239	0.0169689						-0.0647732	0.624154	0.0455477
0.101501	-0.0169285	0.0169689						-0.0648137	0.624454	0.0455477
0.101452	-0.016933	0.0169689						-0.0648542	0.624755	0.0455477
0.101402	-0.0169376	0.0169689						-0.0648947	0.625055	0.0455477
0.101352	-0.0169421	0.0169689						-0.0648924	0.625036	0.0455477
0.101303	-0.0169466	0.0169689						-0.0648901	0.625017	0.0455477
0.101222	-0.0169301	0.0169689						-0.0648878	0.624997	0.0455477
0.101141	-0.0169135	0.0169689						-0.0648855	0.624978	0.0454611
0.101061	-0.016897	0.0169689						-0.0648831	0.624959	0.0454611
0.100981	-0.0168804	0.0169689						-0.0648808	0.62494	0.0454611
0.1009	-0.0168639	0.0169689						-0.0648785	0.624921	0.0454611
0.10082	-0.0168473	0.0169689						-0.0648762	0.624902	0.0454611
0.10074	-0.0168308	0.0169689						-0.0648767	0.624743	0.0454611
0.10066	-0.0168142	0.0169689						-0.0648772	0.624584	0.0454611
0.100639	-0.0167968	0.0169689						-0.0648777	0.624425	0.0454611
0.100617	-0.0167794	0.0169689						-0.0648782	0.624267	0.0453745
0.100596	-0.016762	0.0169689						-0.0648786	0.624108	0.0453745
0.100575	-0.0167446	0.0169689						-0.0648791	0.623949	0.0453745
0.100554	-0.0167272	0.0167957						-0.0648796	0.623791	0.0453745
0.100532	-0.0167098	0.0167957						-0.0648801	0.623632	0.0453745
0.100511	-0.0166924	0.0167957						-0.0648582	0.62391	0.0452879
0.10049	-0.016675	0.0167957						-0.0648363	0.624187	0.0452879
0.10057	-0.0166888	0.0167957						-0.0648144	0.624464	0.0452879
0.100651	-0.0167026	0.0167957						-0.0647925	0.624741	0.0452879
0.100732	-0.0167163	0.0167957						-0.0647706	0.625019	0.0452879
0.100812	-0.0167301	0.0167957						-0.0647488	0.625296	0.0452879
0.100893	-0.0167439	0.0167957						-0.0647269	0.625573	0.0452879
0.100974	-0.0167577	0.0167957						-0.0651671	0.629087	0.0444219
0.101054	-0.0167714	0.0167957						-0.0656293	0.632324	0.0437292
0.101135	-0.0167852	0.0167957						-0.0658604	0.633942	0.0440756
0.101207	-0.016794	0.0167957						-0.0660914	0.63556	0.0440756
0.10128	-0.0168027	0.0167957						-0.0663225	0.637179	0.0436426
0.101352	-0.0168114	0.0167957						-0.0668468	0.639024	0.043989
0.101424	-0.0168201	0.0167957						-0.0669201	0.63908	0.0517823
0.101569	-0.0168374	0.0164494						-0.0669934	0.639137	0.0512628
0.101642	-0.016846	0.0164494						-0.06714	0.63925	0.0509164
0.102421	-0.0175224	0.0162763						-0.0676894	0.641707	0.0509164
0.103128	-0.0181903	0.0162763						-0.0682389	0.644164	0.0500505
0.103834	-0.0188581	0.0162763						-0.0687883	0.64662	0.0496175
0.104541	-0.0195259	0.0162763						-0.0715351	0.658904	0.0512628
0.106661	-0.021529	0.0337646						-0.0715296	0.659167	0.059489
0.107502	-0.022439	0.0197393						-0.0715242	0.659431	0.0542935
0.107908	-0.0231659	0.0223366						-0.0715187	0.659694	0.0542935
0.108044	-0.0234082	0.0223366						-0.0715132	0.659958	0.0546399
0.108314	-0.0238928	0.0226829						-0.0715077	0.660221	0.0546399
0.108351	-0.0240478	0.0225097						-0.0715023	0.660485	0.0544667
0.108154	-0.023873	0.0219903						-0.0714968	0.660749	0.0544667
0.107761	-0.0235235	0.0202588						-0.0714913	0.661012	0.0544667
0.107579	-0.0235292	0.019393						-0.0719686	0.663311	0.0544667
0.107328	-0.0238087	0.0187004						-0.0724458	0.66561	0.0544667
0.107245	-0.0239018	0.0173152						-0.0729231	0.667909	0.0544667
0.107161	-0.023995	0.0187004						-0.0734003	0.670208	0.0540337
0.107078	-0.0240881	0.0178346						-0.0738775	0.672508	0.0546399
0.109679	-0.0250151	0.0187004						-0.0743547	0.674808	0.0598354
0.111022	-0.025432	0.0162763						-0.0748318	0.677108	0.0570645
0.111693	-0.0256405	0.0162763						-0.075309	0.679408	0.0597488
0.113242	-0.0255877	0.0214708						-0.0752754	0.679356	0.0588829
0.113418	-0.0255352	0.0240681						-0.0752418	0.679304	0.0594024
0.113593	-0.0254827	0.0232023						-0.0752082	0.679252	0.0594024
0.113769	-0.0254301	0.0240681						-0.0751409	0.679148	0.0587963
0.113808	-0.0253478	0.0240681						-0.0750598	0.679199	0.0579304
0.113886	-0.0251833	0.0235486						-0.0750795	0.679407	0.0574108
0.113925	-0.025101	0.0238949						-0.075119	0.679822	0.0578438
0.113964	-0.0250186	0.0226829						-0.0751387	0.68003	0.0570645
0.114004	-0.0249363	0.0232023						-0.0751584	0.680238	0.0570645
0.114115	-0.0252286	0.0185272						-0.0751781	0.680445	0.0569779
0.114134	-0.0255027	0.017142						-0.0751978	0.680653	0.0569779
0.1148	-0.0258421	0.01593						-0.0751594	0.680743	0.0568913
0.115466	-0.0261815	0.0169689						-0.075121	0.680833	0.0568913
0.116132	-0.0265209	0.0155837						-0.0750826	0.680924	0.0568913
0.116798	-0.0268604	0.0155837						-0.0750442	0.681014	0.0568913
0.117464	-0.0271998	0.0155837						-0.0749673	0.681194	0.0568047
0.11813	-0.0275392	0.0169689						-0.0749289	0.681284	0.0568047
0.119463	-0.028218	0.0169689						-0.0748905	0.681374	0.0567181
0.119719	-0.0285157	0.0169689						-0.0748927	0.681391	0.0567181
0.120745	-0.0297063	0.0303016						-0.0748949	0.681408	0.0567181
0.121257	-0.0303016	0.0211245						-0.0748971	0.681425	0.0567181
0.121288	-0.0306568	0.0221634						-0.0748993	0.681441	0.0567181
0.121174	-0.0306856	0.0221634						-0.0749014	0.681458	0.0567181
0.121061	-0.0307144	0.0221634						-0.0749036	0.681475	0.0566315
0.120722	-0.0308007	0.0226829						-0.0749058	0.681492	0.0566315
0.120608	-0.0308295	0.0226829						-0.074908	0.681508	0.0566315
0.120658	-0.0309026	0.0226829						-0.0749073	0.681519	0.0566315
0.120757	-0.0310487	0.0207782						-0.0749066	0.68153	0.0565449
0.120855	-0.0311949	0.0212977						-0.0749059	0.681541	0.0565449
0.120954	-0.031341	0.0204319						-0.0749052	0.681552	0.0565449
0.121004	-0.0314141	0.0204319						-0.0749046	0.681563	0.0565449
0.121001	-0.0313478	0.0200856						-0.0749039	0.681574	0.0565449
0.120998	-0.0312815	0.0200856						-0.0749032	0.681584	0.0565449
0.120995	-0.0312152	0.0200856						-0.0749025	0.681595	0.0564583
0.120992	-0.0311489	0.0204319						-0.0749032	0.681493	0.0564583
0.120989	-0.0310826	0.0204319						-0.0749038	0.681392	0.0564583
0.120986	-0.0310163	0.0204319						-0.0749045	0.68129	0.0564583
0.12098	-0.0308837	0.0209514						-0.0749052	0.681188	0.0564583
0.121123	-0.0308818	0.0209514						-0.0749058	0.681086	0.0564583
0.12141	-0.030878	0.0207782						-0.0749065	0.680984	0.0563717
0.121554	-0.0308761	0.0207782						-0.0749072	0.680883	0.0563717
0.122126	-0.0309263	0.0199125						-0.0749078	0.680781	0.0563717
0.122123	-0.0309842	0.0206051						-0.0749233	0.680817	0.0563717
0.122115	-0.0311001	0.0206051						-0.0749388	0.680854	0.0563717
0.122112	-0.031158	0.0195662						-0.0749542	0.68089	0.0563717
0.122108	-0.0312159	0.0195662						-0.0749697	0.680927	0.0563717
0.122104	-0.0312738	0.019393						-0.0749852	0.680963	0.0562851
0.122101	-0.0313318	0.019393						-0.0750006	0.681	0.0562851
0.122099	-0.0312844	0.019393						-0.0750161	0.681036	0.0562851
0.122097	-0.0312371	0.019393						-0.0750316	0.681073	0.0562851
0.122095	-0.0311897	0.019393						-0.0750224	0.681072	0.0562851
0.122093	-0.0311424	0.019393						-0.0750132	0.681072	0.0562851
0.122091	-0.031095	0.0192198						-0.0750041	0.681072	0.0562851
0.122089	-0.0310477	0.0192198						-0.0749949	0.681071	0.0562851
0.122086	-0.0310003	0.0192198						-0.0749766	0.681071	0.0561985
0.122084	-0.030953	0.0192198						-0.0749674	0.68107	0.0561985
0.122083	-0.0309582	0.0192198						-0.0749582	0.68107	0.0561985
0.122083	-0.0309609	0.0192198						-0.0749472	0.681211	0.0561985
0.122082	-0.0309635	0.0192198						-0.0749362	0.681351	0.0561985
0.122082	-0.0309662	0.0192198						-0.0749252	0.681492	0.0561985
0.122081	-0.0309688	0.0192198						-0.0749142	0.681633	0.0561985
0.122081	-0.0309714	0.0190467						-0.0749032	0.681775	0.0561985
0.12208	-0.0309741	0.0190467						-0.0748922	0.681916	0.0561119
0.122086	-0.0308926	0.0190467						-0.0748812	0.682057	0.0561119
0.122093	-0.0308111	0.0190467						-0.0748702	0.682199	0.0561119
0.122099	-0.0307295	0.0190467						-0.075286	0.684684	0.0561119
0.122105	-0.030648	0.0190467						-0.0757018	0.687169	0.0561119
0.122111	-0.0305665	0.0190467						-0.0761176	0.689653	0.0561119
0.122117	-0.030485	0.0190467						-0.0765334	0.692138	0.0561119
0.122123	-0.0304035	0.0190467						-0.0773649	0.697108	0.0569779
0.12213	-0.030322	0.0190467						-0.0777807	0.699593	0.0570645
0.122106	-0.030322	0.0190467						-0.0783282	0.701929	0.0601818
0.122083	-0.0303221	0.0190467						-0.0784599	0.70178	0.0637321
0.12206	-0.0303221	0.0190467						-0.078855	0.701333	0.064598
0.122036	-0.0303221	0.0190467						-0.0789867	0.701184	0.064598
0.122013	-0.0303222	0.0190467						-0.0791184	0.701035	0.0648578
0.12199	-0.0303222	0.0190467						-0.0792501	0.700886	0.0639919
0.121943	-0.0303223	0.0188735						-0.0795513	0.703153	0.0639919
0.121781	-0.030323	0.0188735						-0.0798526	0.70542	0.0639919
0.121618	-0.0303237	0.0188735						-0.0801539	0.707687	0.0631259
0.121456	-0.0303245	0.0188735						-0.0804551	0.709954	0.0631259
0.121294	-0.0303252	0.0188735						-0.0807564	0.712221	0.0631259
0.121132	-0.0303259	0.0188735						-0.0810576	0.714488	0.0639053
0.120969	-0.0303266	0.0188735						-0.0817576	0.718425	0.0675421
0.120807	-0.0303273	0.0188735						-0.081855	0.717827	0.0675421
0.120645	-0.030328	0.0188735						-0.0819524	0.71723	0.0683215
0.12065	-0.0304254	0.0188735						-0.0820498	0.716633	0.0683215
0.120656	-0.0305229	0.0188735						-0.0821472	0.716036	0.0681483
0.120661	-0.0306203	0.0188735						-0.0822446	0.715439	0.0672824
0.120666	-0.0307177	0.0188735						-0.0833424	0.720725	0.066503
0.120671	-0.0308151	0.0188735						-0.0837939	0.723965	0.066503
0.120677	-0.0309126	0.0188735						-0.0842454	0.727204	0.0675421
0.120682	-0.03101	0.0188735						-0.0846968	0.730444	0.0684081
0.120687	-0.0311074	0.0188735						-0.0851483	0.733683	0.0691874
0.120674	-0.0310329	0.0188735						-0.0855998	0.736923	0.0722181
0.120661	-0.0309584	0.0188735						-0.0860418	0.739905	0.0742964
0.120648	-0.0308839	0.0188735						-0.0860324	0.739647	0.0742964
0.120635	-0.0308094	0.0188735						-0.086023	0.73939	0.0749891
0.120622	-0.0307349	0.0188735						-0.0860136	0.739132	0.0749891
0.120609	-0.0306604	0.0188735						-0.0859757	0.738101	0.0734304
0.120596	-0.0305859	0.0188735						-0.0859559	0.7384	0.0734304
0.120583	-0.0305114	0.0188735						-0.085936	0.7387	0.0725645
0.1206	-0.0304415	0.0188735						-0.0859162	0.738999	0.0725645
0.120617	-0.0303716	0.0188735						-0.0858964	0.739298	0.0722181
0.120634	-0.0303017	0.0188735						-0.0858766	0.739597	0.0722181
0.120651	-0.0302317	0.0188735						-0.0858369	0.740196	0.0717852
0.120668	-0.0301618	0.0188735						-0.0858148	0.740489	0.0717852
0.120685	-0.0300919	0.0188735						-0.0858126	0.740483	0.0712656
0.120702	-0.030022	0.0188735						-0.0858104	0.740477	0.071179
0.12072	-0.0299521	0.0188735						-0.0858081	0.740472	0.071179
0.120654	-0.0300169	0.0188735						-0.0858036	0.74046	0.0710058
0.120588	-0.0300817	0.0188735						-0.0858014	0.740455	0.0709193
0.120522	-0.0301465	0.0188735						-0.0857992	0.740449	0.0709193
0.120457	-0.0302114	0.0188735						-0.085815	0.740476	0.0708327
0.120391	-0.0302762	0.0188735						-0.0858309	0.740503	0.0708327
0.120325	-0.030341	0.0188735						-0.0858467	0.74053	0.0707461
0.120259	-0.0304059	0.0188735						-0.0858626	0.740557	0.0707461
0.120194	-0.0304707	0.0188735						-0.0858785	0.740585	0.0707461
0.120248	-0.0302939	0.0188735						-0.0858943	0.740612	0.0706595
0.120303	-0.030117	0.0188735						-0.0859102	0.740639	0.0706595
0.120358	-0.02994	0.0188735						-0.085926	0.740666	0.0705729
0.120412	-0.0297631	0.0188735						-0.0859269	0.740813	0.0705729
0.120467	-0.029586	0.0188735						-0.0859278	0.74096	0.0704863
0.120522	-0.0294089	0.0188735						-0.0859288	0.741107	0.0704863
0.120576	-0.0292318	0.0188735						-0.0859297	0.741254	0.0704863
0.120631	-0.0290546	0.0188735						-0.0859306	0.741401	0.0704863
0.120635	-0.0290628	0.0188735						-0.0859315	0.741548	0.0704863
0.120638	-0.0290711	0.0188735						-0.0859324	0.741695	0.0703997
0.120641	-0.0290793	0.0188735						-0.0859301	0.741819	0.0703131
0.120645	-0.0290875	0.0188735						-0.0859269	0.741796	0.0703131
0.120648	-0.0290957	0.0188735						-0.0859236	0.741773	0.0703131
0.120651	-0.0291039	0.0188735						-0.0859204	0.74175	0.0703131
0.120655	-0.0291121	0.0188735						-0.0859171	0.741727	0.0702265
0.120658	-0.0291203	0.0188735						-0.0859139	0.741704	0.0702265
0.120678	-0.0291437	0.0188735						-0.0859107	0.741681	0.0702265
0.120697	-0.0291671	0.0188735						-0.0859074	0.741659	0.0702265
0.120717	-0.0291906	0.0188735						-0.0859165	0.74142	0.0701399
0.120736	-0.029214	0.0188735						-0.0859256	0.741181	0.0701399
0.120755	-0.0292374	0.0188735						-0.0859347	0.740942	0.0701399
0.120775	-0.0292608	0.0188735						-0.0859438	0.740703	0.0701399
0.120794	-0.0292843	0.0188735						-0.0859529	0.740464	0.0701399
0.120814	-0.0293077	0.0188735						-0.085962	0.740226	0.0700533
0.120844	-0.0292751	0.0188735						-0.0859711	0.739987	0.0700533
0.120875	-0.0292425	0.0188735						-0.0859802	0.739748	0.0699667
0.120906	-0.0292099	0.0188735						-0.0859998	0.739751	0.0699667
0.120936	-0.0291773	0.0188735						-0.0860194	0.739754	0.0699667
0.120967	-0.0291447	0.0188735						-0.086039	0.739757	0.0699667
0.120997	-0.0291121	0.0188735						-0.0860586	0.739759	0.0699667
0.121028	-0.0290795	0.0188735						-0.0860782	0.739762	0.0698801
0.121094	-0.0292112	0.0188735						-0.0860979	0.739765	0.0698801
0.121107	-0.0292659	0.0188735						-0.0861175	0.739768	0.0698801
0.121119	-0.0293206	0.0188735						-0.0861371	0.739771	0.0698801
0.121131	-0.0293754	0.0188735						-0.086138	0.739768	0.0698801
0.121143	-0.0294301	0.0188735						-0.0861389	0.739766	0.0698801
0.121155	-0.0294848	0.0188735						-0.0861398	0.739763	0.0697935
0.121156	-0.0295013	0.0188735						-0.0861407	0.739761	0.0697935
0.121158	-0.0295178	0.0188735						-0.0861416	0.739758	0.0697935
0.12116	-0.0295342	0.0188735						-0.0861425	0.739755	0.0697935
0.121161	-0.0295507	0.0188735						-0.0861435	0.739753	0.0697935
0.121163	-0.0295672	0.0188735						-0.0861444	0.73975	0.0697935
0.121164	-0.0295837	0.0188735						-0.0863712	0.741469	0.069707
0.121166	-0.0296002	0.0188735						-0.0865981	0.743187	0.069707
0.121168	-0.0296167	0.0188735						-0.0868249	0.744906	0.069707
0.121216	-0.0296085	0.0188735						-0.0870517	0.746624	0.0695338
0.121264	-0.0296004	0.0188735						-0.0872784	0.748343	0.0695338
0.121312	-0.0295923	0.0188735						-0.0875051	0.750062	0.0700533
0.12136	-0.0295841	0.0188735						-0.0877318	0.751781	0.0700533
0.121408	-0.029576	0.0188735						-0.0880134	0.753259	0.0747293
0.121456	-0.0295678	0.0188735						-0.0881233	0.752777	0.0764612
0.121504	-0.0295597	0.0188735						-0.0883981	0.751573	0.078626
0.121552	-0.0295515	0.0188735						-0.0889769	0.754992	0.0777601
0.121709	-0.0297482	0.0188735						-0.0895556	0.758411	0.0777601
0.121866	-0.0299448	0.0188735						-0.0901344	0.76183	0.0769807
0.122023	-0.0301414	0.0188735						-0.0907131	0.765249	0.0768941
0.12218	-0.0303381	0.0188735						-0.0912919	0.768668	0.0768941
0.122337	-0.0305347	0.0188735						-0.0918706	0.772088	0.0768941
0.122494	-0.0307313	0.0187004						-0.0924494	0.775507	0.0769807
0.122651	-0.0309279	0.0187004						-0.093075	0.778913	0.0851204
0.122808	-0.0311245	0.0187004						-0.0931219	0.7789	0.0861595
0.123362	-0.0314718	0.0173152						-0.0931688	0.778887	0.0864193
0.123916	-0.031819	0.0187004						-0.0932157	0.778874	0.0865059
0.12447	-0.0321662	0.0188735						-0.0932626	0.778861	0.0854668
0.128158	-0.033931	0.0309942						-0.0933095	0.778849	0.0854668
0.128341	-0.0339368	0.0230292						-0.0933563	0.778837	0.0854668
0.128524	-0.0339425	0.022856						-0.0937744	0.781256	0.0865059
0.128707	-0.0339483	0.0230292						-0.0941455	0.783688	0.0865059
0.128674	-0.0338944	0.0209514						-0.0945167	0.78612	0.0813103
0.12844	-0.0335168	0.0173152						-0.0964239	0.798238	0.0911819
0.128469	-0.0335043	0.0173152						-0.0964368	0.798227	0.0951651
0.128498	-0.0334918	0.0187004						-0.0964498	0.798217	0.089883
0.128675	-0.0334168	0.0117743						-0.0964307	0.798107	0.0890171
0.129687	-0.0336754	0.0135058						-0.0964083	0.798064	0.0881512
0.1307	-0.0339339	0.0135058						-0.0963859	0.79802	0.0882377
0.131713	-0.0341924	0.0131595						-0.0963634	0.797977	0.0882377
0.132725	-0.0344509	0.0131595						-0.096341	0.797933	0.0877182
0.133738	-0.0347094	0.0129864						-0.0963185	0.79789	0.0876316
0.134751	-0.0349679	0.0129864						-0.0962961	0.797847	0.0876316
0.135764	-0.0352263	0.0129864						-0.0964182	0.797413	0.0874584
0.136777	-0.0354848	0.0129864						-0.0964792	0.797196	0.0874584
0.136756	-0.0357457	0.0129864						-0.0965402	0.796979	0.0873718
0.136736	-0.0360065	0.0131595						-0.0966013	0.796762	0.0873718
0.136715	-0.0362673	0.00606031						-0.0966623	0.796545	0.0872852
0.136695	-0.0365281	0.0164494						-0.0967233	0.796328	0.0872852
0.136615	-0.0375706	0.0188735						-0.0967843	0.796111	0.0871986
0.136586	-0.0376074	0.0188735						-0.0967721	0.796248	0.0871986
0.136579	-0.0376166	0.0188735						-0.0967598	0.796385	0.087112
0.136557	-0.0376442	0.0181809						-0.0967476	0.796522	0.087112
0.136604	-0.0376962	0.0181809						-0.0967353	0.796659	0.087112
0.136744	-0.0378519	0.0187004						-0.0967231	0.796797	0.0870255
0.13679	-0.0379037	0.0173152						-0.0967108	0.796934	0.0870255
0.136837	-0.0379554	0.0187004						-0.0966986	0.797071	0.0870255
0.136884	-0.038007	0.0166226						-0.0966732	0.797407	0.0869389
0.13693	-0.0380586	0.0169689						-0.0966601	0.797606	0.0869389
0.137989	-0.0385974	0.0169689						-0.096647	0.797805	0.0869389
0.139577	-0.0394056	0.0147179						-0.0966339	0.798003	0.0868523
0.140106	-0.039675	0.0148911						-0.0966207	0.798202	0.0868523
0.141603	-0.0404509	0.0157568						-0.0966076	0.798401	0.0867657
0.142479	-0.0409253	0.0167957						-0.0965814	0.798799	0.0867657
0.144231	-0.0418739	0.0190467						-0.0965699	0.798494	0.0867657
0.144669	-0.0421111	0.0204319						-0.0965583	0.798189	0.0867657
0.144414	-0.0421628	0.019393						-0.0965468	0.797883	0.0866791
0.144159	-0.0422144	0.019393						-0.0965352	0.797578	0.0866791
0.143904	-0.0422661	0.019393						-0.0965237	0.797273	0.0866791
0.14314	-0.0424209	0.0188735						-0.0965121	0.796968	0.0866791
0.142885	-0.0424725	0.0188735						-0.0965006	0.796663	0.0865925
0.142541	-0.0424782	0.0169689						-0.096489	0.796357	0.0865925
0.142526	-0.0424705	0.0155837						-0.0964801	0.796427	0.0865925
0.142511	-0.0424629	0.0155837						-0.0964712	0.796496	0.0865925
0.142466	-0.0425471	0.0155837						-0.0964624	0.796566	0.0865059
0.142374	-0.0427155	0.0157568						-0.0964535	0.796635	0.0865059
0.142329	-0.0427997	0.0157568						-0.0964446	0.796705	0.0865059
0.142283	-0.0428839	0.0157568						-0.0964357	0.796774	0.0865059
0.142245	-0.0432715	0.0154105						-0.0964268	0.796844	0.0864193
0.142443	-0.0435415	0.0154105						-0.096418	0.796914	0.0864193
0.142541	-0.0436765	0.0154105						-0.0964294	0.796734	0.0864193
0.142739	-0.0439466	0.0154105						-0.0964408	0.796553	0.0864193
0.142838	-0.0440816	0.0150642						-0.0964523	0.796373	0.0864193
0.142936	-0.0442166	0.0150642						-0.0964637	0.796193	0.0863327
0.142845	-0.0442426	0.0150642						-0.0964752	0.796013	0.0863327
0.142753	-0.0442685	0.0150642						-0.0964866	0.795832	0.0863327
0.142661	-0.0442945	0.0150642						-0.0964981	0.795652	0.0862461
0.142569	-0.0443204	0.0150642						-0.0965095	0.795472	0.0862461
0.142477	-0.0443464	0.0150642						-0.0965093	0.795457	0.0862461
0.142385	-0.0443724	0.0150642						-0.0965091	0.795443	0.0862461
0.142293	-0.0443983	0.0150642						-0.0965088	0.795428	0.0862461
0.142201	-0.0444242	0.0150642						-0.0965086	0.795413	0.0862461
0.142142	-0.0444224	0.0150642						-0.0965084	0.795399	0.0861595
0.142083	-0.0444206	0.0150642						-0.0965082	0.795384	0.0861595
0.142024	-0.0444188	0.0150642						-0.096508	0.79537	0.0861595
0.141965	-0.0444169	0.0150642						-0.0965077	0.795355	0.0861595
0.141907	-0.0444151	0.0150642						-0.0965242	0.795907	0.0861595
0.141848	-0.0444133	0.0150642						-0.0965407	0.796458	0.0861595
0.141789	-0.0444114	0.0148911						-0.0965572	0.79701	0.0860729
0.141731	-0.0444096	0.0148911						-0.0965736	0.797562	0.0860729
0.141682	-0.044403	0.0148911						-0.0965901	0.798113	0.0860729
0.141634	-0.0443965	0.0148911						-0.0966066	0.798665	0.0860729
0.141586	-0.0443899	0.0148911						-0.096623	0.799217	0.0860729
0.141537	-0.0443833	0.0148911						-0.0966395	0.799769	0.0860729
0.141489	-0.0443767	0.0148911						-0.0982006	0.807252	0.0865059
0.141441	-0.0443702	0.0148911						-0.0987209	0.809747	0.0864193
0.141344	-0.044357	0.0148911						-0.100282	0.817231	0.0948188
0.141411	-0.0443598	0.0148911						-0.100764	0.820004	0.100274
0.141477	-0.0443626	0.0148911						-0.100727	0.820282	0.100274
0.141544	-0.0443654	0.0148911						-0.100689	0.82056	0.100361
0.141611	-0.0443682	0.0148911						-0.100651	0.820838	0.100101
0.141677	-0.044371	0.0148911						-0.100613	0.821116	0.103565
0.141744	-0.0443739	0.0148911						-0.100575	0.821394	0.0983691
0.141811	-0.0443767	0.0148911						-0.100538	0.821672	0.0983691
0.141877	-0.0443795	0.0148911						-0.1005	0.82195	0.0975031
0.141883	-0.0443396	0.0148911						-0.100869	0.823851	0.0969836
0.141889	-0.0442997	0.0148911						-0.101608	0.827653	0.0963774
0.141895	-0.0442599	0.0148911						-0.102715	0.833358	0.102266
0.1419	-0.04422	0.0148911						-0.103454	0.837162	0.106249
0.141906	-0.0441801	0.0148911						-0.103728	0.838506	0.107202
0.141912	-0.0441403	0.0148911						-0.103866	0.839179	0.107288
0.141918	-0.0441004	0.0147179						-0.105357	0.845628	0.104604
0.141923	-0.0440606	0.0147179						-0.106162	0.848717	0.111618
0.141935	-0.0440729	0.0147179						-0.106565	0.850262	0.104257
0.141946	-0.0440853	0.0147179						-0.106967	0.851807	0.12071
0.141957	-0.0440977	0.0147179						-0.10737	0.853353	0.121143
0.141968	-0.04411	0.0147179						-0.107772	0.854898	0.116813
0.14198	-0.0441224	0.0147179						-0.107798	0.854575	0.116813
0.141991	-0.0441348	0.0147179						-0.107873	0.853607	0.113956
0.142002	-0.0441472	0.0147179						-0.107898	0.853284	0.121056
0.142013	-0.0441595	0.0147179						-0.107923	0.852961	0.112484
0.142003	-0.0441162	0.0147179						-0.107948	0.852638	0.112484
0.141994	-0.0440728	0.0147179						-0.107973	0.852315	0.111618
0.141984	-0.0440294	0.0147179						-0.107976	0.852414	0.111618
0.141974	-0.043986	0.0147179						-0.107979	0.852512	0.111098
0.141964	-0.0439426	0.0147179						-0.107981	0.852611	0.111618
0.141955	-0.0438991	0.0147179						-0.107987	0.852807	0.110405
0.141945	-0.0438557	0.0147179						-0.107992	0.853004	0.110752
0.141935	-0.0438123	0.0147179						-0.107995	0.853103	0.110232
0.141853	-0.043923	0.0147179						-0.107996	0.853274	0.110232
0.141771	-0.0440338	0.0147179						-0.107999	0.853786	0.109972
0.14169	-0.0441445	0.0147179						-0.108	0.853957	0.109972
0.141608	-0.0442551	0.0147179						-0.108001	0.854128	0.109886
0.141526	-0.0443657	0.0147179						-0.108002	0.854299	0.109886
0.141444	-0.0444763	0.0147179						-0.108003	0.85447	0.109886
0.141362	-0.0445868	0.0147179						-0.108039	0.854553	0.109799
0.14128	-0.0446973	0.0147179						-0.108111	0.854718	0.109713
0.141384	-0.0446627	0.0147179						-0.108183	0.854883	0.109713
0.141488	-0.0446281	0.0147179						-0.108219	0.854966	0.109626
0.141592	-0.0445935	0.0147179						-0.108255	0.855049	0.109626
0.141696	-0.0445589	0.0147179						-0.108291	0.855132	0.109626
0.1418	-0.0445244	0.0147179						-0.108262	0.855302	0.10954
0.141904	-0.0444898	0.0147179						-0.108234	0.855472	0.10954
0.142008	-0.0444552	0.0147179						-0.108177	0.855812	0.10954
0.142112	-0.0444206	0.0147179						-0.108148	0.855983	0.10954
0.142207	-0.0445245	0.0147179						-0.10812	0.856153	0.10954
0.142302	-0.0446283	0.0147179						-0.108091	0.856323	0.109453
0.142397	-0.0447322	0.0147179						-0.108063	0.856494	0.109453
0.142493	-0.0448361	0.0147179						-0.108114	0.85644	0.109366
0.142588	-0.04494	0.0147179						-0.108165	0.856386	0.109366
0.142683	-0.0450439	0.0147179						-0.108216	0.856332	0.109366
0.142778	-0.0451478	0.0147179						-0.108267	0.856279	0.109366
0.142873	-0.0452517	0.0147179						-0.108318	0.856225	0.109366
0.142826	-0.0451836	0.0147179						-0.108369	0.856171	0.109366
0.142778	-0.0451155	0.0147179						-0.10842	0.856117	0.109366
0.14273	-0.0450474	0.0147179						-0.108471	0.856063	0.109366
0.142683	-0.0449793	0.0147179						-0.108388	0.856056	0.10928
0.142635	-0.0449112	0.0147179						-0.108306	0.856049	0.109366
0.142587	-0.0448431	0.0147179						-0.108223	0.856042	0.109193
0.142539	-0.044775	0.0147179						-0.10814	0.856034	0.109193
0.142492	-0.0447069	0.0147179						-0.108058	0.856027	0.109193
0.142511	-0.0447159	0.0147179						-0.107975	0.85602	0.109193
0.14253	-0.044725	0.0147179						-0.107892	0.856013	0.109193
0.142549	-0.044734	0.0147179						-0.10781	0.856005	0.109107
0.142568	-0.0447431	0.0147179						-0.107826	0.855835	0.109107
0.142587	-0.0447521	0.0147179						-0.107843	0.855666	0.109107
0.142606	-0.0447612	0.0147179						-0.107859	0.855496	0.109107
0.142625	-0.0447702	0.0147179						-0.107875	0.855326	0.109107
0.142644	-0.0447793	0.0147179						-0.107892	0.855156	0.109107
0.142652	-0.0447773	0.0147179						-0.107908	0.854987	0.10902
0.14266	-0.0447753	0.0147179						-0.107925	0.854817	0.10902
0.142669	-0.0447734	0.0147179						-0.107941	0.854647	0.10902
0.142677	-0.0447714	0.0147179						-0.107954	0.854621	0.10902
0.142685	-0.0447694	0.0147179						-0.107966	0.854595	0.10902
0.142693	-0.0447674	0.0147179						-0.107978	0.854569	0.108933
0.142701	-0.0447654	0.0147179						-0.107991	0.854544	0.108933
0.14271	-0.0447635	0.0147179						-0.108015	0.854492	0.108847
0.142668	-0.0446566	0.0147179						-0.108028	0.854466	0.108847
0.142626	-0.0445497	0.0147179						-0.10804	0.85444	0.108847
0.142584	-0.0444429	0.0147179						-0.108141	0.857047	0.108674
0.142542	-0.044336	0.0147179						-0.108243	0.859654	0.10902
0.1425	-0.0442291	0.0147179						-0.108294	0.860957	0.1085
0.142458	-0.0441223	0.0147179						-0.108345	0.86226	0.108414
0.142416	-0.0440154	0.0147179						-0.108395	0.863564	0.108414
0.142374	-0.0439085	0.0147179						-0.108446	0.864867	0.1085
0.142379	-0.0439064	0.0147179						-0.108594	0.866016	0.1085
0.142384	-0.0439044	0.0147179						-0.109627	0.87406	0.125386
0.14239	-0.0439023	0.0147179						-0.11022	0.878376	0.125473
0.142395	-0.0439003	0.0147179						-0.111405	0.887009	0.123654
0.1424	-0.0438982	0.0147179						-0.111998	0.891325	0.122875
0.142405	-0.0438962	0.0147179						-0.112405	0.892893	0.124607
0.14241	-0.0438941	0.0147179						-0.112609	0.893676	0.129456
0.142415	-0.043892	0.0147179						-0.113016	0.895244	0.134651
0.142391	-0.0438901	0.0147179						-0.11322	0.896028	0.134651
0.142367	-0.0438881	0.0147179						-0.113424	0.896812	0.135517
0.142343	-0.0438861	0.0147179						-0.113628	0.897595	0.135517
0.142319	-0.0438841	0.0147179						-0.114345	0.900292	0.137942
0.142295	-0.0438821	0.0147179						-0.114704	0.90164	0.133266
0.142271	-0.0438802	0.0147179						-0.115781	0.905686	0.130149
0.142247	-0.0438782	0.0147179						-0.11614	0.907035	0.130149
0.142223	-0.0438762	0.0147179						-0.116538	0.908908	0.130668
0.142222	-0.0438798	0.0147179						-0.116578	0.909433	0.130668
0.142221	-0.0438835	0.0147179						-0.116617	0.909958	0.144523
0.14222	-0.0438871	0.0147179						-0.116697	0.911008	0.147121
0.142219	-0.0438908	0.0147179						-0.116736	0.911533	0.147121
0.142219	-0.0438944	0.0147179						-0.116776	0.912058	0.146688
0.142218	-0.0438981	0.0147179						-0.116838	0.912646	0.144523
0.142217	-0.0439017	0.0147179						-0.11686	0.912709	0.142791
0.142216	-0.0439054	0.0147179						-0.116883	0.912772	0.146774
0.142139	-0.0439048	0.0147179						-0.116905	0.912834	0.141925
0.142062	-0.0439043	0.0147179						-0.116994	0.912926	0.13976
0.141985	-0.0439037	0.0147179						-0.116994	0.912767	0.140193
0.141909	-0.0439031	0.0147179						-0.116994	0.91245	0.140193
0.141832	-0.0439026	0.0147179						-0.116993	0.912291	0.139327
0.141755	-0.043902	0.0147179						-0.116993	0.912133	0.139068
0.141678	-0.0439014	0.0147179						-0.116993	0.911974	0.138981
0.141601	-0.0439009	0.0147179						-0.116993	0.911816	0.138981
0.141601	-0.0439009	0.0147179						-0.116999	0.911682	0.139327
0.1416	-0.043901	0.0147179						-0.117005	0.911548	0.138808
0.141599	-0.0439011	0.0147179						-0.11701	0.911415	0.138808
0.141599	-0.0439012	0.0147179						-0.117016	0.911281	0.138808
0.141598	-0.0439013	0.0147179						-0.117022	0.911147	0.138635
0.141598	-0.0439014	0.0147179						-0.117028	0.911013	0.138635
0.141597	-0.0439015	0.0147179						-0.117034	0.91088	0.138548
0.141596	-0.0439016	0.0147179						-0.117015	0.910721	0.138461
0.142071	-0.0440594	0.0147179						-0.116991	0.910697	0.138461
0.142546	-0.0442171	0.0147179						-0.116943	0.910648	0.138288
0.143021	-0.0443748	0.0147179						-0.116895	0.910599	0.138202
0.143497	-0.0445324	0.0147179						-0.116871	0.910574	0.138115
0.143972	-0.04469	0.0147179						-0.116846	0.91055	0.138115
0.144447	-0.0448476	0.0147179						-0.116969	0.910987	0.138115
0.144922	-0.0450051	0.0147179						-0.117092	0.911424	0.138115
0.146006	-0.045549	0.0147179						-0.117215	0.91186	0.138028
0.146615	-0.0459355	0.0147179						-0.117338	0.912297	0.138461
0.147224	-0.0463218	0.0147179						-0.117461	0.912734	0.137942
0.147832	-0.046708	0.0147179						-0.117584	0.913171	0.137942
0.148441	-0.0470942	0.0154105						-0.117707	0.913609	0.137855
0.14905	-0.0474803	0.0143716						-0.11783	0.914046	0.137855
0.149659	-0.0478663	0.0161031						-0.117818	0.913903	0.137855
0.150078	-0.048436	0.0176615						-0.117806	0.913761	0.137769
0.150015	-0.0484973	0.0176615						-0.117782	0.913477	0.137682
0.149952	-0.0485585	0.0176615						-0.11777	0.913335	0.137682
0.149825	-0.048681	0.0173152						-0.117758	0.913193	0.137595
0.149671	-0.0487389	0.0169689						-0.117746	0.913051	0.137595
0.14958	-0.0487355	0.017142						-0.117734	0.912909	0.137595
0.149488	-0.0487321	0.0164494						-0.117713	0.912982	0.137509
0.149214	-0.048722	0.017142						-0.117692	0.913055	0.137595
0.149123	-0.0487186	0.0154105						-0.11767	0.913128	0.137422
0.149031	-0.0487152	0.0148911						-0.117628	0.913273	0.137336
0.149074	-0.0487799	0.0152374						-0.117586	0.913419	0.137249
0.149116	-0.0488446	0.0143716						-0.117565	0.913492	0.137249
0.149158	-0.0489092	0.0152374						-0.117563	0.913391	0.137249
0.1492	-0.0489739	0.0138521						-0.117561	0.913291	0.137249
0.149326	-0.0491677	0.0135058						-0.117559	0.913191	0.137249
0.149369	-0.0492322	0.013679						-0.117557	0.913091	0.137249
0.150116	-0.0492968	0.0133327						-0.117555	0.91299	0.137163
0.150864	-0.0493614	0.0133327						-0.117553	0.91289	0.137076
0.151612	-0.049426	0.0133327						-0.117551	0.91279	0.137076
0.152359	-0.0494905	0.00121206						-0.117549	0.91269	0.137076
0.153107	-0.0495551	0.0150642						-0.11755	0.912938	0.137076
0.153855	-0.0496196	0.0150642						-0.11755	0.913187	0.136989
0.154603	-0.0496842	0.0150642						-0.11755	0.913435	0.137422
0.155351	-0.0497487	0.0140253						-0.11755	0.913683	0.136989
0.158517	-0.0510334	0.0185272						-0.11755	0.913931	0.136903
0.158548	-0.0510291	0.0167957						-0.117551	0.914179	0.136903
0.158579	-0.0510248	0.0167957						-0.117551	0.914427	0.136903
0.158642	-0.0510162	0.0157568						-0.117551	0.914676	0.136903
0.158655	-0.0512786	0.0143716						-0.117553	0.91507	0.136816
0.15866	-0.051366	0.0150642						-0.117556	0.915464	0.129889
0.158669	-0.0515407	0.0147179						-0.117558	0.915859	0.13673
0.158679	-0.0517153	0.0147179						-0.11756	0.916253	0.13673
0.159358	-0.0519269	0.0147179						-0.117563	0.916648	0.13673
0.160037	-0.0521384	0.0147179						-0.117565	0.917042	0.13673
0.160716	-0.0523499	0.0147179						-0.117567	0.917437	0.13673
0.161395	-0.0525613	0.0147179						-0.11757	0.917832	0.136297
0.162754	-0.0529841	0.0147179						-0.117887	0.919484	0.13673
0.164067	-0.0537282	0.0152374						-0.118204	0.921137	0.136297
0.163931	-0.0546924	0.0166226						-0.119789	0.929399	0.154827
0.163795	-0.0556565	0.0187004						-0.120241	0.931075	0.158897
0.16375	-0.0559779	0.0183541						-0.12033	0.931091	0.161928
0.163617	-0.0560198	0.0181809						-0.12042	0.931107	0.154135
0.163485	-0.0560616	0.0181809						-0.12131	0.934907	0.153009
0.163352	-0.0561035	0.0181809						-0.122577	0.940595	0.154654
0.163087	-0.0561871	0.0185272						-0.123845	0.946283	0.167816
0.162821	-0.0562707	0.0167957						-0.123935	0.947422	0.167903
0.162492	-0.0564013	0.0162763						-0.124026	0.948563	0.174484
0.162394	-0.0564457	0.017142						-0.124071	0.949134	0.179679
0.162345	-0.0564678	0.0164494						-0.124162	0.950277	0.170934
0.162296	-0.05649	0.0164494						-0.124207	0.950849	0.172665
0.162385	-0.0564828	0.0164494						-0.124278	0.95135	0.165738
0.162474	-0.0564757	0.0162763						-0.12431	0.951407	0.164699
0.162563	-0.0564685	0.0162763						-0.1243	0.95116	0.165218
0.162652	-0.0564613	0.0161031						-0.124281	0.950666	0.164179
0.162741	-0.0564542	0.0161031						-0.124272	0.950419	0.164006
0.162919	-0.0564399	0.0161031						-0.124262	0.950172	0.16392
0.162986	-0.0564145	0.0157568						-0.124252	0.949925	0.163746
0.162976	-0.0564054	0.0157568						-0.124279	0.949817	0.1634
0.162965	-0.0563962	0.0157568						-0.124298	0.949886	0.163573
0.162954	-0.0563871	0.0157568						-0.124316	0.949956	0.163227
0.162943	-0.056378	0.0161031						-0.124353	0.950096	0.163054
0.162933	-0.0563689	0.0161031						-0.124371	0.950165	0.16288
0.162922	-0.0563597	0.0161031						-0.12439	0.950235	0.16288
0.16289	-0.0563472	0.0161031						-0.124407	0.94998	0.162621
0.162827	-0.0563222	0.0164494						-0.124412	0.949895	0.162534
0.162795	-0.0563097	0.0164494						-0.124418	0.949809	0.162448
0.162763	-0.0562971	0.0164494						-0.124424	0.949724	0.162361
0.162731	-0.0562846	0.0164494						-0.124429	0.949639	0.162361
0.162699	-0.056272	0.0164494						-0.124416	0.949455	0.162707
0.162668	-0.0562595	0.0164494						-0.124397	0.949355	0.162188
0.162746	-0.0562974	0.0164494						-0.124341	0.949057	0.162015
0.162824	-0.0563353	0.0164494						-0.124322	0.948958	0.162534
0.162902	-0.0563732	0.0164494						-0.124303	0.948859	0.161928
0.162979	-0.056411	0.0164494						-0.124291	0.948923	0.161841
0.163057	-0.0564489	0.0164494						-0.124298	0.949086	0.161755
0.163135	-0.0564866	0.0164494						-0.124312	0.949412	0.161668
0.163213	-0.0565244	0.0164494						-0.124319	0.949576	0.161841
0.163291	-0.0565621	0.0164494						-0.124325	0.949739	0.161582
0.16325	-0.0565722	0.0164494						-0.124332	0.949902	0.161495
0.163209	-0.0565822	0.0164494						-0.124339	0.950066	0.161495
0.163168	-0.0565923	0.0164494						-0.124351	0.94979	0.161495
0.163127	-0.0566024	0.0164494						-0.124375	0.949238	0.161408
0.163085	-0.0566124	0.0164494						-0.124387	0.948962	0.161841
0.163044	-0.0566225	0.0164494						-0.124399	0.948687	0.161322
0.163003	-0.0566325	0.0164494						-0.124411	0.948411	0.161322
0.162962	-0.0566426	0.0164494						-0.124422	0.948135	0.161149
0.16293	-0.0566437	0.0164494						-0.124434	0.947859	0.161149
0.162899	-0.0566449	0.0164494						-0.124462	0.94789	0.161149
0.162867	-0.056646	0.0164494						-0.12449	0.947921	0.161149
0.162836	-0.0566472	0.0164494						-0.124518	0.947951	0.161149
0.162804	-0.0566483	0.0164494						-0.124574	0.948013	0.160975
0.162773	-0.0566495	0.0164494						-0.124602	0.948044	0.160975
0.162741	-0.0566507	0.0164494						-0.12463	0.948075	0.160975
0.162709	-0.0566518	0.0164494						-0.124658	0.948106	0.160975
0.162673	-0.0566448	0.0164494						-0.124658	0.947978	0.160889
0.162638	-0.0566377	0.0164494						-0.124658	0.94785	0.160802
0.162602	-0.0566307	0.0164494						-0.124659	0.947722	0.160802
0.162566	-0.0566236	0.0164494						-0.124659	0.947594	0.160802
0.16253	-0.0566165	0.0164494						-0.124659	0.947465	0.160802
0.162494	-0.0566094	0.0164494						-0.12466	0.947337	0.160802
0.162458	-0.0566023	0.0164494						-0.12466	0.947209	0.160629
0.162422	-0.0565952	0.0164494						-0.12466	0.947081	0.160629
0.162505	-0.0565885	0.0164494						-0.124682	0.947426	0.160629
0.162588	-0.0565818	0.0164494						-0.124725	0.948116	0.160629
0.162671	-0.056575	0.0164494						-0.124746	0.948461	0.160542
0.162754	-0.0565683	0.0164494						-0.124768	0.948806	0.160542
0.162837	-0.0565615	0.0164494						-0.12479	0.94915	0.160975
0.16292	-0.0565548	0.0164494						-0.124811	0.949495	0.160456
0.163003	-0.056548	0.0164494						-0.124833	0.94984	0.160456
0.163086	-0.0565413	0.0164494						-0.124799	0.949836	0.160456
0.162793	-0.0565403	0.0164494						-0.124782	0.949834	0.160369
0.162499	-0.0565392	0.0164494						-0.124764	0.949832	0.160369
0.162206	-0.0565382	0.0164494						-0.124747	0.94983	0.160369
0.161913	-0.0565371	0.0164494						-0.12473	0.949828	0.160369
0.161619	-0.0565361	0.0164494						-0.124713	0.949826	0.160369
0.161326	-0.056535	0.0164494						-0.12472	0.952349	0.15985
0.161033	-0.056534	0.0164494						-0.124728	0.95319	0.159503
0.16074	-0.0565329	0.0164494						-0.124759	0.956557	0.157512
0.160795	-0.0564137	0.0164494						-0.125395	0.959532	0.15985
0.16085	-0.0562944	0.0164494						-0.125713	0.96102	0.168509
0.160905	-0.0561752	0.0164494						-0.126668	0.965484	0.183489
0.16096	-0.0560559	0.0164494						-0.127305	0.96846	0.189984
0.161014	-0.0559367	0.0164494						-0.127268	0.968531	0.190417
0.161069	-0.0558174	0.0164494						-0.127194	0.968673	0.189984
0.161124	-0.0556982	0.0164494						-0.127157	0.968743	0.189031
0.161179	-0.0555789	0.0164494						-0.127119	0.968814	0.187819
0.161523	-0.0555735	0.0164494						-0.127082	0.968885	0.186953
0.161867	-0.0555681	0.0164494						-0.127019	0.969101	0.185221
0.162211	-0.0555627	0.0164494						-0.12703	0.969176	0.184788
0.162556	-0.0555573	0.0164494						-0.127052	0.969325	0.184962
0.1629	-0.0555519	0.0164494						-0.127062	0.9694	0.183749
0.163244	-0.0555465	0.0164494						-0.127073	0.969475	0.183403
0.163588	-0.055541	0.0164494						-0.127084	0.96955	0.18297
0.163932	-0.0555356	0.0164494						-0.127107	0.969545	0.182537
0.163965	-0.0555485	0.0164494						-0.127131	0.969386	0.180026
0.163999	-0.0555614	0.0164494						-0.127155	0.969228	0.176908
0.164033	-0.0555742	0.0164494						-0.12718	0.969069	0.174311
0.164067	-0.0555871	0.0164494						-0.127192	0.968989	0.174311
0.1641	-0.0555999	0.0164494						-0.127262	0.969171	0.177601
0.164134	-0.0556128	0.0164494						-0.127279	0.969216	0.177948
0.164168	-0.0556256	0.0164494						-0.127297	0.969262	0.177688
0.164201	-0.0556384	0.0164494						-0.127314	0.969307	0.179073
0.164196	-0.0556428	0.0164494						-0.127339	0.969069	0.179679
0.164192	-0.0556473	0.0164494						-0.127347	0.968786	0.179766
0.164187	-0.0556517	0.0164494						-0.127355	0.968502	0.179766
0.164182	-0.0556561	0.0164494						-0.127363	0.968219	0.179766
0.164177	-0.0556605	0.0164494						-0.127371	0.967935	0.179766
0.164172	-0.0556649	0.0164494						-0.127379	0.967652	0.179679
0.164167	-0.0556693	0.0164494						-0.127395	0.967085	0.180026
0.164162	-0.0556737	0.0164494						-0.127393	0.967806	0.179506
0.164144	-0.05567	0.0164494						-0.127389	0.969247	0.17942
0.164125	-0.0556664	0.0164494						-0.127387	0.969968	0.179333
0.164106	-0.0556627	0.0164494						-0.127383	0.97141	0.179246
0.164087	-0.055659	0.0164494						-0.127379	0.972852	0.17916
0.164068	-0.0556554	0.0164494						-0.127385	0.972621	0.179073
0.164049	-0.0556517	0.0164494						-0.127392	0.97239	0.179073
0.16403	-0.055648	0.0164494						-0.127398	0.972159	0.179073
0.164011	-0.0556444	0.0164494						-0.127411	0.971697	0.178987
0.163966	-0.055842	0.0164494						-0.127418	0.971466	0.178813
0.16392	-0.0560397	0.0164494						-0.127424	0.971235	0.1789
0.163874	-0.0562374	0.0164494						-0.12743	0.971005	0.178813
0.163828	-0.056435	0.0164494						-0.127444	0.970737	0.178813
0.163782	-0.0566326	0.0164494						-0.127459	0.970469	0.178813
0.163737	-0.0568303	0.0164494						-0.127487	0.969933	0.178727
0.163691	-0.0570279	0.0164494						-0.127501	0.969665	0.17864
0.163645	-0.0572255	0.0164494						-0.127515	0.969397	0.178727
0.163648	-0.0571517	0.0164494						-0.127529	0.969129	0.17864
0.16365	-0.0570778	0.0164494						-0.127543	0.968861	0.17864
0.163653	-0.0570039	0.0164494						-0.127471	0.968746	0.178467
0.163656	-0.0569301	0.0164494						-0.127435	0.968688	0.178554
0.163659	-0.0568562	0.0164494						-0.127399	0.968631	0.178467
0.163661	-0.0567824	0.0164494						-0.127363	0.968573	0.178467
0.163664	-0.0567085	0.0164494						-0.127291	0.968458	0.178381
0.163667	-0.0566346	0.0164494						-0.127255	0.9684	0.178381
0.16372	-0.0566316	0.0164494						-0.127254	0.968427	0.178294
0.163773	-0.0566285	0.0164494						-0.127254	0.968441	0.178207
0.163826	-0.0566254	0.0164494						-0.127253	0.968455	0.178294
0.163879	-0.0566224	0.0164494						-0.127253	0.968468	0.178294
0.163932	-0.0566193	0.0164494						-0.127252	0.968482	0.178121
0.163985	-0.0566162	0.0164494						-0.127252	0.968496	0.178294
0.164039	-0.0566132	0.0164494						-0.127251	0.968509	0.178121
0.164092	-0.0566101	0.0164494						-0.127247	0.968619	0.178121
0.164083	-0.056615	0.0164494						-0.127239	0.96884	0.178034
0.164073	-0.0566199	0.0164494						-0.127234	0.96895	0.178034
0.164064	-0.0566248	0.0164494						-0.12723	0.96906	0.177948
0.164055	-0.0566297	0.0164494						-0.127226	0.96917	0.177948
0.164046	-0.0566346	0.0164494						-0.127218	0.96939	0.177948
0.164037	-0.0566395	0.0164494						-0.127211	0.969243	0.177948
0.164028	-0.0566444	0.0164494						-0.127197	0.96895	0.177861
0.164018	-0.0566493	0.0164494						-0.12719	0.968804	0.177774
0.164675	-0.0568105	0.0164494						-0.127183	0.968657	0.177774
0.165333	-0.0569716	0.0164494						-0.127176	0.968511	0.177774
0.16599	-0.0571327	0.0164494						-0.12717	0.968364	0.177774
0.166647	-0.0572937	0.0164494						-0.127172	0.968252	0.177688
0.167304	-0.0574547	0.0164494						-0.127181	0.968287	0.177688
0.167961	-0.0576156	0.0164494						-0.12719	0.968321	0.177688
0.168618	-0.0577764	0.0164494						-0.127209	0.96839	0.177601
0.169276	-0.0579371	0.0164494						-0.127218	0.968424	0.177601
0.169366	-0.0583539	0.0164494						-0.127227	0.968458	0.177601
0.169457	-0.0587707	0.0164494						-0.127237	0.968493	0.177601
0.169548	-0.0591872	0.0164494						-0.127223	0.968379	0.177515
0.169639	-0.0596037	0.0164494						-0.127194	0.968151	0.177428
0.16973	-0.0600201	0.0164494						-0.12718	0.968038	0.177428
0.169912	-0.0608525	0.0183541						-0.127166	0.967924	0.177428
0.170003	-0.0612686	0.0183541						-0.127152	0.96781	0.177428
0.170106	-0.0617483	0.0200856						-0.127138	0.967697	0.177341
0.170341	-0.0621783	0.0185272						-0.127124	0.967583	0.177341
0.170472	-0.0621291	0.0174883						-0.127188	0.968636	0.177255
0.170603	-0.0620798	0.0185272						-0.127252	0.969689	0.177168
0.170864	-0.061981	0.0161031						-0.127317	0.970742	0.176908
0.170995	-0.0619315	0.0161031						-0.127509	0.973901	0.17483
0.171126	-0.061882	0.0161031						-0.127841	0.976692	0.181498
0.171256	-0.0618325	0.0154105						-0.128043	0.977376	0.18704
0.171932	-0.0619122	0.0143716						-0.128449	0.978745	0.197171
0.172608	-0.061992	0.0150642						-0.129256	0.981621	0.206869
0.173284	-0.0620717	0.0143716						-0.129252	0.98176	0.207476
0.17396	-0.0621513	0.0147179						-0.129248	0.981899	0.207476
0.174636	-0.0622309	0.0147179						-0.129244	0.982038	0.207562
0.175313	-0.0623105	0.0147179						-0.12924	0.982177	0.205224
0.175989	-0.06239	0.0147179						-0.129236	0.982315	0.203492
0.176665	-0.0624695	0.0148911						-0.129227	0.982593	0.200288
0.176999	-0.0627592	0.0148911						-0.1293	0.981792	0.19821
0.177333	-0.0630489	0.0166226						-0.129325	0.981525	0.197864
0.177667	-0.0633385	0.0166226						-0.129373	0.980991	0.197344
0.178001	-0.0636281	0.0166226						-0.129398	0.980724	0.197085
0.178334	-0.0639177	0.0166226						-0.129422	0.980457	0.196911
0.178668	-0.0642073	0.0180078						-0.129419	0.980428	0.196738
0.179002	-0.0644969	0.0187004						-0.129417	0.980398	0.197258
0.179336	-0.0647864	0.0190467						-0.129412	0.980338	0.196392
0.179471	-0.0649641	0.0204319						-0.129409	0.980309	0.196219
0.179606	-0.0651418	0.0195662						-0.129407	0.980279	0.196132
0.179741	-0.0653195	0.0195662						-0.129404	0.98025	0.195959
0.179876	-0.0654972	0.0192198						-0.129402	0.98022	0.195872
0.180011	-0.0656749	0.0202588						-0.129416	0.980264	0.195786
0.180146	-0.0658526	0.0185272						-0.129443	0.980353	0.195612
0.180282	-0.0660303	0.0185272						-0.129457	0.980397	0.195526
0.180417	-0.0662079	0.0178346						-0.12947	0.980442	0.195439
0.180217	-0.0667132	0.0188735						-0.129484	0.980486	0.195439
0.180177	-0.0668143	0.0173152						-0.129497	0.980531	0.195266
0.180137	-0.0669153	0.0173152						-0.129511	0.980575	0.195266
0.180097	-0.0670163	0.0173152						-0.129497	0.980714	0.195179
0.180514	-0.0672325	0.0173152						-0.129483	0.980853	0.195179
0.180932	-0.0674487	0.0173152						-0.12947	0.980992	0.195093
0.181349	-0.0676649	0.0173152						-0.129456	0.98113	0.195093
0.181767	-0.0678812	0.0173152						-0.129428	0.981408	0.19492
0.182184	-0.0680974	0.0173152						-0.129425	0.981775	0.194747
0.18302	-0.0685298	0.0173152						-0.129449	0.981865	0.19466
0.183437	-0.068746	0.0173152						-0.129474	0.981954	0.19466
0.183626	-0.0688894	0.0187004						-0.129498	0.982044	0.194573
0.183816	-0.0690328	0.0178346						-0.129522	0.982134	0.194487
0.184005	-0.0691761	0.0187004						-0.129547	0.982224	0.194487
0.184194	-0.0693195	0.0187004						-0.129571	0.982314	0.1944
0.184572	-0.0696062	0.0197393						-0.129596	0.982404	0.1944
0.184761	-0.0697496	0.0206051						-0.129693	0.982829	0.194314
0.184951	-0.0698929	0.0206051						-0.129741	0.983042	0.194314
0.184926	-0.0699865	0.0206051						-0.129838	0.983467	0.194227
0.184877	-0.0701735	0.0207782						-0.129935	0.983893	0.19414
0.184853	-0.070267	0.0207782						-0.129984	0.984106	0.194054
0.184804	-0.0704539	0.0190467						-0.130012	0.983885	0.194054
0.184779	-0.0705474	0.0190467						-0.130041	0.983664	0.194054
0.184819	-0.0708766	0.0173152						-0.130098	0.983221	0.193967
0.184862	-0.0710338	0.0187004						-0.130154	0.982779	0.193881
0.184884	-0.0711124	0.0173152						-0.130183	0.982558	0.193794
0.184905	-0.071191	0.0188735						-0.130211	0.982337	0.193794
0.190572	-0.072366	0.0187004						-0.130135	0.982496	0.193794
0.191378	-0.0725226	0.0183541						-0.13006	0.982655	0.193707
0.191498	-0.0728165	0.0187004						-0.129984	0.982814	0.193707
0.191617	-0.0731103	0.019393						-0.129908	0.982973	0.193621
0.191737	-0.0734042	0.0204319						-0.129833	0.983133	0.193621
0.191857	-0.073698	0.0206051						-0.129757	0.983292	0.193621
0.192215	-0.0745794	0.0223366						-0.129681	0.983451	0.193534
0.192335	-0.0748731	0.0221634						-0.129605	0.98361	0.193621
0.19237	-0.0750713	0.0209514						-0.129599	0.983625	0.193534
0.192379	-0.0751208	0.0219903						-0.129596	0.983633	0.193448
0.192397	-0.0752198	0.0202588						-0.129593	0.98364	0.193448
0.192405	-0.0752693	0.0195662						-0.12959	0.983647	0.193448
0.192478	-0.0752321	0.0202588						-0.129587	0.983655	0.193448
0.192551	-0.0751948	0.0192198						-0.129584	0.983662	0.193361
0.192771	-0.0750831	0.0188735						-0.129591	0.983624	0.193361
0.192844	-0.0750458	0.0181809						-0.129601	0.983579	0.193361
0.192917	-0.0750085	0.0188735						-0.129621	0.983488	0.193274
0.19299	-0.0749712	0.0178346						-0.129632	0.983443	0.193188
0.192915	-0.074972	0.0188735						-0.129642	0.983398	0.193188
0.192617	-0.0749755	0.017142						-0.129652	0.983352	0.193188
0.192543	-0.0749764	0.017142						-0.129662	0.983307	0.193188
0.192468	-0.0749773	0.017142						-0.129662	0.983288	0.193101
0.192394	-0.0749781	0.017142						-0.129662	0.98327	0.193015
0.192449	-0.0749724	0.017142						-0.129661	0.983261	0.193015
0.192503	-0.0749667	0.017142						-0.129661	0.983252	0.193015
0.192558	-0.0749608	0.017142						-0.129661	0.983242	0.192928
0.192613	-0.0749549	0.017142						-0.129661	0.983233	0.192928
0.192667	-0.0749489	0.017142						-0.129659	0.984073	0.192928
0.192722	-0.0749429	0.017142						-0.129658	0.984912	0.192928
0.192777	-0.0749368	0.017142						-0.129656	0.985751	0.192928
0.192831	-0.0749306	0.017142						-0.129653	0.98743	0.192755
0.192703	-0.0749344	0.017142						-0.129652	0.98827	0.192668
0.192575	-0.0749382	0.017142						-0.12965	0.989109	0.192582
0.192447	-0.074942	0.017142						-0.129648	0.989949	0.192755
0.192318	-0.0749457	0.017142						-0.131021	0.995825	0.201761
0.19219	-0.0749495	0.017142						-0.132851	1.00366	0.221504
0.192062	-0.0749533	0.017142						-0.133308	1.00562	0.223755
0.191934	-0.0749571	0.017142						-0.133288	1.0061	0.224188
0.191805	-0.0749609	0.017142						-0.133248	1.00705	0.228344
0.1919	-0.0749734	0.017142						-0.133208	1.008	0.228518
0.191995	-0.074986	0.017142						-0.133148	1.00943	0.224361
0.19209	-0.0749986	0.017142						-0.133174	1.00948	0.224881
0.192185	-0.0750111	0.017142						-0.133251	1.00963	0.217867
0.19228	-0.0750237	0.017142						-0.133277	1.00968	0.217087
0.192375	-0.0750362	0.017142						-0.133303	1.00972	0.217087
0.192541	-0.075189	0.0173152						-0.133328	1.00977	0.216135
0.192516	-0.0753166	0.0173152						-0.133354	1.00982	0.215788
0.192492	-0.0754442	0.0173152						-0.133391	1.00931	0.215529
0.192467	-0.0755718	0.0173152						-0.133428	1.00881	0.215356
0.192443	-0.0756994	0.0173152						-0.133466	1.0083	0.215182
0.192418	-0.075827	0.0173152						-0.133503	1.00779	0.215009
0.192394	-0.0759547	0.0173152						-0.13354	1.00728	0.214923
0.19237	-0.0760823	0.0173152						-0.133577	1.00677	0.214749
0.192376	-0.0761196	0.0173152						-0.133614	1.00627	0.214576
0.192382	-0.076157	0.0173152						-0.13361	1.00578	0.214663
0.192389	-0.0761943	0.0173152						-0.133568	1.0058	0.21423
0.192395	-0.0762317	0.0173152						-0.133526	1.00583	0.214143
0.192401	-0.0762691	0.0173152						-0.133484	1.00585	0.214143
0.192408	-0.0763064	0.0173152						-0.1334	1.00589	0.213883
0.192414	-0.0763438	0.0173152						-0.133316	1.00594	0.21371
0.192421	-0.0763811	0.0173152						-0.133395	1.00585	0.213624
0.192266	-0.0763085	0.0173152						-0.133474	1.00575	0.213537
0.192111	-0.0762359	0.0173152						-0.133553	1.00566	0.21345
0.191956	-0.0761632	0.0173152						-0.133632	1.00556	0.213364
0.191801	-0.0760905	0.0173152						-0.13371	1.00547	0.213277
0.191647	-0.0760177	0.0173152						-0.133868	1.00528	0.213104
0.191492	-0.075945	0.0173152						-0.133947	1.00518	0.213104
0.191337	-0.0758722	0.0173152						-0.133962	1.00516	0.212931
0.191182	-0.0757993	0.0173152						-0.13397	1.00515	0.212844
0.191126	-0.07577	0.0173152						-0.133978	1.00513	0.212844
0.19107	-0.0757407	0.0173152						-0.133993	1.00511	0.212671
0.191014	-0.0757114	0.0173152						-0.134001	1.0051	0.212671
0.190957	-0.075682	0.0173152						-0.134009	1.00508	0.212585
0.190901	-0.0756527	0.0173152						-0.133972	1.00516	0.212498
0.190845	-0.0756233	0.0173152						-0.133935	1.00525	0.212498
0.190789	-0.075594	0.0173152						-0.133898	1.00533	0.212411
0.190733	-0.0755646	0.0173152						-0.133861	1.00541	0.212411
0.190732	-0.0755739	0.0173152						-0.133787	1.00557	0.212238
0.190731	-0.0755832	0.0173152						-0.13375	1.00565	0.212238
0.190731	-0.0755925	0.0173152						-0.133713	1.00573	0.212152
0.19073	-0.0756018	0.0173152						-0.133721	1.00559	0.212152
0.19073	-0.0756112	0.0173152						-0.133728	1.00545	0.212065
0.190729	-0.0756205	0.0173152						-0.133735	1.00531	0.212065
0.190728	-0.0756298	0.0173152						-0.133742	1.00517	0.211978
0.190728	-0.0756391	0.0173152						-0.133749	1.00504	0.211978
0.190757	-0.0756186	0.0173152						-0.133756	1.0049	0.211892
0.190787	-0.0755981	0.0173152						-0.133763	1.00476	0.211892
0.190816	-0.0755776	0.0173152						-0.13377	1.00462	0.211805
0.190846	-0.0755571	0.0173152						-0.133777	1.0044	0.211805
0.190875	-0.0755366	0.0173152						-0.133784	1.00419	0.211805
0.190905	-0.0755161	0.0173152						-0.133792	1.00398	0.211719
0.190934	-0.0754956	0.0173152						-0.133799	1.00376	0.211632
0.190964	-0.0754751	0.0173152						-0.133806	1.00355	0.211632
0.191066	-0.0754993	0.0173152						-0.133813	1.00334	0.211632
0.191169	-0.0755234	0.0173152						-0.13382	1.00312	0.211632
0.191271	-0.0755476	0.0173152						-0.133825	1.00304	0.211459
0.191373	-0.0755717	0.0173152						-0.133825	1.00311	0.211372
0.191475	-0.0755959	0.0173152						-0.133824	1.00317	0.211372
0.191578	-0.0756201	0.0173152						-0.133823	1.00324	0.211372
0.19168	-0.0756442	0.0173152						-0.133822	1.00331	0.211372
0.191782	-0.0756684	0.0173152						-0.133822	1.00337	0.211372
0.191813	-0.0756099	0.0173152						-0.13382	1.00342	0.211199
0.191843	-0.0755515	0.0173152						-0.133819	1.00341	0.211199
0.191873	-0.075493	0.0173152						-0.133819	1.00339	0.211199
0.191903	-0.0754345	0.0173152						-0.133818	1.00338	0.211199
0.191933	-0.075376	0.0173152						-0.133817	1.00336	0.211112
0.191964	-0.0753175	0.0173152						-0.133817	1.00335	0.211026
0.191994	-0.0752589	0.0173152						-0.133816	1.00333	0.211026
0.192024	-0.0752004	0.0173152						-0.133815	1.00332	0.211026
0.19197	-0.075195	0.0173152						-0.133831	1.00335	0.211026
0.191915	-0.0751896	0.0173152						-0.133839	1.00337	0.210853
0.191861	-0.0751842	0.0173152						-0.133846	1.00339	0.210853
0.191807	-0.0751789	0.0173152						-0.133854	1.0034	0.210853
0.191752	-0.0751735	0.0173152						-0.13387	1.00344	0.210853
0.191698	-0.0751681	0.0173152						-0.133877	1.00345	0.210766
0.191644	-0.0751627	0.0173152						-0.133874	1.00345	0.210766
0.191589	-0.0751573	0.0173152						-0.133871	1.00344	0.21068
0.191628	-0.0751592	0.0173152						-0.133868	1.00343	0.21068
0.191667	-0.075161	0.0173152						-0.133865	1.00343	0.21068
0.191705	-0.0751629	0.0173152						-0.133862	1.00342	0.21068
0.191744	-0.0751647	0.0173152						-0.133859	1.00342	0.21068
0.191783	-0.0751666	0.0173152						-0.133856	1.00341	0.21068
0.191821	-0.0751684	0.0173152						-0.133843	1.00342	0.210593
0.19186	-0.0751702	0.0173152						-0.133812	1.00346	0.210333
0.191899	-0.075172	0.0173152						-0.133802	1.00348	0.210333
0.191849	-0.0752121	0.0173152						-0.133792	1.00349	0.210247
0.191799	-0.0752522	0.0173152						-0.133772	1.00352	0.210333
0.191749	-0.0752922	0.0173152						-0.13394	1.00571	0.2099
0.191699	-0.0753323	0.0173152						-0.134192	1.00899	0.208255
0.19165	-0.0753723	0.0173152						-0.134499	1.01283	0.224361
0.1916	-0.0754124	0.0173152						-0.134555	1.01338	0.228864
0.19155	-0.0754525	0.0173152						-0.13461	1.01393	0.23354
0.1915	-0.0754925	0.0173152						-0.134666	1.01448	0.236657
0.191504	-0.075508	0.0173152						-0.134832	1.01613	0.242286
0.191509	-0.0755235	0.0173152						-0.134909	1.01698	0.244018
0.191513	-0.0755391	0.0173152						-0.13493	1.01728	0.244191
0.191517	-0.0755546	0.0173152						-0.134952	1.01758	0.244191
0.191521	-0.0755701	0.0173152						-0.135016	1.01848	0.240987
0.191525	-0.0755856	0.0173152						-0.135059	1.01908	0.238389
0.191529	-0.0756011	0.0173152						-0.1352	1.01912	0.236657
0.191534	-0.0756166	0.0173152						-0.13527	1.01914	0.236311
0.191534	-0.0756178	0.0173152						-0.135341	1.01916	0.235532
0.191535	-0.0756189	0.0173152						-0.135411	1.01918	0.235185
0.191535	-0.0756201	0.0173152						-0.135481	1.01919	0.235445
0.191536	-0.0756213	0.0173152						-0.135551	1.01921	0.234666
0.191536	-0.0756225	0.0173152						-0.135602	1.0192	0.234579
0.191537	-0.0756237	0.0173152						-0.135582	1.01917	0.23406
0.191537	-0.0756249	0.0173152						-0.135543	1.0191	0.234492
0.191538	-0.075626	0.0173152						-0.135483	1.019	0.233367
0.191837	-0.0757169	0.0173152						-0.135464	1.01897	0.233713
0.192136	-0.0758078	0.0173152						-0.135513	1.01899	0.23354
0.192435	-0.0758987	0.0173152						-0.135538	1.019	0.232934
0.192734	-0.0759896	0.0173152						-0.135563	1.01901	0.233713
0.193033	-0.0760805	0.0173152						-0.135587	1.01902	0.232761
0.193631	-0.0762623	0.017142						-0.135612	1.01903	0.232068
0.194557	-0.0769621	0.017142						-0.135637	1.01904	0.232587
0.195183	-0.0775711	0.017142						-0.135662	1.01905	0.232501
0.19769	-0.0800069	0.0192198						-0.135685	1.01867	0.232328
0.198316	-0.0806158	0.0197393						-0.135709	1.01829	0.232154
0.199859	-0.0817592	0.0232023						-0.135721	1.0181	0.232068
0.200043	-0.0818661	0.0232023						-0.135733	1.01791	0.232068
0.200226	-0.081973	0.0232023						-0.135744	1.01772	0.231895
0.200409	-0.0820799	0.0232023						-0.135756	1.01753	0.231895
0.200414	-0.0819142	0.0232023						-0.135754	1.01743	0.231895
0.200427	-0.0814171	0.0226829						-0.135751	1.01723	0.231722
0.200435	-0.0810857	0.0207782						-0.135749	1.01713	0.231635
0.20044	-0.0809201	0.0221634						-0.135748	1.01703	0.231548
0.200444	-0.0807544	0.0218171						-0.135746	1.01693	0.231548
0.200634	-0.0809204	0.0212977						-0.135744	1.01683	0.231462
0.20073	-0.0810034	0.0221634						-0.135743	1.01673	0.231462
0.200825	-0.0810864	0.0221634						-0.135669	1.01682	0.231289
0.20111	-0.0813355	0.0204319						-0.135632	1.01687	0.231289
0.203703	-0.0826038	0.0195662						-0.135595	1.01691	0.231202
0.204536	-0.0829989	0.0195662						-0.135558	1.01696	0.231202
0.205369	-0.083394	0.0195662						-0.135485	1.01705	0.231115
0.206201	-0.083789	0.0202588						-0.135448	1.0171	0.231115
0.207034	-0.0841841	0.0195662						-0.135447	1.01707	0.230942
0.208019	-0.0845778	0.0230292						-0.135446	1.01705	0.230942
0.208323	-0.0845751	0.0238949						-0.135446	1.01703	0.230856
0.208476	-0.0845737	0.0235486						-0.135445	1.01701	0.230856
0.208628	-0.0845724	0.0238949						-0.135444	1.01699	0.230769
0.20878	-0.084571	0.0240681						-0.135443	1.01697	0.230769
0.208932	-0.0845696	0.0238949						-0.135442	1.01694	0.230769
0.209084	-0.0845682	0.0238949						-0.135447	1.01693	0.230596
0.20923	-0.0845677	0.0235486						-0.135453	1.01694	0.230596
0.209375	-0.0845671	0.0233755						-0.135458	1.01695	0.230509
0.20952	-0.0845665	0.0238949						-0.135464	1.01696	0.230509
0.209666	-0.0845659	0.0225097						-0.13547	1.01697	0.230423
0.209811	-0.0845653	0.0240681						-0.135475	1.01698	0.230423
0.209956	-0.0845647	0.021644						-0.135481	1.01699	0.230336
0.210102	-0.0845641	0.0221634						-0.135486	1.017	0.230336
0.210247	-0.0845635	0.0211245						-0.135492	1.01698	0.230336
0.210223	-0.0846976	0.0221634						-0.135498	1.01696	0.230336
0.210199	-0.0848317	0.0207782						-0.13551	1.01692	0.230163
0.210128	-0.0852339	0.0204319						-0.135516	1.01689	0.230163
0.21008	-0.0855021	0.0204319						-0.135522	1.01687	0.230163
0.210056	-0.0856362	0.0200856						-0.135528	1.01685	0.230163
0.210523	-0.0863253	0.0200856						-0.135533	1.01683	0.230076
0.21099	-0.0870144	0.0200856						-0.135523	1.0168	0.230076
0.211457	-0.0877034	0.0204319						-0.135512	1.01678	0.22999
0.211923	-0.0883925	0.0204319						-0.135501	1.01676	0.22999
0.21239	-0.0890815	0.0190467						-0.135491	1.01673	0.22999
0.213323	-0.0904594	0.0230292						-0.13548	1.01671	0.229903
0.21379	-0.0911484	0.0226829						-0.135469	1.01669	0.229903
0.214063	-0.0916106	0.0242412						-0.135458	1.01666	0.229816
0.214154	-0.0917647	0.0252802						-0.135448	1.01664	0.229816
0.214245	-0.0919188	0.0256265						-0.135448	1.01664	0.22973
0.214336	-0.0920729	0.0256265						-0.135448	1.01664	0.22973
0.214428	-0.092227	0.0256265						-0.135448	1.01664	0.22973
0.214519	-0.092381	0.025107						-0.135448	1.01664	0.22973
0.214532	-0.0922994	0.0256265						-0.135448	1.01664	0.22973
[truncated: 14,378 more rows]

## Sheet: Rib (Cotton) exp
Raw data for generating table S10 (rib)
Rib (x-stretch) data				Rib (x-stretch) data -- bin-averaged				Rib (y-stretch) data				Rib (y-stretch) data -- bin-averaged
strain (xx)	strain (yy)	stress (xx) [N/mm]		strain (xx)	strain (yy)	stress (xx) [N/mm]		strain (xx)	strain (yy)	stress (yy) [N/mm]		strain (xx)	strain (yy)	stress (yy) [N/mm]
0	0	0		0	0	0		0	0	0		3.46945e-18	0	0
0.000125397	-2.40021e-06	0		0.117567	-0.00891262	0.00150004		-5.30361e-10	3.68741e-09	0		-0.0040631	0.0355612	0.00347244
0.000250798	-4.80027e-06	0		0.422871	-0.0144567	0.00243313		0.000424786	-0.00111483	0		-0.00661294	0.0528654	0.00565161
0.000376204	-7.20016e-06	0		0.584277	-0.0173449	0.00291924		0.000566391	-0.00148645	0		-0.00816953	0.0718583	0.00698192
0.000501614	-9.5999e-06	0		0.654075	-0.0182902	0.00307833		0.000494312	-0.00148495	0		-0.00925285	0.0859137	0.00790776
0.000838149	0.000102724	0		0.644968	-0.0180052	0.00303037		0.000422236	-0.00148345	0		-0.0103829	0.128802	0.00887354
0.00117468	0.00021506	0		0.564685	-0.0172028	0.00289533		0.000350164	-0.00148195	0		-0.0120797	0.165351	0.0103237
0.00151122	0.000327409	0		0.480977	-0.0165958	0.00279316		0.000278095	-0.00148044	0		-0.0153978	0.18928	0.0131594
0.00184776	0.000439769	0		0.384772	-0.0138614	0.00233294		0.000307081	-0.00147925	0		-0.019313	0.215189	0.0165054
0.00186182	0.000450748	0		0.485855	-0.0154408	0.00259876		0.00033608	-0.00147804	0		-0.023703	0.241663	0.0202573
0.00187591	0.000461726	0		0.740783	-0.0210034	0.00353498		0.000365091	-0.00147681	0		-0.0278848	0.27054	0.0248818
0.00189	0.000472705	0		1.00694	-0.0299958	0.00504845		0.000394116	-0.00147555	0		-0.0325199	0.294439	0.0307568
0.00190411	0.000483684	0		1.14766	-0.0480218	0.00715242		0.000358738	-0.0014777	0		-0.0386766	0.321444	0.0385603
0.00151579	0.000479554	0		1.27076	-0.0737595	0.00935905		0.00032336	-0.00147984	0		-0.0460432	0.347412	0.0478973
0.00112797	0.000475424	0		1.39761	-0.108096	0.0123029		0.000287983	-0.00148197	0		-0.0555506	0.372851	0.0599478
0.000740645	0.000471294	0		1.53245	-0.131804	0.0168545		0.000252607	-0.00148409	0		-0.0654843	0.397404	0.0740592
0.000353817	0.000467164	0		1.66437	-0.160214	0.0227376		0.000307564	-0.00151644	0		-0.0704962	0.424255	0.0952686
0.000322422	0.000499929	0		1.7942	-0.189628	0.0321675		0.000362524	-0.00154879	0		-0.0768538	0.450548	0.122173
0.000291029	0.000532693	0		1.92438	-0.211205	0.0482554		0.000417487	-0.00158115	0		-0.0821067	0.477019	0.158356
0.000259636	0.000565458	0		2.05433	-0.241199	0.0781278		0.000472453	-0.0016135	0		-0.0856131	0.503711	0.21192
0.000228246	0.000598222	0		2.18682	-0.258812	0.139565		0.000418909	-0.00164393	0		-0.0936209	0.529507	0.277671
0.000142983	0.000592219	0						0.000365368	-0.00167437	0
5.77573e-05	0.000586216	0						0.000311829	-0.0017048	0
-2.74312e-05	0.000580213	0						0.000258293	-0.00173523	0
-0.000112583	0.000574211	0						0.000188977	-0.00172821	0
-0.000281064	0.000569394	0						0.000119661	-0.00172118	0
-0.000449545	0.000564577	0						5.03456e-05	-0.00171416	0
-0.000618026	0.000559761	0						-1.89691e-05	-0.00170713	0
-0.000786507	0.000554944	0						3.42474e-05	-0.00175782	0
-0.000833078	0.000545902	0						8.74639e-05	-0.00180851	0
-0.000879625	0.000536866	0						0.00014068	-0.00185921	0
-0.000926149	0.000527837	0						0.000193897	-0.0019099	0
-0.000972648	0.000518814	0						0.000204594	-0.00190875	0
-0.00103327	0.000528117	0						0.00021529	-0.0019076	0
-0.00109356	0.000537423	0						0.000225987	-0.00190644	0
-0.00115354	0.000546732	0						0.000236684	-0.00190529	0
-0.00121319	0.000556045	0						0.000230119	-0.00193365	0
-0.00109015	0.000553573	0						0.000223553	-0.00196201	0
-0.000967113	0.000551102	0						0.000216988	-0.00199036	0
-0.000844072	0.000548631	0						0.000210423	-0.00201872	0
-0.000721029	0.00054616	0						0.000229747	-0.00200359	0
-0.000959352	0.00058596	0						0.000249072	-0.00198846	0
-0.00119768	0.000625762	0						0.000268396	-0.00197334	0
-0.001436	0.000665567	0						0.000287721	-0.00195821	0
-0.00167432	0.000705373	0						0.000306681	-0.00195535	0
-0.00165162	0.000706857	0						0.000325642	-0.0019525	0
-0.00162892	0.000708357	0						0.000344602	-0.00194965	0
-0.00160621	0.000709874	0						0.000363563	-0.0019468	0
-0.00158351	0.000711409	0						0.000373909	-0.00202133	0
-0.00142255	0.000706052	0						0.000384258	-0.00209587	0
-0.00126153	0.000700696	0						0.00039461	-0.00217041	0
-0.00110045	0.00069534	0						0.000404963	-0.00224494	0
-0.000939298	0.000689984	0						0.000394288	-0.00227853	0
-0.000932321	0.000738744	0						0.000383624	-0.00231209	0
-0.000925328	0.000787506	0						0.000372971	-0.00234563	0
-0.000918317	0.000836268	0						0.000362329	-0.00237915	0
-0.000911289	0.000885032	0						0.000816386	-0.00067902	0
-0.000510381	0.000912162	0						0.00127044	0.00102113	0
-0.000109414	0.000939306	0						0.0017245	0.00272131	0
0.000291613	0.000966465	0						0.00217856	0.00442151	0
0.000692698	0.000993639	0						0.00229553	0.00476141	0
0.00836511	0.00123676	0						0.00241251	0.00510132	0.000911564
0.0160381	0.0014802	0						0.00264651	0.00578113	0.000797619
0.0237115	0.00172395	0						0.00277688	0.00566884	0.000797619
0.0313855	0.00196803	0.000899221						0.00290725	0.00555656	0.000797619
0.0363124	0.00203818	0.000899221						0.00303764	0.00544428	0.000797619
0.0412397	0.00210834	0.000899221						0.00316804	0.00533202	0.000797619
0.0461671	0.0021785	0.00129888						0.0032169	0.00554529	0.000569728
0.0510949	0.00224866	0.00129888						0.00326575	0.00575856	0.000569728
0.0557431	0.00226519	0.00139879						0.00331461	0.00597184	0.000455782
0.0603914	0.00228181	0.00139879						0.00336347	0.00618513	0.000455782
0.0650397	0.00229851	0.00129888						0.00328294	0.00619273	0.000455782
0.0696882	0.0023153	0.00129888						0.00320242	0.00620034	0.000455782
0.0704505	0.0024571	0.00139879						0.0031219	0.00620794	0.000455782
0.0712128	0.00259891	0.00139879						0.0030414	0.00621555	0.000455782
0.0719751	0.00274071	0.00139879						0.00302067	0.00616129	0.000455782
0.0727375	0.00288252	0.00139879						0.00299994	0.00610704	0.000455782
0.0726028	0.00297931	0.00139879						0.00297922	0.00605279	0.000455782
0.0723337	0.00317299	0.00109905						0.00295849	0.00599854	0.000455782
0.0734441	0.00328776	0.000899221						0.00291256	0.0060683	0.000455782
0.074689	0.00330566	0.000799308						0.00286663	0.00613806	0.000455782
0.0759339	0.00332359	0.000799308						0.00282073	0.00620782	0.000455782
0.0771789	0.00334155	0.000799308						0.00277483	0.00627759	0.000455782
0.0769273	0.00335466	0.000799308						0.00278312	0.00627465	0.000455782
0.0766756	0.00336777	0.000799308						0.00279141	0.00627171	0.000455782
0.076424	0.00338088	0.000799308						0.00279971	0.00626878	0.000455782
0.0761724	0.003394	0.000799308						0.002808	0.00626585	0.000455782
0.0757418	0.00343074	0.000799308						0.00281182	0.00618454	0.000455782
0.0753112	0.00346748	0.000799308						0.00281563	0.00610325	0.000455782
0.0748807	0.00350422	0.000799308						0.00281945	0.00602198	0.000455782
0.0744502	0.00354097	0.000799308						0.00282327	0.00594073	0.000455782
0.0742861	0.00362311	0.000799308						0.00279246	0.00598706	0.000455782
0.0741219	0.00370527	0.000799308						0.00276166	0.00603339	0.000455782
0.0739577	0.00378745	0.000799308						0.00273087	0.00607973	0.000455782
0.0737936	0.00386965	0.000799308						0.0027001	0.00612606	0.000341837
0.0736548	0.00385118	0.000799308						0.00269682	0.00623334	0.000341837
0.0735162	0.00383271	0.000699394						0.00269354	0.00634062	0.000341837
0.0733775	0.00381424	0.000699394						0.00269025	0.0064479	0.000341837
0.0732389	0.00379578	0.000699394						0.00268697	0.00655518	0.000341837
0.0730749	0.0037694	0.000699394						0.00282243	0.00659359	0.000341837
0.072911	0.00374302	0.000699394						0.00295794	0.00663199	0.000341837
0.0727471	0.00371665	0.000699394						0.00309349	0.0066704	0.000341837
0.0725831	0.00369028	0.000699394						0.00322908	0.00670881	0.000341837
0.072776	0.00363229	0.000699394						0.00317399	0.00673758	0.000341837
0.0729689	0.0035743	0.000699394						0.00311892	0.00676634	0.000341837
0.0731619	0.00351631	0.000699394						0.00306387	0.0067951	0.000341837
0.0733548	0.00345833	0.000499567						0.00300884	0.00682387	0.000341837
0.0731366	0.00344746	0.000599481						0.00292821	0.00685218	0.000341837
0.0729185	0.00343661	0.000599481						0.00284758	0.0068805	0.000341837
0.0727003	0.00342578	0.000499567						0.00276695	0.00690881	0.000341837
0.0724822	0.00341496	0.000499567						0.00268632	0.00693712	0.000341837
0.0723055	0.00337773	0.000499567						0.00262259	0.00693597	0.000341837
0.0721288	0.00334051	0.000499567						0.00255885	0.00693482	0.000341837
0.0719522	0.0033033	0.000499567						0.00249512	0.00693366	0.000341837
0.0717756	0.0032661	0.000499567						0.00243138	0.00693251	0.000341837
0.0718834	0.00324679	0.000499567						0.00236662	0.0069192	0.000341837
0.0719912	0.00322749	0.000499567						0.00230187	0.00690589	0.000341837
0.0720991	0.0032082	0.000499567						0.00223711	0.00689258	0.000341837
0.0722069	0.00318891	0.000499567						0.00217235	0.00687927	0.000341837
0.0721604	0.00325669	0.000499567						0.00216061	0.00680345	0.000341837
0.0721138	0.00332447	0.000499567						0.00214888	0.00672763	0.000341837
0.0720673	0.00339226	0.000599481						0.00213715	0.00665181	0.000341837
0.0720207	0.00346004	0.000599481						0.00212543	0.006576	0.000341837
0.072231	0.00348435	0.000599481						0.00211748	0.00654013	0.000341837
0.0724413	0.00350867	0.000599481						0.00210954	0.00650426	0.000341837
0.0726515	0.00353299	0.000599481						0.0021016	0.0064684	0.000341837
0.0728618	0.00355732	0.0805303						0.00209365	0.00643253	0.000341837
0.0729291	0.00354158	0.000599481						0.002118	0.00646371	0.000341837
0.0729964	0.00352583	0.000599481						0.00214235	0.00649489	0.000341837
0.0730637	0.00351009	0.000599481						0.00216669	0.00652608	0.000341837
0.073131	0.00349436	0.000599481						0.00219104	0.00655727	0.000341837
0.0730989	0.00349944	0.000599481						0.00220556	0.00659547	0.000341837
0.0730667	0.00350452	0.000599481						0.00222008	0.00663368	0.000341837
0.0730345	0.00350961	0.000599481						0.0022346	0.00667189	0.000341837
0.0730023	0.0035147	0.000599481						0.00224912	0.00671009	0.000341837
0.0729926	0.00351958	0.000599481						0.00222738	0.00672629	0.000341837
0.0729828	0.00352445	0.000599481						0.00220565	0.0067425	0.000341837
0.0729731	0.00352933	0.000599481						0.00218392	0.00675871	0.000341837
0.0729634	0.00353421	0.000599481						0.00216219	0.00677492	0.000341837
0.0728957	0.00354184	0.0804303						0.00215139	0.00683251	0.000341837
0.072828	0.00354946	0.0804303						0.0021406	0.0068901	0.000341837
0.0727603	0.00355709	0.0804303						0.00212982	0.0069477	0.000341837
0.0726927	0.00356471	0.0804303						0.00211905	0.00700529	0.000341837
0.0724655	0.00355015	0.0804303						0.00271209	0.00826202	0.000341837
0.0722383	0.00353559	0.0804303						0.00330518	0.00951899	0.000341837
0.0720111	0.00352103	0.0804303						0.00389834	0.0107762	0.000341837
0.071784	0.00350648	0.000499567						0.00449154	0.0120337	0.000341837
0.0719017	0.00348096	0.000499567						0.00573896	0.0143927	0.000341837
0.0720195	0.00345543	0.000499567						0.00698656	0.0167519	0.000341837
0.0721372	0.00342991	0.000499567						0.00823435	0.0191112	0.000341837
0.0722551	0.00340438	0.0804303						0.00948233	0.0214707	0.000911564
0.0726874	0.00340421	0.000499567						0.00976	0.0223132	0.00205102
0.0731198	0.00340404	0.000499567						0.0100377	0.0231557	0.00148129
0.0735522	0.00340387	0.000499567						0.0103155	0.0239982	0.00148129
0.0739846	0.0034037	0.000499567						0.0105934	0.0248409	0.00216497
0.0742898	0.0033561	0.000599481						0.0107727	0.0247535	0.00227891
0.074595	0.00330849	0.000599481						0.010952	0.0246662	0.00227891
0.0749003	0.00326088	0.000599481						0.0111313	0.0245789	0.00227891
0.0752056	0.00321328	0.000599481						0.0113107	0.0244916	0.00205102
0.0806083	0.00335209	0.000599481						0.0113158	0.0244393	0.00205102
0.0860111	0.00349091	0.000899221						0.0113209	0.024387	0.00205102
0.091414	0.00362974	0.000899221						0.0113261	0.0243347	0.00182313
0.096817	0.00376857	0.00179844						0.0113313	0.0242824	0.00182313
0.103683	0.00411791	0.00179844						0.0124941	0.0262887	0.00182313
0.11055	0.00446727	0.00189836						0.0136571	0.0282951	0.00193707
0.117416	0.00481666	0.00189836						0.0148204	0.0303016	0.00193707
0.124283	0.00516606	0.00169853						0.0172761	0.0348607	0.00193707
0.131747	0.00549611	0.00169853						0.0185685	0.0374132	0.00307653
0.155346	0.00656331	0.00289749						0.0198609	0.0399658	0.00307653
0.155949	0.00660164	0.00249784						0.0211535	0.0425183	0.00421598
0.156551	0.00663999	0.00259775						0.0213675	0.0434867	0.0111667
0.156513	0.00664459	0.00259775						0.0215815	0.0444551	0.00672279
0.156474	0.0066492	0.00259775						0.0217956	0.0454236	0.00660884
0.156436	0.00665383	0.00279758						0.0220096	0.046392	0.0077483
0.156397	0.00665847	0.00279758						0.02191	0.0462556	0.0077483
0.156495	0.00664095	0.00279758						0.0218105	0.0461192	0.00888775
0.156594	0.00662342	0.00179844						0.0217109	0.0459829	0.00820408
0.156692	0.0066059	0.00189836						0.0216114	0.0458465	0.00820408
0.15679	0.00658837	0.00189836						0.0215713	0.0459352	0.0077483
0.156585	0.00665751	0.00139879						0.0215513	0.0459795	0.00660884
0.15638	0.00672664	0.00139879						0.0215313	0.0460239	0.00615306
0.156176	0.00679579	0.00129888						0.0214475	0.0458905	0.00569728
0.155973	0.00686493	0.00129888						0.0214057	0.0458238	0.00569728
0.157185	0.00682998	0.00129888						0.0213638	0.0457571	0.00569728
0.158398	0.00679503	0.00129888						0.0213492	0.0458148	0.00569728
0.15961	0.00676008	0.00119896						0.0213346	0.0458725	0.00569728
0.160823	0.00672515	0.00119896						0.02132	0.0459302	0.00569728
0.168108	0.0069846	0.00119896						0.0213053	0.0459879	0.00569728
0.175394	0.00724443	0.00119896						0.0213198	0.046042	0.00558333
0.182679	0.00750462	0.00119896						0.0213342	0.0460961	0.00558333
0.189965	0.00776519	0.00179844						0.0213487	0.0461503	0.00558333
0.194347	0.0080759	0.00179844						0.0213631	0.0462044	0.00558333
0.203112	0.00869836	0.00199827						0.0214166	0.0462234	0.00558333
0.207495	0.00901009	0.00199827						0.02147	0.0462425	0.00558333
0.209503	0.00927068	0.00189836						0.0215235	0.0462615	0.00558333
0.211512	0.00953133	0.00189836						0.0215769	0.0462805	0.00558333
0.21352	0.00979203	0.00199827						0.0215802	0.0463029	0.00558333
0.215528	0.0100528	0.00199827						0.0215835	0.0463253	0.00558333
0.215293	0.0100447	0.00199827						0.0215868	0.0463477	0.00546939
0.214587	0.0100205	0.00189836						0.0215901	0.0463701	0.00546939
0.215076	0.00986834	0.00189836						0.0217301	0.0463869	0.00546939
0.215565	0.00971623	0.00129888						0.0218702	0.0464037	0.00546939
0.216054	0.00956421	0.00129888						0.0220102	0.0464204	0.00546939
0.216143	0.00945194	0.000999135						0.0221503	0.0464372	0.00546939
0.215743	0.0094916	0.000999135						0.0221526	0.0464781	0.00546939
0.215343	0.00953127	0.000999135						0.022155	0.046519	0.00546939
0.214943	0.00957095	0.000999135						0.0221573	0.0465599	0.00546939
0.21498	0.00958107	0.000999135						0.0221597	0.0466008	0.00546939
0.215017	0.00959119	0.000999135						0.0221586	0.046513	0.00546939
0.215054	0.00960132	0.000999135						0.0221575	0.0464251	0.00546939
0.215091	0.00961144	0.000999135						0.0221564	0.0463373	0.00546939
0.215142	0.00953558	0.000999135						0.0221553	0.0462494	0.00546939
0.215193	0.00945972	0.000999135						0.0221299	0.0463033	0.00546939
0.215244	0.00938387	0.000999135						0.0221045	0.0463573	0.00546939
0.215295	0.00930801	0.000999135						0.0220791	0.0464112	0.00546939
0.21567	0.00945155	0.000999135						0.0220537	0.0464652	0.00546939
0.216045	0.0095951	0.000899221						0.0222242	0.0463934	0.00546939
0.21642	0.00973867	0.000899221						0.0223948	0.0463216	0.00546939
0.216795	0.00988224	0.000899221						0.0225654	0.0462498	0.00546939
0.216329	0.00987348	0.000899221						0.0227359	0.0461781	0.00546939
0.215862	0.00986472	0.000899221						0.0226082	0.0461398	0.00546939
0.215395	0.00985596	0.000899221						0.0224806	0.0461015	0.00546939
0.214929	0.00984719	0.000899221						0.0223529	0.0460633	0.00546939
0.215132	0.00968752	0.000899221						0.0222252	0.046025	0.00546939
0.215336	0.00952786	0.000899221						0.0223762	0.045982	0.00546939
0.215539	0.0093682	0.000899221						0.0225273	0.045939	0.00546939
0.215742	0.00920854	0.000899221						0.0226784	0.0458961	0.00546939
0.215405	0.00915542	0.000899221						0.0228295	0.0458531	0.00546939
0.215068	0.0091023	0.000899221						0.0226703	0.0458662	0.00546939
0.21473	0.00904918	0.000899221						0.0225112	0.0458793	0.00546939
0.214393	0.00899606	0.000899221						0.0223521	0.0458925	0.00546939
0.214731	0.00898853	0.000899221						0.0221929	0.0459056	0.00546939
0.215068	0.00898101	0.000899221						0.0221927	0.0458901	0.00546939
0.215406	0.00897348	0.000899221						0.0221926	0.0458746	0.00546939
0.215744	0.00896595	0.000899221						0.0221924	0.045859	0.00546939
0.215893	0.00897273	0.000899221						0.0221922	0.0458435	0.00546939
0.216042	0.00897951	0.000899221						0.0221981	0.0458422	0.00546939
0.216191	0.0089863	0.000899221						0.0222039	0.0458409	0.00546939
0.21634	0.00899308	0.000899221						0.0222098	0.0458396	0.00546939
0.215723	0.00908597	0.000799308						0.0222156	0.0458383	0.00546939
0.215106	0.00917886	0.000799308						0.0224623	0.0460463	0.00546939
0.214489	0.00927176	0.000799308						0.0227089	0.0462542	0.00535544
0.213872	0.00936466	0.000799308						0.0229556	0.0464622	0.00535544
0.213766	0.00938026	0.000799308						0.0232023	0.0466701	0.00535544
0.21366	0.00939587	0.000799308						0.0231701	0.0467679	0.00535544
0.213553	0.00941148	0.000799308						0.0231379	0.0468657	0.00535544
0.213447	0.0094271	0.000799308						0.0231056	0.0469636	0.00535544
0.213496	0.00939082	0.000799308						0.0230734	0.0470614	0.00535544
0.213546	0.00935456	0.000799308						0.0229731	0.0470314	0.00535544
0.213595	0.00931831	0.000799308						0.0228728	0.0470013	0.00535544
0.213644	0.00928207	0.000799308						0.0227725	0.0469713	0.00535544
0.213837	0.00928986	0.000799308						0.0226722	0.0469413	0.00535544
0.214031	0.00929767	0.000799308						0.0227243	0.0469838	0.00535544
0.214225	0.0093055	0.000799308						0.0227765	0.0470263	0.00535544
0.214419	0.00931335	0.000799308						0.0228286	0.0470688	0.00535544
0.214374	0.00930773	0.000799308						0.0228807	0.0471113	0.00535544
0.214329	0.00930211	0.000799308						0.0228757	0.0470515	0.00535544
0.214284	0.00929649	0.000799308						0.0228706	0.0469916	0.00535544
0.214239	0.00929087	0.000799308						0.0228656	0.0469318	0.00535544
0.214322	0.00929593	0.000799308						0.0228606	0.046872	0.00535544
0.214406	0.00930099	0.000799308						0.0228315	0.0467733	0.00535544
0.214489	0.00930606	0.000799308						0.0228024	0.0466746	0.00535544
0.214573	0.00931112	0.000799308						0.0227734	0.046576	0.00535544
0.214514	0.0093097	0.000799308						0.0227443	0.0464773	0.00535544
0.214455	0.00930828	0.000799308						0.022721	0.0464323	0.00535544
0.214395	0.00930686	0.000799308						0.0226977	0.0463873	0.00535544
0.214336	0.00930544	0.000799308						0.0226745	0.0463423	0.00512755
0.214296	0.0093037	0.000799308						0.0226512	0.0462973	0.00512755
0.214256	0.00930197	0.000799308						0.023947	0.0492215	0.00512755
0.214216	0.00930024	0.000799308						0.0252429	0.0521458	0.00558333
0.214176	0.00929851	0.000799308						0.0265387	0.0550703	0.00558333
0.214	0.00929411	0.000799308						0.0278346	0.0579948	0.00512755
0.213825	0.00928973	0.000799308						0.0282858	0.0599783	0.006267
0.21365	0.00928538	0.000799308						0.0296396	0.0659287	0.0101412
0.213475	0.00928104	0.000799308						0.0296915	0.0662444	0.0112806
0.21346	0.00928055	0.000799308						0.0297434	0.0665602	0.0111667
0.213445	0.00928005	0.000799308						0.0297954	0.0668759	0.0111667
0.21343	0.00927955	0.000799308						0.0298473	0.0671916	0.0111667
0.213415	0.00927905	0.000799308						0.0298668	0.0671875	0.0112806
0.213693	0.00928523	0.000799308						0.0298863	0.0671834	0.0112806
0.213971	0.00929141	0.000799308						0.0299059	0.0671793	0.0111667
0.214249	0.00929759	0.000799308						0.0299254	0.0671752	0.00888775
0.214527	0.00930376	0.000799308						0.0298742	0.0673254	0.00786224
0.214375	0.0092989	0.000799308						0.0298487	0.0674005	0.00672279
0.214224	0.00929404	0.000799308						0.0301557	0.0698596	0.0064949
0.214072	0.00928918	0.000799308						0.0304885	0.0722436	0.0064949
0.21392	0.00928431	0.000799308						0.0308219	0.0746277	0.0064949
0.213984	0.00928259	0.000799308						0.0311559	0.0770118	0.0064949
0.214049	0.00928087	0.000799308						0.031027	0.0798827	0.00672279
0.214113	0.00927916	0.000799308						0.0309629	0.0813182	0.0101412
0.214177	0.00927745	0.000799308						0.0308991	0.0827536	0.0101412
0.219201	0.00958599	0.000799308						0.0308675	0.0842896	0.0100272
0.224224	0.00989461	0.000799308						0.030836	0.0858255	0.0123061
0.229247	0.0102033	0.000799308						0.0308045	0.0873614	0.0117364
0.23427	0.0105121	0.000799308						0.0307731	0.0888974	0.0117364
0.241115	0.0108343	0.000899221						0.0307676	0.0889247	0.0128758
0.24796	0.0111566	0.00139879						0.0307622	0.0889521	0.0128758
0.254805	0.011479	0.00139879						0.0307567	0.0889794	0.0128758
0.264482	0.0118653	0.00189836						0.0307255	0.0889861	0.0111667
0.270148	0.0119934	0.00209818						0.0306996	0.0889655	0.0101412
0.272981	0.0120576	0.00209818						0.0306738	0.0889448	0.0101412
0.273208	0.0120903	0.00189836						0.030648	0.0889242	0.0090017
0.273322	0.0121067	0.00179844						0.0307235	0.0890733	0.00843197
0.273436	0.0121231	0.00159862						0.030799	0.0892224	0.00843197
0.273287	0.0121582	0.0014987						0.0308745	0.0893716	0.00843197
0.273138	0.0121933	0.00129888						0.03095	0.0895207	0.00831802
0.272989	0.0122284	0.00129888						0.0307626	0.0896382	0.00831802
0.27284	0.0122636	0.000899221						0.0305753	0.0897557	0.00831802
0.272956	0.0122939	0.000899221						0.030388	0.0898731	0.00809013
0.273073	0.0123242	0.000799308						0.0302006	0.0899906	0.00809013
0.273189	0.0123545	0.000799308						0.0302883	0.0900042	0.00809013
0.273305	0.0123848	0.000699394						0.030376	0.0900177	0.00809013
0.273195	0.0125044	0.000699394						0.0304637	0.0900313	0.00809013
0.273085	0.012624	0.000799308						0.0305514	0.0900448	0.00809013
0.272975	0.0127436	0.000799308						0.0304684	0.0899339	0.00809013
0.272866	0.0128632	0.000699394						0.0303853	0.0898229	0.00809013
0.27991	0.0133658	0.000699394						0.0303022	0.089712	0.00809013
0.286955	0.0138683	0.000699394						0.0302191	0.0896011	0.00809013
0.294	0.0143709	0.000699394						0.0302027	0.0896623	0.00809013
0.301045	0.0148736	0.00029974						0.0301863	0.0897234	0.00809013
0.305506	0.0151796	0.00129888						0.0301699	0.0897846	0.00809013
0.309967	0.0154857	0.00189836						0.0301535	0.0898458	0.00809013
0.31443	0.0157918	0.00159862						0.0301833	0.0898342	0.00809013
0.318893	0.0160979	0.00159862						0.0302132	0.0898227	0.00809013
0.320533	0.0161775	0.00159862						0.030243	0.0898112	0.00809013
0.322174	0.0162571	0.00179844						0.0302728	0.0897996	0.00809013
0.323814	0.0163367	0.00179844						0.0302695	0.089802	0.00809013
0.325455	0.0164163	0.00179844						0.0302661	0.0898043	0.00809013
0.325642	0.0166033	0.00189836						0.0302627	0.0898066	0.00809013
0.325828	0.0167904	0.00189836						0.0302593	0.0898089	0.00809013
0.326016	0.0169777	0.00189836						0.0303146	0.0898339	0.00809013
0.326204	0.017165	0.00129888						0.03037	0.089859	0.00809013
0.326544	0.0171447	0.00119896						0.0304253	0.089884	0.00809013
0.326885	0.0171244	0.00119896						0.0304806	0.089909	0.00809013
0.327226	0.0171041	0.00119896						0.0304016	0.0899716	0.00809013
0.327574	0.0170036	0.00179844						0.0303226	0.0900342	0.00809013
0.327582	0.0169234	0.000899221						0.0302435	0.0900968	0.00809013
0.32759	0.0168432	0.000899221						0.0301645	0.0901594	0.00809013
0.327597	0.0167631	0.000899221						0.0302445	0.0901646	0.00809013
0.327375	0.0168857	0.000899221						0.0303245	0.0901698	0.00809013
0.327153	0.0170082	0.000899221						0.0304046	0.0901751	0.00809013
0.32693	0.0171308	0.000899221						0.0304846	0.0901803	0.00797619
0.326708	0.0172534	0.000799308						0.030477	0.0901289	0.00797619
0.3264	0.0171625	0.000799308						0.0304694	0.0900775	0.00797619
0.326092	0.0170716	0.000799308						0.0304617	0.0900262	0.00797619
0.325785	0.0169807	0.000799308						0.0304541	0.0899748	0.00797619
0.325477	0.0168898	0.000799308						0.0304637	0.0899282	0.00797619
0.325488	0.0168507	0.000799308						0.0304733	0.0898815	0.00797619
0.3255	0.0168116	0.000799308						0.0304829	0.0898349	0.00797619
0.325512	0.0167725	0.000799308						0.0304925	0.0897883	0.00797619
0.325523	0.0167334	0.000799308						0.0304836	0.0897841	0.00797619
0.325461	0.0168	0.000799308						0.0304747	0.08978	0.00797619
0.325399	0.0168666	0.000799308						0.0304659	0.0897758	0.00797619
0.325337	0.0169331	0.000799308						0.030457	0.0897717	0.00797619
0.325276	0.0169997	0.000799308						0.0304651	0.0897702	0.00797619
0.325293	0.0169181	0.000799308						0.0304733	0.0897687	0.00797619
0.325311	0.0168365	0.000799308						0.0304814	0.0897672	0.00797619
0.325328	0.0167549	0.000799308						0.0304896	0.0897657	0.00797619
0.325346	0.0166733	0.000799308						0.0304735	0.0897638	0.00797619
0.32535	0.0166834	0.000799308						0.0304574	0.0897619	0.00797619
0.325353	0.0166935	0.000799308						0.0304413	0.0897601	0.00797619
0.325357	0.0167036	0.000799308						0.0304252	0.0897582	0.00797619
0.325361	0.0167138	0.000799308						0.030434	0.0897675	0.00797619
0.325511	0.0165644	0.000799308						0.0304428	0.0897769	0.00797619
0.32566	0.016415	0.000799308						0.0304516	0.0897863	0.00797619
0.32581	0.0162656	0.000799308						0.0304604	0.0897957	0.00797619
0.32596	0.0161162	0.000799308						0.0304492	0.0897033	0.00797619
0.325779	0.0162677	0.000799308						0.030438	0.089611	0.00797619
0.325599	0.0164192	0.000799308						0.0304268	0.0895186	0.00797619
0.325419	0.0165707	0.000699394						0.0304156	0.0894263	0.00797619
0.325238	0.0167222	0.000699394						0.0304226	0.0894079	0.00797619
0.325234	0.0167163	0.000699394						0.0304295	0.0893894	0.00797619
0.325229	0.0167105	0.000699394						0.0304365	0.0893711	0.00797619
0.325224	0.0167046	0.000699394						0.0304435	0.0893527	0.00797619
0.32522	0.0166988	0.000699394						0.0303158	0.0893549	0.00797619
0.325225	0.0166946	0.000699394						0.0301881	0.0893571	0.00797619
0.32523	0.0166904	0.000699394						0.0300605	0.0893592	0.00797619
0.325234	0.0166862	0.000699394						0.0299328	0.0893614	0.00797619
0.325239	0.0166819	0.000699394						0.0299418	0.0893392	0.00797619
0.325299	0.0166825	0.000699394						0.0299508	0.089317	0.00797619
0.325359	0.016683	0.000599481						0.0299598	0.0892947	0.00797619
0.325419	0.0166836	0.000599481						0.0299688	0.0892725	0.00786224
0.325479	0.0166842	0.000599481						0.0297734	0.0914144	0.00786224
0.325476	0.0166863	0.000599481						0.0295781	0.0935564	0.00786224
0.325472	0.0166885	0.000599481						0.0293829	0.0956983	0.00786224
0.325469	0.0166907	0.000599481						0.0291878	0.0978403	0.00786224
0.325465	0.0166929	0.000599481						0.0290363	0.10037	0.0101412
0.325491	0.0168275	0.000599481						0.0288851	0.1029	0.0101412
0.325517	0.0169622	0.000599481						0.0287342	0.105431	0.0101412
0.325543	0.0170968	0.000599481						0.028431	0.109495	0.0135595
0.325568	0.0172314	0.000599481						0.0282784	0.111028	0.0135595
0.325574	0.0172018	0.000599481						0.0281259	0.112561	0.0135595
0.325579	0.0171721	0.000599481						0.0279734	0.114095	0.0135595
0.325585	0.0171424	0.000599481						0.0278513	0.113922	0.0124201
0.32559	0.0171128	0.000599481						0.0277292	0.11375	0.0124201
0.325596	0.0169989	0.000599481						0.0276072	0.113577	0.0124201
0.325601	0.0168849	0.000599481						0.0274852	0.113405	0.0124201
0.325607	0.016771	0.000599481						0.0274531	0.113558	0.0123061
0.325612	0.0166571	0.000599481						0.027421	0.113712	0.0123061
0.326097	0.0167656	0.000599481						0.0273888	0.113866	0.0123061
0.326583	0.0168741	0.000599481						0.0273567	0.11402	0.0123061
0.327068	0.0169826	0.000599481						0.0274631	0.114254	0.0111667
0.327553	0.0170911	0.000599481						0.0275695	0.114489	0.0111667
0.327285	0.0170388	0.000599481						0.027676	0.114724	0.0111667
0.327016	0.0169865	0.000599481						0.0277824	0.114959	0.0110527
0.326747	0.0169342	0.000599481						0.0270551	0.11727	0.0110527
0.326478	0.016882	0.000799308						0.0263277	0.119582	0.0110527
0.331383	0.0172633	0.000799308						0.0256005	0.121894	0.0110527
0.336289	0.0176447	0.000699394						0.0238107	0.128847	0.0124201
0.341194	0.0180261	0.000699394						0.0227488	0.133489	0.012648
0.346099	0.0184076	0.000899221						0.0222539	0.134303	0.012648
0.351507	0.0187834	0.000899221						0.0217591	0.135117	0.0135595
0.356915	0.0191593	0.00129888						0.0212644	0.135931	0.0135595
0.362323	0.0195352	0.00129888						0.0207697	0.136745	0.0135595
0.368647	0.019987	0.00189836						0.0208612	0.137036	0.0131037
0.369564	0.0200628	0.00179844						0.0209526	0.137328	0.0131037
0.37048	0.0201387	0.00179844						0.0210441	0.137619	0.0131037
0.371397	0.0202145	0.00179844						0.0211356	0.13791	0.0128758
0.371388	0.0202109	0.00179844						0.0205731	0.137735	0.0123061
0.371379	0.0202073	0.00159862						0.0202918	0.137648	0.0123061
0.371362	0.0202002	0.00189836						0.0200106	0.13756	0.0124201
0.372037	0.019975	0.00189836						0.020272	0.1374	0.0124201
0.372374	0.0198625	0.000899221						0.0204026	0.13732	0.0120782
0.372712	0.01975	0.000899221						0.0205333	0.13724	0.0123061
0.372864	0.0198312	0.000799308						0.0204307	0.137246	0.0121922
0.373016	0.0199125	0.000599481						0.0203281	0.137252	0.0121922
0.373168	0.0199938	0.000599481						0.0202255	0.137257	0.0121922
0.37332	0.0200751	0.000599481						0.0201229	0.137263	0.0121922
0.37592	0.0202139	0.000499567						0.02016	0.137425	0.0121922
0.37852	0.0203529	0.000499567						0.020197	0.137587	0.0121922
0.38112	0.0204921	0.000499567						0.020234	0.13775	0.0121922
0.383721	0.0206316	0.000499567						0.020271	0.137912	0.0120782
0.387601	0.0211389	0.000499567						0.0202788	0.137819	0.0120782
0.391482	0.0216464	0.000499567						0.0202866	0.137726	0.0120782
0.395363	0.0221542	0.000899221						0.0202944	0.137633	0.0120782
0.399244	0.0226621	0.00139879						0.0203024	0.13754	0.0119643
0.401453	0.0226634	0.00169853						0.0202302	0.137472	0.0119643
0.405871	0.0226669	0.00189836						0.0201581	0.137405	0.0119643
0.408081	0.0226692	0.00279758						0.020086	0.137338	0.0119643
0.408389	0.0225422	0.0021981						0.0200139	0.137271	0.0119643
0.408698	0.0224152	0.0021981						0.019985	0.13734	0.0119643
0.409007	0.0222882	0.0021981						0.0199561	0.137409	0.0118503
0.409325	0.0222041	0.00279758						0.0199272	0.137478	0.0118503
0.409332	0.022247	0.00189836						0.0198983	0.137547	0.0118503
0.40934	0.0222899	0.00189836						0.0198818	0.137425	0.0118503
0.409349	0.0223327	0.00189836						0.0198653	0.137304	0.0118503
0.408783	0.0222191	0.00189836						0.0198487	0.137182	0.0118503
0.408216	0.0221055	0.0014987						0.0198322	0.137061	0.0118503
0.407084	0.0218784	0.00189836						0.0198182	0.137095	0.0118503
0.407102	0.021793	0.00129888						0.0198041	0.137128	0.0118503
0.40712	0.0217076	0.00129888						0.0197901	0.137162	0.0118503
0.407139	0.0216221	0.00119896						0.019776	0.137195	0.0117364
0.407157	0.0215367	0.00119896						0.0198239	0.137298	0.0117364
0.40702	0.0214835	0.00119896						0.0198718	0.137401	0.0117364
0.406884	0.0214303	0.00119896						0.0199197	0.137503	0.0117364
0.406748	0.0213771	0.00119896						0.0199676	0.137606	0.0117364
0.406612	0.0213239	0.00119896						0.0200341	0.137604	0.0117364
0.406603	0.0213384	0.00119896						0.0201006	0.137602	0.0117364
0.406594	0.0213528	0.00109905						0.0201671	0.1376	0.0117364
0.406585	0.0213673	0.00109905						0.0202336	0.137598	0.0117364
0.406576	0.0213817	0.00109905						0.0202302	0.137602	0.0117364
0.406193	0.0213941	0.00109905						0.0202269	0.137606	0.0117364
0.40581	0.0214064	0.00109905						0.0202235	0.13761	0.0117364
0.405427	0.0214187	0.00109905						0.0202201	0.137615	0.0117364
0.405044	0.0214311	0.00109905						0.0202091	0.137612	0.0117364
0.40512	0.0214185	0.00109905						0.0201982	0.137609	0.0117364
0.405196	0.0214059	0.00109905						0.0201873	0.137606	0.0117364
0.405272	0.0213934	0.0810298						0.0201763	0.137603	0.0117364
0.405348	0.0213808	0.0810298						0.0201873	0.137652	0.0117364
0.405482	0.0213803	0.00109905						0.0201984	0.137701	0.0117364
0.405616	0.0213799	0.0810298						0.0202094	0.13775	0.0117364
0.405749	0.0213794	0.000999135						0.0202204	0.137799	0.0117364
0.405883	0.0213789	0.000999135						0.0202891	0.137843	0.0117364
0.406057	0.0213758	0.0809299						0.0203577	0.137888	0.0117364
0.406231	0.0213728	0.0809299						0.0204264	0.137932	0.0117364
0.406406	0.0213697	0.0809299						0.0204951	0.137976	0.0117364
0.40658	0.0213667	0.0809299						0.0204061	0.138105	0.0117364
0.406765	0.0214034	0.0809299						0.0203171	0.138234	0.0117364
0.406951	0.02144	0.0809299						0.0202282	0.138363	0.0117364
0.407136	0.0214767	0.0809299						0.0201393	0.138492	0.0117364
0.407321	0.0215134	0.000999135						0.0201034	0.138448	0.0117364
0.407362	0.0215198	0.000999135						0.0200676	0.138405	0.0117364
0.407402	0.0215262	0.000999135						0.0200317	0.138361	0.0116224
0.407442	0.0215327	0.000999135						0.0199959	0.138318	0.0116224
0.407483	0.0215391	0.000999135						0.0199174	0.138339	0.0116224
0.407322	0.0215302	0.000999135						0.0198389	0.13836	0.0116224
0.40716	0.0215212	0.000999135						0.0197604	0.138382	0.0116224
0.406999	0.0215123	0.000999135						0.0196819	0.138403	0.0116224
0.406837	0.0215035	0.000999135						0.0198964	0.138333	0.0116224
0.407069	0.0215541	0.000999135						0.0201109	0.138263	0.0116224
0.407301	0.0216048	0.000999135						0.0203254	0.138193	0.0116224
0.407533	0.0216555	0.000999135						0.02054	0.138123	0.0116224
0.407765	0.0217062	0.000999135						0.0205445	0.138039	0.0116224
0.407245	0.0216987	0.000999135						0.020549	0.137956	0.0116224
0.406726	0.0216911	0.000999135						0.0205534	0.137872	0.0116224
0.406207	0.0216835	0.000999135						0.0205579	0.137788	0.0116224
0.405687	0.0216759	0.000999135						0.0205845	0.13778	0.0116224
0.40586	0.0216767	0.000999135						0.0206111	0.137772	0.0116224
0.406032	0.0216774	0.000999135						0.0206377	0.137763	0.0116224
0.406205	0.0216781	0.000999135						0.0206644	0.137755	0.0116224
0.406378	0.0216788	0.000999135						0.0200795	0.139296	0.0116224
0.406593	0.0216747	0.000999135						0.0194946	0.140838	0.0117364
0.406808	0.0216705	0.000999135						0.0189097	0.14238	0.0105969
0.407023	0.0216664	0.000999135						0.0183248	0.143921	0.0110527
0.407238	0.0216623	0.000899221						0.0176777	0.145528	0.00991326
0.407215	0.021674	0.000899221						0.0170307	0.147134	0.0121922
0.407192	0.0216858	0.000899221						0.0163838	0.148741	0.0121922
0.407169	0.0216976	0.000899221						0.0157371	0.150347	0.0133316
0.407146	0.0217094	0.000899221						0.0151221	0.152112	0.0133316
0.408921	0.0218661	0.000899221						0.0145073	0.153877	0.0133316
0.410696	0.0220228	0.000899221						0.0138925	0.155641	0.0131037
0.418589	0.0224757	0.00129888						0.0132778	0.157406	0.0132177
0.42293	0.0226152	0.00129888						0.0132303	0.157688	0.0131037
0.427272	0.0227546	0.00129888						0.013183	0.15797	0.0135595
0.435032	0.0223631	0.00229801						0.0131357	0.158251	0.014699
0.436741	0.0220977	0.00229801						0.0130884	0.158533	0.0143571
0.43845	0.0218322	0.00239792						0.0130501	0.158385	0.014585
0.439021	0.0219156	0.00239792						0.0129736	0.15809	0.0127619
0.439591	0.021999	0.00239792						0.0129058	0.157985	0.0117364
0.440162	0.0220825	0.00229801						0.0118459	0.16092	0.0102551
0.440732	0.0221659	0.00229801						0.0113604	0.162322	0.0111667
0.440249	0.0219763	0.00199827						0.0108749	0.163724	0.0111667
0.440008	0.0218815	0.00179844						0.0101022	0.166139	0.0111667
0.439768	0.0217868	0.00159862						0.008557	0.170971	0.0123061
0.439524	0.021727	0.00189836						0.00656632	0.176642	0.0140153
0.439402	0.0216971	0.00129888						0.00534861	0.179897	0.0151548
0.43928	0.0216672	0.00119896						0.00527758	0.180168	0.0151548
0.439697	0.021707	0.00119896						0.00520656	0.180438	0.0156105
0.440114	0.0217467	0.00119896						0.00506452	0.180979	0.0154966
0.440531	0.0217864	0.00109905						0.00496686	0.181159	0.0154966
0.443776	0.0221067	0.000999135						0.00486923	0.18134	0.0154966
0.446604	0.0223872	0.000999135						0.00475473	0.181807	0.014699
0.449432	0.0226678	0.000999135						0.00483545	0.181914	0.0158384
0.45226	0.0229483	0.000999135						0.00491622	0.18202	0.0135595
0.459161	0.0229852	0.00169853						0.00499702	0.182127	0.0135595
0.462611	0.0230037	0.00209818						0.00475254	0.181917	0.0134456
0.468398	0.0230499	0.00259775						0.00450805	0.181707	0.0127619
0.470733	0.0230777	0.00259775						0.00426357	0.181498	0.0127619
0.473069	0.0231054	0.00259775						0.00401909	0.181288	0.0127619
0.475404	0.0231332	0.00259775						0.00394228	0.181387	0.0128758
0.476349	0.0231409	0.00249784						0.00386547	0.181485	0.0129898
0.477294	0.0231488	0.00239792						0.00378867	0.181584	0.0135595
0.478239	0.0231566	0.00289749						0.00371187	0.181682	0.0131037
0.479184	0.0231646	0.00229801						0.00363422	0.181815	0.0131037
0.479351	0.0229915	0.00229801						0.00355657	0.181948	0.0131037
0.479518	0.0228185	0.00229801						0.00347893	0.18208	0.0131037
0.479224	0.0224666	0.00179844						0.0034013	0.182213	0.0131037
0.478597	0.0224607	0.00179844						0.00357463	0.182235	0.0131037
0.47797	0.0224548	0.00159862						0.00374801	0.182257	0.0132177
0.477343	0.022449	0.0014987						0.00392143	0.182279	0.0132177
0.477411	0.0225389	0.0014987						0.00409491	0.182301	0.0132177
0.477478	0.0226288	0.00189836						0.00410005	0.182434	0.0132177
0.477546	0.0227187	0.00129888						0.00410523	0.182568	0.0132177
0.477614	0.0228086	0.00129888						0.00411046	0.182701	0.0132177
0.477725	0.0228146	0.00129888						0.00411574	0.182835	0.0132177
0.477837	0.0228207	0.00129888						0.0040422	0.182758	0.0132177
0.477948	0.0228268	0.00129888						0.00396867	0.182681	0.0132177
0.478059	0.0228329	0.00129888						0.00389513	0.182604	0.0132177
0.477869	0.0228339	0.00129888						0.0038216	0.182527	0.0132177
0.477678	0.022835	0.00129888						0.00386245	0.182517	0.0132177
0.477487	0.022836	0.00119896						0.00390331	0.182508	0.0132177
0.477297	0.022837	0.00119896						0.00394417	0.182498	0.0132177
0.477224	0.0228325	0.00119896						0.00398503	0.182488	0.0132177
0.477152	0.022828	0.00119896						0.00398819	0.18251	0.0132177
0.477079	0.0228235	0.00119896						0.00399134	0.182532	0.0132177
0.477007	0.022819	0.00119896						0.00399449	0.182554	0.0132177
0.477216	0.0228195	0.00119896						0.00399764	0.182576	0.0132177
0.477425	0.0228201	0.00119896						0.00398513	0.182558	0.0132177
0.477634	0.0228206	0.00119896						0.00397262	0.182541	0.0132177
0.477843	0.0228211	0.00119896						0.00396011	0.182523	0.0132177
0.477684	0.0228395	0.00119896						0.0039476	0.182505	0.0132177
0.477525	0.0228578	0.00119896						0.00384796	0.182535	0.0132177
0.477366	0.0228761	0.00119896						0.00374835	0.182564	0.0132177
0.477207	0.0228945	0.00119896						0.00364875	0.182594	0.0132177
0.477294	0.022781	0.00119896						0.00354918	0.182623	0.0132177
0.477381	0.0226676	0.00119896						0.00360254	0.182611	0.0132177
0.477469	0.0225542	0.00119896						0.00365591	0.182599	0.0132177
0.477556	0.0224408	0.00119896						0.00370929	0.182586	0.0132177
0.477577	0.0224223	0.00119896						0.00376268	0.182574	0.0132177
0.477598	0.0224038	0.00129888						0.00372002	0.182614	0.0132177
0.47762	0.0223853	0.00129888						0.00367736	0.182654	0.0132177
0.477641	0.0223668	0.00129888						0.00363471	0.182694	0.0132177
0.477703	0.0223746	0.00129888						0.00359206	0.182734	0.0132177
0.477765	0.0223824	0.00129888						0.0035889	0.182721	0.0132177
0.477827	0.0223902	0.00129888						0.00358576	0.182708	0.0132177
0.477889	0.022398	0.00129888						0.00358262	0.182695	0.0132177
0.477839	0.0223963	0.00129888						0.00357949	0.182682	0.0132177
0.477789	0.0223946	0.00129888						0.0036455	0.182755	0.0132177
0.477738	0.022393	0.00129888						0.00371152	0.182829	0.0132177
0.477688	0.0223913	0.00129888						0.00377755	0.182902	0.0132177
0.477847	0.0224163	0.00129888						0.0038436	0.182976	0.0132177
0.478007	0.0224413	0.00129888						0.00389534	0.18291	0.0132177
0.478166	0.0224663	0.00129888						0.00394709	0.182844	0.0132177
0.478325	0.0224914	0.00129888						0.00399885	0.182779	0.0132177
0.478261	0.0224916	0.00129888						0.00405063	0.182713	0.0132177
0.478198	0.0224917	0.00129888						0.00399959	0.182728	0.0132177
0.478134	0.0224919	0.00129888						0.00394856	0.182743	0.0132177
0.47807	0.0224921	0.00129888						0.00389752	0.182758	0.0132177
0.478073	0.0224916	0.00129888						0.00384649	0.182773	0.0132177
0.478076	0.0224911	0.00129888						0.00390036	0.182769	0.0132177
0.47808	0.0224905	0.00119896						0.00395424	0.182766	0.0132177
0.478083	0.02249	0.00119896						0.00400813	0.182762	0.0132177
0.478297	0.0224894	0.00119896						0.00406203	0.182759	0.0132177
0.478511	0.0224888	0.00119896						0.00394934	0.182761	0.0132177
0.478725	0.0224882	0.00119896						0.00383665	0.182763	0.0132177
0.478939	0.0224876	0.00119896						0.00372397	0.182765	0.0132177
0.478703	0.0224958	0.00119896						0.00361129	0.182768	0.0132177
0.478466	0.0225039	0.00119896						0.00362599	0.182736	0.0132177
0.478229	0.022512	0.00119896						0.0036407	0.182704	0.0132177
0.477992	0.0225202	0.00119896						0.00365541	0.182673	0.0132177
0.478016	0.0225186	0.00119896						0.00367011	0.182641	0.0132177
0.478041	0.0225171	0.00119896						0.00336476	0.183489	0.0132177
0.478065	0.0225155	0.00119896						0.00305942	0.184337	0.0132177
0.47809	0.022514	0.00119896						0.00275407	0.185184	0.0132177
0.478094	0.0224977	0.00119896						0.00244872	0.186032	0.0132177
0.478098	0.0224815	0.00119896						0.000747964	0.189706	0.0180034
0.478102	0.0224653	0.00119896						0.000711642	0.189813	0.0174337
0.478107	0.0224491	0.00119896						0.000675323	0.18992	0.0181173
0.478143	0.0223635	0.00119896						0.000296479	0.189815	0.0180034
0.478179	0.0222779	0.00119896						0.00010706	0.189763	0.0181173
0.478215	0.0221923	0.00119896						-8.23568e-05	0.18971	0.0180034
0.478251	0.0221067	0.00119896						2.7988e-05	0.190211	0.0180034
0.478285	0.0220195	0.00119896						0.000138358	0.190712	0.0180034
0.478319	0.0219323	0.00119896						0.000248753	0.191213	0.0168639
0.478353	0.0218451	0.00119896						0.000359173	0.191714	0.0168639
0.478387	0.0217579	0.00119896						-0.000286984	0.193684	0.0165221
0.482881	0.0218365	0.00119896						-0.000933138	0.195654	0.0165221
0.487374	0.0219152	0.00119896						-0.00316411	0.200288	0.0180034
0.491868	0.0219941	0.00119896						-0.00363332	0.200635	0.0177755
0.496362	0.0220732	0.00119896						-0.00410246	0.200982	0.0180034
0.498918	0.0221531	0.00119896						-0.00404448	0.200914	0.0180034
0.501473	0.0222331	0.00189836						-0.0039865	0.200846	0.0180034
0.504029	0.0223134	0.00119896						-0.00392852	0.200779	0.0180034
0.506585	0.0223937	0.00259775						-0.00387053	0.200711	0.0180034
0.508397	0.0221768	0.00279758						-0.00378309	0.20075	0.0181173
0.513834	0.0215259	0.00309732						-0.00360818	0.200828	0.0181173
0.51291	0.0214408	0.00309732						-0.00352072	0.200866	0.0174337
0.511987	0.0213557	0.0036968						-0.00370563	0.201874	0.0177755
0.511064	0.0212705	0.00289749						-0.00389052	0.202882	0.0178894
0.51014	0.0211854	0.00289749						-0.00438181	0.204265	0.0170918
0.510014	0.0211222	0.00279758						-0.0048731	0.205648	0.0170918
0.509889	0.021059	0.00249784						-0.00597614	0.208816	0.0202823
0.509637	0.0209326	0.00289749						-0.00609666	0.209216	0.0203963
0.509704	0.0210091	0.00229801						-0.00633768	0.210018	0.0215357
0.509905	0.0212386	0.00199827						-0.00626943	0.210019	0.020966
0.510749	0.0212231	0.00189836						-0.0058939	0.209994	0.0203963
0.511172	0.0212154	0.00189836						-0.00572319	0.209965	0.0197126
0.511594	0.0212077	0.00189836						-0.00538177	0.209907	0.0194847
0.51317	0.0213338	0.00179844						-0.00550283	0.209998	0.0194847
0.514747	0.0214598	0.00179844						-0.00562387	0.210088	0.0194847
0.516323	0.0215859	0.00179844						-0.00574489	0.210179	0.0194847
0.5179	0.021712	0.00179844						-0.00586589	0.21027	0.0194847
0.519747	0.0216027	0.00189836						-0.00595881	0.21036	0.0194847
0.523442	0.0213847	0.00239792						-0.00605172	0.210451	0.0193707
0.52529	0.021276	0.00269766						-0.00614463	0.210541	0.0193707
0.535601	0.0207852	0.00319723						-0.00634945	0.21065	0.0191429
0.536649	0.020682	0.00319723						-0.00646132	0.210668	0.0191429
0.539793	0.0203727	0.00379671						-0.00657318	0.210687	0.0191429
0.540211	0.0203081	0.00289749						-0.006685	0.210705	0.0191429
0.54063	0.0202434	0.00289749						-0.00668409	0.210662	0.0191429
0.541049	0.0201788	0.00289749						-0.00668316	0.21062	0.0191429
0.541467	0.0201142	0.00289749						-0.00668223	0.210577	0.0182313
0.541136	0.019999	0.00229801						-0.0066813	0.210534	0.0190289
0.540228	0.0196121	0.00189836						-0.00665123	0.210543	0.0190289
0.540313	0.0195708	0.00189836						-0.00662117	0.210552	0.0190289
0.540399	0.0195295	0.00189836						-0.00659111	0.21056	0.0190289
0.540484	0.0194882	0.00189836						-0.00656105	0.210569	0.0190289
0.540068	0.0194814	0.00189836						-0.00652848	0.210663	0.0190289
0.539651	0.0194747	0.00189836						-0.00649592	0.210758	0.0190289
0.539235	0.019468	0.00189836						-0.00646336	0.210852	0.0190289
0.538819	0.0194613	0.00189836						-0.00643079	0.210947	0.0190289
0.53882	0.0194606	0.00189836						-0.00648253	0.210942	0.0190289
0.538821	0.01946	0.00189836						-0.00653427	0.210936	0.0190289
0.538822	0.0194594	0.00189836						-0.006586	0.210931	0.018915
0.538823	0.0194589	0.00189836						-0.00663774	0.210926	0.018915
0.538642	0.0194465	0.00189836						-0.00657644	0.210917	0.018915
0.53846	0.0194342	0.00189836						-0.00651513	0.210908	0.018915
0.538279	0.0194218	0.00189836						-0.00645381	0.210899	0.018915
0.538097	0.0194095	0.00189836						-0.00639249	0.210891	0.018915
0.538182	0.0194063	0.00189836						-0.00621899	0.210769	0.018915
0.538266	0.0194032	0.00189836						-0.00604548	0.210648	0.018915
0.538352	0.0194	0.00189836						-0.00587197	0.210527	0.018915
0.538437	0.0193969	0.00189836						-0.00569846	0.210406	0.018915
0.53859	0.0194	0.00189836						-0.0057461	0.210402	0.018915
0.538743	0.0194031	0.00189836						-0.0057937	0.210397	0.018915
0.538897	0.0194062	0.00189836						-0.00584124	0.210393	0.018915
0.53905	0.0194093	0.00189836						-0.00588875	0.210389	0.018915
0.539045	0.0194177	0.00189836						-0.00591632	0.210392	0.018915
0.539039	0.0194262	0.00179844						-0.00594388	0.210395	0.018915
0.539034	0.0194347	0.00179844						-0.00597145	0.210398	0.018915
0.539028	0.0194432	0.00179844						-0.00599901	0.210401	0.018915
0.53925	0.0194401	0.00179844						-0.00597532	0.210448	0.018915
0.539472	0.019437	0.00179844						-0.00595163	0.210494	0.018915
0.539695	0.0194339	0.00179844						-0.00592793	0.21054	0.018915
0.539917	0.0194308	0.00179844						-0.00590424	0.210587	0.018915
0.539768	0.019425	0.00179844						-0.0062586	0.210697	0.018915
0.53962	0.0194192	0.00179844						-0.00661297	0.210808	0.018915
0.539471	0.0194134	0.00179844						-0.00696733	0.210919	0.018915
0.539322	0.0194076	0.00179844						-0.0073217	0.21103	0.018915
0.539314	0.0193988	0.00179844						-0.007335	0.211031	0.018915
0.539305	0.01939	0.00179844						-0.00734831	0.211032	0.018915
0.539296	0.0193812	0.00179844						-0.00736161	0.211033	0.018915
0.539287	0.0193724	0.00179844						-0.00737492	0.211034	0.018915
0.538828	0.0193893	0.00179844						-0.00731737	0.211049	0.018915
0.53837	0.0194061	0.00179844						-0.00725983	0.211064	0.018915
0.537912	0.0194229	0.00179844						-0.00720229	0.211078	0.018915
0.537455	0.0194397	0.00179844						-0.00714474	0.211093	0.018915
0.537461	0.0194411	0.00169853						-0.00723381	0.21107	0.018915
0.537467	0.0194425	0.00169853						-0.00732288	0.211046	0.018915
0.537473	0.0194439	0.00169853						-0.00741195	0.211023	0.018915
0.53748	0.0194453	0.00169853						-0.00750102	0.211	0.018915
0.537295	0.0194439	0.00169853						-0.00736481	0.211038	0.018915
0.537111	0.0194426	0.00169853						-0.00722859	0.211075	0.018915
0.536926	0.0194413	0.00169853						-0.00709237	0.211113	0.018915
0.536742	0.0194399	0.00169853						-0.00695615	0.211151	0.018915
0.536828	0.0194422	0.00169853						-0.007274	0.211907	0.018915
0.536914	0.0194446	0.00169853						-0.00759185	0.212663	0.018915
0.537	0.0194469	0.00169853						-0.00790969	0.213419	0.018915
0.537086	0.0194492	0.00169853						-0.00822751	0.214175	0.018915
0.537101	0.0194534	0.00169853						-0.00871078	0.215312	0.018915
0.537115	0.0194575	0.00169853						-0.00919403	0.21645	0.018915
0.53713	0.0194617	0.00169853						-0.00967726	0.217587	0.018915
0.537144	0.0194659	0.00169853						-0.0101931	0.218865	0.0199405
0.53727	0.0194455	0.00169853						-0.0102258	0.219007	0.0203963
0.537396	0.0194251	0.00169853						-0.0102911	0.21929	0.0206241
0.537522	0.0194047	0.00169853						-0.0103657	0.219403	0.0206241
0.537649	0.0193843	0.00169853						-0.0104404	0.219516	0.0206241
0.540325	0.0194006	0.00169853						-0.0105897	0.219742	0.0202823
0.543002	0.0194171	0.00169853						-0.0106662	0.219732	0.0193707
0.545679	0.0194339	0.00169853						-0.0107427	0.219722	0.0192568
0.548355	0.0194509	0.00169853						-0.0109296	0.220687	0.0186871
0.550962	0.0195353	0.00169853						-0.0113032	0.222617	0.0185731
0.556175	0.0197042	0.00209818						-0.01149	0.223582	0.0190289
0.558782	0.0197887	0.00269766						-0.0125327	0.225496	0.0210799
0.56238	0.0190733	0.00289749						-0.0135644	0.227652	0.0237007
0.56418	0.0187157	0.00289749						-0.0135532	0.227894	0.0234728
0.567219	0.0176618	0.00319723						-0.0135419	0.228136	0.0237007
0.567839	0.0173136	0.0036968						-0.0135676	0.228388	0.0217636
0.56846	0.0169654	0.00309732						-0.013642	0.228407	0.0214218
0.567872	0.0168903	0.00329714						-0.0136792	0.228417	0.0215357
0.567285	0.0168151	0.00289749						-0.0138004	0.228499	0.0207381
0.56611	0.0166647	0.00209818						-0.0140426	0.228665	0.0202823
0.567361	0.0165954	0.00179844						-0.0141638	0.228748	0.0202823
0.567779	0.0165723	0.00179844						-0.0141143	0.2288	0.0202823
0.567566	0.0166102	0.00179844						-0.0140649	0.228852	0.0202823
0.567353	0.016648	0.00179844						-0.0140154	0.228905	0.0202823
0.56714	0.0166858	0.00179844						-0.0139659	0.228957	0.0193707
0.566927	0.0167237	0.00179844						-0.0141019	0.228929	0.0201684
0.566727	0.0167478	0.00179844						-0.0142379	0.2289	0.0201684
0.566527	0.0167719	0.00179844						-0.0143739	0.228872	0.0201684
0.566327	0.016796	0.00179844						-0.0145099	0.228843	0.0201684
0.566127	0.0168201	0.00179844						-0.014447	0.228928	0.0201684
0.566785	0.0167994	0.00179844						-0.014384	0.229012	0.0201684
0.567444	0.0167787	0.00179844						-0.014321	0.229097	0.0201684
0.568102	0.016758	0.00179844						-0.014258	0.229181	0.0201684
0.56876	0.0167374	0.00179844						-0.0144131	0.229123	0.0201684
0.568822	0.0167337	0.00179844						-0.0145683	0.229065	0.0201684
0.568885	0.0167301	0.00179844						-0.0147234	0.229006	0.0201684
0.568947	0.0167265	0.00179844						-0.0148785	0.228948	0.0201684
0.569009	0.016723	0.00179844						-0.014938	0.229026	0.0201684
0.575694	0.0166481	0.00249784						-0.0149974	0.229104	0.0201684
0.58229	0.0160853	0.00289749						-0.0150569	0.229182	0.0201684
0.586657	0.0155476	0.00289749						-0.0151163	0.22926	0.0201684
0.591024	0.0150101	0.00279758						-0.0150298	0.229417	0.0201684
0.595391	0.0144729	0.00309732						-0.0149433	0.229574	0.0201684
0.598356	0.0140777	0.00329714						-0.0148568	0.229731	0.0201684
0.599839	0.0138802	0.00329714						-0.0147703	0.229889	0.0201684
0.601322	0.0136827	0.00319723						-0.014717	0.229878	0.0201684
0.601748	0.0135973	0.00319723						-0.0146636	0.229868	0.0201684
0.602174	0.0135119	0.00319723						-0.0146103	0.229857	0.0201684
0.603028	0.0132132	0.00389663						-0.0145569	0.229847	0.0201684
0.603029	0.0130854	0.00279758						-0.0146152	0.229781	0.0201684
0.603033	0.0128297	0.00249784						-0.0146735	0.229714	0.0201684
0.603058	0.0128224	0.00229801						-0.0147317	0.229648	0.0201684
0.603083	0.0128151	0.00229801						-0.01479	0.229582	0.0201684
0.603108	0.0128078	0.00229801						-0.0147086	0.229555	0.0201684
0.603133	0.0128005	0.00209818						-0.0146271	0.229527	0.0201684
0.603	0.0129506	0.00209818						-0.0145456	0.2295	0.0201684
0.602867	0.0131006	0.00209818						-0.0144641	0.229473	0.0201684
0.602734	0.0132507	0.00209818						-0.0143832	0.229506	0.0201684
0.602601	0.0134008	0.00209818						-0.0143023	0.22954	0.0201684
0.602449	0.0134781	0.00209818						-0.0142214	0.229573	0.0201684
0.602296	0.0135554	0.00209818						-0.0141404	0.229607	0.0201684
0.602144	0.0136327	0.00199827						-0.0141694	0.229603	0.0201684
0.601991	0.01371	0.00199827						-0.0141984	0.229599	0.0201684
0.602162	0.0136152	0.00199827						-0.0142274	0.229595	0.0201684
0.602334	0.0135203	0.00199827						-0.0142564	0.229591	0.0201684
0.602505	0.0134255	0.00199827						-0.0142667	0.229563	0.0201684
0.602677	0.0133306	0.00199827						-0.0142769	0.229534	0.0201684
0.602648	0.0133502	0.00199827						-0.0142871	0.229505	0.0201684
0.602619	0.0133697	0.00199827						-0.0142973	0.229476	0.0201684
0.60259	0.0133892	0.00199827						-0.014235	0.229573	0.0201684
0.602561	0.0134088	0.00199827						-0.0141726	0.22967	0.0201684
0.602606	0.0133934	0.00199827						-0.0141103	0.229768	0.0201684
0.602651	0.013378	0.00199827						-0.0140479	0.229865	0.0201684
0.602695	0.0133626	0.00199827						-0.0139873	0.229801	0.0201684
0.60274	0.0133472	0.00199827						-0.0139266	0.229738	0.0201684
0.60271	0.0133234	0.00199827						-0.013866	0.229674	0.0201684
0.602681	0.0132996	0.00199827						-0.0138054	0.229611	0.0201684
0.602651	0.0132758	0.00199827						-0.0138245	0.229609	0.0201684
0.602621	0.013252	0.00199827						-0.0138437	0.229608	0.0201684
0.602473	0.0132555	0.00199827						-0.0138628	0.229606	0.0201684
0.602324	0.013259	0.00199827						-0.013882	0.229605	0.0201684
0.602176	0.0132625	0.00199827						-0.0138533	0.229664	0.0201684
0.602027	0.0132661	0.00199827						-0.0138245	0.229723	0.0201684
0.601712	0.0133462	0.00199827						-0.0137958	0.229782	0.0201684
0.601397	0.0134263	0.00199827						-0.013767	0.229842	0.0201684
0.601083	0.0135064	0.00199827						-0.0137249	0.229877	0.0201684
0.600768	0.0135866	0.00199827						-0.0136407	0.229949	0.0200544
0.600832	0.0135869	0.00199827						-0.0135986	0.229985	0.0200544
0.600895	0.0135872	0.00199827						-0.0136259	0.230041	0.0200544
0.600959	0.0135876	0.00199827						-0.0136532	0.230097	0.0200544
0.601023	0.0135879	0.00199827						-0.0136805	0.230153	0.0200544
0.601048	0.0135843	0.00199827						-0.0137079	0.230209	0.0200544
0.601072	0.0135807	0.00199827						-0.0136819	0.2302	0.0200544
0.601096	0.0135771	0.00199827						-0.0136559	0.23019	0.0200544
0.601121	0.0135735	0.00199827						-0.0136299	0.23018	0.0200544
0.601131	0.0135793	0.00199827						-0.0136039	0.230171	0.0200544
0.601142	0.0135852	0.00199827						-0.0141271	0.231741	0.0200544
0.601153	0.0135911	0.00199827						-0.0146501	0.233311	0.0200544
0.601164	0.0135969	0.00199827						-0.0156962	0.236452	0.0214218
0.601157	0.0135643	0.00199827						-0.0157763	0.236616	0.0223333
0.60115	0.0135316	0.00199827						-0.0159365	0.236946	0.0237007
0.601144	0.013499	0.00199827						-0.0163171	0.237066	0.0242704
0.601137	0.0134663	0.00199827						-0.0166174	0.237022	0.0240425
0.601152	0.0135418	0.00199827						-0.0172181	0.236934	0.0232449
0.601167	0.0136174	0.00199827						-0.0170188	0.236907	0.0229031
0.601182	0.0136929	0.00199827						-0.0166201	0.236852	0.0222194
0.601198	0.0137684	0.00199827						-0.0164208	0.236825	0.0222194
0.601177	0.0137675	0.00199827						-0.0167715	0.237916	0.0226752
0.601157	0.0137665	0.00199827						-0.0169468	0.238461	0.0221054
0.601136	0.0137656	0.00199827						-0.0171222	0.239007	0.0222194
0.601116	0.0137646	0.00199827						-0.0180575	0.241464	0.0237007
0.600956	0.0137637	0.00199827						-0.0190946	0.244322	0.0259796
0.600796	0.0137629	0.00199827						-0.0191964	0.244724	0.0265493
0.600636	0.013762	0.00199827						-0.0192983	0.245126	0.027119
0.600476	0.0137611	0.00199827						-0.0194001	0.245528	0.0268911
0.6006	0.0137728	0.00199827						-0.019345	0.245382	0.0268911
0.600724	0.0137846	0.00199827						-0.0192899	0.245236	0.027119
0.600848	0.0137964	0.00199827						-0.0191797	0.244944	0.0256377
0.600973	0.0138081	0.00199827						-0.0191673	0.24487	0.0259796
0.600991	0.0137967	0.00199827						-0.0191549	0.244796	0.0317908
0.60101	0.0137853	0.00199827						-0.0191425	0.244722	0.0248401
0.601028	0.0137739	0.00199827						-0.01913	0.244648	0.0244983
0.601047	0.0137625	0.00199827						-0.0191702	0.244866	0.0248401
0.600763	0.0137257	0.00199827						-0.0191903	0.244976	0.0241565
0.60048	0.0136889	0.00199827						-0.0192104	0.245085	0.0241565
0.600197	0.0136521	0.00199827						-0.0194137	0.245137	0.0240425
0.599914	0.0136153	0.00199827						-0.0195154	0.245163	0.0241565
0.601029	0.0137215	0.00199827						-0.0196171	0.24519	0.0241565
0.602144	0.0138277	0.00199827						-0.0196561	0.245132	0.0241565
0.60326	0.0139339	0.00199827						-0.0197342	0.245017	0.0240425
0.604375	0.0140402	0.00199827						-0.0197732	0.24496	0.0240425
0.608668	0.0133674	0.00199827						-0.0197723	0.244989	0.0240425
0.621546	0.0113498	0.00279758						-0.0197714	0.245017	0.0240425
0.628374	0.0109984	0.00379671						-0.0197704	0.245046	0.0240425
0.631788	0.0108228	0.00359688						-0.0197695	0.245075	0.0240425
0.635203	0.0106473	0.00359688						-0.0197532	0.24503	0.0240425
0.635842	0.0104128	0.00359688						-0.0197369	0.244985	0.0240425
0.637122	0.009944	0.00389663						-0.0197207	0.24494	0.0240425
0.638069	0.00962572	0.00399654						-0.0197044	0.244896	0.0240425
0.638377	0.00954187	0.00379671						-0.0197276	0.244854	0.0240425
0.638685	0.00945802	0.00359688						-0.0197507	0.244813	0.0240425
0.638992	0.00937418	0.00339706						-0.0197738	0.244771	0.0240425
0.638721	0.00924672	0.00259775						-0.0197969	0.24473	0.0240425
0.638631	0.00920427	0.00239792						-0.019754	0.244725	0.0240425
0.638712	0.00916653	0.00289749						-0.019711	0.244721	0.0240425
0.638792	0.00912881	0.00229801						-0.019668	0.244716	0.0240425
0.638873	0.0090911	0.00229801						-0.0196251	0.244712	0.0240425
0.638953	0.00905341	0.00229801						-0.0196472	0.244779	0.0240425
0.63888	0.00909015	0.00229801						-0.0196692	0.244847	0.0240425
0.638806	0.00912688	0.00229801						-0.0196913	0.244915	0.0240425
0.638733	0.00916362	0.00229801						-0.0197134	0.244982	0.0240425
0.638659	0.00920036	0.00229801						-0.0197169	0.245011	0.0240425
0.640757	0.00921714	0.00229801						-0.0197203	0.245039	0.0240425
0.642855	0.00923397	0.00229801						-0.0197238	0.245067	0.0240425
0.644952	0.00925085	0.0021981						-0.0197272	0.245096	0.0240425
0.64705	0.00926778	0.0021981						-0.0198168	0.245164	0.0240425
0.657973	0.00766462	0.00379671						-0.0199064	0.245232	0.0240425
0.660787	0.00739924	0.00389663						-0.0199959	0.2453	0.0240425
0.664789	0.0070924	0.00469593						-0.0200855	0.245368	0.0240425
0.665976	0.00705086	0.00409645						-0.0201811	0.245453	0.0240425
0.668351	0.0069678	0.0036968						-0.0202768	0.245537	0.0240425
0.66914	0.00668215	0.00349697						-0.0203724	0.245622	0.0240425
0.669929	0.0063965	0.00349697						-0.020468	0.245707	0.0240425
0.670717	0.00611085	0.00349697						-0.020469	0.245688	0.0240425
0.671506	0.0058252	0.00349697						-0.0204709	0.245652	0.0239286
0.670891	0.00576654	0.00359688						-0.0204719	0.245634	0.0239286
0.670276	0.00570801	0.00359688						-0.0204701	0.24562	0.0239286
0.669046	0.0055913	0.00379671						-0.0204682	0.245607	0.0239286
0.6693	0.00566593	0.00269766						-0.0204664	0.245593	0.0239286
0.669427	0.00570325	0.00269766						-0.0204645	0.245579	0.0239286
0.669554	0.00574059	0.00269766						-0.020463	0.245578	0.0239286
0.669392	0.00575555	0.00289749						-0.0204616	0.245577	0.0239286
0.669311	0.00576304	0.00289749						-0.0204601	0.245577	0.0239286
0.66922	0.00571752	0.00249784						-0.0204586	0.245576	0.0239286
0.669211	0.00566451	0.00249784						-0.020442	0.245658	0.0239286
0.669201	0.00561152	0.00249784						-0.0204254	0.245741	0.0239286
0.669261	0.00556643	0.00239792						-0.0204088	0.245824	0.0239286
0.669332	0.00557433	0.00239792						-0.0203922	0.245907	0.0239286
0.669402	0.00558223	0.00239792						-0.0203896	0.245912	0.0239286
0.669472	0.00559013	0.00239792						-0.0203871	0.245917	0.0239286
0.669366	0.00560946	0.00239792						-0.0203845	0.245922	0.0239286
0.66926	0.00562881	0.00239792						-0.0203819	0.245927	0.0239286
0.669153	0.00564818	0.00239792						-0.02037	0.245994	0.0239286
0.669047	0.00566756	0.00239792						-0.0203581	0.246061	0.0239286
0.669062	0.00558091	0.00239792						-0.0203462	0.246127	0.0239286
0.669077	0.00549426	0.00239792						-0.0203343	0.246194	0.0239286
0.669108	0.00532097	0.00249784						-0.0203492	0.246144	0.0239286
0.669229	0.00523582	0.00249784						-0.0203641	0.246093	0.0239286
0.669351	0.00515066	0.00249784						-0.020379	0.246043	0.0239286
0.669472	0.00506551	0.00249784						-0.020394	0.245993	0.0239286
0.669594	0.00498035	0.00249784						-0.0203884	0.245959	0.0239286
0.669623	0.00499491	0.00249784						-0.0203828	0.245925	0.0239286
0.669652	0.00500946	0.00259775						-0.0203772	0.245892	0.0239286
0.669682	0.00502402	0.00259775						-0.0203716	0.245858	0.0239286
0.669711	0.00503858	0.00259775						-0.020647	0.245778	0.0239286
0.669361	0.00508438	0.00259775						-0.0209223	0.245697	0.0239286
0.669011	0.0051302	0.00259775						-0.0211975	0.245617	0.0239286
0.668661	0.00517603	0.00259775						-0.0214726	0.245536	0.0239286
0.668311	0.00522188	0.00259775						-0.0218375	0.246915	0.0239286
0.668465	0.0051713	0.00259775						-0.0222024	0.248294	0.0239286
0.668619	0.00512072	0.00259775						-0.0225673	0.249673	0.0238146
0.668773	0.00507014	0.00249784						-0.0229322	0.251052	0.0239286
0.668928	0.00501956	0.00249784						-0.0233664	0.252054	0.0243843
0.668758	0.00504811	0.00249784						-0.0238005	0.253055	0.0249541
0.668589	0.00507667	0.00249784						-0.0246686	0.255058	0.0265493
0.668419	0.00510523	0.00249784						-0.0246241	0.254996	0.027233
0.66825	0.00513379	0.00249784						-0.0245349	0.254871	0.0276888
0.668459	0.00509689	0.00249784						-0.0244903	0.254809	0.0276888
0.668669	0.00506	0.00249784						-0.02456	0.254937	0.0262075
0.668878	0.00502312	0.00249784						-0.0245832	0.254979	0.0265493
0.669087	0.00498624	0.00249784						-0.0245925	0.255853	0.0262075
0.668906	0.00499293	0.00249784						-0.0246017	0.256727	0.0270051
0.668726	0.00499962	0.00249784						-0.024611	0.257601	0.0260935
0.668545	0.00500632	0.00249784						-0.0246202	0.258475	0.0255238
0.668364	0.00501302	0.00249784						-0.0250612	0.259588	0.0256377
0.668374	0.0050126	0.00249784						-0.0255019	0.260702	0.0260935
0.668384	0.00501219	0.00249784						-0.0259424	0.261815	0.0267772
0.668394	0.00501177	0.00249784						-0.0271347	0.263353	0.0295119
0.668404	0.00501135	0.00249784						-0.0275107	0.263565	0.0286003
0.668488	0.00499296	0.00249784						-0.0278867	0.263777	0.0297398
0.668572	0.00497457	0.00249784						-0.0279745	0.263874	0.0295119
0.668656	0.0049562	0.00249784						-0.0280624	0.26397	0.0288282
0.66874	0.00493784	0.00249784						-0.0282381	0.264162	0.0275748
0.668782	0.00491182	0.00249784						-0.0282477	0.264124	0.027119
0.668823	0.00488581	0.00249784						-0.0282668	0.264049	0.0268911
0.668865	0.00485979	0.00249784						-0.0282763	0.264011	0.0268911
0.668906	0.00483377	0.00249784						-0.0290903	0.265774	0.0266633
0.668926	0.00483201	0.00249784						-0.0299042	0.267537	0.027233
0.668946	0.00483025	0.00249784						-0.0307181	0.269301	0.0265493
0.668965	0.00482849	0.00249784						-0.031532	0.271064	0.0270051
0.668985	0.00482674	0.00249784						-0.031905	0.272194	0.0289422
0.671453	0.00478945	0.00249784						-0.0320914	0.272759	0.0295119
0.673921	0.00475219	0.00249784						-0.0322779	0.273324	0.0317908
0.676389	0.00471495	0.00249784						-0.0320914	0.273256	0.0311071
0.678857	0.00467775	0.00249784						-0.0319049	0.273187	0.0311071
0.689043	0.0037795	0.00379671						-0.0317184	0.273119	0.0311071
0.693347	0.00335655	0.00399654						-0.0315894	0.27291	0.0306513
0.697652	0.00293362	0.00399654						-0.031647	0.272769	0.0293979
0.701957	0.00251071	0.00379671						-0.0317649	0.273568	0.0295119
0.706262	0.00208781	0.00379671						-0.0318828	0.274366	0.0289422
0.70684	0.0016036	0.00379671						-0.0319089	0.274582	0.0287143
0.707419	0.00111942	0.00379671						-0.0319219	0.27469	0.0287143
0.707997	0.000635248	0.00389663						-0.0319349	0.274797	0.0287143
0.708576	0.000151098	0.00379671						-0.0319734	0.274618	0.0289422
0.708372	0.000295304	0.00359688						-0.0319926	0.274528	0.0289422
0.70827	0.000367431	0.00349697						-0.0320118	0.274438	0.0290561
0.708169	0.000439574	0.00329714						-0.0320541	0.274448	0.0295119
0.708054	0.000510675	0.00329714						-0.0320963	0.274457	0.0289422
0.707824	0.000652894	0.00389663						-0.0321386	0.274466	0.0289422
0.707709	0.000724012	0.00279758						-0.0321809	0.274476	0.0289422
0.708041	0.000708181	0.00279758						-0.0322988	0.274398	0.0289422
0.708373	0.000692352	0.00279758						-0.0324167	0.27432	0.0289422
0.709038	0.000660694	0.00269766						-0.0325346	0.274243	0.0289422
0.708971	0.000448851	0.00279758						-0.0326525	0.274165	0.0289422
0.708904	0.000237011	0.00269766						-0.0325164	0.274237	0.0289422
0.708836	2.5175e-05	0.00269766						-0.0323803	0.274309	0.0289422
0.708769	-0.000186658	0.00259775						-0.0321082	0.274454	0.0288282
0.709147	-0.000191964	0.00259775						-0.0322216	0.274288	0.0288282
0.709525	-0.000197255	0.00259775						-0.032335	0.274122	0.0288282
0.709903	-0.000202533	0.00259775						-0.0324484	0.273956	0.0288282
0.710281	-0.000207796	0.00259775						-0.0325618	0.27379	0.0288282
0.711701	-0.000494469	0.00259775						-0.0324506	0.273766	0.0288282
0.714542	-0.00106776	0.00289749						-0.0323394	0.273743	0.0288282
0.718732	-0.00154689	0.00349697						-0.0322282	0.27372	0.0288282
0.721502	-0.00173925	0.00379671						-0.032117	0.273696	0.0288282
0.727043	-0.00212353	0.00469593						-0.0321581	0.273874	0.0288282
0.729558	-0.00229611	0.00409645						-0.0321992	0.274052	0.0288282
0.732073	-0.00246866	0.00409645						-0.0322402	0.27423	0.0288282
0.734588	-0.00264116	0.00409645						-0.0322813	0.274408	0.0288282
0.737217	-0.00285546	0.00419637						-0.0322578	0.274355	0.0288282
0.737332	-0.00289731	0.00419637						-0.0322344	0.274302	0.0288282
0.737446	-0.00293914	0.00419637						-0.0322109	0.27425	0.0288282
0.73756	-0.00298098	0.00419637						-0.0321875	0.274197	0.0288282
0.738213	-0.00275361	0.00379671						-0.0321088	0.274223	0.0288282
0.738414	-0.00268858	0.00379671						-0.0320302	0.27425	0.0288282
0.738398	-0.00269935	0.00279758						-0.0319516	0.274277	0.0288282
0.738381	-0.00271011	0.00279758						-0.031873	0.274304	0.0288282
0.738365	-0.00272088	0.00279758						-0.0318619	0.274329	0.0288282
0.737861	-0.00273012	0.00279758						-0.0318507	0.274354	0.0288282
0.737357	-0.00273935	0.00279758						-0.0318395	0.27438	0.0288282
0.736854	-0.00274858	0.00269766						-0.0318283	0.274405	0.0288282
0.73635	-0.00275781	0.00269766						-0.0318862	0.274446	0.0288282
0.73654	-0.00276853	0.00269766						-0.0319442	0.274486	0.0288282
0.736729	-0.00277925	0.00269766						-0.0320021	0.274527	0.0288282
0.736919	-0.00278997	0.00269766						-0.0320601	0.274567	0.0288282
0.737109	-0.00280069	0.00269766						-0.0319388	0.27451	0.0288282
0.737149	-0.00279039	0.00269766						-0.0318175	0.274453	0.0288282
0.737189	-0.00278009	0.00269766						-0.0316962	0.274395	0.0288282
0.737229	-0.0027698	0.00269766						-0.0315749	0.274338	0.0288282
0.737269	-0.0027595	0.00269766						-0.0316674	0.274337	0.0288282
0.737609	-0.00273467	0.00269766						-0.03176	0.274336	0.0288282
0.737949	-0.00270984	0.00269766						-0.0318526	0.274334	0.0288282
0.738289	-0.00268501	0.00269766						-0.0319451	0.274333	0.0288282
0.738628	-0.00266018	0.00269766						-0.031847	0.274317	0.0288282
0.738656	-0.00265581	0.00269766						-0.0317488	0.274302	0.0288282
0.738684	-0.00265144	0.00269766						-0.0316507	0.274286	0.0288282
0.738711	-0.00264707	0.00269766						-0.0315526	0.274271	0.0288282
0.738739	-0.0026427	0.00269766						-0.0316062	0.274331	0.0288282
0.738869	-0.00265033	0.00259775						-0.0316598	0.274391	0.0288282
0.738933	-0.00265415	0.00259775						-0.0317134	0.274452	0.0288282
0.738998	-0.00265796	0.00259775						-0.031767	0.274512	0.0288282
0.738749	-0.00269888	0.00259775						-0.0317889	0.274444	0.0288282
0.738499	-0.00273979	0.00259775						-0.0318109	0.274377	0.0288282
0.73825	-0.00278071	0.00259775						-0.0318329	0.274309	0.0288282
0.738	-0.00282162	0.00259775						-0.0318548	0.274242	0.0288282
0.737722	-0.00285393	0.00259775						-0.0319901	0.274203	0.0288282
0.737444	-0.00288624	0.00259775						-0.0321255	0.274165	0.0288282
0.737166	-0.00291854	0.00259775						-0.0322608	0.274126	0.0288282
0.736888	-0.00295083	0.00259775						-0.0323961	0.274088	0.0288282
0.736952	-0.00293078	0.00259775						-0.0323427	0.274089	0.0288282
0.737016	-0.00291073	0.00259775						-0.0322894	0.274091	0.0288282
0.73708	-0.00289069	0.00259775						-0.032236	0.274093	0.0288282
0.737144	-0.00287064	0.00259775						-0.0321826	0.274094	0.0288282
0.737062	-0.00292693	0.00259775						-0.0321869	0.274066	0.0288282
0.73698	-0.00298322	0.00259775						-0.0321912	0.274037	0.0288282
0.736897	-0.00303951	0.00259775						-0.0321997	0.27398	0.0291701
0.736815	-0.0030958	0.00259775						-0.0325449	0.27541	0.0291701
0.737254	-0.00307281	0.00259775						-0.03289	0.276841	0.0295119
0.737693	-0.00304982	0.00259775						-0.0332349	0.278271	0.0295119
0.738132	-0.00302682	0.00259775						-0.0335797	0.279701	0.0295119
0.738571	-0.00300382	0.00259775						-0.0344452	0.281518	0.0317908
0.738447	-0.00300218	0.00259775						-0.0353106	0.283335	0.0317908
0.738323	-0.00300053	0.00259775						-0.0370408	0.28697	0.033386
0.7382	-0.00299889	0.00259775						-0.0372796	0.287634	0.0340697
0.738076	-0.00299724	0.00259775						-0.0375183	0.288298	0.0342976
0.738207	-0.00299994	0.00259775						-0.0376692	0.288312	0.0342976
0.738337	-0.00300264	0.00259775						-0.0378202	0.288326	0.0341837
0.738468	-0.00300534	0.00259775						-0.037971	0.28834	0.0339558
0.738598	-0.00300804	0.00259775						-0.0381219	0.288354	0.0336139
0.738518	-0.00303698	0.00259775						-0.0381663	0.288441	0.0340697
0.738438	-0.00306592	0.00259775						-0.0382108	0.288528	0.0339558
0.738358	-0.00309486	0.00259775						-0.0382552	0.288615	0.0340697
0.738277	-0.00312379	0.00259775						-0.0382996	0.288702	0.0328163
0.738421	-0.00311798	0.00259775						-0.0382957	0.288874	0.0328163
0.738565	-0.00311217	0.00249784						-0.0382918	0.289046	0.0329303
0.738853	-0.00310055	0.00249784						-0.0382841	0.289391	0.0332721
0.738772	-0.00309082	0.00249784						-0.0387876	0.290763	0.0332721
0.73869	-0.00308109	0.00249784						-0.0392912	0.292136	0.0340697
0.738609	-0.00307135	0.00279758						-0.0397947	0.293508	0.0340697
0.738527	-0.00306162	0.00289749						-0.0409213	0.296437	0.0431854
0.741567	-0.00339507	0.00289749						-0.0421671	0.299551	0.0373741
0.744606	-0.00372838	0.00279758						-0.0430203	0.301374	0.0381718
0.747646	-0.00406156	0.00279758						-0.0432506	0.30164	0.0385136
0.750685	-0.0043946	0.00289749						-0.0437112	0.302172	0.0387415
0.754284	-0.0051653	0.00379671						-0.0436816	0.302113	0.0385136
0.760554	-0.00605078	0.00439619						-0.0436518	0.302053	0.0386275
0.763225	-0.00616566	0.00439619						-0.043675	0.301822	0.0363486
0.765897	-0.00628055	0.00439619						-0.0437577	0.30171	0.0362347
0.768569	-0.00639543	0.00439619						-0.0438403	0.301598	0.0357789
0.769634	-0.00677024	0.00439619						-0.043923	0.301486	0.0357789
0.771765	-0.00751833	0.00409645						-0.0440305	0.302664	0.0357789
0.772831	-0.0078916	0.00399654						-0.0442452	0.30502	0.0357789
0.7728	-0.00787875	0.00399654						-0.0443524	0.306198	0.0358928
0.772769	-0.00786584	0.00399654						-0.0458668	0.310001	0.0373741
0.772739	-0.00785285	0.00979152						-0.0473812	0.313804	0.0401088
0.772708	-0.0078398	0.00379671						-0.0478898	0.314734	0.0412483
0.772562	-0.0077062	0.00319723						-0.0483984	0.315663	0.0420459
0.772489	-0.0076394	0.00319723						-0.0489068	0.316593	0.0426156
0.772416	-0.00757259	0.00309732						-0.0494152	0.317523	0.0429575
0.772063	-0.00759367	0.00309732						-0.0494535	0.317618	0.0431854
0.771711	-0.00761474	0.00309732						-0.0495685	0.317902	0.0435272
0.771358	-0.00763582	0.00309732						-0.0494404	0.317934	0.0434132
0.771005	-0.00765689	0.00309732						-0.0493123	0.317965	0.0432993
0.771208	-0.00769842	0.00309732						-0.0491843	0.317997	0.0430714
0.771412	-0.00773995	0.00309732						-0.0491584	0.318104	0.041932
0.771615	-0.00778148	0.00309732						-0.0492605	0.31818	0.041932
0.771818	-0.00782301	0.00309732						-0.0493626	0.318256	0.041932
0.772876	-0.00778185	0.00309732						-0.0494647	0.318331	0.0420459
0.776049	-0.00765836	0.0029974						-0.0496321	0.318294	0.0420459
0.777697	-0.00765534	0.00329714						-0.0497995	0.318256	0.0420459
0.779346	-0.00765231	0.00379671						-0.0499669	0.318218	0.0420459
0.782643	-0.00764625	0.00489576						-0.0501342	0.31818	0.041818
0.784243	-0.00808922	0.00449611						-0.0501795	0.318283	0.041818
0.785844	-0.00853219	0.00459602						-0.0502248	0.318386	0.041818
0.789046	-0.0094181	0.00479585						-0.0502701	0.318489	0.0415901
0.791551	-0.00996317	0.00479585						-0.0503154	0.318592	0.0417041
0.794057	-0.010508	0.00479585						-0.0504825	0.318627	0.0417041
0.799069	-0.011597	0.00499567						-0.0506495	0.318662	0.0417041
0.800641	-0.0116803	0.00499567						-0.0508166	0.318697	0.0417041
0.805357	-0.01193	0.00459602						-0.0509836	0.318732	0.0417041
0.805435	-0.0120857	0.00449611						-0.0509954	0.31885	0.0417041
0.805513	-0.0122412	0.00449611						-0.0510071	0.318967	0.0417041
0.805592	-0.0123967	0.00449611						-0.0510189	0.319084	0.0415901
0.80567	-0.0125521	0.00449611						-0.0510307	0.319201	0.0415901
0.805763	-0.0124656	0.00429628						-0.0510231	0.319153	0.0415901
0.806043	-0.0122061	0.00399654						-0.0510156	0.319105	0.0415901
0.806446	-0.0122034	0.00349697						-0.051008	0.319057	0.0415901
0.806647	-0.012202	0.00329714						-0.0510005	0.31901	0.0415901
0.806848	-0.0122006	0.00329714						-0.0510111	0.318983	0.0415901
0.806561	-0.0122046	0.00329714						-0.0510217	0.318957	0.0415901
0.806275	-0.0122085	0.00339706						-0.0510324	0.318931	0.0415901
0.805988	-0.0122125	0.00339706						-0.051043	0.318904	0.0415901
0.805701	-0.0122164	0.00339706						-0.0509975	0.318839	0.0415901
0.806	-0.0122879	0.00389663						-0.0509519	0.318773	0.0415901
0.806299	-0.0123595	0.00329714						-0.0509064	0.318708	0.0415901
0.806598	-0.012431	0.00329714						-0.0508608	0.318643	0.0415901
0.806897	-0.0125025	0.00329714						-0.0508639	0.318639	0.0415901
0.807041	-0.0124872	0.00329714						-0.0508671	0.318636	0.0415901
0.807186	-0.0124719	0.00329714						-0.0508733	0.31863	0.0414762
0.80733	-0.0124566	0.00329714						-0.0508758	0.318653	0.0414762
0.807475	-0.0124413	0.00319723						-0.0508783	0.318677	0.0414762
0.807088	-0.0124694	0.00319723						-0.0508808	0.318701	0.0414762
0.806702	-0.0124975	0.00319723						-0.0508832	0.318725	0.0414762
0.805929	-0.0125536	0.00309732						-0.0509056	0.318734	0.0414762
0.805992	-0.0125809	0.00309732						-0.0509281	0.318743	0.0414762
0.806055	-0.0126082	0.00309732						-0.0509505	0.318751	0.0414762
0.806118	-0.0126356	0.00309732						-0.0509729	0.31876	0.0414762
0.806182	-0.0126629	0.00309732						-0.0509761	0.318853	0.0414762
0.806152	-0.0128088	0.00309732						-0.0509793	0.318946	0.0414762
0.806123	-0.0129547	0.00309732						-0.0509825	0.319038	0.0414762
0.806094	-0.0131005	0.00309732						-0.0509857	0.319131	0.0414762
0.806065	-0.0132464	0.00309732						-0.0504382	0.319163	0.0414762
0.805852	-0.0132217	0.00309732						-0.0498905	0.319194	0.0414762
0.805639	-0.0131971	0.00309732						-0.0493429	0.319226	0.0414762
0.805426	-0.0131724	0.00309732						-0.0487951	0.319258	0.0414762
0.805213	-0.0131477	0.00309732						-0.0487893	0.31928	0.0414762
0.805227	-0.0131131	0.00309732						-0.0487835	0.319303	0.0414762
0.805241	-0.0130784	0.00309732						-0.0487777	0.319326	0.0414762
0.805255	-0.0130438	0.00309732						-0.0487719	0.319349	0.0414762
0.805269	-0.0130092	0.00309732						-0.048763	0.319368	0.0414762
0.80515	-0.0130077	0.00309732						-0.048754	0.319387	0.0414762
0.805031	-0.0130063	0.00309732						-0.0487451	0.319405	0.0414762
0.804913	-0.0130048	0.00309732						-0.0487361	0.319424	0.0414762
0.804794	-0.0130034	0.00309732						-0.0487378	0.319457	0.0414762
0.804738	-0.0130118	0.00309732						-0.0487395	0.31949	0.0414762
0.804681	-0.0130203	0.00309732						-0.0487411	0.319523	0.0414762
0.804625	-0.0130288	0.00309732						-0.0487428	0.319556	0.0414762
0.804568	-0.0130373	0.00309732						-0.0487651	0.319556	0.0414762
0.804508	-0.0130385	0.00309732						-0.0487874	0.319555	0.0414762
0.804449	-0.0130398	0.00309732						-0.0488097	0.319555	0.0414762
0.804389	-0.013041	0.00309732						-0.048832	0.319554	0.0414762
0.804329	-0.0130423	0.00309732						-0.0488367	0.319584	0.0414762
0.804367	-0.013029	0.00309732						-0.0488414	0.319615	0.0414762
0.804405	-0.0130158	0.00309732						-0.0488461	0.319645	0.0414762
0.804443	-0.0130026	0.00309732						-0.0488508	0.319676	0.0414762
0.804481	-0.0129893	0.00309732						-0.048841	0.319715	0.0414762
0.804291	-0.0129908	0.00309732						-0.0488311	0.319754	0.0414762
0.8041	-0.0129922	0.00309732						-0.0488212	0.319793	0.0414762
0.80391	-0.0129937	0.00309732						-0.0488112	0.319831	0.0414762
0.803719	-0.0129951	0.00309732						-0.0487746	0.319809	0.0414762
0.803833	-0.0130429	0.00309732						-0.048738	0.319787	0.0414762
0.803946	-0.0130907	0.00309732						-0.0487014	0.319765	0.0414762
0.80406	-0.0131385	0.00309732						-0.0486647	0.319742	0.0414762
0.804173	-0.0131863	0.00309732						-0.049437	0.322555	0.0411343
0.804027	-0.0131803	0.00309732						-0.0498231	0.323962	0.0414762
0.803881	-0.0131744	0.00309732						-0.0507018	0.325816	0.0448945
0.803736	-0.0131684	0.00309732						-0.0509481	0.326039	0.0466037
0.80359	-0.0131625	0.00309732						-0.0511945	0.326263	0.0470595
0.80359	-0.0131726	0.00309732						-0.0511469	0.32623	0.0474013
0.80359	-0.0131827	0.00309732						-0.0510993	0.326197	0.0474013
0.80359	-0.0131928	0.00309732						-0.0510517	0.326163	0.0477432
0.80359	-0.0132029	0.00309732						-0.051004	0.32613	0.0467177
0.804849	-0.0132012	0.00309732						-0.0508709	0.325881	0.046034
0.806109	-0.0131995	0.00309732						-0.0509906	0.327043	0.0454643
0.807368	-0.0131978	0.00309732						-0.0514959	0.329865	0.0453503
0.808628	-0.0131961	0.00309732						-0.0517482	0.331276	0.0447806
0.810932	-0.0135727	0.00309732						-0.0527989	0.332769	0.0536683
0.813236	-0.0139494	0.00309732						-0.0533242	0.333516	0.0491105
0.815541	-0.014326	0.0036968						-0.0543837	0.334357	0.0503639
0.820104	-0.015059	0.00459602						-0.0546508	0.334404	0.0503639
0.822363	-0.0154155	0.00489576						-0.0549179	0.334451	0.0493384
0.824623	-0.0157719	0.00489576						-0.0551552	0.335333	0.0477432
0.826882	-0.0161283	0.00479585						-0.0554864	0.336439	0.0475153
0.828165	-0.0162858	0.00479585						-0.0558174	0.337544	0.0474013
0.829448	-0.0164433	0.00459602						-0.0561484	0.33865	0.0474013
0.830731	-0.0166007	0.00459602						-0.0567159	0.340077	0.0476292
0.832014	-0.0167582	0.00449611						-0.0572834	0.341503	0.0496803
0.831667	-0.0166691	0.00449611						-0.0578509	0.34293	0.0496803
0.83132	-0.0165799	0.00449611						-0.0584819	0.344377	0.0534405
0.830972	-0.0164905	0.00449611						-0.0585455	0.344397	0.0534405
0.830625	-0.0164009	0.00479585						-0.058609	0.344418	0.0545799
0.830684	-0.0165438	0.00399654						-0.0586725	0.344438	0.0545799
0.830802	-0.0168297	0.00389663						-0.0587152	0.344446	0.0545799
0.830861	-0.0169726	0.00329714						-0.058758	0.344453	0.0534405
0.8309	-0.0169874	0.00329714						-0.0588007	0.34446	0.0534405
0.83094	-0.0170022	0.00319723						-0.0588434	0.344467	0.0527568
0.830979	-0.017017	0.00319723						-0.0588934	0.344481	0.0532126
0.831018	-0.0170317	0.00319723						-0.0589433	0.344495	0.0525289
0.83107	-0.0170207	0.00319723						-0.0589932	0.344509	0.0525289
0.831122	-0.0170096	0.00319723						-0.0590431	0.344523	0.0525289
0.831174	-0.0169985	0.00319723						-0.059049	0.344297	0.0524149
0.831227	-0.0169873	0.00319723						-0.0590549	0.344071	0.0524149
0.831318	-0.0170456	0.00319723						-0.0590608	0.343846	0.0521871
0.83141	-0.017104	0.00319723						-0.0590666	0.34362	0.0521871
0.831503	-0.0171623	0.00319723						-0.0590506	0.343782	0.0521871
0.831595	-0.0172205	0.00319723						-0.0590345	0.343944	0.0520731
0.835064	-0.017617	0.00329714						-0.0590184	0.344106	0.0520731
0.838533	-0.0180132	0.00329714						-0.0590023	0.344268	0.0519592
0.842002	-0.0184091	0.00329714						-0.0589997	0.344391	0.0519592
0.845472	-0.0188047	0.0036968						-0.0589971	0.344515	0.0519592
0.847469	-0.0187784	0.00469593						-0.0589944	0.344638	0.0519592
0.849466	-0.018752	0.00489576						-0.0589918	0.344762	0.0519592
0.851464	-0.0187256	0.00489576						-0.0589202	0.344782	0.0519592
0.856662	-0.0192783	0.00489576						-0.0588485	0.344801	0.0519592
0.859864	-0.0198573	0.00479585						-0.0587768	0.344821	0.0519592
0.863065	-0.0204364	0.00479585						-0.0587052	0.344841	0.0518452
0.866267	-0.0210154	0.00489576						-0.0588145	0.344805	0.0518452
0.867172	-0.0211542	0.00509559						-0.0589237	0.344769	0.0518452
0.868077	-0.0212929	0.00509559						-0.059033	0.344733	0.0518452
0.868982	-0.0214317	0.00509559						-0.0591422	0.344698	0.0518452
0.869887	-0.0215704	0.00509559						-0.0591463	0.344698	0.0518452
0.869862	-0.0215771	0.00499567						-0.0591503	0.344698	0.0518452
0.869837	-0.0215838	0.00479585						-0.0591544	0.344699	0.0518452
0.869813	-0.0215904	0.00449611						-0.0591584	0.344699	0.0517313
0.869788	-0.021597	0.00489576						-0.0592557	0.344734	0.0517313
0.869431	-0.0215323	0.00479585						-0.059353	0.344768	0.0517313
0.869075	-0.0214676	0.00389663						-0.0594503	0.344803	0.0517313
0.868718	-0.0214028	0.00389663						-0.0595476	0.344837	0.0517313
0.868362	-0.0213381	0.00389663						-0.0593759	0.344832	0.0517313
0.868193	-0.0212879	0.00389663						-0.0592043	0.344826	0.0517313
0.868023	-0.0212376	0.00379671						-0.0590326	0.34482	0.0517313
0.867853	-0.0211874	0.00339706						-0.058861	0.344814	0.0517313
0.867684	-0.0211372	0.00339706						-0.0588674	0.34475	0.0517313
0.867312	-0.0211385	0.00329714						-0.0588737	0.344687	0.0517313
0.86694	-0.0211397	0.00329714						-0.0588801	0.344623	0.0517313
0.866567	-0.021141	0.00329714						-0.0588865	0.34456	0.0517313
0.866195	-0.0211423	0.00319723						-0.0588964	0.344652	0.0517313
0.866526	-0.0211444	0.00319723						-0.0589162	0.344836	0.0516173
0.866858	-0.0211465	0.00319723						-0.0589261	0.344929	0.0516173
0.867189	-0.0211487	0.00319723						-0.0588975	0.344895	0.0516173
0.86752	-0.0211508	0.00319723						-0.0588689	0.344861	0.0516173
0.867417	-0.0211478	0.00319723						-0.0588403	0.344827	0.0516173
0.867314	-0.0211447	0.00319723						-0.0588117	0.344793	0.0516173
0.867211	-0.0211417	0.00319723						-0.0588758	0.34484	0.0516173
0.867107	-0.0211386	0.00319723						-0.0589399	0.344888	0.0516173
0.86712	-0.0211449	0.00319723						-0.0590039	0.344935	0.0516173
0.867132	-0.0211512	0.00309732						-0.059068	0.344982	0.0516173
0.867144	-0.0211574	0.00309732						-0.0590425	0.344944	0.0516173
0.867156	-0.0211637	0.00309732						-0.059017	0.344906	0.0516173
0.867545	-0.0211017	0.00309732						-0.0589914	0.344868	0.0516173
0.867934	-0.0210396	0.00309732						-0.0589659	0.344829	0.0516173
0.868323	-0.0209776	0.00309732						-0.058951	0.344849	0.0516173
0.868712	-0.0209156	0.00309732						-0.0589362	0.344868	0.0516173
0.868517	-0.0209486	0.00309732						-0.0589213	0.344887	0.0516173
0.868321	-0.0209816	0.00309732						-0.0589065	0.344906	0.0516173
0.868126	-0.0210147	0.00309732						-0.0589635	0.344856	0.0516173
0.86793	-0.0210477	0.00309732						-0.0590206	0.344806	0.0516173
0.868372	-0.0211111	0.00309732						-0.0590776	0.344755	0.0516173
0.868814	-0.0211745	0.00309732						-0.0591347	0.344705	0.0516173
0.869256	-0.0212378	0.00309732						-0.0590807	0.344747	0.0516173
0.869697	-0.0213012	0.00309732						-0.0590266	0.344788	0.0516173
0.869665	-0.0213023	0.00309732						-0.0589726	0.34483	0.0515034
0.869633	-0.0213034	0.00309732						-0.0589186	0.344871	0.0515034
0.869601	-0.0213045	0.00309732						-0.0590623	0.344874	0.0515034
0.869568	-0.0213055	0.00309732						-0.059206	0.344878	0.0515034
0.869373	-0.0212946	0.00309732						-0.0593497	0.344881	0.0515034
0.869178	-0.0212837	0.00309732						-0.0594934	0.344884	0.0515034
0.868983	-0.0212728	0.00309732						-0.0593227	0.344922	0.0515034
0.868788	-0.0212619	0.00309732						-0.059152	0.344959	0.0515034
0.868786	-0.0212622	0.00309732						-0.0589813	0.344997	0.0515034
0.868785	-0.0212624	0.00309732						-0.0588105	0.345034	0.0515034
0.868783	-0.0212626	0.00309732						-0.0588385	0.344991	0.0515034
0.868781	-0.0212628	0.00309732						-0.0588665	0.344948	0.0515034
0.86878	-0.0212613	0.00309732						-0.0588944	0.344905	0.0515034
0.868779	-0.0212598	0.00309732						-0.0589223	0.344862	0.0515034
0.868778	-0.0212583	0.00309732						-0.0589169	0.344927	0.0515034
0.868778	-0.0212568	0.00309732						-0.0589114	0.344993	0.0515034
0.868747	-0.0213091	0.00309732						-0.0589059	0.345059	0.0515034
0.868716	-0.0213613	0.00309732						-0.0589029	0.34507	0.0512755
0.868685	-0.0214135	0.00309732						-0.0589054	0.345015	0.0510476
0.868654	-0.0214657	0.00309732						-0.0589079	0.34496	0.0508197
0.868728	-0.0214649	0.00309732						-0.0589104	0.344905	0.0507058
0.868802	-0.0214641	0.00309732						-0.0588847	0.345017	0.0504779
0.868876	-0.0214633	0.00309732						-0.0588333	0.34524	0.0500221
0.86895	-0.0214626	0.00309732						-0.0588076	0.345352	0.0500221
0.869155	-0.0214622	0.00309732						-0.0592021	0.346915	0.0497942
0.86936	-0.0214619	0.00309732						-0.0595965	0.348477	0.0497942
0.869564	-0.0214615	0.00309732						-0.0599909	0.35004	0.0559473
0.869769	-0.0214612	0.00309732						-0.0603851	0.351603	0.0513894
0.869592	-0.0214084	0.00309732						-0.0604157	0.35165	0.0527568
0.869414	-0.0213556	0.00309732						-0.060477	0.351743	0.0556054
0.869237	-0.0213029	0.00309732						-0.0605076	0.351789	0.0579983
0.86906	-0.0212501	0.00309732						-0.060501	0.351911	0.058568
0.869068	-0.0212373	0.00309732						-0.0604943	0.352034	0.058568
0.869076	-0.0212245	0.00309732						-0.0604877	0.352156	0.0582262
0.869085	-0.0212117	0.00309732						-0.060481	0.352278	0.0570867
0.869093	-0.021199	0.00309732						-0.0605747	0.352402	0.0568588
0.868981	-0.0212017	0.00309732						-0.0606059	0.352444	0.0567449
0.868869	-0.0212044	0.00309732						-0.0611003	0.354136	0.0567449
0.868758	-0.0212071	0.0029974						-0.0615946	0.355827	0.0568588
0.868647	-0.0212098	0.0029974						-0.0620887	0.357519	0.0568588
0.870888	-0.0212815	0.0029974						-0.0625828	0.359211	0.0578843
0.873128	-0.0213532	0.0029974						-0.0628088	0.359605	0.0576564
0.882335	-0.0223758	0.00489576						-0.0634866	0.360787	0.0673418
0.884698	-0.0228153	0.00589489						-0.063849	0.360939	0.062784
0.887061	-0.0232549	0.00549524						-0.0642114	0.361091	0.0635816
0.889518	-0.0235906	0.00559515						-0.0649362	0.361395	0.0635816
0.891976	-0.0239259	0.00559515						-0.0649525	0.361363	0.0630119
0.894433	-0.0242608	0.00559515						-0.0649688	0.36133	0.0625561
0.896891	-0.0245954	0.00559515						-0.0644048	0.365092	0.0602772
0.898483	-0.0254743	0.00589489						-0.0648577	0.366303	0.0602772
0.899279	-0.0259137	0.0051955						-0.0653106	0.367514	0.0681394
0.900075	-0.0263532	0.0051955						-0.0654824	0.368347	0.0676836
0.90021	-0.0264878	0.0051955						-0.0655682	0.368763	0.0676836
0.900345	-0.0266225	0.0051955						-0.065654	0.36918	0.0682534
0.900481	-0.0267572	0.00579498						-0.0657452	0.369339	0.0677976
0.900617	-0.0268918	0.00479585						-0.0658363	0.369499	0.0677976
0.900671	-0.0268894	0.00489576						-0.0659274	0.369658	0.0682534
0.900725	-0.026887	0.00389663						-0.0660185	0.369817	0.0671139
0.900779	-0.0268846	0.00339706						-0.0660904	0.369782	0.0671139
0.900833	-0.0268822	0.00339706						-0.0662342	0.369712	0.0662024
0.900856	-0.0268826	0.00289749						-0.0663061	0.369677	0.0662024
0.900879	-0.026883	0.00279758						-0.0664859	0.369698	0.0660884
0.900902	-0.0268834	0.00279758						-0.0666657	0.36972	0.064949
0.900924	-0.0268838	0.00279758						-0.0670253	0.369763	0.0659745
0.900262	-0.0270126	0.0029974						-0.0670765	0.369623	0.0659745
0.8996	-0.0271414	0.0029974						-0.0671276	0.369484	0.0652908
0.898938	-0.0272701	0.0029974						-0.0671788	0.369344	0.0651768
0.898275	-0.0273989	0.0029974						-0.0672299	0.369204	0.0651768
0.901444	-0.0273613	0.0029974						-0.0669683	0.369481	0.0658605
0.904613	-0.0273238	0.0029974						-0.0668375	0.36962	0.0647211
0.907782	-0.0272862	0.0029974						-0.0667067	0.369758	0.0647211
0.910951	-0.0272487	0.0029974						-0.0667222	0.369721	0.0647211
0.912339	-0.0279958	0.0029974						-0.0667377	0.369684	0.0646071
0.913728	-0.0287429	0.00379671						-0.0667531	0.369647	0.0646071
0.915116	-0.02949	0.00479585						-0.0667686	0.36961	0.0646071
0.916505	-0.030237	0.00479585						-0.0668251	0.369653	0.0646071
0.92053	-0.0305585	0.00579498						-0.0668815	0.369697	0.0646071
0.924556	-0.0308801	0.00539533						-0.066938	0.36974	0.0646071
0.928581	-0.0312017	0.00539533						-0.0669944	0.369783	0.0644932
0.932607	-0.0315232	0.00529541						-0.0669937	0.369847	0.0644932
0.934519	-0.0320122	0.0051955						-0.066993	0.36991	0.0644932
0.936432	-0.0325012	0.0051955						-0.0669923	0.369973	0.0644932
0.938344	-0.0329902	0.00589489						-0.0669916	0.370036	0.0644932
0.940257	-0.0334791	0.00549524						-0.066673	0.370054	0.0644932
0.939438	-0.0335252	0.00549524						-0.0663544	0.370071	0.0644932
0.938619	-0.0335712	0.00549524						-0.0660359	0.370089	0.0644932
0.9378	-0.0336173	0.00529541						-0.0657173	0.370106	0.0644932
0.936981	-0.0336633	0.00529541						-0.0655468	0.370081	0.0644932
0.937826	-0.0336664	0.00429628						-0.0653762	0.370055	0.0644932
0.938671	-0.0336694	0.00429628						-0.0652056	0.370029	0.0644932
0.939515	-0.0336725	0.00449611						-0.0650351	0.370004	0.0643792
0.94036	-0.0336755	0.00449611						-0.0650602	0.370015	0.0643792
0.939946	-0.0335348	0.00489576						-0.0650852	0.370027	0.0643792
0.939531	-0.0333939	0.00429628						-0.0651103	0.370039	0.0643792
0.939117	-0.0332531	0.00419637						-0.0651354	0.370051	0.0643792
0.938702	-0.0331122	0.00419637						-0.065048	0.370116	0.0643792
0.938798	-0.0332283	0.00409645						-0.0649606	0.370182	0.0643792
0.938894	-0.0333444	0.00409645						-0.0648731	0.370248	0.0643792
0.93899	-0.0334606	0.00409645						-0.0647857	0.370313	0.0642653
0.939086	-0.0335767	0.00399654						-0.0649344	0.370404	0.0642653
0.93919	-0.0336273	0.00399654						-0.0650832	0.370495	0.0642653
0.939295	-0.0336778	0.00399654						-0.0652319	0.370586	0.0642653
0.939399	-0.0337284	0.00399654						-0.0653806	0.370677	0.0642653
0.939504	-0.033779	0.00399654						-0.0652477	0.37061	0.0642653
0.939518	-0.0336771	0.00399654						-0.0651148	0.370543	0.0642653
0.939533	-0.0335752	0.00399654						-0.0649818	0.370476	0.0642653
0.939548	-0.0334733	0.00399654						-0.0648489	0.370408	0.0642653
0.939562	-0.0333714	0.00399654						-0.0649896	0.370448	0.0642653
0.939588	-0.0334396	0.00399654						-0.0651304	0.370487	0.0642653
0.939615	-0.0335078	0.00389663						-0.0652711	0.370526	0.0642653
0.939641	-0.033576	0.00389663						-0.0654118	0.370565	0.0642653
0.939667	-0.0336442	0.00389663						-0.0655355	0.370512	0.0642653
0.939608	-0.0336442	0.00389663						-0.0656591	0.370458	0.0642653
0.939549	-0.0336441	0.00389663						-0.0657828	0.370405	0.0642653
0.93949	-0.0336441	0.00389663						-0.0659064	0.370351	0.0641513
0.939431	-0.0336441	0.00389663						-0.0658708	0.370303	0.0641513
0.939878	-0.0336153	0.00389663						-0.0658351	0.370254	0.0641513
0.940324	-0.0335865	0.00389663						-0.0657994	0.370205	0.0641513
0.94077	-0.0335576	0.00389663						-0.0657637	0.370156	0.0641513
0.941216	-0.0335287	0.00389663						-0.0657794	0.370272	0.0641513
0.941569	-0.0334873	0.00389663						-0.0657951	0.370387	0.0641513
0.941922	-0.0334458	0.00389663						-0.0658108	0.370503	0.0641513
0.942275	-0.0334043	0.00389663						-0.0658265	0.370618	0.0641513
0.942628	-0.0333628	0.00389663						-0.0658308	0.370618	0.0641513
0.942155	-0.033367	0.00389663						-0.0658351	0.370618	0.0641513
0.941682	-0.0333712	0.00389663						-0.0658394	0.370618	0.0641513
0.94121	-0.0333754	0.00389663						-0.0658437	0.370618	0.0641513
0.940737	-0.0333796	0.00389663						-0.0658428	0.370638	0.0641513
0.941143	-0.0333581	0.00389663						-0.065842	0.370659	0.0641513
0.94155	-0.0333365	0.00389663						-0.0658411	0.370679	0.0641513
0.941956	-0.033315	0.00389663						-0.0658402	0.370699	0.0641513
0.942363	-0.0332935	0.00389663						-0.0658345	0.370748	0.0641513
0.942216	-0.0333011	0.00389663						-0.0658289	0.370798	0.0640374
0.942069	-0.0333086	0.00389663						-0.0658232	0.370847	0.0640374
0.941922	-0.0333161	0.00389663						-0.0658175	0.370897	0.0640374
0.941776	-0.0333236	0.00389663						-0.0660696	0.371496	0.0638095
0.941646	-0.0333274	0.00389663						-0.0661957	0.371796	0.0636956
0.941516	-0.0333312	0.00389663						-0.0663217	0.372096	0.0636956
0.941386	-0.0333349	0.00389663						-0.0665958	0.373639	0.0636956
0.941257	-0.0333387	0.00389663						-0.0668698	0.375183	0.0636956
0.941233	-0.0333311	0.00389663						-0.0671438	0.376726	0.0632398
0.94121	-0.0333234	0.00389663						-0.0674178	0.378269	0.0677976
0.941187	-0.0333158	0.00389663						-0.0682764	0.378793	0.0726973
0.941164	-0.0333081	0.00389663						-0.0685626	0.378968	0.0738367
0.941087	-0.0333061	0.00389663						-0.0684877	0.378894	0.0738367
0.941011	-0.0333041	0.00389663						-0.0684128	0.378819	0.0738367
0.940934	-0.033302	0.00389663						-0.0683379	0.378745	0.0738367
0.940857	-0.0333	0.00389663						-0.068263	0.378671	0.0738367
0.940905	-0.033324	0.00389663						-0.0684465	0.378596	0.0726973
0.940952	-0.033348	0.00389663						-0.06863	0.378522	0.0721275
0.941	-0.033372	0.00389663						-0.0688135	0.378447	0.0721275
0.941047	-0.033396	0.00389663						-0.068997	0.378373	0.0715578
0.94098	-0.0333922	0.00389663						-0.0691645	0.379619	0.0715578
0.940912	-0.0333883	0.00389663						-0.0693321	0.380866	0.0715578
0.940845	-0.0333845	0.00389663						-0.0694996	0.382112	0.0715578
0.940778	-0.0333806	0.00389663						-0.0696671	0.383359	0.0704183
0.943357	-0.03351	0.00389663						-0.0702663	0.384106	0.0704183
0.945937	-0.0336394	0.00489576						-0.0714646	0.385599	0.0721275
0.948517	-0.0337687	0.00489576						-0.0720637	0.386346	0.0789643
0.951098	-0.0338981	0.00489576						-0.0720593	0.38639	0.0782806
0.953784	-0.0342348	0.00479585						-0.0720549	0.386433	0.0782806
0.956471	-0.0345713	0.00579498						-0.0720462	0.386521	0.0790782
0.959157	-0.0349076	0.00589489						-0.0719939	0.386569	0.0790782
0.961844	-0.0352438	0.00549524						-0.0719415	0.386617	0.079534
0.964333	-0.0360762	0.00549524						-0.0718892	0.386665	0.0786224
0.966822	-0.0369086	0.00549524						-0.0718953	0.387007	0.0785085
0.969311	-0.037741	0.00549524						-0.0719537	0.387301	0.0778248
0.9718	-0.0385735	0.00569507						-0.0720705	0.387889	0.0785085
0.972515	-0.0387513	0.00569507						-0.0725545	0.38969	0.077369
0.97323	-0.0389292	0.00569507						-0.0730385	0.39149	0.0770272
0.973946	-0.0391071	0.00569507						-0.0735224	0.39329	0.0770272
0.974662	-0.039285	0.00559515						-0.0741921	0.39534	0.079534
0.97411	-0.0392222	0.00559515						-0.074378	0.39559	0.0840918
0.973559	-0.0391595	0.00559515						-0.0745638	0.39584	0.0840918
0.973008	-0.0390967	0.00579498						-0.0747497	0.39609	0.0852313
0.972457	-0.0390339	0.00579498						-0.0748491	0.396481	0.0852313
0.972311	-0.0390807	0.00489576						-0.0749486	0.396873	0.0852313
0.972164	-0.0391276	0.00489576						-0.0751328	0.397826	0.0838639
0.972017	-0.0391744	0.00459602						-0.0751181	0.397996	0.0838639
0.971871	-0.0392212	0.00459602						-0.0747628	0.398266	0.0810153
0.971808	-0.0392413	0.00459602						-0.074437	0.398196	0.0810153
0.971745	-0.0392614	0.00459602						-0.0741112	0.398127	0.0812432
0.971682	-0.0392815	0.00449611						-0.0737854	0.398058	0.0812432
0.97162	-0.0393016	0.00449611						-0.0740793	0.397892	0.0811292
0.971876	-0.0392175	0.00449611						-0.0743732	0.397727	0.0811292
0.972132	-0.0391333	0.00449611						-0.0749594	0.397498	0.0810153
0.972645	-0.0389649	0.00429628						-0.0749579	0.3976	0.0810153
0.972832	-0.0389893	0.00429628						-0.0749809	0.397853	0.0810153
0.973019	-0.0390137	0.00429628						-0.0750067	0.3979	0.0816989
0.973206	-0.039038	0.00329714						-0.0750326	0.397948	0.0809013
0.973393	-0.0390624	0.00329714						-0.0750585	0.397996	0.0809013
0.974403	-0.0394675	0.00379671						-0.0751393	0.397936	0.0809013
0.976425	-0.0402771	0.00479585						-0.0752202	0.397877	0.0809013
0.977437	-0.0406817	0.00579498						-0.075301	0.397818	0.0809013
0.980893	-0.041145	0.00689403						-0.0753819	0.397759	0.0807874
0.984349	-0.0416082	0.00689403						-0.075361	0.397749	0.0807874
0.987806	-0.0420714	0.00639446						-0.0753401	0.39774	0.0807874
0.991263	-0.0425347	0.00639446						-0.0753193	0.397731	0.0807874
0.993854	-0.0430936	0.00639446						-0.0752984	0.397722	0.0807874
0.996445	-0.0436526	0.00629455						-0.075292	0.39771	0.0806734
0.999037	-0.0442115	0.00629455						-0.0752857	0.397698	0.0806734
1.00163	-0.0447704	0.00689403						-0.0752793	0.397687	0.0806734
1.00385	-0.0451283	0.00649438						-0.075273	0.397675	0.0806734
1.00607	-0.0454862	0.00649438						-0.0752469	0.397663	0.0806734
1.00829	-0.045844	0.00649438						-0.0752208	0.397652	0.0806734
1.01052	-0.0462019	0.0066942						-0.0751947	0.39764	0.0806734
1.01175	-0.0463486	0.00639446						-0.0751686	0.397629	0.0806734
1.01216	-0.0463975	0.00609472						-0.0751297	0.397608	0.0806734
1.01193	-0.0464869	0.00569507						-0.0750907	0.397588	0.0806734
1.01169	-0.0465763	0.00529541						-0.0750518	0.397568	0.0805595
1.01146	-0.0466657	0.00529541						-0.0750128	0.397548	0.0805595
1.01123	-0.0467551	0.00509559						-0.0750003	0.397553	0.0805595
1.01113	-0.046678	0.00509559						-0.0749878	0.397558	0.0805595
1.01103	-0.0466008	0.00499567						-0.0749754	0.397563	0.0805595
1.01094	-0.0465237	0.00499567						-0.0749629	0.397569	0.0805595
1.01084	-0.0464466	0.00489576						-0.0749671	0.39755	0.0805595
1.01124	-0.0463798	0.00489576						-0.0749714	0.397532	0.0805595
1.01164	-0.046313	0.00489576						-0.0749757	0.397513	0.0805595
1.01205	-0.0462462	0.00489576						-0.0749799	0.397495	0.0805595
1.01245	-0.0461794	0.00489576						-0.0749552	0.397485	0.0805595
1.01244	-0.0461533	0.00489576						-0.0749304	0.397475	0.0805595
1.01244	-0.0461272	0.00489576						-0.0749056	0.397466	0.0805595
1.01243	-0.0461011	0.00489576						-0.0748809	0.397456	0.0805595
1.01242	-0.046075	0.00479585						-0.0748655	0.397472	0.0805595
1.01191	-0.0460473	0.00479585						-0.0748502	0.397489	0.0805595
1.0114	-0.0460196	0.00479585						-0.0748348	0.397506	0.0804455
1.01088	-0.0459918	0.00479585						-0.0748195	0.397522	0.0804455
1.01037	-0.0459641	0.00479585						-0.0749231	0.397555	0.0804455
1.01036	-0.0459986	0.00479585						-0.0750267	0.397588	0.0804455
1.01036	-0.0460332	0.00479585						-0.0751303	0.397621	0.0804455
1.01035	-0.0460677	0.00479585						-0.0752339	0.397654	0.0804455
1.01034	-0.0461022	0.00479585						-0.0751964	0.397622	0.0804455
1.01035	-0.0460989	0.00479585						-0.0751589	0.39759	0.0804455
1.01035	-0.0460955	0.00479585						-0.0751214	0.397558	0.0804455
1.01035	-0.0460921	0.00479585						-0.0750839	0.397525	0.0804455
1.01036	-0.0460887	0.00479585						-0.0751185	0.397602	0.0804455
1.01035	-0.0460901	0.00479585						-0.0751532	0.39768	0.0804455
1.01034	-0.0460915	0.00479585						-0.0751878	0.397757	0.0804455
1.01034	-0.0460929	0.00479585						-0.0752225	0.397834	0.0804455
1.01033	-0.0460942	0.00479585						-0.0752475	0.397813	0.0804455
1.01031	-0.0460856	0.00479585						-0.0752725	0.397791	0.0804455
1.0103	-0.0460771	0.00469593						-0.0752975	0.39777	0.0804455
1.01028	-0.0460685	0.00469593						-0.0753226	0.397748	0.0804455
1.01026	-0.0460599	0.00469593						-0.0753622	0.397746	0.0804455
1.01024	-0.0460627	0.00469593						-0.0754018	0.397743	0.0803316
1.01022	-0.0460656	0.00469593						-0.0754415	0.397741	0.0807874
1.0102	-0.0460684	0.00469593						-0.0754811	0.397738	0.0801037
1.01018	-0.0460713	0.00469593						-0.0754433	0.39809	0.0801037
1.01018	-0.0460923	0.00469593						-0.0754055	0.398441	0.0796479
1.01018	-0.0461133	0.00469593						-0.0753677	0.398793	0.079534
1.01018	-0.0461343	0.00469593						-0.0753299	0.399145	0.0793061
1.01018	-0.0461553	0.00469593						-0.0755823	0.400237	0.0793061
1.01009	-0.0461569	0.00469593						-0.0758347	0.40133	0.079534
1.01001	-0.0461585	0.00469593						-0.0760871	0.402422	0.089903
1.00993	-0.0461602	0.00469593						-0.0763394	0.403514	0.089903
1.00985	-0.0461618	0.00469593						-0.0767271	0.404042	0.0909285
1.00971	-0.0461638	0.00469593						-0.0766282	0.404404	0.0921819
1.00957	-0.0461659	0.00469593						-0.0765141	0.404497	0.0921819
1.00942	-0.0461679	0.00469593						-0.0764	0.404591	0.0909285
1.00928	-0.0461699	0.00469593						-0.0764645	0.404459	0.0909285
1.00947	-0.0461957	0.00469593						-0.076529	0.404327	0.0897891
1.00966	-0.0462215	0.00469593						-0.0765935	0.404196	0.0897891
1.00985	-0.0462473	0.00469593						-0.076658	0.404064	0.0897891
1.01003	-0.046273	0.00469593						-0.0767374	0.405793	0.0897891
1.00977	-0.046256	0.00469593						-0.0768167	0.407522	0.0886496
1.00951	-0.046239	0.00469593						-0.0768958	0.409251	0.0886496
1.00925	-0.046222	0.00469593						-0.0769747	0.41098	0.0887636
1.00899	-0.0462049	0.00469593						-0.0775357	0.411605	0.0910425
1.00911	-0.0461784	0.00469593						-0.0780967	0.412231	0.0910425
1.00924	-0.0461519	0.00469593						-0.0786576	0.412857	0.0967398
1.00936	-0.0461254	0.00469593						-0.0792185	0.413483	0.0960561
1.00948	-0.0460988	0.00469593						-0.0795835	0.413829	0.0994745
1.01136	-0.046297	0.00469593						-0.079766	0.414002	0.0994745
1.01323	-0.0464951	0.00469593						-0.0799485	0.414176	0.100158
1.01511	-0.0466932	0.00489576						-0.0798701	0.414006	0.100044
1.01699	-0.0468913	0.00489576						-0.0797916	0.413836	0.0977653
1.01835	-0.0471889	0.00579498						-0.0796347	0.413496	0.0965119
1.0197	-0.0474864	0.00579498						-0.079602	0.414596	0.0965119
1.02106	-0.0477838	0.00579498						-0.0795693	0.415696	0.0956003
1.02241	-0.0480812	0.00579498						-0.0795366	0.416797	0.0954864
1.03128	-0.050812	0.00629455						-0.0800012	0.418974	0.102437
1.03564	-0.0516398	0.00629455						-0.0804984	0.420051	0.102437
1.03705	-0.0515575	0.00689403						-0.0809957	0.421127	0.102437
1.03846	-0.0514751	0.00689403						-0.0815677	0.423261	0.10802
1.03986	-0.0513927	0.00689403						-0.0815868	0.423299	0.10802
1.03953	-0.0515693	0.00679412						-0.0816058	0.423338	0.106881
1.03919	-0.0517458	0.00679412						-0.0816248	0.423376	0.106995
1.03886	-0.0519223	0.00679412						-0.0816709	0.423422	0.103121
1.03852	-0.0520987	0.00679412						-0.0816979	0.42343	0.103349
1.03847	-0.0520991	0.00639446						-0.0817776	0.423332	0.101867
1.03842	-0.0520995	0.00639446						-0.0818287	0.423103	0.101639
1.03836	-0.0520999	0.00579498						-0.0818543	0.422989	0.101639
1.03831	-0.0521002	0.00559515						-0.0818268	0.423029	0.101639
1.03828	-0.0520437	0.00549524						-0.0817992	0.423069	0.101753
1.03824	-0.0519873	0.00549524						-0.0817716	0.423109	0.101525
1.03821	-0.0519308	0.00549524						-0.081744	0.423149	0.102209
1.03818	-0.0518743	0.00549524						-0.0817502	0.423115	0.101412
1.03802	-0.0519037	0.00559515						-0.0817564	0.423081	0.101184
1.03787	-0.0519331	0.00559515						-0.0817626	0.423048	0.101184
1.03772	-0.0519625	0.00559515						-0.0817688	0.423014	0.101184
1.03756	-0.0519919	0.00559515						-0.0818526	0.423024	0.100956
1.03861	-0.0519626	0.00559515						-0.0819364	0.423033	0.100956
1.03965	-0.0519333	0.00559515						-0.0820202	0.423043	0.100842
1.04069	-0.0519039	0.00569507						-0.082104	0.423053	0.100842
1.04509	-0.0525144	0.00499567						-0.0820466	0.423287	0.100842
1.04844	-0.0531543	0.00679412						-0.0819891	0.423521	0.101298
1.0518	-0.0537941	0.00679412						-0.0819315	0.423756	0.100728
1.05516	-0.0544339	0.00679412						-0.081874	0.42399	0.100728
1.05756	-0.0549142	0.00729368						-0.0818823	0.423788	0.100728
1.06237	-0.0558747	0.00729368						-0.0818905	0.423586	0.100728
1.06477	-0.056355	0.00729368						-0.0818987	0.423385	0.100728
1.06639	-0.0566902	0.00789316						-0.0819069	0.423183	0.100728
1.06802	-0.0570253	0.0073936						-0.0816832	0.423732	0.100614
1.06964	-0.0573603	0.0073936						-0.0815713	0.424007	0.100614
1.07126	-0.0576952	0.00749351						-0.0814594	0.424281	0.100614
1.07102	-0.0577278	0.00759342						-0.0815525	0.424274	0.100614
1.07078	-0.0577604	0.00759342						-0.0816457	0.424267	0.100614
1.0703	-0.0578257	0.0073936						-0.0817388	0.424259	0.100614
1.07112	-0.0577788	0.00689403						-0.0818319	0.424252	0.100614
1.07153	-0.0577554	0.00689403						-0.0816635	0.424279	0.100614
1.07194	-0.0577319	0.00689403						-0.081495	0.424307	0.100614
1.0721	-0.0576282	0.00629455						-0.0813266	0.424334	0.100614
1.07242	-0.0574207	0.00599481						-0.0811581	0.424362	0.1005
1.07257	-0.0573169	0.00599481						-0.0813231	0.424362	0.1005
1.07202	-0.0573025	0.00599481						-0.0814881	0.424363	0.1005
1.07037	-0.0572591	0.00609472						-0.0816532	0.424364	0.1005
1.07065	-0.0572604	0.00609472						-0.0818182	0.424364	0.1005
1.07093	-0.0572617	0.00609472						-0.0817013	0.424344	0.1005
1.07121	-0.057263	0.00609472						-0.0815845	0.424323	0.1005
1.07149	-0.0572642	0.00609472						-0.0814676	0.424303	0.1005
1.0714	-0.0572678	0.00609472						-0.0813507	0.424283	0.1005
1.0713	-0.0572714	0.00609472						-0.0813672	0.42418	0.1005
1.07121	-0.057275	0.00609472						-0.0813838	0.424077	0.1005
1.07111	-0.0572786	0.00609472						-0.0814003	0.423974	0.1005
1.07136	-0.0573679	0.00609472						-0.0814168	0.423871	0.1005
1.07161	-0.0574571	0.00609472						-0.0814857	0.423975	0.100386
1.07185	-0.0575464	0.00599481						-0.0815547	0.424079	0.100386
1.0721	-0.0576357	0.00599481						-0.0816237	0.424182	0.100386
1.07175	-0.0576313	0.00599481						-0.0816927	0.424286	0.100386
1.07141	-0.057627	0.00599481						-0.0816903	0.424125	0.100386
1.07106	-0.0576227	0.00599481						-0.0816879	0.423965	0.100386
1.07071	-0.0576184	0.00599481						-0.0816855	0.423804	0.100386
1.07074	-0.0575895	0.00599481						-0.0816831	0.423643	0.100386
1.07078	-0.0575607	0.00599481						-0.0816887	0.423706	0.100386
1.07081	-0.0575318	0.00599481						-0.0816944	0.423769	0.100386
1.07085	-0.0575029	0.00599481						-0.0817	0.423833	0.100386
1.07095	-0.0575942	0.00599481						-0.0817056	0.423896	0.100386
1.07104	-0.0576854	0.00589489						-0.0816799	0.423886	0.100386
1.07114	-0.0577766	0.00589489						-0.0816541	0.423875	0.100386
1.07124	-0.0578678	0.00589489						-0.0816284	0.423865	0.100386
1.07155	-0.0578726	0.00589489						-0.0816026	0.423855	0.100386
1.07187	-0.0578775	0.00589489						-0.0816127	0.423894	0.100272
1.07218	-0.0578823	0.00589489						-0.0816228	0.423933	0.100272
1.07249	-0.0578872	0.00589489						-0.0816329	0.423973	0.100272
1.07261	-0.0578249	0.00589489						-0.081643	0.424012	0.100272
1.07272	-0.0577626	0.00589489						-0.0815975	0.424037	0.100272
1.07283	-0.0577002	0.00589489						-0.081552	0.424062	0.100272
1.07295	-0.0576379	0.00589489						-0.0815065	0.424087	0.100272
1.07285	-0.0576414	0.00589489						-0.081461	0.424112	0.100272
1.07274	-0.0576449	0.00589489						-0.0814917	0.424122	0.100272
1.07264	-0.0576485	0.00589489						-0.0815225	0.424131	0.100272
1.07254	-0.057652	0.00589489						-0.0815532	0.42414	0.100272
1.07288	-0.0576563	0.00589489						-0.0817009	0.424091	0.100614
1.07323	-0.0576607	0.00589489						-0.0818179	0.424032	0.100614
1.07357	-0.0576651	0.00589489						-0.0819349	0.423973	0.10107
1.07392	-0.0576695	0.00589489						-0.0818664	0.424154	0.100956
1.07375	-0.0577484	0.00589489						-0.0816809	0.424394	0.100956
1.07358	-0.0578273	0.00589489						-0.0814954	0.424633	0.100842
1.07341	-0.0579062	0.00589489						-0.0813098	0.424873	0.101184
1.07324	-0.0579851	0.00589489						-0.0816188	0.426401	0.100614
1.07326	-0.0579827	0.00589489						-0.0822367	0.429457	0.100044
1.07327	-0.0579802	0.00589489						-0.0825456	0.430984	0.100044
1.07329	-0.0579778	0.00589489						-0.0832474	0.430623	0.117136
1.07331	-0.0579754	0.00589489						-0.0830243	0.431499	0.114971
1.07332	-0.0579802	0.00589489						-0.0830892	0.431366	0.113832
1.07333	-0.0579851	0.00589489						-0.0832189	0.4311	0.112578
1.07334	-0.05799	0.00589489						-0.0832836	0.430967	0.112578
1.07335	-0.0579949	0.00589489						-0.0835175	0.434555	0.112008
1.07357	-0.0579922	0.00589489						-0.0835954	0.435751	0.112008
1.07379	-0.0579895	0.00589489						-0.0838235	0.436469	0.112692
1.074	-0.0579868	0.00589489						-0.0842795	0.437905	0.123403
1.07422	-0.0579841	0.00589489						-0.0845074	0.438623	0.124998
1.07393	-0.0579815	0.00589489						-0.0846389	0.438516	0.124542
1.07364	-0.0579788	0.00589489						-0.0849015	0.438303	0.126366
1.07334	-0.0579762	0.00589489						-0.0850326	0.438196	0.126366
1.07305	-0.0579735	0.00589489						-0.0849924	0.438416	0.12534
1.07518	-0.0584025	0.00589489						-0.0849523	0.438635	0.123061
1.0773	-0.0588315	0.00589489						-0.0849121	0.438854	0.123061
1.07943	-0.0592605	0.00569507						-0.084872	0.439073	0.121694
1.08524	-0.0600478	0.00529541						-0.0847641	0.439283	0.121694
1.08893	-0.0604061	0.00689403						-0.0846562	0.439493	0.120554
1.09262	-0.0607644	0.00589489						-0.0845483	0.439702	0.120554
1.09631	-0.0611227	0.00779325						-0.0844404	0.439912	0.120554
1.099	-0.061803	0.00779325						-0.0848858	0.441776	0.125112
1.10169	-0.062483	0.00779325						-0.0853312	0.44364	0.118275
1.10706	-0.0638419	0.00809299						-0.0857766	0.445504	0.125226
1.10957	-0.0644431	0.00799308						-0.0867713	0.448288	0.137532
1.11249	-0.0650951	0.00799308						-0.0868556	0.448769	0.132063
1.1129	-0.0651465	0.00799308						-0.0873213	0.449048	0.131151
1.1133	-0.0651979	0.00779325						-0.0874501	0.449165	0.131151
1.11371	-0.0652493	0.00779325						-0.0874231	0.449082	0.131151
1.11406	-0.0651947	0.00729368						-0.0873961	0.449	0.130923
1.11478	-0.0650855	0.00629455						-0.087369	0.448917	0.130468
1.11513	-0.0650309	0.00679412						-0.0872965	0.448859	0.130923
1.11532	-0.0650449	0.00659429						-0.0872511	0.448884	0.130126
1.11551	-0.0650588	0.00659429						-0.0871603	0.448935	0.129898
1.1157	-0.0650728	0.00659429						-0.0872443	0.449016	0.129898
1.11589	-0.0650868	0.00659429						-0.0873283	0.449097	0.129898
1.11586	-0.0650985	0.00659429						-0.0874123	0.449179	0.129784
1.11583	-0.0651102	0.00659429						-0.0874962	0.44926	0.12967
1.1158	-0.065122	0.00659429						-0.0874632	0.449274	0.12967
1.11576	-0.0651337	0.00659429						-0.0874303	0.449288	0.12967
1.11562	-0.0651297	0.00659429						-0.0873973	0.449303	0.12967
1.11549	-0.0651257	0.00659429						-0.0873643	0.449317	0.129442
1.11535	-0.0651217	0.00649438						-0.0873017	0.44932	0.129442
1.11521	-0.0651176	0.00639446						-0.0872391	0.449323	0.129328
1.11521	-0.0650388	0.00639446						-0.0871765	0.449326	0.129328
1.11521	-0.0649599	0.00639446						-0.087114	0.449328	0.129328
1.11521	-0.0648811	0.00639446						-0.087118	0.449309	0.129328
1.1152	-0.0648022	0.00639446						-0.087122	0.44929	0.129328
1.11515	-0.0647563	0.00639446						-0.0871261	0.449271	0.129214
1.1151	-0.0647104	0.00639446						-0.0870963	0.4492	0.129784
1.11505	-0.0646644	0.00639446						-0.0870626	0.449149	0.129784
1.115	-0.0646185	0.00639446						-0.0870288	0.449097	0.129784
1.11728	-0.0647262	0.00639446						-0.086995	0.449045	0.1291
1.11956	-0.0648338	0.00639446						-0.0869605	0.449092	0.1291
1.12413	-0.0650488	0.00609472						-0.0869261	0.449138	0.1291
1.12817	-0.0664686	0.00899221						-0.0868917	0.449184	0.1291
1.13019	-0.0671785	0.00879239						-0.0868573	0.449231	0.1291
1.13221	-0.0678883	0.00859256						-0.0868776	0.449343	0.128986
1.13505	-0.0680611	0.00879239						-0.0868878	0.449399	0.1291
1.13789	-0.0682339	0.00879239						-0.0868979	0.449455	0.128872
1.14072	-0.0684067	0.00899221						-0.0869116	0.449344	0.128872
1.1464	-0.0695802	0.00919204						-0.0869253	0.449234	0.128872
1.14925	-0.0705809	0.00919204						-0.086939	0.449123	0.128872
1.15209	-0.0715816	0.00919204						-0.0869527	0.449013	0.128872
1.15494	-0.0725823	0.00919204						-0.0869576	0.449059	0.128758
1.15492	-0.0726422	0.00919204						-0.0869626	0.449105	0.128758
1.15489	-0.072762	0.00939187						-0.0869675	0.449151	0.128758
1.15488	-0.0728218	0.00939187						-0.0869724	0.449198	0.128758
1.15477	-0.0728065	0.00939187						-0.0869998	0.449196	0.128758
1.15465	-0.0727912	0.00989143						-0.0870272	0.449195	0.128758
1.15454	-0.0727759	0.0088923						-0.0870545	0.449193	0.128758
1.15443	-0.0727605	0.0088923						-0.0870819	0.449192	0.128758
1.15428	-0.072823	0.00829282						-0.0871122	0.449156	0.128758
1.15414	-0.0728854	0.0081929						-0.0871425	0.449121	0.128758
1.15345	-0.073138	0.00879239						-0.0871728	0.449085	0.128645
1.15306	-0.0732657	0.00779325						-0.0872032	0.44905	0.128645
1.15268	-0.0733934	0.00779325						-0.087296	0.449095	0.128645
1.15229	-0.0735211	0.00779325						-0.0873888	0.449141	0.128645
1.15228	-0.0734752	0.00769334						-0.0874817	0.449187	0.128645
1.15227	-0.0734293	0.00769334						-0.0875745	0.449233	0.128645
1.15226	-0.0733834	0.00769334						-0.0875687	0.449203	0.128645
1.15225	-0.0733375	0.00769334						-0.0875629	0.449174	0.128645
1.15222	-0.0733537	0.00769334						-0.0875571	0.449145	0.128531
1.15219	-0.0733699	0.00769334						-0.0875513	0.449116	0.128531
1.15216	-0.0733861	0.00759342						-0.0875042	0.449105	0.128531
1.15213	-0.0734023	0.00759342						-0.087457	0.449094	0.128417
1.15214	-0.0734064	0.00759342						-0.0874098	0.449083	0.128417
1.15215	-0.0734104	0.00759342						-0.0873627	0.449072	0.128417
1.15216	-0.0734145	0.00759342						-0.0873725	0.449061	0.128417
1.15216	-0.0734186	0.00759342						-0.0873822	0.449049	0.128417
1.15218	-0.0734171	0.00759342						-0.087392	0.449038	0.128417
1.1522	-0.0734157	0.00759342						-0.0874018	0.449026	0.128417
1.15223	-0.0734143	0.00759342						-0.0873342	0.44903	0.128417
1.15225	-0.0734128	0.00759342						-0.0872666	0.449034	0.128417
1.15225	-0.0734105	0.00759342						-0.087199	0.449038	0.128417
1.15225	-0.0734082	0.00759342						-0.0871314	0.449042	0.128303
1.15226	-0.0734059	0.00759342						-0.0871953	0.449044	0.128303
1.15226	-0.0734036	0.00759342						-0.0872592	0.449045	0.128189
1.1525	-0.0734385	0.00759342						-0.0873231	0.449046	0.128075
1.15273	-0.0734735	0.00759342						-0.0872933	0.448953	0.127961
1.15297	-0.0735085	0.00759342						-0.0871996	0.448858	0.127961
1.1532	-0.0735434	0.00749351						-0.0873951	0.451774	0.127277
1.15337	-0.0735449	0.00749351						-0.0870681	0.455885	0.147332
1.15354	-0.0735464	0.00749351						-0.087151	0.456034	0.147332
1.15371	-0.0735479	0.00749351						-0.0873985	0.456481	0.146648
1.15387	-0.0735494	0.00749351						-0.0875646	0.456229	0.147901
1.15395	-0.0735522	0.00749351						-0.0877306	0.455977	0.146534
1.15402	-0.0735549	0.00749351						-0.0878966	0.455725	0.144255
1.15409	-0.0735577	0.00749351						-0.0880625	0.455473	0.144255
1.15416	-0.0735604	0.00749351						-0.0880996	0.456435	0.143457
1.15417	-0.0735548	0.00749351						-0.0881368	0.457397	0.142888
1.15418	-0.0735492	0.00749351						-0.0881739	0.458359	0.143457
1.15418	-0.0735436	0.00749351						-0.0882109	0.459321	0.147901
1.15419	-0.073538	0.00749351						-0.0885443	0.460288	0.141065
1.15423	-0.0735443	0.00749351						-0.0888776	0.461255	0.141065
1.15428	-0.0735505	0.00749351						-0.0892109	0.462222	0.141065
1.15433	-0.0735567	0.00749351						-0.0895442	0.463188	0.146078
1.15437	-0.0735629	0.00749351						-0.0895442	0.463892	0.158156
1.15437	-0.0735577	0.00749351						-0.089459	0.464585	0.161689
1.15437	-0.0735524	0.00749351						-0.0894165	0.464814	0.161005
1.15437	-0.0735472	0.00749351						-0.0894423	0.465552	0.160549
1.15438	-0.0735419	0.00749351						-0.0895791	0.466571	0.15941
1.15438	-0.0735322	0.00749351						-0.0896475	0.46708	0.157587
1.15438	-0.0735225	0.00749351						-0.0905275	0.470499	0.164993
1.15439	-0.0735127	0.00749351						-0.0919324	0.471868	0.175362
1.15439	-0.073503	0.00749351						-0.0920389	0.472179	0.175248
1.1544	-0.0734976	0.00749351						-0.09212	0.472528	0.175248
1.15441	-0.0734922	0.00749351						-0.0920945	0.472565	0.174223
1.15441	-0.0734868	0.00749351						-0.0920691	0.472603	0.174223
1.15442	-0.0734813	0.00749351						-0.0920472	0.472649	0.172172
1.15442	-0.0734829	0.00749351						-0.0923213	0.472644	0.17069
1.15442	-0.0734844	0.00749351						-0.0928475	0.472587	0.17069
1.15441	-0.073486	0.00749351						-0.0931107	0.472559	0.170804
1.15441	-0.0734875	0.00749351						-0.0928977	0.472583	0.169665
1.15442	-0.0734809	0.00749351						-0.0924718	0.47263	0.169665
1.15443	-0.0734743	0.00749351						-0.0924418	0.472548	0.168753
1.15445	-0.0734677	0.00749351						-0.0928076	0.472334	0.168525
1.15446	-0.0734611	0.00749351						-0.0929905	0.472228	0.168525
1.15444	-0.0734468	0.00749351						-0.0929825	0.472378	0.168525
1.15443	-0.0734325	0.00749351						-0.0929745	0.472529	0.168298
1.15441	-0.0734182	0.00749351						-0.0929665	0.472679	0.168525
1.1544	-0.0734039	0.00749351						-0.0929585	0.47283	0.16807
1.15436	-0.0733978	0.00749351						-0.0927813	0.472794	0.16807
1.15433	-0.0733917	0.00749351						-0.0924268	0.472723	0.167956
1.15429	-0.0733857	0.00749351						-0.0922495	0.472688	0.167956
1.15426	-0.0733796	0.00749351						-0.0923852	0.47272	0.167956
1.15442	-0.0733877	0.00759342						-0.0925208	0.472751	0.167728
1.15457	-0.0733957	0.00759342						-0.0926565	0.472783	0.167728
1.15472	-0.0734038	0.00759342						-0.0927925	0.472809	0.167614
1.15488	-0.0734118	0.00759342						-0.0927931	0.472799	0.1675
1.1556	-0.0734278	0.00759342						-0.0927934	0.472794	0.1675
1.16025	-0.0738827	0.00729368						-0.092789	0.472793	0.167386
1.17173	-0.0760172	0.0088923						-0.0927869	0.472792	0.167386
1.1798	-0.0778439	0.00939187						-0.0927847	0.472792	0.167386
1.18332	-0.0791883	0.00949178						-0.0927442	0.472788	0.167272
1.18241	-0.0794576	0.00939187						-0.0927036	0.472785	0.167272
1.18017	-0.0798346	0.00929195						-0.0926631	0.472782	0.167272
1.18037	-0.0798384	0.0088923						-0.0926225	0.472779	0.167158
1.18056	-0.0798422	0.0088923						-0.0926249	0.472768	0.167044
1.18076	-0.0798459	0.00829282						-0.0926273	0.472757	0.167044
1.18095	-0.0798496	0.00829282						-0.0926297	0.472746	0.167044
1.18096	-0.0798559	0.00829282						-0.0926321	0.472736	0.167044
1.18096	-0.0798622	0.00829282						-0.0926298	0.472744	0.167044
1.18096	-0.0798685	0.00829282						-0.0926275	0.472753	0.167044
1.18097	-0.0798747	0.00829282						-0.0926252	0.472761	0.16693
1.18106	-0.079864	0.00829282						-0.0925031	0.472826	0.166816
1.18116	-0.0798532	0.00829282						-0.0923832	0.472883	0.166816
1.18126	-0.0798424	0.00829282						-0.0922633	0.47294	0.166816
1.18136	-0.0798316	0.00829282						-0.0921434	0.472996	0.166816
1.1813	-0.0797977	0.00829282						-0.0922296	0.472997	0.166702
1.18125	-0.0797638	0.0081929						-0.0923159	0.472998	0.166702
1.1812	-0.07973	0.0081929						-0.0924021	0.472998	0.166702
1.18115	-0.0796961	0.000199827						-0.0924883	0.472999	0.166702
1.18315	-0.0798407	0.000199827						-0.092504	0.472987	0.166474
1.18516	-0.0799853	0.0081929						-0.0925197	0.472974	0.166474
1.18716	-0.08013	0.0081929						-0.0925354	0.472962	0.166474
1.19222	-0.0810376	0.00879239						-0.0925511	0.472949	0.166474
1.19527	-0.0818006	0.00829282						-0.0926015	0.473062	0.166474
1.19832	-0.0825636	0.00929195						-0.092652	0.473175	0.167158
1.20137	-0.0833266	0.00929195						-0.0927529	0.473401	0.166247
1.20799	-0.0843292	0.0100913						-0.0927446	0.473247	0.16636
1.21462	-0.0853318	0.00999135						-0.0927362	0.473093	0.16636
1.21835	-0.0858973	0.00969161						-0.0927279	0.472939	0.165221
1.22209	-0.0864627	0.00989143						-0.0927195	0.472785	0.166133
1.22321	-0.0868031	0.0100913						-0.0926973	0.472911	0.166247
1.223	-0.0869687	0.00999135						-0.092675	0.473037	0.166247
1.22242	-0.0870209	0.00949178						-0.0926528	0.473162	0.166247
1.22183	-0.0870731	0.00989143						-0.0926433	0.473245	0.166019
1.22124	-0.0871253	0.00929195						-0.0926561	0.473202	0.166019
1.22127	-0.0871653	0.00989143						-0.0926689	0.473159	0.166019
1.22129	-0.0872053	0.0088923						-0.0926817	0.473116	0.166019
1.22131	-0.0872453	0.0088923						-0.0925762	0.473094	0.166019
1.22133	-0.0872853	0.00869247						-0.0923653	0.473049	0.165905
1.22134	-0.0872885	0.00869247						-0.0922599	0.473026	0.165791
1.22134	-0.0872917	0.00869247						-0.0922582	0.472944	0.165791
1.22135	-0.0872949	0.00869247						-0.0922566	0.472862	0.165791
1.22135	-0.0872981	0.00869247						-0.0922533	0.472698	0.165791
1.22152	-0.087175	0.00869247						-0.0922735	0.472647	0.165791
1.22169	-0.0870519	0.00869247						-0.092314	0.472544	0.165677
1.22186	-0.0869287	0.00869247						-0.0922051	0.473263	0.165563
1.22203	-0.0868056	0.00869247						-0.0919465	0.474802	0.17069
1.22211	-0.0868797	0.00869247						-0.0920832	0.47677	0.161119
1.22219	-0.0869539	0.00869247						-0.0926151	0.479169	0.167842
1.22227	-0.0870281	0.00869247						-0.092729	0.480604	0.174906
1.22235	-0.0871022	0.00869247						-0.0924249	0.481075	0.188922
1.22235	-0.0871724	0.00869247						-0.0924267	0.481408	0.191542
1.22235	-0.0872426	0.00869247						-0.0927346	0.481603	0.190403
1.22234	-0.0873128	0.00869247						-0.0930893	0.481267	0.19348
1.222	-0.0873581	0.00859256						-0.0931897	0.48105	0.186871
1.22167	-0.0873332	0.00859256						-0.0932901	0.480833	0.193593
1.22134	-0.0873084	0.00859256						-0.0932093	0.486348	0.182655
1.221	-0.0872835	0.00859256						-0.0945902	0.488793	0.204646
1.22162	-0.0872801	0.00859256						-0.09475	0.4885	0.206925
1.22224	-0.0872766	0.00859256						-0.0948109	0.489215	0.199747
1.22286	-0.0872732	0.00859256						-0.0949122	0.489184	0.199177
1.22348	-0.0872698	0.00859256						-0.0949675	0.489136	0.198949
1.22347	-0.0872689	0.00849264						-0.0949721	0.489103	0.198835
1.22346	-0.087268	0.00849264						-0.0949814	0.489037	0.198265
1.22344	-0.0872671	0.00849264						-0.0950201	0.488997	0.199177
1.22343	-0.0872662	0.00849264						-0.0950588	0.488956	0.198037
1.2235	-0.0872658	0.00849264						-0.0950975	0.488916	0.197696
1.22356	-0.0872654	0.00849264						-0.0946454	0.489078	0.19724
1.22362	-0.087265	0.00849264						-0.0944001	0.489179	0.197468
1.22368	-0.0872646	0.00849264						-0.0941548	0.48928	0.197012
1.22343	-0.0871931	0.00849264						-0.0941036	0.489185	0.197012
1.22317	-0.0871217	0.00849264						-0.0940013	0.488994	0.196784
1.22291	-0.0870502	0.00849264						-0.0939501	0.488899	0.196556
1.22265	-0.0869788	0.00849264						-0.0939495	0.48894	0.19667
1.2232	-0.0869862	0.00849264						-0.0939488	0.48898	0.196556
1.22375	-0.0869937	0.00849264						-0.0939482	0.489021	0.197012
1.22429	-0.0870012	0.00849264						-0.0939475	0.489061	0.196328
1.22484	-0.0870087	0.00849264						-0.0939495	0.489226	0.1961
1.22469	-0.0869969	0.00849264						-0.0939505	0.489309	0.1961
1.22455	-0.0869851	0.00849264						-0.0939514	0.489391	0.196784
1.22441	-0.0869734	0.00849264						-0.0940113	0.489228	0.195986
1.22426	-0.0869616	0.00849264						-0.0941312	0.488903	0.195872
1.2242	-0.0869361	0.00849264						-0.0941911	0.48874	0.195872
1.22414	-0.0869105	0.00849264						-0.0941289	0.48887	0.195872
1.22408	-0.086885	0.00849264						-0.0940666	0.489	0.195872
1.22401	-0.0868594	0.00849264						-0.0940044	0.48913	0.195758
1.22418	-0.0868739	0.00849264						-0.0940336	0.489164	0.195644
1.22435	-0.0868883	0.00849264						-0.0941251	0.489068	0.195531
1.22451	-0.0869028	0.00849264						-0.0942166	0.488971	0.195531
1.22468	-0.0869172	0.00849264						-0.0943081	0.488875	0.195417
1.22468	-0.086917	0.00849264						-0.0943628	0.488888	0.195303
1.22468	-0.0869168	0.00849264						-0.0943901	0.488894	0.195303
1.22468	-0.0869165	0.00849264						-0.0944174	0.4889	0.195303
1.22467	-0.0869163	0.00849264						-0.094341	0.488959	0.195303
1.22468	-0.0869008	0.00849264						-0.0941881	0.489077	0.195189
1.22468	-0.0868853	0.00849264						-0.0941122	0.489134	0.195075
1.22468	-0.0868698	0.00849264						-0.0941127	0.489131	0.195075
1.22468	-0.0868543	0.00849264						-0.0941137	0.489126	0.195075
1.22468	-0.0868363	0.00849264						-0.0941267	0.489131	0.194961
1.22468	-0.0868184	0.00849264						-0.0941529	0.489143	0.194961
1.22467	-0.0868005	0.00849264						-0.0941659	0.489149	0.194847
1.22467	-0.0867826	0.00849264						-0.09422	0.489149	0.194847
1.22434	-0.0867833	0.00849264						-0.0943281	0.489149	0.194733
1.22401	-0.086784	0.00849264						-0.094465	0.489143	0.194619
1.22367	-0.0867847	0.00849264						-0.0945479	0.489136	0.194733
1.22334	-0.0867854	0.00849264						-0.0946308	0.48913	0.194619
1.22313	-0.0867415	0.00849264						-0.0948479	0.489127	0.194619
1.22291	-0.0866976	0.00849264						-0.0951164	0.489133	0.194505
1.2227	-0.0866536	0.00849264						-0.0952507	0.489136	0.194505
1.22248	-0.0866097	0.00849264						-0.0952006	0.489114	0.194733
1.22578	-0.0868625	0.0088923						-0.0951505	0.489092	0.194391
1.22743	-0.086989	0.00829282						-0.0951004	0.489071	0.194277
1.22908	-0.0871154	0.00829282						-0.0950502	0.489049	0.194277
1.23164	-0.0873768	0.00849264						-0.09505	0.489052	0.194391
1.2342	-0.0876381	0.0088923						-0.0950497	0.489057	0.194277
1.23932	-0.0881603	0.00989143						-0.0950495	0.48906	0.194163
1.24162	-0.0890067	0.00799308						-0.0949586	0.489143	0.194049
1.24622	-0.0906995	0.0108906						-0.0948676	0.489225	0.194163
1.24852	-0.0915459	0.0104909						-0.0947766	0.489307	0.194049
1.25059	-0.0919743	0.0108906						-0.0946856	0.48939	0.194049
1.25265	-0.0924026	0.0107907						-0.0946663	0.489468	0.194049
1.25471	-0.0928309	0.0108906						-0.0946277	0.489625	0.194049
1.25678	-0.0932591	0.0107907						-0.0946084	0.489703	0.193821
1.25659	-0.093197	0.0107907						-0.0946084	0.489707	0.194049
1.2564	-0.0931348	0.0106907						-0.0946084	0.489711	0.193935
1.25602	-0.0930104	0.0106907						-0.0946084	0.489719	0.193821
1.25665	-0.093122	0.0107907						-0.0946722	0.489694	0.193707
1.25791	-0.0933454	0.010391						-0.094704	0.489681	0.193707
1.25695	-0.0937781	0.00979152						-0.0947359	0.489668	0.193707
1.25638	-0.0938749	0.00909213						-0.0948289	0.489683	0.193707
1.25634	-0.0938647	0.00909213						-0.0949218	0.489699	0.193707
1.2563	-0.0938545	0.00909213						-0.0950147	0.489714	0.193707
1.25625	-0.0938442	0.00909213						-0.0951077	0.489729	0.193707
1.2563	-0.0937927	0.00909213						-0.0951608	0.489726	0.193593
1.25635	-0.0937412	0.00909213						-0.0951873	0.489725	0.193593
1.25641	-0.0936897	0.00909213						-0.0952139	0.489724	0.193593
1.25646	-0.0936383	0.00899221						-0.095175	0.489693	0.19348
1.25746	-0.0935139	0.0088923						-0.0951361	0.489663	0.19348
1.25796	-0.0934518	0.00849264						-0.0950972	0.489632	0.19348
1.25846	-0.0933896	0.00849264						-0.0950584	0.489602	0.19348
1.26242	-0.0941073	0.00849264						-0.0949693	0.489566	0.193593
1.26638	-0.0948249	0.00909213						-0.0948802	0.48953	0.193366
1.27429	-0.0962599	0.0100913						-0.0947911	0.489493	0.193366
1.27751	-0.0967428	0.0106907						-0.0947509	0.489391	0.193252
1.28396	-0.0977087	0.0116899						-0.0947997	0.489325	0.193252
1.28975	-0.0987266	0.0112902						-0.0948485	0.489258	0.193252
1.2949	-0.0997965	0.0111903						-0.0946459	0.489779	0.194505
1.29747	-0.100332	0.0111903						-0.0941429	0.490953	0.194961
1.29845	-0.101496	0.0113901						-0.0943492	0.492628	0.194847
1.29878	-0.101883	0.0112902						-0.0957225	0.495892	0.197354
1.29937	-0.10202	0.0112902						-0.0955674	0.496456	0.209432
1.30055	-0.102294	0.0112902						-0.0954124	0.49702	0.222194
1.30113	-0.10243	0.0106907						-0.0952574	0.497584	0.226752
1.30076	-0.10248	0.0108906						-0.0952098	0.49825	0.226182
1.30039	-0.10253	0.010391						-0.0953173	0.498352	0.224359
1.30001	-0.102581	0.0108906						-0.0955323	0.498556	0.219915
1.29964	-0.102631	0.0102911						-0.095628	0.498565	0.218661
1.2992	-0.102608	0.0102911						-0.0958192	0.498583	0.227777
1.29877	-0.102585	0.0102911						-0.0959148	0.498592	0.215699
1.29834	-0.102562	0.0102911						-0.0957397	0.498538	0.215243
1.2979	-0.102539	0.010391						-0.0955645	0.498483	0.214673
1.29838	-0.102551	0.010391						-0.0952142	0.498373	0.212964
1.29886	-0.102562	0.010391						-0.0952832	0.499325	0.21285
1.29933	-0.102574	0.010391						-0.0953522	0.500277	0.211483
1.29981	-0.102585	0.010391						-0.0954211	0.501228	0.21285
1.30014	-0.102577	0.010391						-0.0959917	0.504773	0.234272
1.30046	-0.102569	0.010391						-0.0961589	0.505637	0.239514
1.30079	-0.10256	0.010391						-0.0961321	0.505636	0.250338
1.30112	-0.102552	0.010391						-0.0961054	0.505634	0.248629
1.30097	-0.102572	0.010391						-0.0960518	0.505632	0.249313
1.30082	-0.102592	0.010391						-0.0960619	0.505672	0.249427
1.30068	-0.102611	0.010391						-0.0960721	0.505713	0.248629
1.30053	-0.102631	0.010391						-0.0960923	0.505794	0.244641
1.30047	-0.102632	0.010391						-0.0960474	0.505818	0.241678
1.3004	-0.102632	0.010391						-0.0960024	0.505842	0.249997
1.30034	-0.102633	0.010391						-0.0959574	0.505866	0.237918
1.30028	-0.102634	0.010391						-0.0959124	0.50589	0.23336
1.29984	-0.102628	0.010391						-0.0960248	0.505846	0.231082
1.2994	-0.102622	0.010391						-0.0961373	0.505802	0.2296
1.29895	-0.102616	0.010391						-0.0962497	0.505758	0.228575
1.29851	-0.10261	0.010391						-0.0963737	0.505726	0.226638
1.2985	-0.10263	0.010391						-0.0963211	0.505595	0.226524
1.29849	-0.102649	0.010391						-0.0962686	0.505463	0.226182
1.29848	-0.102669	0.010391						-0.0961636	0.505201	0.225954
1.29847	-0.102688	0.010391						-0.0961909	0.50535	0.225726
1.29865	-0.102689	0.010391						-0.0962729	0.5058	0.225498
1.299	-0.10269	0.0102911						-0.0963308	0.505952	0.225498
1.29918	-0.102691	0.0102911						-0.0964467	0.506258	0.225156
1.29911	-0.102566	0.0102911						-0.0965046	0.506411	0.225042
1.29903	-0.102442	0.0102911						-0.0963879	0.506348	0.224928
1.29896	-0.102318	0.0102911						-0.0963295	0.506317	0.225498
1.29888	-0.102193	0.0102911						-0.0962712	0.506286	0.224701
1.29903	-0.102195	0.0102911						-0.0963818	0.506305	0.224701
1.29918	-0.102196	0.0102911						-0.0966473	0.506232	0.224359
1.29933	-0.102197	0.0102911						-0.0965807	0.506099	0.224359
1.29948	-0.102198	0.0102911						-0.0965142	0.505967	0.224359
1.29936	-0.102198	0.0102911						-0.0964222	0.505884	0.224131
1.29924	-0.102198	0.0102911						-0.0963968	0.505934	0.224245
1.29912	-0.102198	0.0102911						-0.0963715	0.505984	0.224017
1.29901	-0.102198	0.0102911						-0.0963461	0.506034	0.224017
1.29901	-0.102189	0.0102911						-0.0963409	0.506022	0.223903
1.29901	-0.102179	0.0102911						-0.0963307	0.506	0.223675
1.29901	-0.10217	0.0102911						-0.0963255	0.505988	0.223675
1.29901	-0.10216	0.0102911						-0.0963285	0.505981	0.223675
1.29901	-0.102163	0.0102911						-0.0963314	0.505974	0.223561
1.29901	-0.102166	0.0102911						-0.0963343	0.505967	0.223561
1.29901	-0.102169	0.0102911						-0.0963449	0.505891	0.223447
1.29901	-0.102171	0.0102911						-0.0963527	0.505823	0.223447
[truncated: 16,020 more rows]

## Sheet: Seed (Cotton) exp
Raw data for generating table S10 (seed)
Seed (x-stretch) data				Seed (x-stretch) data -- bin-averaged				Garter (y-stretch) data				Garter (y-stretch) data -- bin-averaged
strain (xx)	strain (yy)	stress (xx) [N/mm]		strain (xx)	strain (yy)	stress (xx) [N/mm]		strain (xx)	strain (yy)	stress (yy) [N/mm]		strain (xx)	strain (yy)	stress (yy) [N/mm]
0	0	0		3.46945e-18	0	0		0	0	0		0	3.46945e-18	4.33681e-19
7.34346e-06	0	0		0.0212483	-0.0120779	0.00251803		7.15445e-06	-0.000358955	0		-0.0109321	0.0305221	0.00312727
1.46909e-05	0	0		0.0527134	-0.0223747	0.00466473		1.43089e-05	-0.000717911	0		-0.0180918	0.076682	0.00517538
2.20424e-05	0	0		0.094288	-0.0315103	0.00656934		2.14634e-05	-0.00107687	0		-0.0233964	0.108773	0.00669282
2.93978e-05	0	0		0.142063	-0.0401045	0.00836107		2.86178e-05	-0.00143582	0		-0.029902	0.1399	0.00837036
0.00012602	-2.70816e-05	0		0.170766	-0.0487771	0.0101692		3.57723e-05	-0.00179478	0		-0.038225	0.177152	0.0104049
0.000222656	-5.41609e-05	0		0.196782	-0.0575904	0.0121228		4.29268e-05	-0.00215373	0		-0.0485123	0.21246	0.0129197
0.000319304	-8.12379e-05	0		0.220339	-0.0662216	0.0141541		5.00813e-05	-0.00251269	0		-0.0596077	0.244195	0.015632
0.000415966	-0.000108313	0		0.25136	-0.0772264	0.016744		5.72358e-05	-0.00287164	0		-0.0714183	0.280964	0.0185191
0.000391371	-7.63366e-05	0		0.287339	-0.0917404	0.0201598		6.22412e-05	-0.00283099	0		-0.0827612	0.314047	0.0220263
0.000366776	-4.4356e-05	0		0.31538	-0.108808	0.0241766		6.72487e-05	-0.00279029	0		-0.0865987	0.350061	0.0267127
0.000342181	-1.23709e-05	0		0.344543	-0.126592	0.0283619		7.22582e-05	-0.00274953	0		-0.0907591	0.386198	0.0317934
0.000317587	1.96187e-05	0		0.372155	-0.146545	0.0330576		7.72698e-05	-0.00270872	0		-0.0955503	0.421982	0.0376445
0.000246665	-9.65596e-06	0		0.399888	-0.162558	0.0396505		8.22834e-05	-0.00266785	0		-0.101768	0.457823	0.0452374
0.000175744	-3.89299e-05	0		0.432025	-0.172114	0.0501155		8.7299e-05	-0.00262694	0		-0.109355	0.493389	0.0545025
0.000104822	-6.82033e-05	0		0.463711	-0.18445	0.0636238		9.23167e-05	-0.00258597	0		-0.118277	0.528553	0.0653987
3.39002e-05	-9.74759e-05	0		0.493448	-0.20016	0.0808282		9.73364e-05	-0.00254494	0		-0.123647	0.564406	0.079517
2.21367e-05	-5.48581e-05	0		0.520281	-0.220249	0.102828		4.6804e-05	-0.00180652	0		-0.130303	0.600066	0.0975037
1.03742e-05	-1.21945e-05	0		0.550408	-0.232501	0.145304		-3.61325e-06	-0.00106809	0		-0.138827	0.6353	0.120541
-1.38724e-06	3.05151e-05	0		0.581631	-0.244973	0.223234		-5.39154e-05	-0.000329665	0		-0.147269	0.670572	0.150277
-1.31476e-05	7.32705e-05	0		0.613521	-0.25546	0.333711		-0.000104102	0.000408764	0		-0.155583	0.705873	0.180184
0.000113679	-0.000126314	0						-0.000154174	0.00114719	0
0.000240505	-0.000325854	0						-0.000204131	0.00188563	0
0.000367332	-0.00052535	0						-0.000253972	0.00262406	0
0.000494158	-0.0007248	0						-0.000303698	0.00336249	0
0.000410891	-0.00063443	0						-0.000610084	0.00584987	0.000616822
0.000327663	-0.000544016	0						-0.000763142	0.0070936	0.00123364
0.000244474	-0.000453558	0						-0.00106899	0.00958111	0.00226168
0.000161326	-0.000363056	0						-0.00122177	0.0108249	0.00239875
0.00113875	-0.0001707	0						-0.00152708	0.0133125	0.00253582
0.00211624	2.16622e-05	0						-0.00155351	0.0130352	0.00253582
0.00309381	0.000214031	0						-0.00157994	0.012758	0.00253582
0.00407145	0.000406406	0						-0.00160637	0.0124807	0.00233022
0.00609412	0.000870967	0						-0.0016328	0.0122035	0.00226168
0.0101395	0.00180036	0.000777966						-0.00165923	0.0119264	0.00212461
0.0121621	0.00226519	0.00142627						-0.00168566	0.0116493	0.00212461
0.0120415	0.00217307	0.00207457						-0.00171209	0.0113723	0.00212461
0.0119208	0.00208125	0.00246356						-0.00171006	0.0112372	0.00198754
0.0116798	0.00189849	0.00259322						-0.00168159	0.0113791	0.00198754
0.0113933	0.00226247	0.0101136						-0.00165313	0.011521	0.00198754
0.0111068	0.00262645	0.00220424						-0.00162466	0.0116629	0.00198754
0.0108204	0.00299043	0.00194491						-0.0015962	0.0118048	0.00198754
0.0105339	0.00335441	0.00181525						-0.00156774	0.0119467	0.00198754
0.0104745	0.00320716	0.00181525						-0.00153927	0.0120886	0.00198754
0.0103556	0.002913	0.00155593						-0.00151081	0.0122306	0.00198754
0.0102962	0.0027661	0.00142627						-0.00152324	0.0121315	0.001919
[truncated: 13,151 more rows]
