# Supplementary material for: Programming mechanics in knitted materials, stitch by stitch
Source: Nat Commun. 2024 Mar 23;15:2622. doi: 10.1038/s41467-024-46498-z (PMC10960873; doi:10.1038/s41467-024-46498-z)
Supplement: Supplementary file 3 — Source Data [file 41467_2024_46498_MOESM3_ESM.zip › SourceData/Source Data for Supplementary Information/FigS3data.xlsx]

## Sheet: Sheet1
Acrylic Stockinette				Acrylic Garter				Acrylic Rib				Acrylic Seed					Cotton Stockinette				Cotton Garter				Cotton Rib				Cotton Seed					Wool Blend Stockinette 2mm				Wool Blend Stockinette 2.75mm				Wool Blend Garter				Wool Blend Rib
Strain x	Stress x (N)	Strain y	Stress y (N)	Strain x	Stress x (N)	Strain y	Stress y (N)	Strain x	Stress x (N)	Strain y	Stress y (N)	Strain x	Stress x (N)	Strain y	Stress y (N)		Strain x	Stress x (N)	Strain y	Stress y (N)	Strain x	Stress x (N)	Strain y	Stress y (N)	Strain x	Stress x (N)	Strain y	Stress y (N)	Strain x	Stress x (N)	Strain y	Stress y (N)		Strain x	Stress x (N)	Strain y	Stress y (N)	Strain x	Stress x (N)	Strain y	Stress y (N)	Strain x	Stress x (N)	Strain y	Stress y (N)	Strain x	Stress x (N)	Strain y	Stress y (N)
0	0	0	0	0	0	0	0	0	0	0	0	0	0	0	0		0	0	0	0	0	0	0	0	0	0	0	0	0	0	0	0		0	2.59951e-05	0	9.20437e-05	0	-3.91083e-05	0	-3.32314e-05	0	6.57354e-06	0	1.46611e-05	0	-2.20337e-06	0	-2.36146e-05
7.24801e-06	0	1.5095e-05	0	-0.000517898	0	-0.000129849	0	-0.000277841	0	0.000130262	0	5.4272e-05	0	-5.06784e-05	0		-1.74017e-05	0	0.00013015	0	-0.00016013	0	2.21051e-05	0	0.000125397	0	-7.52534e-05	0	7.34346e-06	0	-0.000358955	0		2.1575e-06	7.96101e-05	2.45881e-06	7.80031e-05	1.90549e-06	-6.51806e-06	1.96464e-06	-3.45607e-05	1.67504e-06	4.10846e-05	2.86779e-06	-6.20277e-05	2.58398e-06	-1.98303e-05	0	1.88917e-05
1.44998e-05	0	3.02085e-05	0	-0.00182872	0	-0.000259696	0	-0.000555678	0	0.00026066	0	0.000108545	0	-0.000101357	0		-3.47692e-05	0	0.000260305	0	-0.000320243	0	4.4213e-05	0	0.000250798	0	-0.000150501	0	1.46909e-05	0	-0.000717911	0		0.000269687	0.00219821	0.000317187	0.00293448	0.000255335	0.000819971	0.000267191	0.0012495	0.000214405	0.000744454	0.000398623	0.000525544	0.000335917	0.000403217	0.000207096	0.00158533
2.17554e-05	0	4.53405e-05	0	-0.0010115	0	-0.000389542	0	-0.000833511	0	0.000391194	0	0.000162819	0	-0.000152035	0		-5.21026e-05	0	0.000390464	0	-0.000480338	0	6.63238e-05	0	0.000376204	0	-0.000225744	0	2.20424e-05	0	-0.00107687	0		0.000515642	0.00333875	0.000614704	0.00453198	0.000482088	0.00108069	0.000508841	0.00178652	0.000422111	0.000823336	0.000742759	0.000691327	0.000625323	0.000517792	0.000410796	0.00217412
2.90148e-05	0	6.04909e-05	0	-7.75509e-05	0	-0.000519385	0	-0.00111134	0	0.000521865	0	0.000217095	0	-0.000202713	0		-6.94018e-05	0	0.000520627	0	-0.000960515	0	8.84375e-05	0	0.000501614	0	-0.000300981	0	2.93978e-05	0	-0.00143582	0		0.000770227	0.00429082	0.00089255	0.00581591	0.000710747	0.00127102	0.000750491	0.00227835	0.000624791	0.000938373	0.00106108	0.000903349	0.000901809	0.000703977	0.000609404	0.00274874
-0.000669748	0	7.56597e-05	0	-0.000147288	0	-0.000649228	0	-0.00104438	0	-3.76657e-05	0	0.000271371	0	-0.000253392	0		-0.00048068	0	0.000650794	0	-0.00101106	0	0.000110554	0	0.000838149	0	-0.000452144	0	0.00012602	0	-0.00179478	0		0.001411	0.00629732	0.00160069	0.0084649	0.00125191	0.00207926	0.0012888	0.00321414	0.00109213	0.0014544	0.00188414	0.00131048	0.00166925	0.0010444	0.00109998	0.00369332
-0.00136841	0	9.0847e-05	0	-0.000566477	0	-0.000779068	0	-0.000977297	0	-0.000597187	0	0.000325649	0	-0.00030407	0		-0.000891955	0	0.000780966	0	-0.000202594	0	0.000132673	0	0.00117468	0	-0.000502481	0	0.000222656	0	-0.00215373	0		0.00160086	0.00703493	0.00184657	0.00907488	0.00144055	0.00217442	0.00147348	0.00347867	0.00125293	0.00163517	0.00214511	0.00141423	0.00191473	0.00111931	0.00126294	0.00378463
-0.00206697	0	0.000106053	0	0.000114864	0	-0.000908907	0	-0.000910096	0	-0.0011567	0	0.000379927	0	-0.000354749	0		-0.00130323	0	0.000911143	0	6.68952e-05	0	0.000154796	0	0.00151122	0	-0.000456979	0	0.000319304	0	-0.00251269	0		0.00180583	0.00761007	0.00208016	0.00982995	0.0016311	0.00226177	0.00166994	0.00368204	0.00141876	0.00169762	0.00239748	0.001474	0.00215245	0.00126474	0.00141911	0.00405384
-0.00276544	0	0.000121277	0	6.24669e-05	0	-0.00103874	0	-0.000842775	0	-0.0017162	0	0.000434207	0	-0.000405427	0		-0.0017145	0	0.00104132	0	0.000336386	0	0.000176921	0	0.00184776	0	-0.000411445	0	0.000415966	0	-0.00287164	0		0.00244876	0.00896019	0.00278092	0.011663	0.00215892	0.002778	0.00222397	0.00428021	0.0018928	0.00214297	0.00325495	0.00170407	0.00294315	0.00136168	0.00191309	0.00461902
-0.00278163	0	0.000110117	0	0.000449032	0	-0.00113945	0	-0.00106943	0	-0.00176997	0	0.00027064	0	-0.000381705	0		-0.00121305	0	0.00106174	0	0.000605877	0	0.000266204	0	0.00186182	0	-0.000365879	0	0.000391371	0	-0.00283099	0		0.00264293	0.00936799	0.0030391	0.0120452	0.00235137	0.002924	0.00242043	0.00444636	0.00206533	0.00230238	0.00355607	0.00175708	0.00319897	0.00143439	0.00208793	0.00469144
-0.00279782	0	9.89694e-05	0	-0.000511103	0	-0.00123988	0	-0.00129608	0	-0.00182371	0	0.000107073	0	-0.000357935	0		-0.000711384	0	0.00108217	0	0.00060772	0	0.000355488	0	0.00187591	0	-0.000320281	0	0.000366776	0	-0.00279029	0		0.00283927	0.00980504	0.00328498	0.012546	0.00254573	0.00299831	0.00262672	0.00460322	0.00224121	0.00234182	0.00383137	0.00188339	0.00343669	0.00151482	0.00225598	0.00480951
-0.00281401	0	8.78335e-05	0	-0.000511098	0	-0.00134003	0	-0.00152273	0	-0.00187743	0	-5.64928e-05	0	-0.000334117	0		-0.000209499	0	0.0011026	0	0.000518505	0	0.000444775	0	0.00189	0	-0.000348485	0	0.000342181	0	-0.00274953	0		0.00351025	0.0107522	0.0039882	0.013947	0.00309451	0.00334246	0.00320039	0.0051429	0.00271692	0.0025456	0.00467737	0.00212248	0.00420413	0.00167016	0.00274996	0.00546914
-0.0028302	0	7.67095e-05	0	-0.000657198	0	-0.0014399	0	-0.00174938	0	-0.00193112	0	-0.000220058	0	-0.000310251	0		0.000292604	0	0.00112303	0	0.000429289	0	0.000534064	0	0.00190411	0	-0.00037669	0	0.000317587	0	-0.00270872	0		0.00372168	0.0112364	0.00424637	0.0143885	0.00328697	0.00342198	0.00339293	0.00528911	0.00288442	0.00262284	0.00497849	0.00211458	0.00447028	0.00169109	0.0029231	0.00562972
-0.00288334	0	6.55973e-05	0	-0.000623074	0	-0.00153949	0	-0.00126132	0	-0.00183852	0	-0.000383623	0	-0.000286336	0		0.000234664	0	0.00114347	0	0.000340074	0	0.000623355	0	0.00151579	0	-0.000404895	0	0.000246665	0	-0.00266785	0		0.00392665	0.0116978	0.00449717	0.0148409	0.00348895	0.00349759	0.00359332	0.00543932	0.00305863	0.00269844	0.00525954	0.00217548	0.00472093	0.00173185	0.00308946	0.00570214
-0.00293644	0	5.44972e-05	0	1.66427e-05	0	-0.0016388	0	-0.000773253	0	-0.00174592	0	-0.000547187	0	-0.000262373	0		0.000176725	0	0.00116392	0	0.000250859	0	0.000712648	0	0.00112797	0	-0.0004331	0	0.000175744	0	-0.00262694	0		0.00459115	0.0126093	0.00520039	0.016248	0.00404726	0.00381567	0.00418271	0.00590988	0.00354774	0.00303533	0.00611127	0.00235254	0.00549871	0.00187727	0.00357155	0.00620592
-0.00298952	0	4.34089e-05	0	0.000247763	0	-0.00173783	0	-0.00028519	0	-0.00165332	0	-0.000710751	0	-0.000238363	0		0.000118787	0	0.00118437	0	0.000161645	0	0.000801943	0	0.000740645	0	-0.000712962	0	0.000104822	0	-0.00258597	0		0.00479827	0.0129212	0.00545365	0.0166396	0.0042378	0.00388085	0.00437328	0.00606141	0.00372194	0.00313558	0.00641812	0.00237961	0.00577003	0.00185304	0.00375488	0.00628149
-0.00304256	0	3.23325e-05	0	3.26758e-05	0	-0.00183658	0	0.000202874	0	-0.00156072	0	-0.000874314	0	-0.000214303	0		6.08491e-05	0	0.00120483	0	0.000169405	0	0.00089124	0	0.000353817	0	-0.000992808	0	3.39002e-05	0	-0.00254494	0		0.00500108	0.0132981	0.00570937	0.0169298	0.00443979	0.00395776	0.00457367	0.00622358	0.00390117	0.00315201	0.00670204	0.0024563	0.00601809	0.0018927	0.00393651	0.00630195
-0.00122269	0	-2.34785e-05	0	-0.00101024	0	-0.00187708	0	0.000196711	0	-0.000766228	0	-0.000809336	0	-0.000185179	0		-0.000353315	0	0.00142379	0	0.000177183	0	0.000576905	0	0.000322422	0	-0.00127264	0	2.21367e-05	0	-0.00180652	0		0.00567206	0.0140179	0.00643718	0.0180406	0.00500953	0.00420154	0.00515914	0.00654792	0.00438861	0.00330649	0.0075337	0.00268524	0.00677003	0.00207117	0.00443728	0.00687028
0.000597283	0	-7.9252e-05	0	-0.00176101	0	-0.00191737	0	0.000190549	0	2.95894e-05	0	-0.000744354	0	-0.00015603	0		-0.000767429	0	0.00164275	0	0.000184978	0	0.000262711	0	0.000291029	0	-0.00155245	0	1.03742e-05	0	-0.00106809	0		0.00588997	0.0142437	0.00669535	0.0184883	0.00520198	0.00425108	0.00533792	0.00672338	0.00455444	0.00333936	0.00783195	0.0026999	0.0070491	0.00205685	0.00461212	0.00704188
0.00241735	0	-0.000134988	0	-0.00179166	0	-0.00195748	0	0.000184387	0	0.000826731	0	-0.000679368	0	-0.000126856	0		-0.00118149	0	0.00186172	0	0.00019279	0	-5.13404e-05	0	0.000259636	0	-0.00152605	0	-1.38724e-06	0	-0.000329665	0		0.00609493	0.0146401	0.00695845	0.0188346	0.00540015	0.0042954	0.00553438	0.0069015	0.00472529	0.00340016	0.00811873	0.0027202	0.00731008	0.00210091	0.00478866	0.00709383
0.0042375	0	-0.000190687	0	-0.00143296	0	-0.00199739	0	0.000178225	0	0.00162519	0	-0.000614379	0	-9.7657e-05	0		-0.00159551	0	0.00208069	0	0.00020062	0	-0.00036525	0	0.000228246	0	-0.00149962	0	-1.31476e-05	0	0.000408764	0		0.00674649	0.015498	0.0076715	0.0199719	0.00595655	0.00452223	0.00613556	0.00720457	0.00521106	0.00365982	0.00897046	0.00286681	0.00807235	0.00220668	0.00528094	0.00750945
0.0124366	0.00105175	-0.000246348	0	-0.00117724	0	-0.0020371	0	-0.000429924	0	0.00160882	0	-0.000549385	0	-6.84336e-05	0		-0.00163095	0	0.00229967	0	0.000208468	0	-0.000679018	0	0.000142983	0	-0.00147317	0	0.000113679	0	0.00114719	0		0.00392665	0.0116978	0.00818048	0.0206147	0.00633575	0.00468257	0.00653242	0.00745314	0.00555276	0.00379622	0.0095727	0.00293448	0.00859432	0.00224964	0.00563911	0.00757399
0.0165361	0.00225376	-0.000301971	0	-0.00117496	0	-0.00207663	0	-0.00103791	0	0.00159246	0	-0.000484388	0	-3.91854e-05	0		-0.0016664	0	0.00251865	0	-0.000276475	0	-0.000992643	0	5.77573e-05	0	-0.00144669	0	0.000240505	0	0.00188563	0		0.0078274	0.0166466	0.00889353	0.0215398	0.00691502	0.00485986	0.00713556	0.00780673	0.0060603	0.00391126	0.0103986	0.00314311	0.00933075	0.00239617	0.00613478	0.00805101
0.0206356	0.00375627	-0.000357558	0	-0.00167702	0	-0.00211595	0	-0.00164575	0	0.0015761	0	-0.000419387	0	-9.91239e-06	0		-0.00170184	0	0.00273764	0	-0.000526812	0	-0.00130613	0	-2.74312e-05	0	-0.0014458	0	0.000367332	0	0.00262406	0		0.00805394	0.016801	0.00914679	0.0219704	0.00710366	0.00492765	0.00731827	0.0079689	0.00622446	0.00399343	0.010694	0.00316905	0.00960465	0.00240498	0.00630623	0.00818168
0.0217963	0.00510852	-0.000413106	0	-0.0014897	0	-0.00215508	0	-0.00225342	0	0.00155975	0	-0.000354382	0	1.93853e-05	0		-0.00173728	0	0.00295663	0	-0.000777144	0	-0.00161947	0	-0.000112583	0	-0.00144492	0	0.000494158	0	0.00336249	0		0.00889536	0.0178392	0.0101328	0.0233229	0.00786776	0.00509842	0.00811591	0.00839426	0.0068995	0.00416763	0.0118096	0.00331905	0.0106512	0.00253498	0.00697505	0.00864924
0.024119	0.00706178	-0.000501489	0	-0.00105769	0	-0.00198044	0	-0.00231282	0	0.00152466	0	-0.000372846	0	0.000166971	0		-0.00125558	0	0.00299744	0	-0.00102747	0	-0.00145626	0	-0.000281064	0	-0.00144403	0	0.000410891	0	0.00584987	0.000616822		0.00911327	0.0180097	0.0103787	0.0236942	0.00804688	0.00523139	0.00830059	0.0085232	0.00706365	0.00432703	0.0121136	0.00334499	0.0109225	0.00253939	0.00714989	0.00871851
0.0255146	0.00856429	-0.000589871	0	-0.00116257	0	-0.00180579	0	-0.00237219	0	0.00148959	0	-0.00039131	0	0.000314557	0		-0.000772948	0	0.00303825	0	-0.00127779	0	-0.00129295	0	-0.000449545	0	-0.00144315	0	0.000327663	0	0.0070936	0.00123364		0.00931607	0.0181803	0.0106368	0.0240343	0.00823933	0.00528354	0.00849312	0.00867074	0.00723786	0.00430896	0.0124204	0.0033698	0.0111912	0.00249972	0.00733492	0.00870592
0.0259876	0.00916529	-0.000678252	0	-0.00168519	0	-0.00163114	0	-0.00243151	0	0.00145453	0	-0.000409773	0	0.000462143	0		-0.000289376	0	0.00307906	0	-0.0015281	0	-0.00112953	0	-0.000618026	0	-0.00143943	0	0.000244474	0	0.00958111	0.00226168		0.00995901	0.0188627	0.0113573	0.0248877	0.0088205	0.00538782	0.00910609	0.00890735	0.00774372	0.0043862	0.0132549	0.00357505	0.0119328	0.00264955	0.00783398	0.00916562
0.0262269	0.00916529	-0.000766632	0	-0.00167558	0	-0.00145649	0	-0.0024908	0	0.0014195	0	-0.000428237	0	0.000609729	0		0.000195131	0	0.00311987	0	-0.00177841	0	-0.000966018	0	-0.000786507	0	-0.00143572	0	0.000161326	0	0.0108249	0.00239875		0.010192	0.0190187	0.0116056	0.025248	0.00899962	0.00548429	0.00928684	0.00904559	0.00790285	0.00450123	0.0135532	0.00361227	0.0122067	0.00265506	0.00800373	0.00930888
0.0258013	0.00811354	-0.000855012	0	-0.0016131	0	-0.00128183	0	-0.00247938	0	0.00122598	0	-0.000446701	0	0.000757316	0		0.00108972	0	0.00316068	0	-0.00174744	0	-0.000802398	0	-0.000833078	0	-0.00143201	0	0.00113875	0	0.0133125	0.00253582		0.0104099	0.0192104	0.0118662	0.0256131	0.00918636	0.00552079	0.00947348	0.00919713	0.00806868	0.00451602	0.0138601	0.00359648	0.0124806	0.00264955	0.00817518	0.00934666
0.0255887	0.00766278	-0.000943391	0	-0.0015877	0	-0.00110718	0	-0.00246796	0	0.00103252	0	-0.000465165	0	0.000904903	0		0.00198832	0	0.00320149	0	-0.00171646	0	-0.000638675	0	-0.000879625	0	-0.0014283	0	0.00211624	0	0.0130352	0.00253582		0.0110485	0.02	0.0125768	0.0265023	0.00977325	0.00563421	0.0100864	0.00945102	0.00858124	0.00465242	0.0147061	0.00370362	0.0132377	0.0027476	0.00866746	0.00959383
0.0257374	0.00691153	-0.00103177	0	-0.00170761	0	-0.00093252	0	-0.00245654	0	0.000839112	0	-0.000483628	0	0.00105249	0		0.00289092	0	0.0032423	0	-0.00168549	0	-0.000474849	0	-0.000926149	0	-0.00148282	0	0.00309381	0	0.012758	0.00253582		0.0112751	0.020169	0.0128129	0.0268846	0.00995236	0.0057398	0.010277	0.00954938	0.00874204	0.00476746	0.0150043	0.00373745	0.0135039	0.00274981	0.00883381	0.00967727
0.0260987	0.00676128	-0.00112015	0	-0.00167331	0	-0.000757859	0	-0.00244511	0	0.000645751	0	-0.000502092	0	0.00120008	0		0.00379751	0	0.00328311	0	-0.00165451	0	-0.000310921	0	-0.000972648	0	-0.00153734	0	0.00407145	0	0.0124807	0.00233022		0.011493	0.0202778	0.0130661	0.0272418	0.0101448	0.00579455	0.0104676	0.00973814	0.00891122	0.00480197	0.0153083	0.0037555	0.0137752	0.00272777	0.00901205	0.00973552
0.02646	0.00661103	-0.00110515	0	-0.00138042	0	-0.000961772	0	-0.00237502	0	0.000797412	0	0.000634233	0	0.00121556	0		0.00338235	0	0.00359638	0	-0.00162353	0	-0.000542232	0	-0.00103327	0	-0.00159185	0	0.00609412	0	0.0122035	0.00226168		0.0121316	0.0209342	0.0138112	0.0280406	0.0107412	0.00587277	0.0110668	0.0099907	0.00942546	0.0048562	0.0161313	0.00394948	0.0145168	0.0028787	0.0095264	0.00998426
0.0268213	0.00646078	-0.00109014	0	-0.00215833	0	-0.00116568	0	-0.00230493	0	0.000949079	0	0.00177056	0	0.0012311	0		0.0029672	0	0.00390988	0	-0.00159256	0	-0.00077341	0	-0.00109356	0	-0.00164635	0	0.0101395	0.000777966	0.0119264	0.00212461		0.0123646	0.0210918	0.0140595	0.0283697	0.0109223	0.00597445	0.0112495	0.0100891	0.00958124	0.00493673	0.0164153	0.00398218	0.0147829	0.00290184	0.00969445	0.0101779
0.026936	0.00631053	-0.00107512	0	-0.00243247	0	-0.00136957	0	-0.00223485	0	0.00110075	0	0.00290689	0	0.00124668	0		0.00255205	0	0.00422361	0	-0.00156158	0	-0.00100445	0	-0.00115354	0	-0.00161208	0	0.0121621	0.00142627	0.0116493	0.00212461		0.0125825	0.0212088	0.0143177	0.0287176	0.011109	0.00600574	0.0114283	0.0102672	0.00974539	0.00499589	0.0167164	0.00397767	0.015062	0.00288972	0.00986929	0.0102975
0.0270508	0.00631053	-0.0010601	0	-0.000898387	0	-0.00157346	0	-0.00216476	0	0.00125243	0	0.00404321	0	0.00126232	0		0.00213691	0	0.00453757	0	-0.00150887	0	-0.00123537	0	-0.00121319	0	-0.00157781	0	0.0120415	0.00207457	0.0113723	0.00212461		0.0132039	0.0219318	0.0150553	0.0295335	0.0116902	0.00609699	0.0120373	0.0105064	0.0102529	0.00504519	0.0175681	0.00409158	0.0158269	0.0030087	0.0103785	0.0104943
0.0271656	0.00631053	-0.00104507	0	-0.00124714	0	-0.00177733	0	-0.00219653	0	0.00143962	0	0.00517954	0	0.001278	0		0.00266198	0	0.00485176	0	-0.00148714	0	-0.00146614	0	-0.00109015	0	-0.00154353	0	0.0119208	0.00246356	0.0112372	0.00198754		0.0134283	0.0221024	0.0152914	0.0298955	0.0118674	0.00618172	0.0122358	0.0105729	0.0104104	0.00515037	0.0178635	0.00410511	0.0160853	0.0030054	0.0105449	0.0106612
0.0272601	0.00631053	-0.00103003	0	-0.00195732	0	-0.0019812	0	-0.00222829	0	0.00162772	0	0.00631587	0	0.00129372	0		0.00318704	0	0.00516618	0	-0.0014654	0	-0.00169679	0	-0.000967113	0	-0.00150924	0	0.0116798	0.00259322	0.0113791	0.00198754		0.0136483	0.0222307	0.0155397	0.0302278	0.0120503	0.00626646	0.0124244	0.0107191	0.0105729	0.0052309	0.0181646	0.00414571	0.0163488	0.00299879	0.0107214	0.0107132
0.0272403	0.00631053	-0.00101498	0	-0.00125484	0	-0.00218506	0	-0.00226006	0	0.00181674	0	0.0074522	0.00119845	0.0013095	0		0.00371211	0	0.00548083	0	-0.00144367	0	-0.0019273	0	-0.000844072	0	-0.00150307	0	0.0113933	0.0101136	0.011521	0.00198754		0.0147422	0.0230609	0.0167716	0.0316802	0.0130069	0.00648546	0.0134067	0.0112455	0.0114137	0.00542153	0.0195784	0.00432503	0.017615	0.00312769	0.0115617	0.0110579
0.027221	0.00631053	-0.000999927	0	-0.00229583	0	-0.00238891	0	-0.00229182	0	0.00200667	0	0.00856338	0.004644	0.00132532	0		0.00423719	0	0.00579571	0	-0.00142193	0	-0.00215768	0	-0.000721029	0	-0.00149689	0	0.0111068	0.00220424	0.0116629	0.00198754		0.0153592	0.0236832	0.0175191	0.0325289	0.0135937	0.00656759	0.0140118	0.0115353	0.0119397	0.00547905	0.0204244	0.00440623	0.0183979	0.00317836	0.0120777	0.011387
0.0272022	0.00631053	-0.00101316	0	-0.00136738	0	-0.00129339	0	0.000176251	0	0.00195175	0	0.00855081	0.00509342	0.00714046	0		0.00421902	0	0.0130028	0.0204013	-0.0014002	0	-0.0022627	0	-0.000959352	0	-0.00149071	0	0.0108204	0.00194491	0.0118048	0.00198754		0.015575	0.023896	0.0177477	0.0328643	0.0137767	0.00662756	0.0142102	0.0115712	0.0121005	0.00554478	0.0207055	0.00445134	0.0186563	0.00319158	0.0122424	0.0115349
0.0277857	0.00616028	-0.00102639	0	-0.00193941	0	-0.000197797	0	0.00264435	0	0.00189692	0	0.00853824	0.00524322	0.0129556	0		0.00420085	0	0.014035	0.0171207	-0.00135672	0	-0.00236758	0	-0.00119768	0	-0.00148454	0	0.0105339	0.00181525	0.0119467	0.00198754		0.015795	0.0240406	0.0179936	0.0332075	0.0139577	0.00672663	0.0143988	0.0116908	0.0122596	0.00563188	0.020998	0.00449419	0.0189251	0.00320701	0.0124139	0.0115381
0.028078	0.00616028	-0.00103962	0	-0.00190137	0	0.000897881	0	0.00511248	0	0.00184217	0	0.00852567	0.00524322	0.0187707	0		0.00418269	0	0.0138949	0.0171207	-0.00112994	0	-0.00247232	0	-0.001436	0	-0.00156869	0	0.0104745	0.00181525	0.0120886	0.00198754		0.0164207	0.0245524	0.0187534	0.0339048	0.0145446	0.00678138	0.0149941	0.0120125	0.0127772	0.00564174	0.0218641	0.00459118	0.0196899	0.00328302	0.0129367	0.0116829
0.0283706	0.00616028	-0.00105284	0	-0.00109495	0	0.00199364	0	0.00758063	0	0.00178751	0	0.00850054	0.00494361	0.0245859	0		0.00416452	0	0.013755	0.0171207	-0.00090315	0	-0.00257692	0	-0.00167432	0	-0.00165284	0	0.0103556	0.00155593	0.0122306	0.00198754		0.0166429	0.0247685	0.0189894	0.0342106	0.0147275	0.00681397	0.0151945	0.0120643	0.0129363	0.0056779	0.0221422	0.00466223	0.0199483	0.00329404	0.0130946	0.0118262
0.0284049	0.00616028	-0.00106607	0	-0.00121193	0	0.00308948	0	0.00944228	0	0.00268586	0	0.00848797	0.004644	0.030401	0		0.00399766	0	0.0136154	0.0171207	-0.000676344	0	-0.00268138	0	-0.00165162	0	-0.00173699	0	0.0102962	0.00142627	0.0121315	0.001919		0.0168781	0.0249228	0.0192378	0.0345647	0.0149028	0.00690132	0.0153811	0.0121667	0.0130938	0.005788	0.0224348	0.00471073	0.0202171	0.00330506	0.0132592	0.0118829
0.0284734	0.00601003	-0.0010793	0	-0.00187574	0	0.00418541	0	0.0131656	0.000582179	0.00358422	0	0.0105305	0.00434439	0.0362161	0		0.00383081	0	0.013337	0.0167106	-0.000449526	0	-0.00278569	0	-0.00162892	0	-0.00182112	0	0.0103604	0.00142627	0.0120325	0.001919		0.0175146	0.0254362	0.0199754	0.035351	0.015484	0.0070043	0.0159725	0.0125096	0.0136114	0.00583566	0.0233123	0.00470396	0.0209948	0.00335684	0.0137702	0.0121048
0.0285077	0.00601003	-0.00109253	0	-0.00143749	0	0.00528141	0	0.0150272	0.000970298	0.00448258	0	0.0115519	0.00419458	0.0478464	0.000551168		0.00366395	0	0.0131982	0.0163005	-0.000222695	0	-0.00288986	0	-0.00160621	0	-0.00166409	0	0.0104247	0.00142627	0.0119334	0.001919		0.0177325	0.0256231	0.0201967	0.0356958	0.0156784	0.00702516	0.0161768	0.0125668	0.0137739	0.00588496	0.0235876	0.00476599	0.0212455	0.00340201	0.0139246	0.0122733
0.0285331	0.00601003	-0.00110576	0	-0.00177156	0	0.0063775	0	0.0151073	0.00145545	0.00460604	0.00414787	0.0125733	0.00419458	0.0506865	0.000551168		0.00349709	0	0.0130597	0.0163005	4.14865e-06	0	-0.00299389	0	-0.00158351	0	-0.00150704	0	0.0104889	0.00142627	0.0118344	0.001919		0.0179612	0.025792	0.0204278	0.0360936	0.0158613	0.00712554	0.0163674	0.0126505	0.013928	0.00598685	0.023883	0.00479305	0.0215065	0.00338989	0.0140876	0.0123898
0.0285587	0.00601003	-9.05519e-05	0	-0.00128784	0	0.010383	0	0.0151874	0.00164951	0.00434776	0.0045034	0.0135948	0.00569264	0.0535266	0.00130902		0.00345468	0	0.0129214	0.0163005	0.000231005	0	-0.00116776	0	-0.00142255	0	-0.00134998	0	0.0105532	0.00142627	0.0117354	0.001919		0.0186019	0.0262697	0.0211974	0.0368939	0.016452	0.00722983	0.0169528	0.0129297	0.0144456	0.00600329	0.0247462	0.00486749	0.0222817	0.00341743	0.0146138	0.0125079
0.0285845	0.00601003	0.00194011	0	-0.000550427	0	0.0223994	0.00268528	0.0152675	0.00184357	0.00433249	0.0045034	0.0146163	0.00569264	0.0563667	0.00130902		0.00341228	0	0.0128768	0.0156854	0.000457873	0	0.000658443	0	-0.00126153	0	-0.0011929	0	0.0101962	0.00142627	0.0116363	0.001919		0.0188263	0.0264305	0.0214384	0.0371076	0.0166463	0.00722722	0.0171532	0.0129815	0.0146131	0.00602465	0.0250129	0.00496899	0.0225271	0.00347141	0.0147751	0.0126527
0.0286105	0.00601003	0.00295555	0	-0.000871438	0	0.0304104	0.00805585	0.0153477	0.00164951	0.0043027	0.0045034	0.0156378	0.00569264	0.0592068	0.00158461		0.00336987	0	0.0128545	0.0154804	0.000188178	0	0.00248471	0	-0.00110045	0	0.000780461	0	0.0098391	0.00142627	0.0115373	0.001919		0.0190529	0.0266076	0.0216843	0.0374368	0.0168255	0.00727676	0.017336	0.0130852	0.0147705	0.0061364	0.0252997	0.00498816	0.0227907	0.00349234	0.0149431	0.0127818
0.0284637	0.00585978	0.00397108	0.000938819	-0.000880612	0	0.0344159	0.00447547	0.0153792	0.00145545	0.00428819	0.0045034	0.0166594	0.00569264	0.0648871	0.00199798		0.00332746	0	0.01281	0.0152754	-8.15152e-05	0	0.00431103	0	-0.000939298	0	0.00275388	0	0.00948205	0.00142627	0.0114382	0.001919		0.0201079	0.0275061	0.0229112	0.0389048	0.0177706	0.00751792	0.0183281	0.0135451	0.015608	0.0063221	0.0267451	0.00510657	0.0240904	0.00353751	0.0158173	0.0131549
0.0283907	0.00585978	0.00600237	0.00333802	-0.00199496	0	0.0382534	0.00480096	0.0154428	0.00126139	0.00573058	0.0045034	0.0163044	0.00599226	0.0705674	0.00186019		0.00332773	0	0.0127877	0.0152754	-0.000351208	0	0.00613742	0	-0.000932321	0	0.00472735	0	0.009125	0.00142627	0.0114745	0.001919		0.0207551	0.027935	0.0236759	0.0397395	0.0183518	0.00761439	0.0189155	0.0138814	0.0161173	0.00639606	0.0276255	0.00513026	0.0248682	0.00357607	0.0163402	0.0131455
0.028318	0.00585978	0.00822368	0.00385959	-0.00221861	0	0.0380855	0.00463822	0.0154476	0.00106733	0.00717308	0.00343681	0.016127	0.00569264	0.070894	0.00186019		0.00332799	0	0.0127654	0.0152754	-0.0006209	0	0.00796387	0	-0.000925328	0	0.00670088	0	0.0089707	0.00142627	0.0115107	0.001919		0.020973	0.0281186	0.0239095	0.0399485	0.0185518	0.00763134	0.0191198	0.013928	0.0162881	0.00638127	0.0278922	0.00522837	0.0251034	0.00364878	0.0164997	0.0132352
0.028361	0.00585978	0.0106348	0.0104313	-0.00209513	0	0.0379176	0.00512645	0.0154206	0.00106733	0.0100584	0.00462191	0.0159498	0.00569264	0.0715473	0.00158461		0.00332825	0	0.0127431	0.0152754	-0.00142997	0	0.00979039	0	-0.000918317	0	0.00720856	0	0.00881643	0.00142627	0.0115469	0.001919		0.0212017	0.0282827	0.0241431	0.0402668	0.0187348	0.00767305	0.0193143	0.0139638	0.0164472	0.00645522	0.0281703	0.00527461	0.025354	0.00367853	0.0166559	0.0134776
0.0284043	0.00585978	0.0118404	0.0114745	-0.00227391	0	0.0377497	0.00512645	0.0153672	0.000970298	0.0110552	0.00557	0.0155956	0.00494361	0.0722006	0.00158461		0.00332852	0	0.0128562	0.0152754	-0.00169966	0	0.011617	0	-0.000911289	0	0.0077164	0.000883763	0.0086622	0.00142627	0.0115832	0.001919		0.021836	0.0286824	0.0249029	0.0411856	0.0192988	0.00785295	0.01989	0.0143573	0.0169564	0.00659655	0.0290565	0.00527236	0.0261576	0.00363777	0.0171787	0.0137201
0.0284479	0.00585978	0.0130459	0.0185678	-0.00233297	0	0.0374141	0.00512645	0.0153847	0.00106733	0.0115567	0.00557	0.015242	0.00449419	0.0725272	0.00130902		0.00333013	0	0.0129694	0.0152754	-0.00185272	0	0.0150338	0	-0.000510381	0	0.00873258	0.000773292	0.008508	0.00142627	0.0116194	0.001919		0.0220431	0.0289115	0.0251414	0.0413729	0.0194989	0.00784383	0.0201002	0.0144091	0.017134	0.00656532	0.0293232	0.00532987	0.0264057	0.00369616	0.0173417	0.0137988
0.0284918	0.00585978	0.0142515	0.0143952	-0.00218792	0	0.0370786	0.00594018	0.0154021	0.00106733	0.0120602	0.00592553	0.0153059	0.00449419	0.0728539	0.000895647		0.00333173	0	0.0130825	0.0152754	-0.00200578	0	0.0184514	0	-0.000109414	0	0.00842461	0.000773292	0.00857232	0.00142627	0.0116557	0.001919		0.0222632	0.0291048	0.0253725	0.0416786	0.0196856	0.00788424	0.0203045	0.0144344	0.0172982	0.00659984	0.0295956	0.00538288	0.0266615	0.00371599	0.017503	0.0139578
0.0284971	0.00585978	0.0154571	0.0144995	-0.00221107	0	0.0372608	0.00594018	0.0154196	0.00106733	0.0119549	0.00580702	0.0153697	0.00419458	0.0731805	0.00130902		0.00333334	0	0.0131957	0.0152754	-0.00215883	0	0.0218698	0.000865925	0.000291613	0	0.00811674	0.000773292	0.00863672	0.00129661	0.011692	0.001919		0.0229061	0.029459	0.0261323	0.0426427	0.0202515	0.00809021	0.0208743	0.0147853	0.017794	0.00674445	0.0304847	0.00542574	0.0274599	0.003727	0.0180377	0.0140901
0.0285024	0.00585978	0.0166627	0.0144995	-0.00222965	0	0.0374431	0.00610292	0.0154371	0.00106733	0.0119022	0.00509596	0.0154336	0.00419458	0.0730576	0.00110234		0.00333495	0	0.0133089	0.0151728	-0.00231189	0	0.025289	0.000865925	0.000692698	0	0.00780898	0.000773292	0.00870122	0.00129661	0.0117283	0.001919		0.0231111	0.0296604	0.0263806	0.0428222	0.0204535	0.00802764	0.0210806	0.0148638	0.0179682	0.00672473	0.0307571	0.00549002	0.0277028	0.00378539	0.0182023	0.0141467
0.0285078	0.00585978	0.0165898	0.0144995	-0.00216791	0	0.0379898	0.00642841	0.015408	0.00106733	0.0138097	0.00580702	0.0154975	0.00404477	0.0729347	0.00110234		0.003529	0	0.0134221	0.0151728	-0.00246494	0	0.0287089	0.00173185	0.00836511	0	0.00750132	0.000773292	0.00876582	0.00129661	0.0117621	0.001919		0.0233312	0.0298554	0.0266142	0.0431139	0.0206421	0.0080133	0.0212829	0.0148996	0.018129	0.00675267	0.0310324	0.00555769	0.0279535	0.00381293	0.0183585	0.0143105
0.0285131	0.00585978	0.0162255	0.0186721	-0.00200188	0	0.0381721	0.00545194	0.0153788	0.00106733	0.0157722	0.00462191	0.0155613	0.00404477	0.0728118	0.00110234		0.00372308	0	0.0135353	0.0151728	-0.00261799	0	0.035551	0.002338	0.0160381	0	0.0076664	0.000552352	0.00876915	0.00129661	0.011796	0.001919		0.0244142	0.030671	0.0278215	0.0444914	0.0215835	0.008231	0.0222711	0.0153835	0.0189749	0.00694166	0.0324892	0.00567046	0.0292455	0.00389005	0.0191971	0.0146442
0.0285017	0.00585978	0.0161526	0.0113701	-0.00212132	0	0.0385252	0.00561469	0.0153497	0.00106733	0.017737	0.00462191	0.0156252	0.00404477	0.0726889	0.00103344		0.00391719	0	0.0136486	0.0151728	-0.00277104	0	0.0389732	0.00268437	0.0237115	0	0.0078315	0.000552352	0.00877248	0.00129661	0.0118299	0.001919		0.0250852	0.0310544	0.0285665	0.045532	0.0221532	0.00841351	0.0228428	0.015664	0.019464	0.00708956	0.0333668	0.00571106	0.0300413	0.00388565	0.0197131	0.0149134
0.0284907	0.00585978	0.0160798	0.0113701	-0.00222734	0	0.0385137	0.00512645	0.0153207	0.00106733	0.0199119	0.00580702	0.0156891	0.00404477	0.072566	0.00103344		0.00411134	0	0.0136173	0.0151728	-0.00292409	0	0.0391086	0.00294414	0.0313855	0.000899221	0.00799663	0.000441881	0.00877582	0.00129661	0.0118637	0.001919		0.0252902	0.0312656	0.0288271	0.0456958	0.0223571	0.00841872	0.0230393	0.0157544	0.0196415	0.00704355	0.0336421	0.00574828	0.0302894	0.0039231	0.0198897	0.0149465
0.02848	0.00585978	0.0162703	0.0111615	-0.00192139	0	0.0384909	0.00496371	0.0152308	0.00106733	0.0203274	0.00628106	0.015753	0.00404477	0.072443	0.000964543		0.00569477	0	0.0135861	0.0151728	-0.00283733	0	0.0392441	0.00303074	0.0363124	0.000899221	0.00816177	0.000441881	0.00877915	0.00129661	0.0118976	0.001919		0.0255059	0.0314265	0.0290681	0.0459002	0.0225572	0.00838874	0.0232397	0.0158022	0.0198107	0.00706491	0.0339117	0.00584189	0.0305375	0.00399141	0.0200509	0.0150551
0.0284698	0.00585978	0.0164607	0.0111615	-0.000972863	0	0.0384795	0.00496371	0.0151412	0.00106733	0.0205353	0.00817723	0.0157696	0.00404477	0.0723201	0.000964543		0.00727822	0	0.0135549	0.0151728	-0.00275057	0	0.0393795	0.00337711	0.0412397	0.000899221	0.00811616	0.000441881	0.00874622	0.00129661	0.0119315	0.001919		0.0261618	0.0318375	0.0298107	0.046858	0.0231059	0.0085921	0.0238016	0.0161265	0.0202965	0.00724569	0.0347978	0.00584301	0.0313488	0.00397488	0.0205653	0.0152944
0.028574	0.00585978	0.0166512	0.0111615	-0.00150862	0	0.0384681	0.00496371	0.0150521	0.00106733	0.0209272	0.00687362	0.0157863	0.00404477	0.0721972	0.000964543		0.00886168	0	0.0135237	0.0151728	-0.0026638	0	0.0396505	0.00337711	0.0461671	0.00129888	0.00807055	0.000441881	0.00871328	0.00129661	0.0119654	0.001919		0.0263603	0.0320504	0.0300688	0.0470749	0.0233041	0.00863642	0.0240059	0.0162236	0.0204724	0.00723583	0.0350903	0.0058182	0.0316021	0.00399692	0.0207452	0.0151842
0.0286783	0.00585978	0.0168418	0.0110572	-0.00222532	0	0.0384567	0.00488234	0.0149633	0.00106733	0.0209451	0.00628106	0.0158029	0.00404477	0.0724509	0.000964543		0.0104452	0	0.0134925	0.0151728	-0.00257704	0	0.0397861	0.00164526	0.0510949	0.00129888	0.00802495	0.000441881	0.00868035	0.00129661	0.0119992	0.001919		0.0265717	0.0322275	0.0303049	0.0472761	0.0235042	0.00863251	0.02422	0.0162581	0.0206432	0.00724404	0.0353599	0.0059073	0.0318424	0.00407293	0.0209099	0.0152031
0.0287827	0.00585978	0.0170323	0.0110572	-0.00231164	0	0.0383884	0.00480096	0.0152242	0.00106733	0.0197438	0.00568851	0.0158195	0.00404477	0.0727047	0.000964543		0.0125112	0.000775392	0.0134613	0.0151728	-0.00249027	0	0.0399216	0.00164526	0.0557431	0.00139879	0.00797934	0.000441881	0.00864742	0.00129661	0.0119216	0.001919		0.0267961	0.0324159	0.030536	0.0476287	0.0236909	0.0086625	0.0244224	0.0162927	0.0208023	0.00731306	0.0356381	0.00596481	0.032093	0.00408395	0.0210711	0.0153558
0.028887	0.00585978	0.0172229	0.0110572	-0.00229891	0	0.0383315	0.00480096	0.0154853	0.00106733	0.0194603	0.00568851	0.0158361	0.00404477	0.0729585	0.000964543		0.0135444	0.00124063	0.0134301	0.0151728	-0.0024035	0	0.0400572	0.0011257	0.0603914	0.00139879	0.00797733	0.000441881	0.0086996	0.00129661	0.011844	0.001919		0.0274477	0.0328205	0.0312983	0.0485273	0.024255	0.00878634	0.024998	0.0166237	0.0212965	0.00740674	0.0365185	0.00597271	0.0328734	0.00406632	0.021594	0.0155526
0.0284269	0.00585978	0.0174135	0.0110572	-0.00236338	0	0.0382747	0.00480096	0.0157465	0.00106733	0.0195834	0.00545149	0.0158694	0.00389497	0.0732123	0.000895647		0.0145776	0.00186094	0.0133989	0.0151728	-0.00231673	0	0.0403702	0.0011257	0.0650397	0.00129888	0.00797532	0.000441881	0.00875181	0.00129661	0.0117663	0.001919		0.0276591	0.0329927	0.0315441	0.0486677	0.0244588	0.00875375	0.0252083	0.0166729	0.0214724	0.00740016	0.0367881	0.00603925	0.0331111	0.00411149	0.0217569	0.0155668
0.0279672	0.00585978	0.0176042	0.0110572	-0.00241917	0	0.0382178	0.00480096	0.0160079	0.00106733	0.0197065	0.00545149	0.015886	0.00389497	0.0734661	0.000895647		0.014747	0.0021711	0.0135742	0.0151728	-0.00222996	0	0.0406835	0.0011257	0.0696882	0.00129888	0.0079733	0.000441881	0.00880403	0.00129661	0.0116887	0.001919		0.0278813	0.0331909	0.0249029	0.0411856	0.0246456	0.00879155	0.0254086	0.0167154	0.0216382	0.00746426	0.0370662	0.00610015	0.0333618	0.00412581	0.0219131	0.0157572
0.0275079	0.00585978	0.0176588	0.0110572	-0.00233887	0	0.038161	0.00480096	0.0159791	0.00106733	0.0198296	0.00545149	0.0158388	0.00389497	0.07372	0.000895647		0.0149165	0.00248125	0.0137494	0.0151728	-0.00220586	0	0.0409968	0.0011257	0.0704505	0.00139879	0.00797129	0.000441881	0.00885627	0.00129661	0.011611	0.001919		0.0285264	0.0335808	0.0325301	0.0499719	0.0252001	0.00900534	0.0259804	0.0170836	0.0221457	0.00755957	0.0379495	0.00611819	0.0341783	0.00410708	0.0224393	0.0159761
0.027049	0.00585978	0.0177135	0.0110572	-0.00230093	0	0.0381041	0.00480096	0.0159504	0.00106733	0.0199705	0.00557	0.0157917	0.00389497	0.0739739	0.000895647		0.015086	0.00263633	0.0139247	0.0151728	-0.00218171	0	0.0413104	0.0011257	0.0712128	0.00139879	0.00796727	0.000441881	0.00890909	0.00129661	0.0115334	0.001919		0.0287335	0.0337774	0.0327711	0.0501435	0.0254021	0.00899231	0.0261925	0.017166	0.0223266	0.00754314	0.038222	0.00615541	0.0344212	0.00415446	0.0226108	0.0160312
0.0274596	0.00585978	0.0177681	0.0110572	-0.00225265	0	0.0380473	0.00480096	0.0159219	0.00106733	0.0201114	0.00557	0.0157445	0.00389497	0.0742278	0.000895647		0.0152556	0.00263633	0.0140999	0.0151728	-0.00215752	0	0.0416241	0.00103911	0.0719751	0.00139879	0.00796325	0.000441881	0.00896192	0.00129661	0.0114557	0.001919		0.0289515	0.0339334	0.0329973	0.0504353	0.0255945	0.00899231	0.0263988	0.0171793	0.0224941	0.00757929	0.0384887	0.00623774	0.0346718	0.00418641	0.022772	0.0161713
0.0278704	0.00585978	0.0178227	0.0110572	-0.00225682	0	0.0379905	0.00480096	0.0158934	0.00106733	0.0202524	0.00557	0.0156973	0.00389497	0.074551	0.000895647		0.0149696	0.00248125	0.0142752	0.0151728	-0.00213328	0	0.041938	0.00103911	0.0727375	0.00139879	0.00795923	0.000441881	0.00901475	0.00129661	0.0113777	0.00185047		0.0298058	0.0345167	0.0340079	0.0516006	0.0263586	0.00912528	0.0271631	0.0175515	0.0231575	0.00770255	0.039653	0.00629412	0.0357183	0.00423157	0.0234595	0.016228
0.0282812	0.00585978	0.0178774	0.0110572	-0.00238552	0	0.0378999	0.00471959	0.0159211	0.00106733	0.0203934	0.00557	0.0156501	0.00389497	0.0748741	0.000895647		0.0146835	0.00232618	0.0144505	0.0151728	-0.00210899	0	0.0425663	0.000865925	0.0726028	0.00139879	0.00795521	0.000441881	0.00906758	0.00129661	0.0113773	0.00185047		0.0300237	0.0346726	0.0342439	0.0518081	0.0265492	0.00915917	0.0273694	0.0175661	0.0233233	0.00771405	0.0399254	0.00636066	0.035969	0.0042492	0.0236174	0.0163807
0.0286923	0.00585978	0.017932	0.0110572	-0.00234309	0	0.0378093	0.00471959	0.0159488	0.00106733	0.0204005	0.00557	0.0156029	0.00389497	0.0751973	0.000895647		0.0143975	0.0021711	0.0146257	0.0151728	-0.00208466	0	0.0421032	0.00069274	0.0723337	0.00109905	0.00798404	0.000441881	0.00887252	0.00246356	0.0113769	0.00185047		0.0306796	0.0350414	0.0349742	0.0527988	0.0270865	0.00933646	0.027943	0.0179171	0.0238191	0.00788332	0.0408288	0.00638322	0.0367726	0.00424479	0.0241283	0.0167144
0.0286737	0.00585978	0.0179867	0.0110572	-0.00203329	0	0.0377187	0.00471959	0.0159765	0.00106733	0.0204075	0.00557	0.0155558	0.00389497	0.0755205	0.000895647		0.0141115	0.00201602	0.014801	0.0151728	-0.00206028	0	0.0416401	0.00069274	0.0734441	0.000899221	0.00801288	0.000441881	0.00867745	0.00116695	0.0113765	0.00185047		0.0308846	0.0352884	0.0352201	0.0530296	0.0272904	0.00934168	0.0281513	0.0180128	0.0239983	0.00787182	0.0411098	0.00642044	0.0370207	0.00427344	0.0243032	0.0166294
0.0286551	0.00585978	0.0180413	0.0110572	-0.00227361	0	0.0376281	0.00471959	0.0160043	0.00106733	0.0204145	0.00557	0.0155086	0.00389497	0.0758437	0.000895647		0.0136921	0.00186094	0.0149759	0.0151728	-0.00203585	0	0.0411771	0.00069274	0.074689	0.000799308	0.00804171	0.000441881	0.00848238	0.00116695	0.0113761	0.00185047		0.0311046	0.0354736	0.0354487	0.0532324	0.0274943	0.00933646	0.0283615	0.0180061	0.0241675	0.00788168	0.0413794	0.00648246	0.0372636	0.0043164	0.0244644	0.0167003
0.0286365	0.00585978	0.0180144	0.0110572	-0.00227961	0	0.0375375	0.00471959	0.0160031	0.00106733	0.0204216	0.00557	0.0155399	0.00389497	0.0761668	0.000895647		0.0134824	0.00170586	0.0151507	0.0151728	-0.00112306	0	0.0407141	0.00069274	0.0759339	0.000799308	0.00807054	0.000441881	0.00828732	0.00116695	0.0113757	0.00185047		0.0317843	0.0357969	0.0361815	0.0543214	0.0280621	0.00950072	0.0289293	0.0183198	0.0246516	0.00801315	0.0422484	0.00650953	0.0380543	0.0043142	0.0249771	0.0168844
0.0286179	0.00585978	0.0179875	0.0110572	-0.00247749	0	0.0374469	0.00463822	0.016002	0.000970298	0.0204175	0.00557	0.0155712	0.00389497	0.07649	0.000895647		0.0132727	0.00170586	0.0153256	0.0151728	-0.00021027	0	0.0402512	0.00069274	0.0771789	0.000799308	0.00818466	0.000441881	0.00869316	0.00116695	0.0113753	0.00185047		0.0319892	0.0359821	0.0364495	0.0545398	0.0282641	0.00951506	0.0291257	0.0184009	0.0248275	0.00801808	0.0425294	0.00654336	0.0383075	0.00434615	0.0251536	0.0169018
0.0286501	0.00585978	0.0179606	0.0110572	-0.00238658	0	0.0373563	0.00463822	0.0160008	0.000970298	0.0204135	0.00557	0.0156025	0.00389497	0.0768132	0.000895647		0.0137003	0.00170586	0.0155004	0.0151728	0.00344089	0	0.0397885	0.00069274	0.0769273	0.000799308	0.00829878	0.000441881	0.00909903	0.00116695	0.0113749	0.00185047		0.0321985	0.0361202	0.0366978	0.0546833	0.0284642	0.00951636	0.0293281	0.0184474	0.025	0.00802629	0.0428018	0.00660539	0.038553	0.00439683	0.0253166	0.0170529
0.0286823	0.00585978	0.0179338	0.0110572	-0.00151785	0	0.0372656	0.00463822	0.0159997	0.000970298	0.0204096	0.00557	0.0156338	0.00389497	0.0769729	0.000895647		0.014128	0.00170586	0.0156753	0.0151728	0.00435369	0	0.0393258	0.00069274	0.0766756	0.000799308	0.00841292	0.000441881	0.00950494	0.00116695	0.0114561	0.00185047		0.0328479	0.0365459	0.0374305	0.0556459	0.0290091	0.00965585	0.0298939	0.0187797	0.0254925	0.0081857	0.043688	0.00665276	0.039354	0.00431971	0.0258258	0.0174512
0.0287145	0.00585978	0.0179069	0.0109529	-0.00152902	0	0.0372518	0.00463822	0.0160089	0.000970298	0.0204056	0.00557	0.0156651	0.00389497	0.0771326	0.000895647		0.0145556	0.00170586	0.0158502	0.0151728	0.00661277	0.00121206	0.0388631	0.00069274	0.076424	0.000799308	0.00852706	0.000441881	0.00991087	0.00116695	0.0115374	0.00185047		0.0330507	0.0367376	0.0376887	0.055844	0.0292073	0.00969887	0.0300963	0.0188821	0.0256683	0.00819392	0.0439776	0.00664712	0.0396072	0.00433954	0.0260075	0.0174071
0.0287467	0.00585978	0.0178801	0.0109529	-0.00162616	0	0.037238	0.00463822	0.0160182	0.000970298	0.0204166	0.00557	0.0156964	0.00389497	0.0772923	0.000895647		0.0149833	0.00170586	0.0160251	0.0151728	0.00795988	0.00328988	0.0393514	0.00069274	0.0761724	0.000799308	0.00858459	0.000441881	0.00942548	0.00116695	0.0116186	0.00185047		0.0332621	0.0369196	0.0379272	0.0560031	0.0294093	0.00970929	0.0303084	0.0189299	0.0258425	0.00818242	0.0442501	0.00671591	0.0398475	0.00443428	0.0261772	0.0173536
0.0284788	0.00585978	0.0178533	0.0109529	-0.00144146	0	0.0372242	0.00463822	0.0160274	0.000970298	0.0204276	0.00557	0.0157277	0.00389497	0.077452	0.000895647		0.0149835	0.00170586	0.0161999	0.0151728	0.00998206	0.0050214	0.0398397	0.00069274	0.0757418	0.000799308	0.00864213	0.000441881	0.00894009	0.00116695	0.0116999	0.00185047		0.0339396	0.0373095	0.0386575	0.0570702	0.0299657	0.00983314	0.030888	0.0191453	0.0263116	0.00830238	0.0451161	0.00679147	0.0406253	0.00449818	0.026678	0.0177928
0.0282108	0.00585978	0.0178265	0.0109529	-0.00193031	0	0.0372104	0.00463822	0.0160366	0.000970298	0.0204386	0.00557	0.015759	0.00389497	0.0776118	0.000895647		0.0149837	0.00170586	0.0159038	0.0151728	0.0108376	0.00675292	0.0403281	0.000606147	0.0753112	0.000799308	0.00869967	0.000441881	0.0084547	0.00116695	0.0117811	0.00185047		0.0341424	0.0374687	0.0389255	0.0573339	0.0301639	0.00984096	0.0310864	0.0192211	0.0264841	0.00834182	0.0454115	0.00678132	0.0408889	0.00449378	0.0268545	0.0178338
0.0279428	0.00585978	0.0178051	0.0109529	-0.00195479	0	0.0371966	0.00463822	0.0160516	0.000970298	0.0204497	0.00557	0.0157049	0.00389497	0.0777715	0.000895647		0.0149839	0.00170586	0.0156077	0.0151728	0.0110188	0.00606031	0.0408164	0.000606147	0.0748807	0.000799308	0.00875723	0.000331411	0.00796931	0.00116695	0.0118624	0.00185047		0.0343474	0.0376556	0.0391714	0.0574789	0.0303639	0.00982792	0.0312908	0.0192968	0.0266633	0.00830567	0.045684	0.00682982	0.041137	0.00453784	0.0270226	0.0177818
0.0276748	0.00585978	0.0177838	0.0109529	-0.00157575	0	0.0371829	0.00463822	0.0160668	0.000970298	0.0205047	0.00557	0.0156508	0.00389497	0.0779312	0.000895647		0.0149841	0.00170586	0.0153116	0.0151728	0.0112	0.00675292	0.0413048	0.000606147	0.0744502	0.000799308	0.00878467	0.000331411	0.00775524	0.00116695	0.0119437	0.00185047		0.0354218	0.0384094	0.040386	0.0590265	0.031311	0.0100274	0.032279	0.0197607	0.0275176	0.0084585	0.0471179	0.00691102	0.0424393	0.00454886	0.0278781	0.0182777
0.0277294	0.00585978	0.0177624	0.0109529	-0.00169555	0	0.0371691	0.00463822	0.0160823	0.000970298	0.0205597	0.00557	0.0155968	0.00389497	0.078091	0.000895647		0.0147554	0.00170586	0.0150155	0.0151728	0.0115627	0.00675292	0.0417931	0.000606147	0.0742861	0.000799308	0.0088121	0.000331411	0.00754118	0.00116695	0.012025	0.00185047		0.0360906	0.0388026	0.0411114	0.0599173	0.0318693	0.010206	0.0328605	0.0199601	0.0280034	0.00861791	0.0479495	0.00704973	0.0432145	0.00463149	0.0283738	0.018421
0.0277841	0.00585978	0.0177411	0.0109529	-0.00181404	0	0.0371554	0.00463822	0.0160979	0.000970298	0.0206147	0.00557	0.0155427	0.00389497	0.0781187	0.000895647		0.0145269	0.00170586	0.0147194	0.0151728	0.0117442	0.00675292	0.0422815	0.000606147	0.0741219	0.000799308	0.00883954	0.000331411	0.00732711	0.00116695	0.012024	0.00185047		0.0362956	0.0389196	0.0413769	0.0602106	0.0320598	0.0102086	0.0330511	0.0200891	0.0281725	0.00864585	0.0482564	0.00702492	0.0434858	0.00460394	0.0285537	0.0184241
0.0278387	0.00585978	0.0177198	0.0109529	-0.00112868	0	0.0371346	0.00463822	0.0160761	0.000970298	0.0206697	0.00557	0.0154887	0.00389497	0.0781464	0.000895647		0.0142984	0.00170586	0.0144233	0.0151728	0.0119257	0.00657977	0.0427699	0.000606147	0.0739577	0.000799308	0.00886698	0.000331411	0.00711304	0.00116695	0.012023	0.00185047		0.0364962	0.0391357	0.0416351	0.0603744	0.032258	0.0102138	0.0332515	0.0202074	0.0283467	0.00862449	0.048546	0.00703507	0.043739	0.00461496	0.0287252	0.018454
0.0278933	0.00585978	0.0176985	0.0109529	-0.000601499	0	0.0371139	0.00463822	0.0160545	0.000970298	0.0206248	0.00557	0.0154347	0.00389497	0.0781741	0.000895647		0.01407	0.00170586	0.0141272	0.0151728	0.0121073	0.00657977	0.0425354	0.000606147	0.0737936	0.000799308	0.00886597	0.000331411	0.00708985	0.00116695	0.012022	0.00185047		0.0371564	0.0396214	0.0423433	0.06122	0.0328049	0.0103298	0.0338448	0.0203775	0.0288392	0.00874117	0.049415	0.00718845	0.0445194	0.00465352	0.0292158	0.0187815
0.0280551	0.00585978	0.0176772	0.0109529	-0.000423591	0	0.0370932	0.00463822	0.016033	0.000970298	0.0205801	0.00568851	0.0153806	0.00389497	0.0782018	0.000895647		0.014323	0.00170586	0.0138312	0.0151728	0.0121192	0.00675292	0.042301	0.000606147	0.0736548	0.000799308	0.00886495	0.000331411	0.00706667	0.00116695	0.0120211	0.00185047		0.03737	0.0397222	0.0425916	0.06161	0.0329954	0.010365	0.0340393	0.0205224	0.0290084	0.00874281	0.049719	0.00716138	0.0447855	0.00462047	0.0293906	0.0188382
0.0282168	0.00585978	0.0176559	0.0109529	-4.40827e-05	0	0.0370725	0.00463822	0.0160118	0.000970298	0.0205354	0.00568851	0.0153266	0.00389497	0.0782294	0.000895647		0.0145761	0.00170586	0.0139875	0.0151728	0.012131	0.00588716	0.0420666	0.000606147	0.0735162	0.000699394	0.00886393	0.000331411	0.00704349	0.00116695	0.0120201	0.00185047		0.037575	0.0399188	0.0428424	0.0618565	0.0331993	0.010408	0.0342436	0.0206168	0.0291859	0.00874938	0.0500029	0.00715462	0.0450284	0.00466894	0.0295654	0.018835
0.0283786	0.00585978	0.0176313	0.0109529	-0.00077846	0	0.0370518	0.00463822	0.0159892	0.000970298	0.0204909	0.00568851	0.015345	0.00389497	0.0782571	0.000895647		0.0148293	0.00170586	0.0141439	0.0151728	0.0121429	0.00657977	0.0418323	0.000606147	0.0733775	0.000699394	0.00886292	0.000331411	0.0070203	0.00116695	0.0120191	0.00185047		0.0382524	0.0403753	0.043553	0.0627129	0.0337824	0.0104719	0.034833	0.0207723	0.0296784	0.00890058	0.0508374	0.00728093	0.0457855	0.00478793	0.0300543	0.0190979
0.0285404	0.00585978	0.0176066	0.0109529	-0.00098458	0	0.0370311	0.00463822	0.0159666	0.000970298	0.0207186	0.00568851	0.0153634	0.00389497	0.0782848	0.000895647		0.0150827	0.00170586	0.0143003	0.0151728	0.0121667	0.00519455	0.041598	0.000606147	0.0732389	0.000699394	0.00885951	0.000331411	0.00715859	0.00116695	0.0120181	0.00185047		0.0384682	0.0404549	0.0438087	0.0630858	0.0339729	0.0104954	0.0350177	0.0208653	0.0298459	0.00891537	0.0511385	0.00727191	0.046062	0.00474276	0.0302292	0.0192443
0.0286143	0.00585978	0.017582	0.0109529	-0.000877149	0	0.0370104	0.00463822	0.015944	0.000970298	0.0209464	0.00568851	0.0153818	0.00389497	0.0783125	0.000895647		0.0150374	0.00170586	0.0144566	0.0151728	0.0122025	0.00415564	0.0413637	0.000606147	0.0730749	0.000699394	0.0088561	0.000331411	0.00729687	0.00116695	0.0120172	0.00185047		0.038671	0.0406044	0.0440743	0.0633151	0.0341692	0.0105475	0.0352122	0.0209783	0.0300218	0.00889071	0.051431	0.00725499	0.0463256	0.00471962	0.0304074	0.0192491
0.0286883	0.00585978	0.0175574	0.0109529	-0.000652994	0	0.0369897	0.00463822	0.0159214	0.000970298	0.0211742	0.00568851	0.0154001	0.00389497	0.0784125	0.000895647		0.014992	0.00170586	0.014613	0.0151728	0.0122835	0.00415564	0.0411295	0.000606147	0.072911	0.000699394	0.00885269	0.000331411	0.00743517	0.00116695	0.0120897	0.00185047		0.0393204	0.0410967	0.0447898	0.0641591	0.0347332	0.0106218	0.0358055	0.0212269	0.0305176	0.00900575	0.0522713	0.00740498	0.0470879	0.0048386	0.0309082	0.0194254
0.0287622	0.00585978	0.0175328	0.0109529	-0.00078841	0	0.0369221	0.00463822	0.0159286	0.000970298	0.0214021	0.00568851	0.0154185	0.00389497	0.0785125	0.000895647		0.0149466	0.00170586	0.0147694	0.0151728	0.0123646	0.00415564	0.0408953	0.000606147	0.0727471	0.000699394	0.00884929	0.000331411	0.00757346	0.00116695	0.0121622	0.00185047		0.0395383	0.0411893	0.045043	0.0645195	0.0349181	0.0106779	0.0359902	0.0213545	0.0306851	0.00902547	0.052581	0.0073813	0.0473618	0.00480225	0.0310864	0.0195025
0.0288362	0.00585978	0.0175082	0.0109529	-0.00124077	0	0.0368545	0.00463822	0.0159357	0.000970298	0.0211256	0.00568851	0.0154369	0.00389497	0.0786125	0.000895647		0.0149013	0.00170586	0.0149258	0.0151728	0.0124456	0.00415564	0.0407721	0.000606147	0.0725831	0.000699394	0.00884315	0.000331411	0.00757782	0.00116695	0.0122347	0.00185047		0.0397411	0.0413436	0.0453037	0.0647988	0.0351143	0.0107274	0.0361886	0.021425	0.0308593	0.00903533	0.0528764	0.00737228	0.0476253	0.00479894	0.0312697	0.0194773
0.0311427	0.00585978	0.0174836	0.0109529	-0.000654205	0	0.0367869	0.00455685	0.0159429	0.000970298	0.0208492	0.00568851	0.0154553	0.00389497	0.0787125	0.000895647		0.0149282	0.00170586	0.0150821	0.0151728	0.0125266	0.00415564	0.040649	0.000606147	0.072776	0.000699394	0.00883701	0.000331411	0.00758217	0.00116695	0.0123072	0.00185047		0.0408285	0.0420601	0.0465478	0.0662543	0.036069	0.0108513	0.0371749	0.0218596	0.0316734	0.00918652	0.0542988	0.00752678	0.048907	0.00481326	0.0321151	0.0198819
0.0334493	0.00585978	0.0174591	0.0109529	-0.000536792	0	0.0367194	0.00455685	0.01595	0.000970298	0.0205727	0.00568851	0.0154737	0.00389497	0.0788125	0.000895647		0.0149551	0.00170586	0.0149274	0.0151728	0.0126076	0.00415564	0.0405258	0.000606147	0.0729689	0.000699394	0.00883087	0.000331411	0.00758653	0.00116695	0.0123797	0.00185047		0.0414736	0.0426141	0.047256	0.066961	0.0366368	0.0109373	0.0377878	0.0220098	0.0321926	0.00921282	0.055142	0.00763956	0.0496512	0.00495318	0.0326074	0.0200346
0.0357558	0.00585978	0.0174808	0.0109529	-0.00087465	0	0.0366518	0.00455685	0.0159338	0.000970298	0.0202963	0.00568851	0.0154853	0.00389497	0.0789125	0.000895647		0.0149821	0.00170586	0.0147727	0.0151728	0.0126886	0.00415564	0.0404027	0.000606147	0.0731619	0.000699394	0.00882473	0.000331411	0.00759089	0.00116695	0.0124523	0.00185047		0.041698	0.0427409	0.0474994	0.0673323	0.0368178	0.011022	0.0379745	0.0221202	0.0323568	0.00929827	0.0554373	0.00764858	0.0499173	0.00495648	0.0327805	0.0201134
0.0380624	0.00570953	0.0175025	0.0109529	-0.00048461	0	0.0365843	0.00455685	0.0159176	0.000970298	0.0203975	0.00568851	0.015497	0.00389497	0.0790125	0.000895647		0.015009	0.00170586	0.014618	0.0151728	0.0127697	0.00415564	0.0402795	0.000606147	0.0733548	0.000499567	0.00883823	0.000331411	0.00757622	0.00116695	0.0125248	0.00185047		0.0419072	0.0428432	0.0477551	0.0676927	0.0370141	0.0110377	0.038169	0.0222345	0.0325293	0.00934265	0.0557327	0.00762152	0.050186	0.00493775	0.0329621	0.0202204
0.0438652	0.00676128	0.0175241	0.0109529	-0.0012232	0	0.0365168	0.00455685	0.0159014	0.000970298	0.0204994	0.00568851	0.0155087	0.00389497	0.0791125	0.000895647		0.0150323	0.00170586	0.0144633	0.0151728	0.0128507	0.00415564	0.0401564	0.000606147	0.0731366	0.000599481	0.00885173	0.000331411	0.00756156	0.00116695	0.0125973	0.00185047		0.0425523	0.0433371	0.0484854	0.0685117	0.037601	0.0110716	0.0387701	0.0224418	0.0330369	0.00931964	0.0565414	0.00778053	0.0509457	0.00502369	0.0334663	0.0203605
0.046767	0.00781304	0.0175459	0.0109529	-0.00109677	0	0.0364492	0.00455685	0.0158852	0.000970298	0.0206019	0.00568851	0.0155205	0.00389497	0.0790166	0.000895647		0.0150557	0.00170586	0.0143086	0.0151728	0.0134114	0.00415564	0.0400332	0.000606147	0.0729185	0.000599481	0.00886524	0.000331411	0.00754689	0.00116695	0.013356	0.00185047		0.0429881	0.0435337	0.0489968	0.0691856	0.0379687	0.011155	0.0391375	0.0226917	0.0333601	0.00944125	0.0571408	0.00778279	0.0514961	0.00500165	0.0338092	0.0205085
0.0496689	0.00781304	0.0175676	0.0109529	-0.00109211	0	0.0365256	0.00455685	0.0158872	0.000970298	0.020705	0.00568851	0.0155322	0.00389497	0.0789207	0.000826751		0.015079	0.00170586	0.0141539	0.0151728	0.0139723	0.00415564	0.0399101	0.000606147	0.0727003	0.000499567	0.00887874	0.000331411	0.00753222	0.00116695	0.0141147	0.00185047		0.0436073	0.0440699	0.0497197	0.0698471	0.0385404	0.0112124	0.0397485	0.0228552	0.033876	0.00950205	0.058004	0.00787188	0.0522532	0.00506445	0.0343083	0.0206486
0.0497669	0.0117196	0.0175893	0.0109529	-0.00175496	0	0.0366019	0.00455685	0.0158891	0.000970298	0.0205658	0.00568851	0.0155439	0.00389497	0.0788248	0.000826751		0.0151024	0.00170586	0.0139992	0.0151728	0.0145335	0.00415564	0.040179	0.000606147	0.0724822	0.000499567	0.00870307	0.000331411	0.00753321	0.00116695	0.0148734	0.00185047		0.043836	0.0442145	0.0499582	0.0702324	0.0387176	0.011288	0.0399391	0.0229536	0.0340352	0.00959408	0.0582994	0.0078685	0.0525142	0.00509199	0.034478	0.0207887
0.0498651	0.0118698	0.017611	0.0109529	-0.00117352	0	0.0366783	0.00455685	0.0158911	0.000970298	0.0204265	0.00568851	0.0155557	0.00389497	0.0787288	0.000826751		0.0151836	0.00170586	0.0138445	0.0151728	0.0156565	0.00415564	0.0404479	0.000606147	0.0723055	0.000499567	0.0085274	0.000331411	0.00753419	0.00116695	0.0163908	0.0017134		0.0440561	0.0443477	0.0502065	0.0706256	0.0389043	0.011344	0.0401316	0.0230958	0.0342044	0.0095908	0.0586034	0.00785835	0.0527855	0.00506665	0.0346563	0.0208344
0.0499636	0.0118698	0.0176328	0.0109529	-0.00119549	0	0.0367547	0.00455685	0.015893	0.000970298	0.0202873	0.00568851	0.0155674	0.00389497	0.0786329	0.000826751		0.0152649	0.00170586	0.0138889	0.0151728	0.0162183	0.00415564	0.0407169	0.000606147	0.0721288	0.000499567	0.00835173	0.000331411	0.00753518	0.00116695	0.0171496	0.00178193		0.0447055	0.044866	0.0509393	0.0713838	0.0395065	0.0113701	0.0407407	0.023258	0.0347152	0.00958094	0.0594322	0.00798692	0.0535297	0.00512284	0.0351502	0.0210627
0.0500623	0.00450752	0.017621	0.0109529	-0.000116745	0	0.0368311	0.00455685	0.0156725	0.000970298	0.020148	0.00568851	0.0155672	0.00389497	0.078537	0.000826751		0.0153462	0.00170586	0.0139334	0.0151728	0.0167804	0.00415564	0.0409858	0.000606147	0.0719522	0.000499567	0.00817607	0.000331411	0.00753617	0.00116695	0.0179083	0.00178193		0.0449364	0.0449959	0.0511778	0.0717707	0.0396894	0.0114483	0.0409273	0.0233484	0.034871	0.00967132	0.0597218	0.00800383	0.0537959	0.00508428	0.0353115	0.0212185
0.050401	0.0120201	0.0176093	0.0109529	-0.000473242	0	0.0369074	0.00455685	0.015452	0.000970298	0.0198554	0.00568851	0.015567	0.00389497	0.0784411	0.000826751		0.0154274	0.00170586	0.0139778	0.0151728	0.0194227	0.0050214	0.0412547	0.000606147	0.0717756	0.000499567	0.00812297	0.000331411	0.00759527	0.00116695	0.0199134	0.00246729		0.0451543	0.0450902	0.051431	0.0721326	0.0398742	0.0114874	0.04111	0.023488	0.0350335	0.00972555	0.0600229	0.00800271	0.0540749	0.00504572	0.0354846	0.0213035
0.0507398	0.0120201	0.0175976	0.0109529	-0.000451846	0	0.0369838	0.00455685	0.0152314	0.000970298	0.0195627	0.00568851	0.0155668	0.00389497	0.0783452	0.000826751		0.0153435	0.00170586	0.0140222	0.0151728	0.02081	0.00588716	0.0415236	0.000606147	0.0718834	0.000499567	0.00806988	0.000331411	0.00765437	0.00116695	0.0236531	0.00623676		0.0457799	0.0455711	0.0521736	0.0728159	0.0404592	0.0115226	0.0417112	0.02371	0.0355561	0.00971241	0.0608689	0.00811323	0.0548346	0.00520436	0.0360024	0.0211744
0.0514176	0.0117196	0.0175859	0.0109529	0.000185267	0	0.0370602	0.00455685	0.0150109	0.000970298	0.01927	0.00568851	0.0155666	0.00389497	0.0783617	0.000826751		0.0152595	0.00170586	0.0140666	0.0151728	0.0215039	0.00588716	0.0417925	0.000606147	0.0719912	0.000499567	0.00801679	0.000331411	0.00771347	0.00116695	0.0273933	0.00390654		0.0460022	0.0457254	0.0524096	0.0731981	0.0406383	0.0115917	0.0419037	0.0237445	0.0357169	0.0098143	0.0611557	0.00814142	0.0550982	0.0052286	0.0361704	0.0213098
0.0525834	0.0118698	0.0175742	0.0109529	7.40621e-05	0	0.0371072	0.00455685	0.0155134	0.000970298	0.0189773	0.00568851	0.0155664	0.00389497	0.0783781	0.000826751		0.0151756	0.00170586	0.014111	0.0151728	0.0221979	0.00588716	0.0420614	0.000606147	0.0720991	0.000499567	0.00796371	0.000331411	0.00777257	0.00116695	0.0286401	0.00397508		0.0462265	0.0458229	0.052658	0.0735866	0.0408232	0.0116569	0.0420864	0.0238947	0.0358811	0.0098373	0.061454	0.00812338	0.0553721	0.00523962	0.0363487	0.0214043
0.0531663	0.0111186	0.0175625	0.0109529	-0.000528568	0	0.0371541	0.00455685	0.0160159	0.000970298	0.0192054	0.00568851	0.0155662	0.00389497	0.0783946	0.000826751		0.0150916	0.00170586	0.0141554	0.0151728	0.0226226	0.00606031	0.041502	0.000606147	0.0722069	0.000499567	0.00791478	0.000331411	0.00770928	0.00116695	0.0285011	0.00397508		0.0468587	0.0463477	0.0534227	0.0742808	0.0414177	0.0117142	0.0426876	0.0241672	0.0363903	0.00981594	0.0623028	0.00819556	0.0561214	0.00528479	0.0368664	0.0215507
0.0537492	0.0111186	0.0175508	0.0109529	-0.000505395	0	0.0372011	0.00455685	0.0165184	0.000970298	0.0194335	0.00568851	0.015566	0.00389497	0.0784111	0.000826751		0.0151334	0.00170586	0.0141999	0.0151728	0.0223532	0.00606031	0.0409426	0.000606147	0.0721604	0.000499567	0.00786586	0.000331411	0.007646	0.00116695	0.0283621	0.00383801		0.0470874	0.046502	0.0536587	0.0745913	0.0415987	0.0117612	0.0428782	0.0241978	0.036541	0.00991126	0.0625896	0.00821924	0.0563824	0.00524733	0.0370277	0.0217538
0.0567752	0.0109683	0.0175391	0.0109529	-0.000219605	0	0.0372481	0.00455685	0.0170209	0.000970298	0.0196617	0.00568851	0.0155658	0.00389497	0.0784275	0.000826751		0.0151752	0.00170586	0.0144037	0.0151728	0.0220838	0.00606031	0.0403831	0.000606147	0.0721138	0.000499567	0.00781693	0.000331411	0.00758271	0.00116695	0.0282231	0.00370093		0.0473139	0.0465849	0.0539021	0.0749641	0.0417778	0.0118081	0.0430629	0.0243214	0.0366968	0.01	0.0628907	0.00824292	0.0566512	0.00524292	0.0371957	0.0218309
0.0628275	0.0109683	0.0176235	0.0109529	-0.000386295	0	0.037295	0.00455685	0.0179712	0.000970298	0.0198898	0.00568851	0.0171858	0.00404477	0.078444	0.000826751		0.015217	0.00170586	0.0146075	0.0151728	0.0218144	0.00675292	0.0398237	0.000606147	0.0720673	0.000599481	0.007768	0.000331411	0.00751943	0.00116695	0.0280841	0.00342679		0.047931	0.0470577	0.0546447	0.0757566	0.0423628	0.0118446	0.0436758	0.0245142	0.0372245	0.00997206	0.0637539	0.00832412	0.0574109	0.00528038	0.0377118	0.0218671
0.0658539	0.0115693	0.0177079	0.0109529	-0.000379363	0	0.037342	0.00455685	0.0189215	0.000970298	0.0198729	0.00568851	0.0179957	0.00404477	0.0784605	0.000826751		0.0152588	0.00170586	0.0148114	0.0151728	0.021545	0.00571401	0.0392643	0.000606147	0.0720207	0.000599481	0.00766943	0.000331411	0.00760068	0.00116695	0.0278062	0.00315265		0.0483862	0.0473712	0.0551119	0.0765148	0.0427287	0.0119593	0.0440668	0.0246484	0.0375511	0.0101397	0.0643275	0.00837036	0.0579225	0.00532445	0.0380428	0.0221332
0.0688273	0.0136728	0.0177923	0.0109529	-0.000612965	0	0.037389	0.00455685	0.0198719	0.000970298	0.019856	0.00568851	0.0188057	0.00404477	0.078477	0.000826751		0.0152142	0.00170586	0.0150153	0.0151728	0.0207813	0.00484825	0.0387049	0.000606147	0.072231	0.000599481	0.00757085	0.000331411	0.00768193	0.00116695	0.0276673	0.00301558		0.0492427	0.0479675	0.0561151	0.0777317	0.043508	0.012001	0.0448585	0.0249728	0.0382295	0.0101413	0.0654345	0.00844367	0.0589612	0.00540156	0.0387218	0.0222985
0.0718011	0.0160768	0.0178767	0.0109529	-0.00047762	0	0.037436	0.00455685	0.0208222	0.000970298	0.0198391	0.00568851	0.0196157	0.00404477	0.0785459	0.000826751		0.0151695	0.00170586	0.0152192	0.0151728	0.0208256	0.00432879	0.0381455	0.000606147	0.0724413	0.000599481	0.00747228	0.000331411	0.00776318	0.00116695	0.0275284	0.00294704		0.0494671	0.0480634	0.056361	0.0780686	0.0436852	0.0120662	0.0450432	0.0250817	0.0383869	0.0102366	0.0657241	0.00847186	0.0592351	0.00537292	0.0388864	0.0224575
0.0714783	0.0175793	0.0179611	0.0109529	-0.000718805	0	0.0374601	0.00455685	0.0271686	0.000970298	0.0198221	0.00568851	0.0204257	0.00404477	0.0786148	0.000826751		0.0151249	0.00170586	0.0154232	0.0151728	0.0208698	0.0050214	0.0375861	0.000606147	0.0726515	0.000599481	0.00737371	0.000331411	0.00784443	0.00116695	0.0276851	0.00294704		0.0500755	0.0484858	0.0571134	0.0787956	0.0442645	0.0121379	0.0456365	0.0253968	0.0389112	0.0102465	0.0666131	0.00852148	0.0600103	0.00539936	0.0394127	0.0224433
0.0713708	0.0175793	0.0180455	0.0109529	-0.000627193	0	0.0374841	0.00455685	0.0335155	0.000970298	0.0201867	0.00568851	0.0212357	0.00404477	0.0786837	0.000826751		0.0150803	0.00170586	0.0156272	0.0151728	0.0209141	0.00398249	0.0377718	0.000606147	0.0728618	0.0805303	0.00733055	0.000331411	0.0152113	0.00142627	0.0281553	0.00280997		0.0502891	0.048684	0.0573445	0.0790842	0.0444531	0.0121523	0.0458448	0.0254313	0.0390771	0.0102465	0.0668942	0.00857562	0.0602558	0.00544233	0.0395756	0.022522
0.0721128	0.0154758	0.0181299	0.0109529	-0.000676501	0	0.0375082	0.00455685	0.0494494	0.00174654	0.0205513	0.00568851	0.0221397	0.00524322	0.0787525	0.000826751		0.0150226	0.00170586	0.0158312	0.0151728	0.0209585	0.00398249	0.0379576	0.000606147	0.0729291	0.000599481	0.0072874	0.000331411	0.0188947	0.00181525	0.0284688	0.00274143		0.0505178	0.048866	0.0575805	0.0794821	0.0446303	0.0122409	0.0460354	0.0255018	0.0392345	0.0103221	0.0671838	0.00858464	0.060522	0.00546987	0.0397454	0.0226259
0.0723602	0.0295994	0.0182143	0.0109529	-0.000625902	0	0.0375323	0.00455685	0.0559286	0.00252277	0.0209159	0.00568851	0.0222337	0.0070409	0.0788214	0.000826751		0.0149649	0.00170586	0.0164821	0.0151728	0.0210028	0.00363619	0.0381433	0.000606147	0.0729964	0.000599481	0.00724425	0.000331411	0.0225781	0.00246356	0.0286256	0.00274143		0.0511737	0.0493176	0.0583354	0.0803869	0.0452191	0.0123087	0.0466208	0.0258195	0.0397437	0.0103615	0.0680528	0.00859366	0.0612997	0.00545995	0.0402597	0.0228101
0.0716566	0.0135226	0.0180909	0.0109529	-0.000753272	0	0.0375564	0.00455685	0.0591688	0.00271683	0.0212805	0.00568851	0.0223277	0.0070409	0.0788903	0.000826751		0.0149073	0.00170586	0.017133	0.0151728	0.0210472	0.00363619	0.0383291	0.000606147	0.0730637	0.000599481	0.0072011	0.000331411	0.0247783	0.00350085	0.0287824	0.00274143		0.0513937	0.0494525	0.0585665	0.0806006	0.0454154	0.0123035	0.0468232	0.0258647	0.0399079	0.0103829	0.0683252	0.00867937	0.0615478	0.00550292	0.0404159	0.0229203
0.0713049	0.0133723	0.0179675	0.0109529	-0.000406737	0	0.0375805	0.00455685	0.0592701	0.00310495	0.0209317	0.00568851	0.0225158	0.00749032	0.0789592	0.000826751		0.0148496	0.00170586	0.0190859	0.0201963	0.0210916	0.00363619	0.0385149	0.000606147	0.073131	0.000599481	0.00720037	0.000331411	0.0258785	0.00376017	0.028649	0.00274143		0.0516203	0.0495971	0.0588001	0.0810031	0.0455945	0.0123491	0.0470138	0.0259391	0.0400637	0.0104618	0.068612	0.00868727	0.0618114	0.00549411	0.0405738	0.0230699
0.0709531	0.0132221	0.017844	0.0109529	-0.000323379	0	0.0376046	0.00455685	0.0593719	0.00320198	0.0205828	0.00568851	0.0226098	0.00734051	0.0790281	0.000826751		0.0148681	0.00170586	0.0197369	0.0235794	0.0211331	0.00363619	0.0387006	0.000606147	0.0730989	0.000599481	0.00719964	0.000331411	0.0269695	0.00401949	0.0285823	0.00274143		0.0522503	0.050026	0.0595599	0.0819594	0.0461719	0.0124456	0.0475953	0.0262648	0.0405829	0.0105062	0.0695039	0.0087008	0.0626047	0.00551724	0.0411051	0.0232399
0.0709066	0.0132221	0.0177207	0.0109529	-0.000471337	0	0.0376287	0.00455685	0.0594743	0.00320198	0.020234	0.00568851	0.0227039	0.00734051	0.0823256	0.000826751		0.0148866	0.00170586	0.0203878	0.0235794	0.0211745	0.00363619	0.0388864	0.000606147	0.0730667	0.000599481	0.00719891	0.000331411	0.0269603	0.00401949	0.028449	0.0026729		0.052466	0.0501787	0.0597935	0.082195	0.0463681	0.0124404	0.0478035	0.0262754	0.0407571	0.0104897	0.0697734	0.00877749	0.0628501	0.00558995	0.0412731	0.0232809
0.0708603	0.0130718	0.0175973	0.0109529	-0.000564993	0	0.0417654	0.00455685	0.0590883	0.00242574	0.0198852	0.00568851	0.0227979	0.00644167	0.0856234	0.000826751		0.0149051	0.00170586	0.0226177	0.0245021	0.021216	0.00363619	0.0390722	0.000606147	0.0730345	0.000599481	0.00719818	0.000331411	0.0269419	0.00350085	0.0283823	0.0026729		0.0526904	0.0503623	0.060027	0.0826022	0.0465511	0.0124899	0.0479961	0.02631	0.0409146	0.0105357	0.0700545	0.0088102	0.0631034	0.00561199	0.0414412	0.0234304
0.0708141	0.0130718	0.0174739	0.0109529	-0.000570783	0	0.0459022	0.00447547	0.0614502	0.00223168	0.0198445	0.00568851	0.0237591	0.00584245	0.0889213	0.000826751		0.0149236	0.00170586	0.0234073	0.023887	0.0212576	0.00363619	0.0398431	0.000606147	0.0730023	0.000599481	0.00718123	0.000331411	0.02692	0.00324152	0.0283156	0.0026729		0.0533398	0.0507441	0.0608114	0.0836396	0.0471303	0.0126242	0.0485639	0.0266702	0.0414121	0.0106557	0.0709263	0.00884854	0.0638966	0.00556792	0.0419657	0.0235438
0.070768	0.0129216	0.0173505	0.0109529	-0.000653714	0	0.0541758	0.00480096	0.066501	0.00203762	0.0198038	0.00568851	0.0247203	0.00539303	0.0922194	0.000826751		0.0149997	0.00170586	0.0241969	0.0234769	0.0212992	0.00363619	0.0406144	0.000606147	0.0729926	0.000599481	0.00716429	0.000331411	0.0268982	0.00324152	0.028249	0.0026729		0.0537778	0.0511178	0.0612909	0.0840468	0.0475114	0.0126346	0.0489705	0.0267819	0.041737	0.0106804	0.0714683	0.0089523	0.0643953	0.00563843	0.0422848	0.0235516
0.0707368	0.0129216	0.0172271	0.0109529	-7.73589e-05	0	0.0583126	0.00447547	0.069027	0.00203762	0.0197631	0.00568851	0.0256815	0.00524322	0.0955176	0.000826751		0.0150757	0.00170586	0.0249867	0.0232719	0.0213408	0.00363619	0.0413859	0.000606147	0.0729828	0.000599481	0.00714736	0.000331411	0.0268763	0.00311186	0.0283617	0.0026729		0.0546214	0.0516881	0.0622719	0.0853105	0.0482679	0.0127832	0.0497662	0.0271222	0.0424154	0.0107329	0.072647	0.00901545	0.0654212	0.00562741	0.0429808	0.0239547
0.070706	0.0130718	0.0173302	0.0109529	-0.000716389	0	0.0624496	0.00480096	0.07314	0.00223168	0.0197225	0.00568851	0.0276039	0.00524322	0.0988161	0.000826751		0.0151517	0.00170586	0.0273566	0.0233744	0.0213825	0.00363619	0.0421576	0.000606147	0.0729731	0.000599481	0.00713045	0.000331411	0.0268545	0.00311186	0.0284744	0.0026729		0.0548436	0.0519009	0.0625006	0.0856115	0.0484546	0.0127845	0.0499686	0.0271328	0.0425829	0.0107707	0.0729223	0.00906846	0.0656667	0.00566927	0.0431404	0.0240916
0.0706754	0.0130718	0.0174333	0.0109529	-0.000667089	0	0.0713864	0.00756762	0.0772531	0.00223168	0.02026	0.00568851	0.0285652	0.00569264	0.102115	0.000826751		0.0152277	0.00170586	0.0287581	0.0223492	0.0214243	0.00363619	0.0429296	0.000606147	0.0729634	0.000599481	0.00859009	0.000331411	0.0338196	0.00272288	0.0285871	0.0026729		0.0555038	0.0522697	0.0632604	0.0868019	0.0490282	0.0129383	0.0505403	0.0274345	0.0430804	0.0109006	0.0737884	0.00907071	0.0664625	0.00564173	0.0436598	0.024238
0.0706452	0.0130718	0.0175364	0.0109529	-0.000683235	0	0.0727121	0.00838134	0.0813662	0.00339604	0.0207975	0.00568851	0.0304865	0.00749032	0.105414	0.000895647		0.0151901	0.00170586	0.0301599	0.0224517	0.0218888	0.00328988	0.0437019	0.000606147	0.0728957	0.0804303	0.0100501	0.000331411	0.0361423	0.00272288	0.0286998	0.0026729		0.0557131	0.0524679	0.0635112	0.0869438	0.0492321	0.0129149	0.0507426	0.0275342	0.0432546	0.0108907	0.0740551	0.00909101	0.066708	0.0056869	0.0438262	0.0243435
0.0701342	0.0127713	0.0176395	0.0109529	-8.80552e-05	0	0.0740379	0.0096833	0.0874835	0.00533664	0.0218727	0.00509596	0.0304854	0.00749032	0.11488	0.00130902		0.0151525	0.00170586	0.0315621	0.0245021	0.0220436	0.00328988	0.0444744	0.000606147	0.072828	0.0804303	0.0115105	0.000331411	0.0409288	0.00376017	0.0288125	0.0026729		0.055931	0.0526223	0.0637423	0.0871919	0.0494188	0.0129188	0.050945	0.0275847	0.0434204	0.0109088	0.0743246	0.00917447	0.0669587	0.0057541	0.0439857	0.0245009
0.0696232	0.0129216	0.0177425	0.0109529	0.000833394	0	0.0747007	0.00943918	0.0884857	0.00533664	0.0214811	0.00533298	0.0304843	0.00719071	0.133813	0.00192909		0.0151149	0.00170586	0.0329645	0.0245021	0.0221984	0.00328988	0.0452472	0.000606147	0.0727603	0.0804303	0.0129713	0.000331411	0.0425468	0.00453813	0.0289252	0.0026729		0.0565609	0.0529959	0.0644898	0.0883323	0.0499676	0.0130791	0.0515206	0.0278931	0.0439263	0.0110353	0.075228	0.00917108	0.06777	0.0057519	0.0445086	0.0246395
0.0691122	0.0129216	0.0178456	0.0109529	0.000833558	0	0.0760265	0.0096833	0.0894881	0.00533664	0.0210895	0.00699213	0.0304832	0.00719071	0.143279	0.00192909		0.0150773	0.00170586	0.0343673	0.0239895	0.0223533	0.00328988	0.0469286	0.000606147	0.0726927	0.0804303	0.0153212	0.000331411	0.0425692	0.00505678	0.0290379	0.0026729		0.0567616	0.0531942	0.0647357	0.0885491	0.0501658	0.0130478	0.0517289	0.0279716	0.0441072	0.0110058	0.0755119	0.00918349	0.0680207	0.00577173	0.0446834	0.0244584
0.0686013	0.0129216	0.0179487	0.0109529	0.000397616	0	0.0780488	0.00854409	0.0889168	0.00514258	0.0211111	0.00651808	0.0304821	0.00734051	0.162212	0.00254915		0.0150118	0.00170586	0.0357704	0.0239895	0.0225081	0.00328988	0.0486101	0.000606147	0.0724655	0.0804303	0.0176712	0.000331411	0.0426142	0.00570508	0.0291506	0.0026729		0.0569795	0.0533647	0.0649668	0.0887707	0.0503601	0.0130791	0.0519352	0.0279942	0.044273	0.0110123	0.0757872	0.00926807	0.0682661	0.00582792	0.0448464	0.0245356
0.0694503	0.0129216	0.0180518	0.0109529	1.83924e-05	0	0.0820935	0.00878821	0.0883455	0.00475446	0.0211328	0.00651808	0.030481	0.00584245	0.183528	0.00330701		0.0149464	0.00170586	0.0371738	0.0306532	0.022663	0.00328988	0.0502916	0.000606147	0.0722383	0.0804303	0.0200215	0.000331411	0.0424921	0.00583474	0.0290756	0.0026729		0.0576548	0.0537758	0.0657143	0.0899938	0.0509184	0.0132369	0.052499	0.0282999	0.0447521	0.0111734	0.0766648	0.00931657	0.0690646	0.00583122	0.0453556	0.0247088
0.0702993	0.0129216	0.0195358	0.0109529	0.000351474	0	0.0881605	0.0073235	0.0877742	0.00436634	0.0251687	0.00533298	0.03048	0.00584245	0.185911	0.00330701		0.014881	0.00170586	0.0388973	0.0331137	0.0225297	0.00328988	0.0519731	0.0011257	0.0720111	0.0804303	0.022372	0.000883763	0.0423699	0.00557542	0.0290006	0.0026729		0.0578619	0.0539545	0.0659675	0.0901685	0.0511166	0.0132421	0.0527014	0.0284182	0.0449296	0.0111339	0.0769429	0.00929965	0.0693178	0.00585987	0.0455254	0.0246867
0.0711484	0.0129216	0.0210197	0.0109529	0.00062018	0	0.0901829	0.0073235	0.0872029	0.00397822	0.0271652	0.00533298	0.030479	0.00584245	0.188294	0.00406486		0.0148157	0.00170586	0.0390573	0.0331137	0.0223963	0.00328988	0.0536547	0.00164526	0.071784	0.000499567	0.0230564	0.00198847	0.0422113	0.00440847	0.0289256	0.0026729		0.0580777	0.0541316	0.0661987	0.0903276	0.0513148	0.0132303	0.0529096	0.0284421	0.0451005	0.0111191	0.0772154	0.00935266	0.0695659	0.00589402	0.0456815	0.0247969
0.0719975	0.0129216	0.0225037	0.0109529	0.000502151	0	0.0950035	0.0121245	0.0870035	0.0035901	0.0291617	0.00533298	0.03046	0.0047938	0.190677	0.00399597		0.0153607	0.00170586	0.0392174	0.0320885	0.022263	0.00328988	0.057018	0.00337711	0.0719017	0.000499567	0.0237407	0.00143611	0.0422969	0.00414915	0.0288506	0.0026729		0.0587379	0.0545118	0.0669166	0.0915273	0.0518712	0.0133777	0.0534872	0.028692	0.045593	0.0112933	0.078113	0.0093707	0.0703798	0.00583563	0.0461891	0.0251228
0.0716311	0.0129216	0.0269558	0.0138737	6.30035e-05	0	0.0964031	0.0120431	0.0866049	0.00320198	0.0295177	0.00533298	0.0304412	0.0047938	0.195444	0.00392707		0.0159058	0.00170586	0.0393775	0.0320885	0.0221297	0.00328988	0.0586997	0.00303074	0.0720195	0.000499567	0.0244251	0.00143611	0.0423824	0.00414915	0.0287757	0.0026729		0.0591586	0.0548903	0.0674182	0.0920499	0.0522752	0.0133881	0.0538939	0.0288927	0.0459481	0.0112506	0.0786636	0.00948009	0.070863	0.00592376	0.0465388	0.0251196
0.0712648	0.0129216	0.0284398	0.0138737	0.000750256	0	0.097103	0.0112294	0.0864057	0.00320198	0.0298737	0.00639957	0.0304223	0.004644	0.20021	0.00365149		0.016451	0.00170586	0.0398583	0.0310633	0.0219964	0.00328988	0.0605759	0.00303074	0.0721372	0.000499567	0.0251095	0.00209894	0.042468	0.00401949	0.0287007	0.0026729		0.0600345	0.055433	0.0684313	0.0935257	0.0530373	0.0135576	0.0546503	0.029253	0.0466013	0.01141	0.0798136	0.00950603	0.0719121	0.00594139	0.047228	0.0255054
0.0708984	0.0129216	0.0301175	0.0198195	0.000750256	0	0.097803	0.0112294	0.0864117	0.00300792	0.0305256	0.00865127	0.0304035	0.004644	0.200147	0.00406486		0.0169961	0.00170586	0.0397834	0.0306532	0.0218631	0.00328988	0.0624528	0.00329051	0.0722551	0.0804303	0.0251163	0.00220941	0.0425345	0.00376017	0.0286257	0.0026729		0.0602395	0.0556523	0.0686747	0.0936661	0.0532355	0.0135276	0.0548585	0.0293128	0.0467722	0.0113903	0.0800832	0.00956129	0.0721576	0.00600529	0.0473926	0.0254786
0.0705321	0.0129216	0.0303111	0.0208626	0.000746958	0	0.0978179	0.00895095	0.0864236	0.00291089	0.0304654	0.00936234	0.0303847	0.004644	0.200083	0.0033759		0.0206008	0.00170586	0.0397086	0.0306532	0.0217298	0.00328988	0.0643305	0.00242459	0.0726874	0.000499567	0.0251231	0.00220941	0.0425677	0.00363051	0.0285507	0.0026729		0.0608975	0.0560926	0.0693927	0.0946911	0.0537786	0.0136957	0.055444	0.029552	0.0472513	0.0116039	0.0809693	0.00958272	0.0729457	0.00600308	0.0478968	0.0258848
0.0707202	0.0129216	0.0305047	0.0216972	0.000625821	0	0.0978255	0.00935781	0.0864296	0.00291089	0.030345	0.00936234	0.0303659	0.004644	0.200051	0.00268694		0.0242056	0.00170586	0.0396338	0.0306532	0.0215965	0.00328988	0.0662089	0.00242459	0.0731198	0.000499567	0.0251298	0.00220941	0.0426009	0.00363051	0.028542	0.0026729		0.0610982	0.05626	0.0696484	0.0950577	0.0539748	0.0137296	0.0556483	0.0296358	0.0474288	0.0115645	0.0812704	0.00958611	0.073199	0.00599978	0.0480767	0.0259635
0.0709082	0.0129216	0.0306983	0.0216972	0.000625821	0	0.0978331	0.00829997	0.0865662	0.00300792	0.0313551	0.00865127	0.0303471	0.004644	0.20002	0.00268694		0.0278103	0.00170586	0.0395589	0.0303457	0.0215998	0.00311673	0.0680881	0.00242459	0.0735522	0.000499567	0.0251366	0.00198847	0.0426533	0.00363051	0.0285334	0.0026729		0.0613053	0.0564874	0.0698918	0.0952574	0.0541787	0.0137127	0.0558605	0.0296956	0.0476097	0.0114906	0.0815457	0.00964926	0.0734315	0.00604825	0.0482465	0.0259981
0.0710963	0.0129216	0.0308919	0.0216972	0.000625821	0	0.0978563	0.00805585	0.0867028	0.00300792	0.0323652	0.00936234	0.0303284	0.004644	0.199988	0.00227357		0.0324692	0.00263633	0.0394841	0.0303457	0.0216031	0.00311673	0.069968	0.00155866	0.0739846	0.000499567	0.0251496	0.00198847	0.0427056	0.00350085	0.0285247	0.0026729		0.0619914	0.0568952	0.0706172	0.0963573	0.0547428	0.0137987	0.0564342	0.0299468	0.0481022	0.01165	0.082386	0.00978347	0.0742067	0.00604164	0.0487438	0.0262673
0.0712844	0.0129216	0.0310855	0.0216972	0.000625821	0	0.0978642	0.00764899	0.0868395	0.00300792	0.0353185	0.0088883	0.0303169	0.004644	0.199657	0.00206688		0.032997	0.00294649	0.0394093	0.0302432	0.0216064	0.00311673	0.0718486	0.00155866	0.0742898	0.000599481	0.0251625	0.00198847	0.042758	0.00350085	0.028516	0.0026729		0.0621985	0.0570154	0.0708803	0.0967145	0.054939	0.0138	0.0566287	0.0300585	0.0482764	0.0116516	0.0826785	0.00977332	0.0744832	0.00599978	0.0489221	0.0262343
0.0713664	0.0129216	0.0314727	0.0201325	0.000625821	0	0.097865	0.00756762	0.0869761	0.00300792	0.0362516	0.00936234	0.0303054	0.00449419	0.199507	0.00206688		0.0334852	0.00325665	0.0393345	0.0302432	0.0216097	0.00311673	0.0737299	0.00155866	0.074595	0.000599481	0.0251755	0.00176753	0.0428104	0.00350085	0.0285073	0.0026729		0.0624013	0.0571812	0.0711286	0.0969423	0.0551372	0.0138274	0.056831	0.0301595	0.0484506	0.0116253	0.082951	0.00979474	0.074739	0.00601851	0.0490901	0.0262673
0.0714485	0.0129216	0.0314661	0.0201325	0.000544825	0	0.0978658	0.00740488	0.0871008	0.00300792	0.0381179	0.0110215	0.0302939	0.00449419	0.199358	0.00206688		0.0334455	0.00325665	0.0392597	0.0302432	0.0216131	0.00311673	0.0744085	0.00242459	0.0749003	0.000599481	0.0251884	0.00176753	0.0431764	0.00350085	0.0284986	0.0026729		0.0630507	0.0575971	0.0718392	0.0980702	0.0556822	0.0139799	0.0574145	0.030331	0.048943	0.0117601	0.0838084	0.00991767	0.0755245	0.00609012	0.0495841	0.02662
0.0715305	0.0129216	0.0314595	0.0201325	0.000467823	0	0.0978674	0.0073235	0.0872255	0.00300792	0.0377961	0.0228725	0.0302824	0.00449419	0.199209	0.00206688		0.0334063	0.00325665	0.0387965	0.0302432	0.0216165	0.00311673	0.0757658	0.00329051	0.0752056	0.000599481	0.0274137	0.00176753	0.0435428	0.00350085	0.0284899	0.0026729		0.0632557	0.0577011	0.0720974	0.0984758	0.0558765	0.0139604	0.057611	0.0304652	0.0491156	0.0117814	0.0841153	0.00989061	0.0757907	0.00607359	0.0497708	0.0265098
0.0716126	0.0129216	0.0314529	0.0200281	0.00103809	0	0.097869	0.00724213	0.0873501	0.00300792	0.0374745	0.0122066	0.0302709	0.00449419	0.199059	0.00206688		0.0333675	0.00325665	0.038565	0.0302432	0.0216199	0.00311673	0.0764444	0.00329051	0.0806083	0.000599481	0.0296391	0.001878	0.0439095	0.00350085	0.0284812	0.0026729		0.0634563	0.0578765	0.0723531	0.09878	0.0560766	0.0139643	0.0578153	0.0305889	0.0492915	0.0117798	0.0844021	0.00990414	0.0760336	0.00610774	0.0499474	0.0264972
0.071487	0.0129216	0.0314463	0.0200281	0.00248262	0	0.0978699	0.00724213	0.0874748	0.00300792	0.0374222	0.0104289	0.0302594	0.00449419	0.19891	0.00206688		0.0347724	0.00325665	0.0383336	0.0301406	0.0216233	0.00311673	0.0771231	0.00424303	0.0860111	0.000899221	0.0318645	0.001878	0.0442764	0.00350085	0.0284986	0.0026729		0.0641273	0.0584403	0.0730834	0.0997551	0.0566368	0.0141259	0.0584008	0.0307922	0.0497789	0.0118225	0.0852509	0.0100383	0.0768036	0.00619037	0.0504397	0.0268781
0.0713616	0.0129216	0.0314397	0.0199238	0.00659594	0	0.0978707	0.00724213	0.0873567	0.00300792	0.0391951	0.00924383	0.0302479	0.00449419	0.198761	0.00206688		0.0361776	0.00325665	0.0381021	0.0301406	0.0216938	0.00311673	0.0778018	0.00424303	0.091414	0.000899221	0.0366696	0.001878	0.0441976	0.00350085	0.028516	0.0026729		0.0645523	0.0586759	0.0735923	0.10042	0.0570179	0.0141859	0.0587878	0.0309996	0.0501189	0.0119063	0.0858388	0.00998985	0.0773307	0.00617935	0.0507859	0.0270151
0.0712361	0.0129216	0.0314331	0.0199238	0.00717537	0	0.0979533	0.00724213	0.0872386	0.00300792	0.040137	0.00900681	0.0302364	0.00449419	0.198765	0.00206688		0.037583	0.00325665	0.0378707	0.0301406	0.0217642	0.00311673	0.0784804	0.00424303	0.096817	0.00179844	0.039249	0.00231988	0.0441189	0.00350085	0.0285333	0.0026729		0.0654283	0.0592819	0.0745316	0.101836	0.0577801	0.0142798	0.0595776	0.0313067	0.0507856	0.0120411	0.087006	0.0101049	0.0783669	0.00623995	0.0514446	0.0272387
0.0711107	0.0129216	0.0314266	0.0199238	0.00869004	0.00284398	0.098036	0.00724213	0.0871205	0.00300792	0.0410807	0.00936234	0.0302557	0.00449419	0.198769	0.00206688		0.0389887	0.00310157	0.0376394	0.0301406	0.0218347	0.00311673	0.0791591	0.00285755	0.103683	0.00179844	0.044408	0.0040874	0.0440401	0.00350085	0.0285507	0.0026729		0.0662956	0.0599935	0.0755274	0.103179	0.0585556	0.0143997	0.0603635	0.0315699	0.0514573	0.012138	0.088113	0.0102526	0.0793747	0.00633139	0.0521338	0.0274197
0.0711036	0.0129216	0.03142	0.0198195	0.00721439	0.00511917	0.0981187	0.00724213	0.0870024	0.00300792	0.0420263	0.0088883	0.0302751	0.00449419	0.198778	0.00199798		0.0446062	0.00294649	0.0374081	0.0301406	0.0219051	0.00311673	0.0811396	0.00294414	0.11055	0.00189836	0.0455266	0.0108261	0.0439614	0.00350085	0.0285681	0.0026729		0.0665156	0.0600991	0.0757856	0.103577	0.0587424	0.0144218	0.0605422	0.03174	0.0516198	0.012143	0.0884112	0.0102413	0.0796563	0.00632147	0.0523069	0.0275425
0.0710964	0.0129216	0.0312073	0.0196109	0.00631673	0.00853195	0.0982014	0.00724213	0.087007	0.00300792	0.0447182	0.0127991	0.0302944	0.00449419	0.198782	0.00199798		0.0474155	0.00294649	0.0374342	0.0301406	0.0219756	0.00311673	0.0870812	0.00138548	0.117416	0.00189836	0.0466453	0.00651775	0.0435845	0.00350085	0.0285854	0.0026729		0.0667163	0.060221	0.0760487	0.103903	0.0589348	0.0144466	0.0607328	0.0318703	0.0517889	0.0121758	0.0887095	0.010221	0.0799251	0.00629944	0.0524868	0.0275409
0.0710893	0.0129216	0.031101	0.0196109	0.00716202	0.00966955	0.0982841	0.00724213	0.0870117	0.00300792	0.0464655	0.0132732	0.0303138	0.00449419	0.198787	0.00199798		0.0505162	0.00387696	0.0374604	0.0301406	0.0220461	0.00311673	0.0890617	0.00138548	0.124283	0.00169853	0.047764	0.00640728	0.0428311	0.00337118	0.0286028	0.0026729		0.0673614	0.0608091	0.0767544	0.104669	0.0595027	0.0145353	0.0613497	0.0320497	0.0522814	0.0122514	0.0895555	0.0103485	0.0806822	0.00636774	0.0529808	0.027807
0.0710822	0.0129216	0.0309946	0.0196109	0.0112403	0.0110915	0.0983668	0.00724213	0.0870163	0.00300792	0.0456034	0.0137472	0.0303331	0.00449419	0.198791	0.00199798		0.0508072	0.00449727	0.0374866	0.0301406	0.0221165	0.00311673	0.0910422	0.00138548	0.131747	0.00169853	0.0488827	0.00751198	0.0424546	0.00337118	0.0286202	0.0026729		0.0675836	0.0609017	0.0770027	0.105172	0.0596856	0.01459	0.0615403	0.0321999	0.0524439	0.0122859	0.0898623	0.0103406	0.0809509	0.00637545	0.0531557	0.0279597
0.0707466	0.0129216	0.0308883	0.0195066	0.0116661	0.0116603	0.0984496	0.00724213	0.087021	0.00300792	0.0450882	0.0107845	0.0303525	0.00449419	0.198795	0.00199798		0.0510983	0.00527266	0.0375128	0.0301406	0.022187	0.00311673	0.0930228	0.00138548	0.155346	0.00289749	0.048497	0.00751198	0.0425262	0.00337118	0.0283895	0.0026729		0.0677886	0.0610252	0.0772633	0.105613	0.059878	0.0146122	0.0617387	0.0323009	0.0526164	0.0122794	0.0901606	0.0103056	0.0812067	0.00635673	0.0533373	0.0280069
0.0704112	0.0129216	0.030782	0.0195066	0.0134109	0.0119447	0.0985324	0.00724213	0.0870383	0.00300792	0.0452406	0.0105474	0.0303718	0.00449419	0.198925	0.00199798		0.0513895	0.0057379	0.037539	0.0300381	0.0220011	0.00311673	0.0950033	0.0022514	0.155949	0.00249784	0.0481113	0.00861669	0.0425979	0.00337118	0.0281589	0.0026729		0.0684466	0.0616393	0.0779911	0.106404	0.060463	0.0146578	0.0623438	0.0324445	0.053129	0.0123237	0.0909837	0.010441	0.0819302	0.00644045	0.0538313	0.0281423
0.0700762	0.0129216	0.0306757	0.0195066	0.0136619	0.0119447	0.0985145	0.00724213	0.0870556	0.00300792	0.0450469	0.0103104	0.0303912	0.00449419	0.199055	0.00199798		0.0514962	0.00604806	0.0375652	0.0300381	0.0218151	0.00311673	0.0956373	0.0022514	0.156551	0.00259775	0.0477257	0.00795386	0.0426696	0.00337118	0.0279284	0.0026729		0.0686775	0.0617011	0.0782419	0.106833	0.060646	0.0147165	0.0625226	0.0325615	0.0532898	0.0123747	0.0912762	0.0104601	0.0822016	0.00643164	0.054001	0.0282147
0.0697415	0.0129216	0.0305694	0.0195066	0.0133999	0.0119447	0.0984966	0.00716076	0.0870729	0.00300792	0.0448534	0.0100734	0.0303868	0.00449419	0.199184	0.00199798		0.0516029	0.00604806	0.0375914	0.0300381	0.0216292	0.00311673	0.0962713	0.00337711	0.156513	0.00259775	0.04734	0.00795386	0.0427413	0.00337118	0.0276979	0.0026729		0.0688846	0.0617612	0.0785001	0.10727	0.0608365	0.0147243	0.0627132	0.0327104	0.0534606	0.0123961	0.0915716	0.0104353	0.0824832	0.006403	0.0541776	0.0283596
0.0705715	0.0129216	0.0305585	0.0195066	0.013398	0.0119447	0.0984787	0.00716076	0.0870901	0.00300792	0.0446601	0.00995489	0.0303824	0.00449419	0.199314	0.00199798		0.0517097	0.0057379	0.0376176	0.0300381	0.0214432	0.00311673	0.0969054	0.00337711	0.156474	0.00259775	0.0474279	0.00751198	0.0428211	0.00337118	0.0274675	0.0026729		0.0695167	0.0623428	0.0792156	0.108087	0.0614158	0.0147712	0.0633261	0.0328792	0.0539765	0.0124651	0.0923946	0.0105549	0.0832584	0.00650325	0.0546766	0.0285123
0.0714014	0.0129216	0.0305476	0.0195066	0.0131773	0.0105227	0.0984608	0.00716076	0.0870853	0.00300792	0.0447419	0.00995489	0.030378	0.00434439	0.199444	0.00199798		0.0518166	0.00527266	0.0377641	0.0300381	0.0212573	0.00311673	0.0975396	0.00424303	0.156436	0.00279758	0.0475158	0.00751198	0.042901	0.00337118	0.0272371	0.0026729		0.0699482	0.0625475	0.0797172	0.109075	0.0617854	0.0148859	0.0637053	0.0330839	0.0543082	0.0125522	0.0929911	0.0105628	0.0837933	0.00643495	0.0550314	0.028591
0.0722313	0.0129216	0.0305367	0.0195066	0.0131412	0.00995395	0.098443	0.00716076	0.0870805	0.00300792	0.0448237	0.00995489	0.0303736	0.00434439	0.199574	0.00199798		0.0531189	0.00480743	0.0379106	0.0300381	0.0210714	0.00311673	0.0981738	0.00398325	0.156397	0.00279758	0.0476037	0.00640728	0.0429811	0.00337118	0.0270068	0.0026729		0.0708155	0.063303	0.0807032	0.110365	0.0625419	0.0149967	0.0644931	0.033375	0.0549715	0.0126081	0.0941411	0.0107116	0.0848165	0.00655172	0.0557002	0.0288492
0.0730613	0.0129216	0.0305259	0.0195066	0.0129983	0.00995395	0.0984252	0.00716076	0.0870756	0.00300792	0.0449055	0.00995489	0.0303692	0.00434439	0.199703	0.00199798		0.0570263	0.00434219	0.0380572	0.0300381	0.0208854	0.00311673	0.0988081	0.00389666	0.156495	0.00279758	0.0476916	0.0059654	0.0430612	0.00337118	0.0267765	0.0026729		0.0716699	0.063922	0.0816695	0.111607	0.0633155	0.0150632	0.0652986	0.0337591	0.0556533	0.0126656	0.0952939	0.0107996	0.0858475	0.00663545	0.0563673	0.0290224
0.0729237	0.0129216	0.030515	0.0195066	0.0132045	0.00966955	0.0984074	0.00716076	0.0870708	0.00300792	0.0449874	0.00995489	0.0303649	0.00434439	0.199833	0.00199798		0.0578391	0.00449727	0.0382037	0.0300381	0.0206995	0.00311673	0.0994425	0.00381007	0.156594	0.00179844	0.0475417	0.00552352	0.0430557	0.00337118	0.027047	0.0026729		0.0718943	0.0640959	0.0819031	0.112092	0.0634966	0.015148	0.0654892	0.033803	0.0558124	0.0127297	0.0955836	0.0108165	0.0861085	0.00663655	0.0565337	0.0291798
0.0727862	0.0129216	0.0305041	0.0195066	0.0132013	0.00966955	0.0983897	0.00716076	0.0870652	0.00300792	0.045313	0.00983638	0.0303605	0.00434439	0.199718	0.00199798		0.0594648	0.00542774	0.0383503	0.0300381	0.0207559	0.00311673	0.100077	0.00381007	0.156692	0.00189836	0.0474667	0.00552352	0.0430502	0.00337118	0.0273174	0.0026729		0.0721165	0.0642226	0.0821515	0.112629	0.0636852	0.0152288	0.0656758	0.0339599	0.0559782	0.0127658	0.0958847	0.0108233	0.0863798	0.00662774	0.0567102	0.0293026
0.0726486	0.0129216	0.0304933	0.0195066	0.0128781	0.00966955	0.0984544	0.00716076	0.0870596	0.00300792	0.0454758	0.00983638	0.0303561	0.00434439	0.199602	0.00199798		0.0603205	0.00713361	0.0384969	0.0300381	0.0208124	0.00311673	0.0999652	0.00303074	0.15679	0.00189836	0.0473918	0.00552352	0.0430447	0.00337118	0.0275879	0.0026729		0.0727551	0.0647035	0.0829162	0.113507	0.0642854	0.0152131	0.0662731	0.0342337	0.0564925	0.0127576	0.0967078	0.0109451	0.087124	0.00664647	0.0572246	0.0293876
0.0725111	0.0129216	0.0304824	0.0195066	0.0121397	0.00966955	0.0985191	0.00716076	0.087054	0.00300792	0.0456387	0.00983638	0.0303705	0.00434439	0.199487	0.00199798		0.0603635	0.00759884	0.0386436	0.0300381	0.0208689	0.00311673	0.099928	0.00303074	0.156585	0.00139879	0.0473886	0.00552352	0.0430392	0.00337118	0.0278585	0.0026729		0.0729817	0.0649017	0.0831547	0.11386	0.0644646	0.0152483	0.0664538	0.0342603	0.0566466	0.0128381	0.0969946	0.0109293	0.0873902	0.00664867	0.0573909	0.0294521
0.0719973	0.0129216	0.0305662	0.0195066	0.0133886	0.00966955	0.0985838	0.00716076	0.0870484	0.00300792	0.0453257	0.00983638	0.030385	0.00434439	0.199372	0.00199798		0.0604065	0.00744376	0.0387902	0.0300381	0.0209253	0.00311673	0.0998907	0.00303074	0.15638	0.00139879	0.0473855	0.00552352	0.0430205	0.00337118	0.0281291	0.0026729		0.0732039	0.0650187	0.083403	0.114251	0.0646456	0.0153135	0.0666306	0.0343985	0.0568074	0.0128694	0.0972985	0.0109124	0.0876693	0.00661452	0.0575641	0.029375
0.0714836	0.0129216	0.0306501	0.0195066	0.0129061	0.00966955	0.0986485	0.00716076	0.0870645	0.00300792	0.0450126	0.00983638	0.0303994	0.00434439	0.199256	0.00199798		0.0604495	0.00713361	0.0387765	0.0300381	0.0209818	0.00311673	0.0998535	0.00303074	0.156176	0.00129888	0.0473823	0.00552352	0.0430018	0.00337118	0.0283997	0.0026729		0.0738209	0.065511	0.0841406	0.115084	0.0652306	0.0153552	0.0672436	0.0346777	0.0573283	0.012848	0.0981617	0.0109812	0.0884367	0.00671257	0.0580801	0.0297339
0.0709698	0.0129216	0.030734	0.0195066	0.013048	0.00966955	0.0987779	0.00707939	0.0870805	0.00300792	0.0446996	0.00983638	0.0304139	0.00434439	0.199141	0.00199798		0.0605164	0.00666837	0.0387628	0.0300381	0.0210382	0.00311673	0.0998162	0.00337711	0.155973	0.00129888	0.0473792	0.00552352	0.042983	0.00337118	0.0286704	0.0026729		0.0740475	0.0657157	0.0843718	0.115604	0.0654097	0.0153839	0.067444	0.0347189	0.0574858	0.0129187	0.0984485	0.0110285	0.0886899	0.00672249	0.0582465	0.0299732
0.0704561	0.0129216	0.0308178	0.0194023	0.0130502	0.00966955	0.0988427	0.00707939	0.0870966	0.00300792	0.0443866	0.00983638	0.0304283	0.00434439	0.199026	0.00199798		0.0605834	0.00728868	0.0387492	0.0300381	0.0210947	0.00311673	0.099779	0.00285755	0.157185	0.00129888	0.0474593	0.00541305	0.0429643	0.00337118	0.0289411	0.0026729		0.074274	0.0658473	0.084625	0.116161	0.0655907	0.0154647	0.0676346	0.0348212	0.0576449	0.0129778	0.0987468	0.0110376	0.0889509	0.00673901	0.0584179	0.0300897
0.0707299	0.0127713	0.0309017	0.0194023	0.0132371	0.00966955	0.0989074	0.00707939	0.0871127	0.00300792	0.0445065	0.00983638	0.0304428	0.00434439	0.19891	0.00199798		0.0607173	0.00589298	0.0387355	0.0299356	0.0211511	0.00311673	0.0998647	0.00277096	0.158398	0.00129888	0.0475395	0.00541305	0.042945	0.00337118	0.0288985	0.0026729		0.0749105	0.0663477	0.0853873	0.117161	0.066189	0.0154726	0.0682358	0.0350764	0.0581591	0.0130058	0.0995899	0.0110985	0.0896977	0.00681723	0.0589357	0.0298205
0.0710038	0.0127713	0.0309856	0.0194023	0.0133465	0.00966955	0.098932	0.00707939	0.0870285	0.00300792	0.0446264	0.00983638	0.0304572	0.00434439	0.199358	0.00199798		0.0609217	0.00589298	0.0387218	0.0299356	0.021111	0.00311673	0.0999505	0.00277096	0.15961	0.00119896	0.0476196	0.00541305	0.0429257	0.00337118	0.0288559	0.0026729		0.0753657	0.0666613	0.0858692	0.118008	0.066553	0.015616	0.068613	0.0352386	0.0584791	0.0131274	0.100163	0.0111413	0.0902222	0.00684037	0.0592599	0.030137
0.0712777	0.0127713	0.0310695	0.0194023	0.0132486	0.00966955	0.0989565	0.00707939	0.0869445	0.00300792	0.0447463	0.00983638	0.0304716	0.00434439	0.199805	0.00199798		0.0611261	0.0057379	0.0387081	0.0299356	0.0210709	0.00311673	0.100036	0.00277096	0.160823	0.00119896	0.0476998	0.00541305	0.0429064	0.00337118	0.0288134	0.0026729		0.0762006	0.0672998	0.0868478	0.119198	0.0673209	0.0156877	0.0694224	0.0356108	0.0591759	0.0131356	0.101291	0.0112541	0.0912661	0.00687342	0.0599423	0.0304786
0.0715517	0.0127713	0.0311534	0.0194023	0.0132769	0.00966955	0.098981	0.00707939	0.0867769	0.00291089	0.0448663	0.00983638	0.0305244	0.00434439	0.200252	0.00199798		0.0613304	0.00558282	0.0386944	0.0299356	0.0210308	0.00311673	0.100122	0.00268437	0.168108	0.00119896	0.0476657	0.00541305	0.0428871	0.00337118	0.0287708	0.0026729		0.0770485	0.0679155	0.0878559	0.120852	0.0680907	0.0157998	0.0701945	0.0360003	0.0598442	0.0132227	0.102449	0.011262	0.0923023	0.00688443	0.0606383	0.0301842
0.0716183	0.0127713	0.031139	0.0194023	0.0131448	0.00966955	0.0990055	0.00707939	0.0869097	0.00291089	0.0448666	0.00983638	0.0305772	0.00434439	0.2007	0.00199798		0.0615348	0.00542774	0.0386807	0.0299356	0.0209908	0.00311673	0.100208	0.00268437	0.175394	0.00119896	0.0476317	0.00541305	0.0427951	0.00337118	0.0287282	0.0026729		0.0772686	0.0681332	0.0880895	0.12117	0.0682755	0.0158128	0.0703969	0.0360614	0.0600084	0.0132588	0.102727	0.0113556	0.0925581	0.00690977	0.0607944	0.0303904
0.071685	0.0127713	0.0311246	0.0194023	0.0129744	0.00938515	0.0990301	0.00707939	0.0870427	0.00291089	0.044867	0.00983638	0.0306299	0.00434439	0.201147	0.00199798		0.0611318	0.00527266	0.0386656	0.0299356	0.0209508	0.00311673	0.100294	0.00268437	0.182679	0.00119896	0.0475976	0.00541305	0.0427031	0.00337118	0.0286857	0.0026729		0.0774995	0.0683314	0.088328	0.121602	0.0684508	0.0158858	0.0705855	0.0361053	0.0601642	0.0133541	0.103023	0.0113759	0.0928269	0.00690867	0.0609591	0.0306266
0.0717516	0.0127713	0.0311102	0.0194023	0.0129792	0.00938515	0.0990546	0.00707939	0.0871759	0.00291089	0.0448673	0.00983638	0.0306827	0.00434439	0.201594	0.00199798		0.0607289	0.00511759	0.0386505	0.0299356	0.0209109	0.00311673	0.100379	0.00268437	0.189965	0.00179844	0.0475636	0.00541305	0.0426112	0.00337118	0.0286431	0.0026729		0.0781359	0.0686986	0.089073	0.12263	0.0690282	0.0159575	0.0711768	0.0364708	0.0606817	0.0133328	0.103909	0.0113635	0.0936047	0.00688003	0.0614768	0.0310579
0.0718183	0.0127713	0.0310958	0.0194023	0.0129829	0.00938515	0.0990791	0.00707939	0.0873092	0.00291089	0.0448677	0.00971787	0.0307354	0.00434439	0.202041	0.00199798		0.059923	0.00496251	0.0386354	0.0299356	0.020871	0.00311673	0.100465	0.00268437	0.194347	0.00179844	0.047555	0.00541305	0.0425192	0.00337118	0.0286006	0.0026729		0.0783538	0.0689082	0.0892943	0.122881	0.0692226	0.0159731	0.071387	0.0365107	0.0608509	0.0133443	0.104181	0.0114695	0.0938501	0.00693291	0.0616364	0.0311445
0.0717883	0.0127713	0.0310814	0.0194023	0.0129055	0.00938515	0.0991037	0.00707939	0.0873152	0.00291089	0.044884	0.00971787	0.0307882	0.00434439	0.202489	0.00199798		0.0603618	0.00496251	0.0386203	0.0299356	0.0208312	0.00311673	0.100427	0.00268437	0.203112	0.00199827	0.0475464	0.00541305	0.0428431	0.00337118	0.0286058	0.0026729		0.0785825	0.0691568	0.089523	0.123359	0.0694055	0.0160344	0.0715796	0.0365386	0.0610084	0.013438	0.104471	0.0114932	0.0941111	0.00694503	0.0617994	0.0312138
0.0717582	0.0127713	0.031067	0.0194023	0.0129484	0.00938515	0.0991169	0.00707939	0.0873213	0.00291089	0.0449003	0.00971787	0.0308409	0.00434439	0.202483	0.00199798		0.0608007	0.00480743	0.0386052	0.0299356	0.0208444	0.00311673	0.100389	0.00268437	0.207495	0.00199827	0.0475379	0.00530258	0.0431674	0.00337118	0.0286111	0.0026729		0.0792276	0.0695581	0.0903024	0.124763	0.0699981	0.0161322	0.0721591	0.036855	0.0615193	0.0134675	0.105343	0.0114684	0.0948941	0.00692189	0.0623273	0.0310516
0.0717282	0.0127713	0.0310526	0.0194023	0.0129581	0.00938515	0.0991301	0.00707939	0.0873273	0.00291089	0.0449167	0.00971787	0.0308937	0.00434439	0.202476	0.00199798		0.0612395	0.00480743	0.0385901	0.0299356	0.0208576	0.00311673	0.100351	0.00268437	0.209503	0.00189836	0.0475293	0.00530258	0.0434921	0.00337118	0.0286164	0.0026729		0.0794434	0.0697612	0.0905459	0.12497	0.0701944	0.0161296	0.0723595	0.0369002	0.0616868	0.0134906	0.105607	0.0115631	0.0951395	0.0069924	0.0624885	0.0311492
0.0716982	0.0127713	0.0310382	0.0194023	0.0129472	0.00938515	0.0991434	0.00707939	0.0873333	0.00291089	0.044933	0.00971787	0.0309195	0.00434439	0.20247	0.00199798		0.0616783	0.00480743	0.038575	0.0299356	0.0208708	0.00311673	0.100313	0.00268437	0.211512	0.00189836	0.0475379	0.00530258	0.0438173	0.00337118	0.0286216	0.0026729		0.0796699	0.0699464	0.0907844	0.125396	0.0703773	0.0161791	0.0725481	0.0369307	0.0618425	0.0135366	0.10589	0.0116048	0.0954031	0.00698799	0.0626498	0.0313854
0.0719895	0.0127713	0.0311102	0.0194023	0.0129291	0.00938515	0.0991566	0.00707939	0.0873216	0.00291089	0.0450648	0.00971787	0.0309453	0.00434439	0.202464	0.00199798		0.0614328	0.00480743	0.0385599	0.0299356	0.020884	0.00311673	0.100275	0.00268437	0.21352	0.00199827	0.0475466	0.00530258	0.0438043	0.00337118	0.0286269	0.0026729		0.0807357	0.0707652	0.0920064	0.127126	0.0713224	0.016299	0.0735363	0.0374212	0.0626817	0.0136171	0.107333	0.0117199	0.0966951	0.00706401	0.0635121	0.0317538
0.0722807	0.0127713	0.0311822	0.0194023	0.0130286	0.00938515	0.0991698	0.00707939	0.0873099	0.00291089	0.0451966	0.00971787	0.0309712	0.00434439	0.202458	0.00199798		0.0611874	0.00480743	0.038568	0.0299356	0.0208973	0.00311673	0.100237	0.00268437	0.215528	0.00199827	0.0475552	0.00530258	0.0437914	0.00337118	0.0286322	0.0026729		0.0815944	0.0714135	0.0930145	0.128605	0.0720998	0.0164255	0.0743222	0.0378692	0.0633467	0.0137338	0.10848	0.0117548	0.0977106	0.00709155	0.0641962	0.0318356
0.072572	0.0127713	0.0312542	0.0194023	0.0129843	0.00938515	0.0991831	0.00707939	0.0872981	0.00291089	0.0453284	0.00971787	0.030997	0.00434439	0.202452	0.00199798		0.0609421	0.00480743	0.038576	0.0299356	0.0209105	0.00311673	0.1002	0.00259777	0.215293	0.00199827	0.0475639	0.00530258	0.0437784	0.00337118	0.0286374	0.0026729		0.0820453	0.0717433	0.0934866	0.129437	0.07246	0.0164881	0.0747112	0.0379649	0.0636717	0.0138455	0.109054	0.0118112	0.0982326	0.00713341	0.0645188	0.0321584
0.0728633	0.0127713	0.0313262	0.0194023	0.0130077	0.00938515	0.0991963	0.00707939	0.0872864	0.00291089	0.0454603	0.00971787	0.0310228	0.00434439	0.202446	0.00199798		0.0606967	0.00480743	0.0385841	0.0299356	0.0209237	0.00311673	0.100162	0.00259777	0.214587	0.00189836	0.047553	0.00530258	0.0437655	0.00337118	0.0286427	0.0026729		0.0826667	0.0721527	0.0942365	0.130607	0.0730431	0.0165676	0.0753065	0.0383464	0.0642027	0.0138373	0.109917	0.0118766	0.0990233	0.00709706	0.0650484	0.0323016
0.0728089	0.0127713	0.0313982	0.0194023	0.0128608	0.00938515	0.0992095	0.00707939	0.0872665	0.00291089	0.0455064	0.00971787	0.0310487	0.00434439	0.20244	0.00199798		0.0605591	0.00480743	0.0385922	0.0299356	0.0209369	0.00311673	0.100107	0.00259777	0.215076	0.00189836	0.0475422	0.00530258	0.0438059	0.00337118	0.0286451	0.0026729		0.0828846	0.0723818	0.0944652	0.130952	0.0732374	0.0165611	0.0755128	0.0383371	0.0643702	0.0138669	0.110184	0.0119601	0.0992713	0.00713782	0.0652113	0.0324087
0.0727545	0.0132221	0.0314702	0.0194023	0.0128557	0.00938515	0.0992216	0.00707939	0.0872466	0.00291089	0.0455526	0.00971787	0.0310745	0.00434439	0.202276	0.00199798		0.0604214	0.00480743	0.0386002	0.0299356	0.020856	0.00311673	0.100051	0.00259777	0.215565	0.00129888	0.0475314	0.00530258	0.0438462	0.00337118	0.0286475	0.0026729		0.0831133	0.0725524	0.0947062	0.131499	0.0734184	0.0166158	0.0757014	0.0383384	0.0645276	0.0139228	0.110467	0.011968	0.0995349	0.00717197	0.0653794	0.032574
0.0726458	0.0142738	0.0315422	0.0194023	0.0129263	0.00938515	0.0992338	0.00707939	0.0872268	0.00291089	0.0455988	0.00971787	0.0311003	0.00434439	0.202111	0.00199798		0.0602838	0.00480743	0.0386083	0.0299356	0.0207752	0.00311673	0.0999961	0.00259777	0.216054	0.00129888	0.0475205	0.00530258	0.0438866	0.00337118	0.0286499	0.0026729		0.0837454	0.0729894	0.0954807	0.132797	0.0739996	0.016698	0.0762809	0.0387213	0.0650335	0.0139359	0.111342	0.0119747	0.100318	0.0071918	0.0658954	0.0326905
0.0724396	0.0144241	0.0316143	0.0194023	0.0128549	0.00938515	0.0992459	0.00707939	0.0872069	0.00291089	0.045645	0.00971787	0.0311171	0.00434439	0.201947	0.00199798		0.0601461	0.00480743	0.0386164	0.0299356	0.0206943	0.00311673	0.0999408	0.00259777	0.216143	0.000999135	0.0475768	0.00530258	0.043927	0.00337118	0.0286523	0.0026729		0.0839612	0.0731763	0.0957143	0.133009	0.0741883	0.0167149	0.0764853	0.0387518	0.0651977	0.0139556	0.111617	0.0120548	0.100574	0.00724689	0.0660533	0.0327975
0.0723366	0.0142738	0.0316145	0.0194023	0.0128201	0.00938515	0.099258	0.00707939	0.087222	0.00291089	0.0455867	0.00971787	0.0311338	0.00434439	0.201782	0.00199798		0.060231	0.00480743	0.0386244	0.0299356	0.0206134	0.00311673	0.0998855	0.00259777	0.215743	0.000999135	0.0476331	0.00530258	0.0445306	0.00337118	0.0286547	0.0026729		0.0841834	0.0734102	0.0959479	0.133443	0.0743598	0.0167775	0.0766758	0.0387957	0.0653551	0.0140263	0.111907	0.0120604	0.10084	0.00723257	0.0662163	0.032914
0.0722335	0.0141236	0.0316148	0.0194023	0.0121237	0.00938515	0.0992701	0.00707939	0.0872372	0.00291089	0.0455285	0.00971787	0.0311505	0.00434439	0.201618	0.00199798		0.0603159	0.00480743	0.0386729	0.0299356	0.0205326	0.00311673	0.0998302	0.00259777	0.215343	0.000999135	0.0476894	0.00530258	0.0451343	0.00337118	0.0286571	0.00260436		0.0848198	0.0738457	0.0966904	0.134632	0.0749295	0.0169144	0.0772633	0.0391812	0.0658727	0.0140953	0.112802	0.0120526	0.101623	0.0072557	0.0667459	0.0328353
0.0733784	0.0141236	0.031615	0.0194023	0.0121096	0.00938515	0.0992823	0.00707939	0.0872523	0.00291089	0.0454703	0.00971787	0.0311673	0.00434439	0.201454	0.00199798		0.0604009	0.00480743	0.0387214	0.0299356	0.0204517	0.00311673	0.0997749	0.00259777	0.214943	0.000999135	0.0477456	0.00530258	0.0457382	0.00337118	0.0286595	0.00260436		0.0850399	0.0740731	0.0969216	0.134872	0.0751315	0.0168765	0.0774754	0.0392171	0.0660436	0.0140855	0.113074	0.0121259	0.101863	0.00730418	0.0669088	0.0329125
0.0745232	0.0141236	0.0316153	0.0194023	0.0128723	0.00938515	0.0992944	0.00707939	0.0872674	0.00291089	0.0454121	0.00971787	0.031184	0.00434439	0.201289	0.00199798		0.0604858	0.00480743	0.03877	0.0299356	0.0203709	0.00311673	0.0997197	0.00259777	0.21498	0.000999135	0.0477048	0.00530258	0.0463424	0.00337118	0.0286619	0.00260436		0.0852708	0.0742713	0.0971527	0.135326	0.075322	0.0169104	0.0776719	0.0392383	0.066201	0.0141693	0.113355	0.0121462	0.102116	0.00730748	0.0670667	0.0331313
0.0756681	0.0141236	0.0316155	0.0194023	0.012919	0.00938515	0.0993065	0.00707939	0.0874334	0.00291089	0.0455298	0.00971787	0.0312008	0.00434439	0.201125	0.00199798		0.0605515	0.00480743	0.0388185	0.0299356	0.0202901	0.00311673	0.0997429	0.00259777	0.215017	0.000999135	0.047664	0.00530258	0.0463477	0.00337118	0.0319955	0.00260436		0.085918	0.0747067	0.0979125	0.136777	0.0759032	0.0170043	0.0782417	0.0395813	0.0667069	0.0142054	0.11423	0.0121969	0.10291	0.00729536	0.0675845	0.0333706
0.0779889	0.0136728	0.0316158	0.0194023	0.012913	0.00938515	0.0992281	0.00707939	0.0875994	0.00291089	0.0456475	0.00971787	0.0312175	0.00434439	0.201124	0.00199798		0.060618	0.00480743	0.0388671	0.0299356	0.0205155	0.00311673	0.0997661	0.00259777	0.215054	0.000999135	0.0476232	0.00530258	0.0463531	0.00337118	0.0353293	0.00260436		0.086356	0.0751129	0.0983846	0.137417	0.0762843	0.0170369	0.0786365	0.0397262	0.0670419	0.0142317	0.114778	0.0122939	0.103413	0.00732511	0.0679121	0.0336729
0.0791649	0.0138231	0.0314718	0.0194023	0.0129318	0.00938515	0.0991496	0.00707939	0.0877653	0.00291089	0.0457652	0.00971787	0.0312343	0.00434439	0.201124	0.00199798		0.0606852	0.00480743	0.0389157	0.0299356	0.0207409	0.00311673	0.0997893	0.00259777	0.215091	0.000999135	0.0475823	0.00530258	0.0463584	0.00337118	0.0386631	0.00260436		0.0871996	0.0757124	0.0993976	0.139094	0.0770465	0.0171946	0.0794224	0.0401981	0.0677152	0.0143073	0.115945	0.0123266	0.10445	0.00737358	0.0686131	0.0333974
0.0816361	0.0166778	0.0314429	0.0194023	0.0129477	0.00938515	0.0989926	0.00699802	0.0879313	0.00291089	0.0458829	0.00971787	0.0314333	0.00434439	0.201123	0.00199798		0.060753	0.00480743	0.0389644	0.0299356	0.0209663	0.00311673	0.0998125	0.00259777	0.215142	0.000999135	0.0475004	0.00530258	0.0463637	0.00337118	0.0453312	0.00335825		0.0874218	0.0759041	0.0996336	0.13944	0.077237	0.0172116	0.0796306	0.04023	0.067876	0.014332	0.11622	0.0124033	0.104698	0.00744739	0.0687761	0.0334666
0.0817553	0.0175793	0.031414	0.0194023	0.0128739	0.00938515	0.0989141	0.00699802	0.0878107	0.00291089	0.0457261	0.00971787	0.0316323	0.00434439	0.201123	0.00199798		0.0607518	0.00480743	0.0390131	0.0299356	0.0211917	0.00311673	0.0998357	0.00259777	0.215193	0.000999135	0.0474184	0.00530258	0.0463494	0.00337118	0.0486653	0.00376947		0.0880798	0.0762535	0.100401	0.140853	0.0777992	0.0173224	0.0802043	0.0405543	0.0683618	0.0144815	0.117101	0.0124236	0.105491	0.00740773	0.0692938	0.033772
0.0818745	0.0181803	0.0313851	0.0194023	0.013169	0.00938515	0.0988356	0.00699802	0.0876901	0.00291089	0.0455694	0.00971787	0.0318313	0.00434439	0.201122	0.00199798		0.0607507	0.00480743	0.0390442	0.0299356	0.0214171	0.00311673	0.099859	0.00259777	0.215244	0.000999135	0.0473364	0.00530258	0.046335	0.00337118	0.055334	0.00438629		0.0882848	0.0764387	0.100647	0.141031	0.0779992	0.017308	0.0804086	0.0406593	0.0685394	0.0144224	0.117376	0.0124507	0.105734	0.00744629	0.0694619	0.0338838
0.0827388	0.0187813	0.0313712	0.0194023	0.0131286	0.00938515	0.0987572	0.00699802	0.0875696	0.00291089	0.0454126	0.00971787	0.0320303	0.00434439	0.201122	0.00199798		0.0607495	0.00480743	0.0390753	0.0299356	0.0216425	0.00311673	0.0998822	0.00259777	0.215295	0.000999135	0.0472545	0.00530258	0.0463207	0.00337118	0.0558638	0.00452336		0.0885049	0.0766466	0.100875	0.141268	0.0781898	0.017338	0.080613	0.0406992	0.0687085	0.0144322	0.117651	0.0125048	0.105982	0.00749477	0.0696198	0.0341026
0.0834843	0.0187813	0.0313574	0.0194023	0.013101	0.00938515	0.0986787	0.00699802	0.087449	0.00291089	0.0452558	0.00971787	0.0322293	0.00434439	0.201121	0.00199798		0.0607483	0.00480743	0.0391064	0.0299356	0.0218679	0.00311673	0.0999054	0.00259777	0.21567	0.000999135	0.0472595	0.00530258	0.0463063	0.00337118	0.0563937	0.00472897		0.0891521	0.0770918	0.101613	0.142869	0.0787424	0.017501	0.0811925	0.0410182	0.0692144	0.0145949	0.118543	0.0124755	0.106786	0.00745841	0.0701409	0.0344049
0.0842302	0.0193823	0.0313435	0.0194023	0.0128634	0.00938515	0.0987351	0.00699802	0.0897112	0.00291089	0.0453712	0.00971787	0.0324284	0.00434439	0.201121	0.00199798		0.0607414	0.00480743	0.0391375	0.0299356	0.0220933	0.00311673	0.0996086	0.00259777	0.216045	0.000899221	0.0472645	0.00530258	0.0463282	0.00337118	0.0574536	0.00507165		0.0893571	0.0773436	0.101861	0.14315	0.0789444	0.0174958	0.0813969	0.0411219	0.0693936	0.0145637	0.11881	0.012524	0.107034	0.00749146	0.0703157	0.0342302
0.0849767	0.0193823	0.0313297	0.0194023	0.0128839	0.00938515	0.0987915	0.00699802	0.0919735	0.00291089	0.0454867	0.00971787	0.0326274	0.00434439	0.200981	0.00199798		0.0607344	0.00480743	0.0391686	0.0299356	0.0220826	0.00311673	0.0993117	0.00259777	0.21642	0.000899221	0.0472695	0.00530258	0.0463502	0.00337118	0.0579837	0.00507165		0.089575	0.0775662	0.102095	0.143465	0.0791425	0.0175036	0.0816051	0.0411471	0.0695611	0.0145325	0.119068	0.0126232	0.107279	0.00754214	0.070477	0.0342412
0.0836825	0.0177296	0.0313158	0.0194023	0.0128413	0.00938515	0.098848	0.00699802	0.0942358	0.00291089	0.0456021	0.00971787	0.0328265	0.00434439	0.200841	0.00199798		0.0607274	0.00480743	0.0391997	0.0299356	0.0220719	0.00311673	0.099015	0.00259777	0.216795	0.000899221	0.0472745	0.00530258	0.0463721	0.00337118	0.0585139	0.00500311		0.0902352	0.0780114	0.102847	0.145151	0.0797046	0.0175961	0.0821631	0.0413851	0.0700452	0.0146836	0.119948	0.0126401	0.108083	0.00753994	0.0709879	0.0345954
0.0856171	0.0162271	0.031302	0.0194023	0.0128987	0.00938515	0.0989046	0.00699802	0.0964981	0.00291089	0.0457176	0.00971787	0.0332098	0.00434439	0.2007	0.00199798		0.0607204	0.00480743	0.0392308	0.0299356	0.0220611	0.00311673	0.0987182	0.00259777	0.216329	0.000899221	0.0472384	0.00530258	0.046394	0.00337118	0.0596025	0.00418068		0.0904337	0.0782161	0.103103	0.145418	0.0799009	0.0176014	0.0823635	0.0415247	0.0702211	0.0146754	0.120238	0.012639	0.108341	0.0075157	0.0711594	0.0346836
0.0879827	0.0162271	0.0312882	0.019298	0.0126762	0.00938515	0.0989613	0.00699802	0.100866	0.00291089	0.0456683	0.00971787	0.0335932	0.00434439	0.20056	0.00199798		0.0607492	0.00480743	0.039262	0.0299356	0.0220504	0.00311673	0.0984214	0.00259777	0.215862	0.000899221	0.0472023	0.00530258	0.0464081	0.00337118	0.0596305	0.00390654		0.0906429	0.0784338	0.103337	0.145619	0.0800934	0.017574	0.0825737	0.0415738	0.0703936	0.0146508	0.120516	0.0127146	0.108592	0.00753553	0.0713207	0.0348394
0.0903485	0.0162271	0.0312744	0.019298	0.0128956	0.00938515	0.099018	0.00699802	0.105234	0.00378416	0.0456191	0.00971787	0.0339765	0.00569264	0.20042	0.00199798		0.0608067	0.00465235	0.0400009	0.0299356	0.0220397	0.00311673	0.0981247	0.00259777	0.215395	0.000899221	0.0471662	0.00530258	0.0464222	0.00337118	0.0596586	0.00383801		0.0913074	0.0789131	0.104062	0.147036	0.0806269	0.0177604	0.0831473	0.041861	0.0708827	0.0147987	0.121408	0.0127416	0.109377	0.00757078	0.0718316	0.035011
0.093707	0.0178798	0.031163	0.019298	0.0128216	0.00938515	0.0990748	0.00699802	0.109603	0.00378416	0.0455698	0.00971787	0.0343599	0.00569264	0.20028	0.00199798		0.0608355	0.00465235	0.0407398	0.0299356	0.0220289	0.00311673	0.097828	0.00259777	0.214929	0.000899221	0.0471302	0.00530258	0.0464362	0.00337118	0.0596866	0.00370093		0.0917303	0.0793469	0.104549	0.14763	0.0810404	0.01775	0.0835639	0.0420816	0.0712328	0.0147428	0.121962	0.0128488	0.109858	0.007649	0.0721711	0.0349355
0.0956925	0.0223874	0.0310515	0.019298	0.0129421	0.00938515	0.0991317	0.00699802	0.115693	0.00572476	0.0455205	0.00971787	0.0347433	0.00719071	0.20014	0.00199798		0.0608119	0.00465235	0.0414787	0.0299356	0.0220182	0.00311673	0.0975313	0.00259777	0.215132	0.000899221	0.0471227	0.00530258	0.0464503	0.00337118	0.0597146	0.00376947		0.0926106	0.079948	0.10554	0.14968	0.0818045	0.0179233	0.0843301	0.0423913	0.0718945	0.014917	0.123126	0.0129006	0.110928	0.00766443	0.0728467	0.0353715
0.0966854	0.0238899	0.03094	0.019298	0.012932	0.00938515	0.101357	0.00699802	0.117414	0.00572476	0.0455282	0.00971787	0.0351267	0.00734051	0.199999	0.00199798		0.0607884	0.00465235	0.0422176	0.0299356	0.0220075	0.00311673	0.0973978	0.00259777	0.215336	0.000899221	0.0471153	0.00530258	0.0481651	0.00337118	0.0597427	0.00376947		0.0928155	0.080156	0.105788	0.149917	0.0820046	0.0179194	0.0845344	0.042515	0.0720704	0.0149022	0.123401	0.0129367	0.111176	0.00770629	0.0730131	0.0353149
0.0967253	0.0238899	0.0308286	0.019298	0.0127656	0.00938515	0.103583	0.00699802	0.119135	0.00611287	0.0455358	0.00971787	0.03551	0.00808955	0.206313	0.00199798		0.0607648	0.00465235	0.0429566	0.0299356	0.0220132	0.00311673	0.0972642	0.00259777	0.215539	0.000899221	0.0471078	0.00530258	0.0498799	0.00337118	0.0597708	0.00376947		0.0934736	0.0806353	0.106516	0.151304	0.0825572	0.0180472	0.0851061	0.0427529	0.0725628	0.0150222	0.124273	0.013027	0.111964	0.00762917	0.073524	0.0355148
0.0967652	0.0259934	0.0307171	0.019298	0.0126747	0.00938515	0.105808	0.00699802	0.120808	0.00669505	0.0455435	0.00971787	0.0364867	0.00883858	0.212627	0.00199798		0.0607413	0.00465235	0.0436955	0.0299356	0.0220189	0.00311673	0.0971307	0.00259777	0.215742	0.000899221	0.0471004	0.00530258	0.0515947	0.00337118	0.0597988	0.00376947		0.0936764	0.0807994	0.106776	0.151752	0.0827515	0.0180915	0.0853006	0.0428659	0.072732	0.0150485	0.124568	0.0129875	0.112222	0.00763799	0.0737074	0.0356203
0.096805	0.0258431	0.0306057	0.019298	0.0126682	0.00938515	0.108034	0.00699802	0.12076	0.00669505	0.0455512	0.00971787	0.0370799	0.00868877	0.218941	0.00199798		0.0607535	0.00465235	0.0444344	0.0299356	0.0220246	0.00311673	0.0969971	0.00259777	0.215405	0.000899221	0.0471264	0.00530258	0.0533096	0.00376017	0.0597665	0.00370093		0.0938857	0.0810301	0.107022	0.151991	0.0829535	0.018098	0.0855049	0.0429922	0.0729062	0.0150058	0.124835	0.0130236	0.112463	0.00770849	0.0738788	0.0356832
0.0969271	0.0243406	0.0304942	0.019298	0.0126686	0.00938515	0.11026	0.00699802	0.120713	0.00572476	0.045564	0.00971787	0.0376732	0.00868877	0.225255	0.00199798		0.0607658	0.00465235	0.0451734	0.0299356	0.0220303	0.00311673	0.0968636	0.00259777	0.215068	0.000899221	0.0471524	0.00530258	0.057188	0.00492712	0.0597503	0.00370093		0.0945609	0.0815646	0.10775	0.153401	0.0835099	0.0182049	0.0860943	0.0432195	0.0733769	0.0151734	0.125695	0.0131228	0.11324	0.00781095	0.0743745	0.0359446
0.0970094	0.0237396	0.0303827	0.019298	0.0127275	0.00938515	0.114711	0.00764899	0.120665	0.00562773	0.0455769	0.00971787	0.0382665	0.00868877	0.231569	0.00199798		0.0607781	0.00465235	0.0460331	0.034754	0.0220475	0.00311673	0.0967301	0.00259777	0.21473	0.000899221	0.0471784	0.00530258	0.0610665	0.00609406	0.0597342	0.00370093		0.0947681	0.0816572	0.108013	0.153867	0.0837043	0.0182362	0.0862868	0.0433378	0.0735461	0.0151931	0.125997	0.0130935	0.113509	0.00777239	0.074551	0.0360249
0.097174	0.0222371	0.0306427	0.019298	0.0122806	0.00938515	0.116936	0.0148911	0.119713	0.00465743	0.0455898	0.00971787	0.0388597	0.00719071	0.237883	0.00199798		0.0607904	0.00465235	0.0463197	0.0389573	0.0220532	0.00311673	0.0965966	0.00259777	0.214393	0.000899221	0.0472044	0.00530258	0.0605663	0.00661271	0.0597182	0.00370093		0.094973	0.081883	0.108264	0.154117	0.0839043	0.0182401	0.0864892	0.043472	0.0737253	0.01518	0.126278	0.0131093	0.113752	0.00776799	0.0747208	0.0360595
0.0972043	0.0216361	0.0309027	0.019298	0.012111	0.00938515	0.117107	0.00935781	0.116858	0.00388119	0.0456027	0.00971787	0.039453	0.00719071	0.257249	0.00537388		0.0608995	0.00465235	0.0466063	0.0389573	0.022003	0.00311673	0.0964631	0.00259777	0.214731	0.000899221	0.0471949	0.00530258	0.060066	0.00700169	0.0596861	0.00376947		0.0956375	0.082424	0.108965	0.155479	0.084455	0.018347	0.0870864	0.0437046	0.0742328	0.0152983	0.127132	0.0132424	0.114519	0.0077757	0.0752198	0.0364625
0.0972347	0.0211853	0.0311627	0.019298	0.0125595	0.00938515	0.117447	0.0108225	0.116922	0.00378416	0.045596	0.00971787	0.0406395	0.00614206	0.260618	0.00537388		0.0610085	0.00465235	0.0468929	0.0397774	0.0219528	0.00311673	0.0964562	0.00259777	0.215068	0.000899221	0.0471854	0.00530258	0.0590656	0.00726101	0.0596701	0.00376947		0.0958468	0.082554	0.109223	0.156101	0.0846513	0.0183692	0.0872809	0.043815	0.0744054	0.0153032	0.127425	0.01323	0.114791	0.00779112	0.0754032	0.0364043
0.097265	0.0208848	0.0314228	0.019298	0.011989	0.00938515	0.117617	0.0109853	0.116986	0.00368713	0.0455892	0.00971787	0.0411765	0.00614206	0.274094	0.00585616		0.0611176	0.00465235	0.0471795	0.0399825	0.0219025	0.00311673	0.0964493	0.00259777	0.215406	0.000899221	0.0471759	0.00530258	0.0590379	0.00713135	0.0596658	0.00376947		0.0960539	0.082775	0.109481	0.156437	0.0848571	0.0183718	0.0874853	0.0439373	0.0745812	0.0152999	0.127697	0.0132435	0.115041	0.00782527	0.0755763	0.0363303
0.0972953	0.0208848	0.0316828	0.019298	0.011803	0.00938515	0.125775	0.00813723	0.11705	0.00368713	0.0455825	0.00971787	0.0417134	0.00734051	0.27757	0.00613174		0.0612267	0.00465235	0.0474662	0.0397774	0.0218523	0.00311673	0.0964424	0.00259777	0.215744	0.000899221	0.0471664	0.00530258	0.0589827	0.00674237	0.0596615	0.00376947		0.0967163	0.083316	0.110202	0.157713	0.0854192	0.0184852	0.0880648	0.0441074	0.075072	0.0153722	0.128523	0.0133867	0.115819	0.00794315	0.0760686	0.0368168
0.0970014	0.0204341	0.0319428	0.019298	0.0119729	0.00938515	0.129513	0.00781174	0.117114	0.0035901	0.0455757	0.00971787	0.0427873	0.00883858	0.277889	0.00626953		0.0616595	0.00465235	0.0476679	0.03988	0.0218021	0.00311673	0.0964355	0.00259777	0.215893	0.000899221	0.0471345	0.00530258	0.0589551	0.00648305	0.0596572	0.00376947		0.0971176	0.0835451	0.11072	0.158568	0.0858022	0.0185282	0.0884538	0.0443892	0.0754137	0.0154018	0.129137	0.0133619	0.116357	0.00796188	0.0764217	0.0367853
0.0967075	0.0202838	0.0322028	0.019298	0.0126713	0.00938515	0.131382	0.00870683	0.12152	0.0035901	0.0461893	0.00971787	0.0433242	0.00883858	0.278101	0.00620064		0.0620934	0.00465235	0.0478698	0.0394699	0.0217519	0.00311673	0.0964286	0.00259777	0.216042	0.000899221	0.0471027	0.00519211	0.0596108	0.00544576	0.0596531	0.00376947		0.0979935	0.0843477	0.111672	0.160356	0.0865396	0.0186781	0.0892436	0.0447003	0.0760821	0.0155086	0.130298	0.0134679	0.11739	0.00796739	0.0770939	0.0372418
0.0964136	0.0201336	0.0324628	0.019298	0.0127138	0.00938515	0.134403	0.0114735	0.125927	0.00349307	0.0468029	0.00971787	0.0438611	0.00883858	0.278208	0.00592505		0.0625284	0.00465235	0.0480718	0.0374195	0.0217017	0.00311673	0.0964217	0.00259777	0.216191	0.000899221	0.0470709	0.00519211	0.0598219	0.00492712	0.0596489	0.00383801		0.0982006	0.0845199	0.111925	0.160927	0.0867397	0.0186977	0.089444	0.0448292	0.076258	0.0155086	0.130585	0.0134645	0.117646	0.00795197	0.0772721	0.0372465
0.0961197	0.0199833	0.0338814	0.019298	0.0127024	0.00938515	0.135555	0.01245	0.130333	0.00349307	0.0474165	0.00971787	0.0443981	0.00883858	0.278147	0.00530499		0.0629645	0.00465235	0.048274	0.0368044	0.0216514	0.00311673	0.0964148	0.00259777	0.21634	0.000899221	0.0470391	0.00519211	0.0598143	0.00492712	0.0596449	0.00383801		0.0988803	0.0851519	0.112648	0.162228	0.0873228	0.0187329	0.0900354	0.0450246	0.0767437	0.0156154	0.13142	0.0135863	0.118401	0.00802688	0.0777491	0.0374622
0.0959651	0.0199833	0.0367187	0.019298	0.0126871	0.00938515	0.13613	0.0131009	0.134739	0.00368713	0.04803	0.00971787	0.044935	0.00793974	0.278063	0.00537388		0.063128	0.00465235	0.0484764	0.0368044	0.0215305	0.00311673	0.0964079	0.00259777	0.215723	0.000799308	0.0471926	0.00519211	0.0598068	0.00492712	0.0596409	0.00383801		0.0991003	0.085238	0.112901	0.162833	0.0875095	0.0187968	0.09022	0.0451748	0.0769079	0.0156467	0.131726	0.0135615	0.118677	0.00802798	0.0779189	0.0375126
0.0958105	0.0199833	0.0395561	0.0294163	0.0126809	0.00938515	0.137961	0.0105784	0.139058	0.00485149	0.049128	0.00971787	0.0457884	0.00734051	0.27798	0.00523609		0.0632915	0.00465235	0.0486788	0.0360867	0.0214097	0.00311673	0.0977033	0.00251118	0.215106	0.000799308	0.0473461	0.00519211	0.0597992	0.00505678	0.059637	0.00383801		0.099301	0.085329	0.113167	0.163343	0.0877039	0.0188515	0.0904185	0.045317	0.0770821	0.01565	0.132028	0.0135514	0.118943	0.00803349	0.0780988	0.0375929
0.095656	0.0199833	0.0438125	0.0281646	0.0126809	0.00938515	0.138167	0.00976467	0.141219	0.0055307	0.0502262	0.00971787	0.0466419	0.00674129	0.277897	0.00523609		0.063455	0.00465235	0.0488815	0.0360867	0.0212888	0.00311673	0.0989988	0.00251118	0.214489	0.000799308	0.0474996	0.00519211	0.062192	0.00505678	0.0596476	0.00383801		0.0999439	0.0859903	0.113882	0.164301	0.0882774	0.0189076	0.0910216	0.045531	0.0775913	0.0156845	0.132862	0.0136788	0.119695	0.00811281	0.078608	0.0375425
0.0955015	0.0199833	0.0436648	0.029625	0.0114077	0.00938515	0.138372	0.00943918	0.143382	0.00611287	0.0513246	0.010903	0.0474953	0.00674129	0.277814	0.00523609		0.0636185	0.00465235	0.0490842	0.0361893	0.0211679	0.00311673	0.100294	0.00251118	0.213872	0.000799308	0.0476531	0.00519211	0.0645848	0.00505678	0.0596582	0.00383801		0.100168	0.0861056	0.114133	0.164858	0.0884642	0.0189845	0.0912043	0.0456267	0.0777554	0.0157157	0.13316	0.0137093	0.119966	0.00808527	0.0787846	0.0376716
0.0955118	0.0199833	0.0432955	0.0277473	0.0114122	0.00938515	0.138475	0.00943918	0.143736	0.00669505	0.0532488	0.0137472	0.0483487	0.00674129	0.277731	0.00523609		0.0635872	0.00465235	0.0490073	0.0361893	0.0210471	0.00311673	0.10159	0.00251118	0.213766	0.000799308	0.0475789	0.00519211	0.0669776	0.00505678	0.0596688	0.00383801		0.100378	0.086247	0.114394	0.165415	0.0886623	0.019008	0.0913949	0.0457371	0.0779246	0.0157568	0.133456	0.0137194	0.12023	0.00808747	0.0789679	0.0377771
0.095522	0.0199833	0.0432217	0.0280603	0.0112176	0.00938515	0.138578	0.00935781	0.14409	0.00611287	0.0549013	0.0154064	0.0492022	0.00674129	0.277606	0.0050983		0.0635559	0.00465235	0.0489305	0.0363943	0.0209262	0.00311673	0.102885	0.00251118	0.21366	0.000799308	0.0475047	0.00519211	0.0706568	0.0059644	0.0596794	0.00383801		0.101025	0.0869553	0.115124	0.166462	0.0892378	0.0190197	0.091998	0.0459989	0.0784171	0.0157864	0.134282	0.0138559	0.120984	0.00815027	0.0794602	0.0380856
0.0955322	0.0199833	0.0445534	0.027956	0.0113649	0.00938515	0.138799	0.00927644	0.144801	0.0055307	0.0557281	0.0150508	0.0500557	0.00674129	0.277564	0.0050983		0.0635246	0.00465235	0.0488538	0.0363943	0.0208054	0.00311673	0.104181	0.00251118	0.213553	0.000799308	0.0474306	0.00519211	0.0732298	0.00752033	0.0596901	0.00383801		0.101251	0.0870626	0.115373	0.166967	0.0894169	0.0191148	0.0921847	0.0461412	0.0785729	0.0158833	0.134586	0.0138683	0.121253	0.00811502	0.0796299	0.0381297
0.0955425	0.0198331	0.0458853	0.027956	0.0120003	0.00938515	0.138916	0.00919507	0.144863	0.00475446	0.0581144	0.0120881	0.0517409	0.00883858	0.27748	0.0050294		0.0634933	0.00465235	0.0487771	0.0365993	0.0206845	0.00311673	0.105476	0.00251118	0.213447	0.000799308	0.0473564	0.00519211	0.0750382	0.00816864	0.0597007	0.00383801		0.101458	0.0871568	0.115631	0.167526	0.0896056	0.0191331	0.0923792	0.0462861	0.0787437	0.0158948	0.134892	0.0138457	0.121522	0.00807425	0.0798065	0.0381014
0.0954523	0.0198331	0.0525457	0.0215928	0.0116594	0.00938515	0.139033	0.00919507	0.144883	0.00475446	0.0656113	0.0127991	0.0517192	0.00883858	0.277437	0.0050294		0.0635162	0.00465235	0.0487005	0.0365993	0.0208173	0.00311673	0.106772	0.00251118	0.213496	0.000799308	0.0473441	0.00519211	0.0755601	0.0082983	0.0597113	0.00383801		0.102097	0.0878473	0.116341	0.168733	0.0901848	0.0191761	0.0929941	0.0465253	0.0792663	0.0159523	0.13573	0.0139303	0.122261	0.00818993	0.0803106	0.0382258
0.0953622	0.0198331	0.0538781	0.0403692	0.0113289	0.00938515	0.139151	0.00919507	0.14508	0.00426931	0.06533	0.0149323	0.0516975	0.00883858	0.277395	0.0050294		0.0635391	0.00465235	0.0484713	0.0357792	0.0209501	0.00311673	0.108	0.00251118	0.213546	0.000799308	0.0473318	0.00519211	0.0760819	0.0082983	0.0597219	0.00383801		0.102542	0.0881072	0.116843	0.170076	0.0905583	0.0192791	0.0933713	0.046738	0.0795997	0.0159967	0.136303	0.0139709	0.122793	0.00818002	0.0806569	0.0384666
0.0952721	0.0198331	0.0538403	0.0353622	0.0110049	0.00938515	0.139268	0.00919507	0.145277	0.00407525	0.0652365	0.0149323	0.0516758	0.0116849	0.277353	0.0050294		0.0635621	0.00465235	0.0484246	0.0356767	0.0210828	0.00311673	0.109228	0.00320392	0.213595	0.000799308	0.0473196	0.00519211	0.0766038	0.00842796	0.0597226	0.00383801		0.103405	0.0888725	0.117826	0.171744	0.09133	0.0193899	0.0941591	0.0470437	0.0802613	0.0161183	0.137413	0.014051	0.123822	0.00818442	0.0813156	0.0386524
0.095182	0.0198331	0.0537648	0.0415167	0.0110433	0.00938515	0.139386	0.00911369	0.145474	0.00407525	0.0648582	0.0151694	0.0516541	0.0107861	0.277311	0.0050294		0.063585	0.00465235	0.0483778	0.0344464	0.0212156	0.00311673	0.111684	0.00372348	0.213644	0.000799308	0.0473073	0.00519211	0.0768229	0.00842796	0.0597232	0.00383801		0.103616	0.0889764	0.11808	0.172348	0.0915149	0.0194121	0.0943438	0.04719	0.0804305	0.0161463	0.13772	0.0140701	0.124096	0.00820976	0.0814955	0.0388145
0.0950663	0.0198331	0.0536892	0.0368226	0.0110081	0.00938515	0.139503	0.00911369	0.145671	0.00417228	0.0644802	0.0136287	0.0516325	0.0107861	0.277583	0.0050294		0.0635942	0.00465235	0.0483311	0.0344464	0.0213484	0.00311673	0.116596	0.00389666	0.213837	0.000799308	0.0473578	0.00519211	0.0770422	0.00842796	0.0597238	0.00383801		0.104229	0.0896263	0.118812	0.173387	0.0920884	0.0194499	0.0949587	0.0474425	0.0809514	0.016097	0.138583	0.0141592	0.124855	0.00832323	0.0820251	0.0390129
0.0949507	0.0198331	0.0536137	0.0354665	0.010971	0.00938515	0.139621	0.00911369	0.145618	0.00407525	0.0666872	0.0136287	0.0515892	0.0104864	0.277854	0.0050294		0.0636035	0.00465235	0.0482843	0.0344464	0.0214811	0.00311673	0.117993	0.00424303	0.214031	0.000799308	0.0474083	0.00519211	0.0772617	0.00842796	0.0597244	0.00383801		0.10446	0.0898716	0.119046	0.173955	0.0922656	0.0195111	0.0951513	0.0474957	0.0811089	0.0161594	0.138876	0.0141739	0.125121	0.00832984	0.0821915	0.0390727
0.094835	0.0198331	0.053531	0.0352579	0.0108515	0.00938515	0.139446	0.00911369	0.145565	0.00417228	0.0688946	0.0136287	0.0516279	0.0103366	0.278126	0.0050294		0.0636127	0.00465235	0.0482376	0.0344464	0.0216139	0.00311673	0.119391	0.00381007	0.214225	0.000799308	0.0474588	0.00519211	0.0774813	0.00842796	0.0597251	0.00383801		0.104686	0.0900065	0.119297	0.174615	0.0924486	0.0195815	0.0953379	0.0476073	0.0812714	0.0162251	0.139177	0.0141841	0.125393	0.00827807	0.0823629	0.0391452
0.0947193	0.0198331	0.0534413	0.0342147	0.0109476	0.00938515	0.139271	0.00911369	0.145513	0.00417228	0.0733103	0.0156434	0.0516666	0.0103366	0.278398	0.0050294		0.0636219	0.00465235	0.0481908	0.0343439	0.0217467	0.00311673	0.120788	0.00381007	0.214419	0.000799308	0.0475092	0.00519211	0.0774547	0.00868728	0.0597257	0.00383801		0.105333	0.09058	0.120042	0.175696	0.0930469	0.0195855	0.0959391	0.0479503	0.0817839	0.016212	0.140029	0.0142788	0.126147	0.00833756	0.0828535	0.0393356
0.0946563	0.0198331	0.0533964	0.0340061	0.0109108	0.00938515	0.138922	0.00903232	0.14546	0.00417228	0.0735652	0.0180136	0.0517054	0.0101868	0.27867	0.0050294		0.0635567	0.00465235	0.0481441	0.0343439	0.0217947	0.00311673	0.122185	0.00329051	0.214374	0.000799308	0.0473019	0.00519211	0.0774414	0.0089466	0.0597263	0.00383801		0.10556	0.0907864	0.120273	0.176154	0.0932317	0.0196389	0.0961297	0.0480128	0.0819414	0.0163007	0.140321	0.0142968	0.126411	0.00837832	0.0830114	0.039586
0.0945932	0.0198331	0.0533516	0.0339018	0.0109391	0.00938515	0.138747	0.00903232	0.145575	0.00417228	0.0738201	0.0181321	0.0517442	0.0103366	0.278942	0.0050294		0.0634915	0.00465235	0.0480974	0.0343439	0.0218427	0.00311673	0.123582	0.00311733	0.214329	0.000799308	0.0470946	0.00519211	0.0774282	0.00739067	0.059727	0.00383801		0.105784	0.0908822	0.120516	0.176755	0.0934184	0.0197119	0.0963143	0.0481497	0.0821022	0.0163961	0.140622	0.0143171	0.126687	0.00837832	0.0831811	0.0397591
0.0945301	0.0198331	0.0532619	0.0339018	0.0111899	0.00938515	0.138572	0.00903232	0.145691	0.00426931	0.0738753	0.0154064	0.051783	0.00988722	0.279213	0.0050294		0.0634263	0.00465235	0.0480958	0.0343439	0.0218908	0.00311673	0.126377	0.00337711	0.214284	0.000799308	0.0468873	0.00519211	0.0774229	0.00739067	0.0597526	0.00383801		0.106403	0.0914265	0.121264	0.178125	0.0940053	0.0197536	0.0969214	0.0484687	0.0826332	0.0163533	0.141477	0.0144085	0.127442	0.00844442	0.0837107	0.039904
0.0944671	0.0198331	0.0533533	0.0337975	0.0108965	0.00938515	0.138398	0.00903232	0.145806	0.00426931	0.0736481	0.0145768	0.0518219	0.00973742	0.279485	0.0050294		0.0633611	0.00465235	0.0480944	0.0342414	0.0219388	0.00311673	0.127774	0.00303074	0.214239	0.000799308	0.04668	0.00519211	0.0774176	0.00713135	0.0597781	0.00383801		0.106628	0.0916994	0.121502	0.17868	0.0941902	0.0197927	0.0971139	0.0484687	0.0827923	0.0163911	0.141755	0.0144457	0.1277	0.00843891	0.0838771	0.0398992
0.0946045	0.0198331	0.0536258	0.0336932	0.0109391	0.00938515	0.138223	0.00903232	0.145922	0.00426931	0.0735345	0.0142213	0.0518608	0.0094378	0.279255	0.0050294		0.0644163	0.00465235	0.048093	0.0342414	0.0219869	0.00311673	0.128075	0.00337711	0.214322	0.000799308	0.0467879	0.00519211	0.0774123	0.00713135	0.0598037	0.00383801		0.106857	0.0918635	0.121753	0.179326	0.0943769	0.0198853	0.0972947	0.0485498	0.0829497	0.0164782	0.142045	0.0144728	0.127969	0.00841247	0.0840502	0.0399449
0.0947419	0.0198331	0.053762	0.0336932	0.010894	0.00938515	0.138186	0.00903232	0.145479	0.00426931	0.0731937	0.0137472	0.0518997	0.0094378	0.279025	0.0050294		0.0654716	0.00465235	0.0480917	0.0342414	0.0220349	0.00311673	0.128375	0.00337711	0.214406	0.000799308	0.0468959	0.00519211	0.077407	0.00713135	0.0598293	0.00383801		0.107489	0.0923607	0.122515	0.180652	0.0949657	0.0199009	0.0978861	0.0489313	0.0834539	0.0164634	0.142888	0.0145258	0.128734	0.00844332	0.0845646	0.0400882
0.0948793	0.0198331	0.0538983	0.0336932	0.0109115	0.00938515	0.138148	0.00903232	0.145036	0.00426931	0.0729664	0.0136287	0.051811	0.00898838	0.278794	0.0050294		0.066527	0.00465235	0.0480904	0.0342414	0.022083	0.00311673	0.128675	0.00848606	0.214489	0.000799308	0.0470038	0.00497116	0.0770815	0.00687203	0.0598549	0.00383801		0.107937	0.0927896	0.122995	0.181686	0.0953239	0.01997	0.0982731	0.0491001	0.0837672	0.0165883	0.14347	0.0146194	0.129261	0.00843891	0.0848905	0.0401889
0.0950167	0.0198331	0.0540345	0.0334846	0.0109862	0.00938515	0.138111	0.00903232	0.14415	0.00417228	0.0727391	0.0135102	0.0517666	0.00898838	0.278564	0.0050294		0.0675824	0.00465235	0.0480892	0.0342414	0.022131	0.00311673	0.128976	0.00502236	0.214573	0.000799308	0.0471118	0.00497116	0.076973	0.00687203	0.0598805	0.00383801		0.108779	0.0935256	0.123969	0.183393	0.0960976	0.0200704	0.0990864	0.0494949	0.084464	0.0166163	0.144626	0.0146092	0.130264	0.00857332	0.0855763	0.0404298
0.0953742	0.0198331	0.0541708	0.0341104	0.0109219	0.00938515	0.138074	0.00895095	0.144049	0.00417228	0.0723068	0.0132732	0.0517222	0.00898838	0.278334	0.0050294		0.0689934	0.00465235	0.0480881	0.0342414	0.0221215	0.00311673	0.129276	0.00502236	0.214514	0.000799308	0.050228	0.00497116	0.0769864	0.00687203	0.0599061	0.00383801		0.109008	0.0937157	0.124209	0.184072	0.0962786	0.0201369	0.0992731	0.0495321	0.0846231	0.0166705	0.14491	0.0146352	0.130525	0.00855569	0.0857461	0.0405526
0.0957317	0.0198331	0.054307	0.0333802	0.010834	0.00938515	0.138037	0.00895095	0.143948	0.00417228	0.0721019	0.0132732	0.0516779	0.00898838	0.278104	0.0050294		0.0704048	0.00465235	0.048087	0.0342414	0.0221119	0.00311673	0.129577	0.00519555	0.214455	0.000799308	0.0533443	0.00541305	0.0769998	0.00687203	0.0599317	0.00383801		0.10965	0.0942258	0.124979	0.18556	0.0968674	0.020219	0.0998605	0.0499216	0.085134	0.0167001	0.14575	0.0146938	0.13131	0.00857883	0.0862638	0.0405542
0.0960893	0.0198331	0.0545109	0.0333802	0.0109292	0.00938515	0.138	0.00895095	0.143846	0.00407525	0.0716922	0.0131547	0.0516335	0.00898838	0.277873	0.0050294		0.0718163	0.00465235	0.0481967	0.0342414	0.0221024	0.00311673	0.129877	0.00432962	0.214395	0.000799308	0.0564607	0.00541305	0.0770131	0.00687203	0.0600142	0.00383801		0.109868	0.0944419	0.125208	0.185888	0.0970579	0.0202008	0.100063	0.0499774	0.0852998	0.0167346	0.146017	0.0147728	0.131568	0.00862179	0.0864217	0.0407163
0.0964468	0.0198331	0.0547148	0.0333802	0.0109673	0.00938515	0.137963	0.00895095	0.143745	0.00407525	0.071758	0.0131547	0.0515892	0.00898838	0.277643	0.0050294		0.0732281	0.00465235	0.0483066	0.0342414	0.0220928	0.00311673	0.132967	0.00476259	0.214336	0.000799308	0.0595771	0.00497116	0.0770265	0.00687203	0.0600967	0.00383801		0.110091	0.0946093	0.125444	0.18651	0.0972332	0.0202607	0.10025	0.0500705	0.0854573	0.0168168	0.146306	0.0148077	0.131842	0.00863611	0.0865863	0.0409336
0.096169	0.0198331	0.0549188	0.0333802	0.011252	0.00938515	0.137925	0.00895095	0.143978	0.00397822	0.0718238	0.0131547	0.0515449	0.00898838	0.277586	0.0050294		0.0727183	0.00899455	0.0484165	0.0342414	0.0220833	0.00311673	0.135756	0.00510896	0.214296	0.000799308	0.06142	0.00607587	0.0770265	0.00687203	0.0601792	0.00383801		0.110699	0.0951243	0.126204	0.188142	0.0978087	0.020378	0.100841	0.0504971	0.0859765	0.0168036	0.147201	0.0148088	0.132623	0.00855679	0.0871193	0.0410139
0.0958912	0.0198331	0.0553267	0.0332759	0.010981	0.00938515	0.137877	0.00895095	0.14421	0.00397822	0.0718896	0.0131547	0.051571	0.00898838	0.27753	0.0050294		0.072464	0.00883947	0.0485265	0.0342414	0.0220737	0.00311673	0.146913	0.00424303	0.214256	0.000799308	0.0669491	0.00983186	0.0770265	0.00674237	0.0602617	0.00383801		0.110915	0.0953989	0.126437	0.188451	0.0979992	0.0203624	0.101051	0.0504971	0.0861441	0.0168135	0.147476	0.0148607	0.132866	0.00861188	0.0872823	0.041154
0.0956134	0.0198331	0.0555306	0.0332759	0.0107408	0.00938515	0.137828	0.00895095	0.144442	0.00397822	0.0719553	0.0131547	0.0515971	0.00883858	0.277473	0.0050294		0.07221	0.0103903	0.0486365	0.0342414	0.0220641	0.00311673	0.152492	0.00502236	0.214216	0.000799308	0.0673945	0.0109366	0.0770265	0.00674237	0.0603442	0.00383801		0.111148	0.0956734	0.126673	0.189058	0.0981784	0.0204028	0.101244	0.0505078	0.0862998	0.0168874	0.147766	0.0148788	0.133124	0.00866035	0.0874453	0.0413287
0.0953356	0.0198331	0.0557346	0.0332759	0.0107408	0.00938515	0.13778	0.00895095	0.144675	0.00397822	0.0717927	0.0131547	0.0516232	0.00883858	0.277416	0.0050294		0.0707362	0.00852931	0.0487466	0.0342414	0.0220546	0.00311673	0.15337	0.00432962	0.214176	0.000799308	0.0678399	0.0108261	0.0770178	0.00674237	0.0604267	0.00383801		0.111799	0.0961365	0.127435	0.190733	0.0987538	0.0205084	0.101817	0.0509411	0.0868023	0.0169433	0.148644	0.0149182	0.133912	0.00860637	0.0879613	0.0417727
0.0952199	0.0198331	0.0559386	0.0332759	0.0116536	0.00938515	0.137731	0.00895095	0.144464	0.00397822	0.0716302	0.0131547	0.0516494	0.00883858	0.277359	0.0050294		0.0702452	0.00775392	0.0488568	0.0342414	0.0226648	0.00311673	0.154249	0.00588829	0.214	0.000799308	0.0682853	0.0108261	0.0770091	0.00674237	0.0605092	0.00383801		0.112017	0.0963168	0.127667	0.190916	0.0989539	0.0204954	0.102026	0.0510089	0.0869749	0.0169433	0.148913	0.0149836	0.134158	0.00863832	0.0881192	0.0418451
0.0951043	0.0198331	0.0557746	0.0332759	0.0119994	0.00938515	0.137683	0.00895095	0.144254	0.00397822	0.0714676	0.0130362	0.0516756	0.00883858	0.277303	0.0050294		0.0739564	0.00697853	0.048967	0.0342414	0.023275	0.00311673	0.155127	0.00597488	0.213825	0.000799308	0.0687308	0.0108261	0.0770004	0.00674237	0.0605917	0.00383801		0.112239	0.0965719	0.127893	0.191343	0.0991406	0.0205527	0.102224	0.0510634	0.0871357	0.0170173	0.149194	0.0150333	0.134419	0.00860527	0.0882753	0.0419474
0.0949886	0.0198331	0.0556106	0.0332759	0.0136889	0.00938515	0.137634	0.00895095	0.144044	0.00397822	0.071305	0.0130362	0.0517017	0.00883858	0.277246	0.0050294		0.0776677	0.00666837	0.0488833	0.0342414	0.0238852	0.00311673	0.156007	0.00502236	0.21365	0.000799308	0.0686092	0.0109366	0.0769917	0.00674237	0.0605349	0.00383801		0.112878	0.0970317	0.128645	0.193339	0.0997142	0.0206818	0.102804	0.0514329	0.0876466	0.0170666	0.150086	0.0150355	0.135209	0.00868679	0.0888084	0.0417239
0.0948729	0.0198331	0.0554466	0.0332759	0.0169227	0.0110915	0.137586	0.00895095	0.143834	0.00397822	0.0714583	0.0130362	0.0517279	0.00883858	0.27719	0.0050294		0.0792626	0.00666837	0.0487996	0.0342414	0.0244954	0.00311673	0.156886	0.00588829	0.213475	0.000799308	0.0684876	0.0109366	0.0769979	0.00674237	0.060478	0.00383801		0.113318	0.0975451	0.12913	0.194137	0.100103	0.0206987	0.103206	0.05153	0.0879816	0.0171175	0.150625	0.015137	0.135703	0.00870552	0.0891394	0.0417113
0.0954244	0.0198331	0.0552826	0.0332759	0.0199401	0.0127979	0.137537	0.00895095	0.144011	0.00388119	0.0716117	0.0130362	0.0517541	0.00883858	0.277104	0.0050294		0.0808577	0.00728868	0.0487159	0.0342414	0.0251056	0.00311673	0.157766	0.00588829	0.21346	0.000799308	0.0683661	0.0108261	0.0770041	0.00674237	0.0604212	0.00383801		0.114175	0.0981966	0.130143	0.195953	0.100871	0.0208395	0.103969	0.0520484	0.0886482	0.017175	0.151778	0.0152115	0.136749	0.00879035	0.0898218	0.0422119
0.095976	0.0198331	0.0551187	0.0332759	0.0193749	0.0130823	0.137682	0.00895095	0.144188	0.00388119	0.071765	0.0130362	0.0517489	0.00883858	0.277018	0.0050294		0.0840478	0.00837423	0.0486323	0.0342414	0.0257158	0.00311673	0.159526	0.00588829	0.213445	0.000799308	0.0682445	0.00861669	0.0770103	0.00674237	0.0603644	0.00383801		0.114395	0.0984159	0.130371	0.19629	0.101052	0.0208382	0.104175	0.0521295	0.0888074	0.017198	0.152056	0.0152678	0.137005	0.00882891	0.089983	0.0424339
0.0965276	0.0198331	0.0549547	0.0332759	0.0197921	0.0130823	0.137826	0.00895095	0.144365	0.00388119	0.0719183	0.0130362	0.0517436	0.00883858	0.276933	0.0050294		0.0845155	0.0114758	0.0485487	0.0342414	0.0263259	0.00311673	0.159485	0.00476259	0.21343	0.000799308	0.0684123	0.00762245	0.0770165	0.00674237	0.0603076	0.00383801		0.115036	0.0988952	0.131119	0.19831	0.101606	0.0210025	0.104764	0.0524937	0.0893049	0.0173541	0.15296	0.0152272	0.137783	0.00878264	0.090516	0.0424559
0.0970794	0.0198331	0.0547907	0.0331716	0.019597	0.0130823	0.137971	0.00895095	0.144542	0.00388119	0.0718465	0.0130362	0.0517383	0.00883858	0.276847	0.0050294		0.0854535	0.0127164	0.0484651	0.0342414	0.0274143	0.00484825	0.159443	0.00510896	0.213415	0.000799308	0.0684962	0.00651775	0.0770255	0.00674237	0.0602507	0.00383801		0.115243	0.099147	0.13136	0.198644	0.10181	0.0209868	0.104974	0.052612	0.0894858	0.0173048	0.153235	0.0152848	0.138021	0.00879586	0.0906858	0.0425
0.0970927	0.0198331	0.0546267	0.0331716	0.0195984	0.0127979	0.138116	0.00895095	0.144443	0.00388119	0.0717747	0.0130362	0.051733	0.00883858	0.276761	0.0050294		0.0859238	0.0125613	0.0483816	0.0342414	0.0278926	0.00398249	0.159361	0.00450281	0.213693	0.000799308	0.0685801	0.00640728	0.0770346	0.00674237	0.0601939	0.00383801		0.115467	0.0994232	0.131591	0.199022	0.102005	0.0209725	0.105179	0.0526519	0.0896533	0.0173328	0.153502	0.0153592	0.138264	0.00884213	0.090842	0.0426747
0.097106	0.0198331	0.0545892	0.0331716	0.0198597	0.0119447	0.13826	0.00895095	0.144344	0.00388119	0.0717029	0.0130362	0.0517277	0.00883858	0.276676	0.0050294		0.0859664	0.011941	0.048298	0.0342414	0.0283709	0.00484825	0.159319	0.00450281	0.213971	0.000799308	0.0710627	0.00629681	0.0770437	0.00674237	0.0601371	0.00383801		0.116132	0.0999106	0.132351	0.201064	0.102571	0.0211198	0.105747	0.0529775	0.0901457	0.0174215	0.154373	0.0153874	0.13908	0.00870552	0.091358	0.0430494
0.0971192	0.0198331	0.0545517	0.0331716	0.0198325	0.0113759	0.138405	0.00895095	0.144245	0.00388119	0.0716312	0.0130362	0.0517224	0.00883858	0.27659	0.0050294		0.0860095	0.0110106	0.0484159	0.0342414	0.0288494	0.00484825	0.159278	0.0045894	0.214249	0.000799308	0.0735453	0.00629681	0.0770527	0.00674237	0.060125	0.00383801		0.116337	0.100145	0.132604	0.20141	0.102772	0.0210976	0.105949	0.0531131	0.0903233	0.0174182	0.154649	0.0154088	0.139336	0.00879696	0.0915311	0.0430069
0.0971325	0.0198331	0.0545143	0.0331716	0.0199059	0.0108071	0.138549	0.00886958	0.144147	0.00388119	0.071722	0.0130362	0.0517171	0.00883858	0.276504	0.0050294		0.0860978	0.00961486	0.0485338	0.0342414	0.0293279	0.00484825	0.159237	0.0045894	0.214527	0.000799308	0.076028	0.00629681	0.077069	0.00674237	0.060113	0.00383801		0.116554	0.100362	0.132837	0.201633	0.102963	0.0211081	0.106153	0.0531583	0.0904941	0.0174544	0.154915	0.0154945	0.139589	0.00889831	0.0916924	0.0430542
0.097148	0.0198331	0.054477	0.0331716	0.0198402	0.0102383	0.138694	0.00886958	0.143916	0.00388119	0.0718128	0.0130362	0.0517118	0.00883858	0.276594	0.0050294		0.0866891	0.0093047	0.0486516	0.0342414	0.0302854	0.00571401	0.159196	0.0045894	0.214375	0.000799308	0.0785108	0.00629681	0.0770853	0.00674237	0.0601009	0.00383801		0.1172	0.10079	0.133573	0.203679	0.103512	0.0212867	0.106727	0.0534428	0.0909899	0.0175514	0.15581	0.0155351	0.140398	0.00894018	0.0922085	0.0430211
0.0971635	0.0198331	0.0544397	0.0331716	0.0210899	0.0102383	0.1387	0.00886958	0.143686	0.00388119	0.0719036	0.0130362	0.0517	0.00883858	0.276684	0.0050294		0.0872804	0.0093047	0.0487695	0.0342414	0.0307642	0.00640662	0.158254	0.0045894	0.214224	0.000799308	0.0814685	0.00762245	0.0771016	0.00674237	0.0600888	0.00383801		0.117398	0.100998	0.133828	0.204158	0.103714	0.0212971	0.106929	0.0535903	0.0911675	0.0175316	0.156097	0.0155554	0.140641	0.00898865	0.092385	0.042988
0.0971789	0.0198331	0.0544025	0.0331716	0.0225016	0.00995395	0.138706	0.00886958	0.143456	0.00388119	0.0719944	0.0130362	0.0516882	0.00883858	0.276774	0.0050294		0.0878717	0.00914962	0.0488874	0.0342414	0.0307556	0.00675292	0.157312	0.0045894	0.214072	0.000799308	0.0829475	0.00983186	0.0771178	0.00674237	0.0600768	0.00383801		0.117609	0.101287	0.134067	0.20447	0.103914	0.0212684	0.107141	0.0536515	0.0913367	0.0175431	0.156367	0.0156547	0.140881	0.00905035	0.0925463	0.0431943
0.0971944	0.0198331	0.0543654	0.0331716	0.0245553	0.0102383	0.138712	0.00886958	0.143226	0.00388119	0.0719886	0.0130362	0.0516764	0.00883858	0.276864	0.0050294		0.088463	0.0093047	0.0490053	0.0342414	0.0307514	0.00675292	0.15637	0.0045894	0.21392	0.000799308	0.0844264	0.00983186	0.0771028	0.00674237	0.0600647	0.00383801		0.118287	0.101912	0.1348	0.206348	0.104461	0.0214183	0.107707	0.0539027	0.0918208	0.017668	0.15725	0.0156005	0.141677	0.00899416	0.0930504	0.0436729
0.0964597	0.0198331	0.0543283	0.0331716	0.0259424	0.00995395	0.138718	0.00886958	0.143346	0.00378416	0.0719828	0.0130362	0.0516646	0.00868877	0.276954	0.0050294		0.0896045	0.00992502	0.0491232	0.0342414	0.030743	0.00675292	0.155428	0.0045894	0.213984	0.000799308	0.0859122	0.00972139	0.0770878	0.00674237	0.0600526	0.00383801		0.118706	0.102294	0.135289	0.207	0.104861	0.0214509	0.108116	0.0541632	0.0921709	0.0176582	0.157806	0.0156919	0.142178	0.00894238	0.0933848	0.0437579
0.095725	0.0198331	0.0543585	0.0331716	0.0291713	0.0139355	0.138724	0.00886958	0.143466	0.00378416	0.0719771	0.0130362	0.0516528	0.00868877	0.277044	0.0050294		0.0907459	0.0108555	0.0492411	0.0342414	0.0307388	0.00675292	0.154487	0.0045894	0.214049	0.000799308	0.0873981	0.0119308	0.0770728	0.00674237	0.0600406	0.00383801		0.119569	0.10302	0.136263	0.209641	0.105615	0.0216256	0.108898	0.0545873	0.0928409	0.0178012	0.158985	0.015728	0.143225	0.00894018	0.0940706	0.0437453
0.0949903	0.0198331	0.0543887	0.0331716	0.0297667	0.0150731	0.13873	0.00886958	0.143586	0.00378416	0.0719713	0.0130362	0.051641	0.00868877	0.277134	0.0050294		0.0918874	0.0122512	0.0490774	0.0342414	0.0307347	0.00657977	0.153545	0.0045894	0.214113	0.000799308	0.088884	0.0113784	0.0770578	0.00674237	0.0600138	0.00383801		0.11978	0.103311	0.136508	0.210022	0.105825	0.0215904	0.109102	0.0546843	0.0930151	0.0177634	0.159249	0.0157629	0.143465	0.0090228	0.0942421	0.0438508
0.0942556	0.0198331	0.0544189	0.0331716	0.0303603	0.0156419	0.138736	0.00886958	0.143706	0.00378416	0.0719751	0.0130362	0.0516292	0.00868877	0.277224	0.0050294		0.0930289	0.0153528	0.0489136	0.0342414	0.0307306	0.00623346	0.152603	0.0045894	0.214177	0.000799308	0.0903699	0.0113784	0.0768101	0.00674237	0.0599869	0.00383801		0.120455	0.103815	0.137254	0.211793	0.106381	0.0217103	0.109662	0.0549475	0.0934941	0.0178669	0.160109	0.0158644	0.144261	0.00900738	0.0947462	0.044545
0.0942889	0.0198331	0.0544491	0.0331716	0.0301327	0.0147887	0.138742	0.00886958	0.143878	0.00378416	0.0719789	0.0130362	0.0516174	0.00868877	0.277062	0.0050294		0.0928024	0.0148875	0.0487499	0.0342414	0.0307431	0.00536771	0.151661	0.0045894	0.219201	0.000799308	0.0903659	0.0124831	0.0765625	0.00674237	0.0599601	0.00383801		0.120654	0.103932	0.137517	0.212382	0.106576	0.0217625	0.109857	0.055119	0.0936633	0.0178899	0.160407	0.0158588	0.14453	0.00897874	0.0949262	0.044586
0.0943222	0.0198331	0.0544793	0.0331716	0.0298812	0.0127979	0.138912	0.00886958	0.14405	0.00378416	0.0719827	0.0130362	0.0516531	0.00868877	0.2769	0.0050294		0.0925758	0.0151977	0.0485861	0.0342414	0.0307687	0.00398249	0.15211	0.0045894	0.224224	0.000799308	0.0903618	0.0124831	0.0763148	0.00674237	0.0599333	0.00383801		0.120859	0.104198	0.137765	0.212708	0.106776	0.0217573	0.110061	0.0552652	0.0938392	0.0178718	0.160683	0.0159028	0.144778	0.00905696	0.0950925	0.0445891
0.0943555	0.0198331	0.0545095	0.0331716	0.0298752	0.0122291	0.139082	0.00886958	0.144222	0.00378416	0.0719865	0.0130362	0.0516888	0.00868877	0.276738	0.0050294		0.0923493	0.0148875	0.0484223	0.0342414	0.0307753	0.00398249	0.15256	0.0045894	0.229247	0.000799308	0.0904287	0.0108261	0.0760671	0.00674237	0.0599065	0.00383801		0.121519	0.104822	0.138478	0.21429	0.107321	0.0218733	0.110656	0.0555191	0.0943283	0.018023	0.161557	0.0160111	0.14555	0.00918696	0.0955882	0.0449606
0.0943888	0.0198331	0.0545397	0.0331716	0.0299016	0.0119447	0.139252	0.00886958	0.144394	0.00378416	0.0719852	0.0130362	0.0517244	0.00868877	0.276576	0.0050294		0.0921228	0.0153528	0.0482586	0.0342414	0.0307819	0.00363619	0.153009	0.0045894	0.23427	0.000799308	0.0905038	0.00983186	0.0763227	0.00674237	0.0598796	0.00383801		0.121726	0.105017	0.138736	0.215009	0.107517	0.0219059	0.110855	0.055644	0.0944975	0.0180345	0.161855	0.0159502	0.145809	0.00918255	0.0957732	0.0449591
0.094268	0.0198331	0.0545699	0.0330673	0.0316962	0.0122291	0.139422	0.00886958	0.144466	0.00378416	0.0719839	0.0130362	0.0517601	0.00868877	0.276414	0.0050294		0.0923596	0.0136469	0.0480948	0.0342414	0.0309647	0.00363619	0.153458	0.0045894	0.241115	0.000899221	0.0905789	0.00983186	0.0765782	0.00674237	0.0598528	0.00383801		0.121937	0.105305	0.138992	0.215452	0.107721	0.0219333	0.111061	0.0557929	0.0946734	0.0180016	0.162128	0.0159659	0.146047	0.0092167	0.0959481	0.0449244
0.0941471	0.0198331	0.0544757	0.0330673	0.0314341	0.0122291	0.139592	0.00886958	0.144538	0.00378416	0.0719827	0.0130362	0.0517958	0.00868877	0.276252	0.0050294		0.0928337	0.0105453	0.0479311	0.0342414	0.0311475	0.00363619	0.153908	0.0045894	0.24796	0.00139879	0.0906539	0.00872716	0.0768338	0.00674237	0.059826	0.00383801		0.122619	0.105945	0.139712	0.217183	0.108281	0.0220519	0.111637	0.0559923	0.0951508	0.0181561	0.162965	0.0161633	0.146817	0.00922662	0.0964386	0.0452157
0.0940263	0.0198331	0.0543814	0.0330673	0.0350351	0.0127979	0.139763	0.00886958	0.14461	0.00378416	0.0719814	0.0130362	0.0518315	0.00868877	0.27609	0.0050294		0.093071	0.0100801	0.0478724	0.0342414	0.0313305	0.00363619	0.154357	0.0045894	0.254805	0.00139879	0.0906803	0.0081748	0.0770894	0.00674237	0.0608204	0.00383801		0.122826	0.106037	0.139975	0.217939	0.108474	0.0220714	0.111827	0.0561465	0.0953132	0.018189	0.163264	0.0161599	0.14709	0.00913738	0.0966135	0.045403
0.0939055	0.0198331	0.0542872	0.0330673	0.0365034	0.0156419	0.139933	0.00886958	0.144683	0.00378416	0.0719824	0.0130362	0.0518672	0.00868877	0.275928	0.0050294		0.0930886	0.0093047	0.0478138	0.0342414	0.0315136	0.00363619	0.154807	0.0045894	0.264482	0.00189836	0.0907068	0.0081748	0.0769063	0.00674237	0.0618148	0.00383801		0.123023	0.106211	0.140234	0.218374	0.108674	0.0220793	0.112029	0.056294	0.0954841	0.0181824	0.163545	0.0161599	0.147346	0.00912636	0.0967866	0.0454644
0.0936463	0.0198331	0.0541929	0.0330673	0.03611	0.0145043	0.140103	0.00886958	0.144643	0.00378416	0.0719834	0.0130362	0.0519029	0.00868877	0.275953	0.0050294		0.0930944	0.00899455	0.0477552	0.0342414	0.0316967	0.00363619	0.155256	0.0045894	0.270148	0.00209818	0.0907332	0.0081748	0.0767232	0.00674237	0.0628092	0.00383801		0.123672	0.106887	0.140937	0.219811	0.10923	0.022164	0.112629	0.0565041	0.0959883	0.018327	0.164393	0.0162592	0.148129	0.0092806	0.0972874	0.0458989
0.0933871	0.0198331	0.0540987	0.0330673	0.0355831	0.0182015	0.140172	0.00886958	0.144603	0.00378416	0.0719844	0.0130362	0.0519067	0.00868877	0.275978	0.0050294		0.092464	0.00868439	0.0476966	0.0342414	0.03188	0.00363619	0.155274	0.0045894	0.272981	0.00209818	0.0907597	0.00806433	0.0765402	0.00674237	0.0638037	0.00383801		0.124084	0.107251	0.141448	0.221142	0.109623	0.0222487	0.11302	0.0568005	0.0963802	0.018258	0.164984	0.0162197	0.148646	0.00929602	0.097649	0.0459178
0.0948938	0.0192321	0.0540045	0.0330673	0.0363693	0.0184859	0.140241	0.00886958	0.144563	0.00378416	0.0719853	0.0130362	0.0519105	0.00868877	0.276004	0.0050294		0.0921489	0.00852931	0.0476381	0.0342414	0.0320633	0.00363619	0.155292	0.0045894	0.273208	0.00189836	0.0907994	0.00806433	0.0763571	0.00674237	0.0647981	0.00383801		0.12498	0.108115	0.142427	0.223423	0.11036	0.0223504	0.113794	0.0572032	0.0970251	0.018378	0.166137	0.0163629	0.14969	0.00937865	0.0983059	0.0463885
0.0989441	0.0184808	0.0539102	0.0330673	0.0368966	0.0179171	0.14031	0.00886958	0.144523	0.00378416	0.071991	0.0130362	0.0519144	0.00868877	0.276029	0.0050294		0.0918337	0.00852931	0.0475796	0.0342414	0.0327532	0.00346304	0.15531	0.0045894	0.273322	0.00179844	0.0908391	0.00806433	0.0763571	0.00674237	0.0657925	0.00376947		0.125184	0.108239	0.14268	0.223949	0.110553	0.0223986	0.113994	0.0573721	0.097196	0.0183993	0.166435	0.016337	0.149953	0.00937314	0.0984807	0.0464594
0.100969	0.0187813	0.053816	0.0330673	0.0394447	0.0167795	0.140379	0.00886958	0.144361	0.00378416	0.0719967	0.0130362	0.0519182	0.00868877	0.276054	0.0050294		0.0920583	0.00837423	0.0475211	0.0342414	0.0337662	0.00311673	0.155327	0.0045894	0.273436	0.00159862	0.0908788	0.00784339	0.0763571	0.00674237	0.0760661	0.00294704		0.125836	0.10895	0.143373	0.225345	0.111134	0.0224625	0.114603	0.0576007	0.0976968	0.01847	0.167276	0.0165377	0.150705	0.00945467	0.0989696	0.0464547
0.102221	0.0208848	0.0538269	0.0330673	0.0394447	0.0159263	0.140448	0.00886958	0.144199	0.00378416	0.0720024	0.0130362	0.051922	0.00868877	0.276079	0.0050294		0.0921706	0.00837423	0.0474626	0.0342414	0.0342727	0.00311673	0.155345	0.0045894	0.273287	0.0014987	0.0909185	0.00784339	0.0763571	0.00674237	0.0802089	0.00322118		0.126056	0.109105	0.143624	0.226172	0.111324	0.0225108	0.11479	0.0577575	0.097861	0.0185029	0.167577	0.016549	0.150977	0.00936984	0.0991479	0.0463712
0.103473	0.0298999	0.0538377	0.0330673	0.0383744	0.0159263	0.140517	0.00886958	0.144036	0.00378416	0.0720081	0.0130362	0.0519258	0.00868877	0.27613	0.00544278		0.092283	0.00837423	0.0475398	0.0342414	0.0352858	0.00363619	0.155363	0.0045894	0.273138	0.00129888	0.0908374	0.00784339	0.0763571	0.00674237	0.0884955	0.00390654		0.126263	0.109269	0.143887	0.226953	0.111524	0.022542	0.114986	0.0578758	0.0980335	0.018539	0.167872	0.0165264	0.151238	0.00926187	0.0993312	0.0463004
0.104725	0.0238899	0.0538486	0.0330673	0.0380443	0.0156419	0.140586	0.00886958	0.143874	0.00378416	0.0720445	0.0130362	0.0519297	0.00868877	0.276307	0.00537388		0.0921135	0.00837423	0.0476169	0.0342414	0.0357923	0.0050214	0.155381	0.0045894	0.272989	0.00129888	0.0907564	0.00784339	0.0763775	0.00661271	0.0926392	0.00534579		0.126926	0.109969	0.144625	0.228421	0.112107	0.0225642	0.115572	0.0581311	0.0985276	0.0185719	0.168689	0.0166009	0.151997	0.00940068	0.0998286	0.0468199
0.105426	0.0283974	0.0538595	0.0330673	0.0375355	0.0159263	0.140655	0.00886958	0.144095	0.00378416	0.0720809	0.0130362	0.0519335	0.00868877	0.276485	0.00482272		0.091944	0.00837423	0.0476941	0.0342414	0.0362989	0.00432879	0.155399	0.0045894	0.27284	0.000899221	0.0906754	0.00784339	0.0763979	0.00661271	0.0967832	0.00582554		0.127148	0.110107	0.144881	0.229142	0.112287	0.0226385	0.11575	0.058272	0.0986868	0.0186163	0.168991	0.016602	0.152274	0.00936543	0.1	0.0470261
0.104877	0.0277964	0.0538703	0.0330673	0.0375232	0.0159263	0.140367	0.00886958	0.144315	0.00378416	0.0721172	0.0130362	0.0519232	0.00868877	0.276663	0.00551168		0.091605	0.00868439	0.0477712	0.0342414	0.0363612	0.00519455	0.155362	0.0045894	0.272956	0.000899221	0.0905944	0.00784339	0.0764183	0.00661271	0.100927	0.00630529		0.127348	0.110198	0.145139	0.229799	0.112475	0.0226854	0.115943	0.0584381	0.0988576	0.0186409	0.169295	0.0165659	0.152537	0.00933899	0.10018	0.0469096
0.104742	0.0277964	0.0538812	0.0330673	0.0379688	0.0164951	0.14008	0.00886958	0.144536	0.00378416	0.0721536	0.0130362	0.0519128	0.00868877	0.276841	0.00551168		0.0918101	0.00868439	0.0478484	0.0342414	0.0363924	0.00657977	0.155325	0.0045894	0.273073	0.000799308	0.090559	0.00784339	0.0764387	0.00661271	0.101022	0.00664797		0.127981	0.11097	0.145845	0.231045	0.113043	0.0227167	0.11656	0.0587372	0.0993618	0.0186968	0.170138	0.016717	0.153279	0.00948772	0.100682	0.0468325
0.104607	0.0282471	0.0538921	0.0330673	0.0390621	0.0142199	0.139793	0.00886958	0.144756	0.00378416	0.0721957	0.0130362	0.0519025	0.00868877	0.277197	0.00537388		0.0920152	0.00868439	0.0479255	0.0342414	0.0364237	0.00554086	0.155288	0.0045894	0.273189	0.000799308	0.0905236	0.00784339	0.0764329	0.00661271	0.101211	0.00719626		0.128209	0.11118	0.146093	0.231891	0.113224	0.0227832	0.116749	0.0588502	0.0995193	0.018802	0.170436	0.0167633	0.153543	0.00951746	0.100854	0.0471426
0.104473	0.0298999	0.0539029	0.0330673	0.0378813	0.0170639	0.139505	0.00886958	0.144577	0.00378416	0.0722379	0.0130362	0.0518921	0.00868877	0.277374	0.00537388		0.0922203	0.00868439	0.0480027	0.0341389	0.0364864	0.00536771	0.155251	0.0045894	0.273305	0.000699394	0.0904881	0.00784339	0.0764271	0.00661271	0.101306	0.00740187		0.128421	0.111311	0.146354	0.232741	0.113418	0.0228419	0.116945	0.0589791	0.0996884	0.0187888	0.170737	0.0167441	0.153809	0.00948111	0.101035	0.0474213
0.104339	0.0252421	0.0538796	0.0330673	0.0377349	0.0173483	0.139218	0.00886958	0.144398	0.00378416	0.0722801	0.0130362	0.0518818	0.00868877	0.277552	0.00537388		0.0924255	0.00868439	0.0480798	0.0341389	0.0365178	0.00571401	0.155214	0.0045894	0.273195	0.000699394	0.0904527	0.00784339	0.0764214	0.00661271	0.101401	0.0074704		0.129074	0.112096	0.147086	0.2341	0.114013	0.0228692	0.117546	0.0592237	0.100194	0.0188316	0.17156	0.0169065	0.154553	0.00952517	0.101529	0.0474984
0.104563	0.0240401	0.0538562	0.0330673	0.0384822	0.0173483	0.13893	0.00886958	0.144218	0.00378416	0.0723223	0.0130362	0.0518714	0.00868877	0.279244	0.00537388		0.0924306	0.00868439	0.0489476	0.0341389	0.0365492	0.0050214	0.155178	0.0045894	0.273085	0.000799308	0.0904547	0.00784339	0.0764156	0.00661271	0.101496	0.0074704		0.129512	0.112366	0.14759	0.235621	0.114381	0.0229709	0.117917	0.059467	0.100526	0.0188989	0.172159	0.0168761	0.155106	0.00949763	0.101872	0.0478038
0.104788	0.0235894	0.0538328	0.0330673	0.0378251	0.0173483	0.138643	0.00886958	0.144039	0.00378416	0.0721981	0.0130362	0.0518611	0.00868877	0.280936	0.00523609		0.0924358	0.00868439	0.0498154	0.0341389	0.0371281	0.0046751	0.155141	0.0045894	0.272975	0.000799308	0.0904566	0.00784339	0.0764471	0.00661271	0.101591	0.00733333		0.13036	0.11323	0.148554	0.237683	0.115143	0.0230987	0.118725	0.0598458	0.101209	0.0189795	0.173275	0.0169663	0.15614	0.00963865	0.102548	0.0468514
0.105013	0.0238899	0.0538094	0.0330673	0.038752	0.0170639	0.138355	0.00886958	0.146911	0.00378416	0.0720739	0.0130362	0.0518508	0.00868877	0.284321	0.0050294		0.092441	0.00868439	0.0506832	0.0341389	0.0377071	0.00415564	0.155105	0.0045894	0.272866	0.000699394	0.0904586	0.00784339	0.0764787	0.00661271	0.101687	0.00705919		0.130578	0.113386	0.148807	0.238552	0.115333	0.0231248	0.118912	0.059988	0.101375	0.018991	0.173582	0.0169494	0.156411	0.00959788	0.10273	0.0468482
0.105238	0.0231386	0.0537861	0.0330673	0.0386735	0.0170639	0.140916	0.00886958	0.149782	0.00378416	0.0719497	0.0130362	0.0518214	0.00868877	0.286013	0.00489161		0.0924462	0.00868439	0.0515509	0.0341389	0.0382861	0.00398249	0.155096	0.0045894	0.27991	0.000699394	0.0904606	0.00784339	0.0765102	0.00661271	0.101619	0.00630529		0.13121	0.114128	0.14956	0.240129	0.115917	0.0231808	0.119515	0.0603669	0.101883	0.0190107	0.174419	0.0171242	0.157155	0.00970144	0.10323	0.0480054
0.106572	0.0231386	0.0537627	0.0330673	0.0393314	0.0170639	0.143477	0.00878821	0.152654	0.00378416	0.0718256	0.0130362	0.0517921	0.00868877	0.289398	0.00489161		0.0924548	0.00868439	0.0524187	0.0341389	0.0385756	0.00398249	0.155088	0.0045894	0.286955	0.000699394	0.0904897	0.00784339	0.0765417	0.00661271	0.101586	0.00589408		0.131439	0.114367	0.149798	0.240785	0.11609	0.0232356	0.119701	0.0604506	0.102037	0.0191076	0.174712	0.0171524	0.157424	0.00973449	0.103397	0.0482462
0.107906	0.0229884	0.0537393	0.0330673	0.0388348	0.0170639	0.146038	0.00895095	0.155526	0.00378416	0.0719029	0.0130362	0.0517628	0.00868877	0.29507	0.0050294		0.0924634	0.00868439	0.0532865	0.0341389	0.0387071	0.00398249	0.15508	0.0045894	0.294	0.000699394	0.0905188	0.00784339	0.0765629	0.00661271	0.101552	0.00561994		0.131661	0.114507	0.150047	0.241488	0.116271	0.023289	0.119886	0.060642	0.102199	0.0191504	0.175022	0.0171682	0.157703	0.00972458	0.103568	0.0483092
0.112098	0.0229884	0.053716	0.0330673	0.038893	0.0170639	0.148598	0.00943918	0.157902	0.00378416	0.0719802	0.0130362	0.0517335	0.00868877	0.307006	0.00730297		0.0924721	0.00868439	0.0541543	0.0341389	0.0383911	0.00398249	0.155072	0.0045894	0.301045	0.00029974	0.0905479	0.00784339	0.0765842	0.00661271	0.101485	0.00568847		0.132289	0.11511	0.150767	0.242766	0.116858	0.023319	0.120505	0.0609292	0.102725	0.0191389	0.175879	0.0171986	0.15845	0.00976865	0.104074	0.0483234
0.112859	0.0208848	0.0536624	0.0330673	0.0375242	0.0170639	0.15372	0.0107411	0.160279	0.00378416	0.0720576	0.0130362	0.0517042	0.00868877	0.310985	0.00744076		0.0924807	0.00868439	0.0550221	0.0341389	0.0382331	0.00363619	0.155063	0.0045894	0.305506	0.00129888	0.090577	0.00784339	0.0766055	0.00661271	0.101417	0.00582554		0.132518	0.115376	0.150996	0.243504	0.117043	0.0233737	0.120697	0.0609664	0.102884	0.0192145	0.176163	0.017193	0.158708	0.00975102	0.104237	0.0481093
0.11436	0.0335059	0.0536089	0.0330673	0.0390234	0.0170639	0.156281	0.0112294	0.162657	0.00960595	0.072135	0.0130362	0.0516748	0.00868877	0.314964	0.00757856		0.0929125	0.00868439	0.0559815	0.0344464	0.0377591	0.00346304	0.155055	0.0045894	0.309967	0.00189836	0.0905339	0.00784339	0.0766267	0.00661271	0.101453	0.00596262		0.132742	0.115586	0.151244	0.244446	0.117229	0.0234324	0.120882	0.0610687	0.103047	0.0192588	0.176458	0.01722	0.158974	0.00968712	0.104412	0.0479471
0.114607	0.0335059	0.0535553	0.0330673	0.0378311	0.0170639	0.158696	0.0113921	0.165034	0.00562773	0.0723739	0.0130362	0.0516455	0.00868877	0.318943	0.00764745		0.0933444	0.00868439	0.0569409	0.0405976	0.0376011	0.00346304	0.155047	0.0045894	0.31443	0.00159862	0.0904908	0.00784339	0.0766388	0.00661271	0.101488	0.00596262		0.133381	0.116208	0.152009	0.2463	0.11783	0.0234663	0.12147	0.061409	0.103563	0.0192671	0.177301	0.0173181	0.159742	0.00968161	0.104928	0.0483989
0.114643	0.0329049	0.0534482	0.032963	0.0383945	0.0170639	0.158404	0.0112294	0.16504	0.00562773	0.0726128	0.0130362	0.0516162	0.00868877	0.322922	0.00778524		0.0937764	0.00852931	0.0598191	0.0500294	0.0376072	0.00346304	0.155039	0.0045894	0.318893	0.00159862	0.0904477	0.00784339	0.0766509	0.00661271	0.101524	0.00596262		0.133607	0.116473	0.152247	0.246894	0.118011	0.0235158	0.12166	0.0614808	0.10372	0.0193443	0.17758	0.0173757	0.160005	0.00972017	0.105087	0.0487311
0.114751	0.0291486	0.0533946	0.032963	0.0377523	0.0170639	0.158258	0.0109853	0.165046	0.00562773	0.0728517	0.0130362	0.0516478	0.00868877	0.324347	0.00806083		0.0942086	0.00852931	0.0607785	0.0500294	0.0376194	0.00311673	0.154845	0.0045894	0.320533	0.00159862	0.0904045	0.00784339	0.0766629	0.00661271	0.101559	0.00596262		0.133832	0.116606	0.152498	0.247604	0.11819	0.0235862	0.121843	0.0615911	0.103883	0.0194002	0.177881	0.017396	0.160279	0.0097389	0.105259	0.0489562
0.115696	0.0283974	0.0533411	0.032963	0.0378505	0.0170639	0.158112	0.0108225	0.165052	0.00562773	0.0730907	0.0130362	0.0516794	0.00868877	0.330048	0.00916316		0.0937867	0.00852931	0.0617379	0.0500294	0.0376256	0.00311673	0.154651	0.0045894	0.322174	0.00179844	0.0903992	0.00784339	0.076675	0.00661271	0.101595	0.00596262		0.1349	0.11775	0.15372	0.250507	0.119135	0.0237283	0.122845	0.0622425	0.104707	0.0195218	0.17932	0.0175313	0.161556	0.00984246	0.10612	0.0490349
0.11664	0.0277964	0.0532875	0.032963	0.0378783	0.0170639	0.157821	0.011148	0.165057	0.00543367	0.074624	0.0130362	0.051711	0.00868877	0.331474	0.00930095		0.093365	0.00852931	0.0626973	0.0521823	0.0376318	0.00311673	0.154457	0.0045894	0.323814	0.00179844	0.0903939	0.00784339	0.0766746	0.00661271	0.10163	0.00596262		0.135118	0.117859	0.153978	0.25139	0.119324	0.0237544	0.123035	0.0623741	0.104868	0.0195448	0.179624	0.0175155	0.161822	0.00984466	0.106296	0.0492443
0.117585	0.0283974	0.0569445	0.0327544	0.0386634	0.0170639	0.157675	0.0102529	0.164993	0.00562773	0.0761573	0.0130362	0.0517426	0.00868877	0.3329	0.00930095		0.0929433	0.00852931	0.0634413	0.0512596	0.037638	0.00311673	0.154263	0.00450281	0.325455	0.00179844	0.0903886	0.00784339	0.0766741	0.00661271	0.101666	0.00596262		0.135758	0.118627	0.154721	0.252942	0.119914	0.0238209	0.123639	0.0626598	0.105392	0.0195448	0.180456	0.017626	0.162561	0.00992068	0.10679	0.0496552
0.118529	0.0273456	0.0606015	0.0328587	0.0361454	0.0170639	0.159752	0.0100902	0.164961	0.00465743	0.0776907	0.0130362	0.0517742	0.00868877	0.334327	0.00923206		0.0925218	0.00852931	0.0638134	0.0492092	0.0376442	0.00311673	0.15407	0.00450281	0.325642	0.00189836	0.0903834	0.00784339	0.0766737	0.00661271	0.101701	0.00596262		0.135989	0.118788	0.154962	0.253661	0.12009	0.023903	0.123823	0.0627223	0.105554	0.0196138	0.180746	0.0176554	0.162832	0.00991958	0.106958	0.0496631
0.118527	0.0273456	0.0679161	0.0364053	0.0356313	0.0170639	0.161828	0.0100088	0.164929	0.00465743	0.0790266	0.016236	0.0518058	0.00868877	0.333968	0.00888758		0.0925812	0.00852931	0.0641856	0.0492092	0.0376505	0.00311673	0.153876	0.00450281	0.325828	0.00189836	0.0902822	0.00784339	0.0766732	0.00661271	0.101715	0.00596262		0.136205	0.118905	0.15521	0.254457	0.120274	0.0239291	0.12401	0.0628925	0.105725	0.019627	0.181047	0.0176565	0.163111	0.00989314	0.107133	0.0495875
0.118524	0.0273456	0.0680644	0.0451676	0.0356585	0.0170639	0.163904	0.0100902	0.166776	0.00465743	0.0786316	0.0173025	0.0518375	0.00868877	0.333848	0.00826751		0.0926405	0.00852931	0.0649301	0.0478765	0.0376405	0.00311673	0.153683	0.00450281	0.326016	0.00189836	0.090181	0.00784339	0.0766739	0.00661271	0.101729	0.00596262		0.136826	0.119628	0.155936	0.256109	0.120869	0.0239669	0.124627	0.0632407	0.106248	0.0196056	0.181881	0.017723	0.163871	0.00985458	0.107649	0.0496489
0.118518	0.0270451	0.0682128	0.0467323	0.0356638	0.0170639	0.17221	0.0142401	0.168623	0.0045604	0.0784341	0.0168285	0.0518691	0.00868877	0.333489	0.00764745		0.0926998	0.00852931	0.0653025	0.0478765	0.0376306	0.00311673	0.15349	0.00450281	0.326204	0.00129888	0.0900799	0.00784339	0.0766746	0.00661271	0.101742	0.00596262		0.137053	0.119925	0.156174	0.256894	0.121054	0.0240269	0.124817	0.0632926	0.106404	0.0196779	0.182162	0.0177478	0.164132	0.00991958	0.107815	0.0498945
0.118636	0.0267446	0.0686581	0.0470453	0.0357974	0.0170639	0.174286	0.0149725	0.170471	0.0045604	0.0801029	0.0156434	0.0522709	0.00868877	0.333369	0.00764745		0.0927591	0.00852931	0.0656749	0.0474664	0.0376207	0.00311673	0.153415	0.00450281	0.326544	0.00119896	0.0899787	0.00784339	0.0766753	0.00661271	0.101769	0.00589408		0.137896	0.120716	0.157185	0.25936	0.121825	0.0241103	0.125603	0.0638442	0.10708	0.0197042	0.183318	0.0178606	0.165168	0.0100286	0.108496	0.0501936
0.118754	0.0267446	0.0688065	0.0470453	0.035687	0.0170639	0.174322	0.0152166	0.172319	0.00465743	0.0817717	0.0144583	0.0526728	0.00868877	0.333948	0.00771635		0.0932171	0.00852931	0.0669983	0.0470563	0.0376107	0.00294358	0.153341	0.00450281	0.326885	0.00119896	0.0900142	0.00784339	0.076676	0.00661271	0.101783	0.00589408		0.138123	0.121009	0.157421	0.26003	0.121999	0.0241572	0.125794	0.0638602	0.107233	0.0197847	0.183608	0.017917	0.165432	0.0100485	0.108656	0.0502204
0.118871	0.0267446	0.0706616	0.0456892	0.035742	0.0170639	0.174358	0.0149725	0.173007	0.00465743	0.0837612	0.0141028	0.0530747	0.00868877	0.334237	0.00771635		0.0936751	0.00852931	0.0683217	0.0470563	0.0376008	0.00311673	0.153267	0.00450281	0.327226	0.00119896	0.0900498	0.00784339	0.076668	0.00661271	0.101797	0.00589408		0.138347	0.121163	0.157667	0.260793	0.122174	0.0242172	0.12598	0.0640037	0.107394	0.0198554	0.183912	0.0179339	0.165705	0.0100187	0.108829	0.0502361
0.118989	0.0267446	0.0722197	0.0451676	0.0357657	0.0170639	0.17443	0.0141588	0.173696	0.00562773	0.0857507	0.0142213	0.0534766	0.00868877	0.334527	0.00771635		0.0941331	0.00852931	0.0696453	0.0468513	0.0375909	0.00311673	0.153193	0.00450281	0.327574	0.00179844	0.0900853	0.00784339	0.07666	0.00661271	0.10181	0.00589408		0.138975	0.121808	0.158394	0.262432	0.122765	0.0242537	0.126593	0.0644663	0.10792	0.0198669	0.184769	0.0179892	0.166457	0.0101069	0.10934	0.0506754
0.118766	0.0267446	0.0800106	0.0475668	0.0357467	0.0170639	0.174502	0.0134264	0.174385	0.00562773	0.0877402	0.0150508	0.0538785	0.00868877	0.334817	0.00771635		0.094591	0.00852931	0.070969	0.0468513	0.0375809	0.00311673	0.153118	0.00450281	0.327582	0.000899221	0.0901209	0.00773292	0.076652	0.00661271	0.102018	0.00589408		0.139204	0.122119	0.158623	0.263045	0.122954	0.0243058	0.126792	0.0644823	0.108079	0.0199343	0.185053	0.0180275	0.166711	0.0101333	0.109498	0.0509729
0.118543	0.0267446	0.0819649	0.0559119	0.0357567	0.0170639	0.174574	0.0129382	0.175073	0.00562773	0.0894559	0.0186062	0.0542804	0.00868877	0.335106	0.00771635		0.0943205	0.00852931	0.0722928	0.0468513	0.037571	0.00311673	0.153044	0.00450281	0.32759	0.000899221	0.0901391	0.00773292	0.0766441	0.00661271	0.102227	0.00589408		0.139437	0.122307	0.158869	0.263925	0.12314	0.0243971	0.126974	0.0645966	0.10824	0.0199984	0.185346	0.0180298	0.166979	0.0101355	0.109667	0.0511792
0.118321	0.0267446	0.0823613	0.0579982	0.0357889	0.0170639	0.174506	0.0127754	0.175152	0.00562773	0.0891824	0.0190802	0.0546824	0.00853896	0.335396	0.00771635		0.0940499	0.00852931	0.0762648	0.0605888	0.0373932	0.00311673	0.15297	0.00450281	0.327597	0.000899221	0.0901573	0.00773292	0.0766388	0.00661271	0.102435	0.00589408		0.140291	0.123137	0.15987	0.266373	0.12392	0.0244271	0.127756	0.0649834	0.108915	0.0200362	0.186475	0.0181527	0.16801	0.0100749	0.11035	0.0511886
0.118098	0.0267446	0.0825597	0.0578939	0.0357657	0.0170639	0.174439	0.0126127	0.175231	0.00562773	0.0893579	0.0177766	0.0550843	0.00853896	0.335686	0.00771635		0.0937794	0.00852931	0.0759041	0.0612039	0.0372155	0.00311673	0.152896	0.00450281	0.327375	0.000899221	0.0901754	0.00773292	0.0766336	0.00661271	0.102643	0.00589408		0.140513	0.123345	0.160111	0.267148	0.124097	0.0245092	0.127939	0.0650724	0.109074	0.0201134	0.186774	0.0181843	0.168279	0.0100342	0.110523	0.0513035
0.117438	0.0267446	0.0829566	0.0561205	0.0357665	0.0170639	0.174372	0.0125313	0.175389	0.00572476	0.0895334	0.016473	0.0554012	0.00853896	0.335644	0.00771635		0.0935089	0.00852931	0.075724	0.0609989	0.0370378	0.00311673	0.152831	0.00450281	0.327153	0.000899221	0.0901936	0.00773292	0.0766284	0.00661271	0.102851	0.00589408		0.141133	0.123927	0.160868	0.269126	0.124687	0.0246096	0.12854	0.0655377	0.109593	0.0201134	0.187643	0.0182046	0.169049	0.0100672	0.111054	0.051472
0.116778	0.0267446	0.0832423	0.0543472	0.0357992	0.0170639	0.174238	0.0122872	0.175344	0.00514258	0.0917028	0.0159989	0.0557181	0.010037	0.335601	0.00771635		0.0934763	0.00852931	0.0755439	0.0620241	0.0368601	0.00294358	0.152766	0.00450281	0.32693	0.000899221	0.0902197	0.00773292	0.0766232	0.00661271	0.103059	0.00589408		0.141355	0.124236	0.161099	0.26964	0.124878	0.0245978	0.128747	0.0655882	0.109752	0.0201216	0.187918	0.018261	0.1693	0.010108	0.111215	0.0516278
0.116117	0.0267446	0.0833731	0.0540343	0.0358265	0.0170639	0.17417	0.0122058	0.175255	0.00475446	0.0938723	0.0159989	0.056035	0.010037	0.335559	0.00771635		0.0934437	0.00852931	0.0753639	0.0620241	0.0366825	0.00294358	0.152701	0.00450281	0.326708	0.000799308	0.0902458	0.00773292	0.0777729	0.00622372	0.103267	0.00589408		0.141588	0.124533	0.161343	0.270473	0.125059	0.0246513	0.128933	0.0656068	0.109905	0.0202186	0.188205	0.0183207	0.169561	0.0101575	0.111382	0.051705
0.115457	0.0265944	0.0834603	0.0538256	0.0357964	0.0170639	0.174037	0.0121245	0.17521	0.00475446	0.0960417	0.0163545	0.0563519	0.0109359	0.335475	0.00764745		0.0934111	0.00852931	0.075184	0.0615115	0.0365049	0.00294358	0.152636	0.00450281	0.3264	0.000799308	0.0902719	0.00773292	0.0783477	0.00622372	0.103475	0.00589408		0.142224	0.125048	0.162112	0.272544	0.125638	0.0247308	0.129523	0.0660853	0.110415	0.0202235	0.189074	0.018305	0.170328	0.0101752	0.111896	0.0519317
0.115551	0.0265944	0.0835039	0.0537213	0.0356037	0.0170639	0.174168	0.0121245	0.177854	0.0045604	0.0985704	0.0177766	0.0566688	0.0116849	0.335433	0.00764745		0.0933786	0.00852931	0.0759795	0.0581284	0.0363273	0.00294358	0.152571	0.00450281	0.326092	0.000799308	0.0902979	0.00773292	0.0807948	0.0059644	0.103288	0.00589408		0.14244	0.125316	0.162341	0.2729	0.125825	0.0247269	0.129727	0.0661797	0.110586	0.0202268	0.189349	0.0183794	0.170576	0.0102303	0.112052	0.052193
0.115645	0.0265944	0.0834331	0.053617	0.0355529	0.0170639	0.1743	0.0120431	0.180501	0.0045604	0.0989298	0.0186062	0.0569857	0.0119845	0.335391	0.00764745		0.0933877	0.00852931	0.0763645	0.0571032	0.0361497	0.00294358	0.152506	0.00450281	0.325785	0.000799308	0.0902637	0.00773292	0.0845391	0.00765	0.103101	0.00589408		0.143294	0.126166	0.163329	0.275892	0.126589	0.0249185	0.130517	0.0667633	0.111268	0.0203385	0.190505	0.0184132	0.17163	0.0102347	0.112753	0.0525362
0.115739	0.0265944	0.0833623	0.0535127	0.0356514	0.0170639	0.174432	0.0120431	0.183149	0.0045604	0.0996486	0.0194357	0.0573026	0.0119845	0.335348	0.00764745		0.0933969	0.00852931	0.0779043	0.0566931	0.0361537	0.00294358	0.152441	0.00450281	0.325477	0.000799308	0.0902294	0.00773292	0.0864113	0.00752033	0.102915	0.00589408		0.143515	0.126463	0.16356	0.276324	0.126789	0.0249016	0.130723	0.0667792	0.111436	0.0203336	0.190766	0.0184843	0.171876	0.0102953	0.112913	0.0526527
0.115834	0.0265944	0.0833269	0.0535127	0.0357368	0.0170639	0.174564	0.0120431	0.18722	0.0055307	0.099733	0.0191987	0.0576196	0.0116849	0.335343	0.00764745		0.093406	0.00852931	0.0778309	0.056283	0.0361577	0.00294358	0.157805	0.00432962	0.325488	0.000799308	0.0901952	0.00773292	0.0898865	0.00946525	0.102728	0.00589408		0.143741	0.126749	0.163799	0.277151	0.126972	0.024942	0.130914	0.0668045	0.111593	0.0204059	0.191044	0.0185429	0.172137	0.0103019	0.113074	0.0528196
0.116001	0.0265944	0.0832915	0.0535127	0.0355028	0.0170639	0.174696	0.0119617	0.18983	0.0055307	0.0998174	0.0187247	0.0591425	0.010037	0.335339	0.00764745		0.0934152	0.00852931	0.0776843	0.056283	0.0361618	0.00294358	0.159615	0.00484918	0.3255	0.000799308	0.0901609	0.00773292	0.0916242	0.00946525	0.102541	0.00589408		0.144371	0.127163	0.164576	0.279579	0.127536	0.0250632	0.131481	0.0673096	0.112097	0.0204979	0.191933	0.0185294	0.172935	0.0101972	0.113599	0.0530652
0.116169	0.0265944	0.0832561	0.0534084	0.0355005	0.0170639	0.174828	0.0118804	0.191033	0.00562773	0.0999019	0.0178951	0.059904	0.010037	0.335334	0.00764745		0.0934459	0.00852931	0.0775382	0.0559755	0.0361658	0.00294358	0.161425	0.00502236	0.325512	0.000799308	0.0901269	0.00773292	0.0933619	0.00946525	0.102354	0.00589408		0.14458	0.12749	0.164812	0.279872	0.127729	0.0250358	0.131692	0.0674385	0.11227	0.0204947	0.192208	0.0186095	0.173181	0.0102325	0.113758	0.0530888
0.116336	0.0265944	0.0833098	0.0534084	0.0354912	0.0170639	0.17496	0.0119617	0.191045	0.00465743	0.0999447	0.01671	0.0606655	0.00853896	0.335329	0.00764745		0.0934766	0.00852931	0.0774654	0.0559755	0.0361698	0.00294358	0.168482	0.00606147	0.325523	0.000799308	0.0900929	0.00773292	0.0937675	0.00946525	0.102168	0.00589408		0.1448	0.127803	0.165043	0.280463	0.127906	0.0250867	0.13189	0.0674877	0.112429	0.0205407	0.192501	0.0186399	0.173442	0.0102567	0.113921	0.0532525
0.116503	0.0265944	0.0833989	0.0533041	0.0355566	0.0170639	0.175092	0.0118804	0.191057	0.00465743	0.0999032	0.0155249	0.0614271	0.00764013	0.335324	0.00764745		0.0935072	0.00852931	0.0773926	0.0559755	0.0361738	0.00294358	0.170108	0.00666762	0.325461	0.000799308	0.090059	0.00773292	0.094173	0.0102432	0.101981	0.00589408		0.145663	0.128713	0.166022	0.283376	0.128676	0.0252848	0.132684	0.0679981	0.113116	0.0206081	0.193662	0.0187098	0.17447	0.0103768	0.114607	0.0536162
0.117336	0.0264441	0.083488	0.0533041	0.0355266	0.0170639	0.175014	0.0119617	0.191069	0.00465743	0.0998204	0.016236	0.0621886	0.00764013	0.335319	0.00764745		0.0935379	0.00852931	0.0773199	0.0558729	0.0361778	0.00294358	0.171734	0.00632125	0.325399	0.000799308	0.090025	0.00773292	0.0945785	0.0102432	0.101951	0.00589408		0.145892	0.129012	0.16625	0.283977	0.12887	0.0252914	0.132878	0.0680314	0.113275	0.0206393	0.19394	0.018791	0.174721	0.0103801	0.114763	0.0537453
0.118169	0.0264441	0.0835771	0.0533041	0.0355438	0.0170639	0.174936	0.0118804	0.191061	0.00465743	0.100425	0.016236	0.0629501	0.00764013	0.335314	0.00764745		0.0932329	0.00852931	0.0775255	0.0559755	0.0361818	0.00294358	0.178238	0.00597488	0.325337	0.000799308	0.0900107	0.00773292	0.0948539	0.00946525	0.101922	0.00589408		0.146546	0.129506	0.167013	0.286565	0.129442	0.0253983	0.133448	0.0684129	0.113771	0.0207231	0.194824	0.0188294	0.175522	0.0103768	0.115279	0.054164
0.119002	0.0264441	0.0836662	0.0533041	0.0355602	0.0170639	0.174858	0.0118804	0.191053	0.00465743	0.100728	0.016236	0.0637116	0.00808955	0.335309	0.00764745		0.0929281	0.00852931	0.0777311	0.0559755	0.036176	0.00294358	0.179864	0.00545533	0.325276	0.000799308	0.0899964	0.00773292	0.0945937	0.00881694	0.101892	0.00589408		0.146751	0.129734	0.167258	0.286961	0.129642	0.0253878	0.13365	0.0685671	0.113948	0.0207034	0.195093	0.0188643	0.17577	0.0104374	0.115451	0.0542475
0.119835	0.0264441	0.0837553	0.0533041	0.0352949	0.0170639	0.17478	0.0118804	0.191044	0.00465743	0.100955	0.0159989	0.0636175	0.00883858	0.335361	0.00764745		0.0926234	0.00852931	0.0779367	0.0558729	0.0361701	0.00294358	0.181898	0.00597488	0.325293	0.000799308	0.089982	0.00773292	0.0944637	0.00855762	0.101862	0.00589408		0.146969	0.130018	0.167492	0.287426	0.129829	0.0254061	0.133851	0.0686309	0.114112	0.0207625	0.195369	0.0189162	0.176026	0.0104759	0.115614	0.0544002
0.119529	0.0264441	0.0838444	0.0531998	0.0351885	0.0170639	0.174702	0.0118804	0.191036	0.00465743	0.100804	0.0157619	0.0635233	0.00883858	0.335413	0.00764745		0.0923188	0.00852931	0.0781423	0.0558729	0.0361643	0.00294358	0.183932	0.00701399	0.325311	0.000799308	0.0899677	0.00773292	0.094523	0.00855762	0.101832	0.00589408		0.147616	0.130611	0.168244	0.290012	0.130389	0.0255573	0.134417	0.0690124	0.114613	0.0208677	0.196266	0.0188914	0.176822	0.0104715	0.116147	0.054534
0.119222	0.0264441	0.0839335	0.0531998	0.0351132	0.0170639	0.174624	0.0118804	0.191148	0.00465743	0.100728	0.0158804	0.0634292	0.0118347	0.335464	0.00764745		0.0922549	0.00852931	0.078348	0.0558729	0.0361585	0.00294358	0.185966	0.00770673	0.325328	0.000799308	0.0899707	0.00773292	0.0946417	0.00777966	0.101803	0.00589408		0.147823	0.13089	0.168495	0.29053	0.130593	0.0255547	0.134621	0.0691852	0.114787	0.0208151	0.196536	0.0189613	0.177062	0.0105112	0.116318	0.0545198
0.118915	0.0264441	0.0839696	0.0531998	0.0351879	0.0170639	0.174545	0.0118804	0.191259	0.00475446	0.100516	0.0157619	0.0633351	0.0118347	0.335516	0.00764745		0.092191	0.00852931	0.0785537	0.0558729	0.0361526	0.00294358	0.186983	0.00770673	0.325346	0.000799308	0.0899737	0.00773292	0.0947011	0.00752033	0.101773	0.00589408		0.148706	0.131761	0.169489	0.293495	0.13134	0.0256981	0.135407	0.0696105	0.115427	0.020991	0.197691	0.0190764	0.178109	0.0104682	0.11699	0.0547985
0.118609	0.0264441	0.0840058	0.0531998	0.0353152	0.0170639	0.174467	0.0118804	0.191371	0.00475446	0.100304	0.0157619	0.063241	0.0121343	0.33562	0.00771635		0.0921272	0.00852931	0.0789651	0.0557704	0.0361468	0.00294358	0.188	0.00770673	0.32535	0.000799308	0.0899767	0.00773292	0.0945261	0.00726101	0.101743	0.00589408		0.14891	0.13201	0.169734	0.293874	0.131542	0.0256929	0.135611	0.0697886	0.115606	0.020991	0.197972	0.0190899	0.178354	0.0105046	0.11716	0.0548819
0.118454	0.0264441	0.0840419	0.0531998	0.0352234	0.0170639	0.174473	0.0118804	0.191482	0.00475446	0.100091	0.0157619	0.0631469	0.0121343	0.335672	0.00771635		0.0920634	0.00852931	0.0788931	0.0557704	0.036141	0.00294358	0.19049	0.00770673	0.325353	0.000799308	0.0899797	0.00773292	0.0943511	0.00713135	0.101639	0.00589408		0.149124	0.132312	0.169961	0.29419	0.131734	0.0256929	0.135819	0.0699056	0.115781	0.0210008	0.198251	0.0191497	0.178597	0.010574	0.117318	0.0549717
0.1183	0.0264441	0.0840781	0.0531998	0.0351795	0.0170639	0.174479	0.011799	0.191474	0.00475446	0.0999478	0.0157619	0.0639492	0.0101868	0.335724	0.00771635		0.092038	0.00852931	0.078821	0.0557704	0.0361352	0.00294358	0.192981	0.00727377	0.325357	0.000799308	0.0899485	0.00773292	0.0941761	0.00713135	0.101534	0.00589408		0.149784	0.132968	0.170693	0.296825	0.13229	0.0258741	0.136399	0.070206	0.116286	0.0211142	0.199131	0.0192207	0.179388	0.0105365	0.117837	0.0553401
0.118146	0.0264441	0.0841142	0.0531998	0.0351928	0.0170639	0.174484	0.011799	0.191465	0.00475446	0.100017	0.0157619	0.0669203	0.00868877	0.335309	0.00771635		0.0920127	0.00852931	0.0787489	0.0557704	0.0361949	0.00294358	0.195472	0.00770673	0.325361	0.000799308	0.0899174	0.00773292	0.0940011	0.00700169	0.10143	0.00589408		0.149991	0.133212	0.170952	0.297557	0.132496	0.025921	0.136601	0.0703815	0.116462	0.0211175	0.199401	0.0192512	0.179636	0.0105343	0.118014	0.0553164
0.117992	0.0264441	0.0841504	0.0530954	0.0351462	0.0170639	0.17449	0.011799	0.191457	0.00475446	0.100085	0.0157619	0.0679108	0.00868877	0.334894	0.00771635		0.0919874	0.00852931	0.0786768	0.0557704	0.0362547	0.00294358	0.200453	0.00684081	0.325511	0.000799308	0.0898863	0.00773292	0.094148	0.00700169	0.101326	0.00589408		0.150207	0.133509	0.17119	0.29807	0.132696	0.0259001	0.136807	0.0704918	0.116631	0.0211372	0.199656	0.0193459	0.179881	0.0106026	0.118177	0.0551936
0.117967	0.0264441	0.0841865	0.0530954	0.0351805	0.0170639	0.174496	0.011799	0.191448	0.00475446	0.100142	0.0157619	0.0689012	0.0101868	0.334479	0.00771635		0.0919621	0.00852931	0.0786048	0.0557704	0.0363145	0.00294358	0.202944	0.00632125	0.32566	0.000799308	0.0898552	0.00773292	0.0942949	0.00700169	0.101221	0.00589408		0.151057	0.134279	0.172196	0.301487	0.133437	0.0260566	0.137566	0.0709837	0.11729	0.0212933	0.200832	0.0194181	0.180953	0.0106015	0.118861	0.0552692
0.117943	0.0264441	0.0842227	0.0530954	0.0351887	0.0170639	0.174502	0.011799	0.191339	0.00475446	0.10013	0.0158804	0.0698917	0.0101868	0.334064	0.00771635		0.0942465	0.00852931	0.0785327	0.0557704	0.0363743	0.00294358	0.207925	0.00632125	0.32581	0.000799308	0.0898767	0.00773292	0.0944419	0.00700169	0.101117	0.00589408		0.151262	0.134554	0.172434	0.301808	0.133634	0.0260488	0.137774	0.0711471	0.117466	0.0212375	0.20111	0.0194801	0.181199	0.0106533	0.119026	0.0549795
0.117918	0.0264441	0.0842306	0.0530954	0.0351811	0.0170639	0.174507	0.011799	0.191229	0.00475446	0.100118	0.0158804	0.0708822	0.0109359	0.33365	0.00771635		0.0965309	0.00852931	0.0784607	0.0557704	0.0364341	0.00294358	0.208283	0.00762014	0.32596	0.000799308	0.0898982	0.00773292	0.0945889	0.00700169	0.101013	0.00589408		0.151935	0.135314	0.173152	0.304122	0.134181	0.0261908	0.138363	0.0714157	0.117955	0.0213854	0.201993	0.0194914	0.18199	0.0106489	0.119531	0.055444
0.117894	0.0264441	0.0842385	0.0530954	0.0351994	0.0170639	0.174513	0.011799	0.191119	0.00475446	0.100106	0.0158804	0.0706941	0.0109359	0.333235	0.00771635		0.0988152	0.00852931	0.0783887	0.0557704	0.0364939	0.00294358	0.20864	0.00848606	0.325779	0.000799308	0.0899197	0.00773292	0.094754	0.00700169	0.100908	0.00589408		0.15214	0.135511	0.173408	0.304973	0.134379	0.0262352	0.138562	0.0716111	0.118129	0.0214051	0.202283	0.0194733	0.182243	0.0106533	0.11971	0.0557509
0.118132	0.0264441	0.0842464	0.0530954	0.0348816	0.0170639	0.17463	0.011799	0.191009	0.00475446	0.100111	0.0158804	0.0705059	0.0116849	0.33282	0.00771635		0.1011	0.00852931	0.0783577	0.0557704	0.0365538	0.00294358	0.209712	0.00943858	0.325599	0.000799308	0.0899413	0.00773292	0.0949191	0.00700169	0.100926	0.00589408		0.152354	0.135805	0.173649	0.305406	0.134585	0.0262169	0.138768	0.0717692	0.118305	0.021364	0.202552	0.0195196	0.182483	0.010683	0.119873	0.0558108
0.118371	0.0264441	0.0842543	0.0530954	0.0341842	0.0170639	0.174747	0.011799	0.190982	0.00475446	0.100113	0.0159989	0.0703178	0.0116849	0.332406	0.00771635		0.101186	0.00852931	0.0783267	0.0557704	0.0366136	0.00294358	0.210069	0.0092654	0.325419	0.000699394	0.0899548	0.00773292	0.0950842	0.00700169	0.100944	0.00589408		0.153031	0.136533	0.174369	0.307895	0.135149	0.0263408	0.139336	0.0720378	0.118786	0.0215136	0.203416	0.019629	0.183279	0.0106974	0.120363	0.0559446
0.118609	0.0264441	0.0842623	0.0530954	0.0352206	0.0170639	0.174863	0.011799	0.190956	0.00475446	0.100115	0.0158804	0.0697534	0.0116849	0.332346	0.00771635		0.101272	0.00852931	0.0782958	0.0557704	0.0366118	0.00294358	0.210212	0.0080531	0.325238	0.000699394	0.0899684	0.00773292	0.0952494	0.00700169	0.100962	0.00589408		0.153234	0.136655	0.174632	0.308828	0.135341	0.0263864	0.13953	0.0722438	0.11896	0.0215152	0.203714	0.0196042	0.183545	0.0107139	0.120543	0.055836
0.118848	0.0264441	0.0842702	0.0530954	0.0351574	0.0170639	0.175097	0.0117176	0.19093	0.00475446	0.100054	0.0158804	0.0695652	0.0104864	0.332286	0.00771635		0.101359	0.0125613	0.0782648	0.0557704	0.03661	0.00294358	0.209831	0.00787992	0.325234	0.000699394	0.0899819	0.00773292	0.0951064	0.00700169	0.10098	0.00589408		0.154104	0.137725	0.175606	0.31142	0.136101	0.026505	0.140316	0.0727024	0.119631	0.021645	0.204849	0.0198286	0.184566	0.010834	0.121222	0.0565523
0.11859	0.0264441	0.0842781	0.0529911	0.0350976	0.0170639	0.175214	0.0117176	0.190903	0.00475446	0.0999925	0.0158804	0.0693771	0.00898838	0.332226	0.00771635		0.101445	0.0150426	0.0782339	0.0556679	0.0366082	0.00294358	0.20964	0.00787992	0.325229	0.000699394	0.0899955	0.00773292	0.0949634	0.00700169	0.100998	0.00589408		0.154313	0.137896	0.175862	0.312373	0.136298	0.0265533	0.140509	0.0728552	0.119801	0.02165	0.205148	0.0197869	0.184832	0.0108053	0.121406	0.0566987
0.118333	0.0264441	0.084286	0.0529911	0.0352109	0.0170639	0.175331	0.0117176	0.19076	0.00475446	0.0999312	0.0158804	0.0694339	0.00988722	0.332166	0.00771635		0.101308	0.0175239	0.0782029	0.0556679	0.0366064	0.00294358	0.20945	0.00787992	0.325224	0.000699394	0.0900821	0.00773292	0.0948205	0.00700169	0.101016	0.00589408		0.15452	0.13814	0.176118	0.313027	0.136502	0.0265624	0.140709	0.0730121	0.119975	0.0216483	0.205423	0.0197756	0.185078	0.0108373	0.12158	0.0567065
0.118076	0.0264441	0.0842724	0.0529911	0.0353009	0.0170639	0.175447	0.0117176	0.190617	0.00465743	0.0998699	0.0158804	0.0694907	0.00973742	0.332107	0.00771635		0.101662	0.015818	0.078172	0.0556679	0.0366046	0.00294358	0.209503	0.00770673	0.32522	0.000699394	0.0901687	0.00773292	0.0946775	0.00700169	0.101033	0.00589408		0.155184	0.138887	0.176843	0.31498	0.137054	0.0266823	0.141297	0.0733378	0.120452	0.0217486	0.206272	0.0199594	0.185853	0.0109386	0.122071	0.0568199
0.117819	0.0264441	0.0842588	0.0529911	0.0356747	0.0170639	0.175514	0.0117176	0.190474	0.00465743	0.0998697	0.0158804	0.0695475	0.00958761	0.332047	0.00771635		0.10246	0.0144223	0.078141	0.0556679	0.0366029	0.00294358	0.209748	0.00770673	0.325225	0.000699394	0.0902553	0.00773292	0.0944348	0.00700169	0.101051	0.00589408		0.155394	0.13905	0.177106	0.315986	0.137245	0.0266784	0.141493	0.0734933	0.12062	0.0217962	0.206582	0.0199087	0.186116	0.0109067	0.122249	0.0570057
0.117868	0.0264441	0.0842453	0.0529911	0.0355877	0.0170639	0.17558	0.0117176	0.19033	0.00465743	0.0998695	0.0158804	0.0696043	0.00958761	0.331987	0.00771635		0.102859	0.0142672	0.0781518	0.0556679	0.0366011	0.00294358	0.209992	0.00770673	0.32523	0.000699394	0.0903418	0.00762245	0.0941922	0.00700169	0.10105	0.00589408		0.155594	0.139284	0.177357	0.316588	0.137443	0.0267279	0.141699	0.0736674	0.120797	0.0217995	0.206868	0.0198771	0.186364	0.0109166	0.122426	0.0570151
0.117917	0.0264441	0.0842317	0.0529911	0.0355756	0.0170639	0.175647	0.0117176	0.190446	0.00465743	0.0998694	0.0158804	0.0696612	0.00958761	0.331927	0.00771635		0.105601	0.0142672	0.0781625	0.0556679	0.0365994	0.00294358	0.210236	0.00770673	0.325234	0.000699394	0.0924117	0.00762245	0.0939495	0.00700169	0.101049	0.00589408		0.156479	0.140341	0.178313	0.319807	0.138192	0.0268361	0.142489	0.074033	0.121471	0.0218882	0.20801	0.0200068	0.187393	0.0109023	0.1231	0.0573646
0.117966	0.0264441	0.0842181	0.0529911	0.0355976	0.0170639	0.175713	0.0117176	0.190563	0.00465743	0.0998693	0.0158804	0.069718	0.00958761	0.332189	0.00771635		0.108344	0.0144223	0.0781733	0.0556679	0.0366045	0.00294358	0.210481	0.00770673	0.325239	0.000699394	0.0944817	0.00762245	0.0937069	0.00700169	0.101048	0.00589408		0.156682	0.140522	0.178576	0.320724	0.138394	0.0268765	0.142688	0.0741938	0.121647	0.0218882	0.208288	0.0199774	0.187651	0.010943	0.12328	0.0573347
0.118015	0.0264441	0.0842045	0.0529911	0.0355805	0.0170639	0.17578	0.0117176	0.190679	0.00465743	0.0998661	0.0158804	0.0697749	0.00958761	0.332451	0.00771635		0.113204	0.0268286	0.0781841	0.0556679	0.0366095	0.00294358	0.210725	0.00762014	0.325299	0.000699394	0.0965517	0.00762245	0.0936913	0.00700169	0.101047	0.00589408		0.15734	0.141358	0.179299	0.322707	0.138963	0.0269574	0.143279	0.0744464	0.122139	0.0219753	0.209111	0.0201714	0.188429	0.0109948	0.123765	0.0577503
0.118069	0.0264441	0.084191	0.0529911	0.0356017	0.0170639	0.175846	0.0117176	0.190795	0.00465743	0.0998629	0.0158804	0.0698319	0.00958761	0.332713	0.00771635		0.112581	0.0190746	0.0781949	0.0556679	0.0366145	0.00294358	0.210969	0.00762014	0.325359	0.000599481	0.0986218	0.00762245	0.0936756	0.00700169	0.101045	0.00589408		0.157551	0.141475	0.179552	0.323674	0.139148	0.0269991	0.143464	0.0746537	0.122307	0.0219918	0.209421	0.0201297	0.188711	0.0109243	0.123943	0.0577535
0.118122	0.0264441	0.0841774	0.0529911	0.0356452	0.0170639	0.175913	0.0117176	0.190825	0.00465743	0.0998597	0.0158804	0.0698752	0.00958761	0.332975	0.00771635		0.111957	0.0200051	0.0782057	0.0556679	0.0366196	0.00294358	0.211214	0.00762014	0.325419	0.000599481	0.101292	0.00983186	0.09366	0.00700169	0.101044	0.00589408		0.15775	0.141631	0.179811	0.32446	0.139341	0.0270525	0.143658	0.0748638	0.122481	0.0220131	0.209722	0.0200846	0.188972	0.0109298	0.124123	0.0576747
0.118176	0.0264441	0.0842074	0.0529911	0.0355946	0.0170639	0.175979	0.0117176	0.190854	0.00465743	0.0998565	0.0158804	0.0699186	0.00958761	0.333237	0.00771635		0.111334	0.0206254	0.0782165	0.0556679	0.0366246	0.00294358	0.210891	0.00762014	0.325479	0.000599481	0.103963	0.00983186	0.0936444	0.00700169	0.101043	0.00589408		0.158395	0.14258	0.180519	0.326273	0.139899	0.027106	0.144267	0.0751894	0.122985	0.0220838	0.210576	0.0202515	0.189721	0.0111116	0.124619	0.0580416
0.11823	0.0264441	0.0842373	0.0529911	0.0360706	0.0170639	0.17575	0.0117176	0.190884	0.00465743	0.0999377	0.0158804	0.069962	0.00973742	0.333499	0.00771635		0.110995	0.0207805	0.0782274	0.0556679	0.0366297	0.00294358	0.210568	0.00762014	0.325476	0.000599481	0.106635	0.00983186	0.0936003	0.00700169	0.101042	0.00589408		0.158624	0.142811	0.180767	0.327304	0.140082	0.0271751	0.144454	0.0753596	0.123149	0.0220838	0.210875	0.0202402	0.18999	0.0110664	0.124794	0.0581628
0.11853	0.0264441	0.0842673	0.0521566	0.0353681	0.0170639	0.175521	0.0117176	0.190914	0.00465743	0.100019	0.0158804	0.0700054	0.00973742	0.333761	0.00771635		0.110656	0.0203153	0.0782853	0.0556679	0.0366347	0.00294358	0.210245	0.00762014	0.325472	0.000599481	0.110728	0.013146	0.0935562	0.00700169	0.101071	0.00589408		0.159499	0.143841	0.181746	0.330211	0.140867	0.0272702	0.145244	0.0758102	0.123817	0.0221709	0.212005	0.0204263	0.191008	0.0111226	0.125451	0.0581707
0.11883	0.0264441	0.0842972	0.0528868	0.0378248	0.0170639	0.175292	0.0117176	0.190914	0.00465743	0.1001	0.0158804	0.0700488	0.00973742	0.334023	0.00771635		0.114559	0.0153528	0.0783433	0.0556679	0.0366398	0.00294358	0.209922	0.00762014	0.325469	0.000599481	0.11215	0.013146	0.0935121	0.00700169	0.101101	0.00589408		0.159724	0.143971	0.181992	0.331176	0.141052	0.0273445	0.145428	0.0759431	0.12398	0.022235	0.212306	0.0204567	0.191284	0.0111502	0.125619	0.0583879
0.119131	0.0264441	0.0843272	0.0528868	0.0399204	0.0170639	0.175063	0.0117176	0.190915	0.00465743	0.100181	0.0158804	0.0700922	0.00973742	0.334024	0.00771635		0.116086	0.013802	0.0784013	0.0556679	0.0365897	0.00294358	0.2096	0.00762014	0.325465	0.000599481	0.113572	0.013146	0.093468	0.00700169	0.101131	0.00589408		0.159929	0.144062	0.18225	0.332184	0.141244	0.0273667	0.145625	0.0761146	0.124152	0.0222794	0.21261	0.0204353	0.191553	0.011159	0.125799	0.0584887
0.119431	0.0264441	0.0843571	0.0528868	0.0417771	0.0170639	0.174833	0.0117176	0.190915	0.00465743	0.100466	0.0158804	0.0701356	0.00973742	0.334024	0.00771635		0.116461	0.013802	0.0784593	0.0556679	0.0365396	0.00294358	0.209278	0.00762014	0.325491	0.000599481	0.114995	0.013146	0.0933577	0.00700169	0.10119	0.00596262		0.160565	0.145006	0.18297	0.334147	0.141824	0.0274475	0.146228	0.0764044	0.124665	0.022309	0.213444	0.0205673	0.192305	0.0111931	0.126315	0.058728
0.119445	0.0264441	0.0843871	0.0528868	0.0430989	0.0170639	0.174604	0.0117176	0.190916	0.00465743	0.100751	0.0158804	0.070179	0.00973742	0.334025	0.00771635		0.117211	0.0164383	0.0785173	0.0556679	0.0364895	0.00294358	0.208955	0.00762014	0.325517	0.000599481	0.115226	0.0120413	0.0932474	0.00700169	0.10122	0.00596262		0.160792	0.145227	0.183224	0.335195	0.142008	0.0275205	0.146411	0.07652	0.124826	0.0223517	0.213737	0.0206169	0.192574	0.0111358	0.12649	0.0589767
0.119459	0.0264441	0.0844171	0.0528868	0.0430927	0.0170639	0.174375	0.0117176	0.190821	0.00465743	0.101036	0.0158804	0.0701789	0.00973742	0.334025	0.00771635		0.117479	0.0212457	0.0785752	0.0556679	0.0364394	0.00294358	0.208633	0.00762014	0.325543	0.000599481	0.115457	0.0120413	0.0931371	0.00700169	0.10125	0.00596262		0.161005	0.14535	0.183487	0.336218	0.142203	0.0275323	0.146597	0.0767141	0.124992	0.022378	0.214038	0.0206293	0.192842	0.0110973	0.126668	0.0592144
0.119473	0.0264441	0.0842862	0.0528868	0.0431896	0.0193391	0.174146	0.0117176	0.190727	0.00465743	0.10132	0.0158804	0.0701789	0.00973742	0.334026	0.00771635		0.117372	0.0212457	0.0786332	0.0556679	0.0363893	0.00294358	0.2085	0.00762014	0.325568	0.000599481	0.115688	0.0120413	0.0930268	0.00700169	0.10128	0.00596262		0.161875	0.146468	0.184465	0.338864	0.142957	0.0276405	0.147391	0.0772298	0.125643	0.0225325	0.215165	0.0207917	0.193863	0.0112868	0.12733	0.0591735
0.119487	0.0264441	0.0841554	0.0528868	0.0423458	0.0236051	0.174208	0.0117176	0.190633	0.00465743	0.101334	0.0158804	0.0701789	0.00973742	0.334026	0.00771635		0.117157	0.0207805	0.0786912	0.0556679	0.0363392	0.00294358	0.208366	0.00762014	0.325574	0.000599481	0.115919	0.0120413	0.093079	0.00700169	0.10123	0.00596262		0.162086	0.14658	0.184718	0.339841	0.143142	0.0276652	0.147582	0.0774252	0.125814	0.0225555	0.215475	0.0207443	0.194134	0.0112482	0.127506	0.0592554
0.11941	0.0264441	0.0840245	0.0528868	0.0426323	0.0250271	0.174271	0.0117176	0.190538	0.00465743	0.101348	0.0158804	0.0701789	0.00973742	0.334027	0.00771635		0.117191	0.01985	0.0783247	0.0556679	0.0362891	0.00294358	0.208232	0.00762014	0.325579	0.000599481	0.115951	0.0119308	0.0931311	0.00700169	0.10118	0.00596262		0.162716	0.147415	0.185441	0.34161	0.143731	0.027733	0.148206	0.0777934	0.126338	0.0225193	0.216315	0.0208955	0.19486	0.0113231	0.128016	0.059926
0.119332	0.0264441	0.0838937	0.0528868	0.0431952	0.0241739	0.174333	0.0117176	0.190632	0.00465743	0.101361	0.0158804	0.0701789	0.00973742	0.334028	0.00771635		0.117226	0.0186094	0.0779581	0.0556679	0.0362391	0.00294358	0.208098	0.00762014	0.325585	0.000599481	0.115983	0.0119308	0.0931833	0.00700169	0.101131	0.00596262		0.162945	0.147717	0.185682	0.342596	0.143912	0.0277878	0.148393	0.0778705	0.126497	0.0226146	0.216602	0.020927	0.195121	0.011322	0.128185	0.0601165
0.119255	0.0264441	0.0837629	0.0528868	0.0432233	0.0227519	0.174395	0.0117176	0.190725	0.00465743	0.101375	0.0158804	0.0701789	0.00973742	0.334113	0.00771635		0.117261	0.0184543	0.0775916	0.0556679	0.0362368	0.00294358	0.207831	0.00753355	0.32559	0.000599481	0.116015	0.0119308	0.0932355	0.00700169	0.101081	0.00596262		0.163167	0.147893	0.185936	0.343725	0.144103	0.0278256	0.148576	0.0780061	0.126662	0.022636	0.216894	0.0209304	0.195398	0.0112592	0.12836	0.0602204
0.119178	0.0264441	0.083632	0.0528868	0.0427658	0.0210455	0.174457	0.0117176	0.190818	0.00465743	0.101319	0.0158804	0.070179	0.00973742	0.334198	0.00771635		0.117296	0.0170586	0.077225	0.0556679	0.0362346	0.00294358	0.207697	0.00753355	0.325596	0.000599481	0.116047	0.0119308	0.0930436	0.00700169	0.101032	0.00596262		0.163806	0.148661	0.186686	0.345842	0.144691	0.0278777	0.149177	0.0784301	0.127171	0.0226689	0.217711	0.0209755	0.196165	0.0113562	0.128863	0.0591452
0.119173	0.0264441	0.0835012	0.0528868	0.0429617	0.0196235	0.17452	0.0117176	0.190912	0.00465743	0.101263	0.0158804	0.0701791	0.00973742	0.334283	0.00771635		0.119431	0.0167485	0.0768585	0.0556679	0.0362324	0.00294358	0.207563	0.00753355	0.325601	0.000599481	0.116184	0.0108261	0.0928518	0.00700169	0.100982	0.00596262		0.164032	0.148921	0.186924	0.346686	0.14487	0.0279364	0.149367	0.0784714	0.12733	0.0227642	0.218004	0.0210082	0.196437	0.0113782	0.129027	0.0588082
0.119167	0.0264441	0.0833704	0.0528868	0.0435616	0.0182015	0.174582	0.0117176	0.190968	0.00465743	0.101207	0.0158804	0.0701821	0.00973742	0.334369	0.00771635		0.121567	0.0165934	0.076492	0.0555654	0.0362301	0.00294358	0.207517	0.00753355	0.325607	0.000599481	0.116322	0.0108261	0.09266	0.00700169	0.100932	0.00596262		0.164854	0.149852	0.149073	0.239314	0.145638	0.0280511	0.150167	0.0791333	0.128023	0.0227625	0.219177	0.0210996	0.197468	0.0114234	0.12972	0.0599024
0.119162	0.0264441	0.0834949	0.0528868	0.0439135	0.0196235	0.174644	0.0117176	0.191023	0.00465743	0.101151	0.0158804	0.0701852	0.00973742	0.334454	0.00771635		0.128309	0.0246575	0.0761254	0.0555654	0.0362279	0.00294358	0.207471	0.00753355	0.325612	0.000599481	0.116459	0.0108261	0.0924682	0.00700169	0.100883	0.00596262		0.165085	0.150252	0.188144	0.350778	0.145817	0.0280694	0.15036	0.0791533	0.128179	0.0228398	0.219467	0.0211176	0.197726	0.0113419	0.129885	0.0602535
0.119156	0.0264441	0.0836194	0.0528868	0.0436421	0.0164951	0.174681	0.0117176	0.191079	0.00465743	0.101038	0.0158804	0.0701882	0.00973742	0.334711	0.00806083		0.129132	0.0255879	0.0757589	0.0555654	0.0362257	0.00294358	0.207425	0.00753355	0.326097	0.000599481	0.116596	0.0107156	0.0925174	0.00700169	0.103674	0.00596262		0.165316	0.150479	0.188394	0.351919	0.145998	0.0281619	0.150544	0.0793061	0.128337	0.0228956	0.219765	0.0211481	0.197995	0.0112758	0.130056	0.0603637
0.119143	0.0264441	0.083744	0.0528868	0.0461128	0.0164951	0.174717	0.0117176	0.191135	0.00465743	0.100926	0.0158804	0.0701913	0.00973742	0.339145	0.00826751		0.130084	0.0262082	0.0758547	0.0555654	0.0362235	0.00294358	0.207379	0.00753355	0.326583	0.000599481	0.118921	0.0107156	0.0925667	0.00700169	0.106465	0.00596262		0.165959	0.151064	0.189139	0.353944	0.146595	0.0282219	0.151141	0.0797966	0.128849	0.0229039	0.220602	0.0212823	0.19876	0.0114575	0.130557	0.0602062
0.119129	0.0264441	0.083993	0.0527825	0.0477482	0.0164951	0.174754	0.0117176	0.19109	0.00465743	0.100814	0.0158804	0.0701943	0.00973742	0.341363	0.00826751		0.131986	0.0246575	0.0759504	0.0555654	0.0362212	0.00294358	0.207333	0.00753355	0.327068	0.000599481	0.121247	0.0107156	0.092616	0.00700169	0.109256	0.00596262		0.166181	0.151363	0.189368	0.354638	0.14678	0.0282519	0.151338	0.0798578	0.129012	0.0229614	0.220889	0.0212902	0.199021	0.0114961	0.130713	0.0606313
0.119115	0.0264441	0.0841176	0.0527825	0.0484947	0.0173483	0.17479	0.0117176	0.191046	0.00465743	0.100702	0.0158804	0.0701974	0.00973742	0.345797	0.00812972		0.132799	0.0206254	0.0760462	0.0555654	0.0363319	0.00294358	0.207287	0.00753355	0.327553	0.000599481	0.123573	0.0107156	0.0926653	0.00700169	0.112048	0.00596262		0.166406	0.151563	0.189609	0.355655	0.146959	0.0283079	0.151525	0.0799907	0.129174	0.0230337	0.221193	0.0212857	0.199295	0.0115038	0.130881	0.0609808
0.119102	0.0264441	0.0842421	0.0527825	0.0505849	0.0190547	0.174863	0.0116362	0.191002	0.00465743	0.100741	0.0158804	0.0702004	0.00973742	0.348015	0.00812972		0.13266	0.0184543	0.076142	0.0555654	0.0364427	0.00294358	0.207241	0.00753355	0.327285	0.000599481	0.130397	0.0120413	0.092851	0.00700169	0.120425	0.00719626		0.167254	0.152749	0.190597	0.359056	0.147736	0.0283822	0.152324	0.0805477	0.129861	0.0230863	0.222329	0.0214255	0.200305	0.0114752	0.131577	0.061694
0.119775	0.0264441	0.0843667	0.0527825	0.0500953	0.0247427	0.174899	0.0116362	0.190957	0.00465743	0.10078	0.0158804	0.0702035	0.00973742	0.352449	0.0085431		0.132381	0.0167485	0.0762377	0.0555654	0.0365534	0.00294358	0.207194	0.00753355	0.327016	0.000599481	0.132646	0.0120413	0.0930368	0.00700169	0.123218	0.00788162		0.167487	0.153017	0.190848	0.360139	0.147915	0.028467	0.152505	0.0806301	0.130018	0.0231586	0.222618	0.0214458	0.200574	0.011495	0.131748	0.0617443
0.120449	0.0264441	0.0842764	0.0527825	0.0502159	0.0250271	0.174935	0.0116362	0.191149	0.00465743	0.100819	0.0158804	0.0702612	0.00973742	0.355655	0.00895647		0.131635	0.0164383	0.0763335	0.0555654	0.0366641	0.00294358	0.207177	0.00753355	0.326747	0.000599481	0.134895	0.0122622	0.0932226	0.00700169	0.124906	0.0084299		0.168117	0.153599	0.191613	0.362576	0.14851	0.02851	0.153088	0.0812628	0.130521	0.0231537	0.223476	0.0214537	0.201354	0.0115446	0.132266	0.0618876
0.121123	0.0264441	0.0841862	0.0527825	0.0492246	0.0244583	0.175214	0.0116362	0.191341	0.00465743	0.100858	0.0158804	0.0703189	0.00973742	0.35886	0.00936985		0.130889	0.0164383	0.0764292	0.0555654	0.0367748	0.00294358	0.207159	0.00753355	0.326478	0.000799308	0.135592	0.0122622	0.0934084	0.00700169	0.126595	0.00884112		0.168332	0.153907	0.191842	0.363106	0.148697	0.02854	0.153291	0.0813505	0.130682	0.0231816	0.223754	0.0215349	0.201607	0.0115798	0.132424	0.0620198
0.121797	0.0264441	0.084096	0.0527825	0.0494404	0.0238895	0.175493	0.0116362	0.191533	0.00465743	0.100894	0.0158804	0.0703767	0.00973742	0.36527	0.0101277		0.130142	0.0162832	0.076525	0.0555654	0.0368856	0.00294358	0.207141	0.00753355	0.331383	0.000799308	0.136289	0.013146	0.0934901	0.00700169	0.128283	0.00897819		0.168559	0.154201	0.192083	0.36409	0.148872	0.0286247	0.153481	0.0814064	0.130838	0.0232605	0.224052	0.0215586	0.201871	0.0115985	0.13259	0.0621505
0.123197	0.0264441	0.0840058	0.0527825	0.0495701	0.0227519	0.176051	0.0115549	0.191725	0.00465743	0.100931	0.0158804	0.0704344	0.00973742	0.371681	0.0108167		0.129396	0.0161282	0.0765268	0.0555654	0.0369963	0.00294358	0.207124	0.00753355	0.336289	0.000699394	0.136986	0.013146	0.0935719	0.00700169	0.129971	0.0091838		0.169182	0.154905	0.192833	0.366738	0.149449	0.0287329	0.154086	0.0819194	0.131362	0.0232671	0.224933	0.0215755	0.202633	0.0115181	0.133122	0.0621946
0.124598	0.0264441	0.0839155	0.0527825	0.0502754	0.0218987	0.17633	0.0115549	0.191932	0.00465743	0.100967	0.0158804	0.0704922	0.00973742	0.374887	0.0104033		0.129403	0.0159731	0.0765285	0.0555654	0.037107	0.00294358	0.207106	0.00753355	0.341194	0.000699394	0.137683	0.013146	0.0936537	0.00700169	0.13166	0.00952648		0.169407	0.155292	0.193061	0.367303	0.149642	0.0287472	0.154293	0.0819686	0.131531	0.0233081	0.225202	0.0216443	0.202873	0.0115534	0.133285	0.0623079
0.125999	0.0264441	0.0838254	0.0527825	0.0510741	0.0207611	0.176609	0.0115549	0.192139	0.00465743	0.101004	0.0158804	0.07055	0.00973742	0.378221	0.0111611		0.12941	0.0159731	0.0765303	0.0555654	0.0370289	0.00294358	0.207088	0.00753355	0.346099	0.000899221	0.137784	0.0127041	0.0937354	0.00700169	0.133348	0.00945794		0.170274	0.156042	0.194072	0.371076	0.15041	0.0288854	0.155061	0.0825734	0.132201	0.0234495	0.226344	0.0217751	0.203935	0.0116933	0.133965	0.0627141
0.127399	0.0264441	0.0837352	0.0527825	0.0539383	0.0210455	0.176888	0.0115549	0.192346	0.00465743	0.101422	0.0158804	0.0706077	0.00973742	0.378349	0.01123		0.129417	0.0159731	0.0765321	0.0555654	0.0369507	0.00294358	0.207071	0.00753355	0.351507	0.000899221	0.137886	0.0127041	0.0938021	0.00700169	0.135037	0.00952648		0.170708	0.15666	0.194537	0.37236	0.150779	0.0289128	0.155462	0.082709	0.132531	0.0235021	0.226897	0.0218721	0.204455	0.0117263	0.134285	0.0626338
0.128303	0.0162271	0.083645	0.0527825	0.055262	0.0224675	0.177167	0.0115549	0.192553	0.00465743	0.101841	0.0158804	0.0706655	0.00973742	0.378607	0.0113678		0.129424	0.015818	0.0765339	0.0555654	0.0368725	0.00294358	0.207053	0.00753355	0.356915	0.00129888	0.137987	0.0128146	0.0938688	0.00700169	0.137014	0.00980062		0.171331	0.157295	0.195296	0.375537	0.151349	0.0290445	0.156045	0.0832141	0.13305	0.0235579	0.227795	0.0217447	0.205233	0.0117374	0.134823	0.0632352
0.130442	0.0326044	0.085382	0.0527825	0.0575931	0.0210455	0.179328	0.0115549	0.192623	0.00465743	0.102259	0.0158804	0.070669	0.00973742	0.378737	0.0113678		0.129311	0.015818	0.0765356	0.0555654	0.0367943	0.00294358	0.207078	0.00753355	0.362323	0.00129888	0.138089	0.0124831	0.0939355	0.00700169	0.137302	0.00980062		0.171545	0.157656	0.195535	0.376086	0.151549	0.0290418	0.156255	0.0833019	0.133219	0.0235596	0.228061	0.0218484	0.205473	0.0118211	0.134986	0.0634367
0.129868	0.0317029	0.087119	0.0527825	0.0569635	0.0264491	0.181488	0.0115549	0.192694	0.00465743	0.102678	0.0158804	0.0706725	0.00973742	0.378866	0.0113678		0.129197	0.015818	0.0765374	0.0555654	0.0367162	0.00294358	0.207103	0.00753355	0.368647	0.00189836	0.138174	0.0119308	0.0940022	0.00700169	0.137591	0.00993769		0.171773	0.158089	0.195773	0.37693	0.15173	0.0290744	0.15645	0.0833564	0.133375	0.0236023	0.228342	0.0219454	0.205729	0.0118376	0.135145	0.063687
0.128719	0.0298999	0.088856	0.0527825	0.0560837	0.0287242	0.185809	0.0114735	0.192764	0.0045604	0.102455	0.0158804	0.070676	0.00973742	0.379102	0.0107478		0.129084	0.015818	0.0765392	0.0556679	0.036638	0.00294358	0.207128	0.00753355	0.369564	0.00179844	0.138216	0.0119308	0.094037	0.00700169	0.137879	0.00993769		0.172427	0.158699	0.196528	0.37991	0.152294	0.0292439	0.157016	0.0838229	0.133873	0.0237025	0.229234	0.021995	0.206532	0.0117781	0.135659	0.0639673
0.128962	0.0298999	0.090593	0.0527825	0.0560837	0.0298618	0.194451	0.0138333	0.192834	0.0045604	0.102232	0.0158804	0.0706795	0.00973742	0.379091	0.0104722		0.128971	0.015818	0.0783214	0.0561805	0.0365598	0.00294358	0.207153	0.00753355	0.37048	0.00179844	0.138259	0.0120413	0.0940718	0.00700169	0.138168	0.00993769		0.172639	0.159002	0.196762	0.380357	0.152496	0.0292257	0.15722	0.0839718	0.134047	0.0237058	0.229507	0.0220413	0.206775	0.0118112	0.135819	0.0638177
0.129205	0.0288481	0.095804	0.0593542	0.0558148	0.0298618	0.194972	0.015949	0.192859	0.0045604	0.102008	0.0158804	0.0706829	0.00973742	0.379067	0.00978323		0.129038	0.015818	0.0818858	0.0566931	0.0364817	0.00294358	0.207178	0.00753355	0.371397	0.00179844	0.13848	0.0120413	0.0941067	0.00700169	0.138457	0.00973208		0.173508	0.159976	0.197733	0.38441	0.153255	0.029429	0.158002	0.0844809	0.134719	0.0238143	0.23068	0.0221665	0.207827	0.0118762	0.136507	0.0637957
0.129448	0.0288481	0.097541	0.0522609	0.0555559	0.029293	0.195232	0.0155421	0.192884	0.0045604	0.101785	0.0158804	0.0706864	0.00973742	0.379031	0.00971433		0.129106	0.015818	0.0890148	0.0607939	0.0364883	0.00294358	0.207204	0.00753355	0.371388	0.00179844	0.138591	0.0117099	0.0941415	0.00700169	0.139035	0.00925233		0.17372	0.160315	0.197979	0.385051	0.15346	0.0294095	0.158208	0.0846471	0.134896	0.0237864	0.230949	0.0222014	0.20807	0.0119346	0.136678	0.0636839
0.12969	0.0288481	0.0976595	0.065613	0.0561873	0.0250271	0.195493	0.0157862	0.192909	0.0045604	0.102044	0.0158804	0.0706899	0.00973742	0.378825	0.00985212		0.129173	0.015818	0.090797	0.0706357	0.0364949	0.00294358	0.207229	0.00753355	0.371379	0.00159862	0.138702	0.0119308	0.0941078	0.00700169	0.138921	0.00897819		0.173944	0.160665	0.198217	0.385721	0.153653	0.0293925	0.158407	0.084675	0.135055	0.023857	0.231219	0.0222792	0.20832	0.0119643	0.136839	0.0638649
0.131438	0.0289984	0.0977781	0.0676993	0.0561427	0.0230363	0.195753	0.0157862	0.192934	0.0045604	0.102303	0.0158804	0.0706934	0.00973742	0.378721	0.00985212		0.12924	0.015818	0.090709	0.0716609	0.0365015	0.00294358	0.207254	0.00753355	0.371362	0.00189836	0.138709	0.0118203	0.0940741	0.00700169	0.138808	0.00884112		0.174792	0.161491	0.199233	0.389353	0.154413	0.0295802	0.159175	0.0854513	0.135717	0.0239376	0.232377	0.0224067	0.209367	0.0120139	0.13753	0.0646001
0.133186	0.0298999	0.0978966	0.0689511	0.0560393	0.0210455	0.196274	0.0157862	0.193724	0.0045604	0.102562	0.0158804	0.0706663	0.00973742	0.378618	0.00985212		0.129266	0.015818	0.090621	0.0700206	0.0365081	0.00294358	0.207278	0.00753355	0.372037	0.00189836	0.138716	0.0118203	0.0940404	0.00700169	0.138694	0.00884112		0.175008	0.161842	0.199466	0.389883	0.154602	0.0295855	0.159391	0.0855855	0.135881	0.0239507	0.232656	0.022454	0.209618	0.0120337	0.137688	0.0647355
0.134933	0.0298999	0.0980152	0.0693683	0.056198	0.0190547	0.196534	0.0144843	0.194513	0.0045604	0.102821	0.0158804	0.0706393	0.00973742	0.378515	0.00985212		0.129291	0.015818	0.090533	0.0751465	0.0365147	0.00294358	0.207303	0.00753355	0.372374	0.000899221	0.138723	0.0118203	0.0940067	0.00700169	0.13858	0.00870405		0.175668	0.16265	0.200207	0.393245	0.155149	0.0297536	0.159974	0.0859524	0.136369	0.0240805	0.233545	0.0224326	0.210403	0.0119841	0.138211	0.0649748
0.13821	0.0440234	0.0981338	0.0693683	0.0556303	0.0184859	0.198099	0.0140774	0.195303	0.0045604	0.102798	0.0158804	0.0706122	0.00973742	0.378308	0.00978323		0.129317	0.015818	0.090445	0.0757617	0.0365213	0.00294358	0.207327	0.00753355	0.372712	0.000899221	0.13873	0.0118203	0.0940288	0.00700169	0.138467	0.00870405		0.175873	0.162924	0.200457	0.394036	0.155351	0.0297654	0.160177	0.0861252	0.136546	0.0240624	0.233814	0.0224236	0.210641	0.0119996	0.138382	0.0648914
0.13872	0.0395159	0.0982524	0.0691597	0.0555657	0.0184859	0.199663	0.0135892	0.196092	0.0045604	0.102775	0.0158804	0.0705851	0.00973742	0.378205	0.00978323		0.129342	0.015818	0.0901811	0.0751465	0.0365279	0.00294358	0.207352	0.00753355	0.372864	0.000799308	0.139157	0.0118203	0.0940509	0.00700169	0.138353	0.00856698		0.176091	0.163254	0.200693	0.394573	0.155551	0.0297549	0.160385	0.0862475	0.136719	0.0240707	0.234081	0.022498	0.210879	0.0120073	0.13854	0.0648929
0.138699	0.0395159	0.098371	0.0686381	0.0551181	0.0182015	0.204356	0.0122872	0.198097	0.0045604	0.102752	0.0158804	0.070558	0.00973742	0.378067	0.00978323		0.129234	0.015818	0.091533	0.0712508	0.0365345	0.00294358	0.207377	0.00753355	0.373016	0.000599481	0.139585	0.0118203	0.094073	0.00700169	0.138239	0.00856698		0.176755	0.163968	0.201438	0.397895	0.156107	0.0299153	0.160949	0.0865865	0.137213	0.0242399	0.234958	0.0225758	0.211687	0.0119103	0.139049	0.0657997
0.138678	0.0402672	0.0984896	0.0684295	0.0549361	0.0182015	0.20592	0.0122058	0.200101	0.0045604	0.102729	0.0158804	0.070531	0.00973742	0.377929	0.00978323		0.129125	0.015818	0.092013	0.0716609	0.036492	0.00294358	0.207401	0.00753355	0.373168	0.000599481	0.140013	0.0118203	0.0940951	0.00700169	0.138125	0.00856698		0.176958	0.164193	0.201694	0.39861	0.156309	0.029927	0.161149	0.0867779	0.137395	0.024235	0.235242	0.0225905	0.211943	0.0118387	0.139224	0.0658092
0.138657	0.0390652	0.0996554	0.0680122	0.0548136	0.0179171	0.207484	0.0126941	0.202106	0.0045604	0.102729	0.0158804	0.0705039	0.00973742	0.377654	0.00978323		0.129017	0.015818	0.0924931	0.0715584	0.0364495	0.00294358	0.207426	0.00753355	0.37332	0.000599481	0.14044	0.0117099	0.0941149	0.00700169	0.138023	0.00856698		0.177169	0.164517	0.201928	0.398927	0.156505	0.0299074	0.161358	0.0869015	0.13757	0.0242071	0.235512	0.0226661	0.212194	0.0118828	0.139387	0.0657273
0.138636	0.044925	0.103153	0.067282	0.0556152	0.0179171	0.209048	0.0129382	0.204027	0.00572476	0.102729	0.0158804	0.0704768	0.00973742	0.377517	0.00971433		0.128908	0.015818	0.0929731	0.0707382	0.036407	0.00294358	0.20745	0.00753355	0.37592	0.000499567	0.140072	0.0117099	0.0941346	0.00700169	0.137921	0.00863551		0.177825	0.165308	0.20266	0.40203	0.157052	0.030043	0.161933	0.0872538	0.138059	0.0243122	0.236398	0.0227653	0.212995	0.0120635	0.139905	0.0662957
0.138135	0.0359099	0.104319	0.0671777	0.0568921	0.0179171	0.209029	0.0134264	0.203984	0.00669505	0.10273	0.0158804	0.0704359	0.00973742	0.377379	0.00971433		0.128684	0.015818	0.0934531	0.0707382	0.0363645	0.00294358	0.209026	0.00753355	0.37852	0.000499567	0.139703	0.0117099	0.0941544	0.00700169	0.137819	0.00863551		0.178024	0.165532	0.202919	0.402995	0.157252	0.0300991	0.162136	0.0874611	0.138233	0.0243336	0.236682	0.0227732	0.213248	0.0120932	0.140083	0.066409
0.137635	0.0359099	0.105485	0.067282	0.0571529	0.0176327	0.208991	0.0172509	0.203942	0.00669505	0.10273	0.0158804	0.0703949	0.00973742	0.377241	0.00971433		0.128461	0.015818	0.0951953	0.0710458	0.0363221	0.00294358	0.210601	0.00753355	0.38112	0.000499567	0.139335	0.0117099	0.0941742	0.00700169	0.137716	0.00863551		0.17891	0.166762	0.203892	0.40658	0.158005	0.0302151	0.162914	0.087933	0.138888	0.0244503	0.237823	0.0228679	0.214284	0.012069	0.140742	0.0668829
0.137134	0.0359099	0.107818	0.0702028	0.0571529	0.0176327	0.208953	0.0173323	0.203907	0.00659802	0.103341	0.0158804	0.070354	0.00973742	0.377104	0.00971433		0.128237	0.015818	0.0964574	0.061409	0.0362796	0.00294358	0.212177	0.00753355	0.383721	0.000499567	0.138966	0.0115994	0.0941707	0.00700169	0.137614	0.00863551		0.179113	0.166928	0.204146	0.407599	0.158197	0.0302633	0.163112	0.0881523	0.139062	0.0244552	0.238124	0.0228724	0.214548	0.0120205	0.140917	0.0669789
0.136634	0.0329049	0.107961	0.0727063	0.0571529	0.0176327	0.208914	0.0162745	0.203872	0.00659802	0.103952	0.0158804	0.0703131	0.00973742	0.377669	0.00971433		0.128013	0.015818	0.0977196	0.0757617	0.0362371	0.00294358	0.213753	0.00753355	0.387601	0.000499567	0.138967	0.0115994	0.0941672	0.00700169	0.137512	0.00863551		0.179325	0.167241	0.204387	0.408186	0.158397	0.030292	0.16332	0.0883491	0.13924	0.0244306	0.238408	0.0229243	0.214793	0.0120436	0.141083	0.0669254
0.136555	0.0329049	0.108246	0.0775047	0.0574052	0.0176327	0.211222	0.0153794	0.203837	0.00562773	0.105173	0.0157619	0.0702721	0.00973742	0.378234	0.00971433		0.127949	0.015818	0.104137	0.0900118	0.0361946	0.00294358	0.215329	0.00753355	0.391482	0.000499567	0.138967	0.0115994	0.0941637	0.00700169	0.137409	0.00863551		0.180198	0.168299	0.205353	0.412426	0.159162	0.0304667	0.164096	0.0887585	0.139905	0.0245555	0.239561	0.0229886	0.215835	0.0121274	0.141764	0.0670781
0.136475	0.0320034	0.108389	0.0831377	0.0573	0.0176327	0.213549	0.0149725	0.203802	0.00562773	0.105854	0.016473	0.0702312	0.00973742	0.378799	0.00971433		0.127885	0.015818	0.104244	0.0900118	0.036168	0.00294358	0.216905	0.00744695	0.395363	0.000899221	0.138968	0.0115994	0.0941602	0.00700169	0.137307	0.00863551		0.180408	0.168619	0.205611	0.413324	0.159367	0.0304484	0.164299	0.0889486	0.140082	0.0245407	0.239831	0.023027	0.216072	0.0122133	0.141935	0.0670765
0.136396	0.0320034	0.108532	0.0785479	0.0571935	0.0176327	0.215877	0.0147284	0.205146	0.00572476	0.107215	0.0178951	0.0701903	0.00973742	0.379364	0.00971433		0.127821	0.015818	0.104349	0.0819128	0.0361413	0.00294358	0.218482	0.00744695	0.399244	0.00139879	0.138969	0.0115994	0.0941728	0.00700169	0.137459	0.00863551		0.181081	0.169509	0.206346	0.41595	0.159924	0.0305645	0.164866	0.0892742	0.140563	0.0246689	0.240688	0.0231758	0.216868	0.0122838	0.142419	0.06767
0.136316	0.0320034	0.108675	0.0797996	0.0571864	0.0176327	0.218204	0.0144029	0.206489	0.00514258	0.107896	0.0208579	0.0701494	0.00973742	0.379929	0.00971433		0.127756	0.015818	0.10408	0.0819128	0.0361147	0.00294358	0.220058	0.00736036	0.401453	0.00169853	0.139145	0.0115994	0.0941854	0.00700169	0.13761	0.00863551		0.181286	0.169664	0.206609	0.417094	0.160114	0.0306127	0.165059	0.0895188	0.140732	0.0247231	0.240987	0.0231454	0.217137	0.0122441	0.142602	0.0678574
0.136625	0.0314024	0.108962	0.0785479	0.0572109	0.0176327	0.222858	0.0141588	0.207833	0.00504555	0.108181	0.022043	0.0701752	0.00973742	0.380494	0.00971433		0.127765	0.015818	0.103812	0.0819128	0.0360881	0.00294358	0.220429	0.00987154	0.405871	0.00189836	0.139322	0.0114889	0.0941979	0.00700169	0.137762	0.00863551		0.181487	0.169914	0.20686	0.417736	0.160311	0.0306336	0.165267	0.0897847	0.14091	0.0247214	0.24127	0.0231296	0.217385	0.0122904	0.142781	0.0679833
0.136934	0.0314024	0.109041	0.0831377	0.0576268	0.0176327	0.227512	0.0154607	0.209177	0.00504555	0.108467	0.0223985	0.0702009	0.00973742	0.381059	0.00971433		0.127774	0.015818	0.103543	0.0819128	0.0360615	0.00294358	0.220614	0.0103045	0.408081	0.00279758	0.139499	0.0114889	0.0942105	0.00700169	0.137913	0.00863551		0.182151	0.1709	0.207568	0.42027	0.160865	0.0307535	0.165868	0.0900718	0.141392	0.0248332	0.242134	0.0232807	0.21815	0.0122607	0.143295	0.067914
0.137552	0.0308014	0.109161	0.0768789	0.0577577	0.0173483	0.228512	0.0178205	0.211445	0.00504555	0.108752	0.0221615	0.0702267	0.00973742	0.381623	0.00971433		0.127783	0.015818	0.103275	0.0819128	0.0360349	0.00294358	0.220707	0.00943858	0.408389	0.0021981	0.139676	0.0114889	0.0941942	0.00700169	0.138065	0.00863551		0.18236	0.171054	0.207826	0.421576	0.161061	0.0307835	0.166063	0.0902605	0.141561	0.0248694	0.242435	0.0232503	0.218411	0.0122265	0.143482	0.0677865
0.137156	0.0308014	0.109201	0.0757314	0.0584557	0.0173483	0.229512	0.019448	0.213713	0.00504555	0.109038	0.0214504	0.0702524	0.00973742	0.38178	0.00971433		0.127792	0.015818	0.103007	0.0819128	0.0360084	0.00294358	0.2208	0.00874584	0.408698	0.0021981	0.139673	0.0114889	0.0941779	0.00700169	0.138216	0.00863551		0.182565	0.171318	0.208082	0.422535	0.161265	0.030803	0.166265	0.0904599	0.14174	0.0248726	0.242713	0.0232457	0.218656	0.0122518	0.143662	0.0675897
0.13676	0.0306511	0.109241	0.0755228	0.0584549	0.0173483	0.230012	0.019448	0.215982	0.00572476	0.108889	0.0206208	0.0702782	0.00973742	0.381937	0.00971433		0.127747	0.015818	0.102738	0.0819128	0.0359818	0.00294358	0.22333	0.00943858	0.409007	0.0021981	0.13967	0.0114889	0.0941616	0.00700169	0.138368	0.00863551		0.183238	0.172299	0.208807	0.425154	0.161827	0.0308591	0.166851	0.0908069	0.142231	0.0250156	0.24355	0.0234533	0.219421	0.0124513	0.144145	0.0682336
0.136364	0.0306511	0.109281	0.0753142	0.058679	0.0173483	0.230512	0.0192039	0.218251	0.00514258	0.10859	0.0193172	0.070304	0.00973742	0.382094	0.00971433		0.127703	0.015818	0.102688	0.0819128	0.0360299	0.00294358	0.22586	0.00822629	0.409325	0.00279758	0.139668	0.0114889	0.0941452	0.00700169	0.13852	0.00856698		0.18345	0.172427	0.209061	0.426368	0.162016	0.0309021	0.167039	0.0910249	0.142404	0.0249942	0.243851	0.0234916	0.219703	0.0124634	0.144318	0.0682966
0.135967	0.0306511	0.109275	0.0752099	0.0586541	0.0173483	0.231012	0.0187156	0.217714	0.00611287	0.108441	0.0189617	0.0703297	0.00973742	0.38225	0.00971433		0.127659	0.015818	0.102638	0.0819128	0.036078	0.00294358	0.230921	0.00779332	0.409332	0.00189836	0.139665	0.0114889	0.0941355	0.00700169	0.138532	0.00856698		0.1843	0.173591	0.210027	0.42981	0.16278	0.0310468	0.167841	0.0915951	0.143084	0.025083	0.244967	0.0236055	0.220731	0.0124524	0.144994	0.0673174
0.135741	0.0306511	0.109263	0.0751055	0.0593238	0.0173483	0.231618	0.0174137	0.217176	0.00640396	0.111293	0.0186062	0.0703555	0.00973742	0.382407	0.00971433		0.127616	0.015818	0.102588	0.0819128	0.0361261	0.00294358	0.233451	0.00857266	0.40934	0.00189836	0.139532	0.0114889	0.0941257	0.00700169	0.138544	0.00856698		0.184516	0.173816	0.210283	0.431225	0.162969	0.0310924	0.168028	0.0917573	0.14325	0.0251027	0.245271	0.0235931	0.221003	0.012351	0.145172	0.0677802
0.135514	0.0306511	0.109251	0.0750012	0.0600402	0.0173483	0.23183	0.0164372	0.216639	0.00630693	0.114145	0.0184877	0.070823	0.00973742	0.382564	0.00971433		0.127627	0.015818	0.102538	0.0819128	0.0361741	0.00294358	0.235982	0.00796651	0.409349	0.00189836	0.139399	0.0114889	0.094116	0.00700169	0.138556	0.00856698		0.184721	0.173995	0.210548	0.432423	0.163165	0.0311094	0.168224	0.0919354	0.14342	0.0251652	0.245566	0.0235965	0.221256	0.0123422	0.145351	0.0681407
0.135288	0.0306511	0.109245	0.0750012	0.0600708	0.0173483	0.232042	0.0158676	0.216101	0.00659802	0.116997	0.0187247	0.0712905	0.00973742	0.382721	0.00971433		0.127637	0.015818	0.102488	0.0819128	0.0362222	0.00294358	0.240839	0.00987154	0.408783	0.00189836	0.139266	0.0114889	0.0941062	0.00700169	0.138568	0.00856698		0.185597	0.175295	0.21151	0.435424	0.163908	0.0312554	0.168996	0.0922797	0.144077	0.0252802	0.246719	0.0237961	0.222297	0.0125493	0.146009	0.068772
0.135061	0.0306511	0.109239	0.0750012	0.0606034	0.0173483	0.232148	0.0157048	0.216055	0.00562773	0.119849	0.0188432	0.0717581	0.00973742	0.382877	0.00971433		0.127647	0.015818	0.102438	0.0819128	0.0362703	0.00294358	0.240429	0.0111704	0.408216	0.0014987	0.139133	0.0113784	0.094116	0.00700169	0.13858	0.00856698		0.185804	0.175446	0.211768	0.436691	0.164103	0.0313036	0.169196	0.0924791	0.144251	0.0253131	0.247023	0.0237465	0.222563	0.0125857	0.146186	0.0688366
0.135321	0.0306511	0.109233	0.0748969	0.0604592	0.0173483	0.232254	0.0155421	0.216008	0.00562773	0.11933	0.0209764	0.0722256	0.00973742	0.382935	0.00964543		0.127658	0.015818	0.102388	0.0819128	0.0363184	0.00294358	0.240224	0.0106509	0.407084	0.00189836	0.139086	0.0113784	0.0941257	0.00700169	0.138593	0.00856698		0.186453	0.176513	0.212469	0.438995	0.164682	0.031374	0.169815	0.0929642	0.14476	0.0253279	0.247861	0.0239348	0.22331	0.0126892	0.146676	0.0691892
0.13558	0.0306511	0.109337	0.0747926	0.0600697	0.0173483	0.23236	0.0161931	0.215962	0.00562773	0.119071	0.0154064	0.0726931	0.00973742	0.382992	0.00964543		0.128369	0.015818	0.102338	0.0819128	0.0363665	0.00294358	0.24002	0.0104777	0.407102	0.00129888	0.13904	0.0113784	0.0941354	0.00700169	0.138605	0.00856698		0.186682	0.176768	0.212717	0.440421	0.16487	0.0314392	0.17	0.0931344	0.144923	0.025387	0.248156	0.0239247	0.223579	0.0126661	0.146848	0.0693734
0.13584	0.0306511	0.109389	0.0747926	0.0605032	0.0173483	0.232196	0.0152166	0.215915	0.00562773	0.119082	0.0208579	0.0731607	0.00973742	0.38305	0.00964543		0.129081	0.015818	0.10229	0.0819128	0.0370339	0.00294358	0.239613	0.00987154	0.40712	0.00129888	0.138993	0.0113784	0.0941451	0.00700169	0.138617	0.00856698		0.186895	0.176929	0.212978	0.441906	0.165069	0.0314718	0.170194	0.0933497	0.145092	0.0254067	0.248449	0.0238897	0.223842	0.0126121	0.147026	0.0695639
0.1361	0.0306511	0.109442	0.0747926	0.0603974	0.0173483	0.232032	0.0150539	0.216537	0.00475446	0.119352	0.0203838	0.0736282	0.0113853	0.383107	0.00964543		0.129792	0.015818	0.102241	0.0819128	0.0377013	0.00294358	0.239411	0.00978495	0.407139	0.00119896	0.138946	0.0113784	0.0971112	0.00661271	0.138624	0.00856698		0.187549	0.177927	0.213718	0.444426	0.165646	0.031533	0.170784	0.0937352	0.145596	0.0254248	0.249274	0.0240397	0.224605	0.0124061	0.147525	0.0701322
0.136104	0.0306511	0.109494	0.0747926	0.0603158	0.0173483	0.231867	0.0148911	0.217159	0.00475446	0.119892	0.0194357	0.0742453	0.013183	0.383164	0.00964543		0.130504	0.015818	0.102192	0.0819128	0.0383688	0.00294358	0.24275	0.00952517	0.407157	0.00119896	0.138869	0.0113784	0.0985943	0.00739067	0.138631	0.00856698		0.187778	0.178154	0.213969	0.445613	0.165827	0.0315865	0.170963	0.0938628	0.145757	0.0255119	0.249576	0.024042	0.224881	0.0124138	0.147696	0.0702094
0.136108	0.0306511	0.109547	0.0747926	0.0603333	0.0173483	0.231539	0.0147284	0.217782	0.00475446	0.121179	0.0191987	0.0743948	0.013183	0.383222	0.00964543		0.130554	0.015818	0.102144	0.0819128	0.0390363	0.00294358	0.24609	0.0102179	0.40702	0.00119896	0.138791	0.0113784	0.100077	0.00661271	0.138639	0.00856698		0.187983	0.178245	0.214227	0.446769	0.166019	0.0316178	0.171149	0.0940954	0.145928	0.0255234	0.249885	0.0240194	0.225152	0.0124524	0.147876	0.0701559
0.136112	0.0305009	0.1096	0.0747926	0.0597684	0.0173483	0.231375	0.0147284	0.218404	0.00475446	0.122465	0.0188432	0.0745444	0.0137822	0.383279	0.00964543		0.130605	0.015818	0.102095	0.0819128	0.0397038	0.00294358	0.24943	0.0092654	0.406884	0.00119896	0.138714	0.0113784	0.103531	0.00648305	0.138646	0.00856698		0.188839	0.179561	0.215191	0.450214	0.16678	0.0317612	0.171957	0.094566	0.14659	0.0256565	0.251018	0.0242258	0.226158	0.012676	0.148557	0.0702251
0.136117	0.0305009	0.109654	0.0747926	0.0595571	0.0173483	0.231046	0.014647	0.221354	0.00475446	0.123752	0.0188432	0.0746939	0.0137822	0.383337	0.00964543		0.130655	0.015818	0.102046	0.0819128	0.0403713	0.00294358	0.252769	0.00943858	0.406748	0.00119896	0.138636	0.0113784	0.105257	0.00881694	0.138653	0.00856698		0.189262	0.179987	0.215712	0.452902	0.16717	0.0318381	0.172344	0.0949249	0.146926	0.0256631	0.251606	0.0242201	0.226674	0.0127057	0.148909	0.0702676
0.136115	0.0305009	0.109519	0.0746883	0.0600374	0.0173483	0.231191	0.0145656	0.224304	0.00562773	0.125038	0.0193172	0.0748434	0.0137822	0.383315	0.00964543		0.130705	0.015818	0.101998	0.0819128	0.0410389	0.00294358	0.262789	0.0119498	0.406612	0.00119896	0.138817	0.0113784	0.107207	0.0101136	0.13866	0.00856698		0.189927	0.180983	0.216427	0.455197	0.167731	0.0319202	0.172945	0.095216	0.147427	0.0257535	0.252443	0.0243871	0.227434	0.0127851	0.149394	0.071069
0.136113	0.0305009	0.109452	0.074584	0.0603289	0.0173483	0.231336	0.0144843	0.227254	0.00562773	0.125617	0.0213319	0.0749929	0.014681	0.383293	0.00964543		0.130801	0.015818	0.101949	0.0818103	0.0442455	0.00640662	0.266128	0.01169	0.406603	0.00119896	0.138998	0.0113784	0.10743	0.0102432	0.138668	0.00856698		0.190138	0.181137	0.216678	0.456527	0.167915	0.031975	0.173134	0.095422	0.147596	0.0257781	0.252744	0.0243949	0.227713	0.0126617	0.149569	0.0713807
0.136112	0.0305009	0.109385	0.074584	0.0600063	0.0173483	0.23148	0.0144843	0.230204	0.00562773	0.125907	0.0226355	0.0751425	0.013183	0.383271	0.00964543		0.130896	0.015818	0.102274	0.0818103	0.0441343	0.00675292	0.266296	0.0118632	0.406594	0.00109905	0.13918	0.0113784	0.107653	0.0102432	0.138675	0.00856698		0.190337	0.181316	0.216934	0.457752	0.168115	0.0320258	0.173332	0.0956135	0.147776	0.0258028	0.253037	0.0243825	0.227977	0.0125846	0.14975	0.071579
0.13611	0.0305009	0.109318	0.074584	0.0595181	0.0173483	0.231625	0.0144029	0.230186	0.00659802	0.126196	0.0235836	0.075292	0.0133328	0.383249	0.00964543		0.130992	0.015818	0.1026	0.0818103	0.044016	0.00675292	0.266465	0.0120364	0.406585	0.00109905	0.139361	0.0113784	0.107858	0.0102432	0.138788	0.00856698		0.19099	0.182447	0.217644	0.460307	0.168693	0.032121	0.173931	0.0959657	0.148278	0.0258784	0.253851	0.0244807	0.228734	0.0127663	0.150253	0.0715727
0.136094	0.0305009	0.109251	0.074584	0.060054	0.0173483	0.231769	0.0144029	0.230177	0.00659802	0.125852	0.0235836	0.0762214	0.0118347	0.383227	0.00964543		0.131087	0.015818	0.102925	0.0818103	0.0438979	0.00675292	0.266633	0.0119498	0.406576	0.00109905	0.139315	0.0113784	0.107839	0.0102432	0.1389	0.00856698		0.19121	0.182673	0.217903	0.461794	0.16888	0.0321796	0.174114	0.0961079	0.148439	0.0259211	0.254147	0.0245077	0.229008	0.0127663	0.150426	0.0717003
0.136079	0.0305009	0.109184	0.074584	0.0595181	0.0173483	0.231914	0.0143215	0.230167	0.00659802	0.125508	0.0231096	0.0780802	0.0104864	0.383205	0.00964543		0.131004	0.015818	0.10325	0.0818103	0.0437798	0.00675292	0.266801	0.0117766	0.406193	0.00109905	0.139269	0.0113784	0.10782	0.0101136	0.139013	0.00856698		0.191415	0.182816	0.218171	0.463139	0.169072	0.0322018	0.174308	0.0962701	0.14861	0.0259556	0.254451	0.024475	0.229271	0.0127674	0.150606	0.0717443
0.136064	0.0305009	0.109118	0.074584	0.0588992	0.0173483	0.232059	0.0143215	0.230296	0.00659802	0.125164	0.0235836	0.0808684	0.0130332	0.383183	0.00964543		0.130921	0.015818	0.103576	0.0818103	0.0436619	0.00640662	0.267306	0.0111704	0.40581	0.00109905	0.139223	0.0113784	0.107801	0.0101136	0.139126	0.00856698		0.192058	0.183846	0.218898	0.465078	0.169636	0.0322552	0.17491	0.0967553	0.149109	0.0260033	0.2553	0.024687	0.230034	0.012904	0.151095	0.0719569
0.136048	0.0305009	0.109145	0.0744797	0.0584783	0.0173483	0.232203	0.0143215	0.230425	0.00659802	0.12482	0.0214504	0.0827273	0.0134826	0.383161	0.00964543		0.130838	0.015818	0.103901	0.0818103	0.043708	0.00675292	0.267475	0.0104777	0.405427	0.00109905	0.139177	0.0113784	0.107797	0.00881694	0.139239	0.00856698		0.19228	0.184132	0.219139	0.46614	0.169813	0.0323361	0.175094	0.0969214	0.149271	0.026074	0.255607	0.0246893	0.230313	0.0128589	0.151265	0.0721552
0.136069	0.0305009	0.109159	0.0744797	0.0588247	0.0173483	0.232246	0.0143215	0.230553	0.00659802	0.124981	0.0209764	0.0831836	0.0134826	0.383002	0.00964543		0.130755	0.015818	0.104227	0.0817078	0.043754	0.00606031	0.267404	0.0103045	0.405044	0.00109905	0.13925	0.0113784	0.107792	0.00868728	0.139352	0.00856698		0.193141	0.185409	0	0.000100697	0.170595	0.0324169	0.175906	0.0975502	0.149953	0.0261331	0.256745	0.0247547	0.231315	0.0129294	0.151937	0.0721159
0.13609	0.0305009	0.109173	0.0744797	0.0588709	0.0173483	0.232288	0.0143215	0.230682	0.00562773	0.125142	0.0206208	0.0836399	0.013183	0.382842	0.00964543		0.130357	0.015818	0.104552	0.0817078	0.0438001	0.00675292	0.267369	0.0103045	0.40512	0.00109905	0.139323	0.0113784	0.107787	0.00868728	0.139465	0.00856698		0.193374	0.185711	2.45881e-06	3.09837e-05	0.170781	0.032486	0.17609	0.0976685	0.150114	0.0261808	0.257038	0.0248134	0.231579	0.0129768	0.152103	0.0724276
0.13611	0.0305009	0.109187	0.0744797	0.0588847	0.0173483	0.23233	0.0143215	0.231202	0.00543367	0.125464	0.0205023	0.0840963	0.013183	0.382683	0.00964543		0.129958	0.015818	0.104558	0.0817078	0.0438462	0.00571401	0.267333	0.0103045	0.405196	0.00109905	0.139396	0.0113784	0.111221	0.00816864	0.139578	0.00856698		0.19359	0.185864	0.000312269	0.00215182	0.170976	0.0325186	0.176279	0.0978785	0.150283	0.0262301	0.257336	0.0248325	0.23185	0.012969	0.15228	0.0728526
0.136131	0.0305009	0.109201	0.0744797	0.0588979	0.0173483	0.232372	0.0143215	0.231721	0.00533664	0.125486	0.0203838	0.0845527	0.013183	0.382524	0.00964543		0.12956	0.015818	0.104564	0.0817078	0.0438923	0.00571401	0.267298	0.0102179	0.405272	0.0810298	0.139469	0.0113784	0.114659	0.00790932	0.139538	0.00856698		0.194224	0.186796	0.000609786	0.00332455	0.171557	0.0325864	0.176868	0.0984049	0.150789	0.0262728	0.258167	0.0249983	0.232615	0.0130351	0.152792	0.073199
0.136293	0.0305009	0.109228	0.0743753	0.0586079	0.0173483	0.232415	0.0142401	0.23224	0.00572476	0.125508	0.0203838	0.085009	0.0116849	0.382365	0.00964543		0.129161	0.015818	0.10457	0.0817078	0.0439846	0.00657977	0.267227	0.0102179	0.405348	0.0810298	0.13943	0.0113784	0.116467	0.00790932	0.139499	0.00856698		0.19466	0.187243	0.000890091	0.00442138	0.171921	0.0327115	0.177238	0.0987412	0.151119	0.0263484	0.258775	0.0249318	0.233158	0.0129129	0.15314	0.0733076
0.136454	0.0305009	0.109222	0.0743753	0.058605	0.0173483	0.232457	0.0142401	0.23276	0.00514258	0.12553	0.0203838	0.0854654	0.0116849	0.382206	0.00964543		0.129342	0.015818	0.104576	0.0817078	0.0440307	0.00519455	0.267192	0.0102179	0.405482	0.00109905	0.139391	0.0113784	0.118275	0.00868728	0.139459	0.00856698		0.195292	0.188268	0.00159823	0.00663207	0.17251	0.0327532	0.177864	0.0991918	0.15163	0.0263763	0.259607	0.0250761	0.233902	0.0130142	0.153651	0.0738523
0.136616	0.0305009	0.109217	0.0743753	0.0583574	0.0173483	0.232499	0.0142401	0.234143	0.00504555	0.125724	0.0201468	0.0859218	0.0104864	0.382047	0.00964543		0.129522	0.015818	0.104582	0.0817078	0.0446319	0.00657977	0.266612	0.0101313	0.405616	0.0810298	0.139352	0.0113784	0.120083	0.00868728	0.139419	0.00856698		0.195523	0.188655	0.00184411	0.00716344	0.172691	0.0328445	0.178051	0.0992237	0.151781	0.0264684	0.259894	0.0251393	0.234163	0.0130539	0.153819	0.0740538
0.136777	0.0305009	0.109211	0.0743753	0.0589278	0.0173483	0.232541	0.0142401	0.235526	0.00504555	0.125895	0.0201468	0.0863783	0.0116849	0.381888	0.00964543		0.129702	0.015818	0.104588	0.0817078	0.0464353	0.0046751	0.266322	0.0101313	0.405749	0.000999135	0.139313	0.0113784	0.12279	0.00998389	0.13938	0.00856698		0.195748	0.188866	0.0020777	0.0077072	0.172881	0.0328953	0.178236	0.0993899	0.151941	0.0265094	0.260195	0.0251483	0.234432	0.0130748	0.153993	0.0742302
0.136655	0.0305009	0.109205	0.0743753	0.0592633	0.0173483	0.232639	0.0142401	0.23691	0.00572476	0.126238	0.0201468	0.0865572	0.0116849	0.381925	0.00964543		0.129882	0.015818	0.104594	0.0817078	0.0470365	0.0046751	0.266032	0.0101313	0.405883	0.000999135	0.139103	0.0113784	0.123689	0.0103729	0.13934	0.00856698		0.196378	0.189688	0.00278338	0.0094268	0.17346	0.0329344	0.178839	0.0999189	0.152459	0.0265029	0.261041	0.025243	0.235181	0.0131971	0.154492	0.0743451
0.136532	0.0305009	0.1092	0.0743753	0.0592297	0.0173483	0.232736	0.0142401	0.238293	0.00572476	0.126047	0.0201468	0.0867362	0.0118347	0.381963	0.00964543		0.130727	0.015818	0.1046	0.0817078	0.0476376	0.0046751	0.265743	0.0101313	0.406057	0.0809299	0.138893	0.0113784	0.124588	0.0103729	0.1393	0.00856698		0.196604	0.19007	0.00303664	0.00996127	0.173638	0.0330035	0.179033	0.0999973	0.152621	0.0265883	0.261331	0.0252915	0.235442	0.0132026	0.154655	0.0744632
0.13641	0.0305009	0.109194	0.0743753	0.0592388	0.0173483	0.232931	0.0141588	0.238306	0.00659802	0.125856	0.0201468	0.0869152	0.0133328	0.382001	0.00964543		0.131573	0.015818	0.104599	0.0817078	0.0488399	0.00450195	0.265453	0.0101313	0.406231	0.0809299	0.138684	0.0113784	0.125487	0.0103729	0.139261	0.00856698		0.196826	0.190314	0.0032776	0.0104446	0.173821	0.0330713	0.179224	0.100173	0.152794	0.0266245	0.261632	0.0253073	0.235716	0.0131817	0.154831	0.074586
0.136287	0.0305009	0.109183	0.074271	0.0593369	0.0173483	0.233028	0.0141588	0.23831	0.00659802	0.125665	0.0201468	0.0870941	0.0148308	0.382039	0.00964543		0.132418	0.015818	0.104598	0.0817078	0.0487364	0.00450195	0.265163	0.0100447	0.406406	0.0809299	0.138475	0.0113784	0.1255	0.0103729	0.139225	0.00849844		0.197452	0.191163	0.00398328	0.0118002	0.174421	0.0331365	0.179831	0.100712	0.153312	0.0266426	0.262458	0.0254494	0.236475	0.0131795	0.155351	0.0747481
0.13635	0.0305009	0.109182	0.074271	0.0591541	0.0173483	0.233126	0.0141588	0.238765	0.0062099	0.125361	0.0200283	0.0872732	0.0148308	0.382077	0.00964543		0.133263	0.015818	0.104597	0.0817078	0.0485299	0.00432879	0.264873	0.0100447	0.40658	0.0809299	0.138451	0.0113784	0.125542	0.0108915	0.13919	0.00849844		0.197676	0.191587	0.00424146	0.0122277	0.174604	0.0331978	0.180022	0.100778	0.153467	0.0267017	0.262736	0.0255284	0.236739	0.0132357	0.155512	0.0749969
0.136413	0.0305009	0.109181	0.074271	0.0590813	0.0173483	0.233223	0.0141588	0.240131	0.00572476	0.125248	0.0200283	0.0876312	0.0145312	0.382115	0.00964543		0.134515	0.015818	0.104596	0.0816053	0.0481183	0.00657977	0.264656	0.0100447	0.406765	0.0809299	0.138427	0.0113784	0.125156	0.0108915	0.139155	0.00849844		0.198516	0.192604	0.00449225	0.0126383	0.175366	0.0333073	0.180806	0.101675	0.154146	0.0267527	0.263903	0.025578	0.237778	0.0132224	0.156196	0.0753463
0.136476	0.0305009	0.10918	0.074271	0.0590509	0.0173483	0.233321	0.0141588	0.239704	0.00562773	0.125134	0.0200283	0.0878102	0.0145312	0.382153	0.00964543		0.135768	0.015818	0.104595	0.0816053	0.0480157	0.00623346	0.264438	0.0100447	0.406951	0.0809299	0.138404	0.011268	0.124384	0.00920593	0.13912	0.00849844		0.198738	0.193058	0.00519302	0.0139504	0.175545	0.0333477	0.181004	0.101761	0.154307	0.0268003	0.264193	0.0256175	0.238039	0.013131	0.156357	0.0754581
0.136539	0.0305009	0.109179	0.074271	0.0591785	0.0173483	0.233289	0.0141588	0.239277	0.00562773	0.125457	0.0200283	0.0880879	0.0142316	0.382191	0.00964543		0.138273	0.0206254	0.104594	0.0816053	0.0479958	0.00657977	0.26422	0.0100447	0.407136	0.0809299	0.13838	0.011268	0.123997	0.00946525	0.139084	0.00849844		0.198967	0.193384	0.00544627	0.0144152	0.175718	0.0334311	0.181193	0.101873	0.154466	0.0268792	0.264494	0.0256637	0.238313	0.0131123	0.156529	0.0755195
0.13654	0.0305009	0.109178	0.074271	0.0591815	0.0173483	0.233227	0.0140774	0.23885	0.00562773	0.125894	0.0200283	0.0883656	0.0142316	0.383607	0.00964543		0.138499	0.0265184	0.104593	0.0816053	0.047976	0.00657977	0.264003	0.0100447	0.407321	0.000999135	0.138383	0.011268	0.123852	0.0089466	0.139049	0.00849844		0.199607	0.194276	0.00570199	0.0148195	0.176315	0.0335263	0.1818	0.102426	0.154988	0.0268825	0.265351	0.0257009	0.239065	0.0132643	0.157043	0.0750425
0.136541	0.0305009	0.109177	0.074271	0.0591622	0.0173483	0.233196	0.0140774	0.238423	0.00543367	0.126331	0.0200283	0.0886433	0.0142316	0.385023	0.00964543		0.138726	0.0268286	0.104592	0.0816053	0.0479561	0.00657977	0.263785	0.0100447	0.407362	0.000999135	0.138385	0.011268	0.123707	0.00855762	0.139014	0.00849844		0.200063	0.194968	0.0064298	0.0160201	0.176686	0.0336605	0.182181	0.102535	0.155303	0.0270255	0.265913	0.025852	0.239589	0.0133491	0.157367	0.0755668
0.136542	0.0305009	0.109176	0.074271	0.0592517	0.0173483	0.233164	0.0140774	0.238687	0.00533664	0.126767	0.0200283	0.0889211	0.0148308	0.386439	0.00964543		0.138791	0.0240371	0.104639	0.0816053	0.0479363	0.00675292	0.263568	0.0100447	0.407402	0.000999135	0.138388	0.011268	0.123562	0.00855762	0.138979	0.00849844		0.200688	0.195673	0.00668798	0.0164167	0.177281	0.033701	0.182762	0.103156	0.155824	0.0270156	0.266785	0.0258847	0.24037	0.0134141	0.157887	0.076272
0.136543	0.0305009	0.109175	0.074271	0.0591417	0.0173483	0.233133	0.0140774	0.238951	0.00533664	0.126878	0.0200283	0.0891988	0.013932	0.387855	0.00964543		0.138856	0.0215559	0.104686	0.0816053	0.0479164	0.00675292	0.263351	0.0100447	0.407442	0.000999135	0.13839	0.011268	0.123417	0.00881694	0.138883	0.00849844		0.200906	0.196042	0.00695353	0.0167514	0.177466	0.0336866	0.182963	0.10327	0.155988	0.0270534	0.267063	0.0259705	0.240623	0.0134086	0.15805	0.0765003
0.136393	0.0305009	0.109109	0.074271	0.0591323	0.0173483	0.233102	0.0140774	0.239215	0.00533664	0.126988	0.0200283	0.0897543	0.0136324	0.389271	0.00964543		0.142769	0.0206254	0.104733	0.0816053	0.0478965	0.00675292	0.263133	0.0100447	0.407483	0.000999135	0.138385	0.011268	0.123181	0.0089466	0.138787	0.00849844		0.201133	0.196393	0.00766413	0.0178916	0.177643	0.0337779	0.183151	0.103351	0.156149	0.0271504	0.267356	0.0259874	0.240889	0.013337	0.158219	0.0767632
0.136244	0.0305009	0.108978	0.0741667	0.0591084	0.0173483	0.233071	0.0140774	0.239479	0.00533664	0.127099	0.0200283	0.090032	0.0136324	0.390687	0.00964543		0.144726	0.0209356	0.10478	0.0816053	0.0478568	0.00640662	0.263149	0.0100447	0.407322	0.000999135	0.13838	0.011268	0.122945	0.0089466	0.138692	0.00849844		0.201761	0.197147	0.0081731	0.0185933	0.178232	0.033847	0.183737	0.10405	0.156657	0.0271816	0.268228	0.0259998	0.241659	0.0133216	0.158754	0.0765349
0.136095	0.0305009	0.108912	0.0741667	0.0590269	0.0173483	0.233067	0.0140774	0.239445	0.00533664	0.127209	0.0200283	0.0899885	0.0136324	0.39352	0.0101277		0.147093	0.0252778	0.104827	0.0816053	0.0479338	0.00675292	0.263164	0.0100447	0.40716	0.000999135	0.138376	0.011268	0.122709	0.0089466	0.138596	0.00849844		0.201981	0.197578	0.0088837	0.0197165	0.178426	0.0338417	0.183945	0.10419	0.156819	0.0271898	0.268492	0.0260607	0.241907	0.0134119	0.158912	0.0764106
0.135945	0.0305009	0.108846	0.0741667	0.0591067	0.0173483	0.233064	0.0140774	0.239411	0.00533664	0.127382	0.0200283	0.0899449	0.0136324	0.403314	0.0115056		0.147502	0.0293098	0.104874	0.0816053	0.0480107	0.00606031	0.26318	0.0100447	0.406999	0.000999135	0.138371	0.011268	0.122473	0.0089466	0.1385	0.00849844		0.202211	0.197998	0.00913941	0.0201301	0.178607	0.0338978	0.184138	0.104258	0.156973	0.0272457	0.268778	0.0260844	0.242168	0.0134494	0.159075	0.0762657
0.135795	0.0305009	0.108781	0.0741667	0.0593325	0.0173483	0.23306	0.0140774	0.239377	0.00533664	0.127554	0.0200283	0.0899014	0.0136324	0.416374	0.0128835		0.14772	0.0324114	0.104921	0.0816053	0.0480878	0.00675292	0.263195	0.0100447	0.406837	0.000999135	0.138396	0.011268	0.122294	0.0089466	0.138405	0.00849844		0.202846	0.198611	0.0101229	0.0213943	0.179179	0.0340347	0.184725	0.104998	0.157482	0.0273311	0.26967	0.0261475	0.242953	0.0134483	0.159596	0.0765853
0.135645	0.0305009	0.108715	0.0741667	0.0593418	0.0173483	0.233057	0.0140774	0.239343	0.00533664	0.127727	0.0200283	0.0898143	0.0133328	0.420711	0.0133658		0.147937	0.0286895	0.104968	0.0816053	0.0481648	0.00571401	0.26321	0.0100447	0.407069	0.000999135	0.138421	0.011268	0.122115	0.0089466	0.138309	0.00849844		0.203059	0.199011	0.0103688	0.0218172	0.179373	0.0340164	0.184937	0.105135	0.15766	0.0273196	0.269943	0.0262411	0.243194	0.0135078	0.159756	0.077119
0.135495	0.0305009	0.108649	0.0741667	0.0593185	0.0173483	0.23305	0.013996	0.239339	0.00533664	0.1279	0.0200283	0.0897707	0.0133328	0.421247	0.0134347		0.147819	0.0293098	0.104938	0.0816053	0.0483963	0.00571401	0.263226	0.0100447	0.407301	0.000999135	0.138446	0.011268	0.121935	0.00881694	0.138214	0.00849844		0.203927	0.200213	0.010627	0.0221627	0.18013	0.0342393	0.185715	0.105781	0.15834	0.0274643	0.271093	0.026302	0.244235	0.0135783	0.160452	0.0774606
0.135345	0.0305009	0.108712	0.0741667	0.0593485	0.0173483	0.233047	0.013996	0.239334	0.00533664	0.127788	0.0200283	0.0897272	0.0134826	0.421783	0.0135725		0.147701	0.0294649	0.104909	0.0816053	0.0488794	0.0050214	0.263241	0.0100447	0.407533	0.000999135	0.138471	0.011268	0.121756	0.00881694	0.139375	0.00849844		0.20414	0.200583	0.0113548	0.0230503	0.180333	0.0342068	0.185921	0.105931	0.158509	0.0274675	0.271354	0.0263832	0.244481	0.0136334	0.160614	0.0771159
0.135379	0.0305009	0.108776	0.0741667	0.0593177	0.0173483	0.233043	0.013996	0.239329	0.00533664	0.127676	0.0200283	0.0896836	0.0134826	0.422319	0.0135725		0.147464	0.0231067	0.10488	0.0815027	0.049691	0.0050214	0.263257	0.0100447	0.407765	0.000999135	0.138465	0.011268	0.121876	0.00855762	0.140537	0.00849844		0.204362	0.20102	0.0116007	0.0233912	0.18052	0.0342107	0.186114	0.105988	0.158663	0.0275021	0.271626	0.0264362	0.244747	0.0136455	0.160774	0.077108
0.135412	0.0305009	0.108839	0.0741667	0.059597	0.0173483	0.233043	0.013996	0.239325	0.00533664	0.127565	0.0200283	0.089662	0.0133328	0.422855	0.0135725		0.150967	0.0221762	0.104851	0.0815027	0.0513145	0.00450195	0.263191	0.0100447	0.407245	0.000999135	0.138459	0.011268	0.121995	0.00868728	0.141698	0.00849844		0.204997	0.201654	0.0118589	0.0237661	0.18108	0.0343997	0.186686	0.106578	0.159166	0.0275908	0.272529	0.0263787	0.245556	0.0137215	0.161285	0.0775992
0.135446	0.0305009	0.108902	0.0741667	0.0596532	0.0173483	0.233042	0.013996	0.239282	0.00533664	0.127453	0.0200283	0.0896405	0.0133328	0.423391	0.0135725		0.15447	0.0232618	0.104822	0.0815027	0.0517204	0.00450195	0.263126	0.0100447	0.406726	0.000999135	0.138453	0.011268	0.122115	0.00868728	0.145183	0.00884112		0.205422	0.202507	0.0125695	0.0245639	0.181454	0.0344114	0.187096	0.106866	0.159508	0.0276039	0.273091	0.0265682	0.246054	0.0137645	0.161619	0.0779125
0.13548	0.0305009	0.108965	0.0741667	0.0608322	0.0173483	0.233042	0.013996	0.239239	0.00533664	0.12748	0.0200283	0.089619	0.0133328	0.423927	0.0135725		0.15594	0.0245024	0.104793	0.0815027	0.0525345	0.00484825	0.26306	0.0100447	0.406207	0.000999135	0.138447	0.011268	0.122234	0.00855762	0.147507	0.00897819		0.20608	0.203345	0.0128055	0.0249946	0.18201	0.0346239	0.187678	0.107376	0.160008	0.0277798	0.27398	0.0265704	0.246842	0.0137127	0.162151	0.0787626
0.135474	0.0305009	0.109028	0.0741667	0.0615819	0.0173483	0.233041	0.0139147	0.239197	0.00533664	0.127508	0.0200283	0.0895975	0.0133328	0.424513	0.0133658		0.157409	0.0307055	0.104764	0.0815027	0.0533486	0.00484825	0.262995	0.0100447	0.405687	0.000999135	0.141725	0.0113784	0.122623	0.00855762	0.151284	0.00897819		0.206296	0.203717	0.0130588	0.0254098	0.182218	0.0346369	0.187884	0.107528	0.160181	0.0277371	0.274247	0.0266302	0.247085	0.0137744	0.162314	0.0789531
0.135469	0.0305009	0.109091	0.0741667	0.0647916	0.0173483	0.23304	0.0139147	0.239154	0.00523961	0.127535	0.0200283	0.0895761	0.0133328	0.424807	0.0137103		0.158878	0.0299301	0.104735	0.0815027	0.0541627	0.00484825	0.262929	0.0100447	0.40586	0.000999135	0.143364	0.0102737	0.123013	0.00855762	0.162617	0.0102804		0.20652	0.204153	0.0138038	0.0262045	0.182414	0.0346278	0.188084	0.10761	0.160342	0.0277469	0.274517	0.0267317	0.247339	0.0137799	0.162468	0.0792144
0.135463	0.0305009	0.109154	0.0740624	0.066313	0.0173483	0.23304	0.0139147	0.239138	0.00523961	0.127562	0.0199098	0.0895547	0.0133328	0.425101	0.0127458		0.160355	0.0330317	0.104783	0.0815027	0.0549768	0.00519455	0.262864	0.0100447	0.406032	0.000999135	0.145003	0.0107156	0.123402	0.00855762	0.166395	0.0106231		0.207172	0.204835	0.0140521	0.0265716	0.18298	0.0347738	0.18865	0.108107	0.160836	0.0278735	0.275409	0.0267689	0.248147	0.0136025	0.162981	0.0794395
0.135458	0.0305009	0.109092	0.0740624	0.066845	0.0230363	0.234717	0.0137519	0.239123	0.00523961	0.127577	0.0199098	0.0895334	0.0133328	0.425394	0.0124702		0.160363	0.033652	0.10483	0.0815027	0.0557909	0.00657977	0.262799	0.0100447	0.406205	0.000999135	0.148425	0.0118203	0.123791	0.00855762	0.170173	0.0106916		0.207379	0.205163	0.0143103	0.0269249	0.183182	0.0347856	0.188857	0.108381	0.161017	0.0278554	0.275684	0.026796	0.248393	0.013662	0.163154	0.0792443
0.135387	0.0305009	0.10903	0.0740624	0.0679603	0.0287242	0.236395	0.0137519	0.239107	0.00523961	0.127591	0.0199098	0.0895121	0.0133328	0.425688	0.0123324		0.160371	0.033652	0.104878	0.0815027	0.0585172	0.0093502	0.262733	0.0100447	0.406378	0.000999135	0.150135	0.0118203	0.123821	0.00855762	0.17395	0.0106916		0.207594	0.205582	0.0150504	0.0277769	0.183373	0.0348025	0.189061	0.108542	0.161189	0.0278521	0.275959	0.0269234	0.248638	0.0137601	0.163317	0.079164
0.135316	0.0305009	0.108968	0.0740624	0.065772	0.0264491	0.23975	0.0157048	0.239092	0.00523961	0.127606	0.0199098	0.0895192	0.0133328	0.425982	0.0123324		0.159422	0.0285344	0.104925	0.0815027	0.0585882	0.0093502	0.262705	0.0100447	0.406593	0.000999135	0.151846	0.012925	0.12385	0.00855762	0.177728	0.0107601		0.208252	0.206474	0.0152865	0.0281549	0.183931	0.0349472	0.189625	0.109043	0.161678	0.0280148	0.276843	0.0269246	0.249434	0.0137446	0.163843	0.0794742
0.135246	0.0305009	0.108906	0.0740624	0.0658332	0.0270179	0.243105	0.0191225	0.239074	0.00523961	0.127621	0.0199098	0.0895263	0.013183	0.426277	0.0121946		0.158944	0.027759	0.104973	0.0815027	0.0586593	0.0093502	0.262677	0.0100447	0.406808	0.000999135	0.153789	0.012925	0.123879	0.00842796	0.178228	0.0103489		0.20846	0.206817	0.0155373	0.0284802	0.184135	0.034972	0.189829	0.109277	0.161851	0.0279803	0.277118	0.0269088	0.249674	0.0137336	0.16402	0.0795466
0.135175	0.0305009	0.108844	0.0740624	0.0665075	0.0258803	0.247133	0.0212382	0.239056	0.00514258	0.12757	0.0199098	0.0895333	0.013183	0.42617	0.0121946		0.158465	0.027759	0.10502	0.0815027	0.0588014	0.00917704	0.262649	0.0100447	0.407023	0.000999135	0.155732	0.012925	0.123909	0.00842796	0.178728	0.0115826		0.209338	0.208039	0.0167593	0.03	0.18488	0.0351284	0.190609	0.109911	0.162496	0.0281611	0.278276	0.0271546	0.250724	0.0136686	0.164683	0.0800362
0.135296	0.0305009	0.108783	0.0740624	0.0649083	0.0270179	0.247805	0.020994	0.239038	0.00514258	0.12752	0.0199098	0.0895404	0.013183	0.426064	0.0121946		0.158603	0.0262082	0.105068	0.0815027	0.058846	0.010216	0.262621	0.0100447	0.407238	0.000899221	0.157675	0.0127041	0.123913	0.00842796	0.179229	0.0119252		0.209538	0.208305	0.0175166	0.0307637	0.185078	0.0351662	0.190813	0.110165	0.162677	0.0281709	0.278566	0.0271321	0.250969	0.0136653	0.164862	0.0799669
0.135416	0.0305009	0.108721	0.0740624	0.064915	0.0236051	0.248477	0.0202617	0.23902	0.00514258	0.12747	0.0199098	0.0895475	0.013183	0.425958	0.0121946		0.158742	0.0262082	0.105115	0.0815027	0.0588905	0.0100428	0.262593	0.0100447	0.407215	0.000899221	0.159618	0.0127041	0.123917	0.00842796	0.179729	0.0122679		0.20975	0.208705	0.0177477	0.031103	0.185274	0.0351558	0.191024	0.110362	0.162853	0.0281775	0.278839	0.0272268	0.251207	0.0137336	0.165026	0.0799418
0.135537	0.0305009	0.108659	0.0740624	0.0660871	0.0221831	0.249149	0.0195293	0.239052	0.00514258	0.127419	0.0199098	0.0895545	0.013183	0.425852	0.0122635		0.15888	0.0252778	0.106605	0.0815027	0.0589351	0.0100428	0.262565	0.0100447	0.407192	0.000899221	0.159668	0.0127041	0.12392	0.00842796	0.180229	0.012405		0.210416	0.209721	0.0179936	0.0314872	0.185831	0.0353096	0.191603	0.110816	0.163348	0.0282827	0.27971	0.0273441	0.251995	0.013889	0.165534	0.0807289
0.135658	0.0305009	0.10958	0.0740624	0.0659026	0.0221831	0.249821	0.0189597	0.239085	0.00514258	0.127423	0.0199098	0.0895616	0.013183	0.425746	0.0122635		0.158444	0.0246575	0.112563	0.0921647	0.0589797	0.00779183	0.262538	0.0100447	0.407169	0.000899221	0.159718	0.013146	0.123924	0.00842796	0.180729	0.012405		0.210833	0.210366	0.0187435	0.0322479	0.186239	0.0353435	0.192014	0.11122	0.163698	0.0283106	0.280249	0.0273373	0.252501	0.0139418	0.165878	0.0807887
0.135713	0.0305009	0.110502	0.0740624	0.0646801	0.0218987	0.251165	0.0180646	0.239118	0.00514258	0.127426	0.0199098	0.0895687	0.013183	0.42564	0.0122635		0.158158	0.0246575	0.114053	0.0856035	0.0588259	0.00692607	0.26251	0.0100447	0.407146	0.000899221	0.159768	0.0142507	0.123841	0.00842796	0.181729	0.0121308		0.211495	0.211274	0.0189796	0.0325407	0.186791	0.0354843	0.192582	0.111578	0.164184	0.0284618	0.281116	0.027458	0.253307	0.013998	0.166379	0.0810595
0.135768	0.0303506	0.111423	0.0740624	0.0669163	0.0218987	0.251837	0.0178205	0.239151	0.00514258	0.12743	0.0199098	0.089587	0.013183	0.425534	0.0122635		0.157871	0.0246575	0.115542	0.100366	0.0587152	0.00692607	0.262524	0.0100447	0.408921	0.000899221	0.159819	0.0139193	0.123758	0.00842796	0.181994	0.0122679		0.211689	0.211413	0.0192279	0.0328644	0.186982	0.0355286	0.192778	0.111808	0.16436	0.0284749	0.281417	0.0274817	0.253568	0.0139749	0.166559	0.0808249
0.135823	0.0303506	0.112345	0.0740624	0.0674871	0.0218987	0.253765	0.0177392	0.238629	0.00514258	0.127433	0.0199098	0.0896053	0.013183	0.425428	0.0122635		0.157871	0.0246575	0.117755	0.105185	0.0586045	0.00692607	0.262539	0.0100447	0.410696	0.000899221	0.159899	0.0141402	0.123675	0.00842796	0.182525	0.0116511		0.211892	0.211813	0.0199705	0.0336979	0.187178	0.035526	0.192984	0.112102	0.164538	0.0284256	0.281701	0.0275516	0.253809	0.0139969	0.166727	0.0807588
0.135879	0.0303506	0.113266	0.0740624	0.0701512	0.0210455	0.255693	0.0180646	0.238106	0.00514258	0.127433	0.0199098	0.0896236	0.013183	0.425446	0.0122635		0.157871	0.0245024	0.119568	0.0984184	0.0584938	0.00692607	0.262553	0.0100447	0.418589	0.00129888	0.160223	0.0113784	0.123592	0.00842796	0.183055	0.011514		0.212563	0.213084	0.0201918	0.034017	0.187721	0.0356994	0.193566	0.112495	0.165023	0.0285768	0.28257	0.0276317	0.254592	0.0140355	0.167228	0.0818482
0.136981	0.0303506	0.115109	0.0746883	0.0711219	0.0258803	0.257621	0.018797	0.237584	0.00514258	0.127432	0.0199098	0.0896419	0.013183	0.425465	0.0122635		0.157871	0.0245024	0.119932	0.0962655	0.0582859	0.00657977	0.262568	0.0100447	0.42293	0.00129888	0.161983	0.0109366	0.123602	0.00842796	0.18332	0.011514		0.212777	0.213319	0.0204205	0.0343826	0.187919	0.0357607	0.193764	0.112745	0.165194	0.0286146	0.282865	0.0276418	0.25485	0.0140167	0.167405	0.0821285
0.138083	0.0303506	0.116031	0.0748969	0.0716527	0.0284398	0.261477	0.0205872	0.237062	0.00514258	0.127431	0.0199098	0.0896601	0.013183	0.425483	0.0122635		0.157871	0.0245024	0.123956	0.0943176	0.0582993	0.00657977	0.262583	0.0100447	0.427272	0.00129888	0.1635	0.0108261	0.123611	0.00842796	0.183585	0.011514		0.212988	0.213677	0.0211925	0.035213	0.188129	0.0357502	0.193971	0.11295	0.16537	0.028585	0.28314	0.0276937	0.255093	0.0140223	0.167571	0.0822182
0.139186	0.0303506	0.116915	0.0750012	0.0716527	0.0312838	0.263405	0.0214009	0.237469	0.00514258	0.12743	0.0199098	0.0896784	0.013183	0.425501	0.0121946		0.157799	0.0245024	0.125297	0.0957529	0.0583396	0.00657977	0.262598	0.0100447	0.435032	0.00229801	0.165016	0.0108261	0.12362	0.00842796	0.183837	0.011514		0.213659	0.214716	0.0214335	0.0354795	0.188691	0.0358519	0.194544	0.11327	0.165854	0.0287116	0.284001	0.0278471	0.255884	0.0140685	0.168058	0.082448
0.140288	0.0303506	0.119569	0.0803212	0.0715199	0.030715	0.265333	0.0214009	0.237876	0.00504555	0.127363	0.0199098	0.0896967	0.013183	0.425519	0.0121946		0.157726	0.0245024	0.129321	0.0995461	0.058353	0.00623346	0.262613	0.0100447	0.436741	0.00229801	0.166532	0.0108261	0.12363	0.00842796	0.183824	0.0114455		0.213862	0.21483	0.0216769	0.035811	0.188883	0.0358806	0.194739	0.113561	0.16603	0.0287428	0.284305	0.027802	0.256152	0.0140652	0.16824	0.0823819
0.141489	0.0305009	0.121338	0.0873102	0.0713566	0.0565953	0.268216	0.0221333	0.238283	0.00504555	0.127295	0.0199098	0.089715	0.013183	0.425537	0.0121946		0.157654	0.0245024	0.131357	0.119947	0.0583665	0.00623346	0.262628	0.0100447	0.43845	0.00239792	0.173094	0.0119308	0.1235	0.00842796	0.183812	0.0114455		0.214731	0.216336	0.0229039	0.0372796	0.189647	0.0360514	0.195527	0.114214	0.1667	0.0288578	0.285429	0.0279677	0.257165	0.0142668	0.168924	0.0827047
0.143892	0.0359099	0.122223	0.089918	0.0719733	0.0267335	0.26917	0.0218891	0.238689	0.00504555	0.127228	0.0199098	0.0897148	0.013183	0.425556	0.0121946		0.157582	0.0245024	0.131704	0.119947	0.0583799	0.00623346	0.262786	0.0100447	0.439021	0.00239792	0.178447	0.0135879	0.123371	0.00842796	0.183799	0.0113084		0.214943	0.216535	0.0236686	0.0381239	0.189842	0.036097	0.195713	0.114444	0.166868	0.0288529	0.28573	0.0279463	0.257434	0.0142426	0.169104	0.0826779
0.145093	0.044925	0.123158	0.0920043	0.0717934	0.0264491	0.270124	0.0218891	0.238713	0.00504555	0.12716	0.0199098	0.0897146	0.013183	0.425574	0.0121946		0.157801	0.0245024	0.132324	0.116872	0.0583869	0.00623346	0.262945	0.0100447	0.439591	0.00239792	0.181613	0.0146926	0.123241	0.00842796	0.183786	0.0113084		0.215146	0.216814	0.0239046	0.0383238	0.190046	0.0361035	0.19591	0.114712	0.167039	0.0288809	0.286011	0.0279474	0.25769	0.0142261	0.16928	0.0820655
0.145426	0.0389149	0.123208	0.0910655	0.0719205	0.0253115	0.271078	0.0218078	0.238737	0.00504555	0.127084	0.0199098	0.0897143	0.013183	0.425659	0.0121946		0.158021	0.0245024	0.133409	0.111643	0.0583939	0.00623346	0.263104	0.0100447	0.440162	0.00229801	0.181972	0.0146926	0.123112	0.00842796	0.183773	0.0113084		0.215814	0.218016	0.0241357	0.0386723	0.190598	0.0362156	0.196509	0.115163	0.167523	0.0289745	0.286863	0.0280817	0.258463	0.0141666	0.169769	0.0805605
0.145758	0.0389149	0.123258	0.0909612	0.0722527	0.0244583	0.272032	0.0208313	0.238761	0.00504555	0.127007	0.0199098	0.0897141	0.013183	0.425744	0.0121946		0.15824	0.0245024	0.13368	0.111541	0.0584009	0.00623346	0.263263	0.0100447	0.440732	0.00229801	0.182331	0.0151344	0.122973	0.00842796	0.18376	0.0112399		0.21622	0.218379	0.0248955	0.0395817	0.190978	0.0362821	0.196902	0.115651	0.167866	0.0290419	0.287465	0.028067	0.258979	0.0140035	0.170124	0.081239
0.146091	0.0410184	0.123309	0.0922129	0.0729087	0.0241739	0.274895	0.0196921	0.238784	0.00504555	0.126931	0.0199098	0.0897139	0.013183	0.425829	0.0121946		0.158459	0.0245024	0.134223	0.111131	0.0584079	0.00623346	0.263422	0.0100447	0.440249	0.00199827	0.18269	0.0146926	0.122834	0.00842796	0.183747	0.0112399		0.216885	0.219756	0.0251365	0.0398064	0.191553	0.0363825	0.197507	0.11594	0.168372	0.0291389	0.288291	0.0282937	0.259724	0.0142878	0.170621	0.0827739
0.146423	0.0416194	0.123359	0.0895008	0.0736694	0.0236051	0.276055	0.0196921	0.238928	0.00504555	0.126855	0.0199098	0.0897136	0.013183	0.425914	0.0121946		0.158377	0.0245024	0.134058	0.111131	0.0584149	0.00623346	0.263581	0.0100447	0.440008	0.00179844	0.18305	0.015024	0.122695	0.00842796	0.183581	0.0112399		0.217107	0.219974	0.0253651	0.0401239	0.191742	0.0364229	0.197694	0.115566	0.168541	0.0291652	0.28858	0.0283377	0.26	0.0142999	0.170796	0.0832604
0.146692	0.0416194	0.123409	0.0889792	0.0764735	0.0236051	0.277216	0.0201803	0.239072	0.00504555	0.127078	0.0199098	0.0897134	0.013183	0.425999	0.0121946		0.158295	0.0245024	0.133727	0.110926	0.0584219	0.00623346	0.26374	0.0100447	0.439768	0.00159862	0.183026	0.015024	0.122556	0.00842796	0.18325	0.0111713		0.217312	0.220171	0.0261224	0.041086	0.191944	0.0364672	0.19789	0.115263	0.168715	0.029198	0.288867	0.0283174	0.260264	0.0143208	0.170973	0.0835815
0.146962	0.0410184	0.12351	0.088249	0.0778791	0.0241739	0.2807	0.0242489	0.239215	0.00504555	0.127302	0.0199098	0.0897132	0.013183	0.426084	0.0121946		0.158213	0.0243473	0.133562	0.110926	0.0584289	0.00623346	0.263899	0.0100447	0.439524	0.00189836	0.183002	0.015024	0.122539	0.00842796	0.183084	0.0111713		0.217965	0.221313	0.0263757	0.0412548	0.192508	0.0364789	0.198483	0.116245	0.169208	0.0292605	0.289696	0.0284279	0.261036	0.0143748	0.171468	0.0840617
0.147231	0.0402672	0.125427	0.0881447	0.0793128	0.0281554	0.281861	0.0240862	0.239359	0.00504555	0.127525	0.0199098	0.0897138	0.013183	0.426169	0.0121946		0.158131	0.0243473	0.133397	0.110926	0.0584359	0.00623346	0.26606	0.00995814	0.439402	0.00129888	0.182978	0.014803	0.122522	0.00842796	0.182918	0.0111713		0.218179	0.2215	0.0266093	0.0415383	0.192687	0.0365676	0.19867	0.116608	0.169374	0.0293016	0.290003	0.0284324	0.261313	0.0142217	0.171643	0.084164
0.1475	0.0387647	0.127345	0.0879361	0.0794379	0.0270179	0.283022	0.0242489	0.239789	0.00504555	0.127749	0.0199098	0.0897144	0.013183	0.426255	0.0121946		0.15816	0.0243473	0.133231	0.110926	0.0583353	0.00623346	0.270383	0.00995814	0.43928	0.00119896	0.182987	0.0142507	0.122506	0.00842796	0.182587	0.0111713		0.218375	0.221633	0.0278141	0.0429311	0.192877	0.0366302	0.198866	0.116996	0.169549	0.0293229	0.290313	0.0283783	0.261576	0.0141456	0.171825	0.0842128
0.147276	0.0389149	0.129262	0.0879361	0.0839268	0.029293	0.284183	0.0240048	0.240219	0.00504555	0.12783	0.0199098	0.089715	0.013183	0.426132	0.0121946		0.158189	0.0243473	0.133066	0.110926	0.0582348	0.00623346	0.272544	0.00995814	0.439697	0.00119896	0.18302	0.0153554	0.122489	0.00842796	0.182421	0.0111713		0.219018	0.223019	0.0285591	0.0439101	0.193453	0.0367136	0.199473	0.117684	0.170054	0.0293837	0.291164	0.028588	0.262323	0.0144244	0.172322	0.0845183
0.147051	0.0389149	0.133098	0.0893965	0.0845114	0.0295774	0.284168	0.023598	0.240649	0.00504555	0.12791	0.0199098	0.0897157	0.013183	0.426009	0.0121946		0.158218	0.0243473	0.132901	0.110926	0.0581342	0.00623346	0.274705	0.00995814	0.440114	0.00119896	0.183052	0.013146	0.122359	0.00842796	0.18234	0.0111713		0.219249	0.223355	0.0288198	0.0440883	0.193638	0.0368009	0.19966	0.117852	0.170214	0.0294265	0.29146	0.0285982	0.262592	0.0144574	0.172494	0.0846143
0.146826	0.0374124	0.135015	0.0929431	0.084624	0.0270179	0.284153	0.0238421	0.241079	0.00504555	0.127991	0.0199098	0.0897163	0.013183	0.425887	0.0121946		0.158247	0.0243473	0.132839	0.110926	0.0580337	0.00623346	0.276867	0.00995814	0.440531	0.00109905	0.183085	0.013146	0.12223	0.00842796	0.182258	0.0111028		0.220117	0.224684	0.0290583	0.0443005	0.194413	0.036913	0.200454	0.118656	0.170883	0.0294593	0.292587	0.0286794	0.263618	0.0143891	0.173149	0.0848914
0.146601	0.0374124	0.138851	0.0993062	0.0845442	0.0253115	0.284139	0.0225401	0.240124	0.00504555	0.128072	0.0199098	0.0897169	0.013183	0.425764	0.0121946		0.158275	0.0243473	0.132777	0.110926	0.0579331	0.00623346	0.279028	0.0115168	0.443776	0.000999135	0.18314	0.0130355	0.1221	0.00842796	0.182176	0.0111028		0.220341	0.224981	0.0298033	0.0453493	0.194592	0.0370017	0.20064	0.118792	0.171045	0.0295399	0.292891	0.0287369	0.263889	0.0144332	0.17332	0.0851606
0.147076	0.0374124	0.139207	0.10181	0.0838818	0.0241739	0.284124	0.0222146	0.239168	0.00504555	0.127807	0.0199098	0.0897175	0.013183	0.425641	0.0121946		0.158302	0.0243473	0.132715	0.110926	0.0578326	0.00623346	0.281204	0.0123827	0.446604	0.000999135	0.183196	0.0123727	0.121971	0.00842796	0.182095	0.0111028		0.220548	0.225141	0.030059	0.0455755	0.194783	0.0370317	0.200831	0.119036	0.171218	0.0295744	0.293198	0.0286816	0.26416	0.0144398	0.173502	0.0851637
0.14755	0.0359099	0.139563	0.103687	0.0844846	0.0236051	0.284109	0.0210754	0.238213	0.00504555	0.127541	0.0199098	0.0897181	0.013183	0.425519	0.0121946		0.15833	0.0243473	0.132591	0.110823	0.0577321	0.00623346	0.281234	0.013595	0.449432	0.000999135	0.183251	0.0123727	0.122046	0.00842796	0.182013	0.0111028		0.221189	0.22633	0.0302951	0.0458064	0.195377	0.0371034	0.20144	0.119541	0.171735	0.0295859	0.294021	0.0289027	0.264902	0.0145742	0.17402	0.0856974
0.148025	0.0359099	0.140275	0.105148	0.0845031	0.0224675	0.284094	0.0215637	0.237257	0.00504555	0.127276	0.0199098	0.0897467	0.013183	0.425396	0.0121946		0.158357	0.0243473	0.132529	0.110823	0.0576316	0.00623346	0.281248	0.0137682	0.45226	0.000999135	0.183307	0.0123727	0.122121	0.00842796	0.181932	0.0111028		0.221638	0.227002	0.0305262	0.0461425	0.195747	0.0372038	0.201804	0.119815	0.172057	0.0296763	0.294611	0.0289252	0.265444	0.0146282	0.174363	0.0864279
0.148499	0.0357597	0.140632	0.104522	0.0844871	0.0224675	0.28408	0.0214009	0.237629	0.00504555	0.12701	0.0199098	0.0897753	0.013183	0.425273	0.0121946		0.157957	0.0243473	0.132467	0.110823	0.0576132	0.00623346	0.281263	0.0136816	0.459161	0.00169853	0.183343	0.0124831	0.122195	0.00842796	0.18185	0.0111028		0.22227	0.228044	0.0312933	0.0470581	0.19633	0.0372585	0.202409	0.120542	0.172564	0.0297288	0.295455	0.0290967	0.266207	0.0146106	0.17486	0.0861587
0.152865	0.0402672	0.141701	0.0996192	0.0846708	0.0218987	0.284065	0.0212382	0.238	0.00504555	0.127231	0.0199098	0.089804	0.013183	0.425318	0.0121946		0.157556	0.0243473	0.132405	0.110823	0.0575947	0.00623346	0.281278	0.0134218	0.462611	0.00209818	0.18338	0.0125936	0.12227	0.00842796	0.181768	0.0111028		0.222496	0.228458	0.0315392	0.0471975	0.196503	0.0373419	0.202599	0.120635	0.17272	0.0298242	0.295747	0.0291542	0.266473	0.0145995	0.17503	0.0863208
0.15432	0.0434224	0.141695	0.0999321	0.084871	0.0218987	0.284089	0.0210754	0.238371	0.00504555	0.127451	0.0199098	0.0898326	0.013183	0.425363	0.0121946		0.157156	0.0243473	0.132392	0.110823	0.0575763	0.00623346	0.281293	0.0130755	0.468398	0.00259775	0.183417	0.013146	0.122258	0.00842796	0.181878	0.0111028		0.222712	0.228673	0.0317679	0.0474903	0.196686	0.0373863	0.202792	0.120857	0.172884	0.0298702	0.296057	0.0291711	0.266739	0.0145588	0.175208	0.0865318
0.154449	0.0425209	0.141689	0.0999321	0.0837972	0.0218987	0.284113	0.0209127	0.238742	0.00504555	0.127672	0.0199098	0.0898612	0.013183	0.425407	0.0121946		0.156755	0.0243473	0.132379	0.110823	0.0575578	0.00623346	0.283711	0.0124693	0.470733	0.00259775	0.183454	0.0127041	0.122246	0.00842796	0.181987	0.0111028		0.22334	0.22981	0.0325178	0.0484864	0.197283	0.0374827	0.203411	0.121388	0.173402	0.0298488	0.296894	0.0292534	0.26747	0.0146392	0.175719	0.0869521
0.154579	0.045526	0.141684	0.0998278	0.0839408	0.0218987	0.284137	0.0210754	0.23879	0.00504555	0.127892	0.0199098	0.0898898	0.013183	0.425452	0.0121946		0.156755	0.0243473	0.132366	0.110823	0.0575393	0.00623346	0.288519	0.0121229	0.473069	0.00259775	0.183428	0.0127041	0.122234	0.00842796	0.182096	0.0110343		0.223575	0.230335	0.0327612	0.0486615	0.197466	0.0375349	0.203599	0.121422	0.173561	0.0299244	0.297175	0.0293245	0.267729	0.014724	0.175884	0.0872292
0.154838	0.0425209	0.141678	0.0998278	0.0841795	0.0218987	0.284161	0.0206686	0.238838	0.00504555	0.127938	0.0199098	0.0899184	0.013183	0.425497	0.0121946		0.156755	0.0243473	0.132353	0.110823	0.0575209	0.00623346	0.293327	0.0119498	0.475404	0.00259775	0.183402	0.0127041	0.122221	0.00842796	0.182206	0.0110343		0.223802	0.230598	0.0329924	0.0489249	0.197654	0.0375701	0.203784	0.121442	0.173727	0.0299786	0.297468	0.0294	0.268003	0.0147549	0.176055	0.0874748
0.154345	0.0443239	0.141673	0.0996192	0.0838644	0.0218987	0.284185	0.0205872	0.238886	0.00504555	0.127983	0.0199098	0.089947	0.013183	0.425541	0.0121946		0.156755	0.0243473	0.13234	0.110823	0.0575024	0.00623346	0.298135	0.0126425	0.476349	0.00249784	0.183376	0.0127041	0.12224	0.00842796	0.182315	0.0110343		0.224423	0.231378	0.034003	0.0501053	0.198239	0.0376066	0.204389	0.120917	0.174245	0.0300082	0.298305	0.0294598	0.268783	0.0149069	0.176563	0.0874276
0.153852	0.0428214	0.141667	0.0994105	0.0843992	0.0218987	0.284233	0.0205058	0.238934	0.00504555	0.128029	0.0199098	0.0898547	0.013183	0.425586	0.0121946		0.156755	0.0243473	0.132326	0.110823	0.057484	0.00623346	0.300877	0.0137682	0.477294	0.00239792	0.18335	0.0127041	0.122259	0.00842796	0.182424	0.0110343		0.224643	0.231844	0.0342341	0.05033	0.198415	0.03766	0.204582	0.121268	0.174404	0.0300904	0.298592	0.0295286	0.269047	0.0149245	0.176726	0.0876574
0.15336	0.0404174	0.141672	0.098889	0.0844195	0.0218987	0.284257	0.0205058	0.238535	0.00504555	0.128075	0.0199098	0.0897624	0.013183	0.425631	0.0121946		0.156746	0.0243473	0.132313	0.110823	0.0575152	0.00623346	0.301214	0.0131621	0.478239	0.00289749	0.183367	0.0127041	0.122278	0.00842796	0.182533	0.0110343		0.225478	0.233147	0.0349643	0.0513261	0.199188	0.0378165	0.205369	0.122943	0.175092	0.0301282	0.299753	0.02955	0.270075	0.0149818	0.177421	0.0879959
0.152867	0.0389149	0.141689	0.0987846	0.0849434	0.0218987	0.284354	0.0204244	0.238136	0.00504555	0.128072	0.0199098	0.0896701	0.013183	0.425603	0.0121946		0.156737	0.0243473	0.1323	0.110823	0.0575464	0.00623346	0.301552	0.014028	0.479184	0.00229801	0.183384	0.0128146	0.122297	0.00842796	0.182643	0.0110343		0.225702	0.233699	0.0352127	0.0515476	0.199371	0.0378399	0.205566	0.123077	0.17525	0.0301906	0.300037	0.0295985	0.270333	0.0149917	0.177583	0.0882856
0.1533	0.0389149	0.141721	0.0986803	0.0837564	0.0218987	0.284452	0.0204244	0.237737	0.00504555	0.12807	0.0199098	0.0895778	0.013183	0.425575	0.0121946		0.156728	0.0243473	0.132243	0.110721	0.0575776	0.00623346	0.30189	0.0139414	0.479351	0.00229801	0.183401	0.0128146	0.122105	0.00842796	0.18263	0.0110343		0.22594	0.234169	0.0354438	0.0517661	0.199548	0.0379025	0.205749	0.123257	0.175405	0.0302679	0.300333	0.029656	0.270602	0.0149895	0.177751	0.0885123
0.153733	0.0380134	0.141738	0.0984717	0.0831696	0.0218987	0.284549	0.0203431	0.237338	0.00504555	0.128068	0.0199098	0.0894855	0.013183	0.425548	0.0121946		0.156719	0.0243473	0.132185	0.110721	0.0576088	0.00623346	0.302566	0.0145475	0.479518	0.00229801	0.183419	0.0128146	0.121913	0.00842796	0.182617	0.0110343		0.226587	0.23502	0.0361765	0.052804	0.200131	0.0380394	0.206346	0.124033	0.175921	0.0302777	0.301196	0.0297947	0.271377	0.014865	0.178255	0.0886524
0.154598	0.0375627	0.141754	0.0984717	0.0841736	0.0218987	0.284647	0.0203431	0.237781	0.00504555	0.128065	0.0199098	0.0893009	0.013183	0.42552	0.0121946		0.156514	0.0243473	0.132127	0.110721	0.05764	0.00623346	0.302903	0.0135084	0.479224	0.00179844	0.183347	0.0128146	0.121721	0.00842796	0.182604	0.0110343		0.227027	0.235732	0.0364421	0.0530178	0.200499	0.0381632	0.206735	0.123213	0.176241	0.0304026	0.301781	0.0298703	0.271897	0.0148849	0.178581	0.0893608
0.156559	0.0375627	0.141787	0.0982631	0.0837803	0.0218987	0.284744	0.0202617	0.238223	0.00504555	0.127802	0.0199098	0.0898392	0.0121343	0.425492	0.0121946		0.156309	0.0243473	0.132069	0.110721	0.0576713	0.00623346	0.303241	0.0132487	0.478597	0.00179844	0.183276	0.0128146	0.121529	0.00842796	0.182591	0.0110343		0.227655	0.23669	0.036688	0.0531898	0.201098	0.0382427	0.207332	0.12446	0.176767	0.0304174	0.302638	0.0298579	0.272667	0.0148816	0.179117	0.090233
0.158519	0.0375627	0.141796	0.0982631	0.0837401	0.0218987	0.284842	0.0202617	0.238666	0.00504555	0.127538	0.0199098	0.0904697	0.0121343	0.425465	0.0121946		0.156104	0.0243473	0.132011	0.110721	0.0577025	0.00623346	0.30484	0.0130755	0.47797	0.00159862	0.183204	0.0128146	0.121564	0.00842796	0.182578	0.0110343		0.227881	0.237236	0.0374256	0.0542138	0.201288	0.0382545	0.20753	0.124695	0.176928	0.0304601	0.302905	0.0299436	0.272915	0.0148287	0.179279	0.0902802
0.16048	0.0375627	0.141805	0.0981588	0.0831639	0.0218987	0.284939	0.0202617	0.239109	0.00504555	0.127274	0.0199098	0.0911003	0.0121343	0.425437	0.0121946		0.155899	0.0243473	0.131953	0.110721	0.0577337	0.00623346	0.308038	0.0127291	0.477343	0.0014987	0.183133	0.0128146	0.121599	0.00842796	0.182566	0.0110343		0.228114	0.237657	0.0376838	0.0544539	0.201469	0.0383118	0.207713	0.124829	0.177084	0.0305325	0.303192	0.0300068	0.273178	0.0148287	0.179445	0.090159
0.162441	0.0375627	0.141813	0.0981588	0.0827205	0.0218987	0.285037	0.0201803	0.239115	0.00504555	0.12701	0.0199098	0.0917309	0.0122841	0.425409	0.0121946		0.155884	0.0243473	0.131896	0.110721	0.0578056	0.00623346	0.309637	0.0127291	0.477411	0.0014987	0.183009	0.0128146	0.121634	0.00842796	0.182553	0.0110343		0.228736	0.238327	0.0379248	0.0546336	0.202048	0.0384383	0.208289	0.12585	0.177591	0.0305489	0.304069	0.030062	0.273977	0.0150116	0.179966	0.0900094
0.163649	0.0435727	0.141831	0.0980545	0.0829868	0.0218987	0.284955	0.0201803	0.239121	0.00504555	0.127909	0.0199098	0.0936227	0.0133328	0.425411	0.0121946		0.155869	0.0243473	0.131838	0.110721	0.0578774	0.00623346	0.314434	0.0132487	0.477478	0.00189836	0.182885	0.0128146	0.121668	0.00842796	0.18254	0.0110343		0.228951	0.238785	0.0386501	0.0556731	0.202237	0.0384513	0.208499	0.126088	0.177757	0.0305423	0.304345	0.0301241	0.274225	0.015049	0.180126	0.0902078
0.164856	0.044925	0.14184	0.0980545	0.0829826	0.0218987	0.284873	0.0201803	0.239127	0.00494852	0.128808	0.0199098	0.0942533	0.013183	0.425412	0.0121946		0.155854	0.0243473	0.131832	0.110721	0.0579493	0.00623346	0.316099	0.0152403	0.477546	0.00129888	0.182761	0.0128146	0.121658	0.00842796	0.182492	0.0110343		0.229176	0.239293	0.0389157	0.0558869	0.202412	0.0385139	0.208695	0.126216	0.177915	0.0306311	0.30464	0.0301489	0.274486	0.0150116	0.180294	0.0904298
0.166899	0.0492822	0.141858	0.0980545	0.0833276	0.0218987	0.284792	0.0201803	0.239134	0.00494852	0.129707	0.0199098	0.0943532	0.0143814	0.425413	0.0121946		0.155839	0.0243473	0.131826	0.110721	0.0580211	0.00623346	0.316299	0.0155866	0.477614	0.00129888	0.182637	0.0128146	0.121648	0.00842796	0.182445	0.0110343		0.229814	0.240179	0.0391615	0.0560139	0.202995	0.038639	0.209293	0.126943	0.178425	0.030728	0.305515	0.0301906	0.27524	0.0149543	0.180825	0.0899307
0.166712	0.0489817	0.14178	0.0979501	0.0835157	0.0218987	0.28471	0.0201803	0.240793	0.00494852	0.130605	0.0199098	0.0944532	0.0148308	0.425414	0.0121946		0.156048	0.0243473	0.131819	0.110721	0.058093	0.00623346	0.316366	0.0153269	0.477725	0.00129888	0.182693	0.0128146	0.121638	0.00842796	0.182398	0.0110343		0.230035	0.240655	0.0403811	0.0574919	0.203194	0.038656	0.209501	0.127058	0.178598	0.0307428	0.305779	0.0302831	0.275481	0.0150369	0.180983	0.0890412
0.166526	0.0489817	0.141701	0.0978458	0.0838433	0.0218987	0.284628	0.0201803	0.242453	0.00494852	0.132541	0.0200283	0.0945531	0.0148308	0.425416	0.0121946		0.156257	0.0243473	0.131813	0.110721	0.0581649	0.00623346	0.316566	0.0147207	0.477837	0.00129888	0.182749	0.0128146	0.121628	0.00842796	0.18235	0.0110343		0.230902	0.241894	0.0411065	0.058471	0.203948	0.0388281	0.210267	0.127731	0.179268	0.0308776	0.30694	0.0303947	0.276545	0.0149532	0.181662	0.0908533
0.16668	0.0462772	0.141623	0.0979501	0.0837875	0.0218987	0.284547	0.0201803	0.244113	0.00494852	0.136413	0.021806	0.094653	0.0163289	0.425417	0.0121946		0.156466	0.0243473	0.131807	0.110721	0.0582367	0.00623346	0.316745	0.0145475	0.477948	0.00129888	0.182805	0.0128146	0.121549	0.00842796	0.182303	0.0110343		0.231111	0.242333	0.041372	0.0587932	0.204144	0.0388437	0.210475	0.127968	0.179442	0.0308907	0.307207	0.0304985	0.276796	0.0150369	0.181825	0.091017
0.166732	0.0464275	0.141467	0.0978458	0.0836996	0.0218987	0.284465	0.0201803	0.245772	0.0055307	0.138349	0.0228725	0.094753	0.0155799	0.425418	0.0121946		0.156675	0.0243473	0.131801	0.110721	0.0583086	0.00623346	0.316834	0.0144609	0.478059	0.00129888	0.182861	0.0128146	0.12147	0.00842796	0.182255	0.0110343		0.231329	0.242794	0.0416302	0.0589636	0.204327	0.0388776	0.210674	0.128054	0.179603	0.0309482	0.307485	0.0305515	0.277057	0.0150149	0.181989	0.0912594
0.166745	0.044925	0.141389	0.0977415	0.0836491	0.0218987	0.284383	0.020099	0.250222	0.00494852	0.137867	0.0241762	0.0948529	0.0155799	0.425419	0.0121946		0.156728	0.0243473	0.131789	0.110618	0.0583261	0.00623346	0.316924	0.0143744	0.477869	0.00129888	0.18295	0.0128146	0.12139	0.00842796	0.182208	0.0110343		0.231961	0.243636	0.0423359	0.0598249	0.204899	0.039051	0.211253	0.128701	0.180111	0.0310666	0.308371	0.0305278	0.277845	0.0150567	0.182522	0.0921096
0.166751	0.0432722	0.14131	0.0977415	0.0838506	0.0218987	0.284385	0.020099	0.254671	0.00650099	0.137625	0.0240577	0.0949528	0.0155799	0.425444	0.0121946		0.15678	0.0243473	0.131788	0.110618	0.0583436	0.00623346	0.317013	0.0142878	0.477678	0.00129888	0.183038	0.0128146	0.121311	0.00842796	0.182161	0.0110343		0.232395	0.244652	0.0425842	0.0601658	0.20528	0.0390536	0.211656	0.12904	0.180439	0.0311044	0.308919	0.0306891	0.278346	0.0152286	0.182845	0.0920749
0.166718	0.0432722	0.141232	0.0978458	0.0838073	0.0218987	0.284386	0.020099	0.25912	0.00582179	0.13895	0.0233466	0.0950527	0.0151304	0.425469	0.0121946		0.156832	0.0243473	0.131786	0.110618	0.0583611	0.00623346	0.317103	0.0142878	0.477487	0.00119896	0.183127	0.0128146	0.12132	0.00842796	0.182154	0.0110343		0.233046	0.245519	0.0428375	0.0604307	0.205833	0.0392322	0.212226	0.129684	0.180936	0.0311997	0.309816	0.0307545	0.279152	0.0151614	0.183363	0.0903259
0.166686	0.0417697	0.14118	0.0976372	0.0837934	0.0218987	0.284387	0.020099	0.262851	0.00766535	0.139734	0.0221615	0.0965812	0.013932	0.425494	0.0121946		0.156885	0.0243473	0.131784	0.110618	0.0583786	0.00623346	0.317282	0.0142012	0.477297	0.00119896	0.183215	0.0128146	0.121329	0.00842796	0.182147	0.0110343		0.233258	0.245937	0.0435481	0.0613338	0.206035	0.0392335	0.212434	0.129996	0.181116	0.03118	0.310089	0.0307917	0.279393	0.015146	0.183529	0.0903684
0.166654	0.0417697	0.141129	0.0977415	0.0837833	0.0218987	0.284389	0.020099	0.262134	0.0071802	0.142171	0.0214504	0.0973455	0.0128833	0.425518	0.0121946		0.156857	0.0243473	0.131782	0.110618	0.0583961	0.00623346	0.317221	0.0141146	0.477224	0.00119896	0.18319	0.0128146	0.121337	0.00842796	0.18214	0.0110343		0.23348	0.246432	0.0438062	0.0616747	0.206225	0.0392543	0.212642	0.130142	0.181283	0.031198	0.310367	0.0308627	0.279638	0.0151713	0.183685	0.0909635
0.166499	0.0416194	0.141077	0.0977415	0.084005	0.0218987	0.28439	0.020099	0.26142	0.0071802	0.143827	0.0214504	0.0981098	0.0133328	0.425543	0.0121946		0.156828	0.0243473	0.13178	0.110618	0.0584136	0.00623346	0.317191	0.0141146	0.477152	0.00119896	0.183164	0.0128146	0.121346	0.00842796	0.182133	0.0110343		0.234138	0.247418	0.0440693	0.0618668	0.206799	0.0394421	0.213216	0.130707	0.181781	0.031364	0.311259	0.0309	0.280437	0.0152165	0.184206	0.0925992
0.166344	0.0416194	0.141025	0.0976372	0.0842339	0.0218987	0.284392	0.020099	0.260707	0.0071802	0.147138	0.0228725	0.0988741	0.0133328	0.425568	0.0121946		0.1568	0.0243473	0.131779	0.110618	0.0584311	0.00623346	0.31716	0.0141146	0.477079	0.00119896	0.183138	0.0128146	0.121334	0.00842796	0.182127	0.0110343		0.23435	0.247816	0.0447799	0.0626476	0.207005	0.0394421	0.213417	0.130978	0.181956	0.0313558	0.311531	0.0309361	0.28068	0.015244	0.184378	0.092881
0.16619	0.0414692	0.140973	0.0976372	0.0845286	0.0218987	0.284395	0.0200176	0.260697	0.00659802	0.145434	0.0324719	0.0996384	0.0133328	0.425593	0.0121946		0.156772	0.0243473	0.131777	0.110618	0.0584486	0.00623346	0.31713	0.0141146	0.477007	0.00119896	0.183113	0.0128146	0.121321	0.00842796	0.18212	0.0110343		0.234572	0.248325	0.0450357	0.0629775	0.207197	0.0394368	0.213615	0.131159	0.182122	0.0313788	0.311801	0.0310398	0.280928	0.0153079	0.184537	0.0931722
0.166035	0.0414692	0.140922	0.0976372	0.0847469	0.0218987	0.284191	0.0200176	0.260686	0.00659802	0.143824	0.0260723	0.101201	0.0163289	0.425617	0.0121946		0.156762	0.0243473	0.131775	0.110618	0.058455	0.00623346	0.317099	0.0141146	0.477216	0.00119896	0.183235	0.0128146	0.121309	0.00842796	0.182113	0.0110343		0.235225	0.24918	0.0452963	0.0632471	0.207752	0.0395946	0.214177	0.131727	0.182608	0.0315152	0.312687	0.031156	0.281744	0.0152308	0.185055	0.0939861
0.165078	0.0414692	0.14087	0.0976372	0.0848341	0.0218987	0.283987	0.0200176	0.26065	0.00494852	0.144105	0.0242947	0.101235	0.0158795	0.425606	0.0121946		0.156751	0.0243473	0.131757	0.110618	0.0584613	0.00623346	0.317069	0.0141146	0.477425	0.00119896	0.183357	0.0128146	0.121297	0.00842796	0.182106	0.0110343		0.235426	0.24949	0.046538	0.0647545	0.207952	0.0396233	0.214381	0.132039	0.182787	0.0315053	0.312971	0.0311785	0.281992	0.0152319	0.18523	0.0941137
0.164122	0.0414692	0.140818	0.0976372	0.0848441	0.0218987	0.283783	0.0200176	0.260633	0.00494852	0.148961	0.0240577	0.101268	0.0163289	0.425594	0.0121946		0.156731	0.0243473	0.131739	0.110618	0.0584677	0.00623346	0.317038	0.0141146	0.477634	0.00119896	0.183479	0.0128146	0.121299	0.00842796	0.182109	0.0110343		0.236302	0.251132	0.0472535	0.0654872	0.208695	0.039781	0.215177	0.132725	0.183441	0.0316565	0.314127	0.0314131	0.28301	0.0153773	0.185914	0.0943152
0.163166	0.0413189	0.14082	0.0976372	0.0848038	0.0218987	0.28358	0.0200176	0.260617	0.00494852	0.153221	0.0267834	0.101302	0.0161791	0.425583	0.0121946		0.158342	0.0243473	0.13172	0.110618	0.058474	0.00623346	0.317019	0.0141146	0.477843	0.00119896	0.183601	0.0128146	0.121302	0.00842796	0.182111	0.0110343		0.236505	0.251435	0.0474969	0.0658048	0.208901	0.0398331	0.215381	0.133004	0.183616	0.03165	0.314408	0.0314018	0.283258	0.015395	0.186087	0.0939263
0.16221	0.0413189	0.140823	0.0976372	0.0847788	0.0218987	0.283376	0.0200176	0.260601	0.00494852	0.1541	0.0272574	0.10137	0.013183	0.425571	0.0121946		0.159954	0.0243473	0.131702	0.110618	0.0584803	0.00623346	0.31698	0.014028	0.477684	0.00119896	0.183554	0.0128146	0.121305	0.00842796	0.182113	0.0110343		0.236723	0.251909	0.0477502	0.0661394	0.209103	0.0398188	0.215589	0.133157	0.183787	0.0316532	0.314675	0.0314537	0.283496	0.0154467	0.186247	0.0937217
0.162287	0.0413189	0.140825	0.0976372	0.0848004	0.0218987	0.283172	0.0200176	0.260584	0.00494852	0.154024	0.0271389	0.101404	0.0119845	0.42556	0.0121946		0.161565	0.0243473	0.131683	0.110618	0.0584867	0.00623346	0.316961	0.014028	0.477525	0.00119896	0.183506	0.0128146	0.121308	0.00842796	0.182115	0.0110343		0.237385	0.252892	0.048478	0.0669156	0.209653	0.0399557	0.216155	0.13267	0.18428	0.0317946	0.315546	0.0315439	0.2843	0.015536	0.186748	0.0944899
0.162365	0.0413189	0.140828	0.0975329	0.0846906	0.0218987	0.282968	0.0200176	0.260568	0.00485149	0.153986	0.0271389	0.101438	0.0119845	0.425548	0.0121946		0.163177	0.0243473	0.131665	0.110618	0.058493	0.00623346	0.316942	0.014028	0.477366	0.00119896	0.183459	0.0128146	0.121426	0.00842796	0.182117	0.0110343		0.237793	0.253633	0.0489894	0.0676158	0.21005	0.0400482	0.21657	0.133858	0.184635	0.0318094	0.316103	0.0315992	0.284811	0.0156164	0.187094	0.0944569
0.162443	0.0413189	0.14083	0.0975329	0.0846434	0.0216143	0.282765	0.0200176	0.260535	0.00485149	0.153948	0.0270204	0.102362	0.0115351	0.425536	0.0121946		0.166444	0.0367536	0.131647	0.110618	0.0584993	0.00623346	0.316922	0.014028	0.477207	0.00119896	0.183412	0.0128146	0.121545	0.00842796	0.182119	0.0110343		0.238457	0.254833	0.0497148	0.0682928	0.210606	0.0401499	0.217143	0.13462	0.185124	0.0319688	0.316969	0.0317492	0.285599	0.0154093	0.187605	0.0940633
0.162521	0.0413189	0.140833	0.0975329	0.0845944	0.0216143	0.282776	0.0200176	0.262426	0.00485149	0.153997	0.0255983	0.104209	0.0112355	0.427765	0.0121257		0.166288	0.0362883	0.131628	0.110618	0.0584628	0.00623346	0.316903	0.014028	0.477294	0.00119896	0.183299	0.0128146	0.121663	0.00842796	0.182121	0.0110343		0.23866	0.255015	0.0499533	0.0686894	0.210802	0.040219	0.21734	0.134938	0.185296	0.0319852	0.317261	0.0317503	0.285858	0.0154412	0.187785	0.0941719
0.162397	0.0413189	0.140835	0.0975329	0.0846196	0.0216143	0.282787	0.0199362	0.264317	0.00485149	0.154046	0.0252428	0.105132	0.0116849	0.430005	0.0121257		0.166131	0.0362883	0.131625	0.110516	0.0584262	0.00623346	0.316884	0.014028	0.477381	0.00119896	0.183186	0.0128146	0.121781	0.00842796	0.182123	0.0110343		0.238865	0.255399	0.0502016	0.069055	0.211	0.0402242	0.217544	0.135253	0.185472	0.0319753	0.317534	0.0318123	0.286101	0.0155514	0.187949	0.0944569
0.162274	0.0413189	0.140837	0.0975329	0.0845941	0.0216143	0.282798	0.0199362	0.26929	0.00494852	0.154144	0.0248872	0.106056	0.0133328	0.432246	0.0121257		0.165975	0.0370637	0.131621	0.110516	0.0583896	0.00623346	0.316999	0.014028	0.477469	0.00119896	0.183073	0.0128146	0.121994	0.00842796	0.182125	0.0110343		0.239532	0.256796	0.0509294	0.0697816	0.211542	0.0403624	0.218118	0.135774	0.185955	0.0321364	0.318417	0.0318902	0.286897	0.0157078	0.188442	0.0950677
0.16215	0.0413189	0.140816	0.0975329	0.084792	0.0216143	0.282809	0.0199362	0.270481	0.00591882	0.154082	0.0246502	0.10698	0.014681	0.436726	0.0122635		0.164987	0.0299301	0.131618	0.110516	0.0583531	0.00623346	0.317115	0.014028	0.477556	0.00119896	0.18296	0.0128146	0.122207	0.00842796	0.182127	0.0110343		0.239739	0.257002	0.0511704	0.0701658	0.211732	0.0404106	0.218316	0.136081	0.186131	0.0321298	0.318715	0.0318744	0.28716	0.0157155	0.188618	0.0943687
0.162027	0.0413189	0.140794	0.0975329	0.0848629	0.0216143	0.28282	0.0199362	0.271672	0.00591882	0.15405	0.0246502	0.108827	0.0161791	0.438967	0.0117123		0.16471	0.0268286	0.131614	0.110516	0.0583165	0.00623346	0.317347	0.0139414	0.477577	0.00119896	0.182977	0.0128146	0.12242	0.00842796	0.182129	0.0110343		0.239946	0.257402	0.0514237	0.0705004	0.211932	0.0404654	0.218527	0.136388	0.186312	0.0321167	0.318993	0.0319229	0.287403	0.0157155	0.188788	0.0941798
0.162149	0.0411687	0.140772	0.0975329	0.0847221	0.0216143	0.282831	0.0199362	0.272801	0.00679208	0.154039	0.0244132	0.108856	0.0164787	0.441207	0.0126769		0.170128	0.0265184	0.131611	0.110516	0.0582799	0.00623346	0.317463	0.0139414	0.477598	0.00129888	0.182993	0.0128146	0.122633	0.00842796	0.182131	0.0110343		0.240626	0.258801	0.0521662	0.0711975	0.212506	0.0405671	0.219114	0.136735	0.186797	0.0322547	0.319854	0.0321879	0.288176	0.0156384	0.189282	0.0953826
0.162271	0.0411687	0.14075	0.0975329	0.0847462	0.0216143	0.282843	0.0199362	0.272944	0.00533664	0.154058	0.0244132	0.108997	0.0152803	0.443448	0.0130213		0.172837	0.0269836	0.131607	0.110516	0.0582433	0.00623346	0.317579	0.0139414	0.47762	0.00129888	0.18301	0.0128146	0.127867	0.00881694	0.182133	0.0110343		0.240835	0.258962	0.0523998	0.071574	0.212704	0.0406127	0.219305	0.136971	0.18697	0.0322794	0.320152	0.0321574	0.288439	0.0155911	0.18946	0.0956187
0.162393	0.0411687	0.140707	0.0974286	0.0847101	0.0216143	0.282854	0.0199362	0.275912	0.00533664	0.154078	0.0244132	0.109025	0.0152803	0.446418	0.0134347		0.175546	0.027759	0.131604	0.110516	0.0582068	0.00623346	0.317695	0.0139414	0.477641	0.00129888	0.183026	0.0128146	0.129612	0.0101136	0.182135	0.0110343		0.241709	0.260613	0.0526481	0.0719535	0.213462	0.0407522	0.220077	0.137694	0.187635	0.032355	0.321268	0.0322048	0.289475	0.0158929	0.190134	0.0962138
0.162514	0.0411687	0.140685	0.0974286	0.0846142	0.0216143	0.282861	0.0199362	0.278879	0.00533664	0.154097	0.0244132	0.109054	0.0161791	0.452358	0.014537		0.176476	0.0446626	0.131601	0.110516	0.058158	0.00623346	0.317811	0.0139414	0.477703	0.00129888	0.183029	0.0128146	0.132259	0.0102432	0.182137	0.0110343		0.241916	0.260765	0.0534128	0.0727219	0.213653	0.040803	0.220265	0.138014	0.187806	0.0323648	0.321577	0.0321721	0.289749	0.0158907	0.190317	0.0961366
0.162385	0.0411687	0.140663	0.0974286	0.0846433	0.0216143	0.282868	0.0199362	0.281847	0.00533664	0.15386	0.0244132	0.10891	0.0143814	0.455328	0.0149504		0.176974	0.0361333	0.131531	0.110516	0.0581093	0.00623346	0.317798	0.0139414	0.477765	0.00129888	0.183032	0.0128146	0.134906	0.0101136	0.182139	0.0110343		0.242114	0.261019	0.0536513	0.0730225	0.213851	0.0408721	0.220468	0.13836	0.18798	0.032373	0.321864	0.0322048	0.29	0.0159138	0.190497	0.0959367
0.162256	0.0411687	0.140664	0.0974286	0.0846444	0.0216143	0.282876	0.0199362	0.284814	0.00572476	0.153623	0.0244132	0.108766	0.014681	0.467208	0.0161217		0.177161	0.0361333	0.13146	0.110516	0.0580605	0.00623346	0.317785	0.0139414	0.477827	0.00129888	0.183034	0.0128146	0.140234	0.0102432	0.182233	0.0110343		0.242326	0.261459	0.0538948	0.0733462	0.214049	0.0408838	0.220678	0.138632	0.188149	0.0323714	0.322137	0.0322995	0.29024	0.0159689	0.190662	0.095932
0.162126	0.0411687	0.140664	0.0974286	0.0846377	0.0216143	0.282883	0.0199362	0.285894	0.00611287	0.153387	0.0244132	0.108478	0.0136324	0.467227	0.0162594		0.177349	0.0370637	0.13139	0.110516	0.0580118	0.00623346	0.317773	0.0139414	0.477889	0.00129888	0.183037	0.0128146	0.140267	0.0102432	0.182327	0.0110343		0.243195	0.263056	0.0546349	0.0740635	0.214804	0.0410859	0.221466	0.138374	0.188802	0.032544	0.323301	0.0324258	0.291269	0.0160207	0.191344	0.0973961
0.161997	0.0411687	0.140665	0.0974286	0.084604	0.0216143	0.28289	0.0199362	0.288055	0.00679208	0.15315	0.0244132	0.108191	0.0134826	0.467246	0.0162594		0.177578	0.0308606	0.13132	0.110516	0.0579631	0.00623346	0.31776	0.0139414	0.477839	0.00129888	0.183035	0.0128146	0.1403	0.0101136	0.182422	0.0110343		0.243409	0.263514	0.0551045	0.0748381	0.215004	0.0411042	0.221672	0.13845	0.188978	0.0325226	0.32357	0.0324687	0.291509	0.0160747	0.191507	0.0976448
0.161999	0.0411687	0.140666	0.0974286	0.0846476	0.0216143	0.282897	0.0199362	0.288836	0.00669505	0.153127	0.0244132	0.108047	0.0134826	0.467304	0.0151571		0.177599	0.0293098	0.13125	0.110516	0.0579144	0.00623346	0.317747	0.0139414	0.477789	0.00129888	0.183033	0.0128146	0.140333	0.0103729	0.182516	0.0110343		0.244078	0.264712	0.0561102	0.0759752	0.215556	0.0412137	0.222246	0.139307	0.189472	0.0326228	0.324442	0.0325826	0.292313	0.0161331	0.192006	0.0979503
0.162001	0.0411687	0.140666	0.0974286	0.0846513	0.0216143	0.282905	0.0199362	0.288736	0.00659802	0.153104	0.0244132	0.107903	0.0134826	0.467323	0.0147437		0.17762	0.0271387	0.13118	0.110516	0.0578657	0.00623346	0.317734	0.0139414	0.477738	0.00129888	0.183031	0.0128146	0.140308	0.0103729	0.182611	0.0110343		0.244276	0.264895	0.0563536	0.0763346	0.215751	0.041271	0.222444	0.139755	0.18965	0.0326409	0.324735	0.0325533	0.292576	0.0161232	0.19219	0.0980164
0.162004	0.0411687	0.140667	0.0974286	0.0846581	0.0216143	0.282912	0.0199362	0.289652	0.00659802	0.153082	0.0244132	0.107868	0.0134826	0.467343	0.014537		0.178582	0.027759	0.13104	0.110413	0.057817	0.00623346	0.317722	0.0139414	0.477688	0.00129888	0.183029	0.0128146	0.140259	0.0101136	0.182705	0.0110343		0.244481	0.265306	0.0571084	0.0771015	0.215953	0.0412762	0.222652	0.140211	0.189829	0.0326064	0.325001	0.0325646	0.292819	0.0161166	0.192361	0.0978904
0.162006	0.0411687	0.140668	0.0973243	0.0847215	0.0216143	0.282875	0.0199362	0.290568	0.00485149	0.153059	0.0244132	0.107834	0.0134826	0.467362	0.0143993		0.179545	0.027759	0.131047	0.110413	0.0578053	0.00623346	0.317709	0.0139414	0.477847	0.00129888	0.182993	0.0128146	0.140234	0.0101136	0.182799	0.0110343		0.245148	0.266653	0.0573371	0.0773602	0.216517	0.0414235	0.223234	0.140888	0.190317	0.0327461	0.325847	0.0328352	0.293605	0.0159535	0.192864	0.0984682
0.162177	0.0411687	0.140682	0.0973243	0.0846746	0.0216143	0.282838	0.0199362	0.291485	0.00562773	0.153041	0.0244132	0.107799	0.0134826	0.47184	0.0143304		0.180507	0.0271387	0.131053	0.110413	0.0577936	0.00623346	0.31765	0.0139414	0.478007	0.00129888	0.182957	0.0128146	0.140181	0.0102432	0.182894	0.0110343		0.245351	0.266851	0.0575731	0.077732	0.216709	0.0414483	0.223428	0.14122	0.190491	0.0327987	0.326143	0.0328048	0.293871	0.0158676	0.193044	0.0984839
0.162348	0.0411687	0.140697	0.0973243	0.0846842	0.0216143	0.282801	0.0199362	0.292401	0.00543367	0.153023	0.0244132	0.107764	0.0134826	0.476319	0.0143304		0.186327	0.0373739	0.13106	0.110413	0.0577819	0.00623346	0.317591	0.0139414	0.478166	0.00129888	0.182921	0.0128146	0.140129	0.0089466	0.186678	0.0110343		0.245553	0.267233	0.0583305	0.07866	0.216907	0.0414587	0.223629	0.141579	0.19067	0.0327379	0.326424	0.0328127	0.294119	0.0158643	0.193213	0.0982588
0.162519	0.0411687	0.140712	0.0973243	0.0846789	0.0216143	0.282765	0.0199362	0.29438	0.00543367	0.153005	0.0244132	0.10773	0.0134826	0.480798	0.0142615		0.185803	0.0373739	0.131066	0.110413	0.0577702	0.00623346	0.317532	0.0139414	0.478325	0.00129888	0.182885	0.0128146	0.140077	0.0089466	0.194247	0.0109657		0.246222	0.268645	0.0585591	0.0788257	0.217445	0.0416074	0.224208	0.14218	0.191146	0.0329647	0.327301	0.0329852	0.294907	0.0159987	0.193704	0.0987752
0.16269	0.0411687	0.140726	0.0973243	0.0845389	0.0216143	0.282691	0.0198548	0.296359	0.00572476	0.152987	0.0242947	0.107695	0.0134826	0.485276	0.0143304		0.184483	0.0302403	0.131073	0.110413	0.0577586	0.00623346	0.317473	0.0139414	0.478261	0.00129888	0.183046	0.0128146	0.140024	0.00816864	0.198032	0.0115826		0.246632	0.269181	0.0587927	0.0791371	0.217839	0.0417273	0.224615	0.142861	0.191497	0.0329614	0.327889	0.0330202	0.295421	0.016013	0.194055	0.0991184
0.162548	0.0411687	0.140741	0.0973243	0.0845889	0.0216143	0.282654	0.0198548	0.298338	0.00562773	0.153125	0.0242947	0.107661	0.0134826	0.489755	0.0146059		0.184391	0.0286895	0.131079	0.110413	0.0577469	0.00623346	0.317414	0.0139414	0.478198	0.00129888	0.183206	0.0128146	0.140034	0.00790932	0.205601	0.0126791		0.24731	0.270764	0.0595525	0.0800945	0.218422	0.0418159	0.225208	0.143267	0.19199	0.0330813	0.32873	0.0331792	0.296181	0.0161683	0.194544	0.0997119
0.162407	0.0411687	0.140756	0.0973243	0.0847099	0.0216143	0.282617	0.0198548	0.300317	0.00659802	0.153264	0.0242947	0.107626	0.0134826	0.494234	0.0150193		0.186044	0.0286895	0.131086	0.110413	0.0577353	0.00623346	0.317355	0.0139414	0.478134	0.00129888	0.183367	0.0128146	0.140043	0.00790932	0.209385	0.0126791		0.247525	0.270954	0.0597861	0.0802324	0.218617	0.0418407	0.225397	0.143491	0.192157	0.0331356	0.329031	0.0332074	0.296452	0.0161055	0.194721	0.0997402
0.162266	0.0411687	0.14077	0.0973243	0.0846554	0.0216143	0.284532	0.0198548	0.300606	0.00659802	0.153402	0.0242947	0.107612	0.0134826	0.503193	0.0164661		0.187696	0.0293098	0.131093	0.110413	0.0577237	0.00623346	0.317296	0.0139414	0.47807	0.00129888	0.183527	0.0128146	0.140053	0.00790932	0.215538	0.0148037		0.24773	0.27123	0.0600197	0.0805949	0.218817	0.0418994	0.225591	0.143739	0.192333	0.0331339	0.329315	0.0332266	0.296705	0.0160461	0.194899	0.0997182
0.162125	0.0411687	0.140785	0.0973243	0.0845903	0.0216143	0.286446	0.0198548	0.301184	0.00756832	0.153541	0.0242947	0.107599	0.0134826	0.504953	0.0174307		0.189348	0.0293098	0.132839	0.110413	0.057747	0.00623346	0.317237	0.0139414	0.478073	0.00129888	0.183541	0.0128146	0.140063	0.00790932	0.216722	0.0149408		0.2486	0.272809	0.0607991	0.0816933	0.21956	0.0420284	0.226358	0.144565	0.192997	0.0332786	0.330476	0.0334251	0.297757	0.0160758	0.195575	0.0975882
0.162124	0.0411687	0.14204	0.0973243	0.0845878	0.0216143	0.288361	0.0198548	0.301473	0.00737426	0.15354	0.0242947	0.107585	0.0133328	0.505834	0.0177063		0.191001	0.0293098	0.134586	0.110413	0.0577702	0.00623346	0.317052	0.0139414	0.478076	0.00129888	0.183554	0.0128146	0.141399	0.00790932	0.217906	0.0150093		0.2488	0.273043	0.061281	0.0821115	0.219758	0.0420884	0.226562	0.144912	0.193173	0.0332983	0.330766	0.0334036	0.29801	0.0161188	0.195756	0.0975126
0.162124	0.0411687	0.143296	0.0973243	0.0842847	0.0216143	0.290275	0.0198548	0.30141	0.00737426	0.153539	0.0242947	0.107572	0.0133328	0.508476	0.0182574		0.191624	0.0289997	0.136332	0.110413	0.0577935	0.00623346	0.316867	0.0139414	0.47808	0.00119896	0.183568	0.0128146	0.142734	0.00790932	0.220274	0.015352		0.249465	0.274705	0.0622646	0.0832641	0.220322	0.0421705	0.227167	0.145394	0.193657	0.0333772	0.331589	0.0336281	0.298762	0.0162631	0.196257	0.0993593
0.162123	0.0411687	0.144552	0.0973243	0.0841359	0.0216143	0.294105	0.0197735	0.301346	0.00708317	0.153538	0.0242947	0.107558	0.0133328	0.509357	0.0182574		0.192246	0.0321012	0.138079	0.110413	0.0578168	0.00623346	0.316682	0.0139414	0.478083	0.00119896	0.183582	0.0128146	0.14407	0.00790932	0.221458	0.0155576		0.249685	0.274972	0.0624908	0.0835848	0.220509	0.0422435	0.227352	0.145615	0.193819	0.0334018	0.331887	0.0336427	0.299028	0.016273	0.196432	0.0998426
0.162122	0.0411687	0.147063	0.0971156	0.0837624	0.0216143	0.296019	0.0199362	0.301283	0.00747129	0.153538	0.0242947	0.107545	0.0133328	0.510238	0.0182574		0.193491	0.0352028	0.145066	0.130199	0.0578401	0.00623346	0.316497	0.0139414	0.478297	0.00119896	0.183549	0.0128146	0.145406	0.00803898	0.22268	0.0156947		0.249888	0.275158	0.0632555	0.084725	0.220707	0.0423009	0.227546	0.145915	0.193992	0.0334528	0.332185	0.0336348	0.299284	0.0162994	0.196608	0.100129
0.162161	0.0411687	0.150831	0.0973243	0.0836975	0.0216143	0.298141	0.0208313	0.301167	0.00611287	0.153512	0.0242947	0.107531	0.0133328	0.510774	0.0175685		0.193042	0.0307055	0.145618	0.134095	0.0578634	0.00623346	0.316312	0.0139414	0.478511	0.00119896	0.183517	0.0128146	0.150638	0.0101136	0.222699	0.0156947		0.250546	0.276603	0.0635038	0.0848799	0.221275	0.0423921	0.228149	0.1466	0.194497	0.0335448	0.333028	0.0338908	0.300041	0.0164713	0.197094	0.100729
0.1622	0.0411687	0.151501	0.0993062	0.0837088	0.0216143	0.298349	0.0226215	0.301113	0.00669505	0.153486	0.0242947	0.107518	0.0133328	0.51131	0.0169484		0.192213	0.0293098	0.145801	0.129789	0.0578867	0.00623346	0.316127	0.0139414	0.478725	0.00119896	0.183485	0.0128146	0.152053	0.0114102	0.222718	0.0156947		0.250766	0.276868	0.0637349	0.0850891	0.221458	0.0424586	0.22834	0.146824	0.194667	0.0335941	0.333327	0.0339077	0.300315	0.0164812	0.19727	0.101115
0.162239	0.0411687	0.152171	0.102644	0.0847523	0.0213299	0.298764	0.023598	0.30106	0.00514258	0.15346	0.0242947	0.10752	0.0134826	0.511578	0.0168795		0.191799	0.027759	0.146697	0.129994	0.05791	0.00623346	0.315942	0.0139414	0.478939	0.00119896	0.183453	0.0128146	0.153469	0.0115398	0.222756	0.0143925		0.250967	0.27705	0.0644824	0.0861053	0.22165	0.0425342	0.22854	0.147135	0.194843	0.0336434	0.333625	0.0338559	0.300581	0.0164383	0.197452	0.101447
0.162278	0.0411687	0.154181	0.115579	0.0884638	0.0213299	0.299178	0.023598	0.301007	0.0055307	0.153434	0.0242947	0.107523	0.0134826	0.511846	0.0168795		0.191898	0.0272938	0.147592	0.128251	0.057942	0.00623346	0.315757	0.0139414	0.478703	0.00119896	0.18466	0.0128146	0.154884	0.0115398	0.222794	0.0142554		0.251614	0.278562	0.0647283	0.0863129	0.222241	0.0426137	0.229145	0.147421	0.195348	0.0336664	0.334431	0.0340566	0.301339	0.0163567	0.197948	0.101905
0.162153	0.0411687	0.154851	0.117978	0.0901126	0.0213299	0.299386	0.0230284	0.300876	0.0055307	0.153439	0.0242947	0.107526	0.0134826	0.512114	0.0168795		0.192411	0.0272938	0.149382	0.127534	0.057974	0.00623346	0.315888	0.0138548	0.478466	0.00119896	0.185867	0.0128146	0.154869	0.0115398	0.222652	0.014324		0.252045	0.279152	0.0649594	0.0865484	0.222616	0.0426893	0.229513	0.146856	0.195677	0.0337486	0.335036	0.0340916	0.301884	0.016306	0.198302	0.10227
0.162028	0.0411687	0.155521	0.119021	0.0902054	0.0253115	0.300867	0.0218891	0.300746	0.00543367	0.153445	0.0242947	0.107529	0.0134826	0.512382	0.0169484		0.192925	0.0272938	0.151172	0.127329	0.058006	0.00623346	0.31602	0.0138548	0.478229	0.00119896	0.187074	0.0128146	0.154855	0.0115398	0.22251	0.0143925		0.252675	0.280546	0.0657069	0.0877831	0.223176	0.0427754	0.23012	0.148288	0.196184	0.0337929	0.33589	0.0341694	0.302641	0.0164394	0.198793	0.102377
0.161904	0.0410184	0.156191	0.119021	0.0898033	0.0281554	0.30214	0.0214823	0.300616	0.00543367	0.153451	0.0242947	0.107531	0.0134826	0.512958	0.0169484		0.193438	0.0271387	0.152068	0.127431	0.0580381	0.00606031	0.316151	0.0138548	0.477992	0.00119896	0.188282	0.0128146	0.15484	0.0115398	0.222368	0.0143925		0.252904	0.281033	0.0659602	0.0879613	0.223352	0.0428719	0.230305	0.148611	0.196345	0.0338882	0.336194	0.0342122	0.30291	0.0164878	0.198965	0.102374
0.161779	0.0410184	0.156203	0.118813	0.0899987	0.0298618	0.303414	0.0212382	0.300529	0.00523961	0.153457	0.0242947	0.107534	0.0134826	0.513534	0.0169484		0.193691	0.0271387	0.153314	0.132762	0.0580701	0.00606031	0.316283	0.0138548	0.478016	0.00119896	0.189114	0.0130355	0.154826	0.0115398	0.222226	0.0142554		0.25312	0.281318	0.0661913	0.088141	0.22354	0.0429149	0.230499	0.149028	0.196516	0.0339063	0.336501	0.0342021	0.303178	0.0164801	0.199143	0.102497
0.161985	0.0410184	0.156226	0.116935	0.090425	0.0301462	0.305961	0.0210754	0.300614	0.00514258	0.153454	0.0242947	0.107537	0.0134826	0.514109	0.0169484		0.193944	0.0271387	0.153665	0.126611	0.0581021	0.00606031	0.316415	0.0138548	0.478041	0.00119896	0.191553	0.0174543	0.154558	0.0116695	0.222084	0.0142554		0.254002	0.28323	0.0669117	0.0892486	0.224327	0.0430361	0.231295	0.149932	0.197181	0.0340312	0.337614	0.0344784	0.304186	0.016641	0.199805	0.103308
0.162192	0.0410184	0.15625	0.115788	0.0903566	0.029293	0.309782	0.0210754	0.300656	0.00514258	0.153452	0.0242947	0.10754	0.0134826	0.514685	0.0169484		0.194197	0.0271387	0.154017	0.143117	0.0581342	0.00606031	0.316546	0.0138548	0.478065	0.00119896	0.191523	0.016902	0.154291	0.0116695	0.221801	0.0141184		0.254222	0.283482	0.0674158	0.0897428	0.22452	0.0430687	0.231479	0.15023	0.197347	0.0340362	0.337918	0.0344919	0.304463	0.0166487	0.199978	0.10361
0.162398	0.0410184	0.156274	0.115058	0.0898515	0.0270179	0.310475	0.0206686	0.300621	0.00514258	0.153449	0.0242947	0.107633	0.0134826	0.515261	0.0169484		0.194451	0.0271387	0.155071	0.163928	0.0581662	0.00606031	0.316678	0.0138548	0.47809	0.00119896	0.191493	0.0175648	0.153757	0.0107619	0.221659	0.0141184		0.254848	0.284489	0.0684239	0.0910875	0.225103	0.0431613	0.232079	0.151127	0.197863	0.0341233	0.338764	0.0345833	0.305222	0.0167941	0.200487	0.103558
0.162604	0.0410184	0.156286	0.114745	0.0902637	0.0253115	0.31186	0.0240862	0.300586	0.00514258	0.153446	0.0242947	0.107726	0.0134826	0.515837	0.0169484		0.194338	0.0271387	0.155423	0.163621	0.0581657	0.00606031	0.316809	0.0138548	0.478094	0.00119896	0.191488	0.0174543	0.153876	0.0107619	0.221743	0.0140498		0.255072	0.284999	0.0686698	0.0912719	0.225282	0.0432356	0.232267	0.151263	0.198022	0.0342087	0.339056	0.0345754	0.305488	0.016815	0.200657	0.103824
0.16282	0.0410184	0.159324	0.114432	0.0906874	0.0241739	0.312552	0.0253881	0.300551	0.00514258	0.15351	0.0242947	0.107819	0.0134826	0.516413	0.0169484		0.194226	0.0271387	0.155774	0.15911	0.0581651	0.00606031	0.319265	0.0138548	0.478098	0.00119896	0.191485	0.0175648	0.153995	0.0103729	0.221828	0.0140498		0.255286	0.285256	0.0693853	0.0922649	0.225469	0.0432994	0.232454	0.151555	0.198191	0.0342038	0.33936	0.0345495	0.305762	0.0167919	0.200837	0.104155
0.163035	0.0410184	0.160844	0.115475	0.0906645	0.0236051	0.313245	0.0262019	0.300517	0.00514258	0.153574	0.0242947	0.107912	0.0134826	0.516989	0.0168795		0.194114	0.0271387	0.155523	0.150396	0.0581645	0.00606031	0.321722	0.0138548	0.478102	0.00119896	0.191482	0.0174543	0.154114	0.0101136	0.221912	0.0140498		0.25592	0.286658	0.069641	0.0926088	0.226061	0.0433803	0.233067	0.152435	0.1987	0.0342071	0.340189	0.0346825	0.306504	0.0167963	0.201351	0.104591
0.163251	0.0410184	0.168646	0.132061	0.0908211	0.0233207	0.313938	0.0265274	0.300582	0.00514258	0.153637	0.0242947	0.108005	0.0134826	0.516574	0.0169484		0.194002	0.0271387	0.155473	0.148755	0.058164	0.00606031	0.324178	0.0138548	0.478107	0.00119896	0.191879	0.0174543	0.154233	0.00946525	0.221997	0.0140498		0.256151	0.287258	0.0698844	0.0928273	0.226242	0.0434246	0.233257	0.152468	0.198851	0.034281	0.340476	0.034766	0.306765	0.0167754	0.201514	0.104861
0.163466	0.0410184	0.169058	0.13373	0.093356	0.0227519	0.31463	0.026446	0.300647	0.00514258	0.153701	0.0242947	0.108098	0.0134826	0.515744	0.0168795		0.1938	0.0271387	0.15526	0.146705	0.0581634	0.00606031	0.326634	0.0138548	0.478143	0.00119896	0.192276	0.0174543	0.154339	0.00946525	0.222081	0.0140498		0.256375	0.287555	0.0706147	0.0939272	0.226425	0.0434885	0.23344	0.152684	0.199008	0.0343615	0.34078	0.0348055	0.307039	0.0167908	0.201686	0.105178
0.163856	0.0410184	0.16947	0.131748	0.0965562	0.0221831	0.324377	0.0238421	0.300713	0.00514258	0.153829	0.0242947	0.108191	0.0134826	0.51533	0.0168795		0.193599	0.0271387	0.155148	0.146602	0.0581628	0.00606031	0.331546	0.0137682	0.478179	0.00119896	0.192673	0.0163496	0.154445	0.0089466	0.222166	0.0140498		0.256997	0.288564	0.0708753	0.0942153	0.227008	0.0435419	0.234049	0.152382	0.199533	0.0343714	0.341638	0.0348393	0.307793	0.0168822	0.202195	0.105367
0.164245	0.0410184	0.169676	0.130705	0.0964231	0.0227519	0.331168	0.0232725	0.300778	0.00514258	0.153956	0.0242947	0.108269	0.0136324	0.514915	0.0168795		0.193397	0.0271387	0.154924	0.146397	0.0581623	0.00606031	0.334003	0.0138548	0.478215	0.00119896	0.193071	0.0163496	0.154551	0.0089466	0.222251	0.0140498		0.25745	0.289599	0.0711237	0.0943517	0.227369	0.0436866	0.234432	0.152663	0.199863	0.0344881	0.34222	0.0349735	0.308315	0.0168426	0.202531	0.105784
0.164635	0.0410184	0.169685	0.127992	0.095072	0.0238895	0.334774	0.0254695	0.300751	0.00514258	0.154084	0.0242947	0.108255	0.0136324	0.5145	0.0168795		0.193196	0.0271387	0.154812	0.1465	0.0581617	0.00606031	0.337729	0.0155001	0.478251	0.00119896	0.194877	0.0161287	0.154657	0.0089466	0.222335	0.0140498		0.258078	0.290621	0.0718318	0.0953989	0.227967	0.0437974	0.235037	0.154293	0.200384	0.0345045	0.343048	0.035119	0.30908	0.0167908	0.203056	0.105724
0.165024	0.0410184	0.16955	0.128201	0.0950597	0.0261647	0.336117	0.0271783	0.300723	0.00514258	0.154211	0.0242947	0.10824	0.0136324	0.513671	0.0168106		0.193092	0.0271387	0.1547	0.146397	0.0581115	0.00606031	0.338364	0.0168855	0.478285	0.00119896	0.196685	0.0160182	0.15458	0.0089466	0.222543	0.0139813		0.258302	0.291207	0.07209	0.0958311	0.228154	0.043843	0.235232	0.154525	0.200539	0.0345818	0.343324	0.0351754	0.309344	0.0168073	0.203215	0.105798
0.164978	0.0410184	0.16928	0.127366	0.0950612	0.0287242	0.336788	0.0275852	0.300696	0.00514258	0.154241	0.0242947	0.108226	0.0136324	0.513743	0.0168106		0.192883	0.0269836	0.154588	0.146397	0.0580612	0.00606031	0.338999	0.016366	0.478319	0.00119896	0.201269	0.0174543	0.154503	0.0089466	0.222646	0.0139813		0.258529	0.29162	0.0723457	0.0961084	0.228335	0.0439304	0.235415	0.154753	0.200697	0.0346491	0.343616	0.0352013	0.30962	0.0167544	0.203381	0.105992
0.164931	0.0410184	0.169145	0.127158	0.0976812	0.0304306	0.33746	0.0275852	0.300669	0.00514258	0.154271	0.0242947	0.108211	0.0136324	0.513815	0.0168106		0.192778	0.0269836	0.154475	0.146397	0.058011	0.00606031	0.339635	0.0161928	0.478353	0.00119896	0.201754	0.0172334	0.154425	0.0089466	0.22275	0.0139813		0.259355	0.293097	0.0730686	0.0970194	0.229091	0.0440581	0.236216	0.156083	0.201384	0.0347313	0.344781	0.035331	0.310654	0.0168536	0.204057	0.107236
0.164885	0.0410184	0.169011	0.127158	0.0972849	0.0309994	0.338803	0.0271783	0.300652	0.00514258	0.1543	0.0242947	0.108197	0.0136324	0.513886	0.0168106		0.192853	0.0269836	0.154404	0.146397	0.0579607	0.00606031	0.34027	0.0160196	0.478387	0.00119896	0.202238	0.0174543	0.154348	0.0089466	0.222854	0.0139813		0.259586	0.293706	0.0735825	0.0976437	0.229266	0.0441403	0.236407	0.15623	0.201544	0.0348151	0.345076	0.0353716	0.310917	0.0169274	0.204228	0.107465
0.164839	0.0410184	0.16857	0.126845	0.0977027	0.0298618	0.338907	0.0266901	0.300635	0.00514258	0.15433	0.0242947	0.108182	0.0136324	0.513958	0.0168106		0.192928	0.0269836	0.154332	0.146397	0.0579105	0.00606031	0.34154	0.0154135	0.482881	0.00119896	0.202248	0.0174543	0.154379	0.0089466	0.222958	0.0139813		0.260231	0.294825	0.0745193	0.0989605	0.229859	0.0442563	0.237002	0.157108	0.202059	0.0348398	0.345939	0.0354731	0.311687	0.0169935	0.204751	0.107395
0.164823	0.0410184	0.16835	0.126845	0.0970269	0.0284398	0.338942	0.0263646	0.300617	0.00514258	0.154275	0.0242947	0.108168	0.0136324	0.51403	0.0168106		0.193002	0.0269836	0.154189	0.146397	0.0578602	0.00606031	0.343479	0.0152403	0.487374	0.00119896	0.202257	0.0174543	0.15441	0.0089466	0.223061	0.0139813		0.260455	0.295371	0.0755225	0.100231	0.230053	0.0442863	0.237202	0.157246	0.202218	0.0348694	0.346212	0.0355577	0.311935	0.0170618	0.204904	0.107406
0.164808	0.0410184	0.16813	0.126741	0.0970594	0.0551733	0.339082	0.0259578	0.3006	0.00514258	0.15422	0.0242947	0.108211	0.0136324	0.514174	0.0167417		0.193077	0.0269836	0.154118	0.146295	0.05781	0.00606031	0.345418	0.0150671	0.491868	0.00119896	0.202267	0.0174543	0.154441	0.0089466	0.223165	0.0139813		0.260686	0.295872	0.0757782	0.100601	0.230238	0.0443475	0.237387	0.15733	0.202374	0.0349532	0.346501	0.0356028	0.312199	0.0171125	0.205064	0.107702
0.164794	0.0410184	0.16791	0.126741	0.0970761	0.0253115	0.339087	0.0254695	0.300632	0.00514258	0.154165	0.0242947	0.108254	0.0136324	0.514246	0.0168106		0.193173	0.0269836	0.154046	0.146397	0.0577597	0.00606031	0.347357	0.0149805	0.496362	0.00119896	0.202276	0.0174543	0.154472	0.0089466	0.223007	0.0139813		0.261312	0.296741	0.0760388	0.100875	0.230823	0.0444062	0.237971	0.158291	0.202894	0.0349795	0.347376	0.0357336	0.312982	0.0171026	0.20559	0.108591
0.16478	0.0410184	0.16769	0.126532	0.0958153	0.0236051	0.339089	0.0253881	0.300663	0.00514258	0.15411	0.0242947	0.108297	0.0136324	0.513877	0.0168106		0.19327	0.0269836	0.153974	0.146192	0.0577963	0.00606031	0.349296	0.0149805	0.498918	0.00119896	0.202374	0.0175648	0.154503	0.0089466	0.22285	0.0139813		0.26153	0.297269	0.0767494	0.101707	0.231012	0.0444271	0.238177	0.158458	0.203064	0.0349795	0.347651	0.0358159	0.313227	0.0171323	0.205753	0.108648
0.164953	0.0410184	0.16747	0.126532	0.0970034	0.0221831	0.339092	0.0253881	0.300695	0.00514258	0.154371	0.0242947	0.10834	0.0136324	0.513509	0.0168106		0.193366	0.0269836	0.153903	0.146192	0.057833	0.00606031	0.351235	0.0148939	0.501473	0.00189836	0.202568	0.0175648	0.154533	0.0089466	0.222692	0.0139813		0.261754	0.297855	0.0769978	0.102133	0.231189	0.0444818	0.238367	0.158497	0.203224	0.0350666	0.347941	0.0358532	0.313491	0.017118	0.205924	0.108596
0.165126	0.0410184	0.16725	0.126532	0.0970167	0.0218987	0.339095	0.0253881	0.300726	0.00514258	0.154632	0.0242947	0.108383	0.0136324	0.51314	0.0168106		0.193462	0.0269836	0.154101	0.146192	0.0578696	0.00606031	0.355113	0.0148939	0.504029	0.00119896	0.202666	0.016902	0.154564	0.0089466	0.222534	0.0139813		0.262395	0.298908	0.0772584	0.102536	0.23177	0.0446604	0.238943	0.159282	0.203729	0.0351323	0.348816	0.0359163	0.314271	0.017042	0.206457	0.108445
0.1653	0.0410184	0.167452	0.126428	0.097938	0.0218987	0.3391	0.0252254	0.300593	0.00514258	0.154894	0.0242947	0.108426	0.0136324	0.512772	0.0168106		0.193483	0.0269836	0.154299	0.146192	0.0579062	0.00606031	0.357052	0.0165392	0.506585	0.00259775	0.203645	0.0174543	0.154595	0.0089466	0.222376	0.0139813		0.262841	0.300013	0.0779838	0.103382	0.232147	0.0446708	0.239346	0.159585	0.204045	0.0352325	0.349366	0.0360686	0.314775	0.0171599	0.206775	0.109169
0.165474	0.0410184	0.167653	0.126428	0.0976753	0.0221831	0.339103	0.0252254	0.30046	0.00514258	0.155156	0.0242947	0.10847	0.0136324	0.512403	0.0168106		0.193503	0.0269836	0.154497	0.14609	0.0579429	0.00606031	0.357595	0.0186174	0.508397	0.00279758	0.204624	0.0173438	0.154514	0.0089466	0.222219	0.0139813		0.263469	0.300872	0.0782297	0.103794	0.232713	0.044869	0.239931	0.160416	0.204548	0.0353509	0.350258	0.0360595	0.315571	0.0172899	0.207299	0.1102
0.16532	0.0410184	0.167854	0.126323	0.10107	0.0221831	0.339101	0.0252254	0.300327	0.00514258	0.155144	0.0242947	0.108513	0.0136324	0.511666	0.0167417		0.193523	0.0269836	0.154694	0.14609	0.0579795	0.00606031	0.357776	0.018704	0.513834	0.00309732	0.205796	0.0165705	0.154434	0.00881694	0.222061	0.0139813		0.263681	0.301423	0.0784903	0.104217	0.232912	0.0448807	0.240141	0.160715	0.204727	0.0353147	0.350533	0.0361204	0.315809	0.0173361	0.207466	0.110274
0.165166	0.0410184	0.168056	0.126323	0.10015	0.0210455	0.339099	0.0252254	0.300195	0.00514258	0.155132	0.0242947	0.108502	0.0136324	0.511298	0.0167417		0.193543	0.0269836	0.155091	0.14609	0.0580162	0.00606031	0.357957	0.0186174	0.51291	0.00309732	0.206967	0.0165705	0.154354	0.00881694	0.221903	0.0139813		0.263903	0.302093	0.0792107	0.104981	0.233095	0.044912	0.240342	0.160815	0.204893	0.035364	0.350814	0.0361859	0.316059	0.0172965	0.207627	0.110444
0.165013	0.0410184	0.168257	0.126219	0.103711	0.0318526	0.339096	0.0252254	0.300385	0.00514258	0.155121	0.0242947	0.108492	0.0136324	0.511322	0.0167417		0.193321	0.0269836	0.155487	0.145987	0.0580528	0.00606031	0.358319	0.0239861	0.511987	0.0036968	0.209885	0.0196637	0.154274	0.00881694	0.221655	0.0139813		0.264777	0.30382	0.0797123	0.105892	0.233874	0.0451128	0.241124	0.161042	0.205573	0.0354955	0.351941	0.0363584	0.317096	0.0172601	0.208316	0.110642
0.164859	0.0410184	0.168458	0.126219	0.104255	0.0332746	0.339094	0.0252254	0.300574	0.00514258	0.155109	0.0242947	0.108482	0.0136324	0.511346	0.0167417		0.193098	0.0269836	0.155432	0.145987	0.0583786	0.00606031	0.358499	0.0176649	0.511064	0.00289749	0.21046	0.0197742	0.154282	0.00881694	0.221407	0.0139813		0.264995	0.30426	0.0806983	0.107119	0.234061	0.045131	0.241322	0.16125	0.205732	0.0355415	0.352211	0.0364791	0.317351	0.0173207	0.208472	0.110708
0.164845	0.0410184	0.16866	0.126219	0.104417	0.032137	0.339092	0.0252254	0.300764	0.00514258	0.155088	0.0242947	0.108472	0.0136324	0.51137	0.0167417		0.192876	0.0269836	0.155321	0.145987	0.0587045	0.00606031	0.367249	0.0167124	0.51014	0.00289749	0.211035	0.0196637	0.154291	0.00881694	0.221158	0.0139813		0.26562	0.305178	0.0816646	0.108327	0.234615	0.045277	0.241892	0.162543	0.206235	0.0356434	0.353114	0.0364238	0.318168	0.0171246	0.208998	0.108087
0.164831	0.0410184	0.168861	0.126219	0.104132	0.0338434	0.339088	0.025144	0.300954	0.00514258	0.155066	0.0242947	0.108462	0.0136324	0.511395	0.0167417		0.192653	0.0269836	0.155211	0.145885	0.0590305	0.00606031	0.370166	0.0165392	0.510014	0.00279758	0.211594	0.0203265	0.154299	0.00881694	0.22091	0.0139813		0.265823	0.305682	0.0818982	0.108765	0.234811	0.0452822	0.242102	0.163071	0.206412	0.0356549	0.35339	0.0364599	0.318408	0.0171092	0.209167	0.108588
0.164817	0.0410184	0.168852	0.126219	0.105403	0.0329902	0.339086	0.025144	0.300944	0.00514258	0.155045	0.0242947	0.108451	0.0136324	0.511419	0.0167417		0.192889	0.0269836	0.155156	0.145782	0.0593565	0.00606031	0.373083	0.0167124	0.509889	0.00249784	0.211546	0.0197742	0.154308	0.00881694	0.220662	0.0139813		0.266041	0.306346	0.0821441	0.109258	0.234998	0.0452953	0.24231	0.163358	0.206578	0.035668	0.353671	0.0365434	0.318656	0.0171731	0.209326	0.109617
0.164803	0.0410184	0.168843	0.126115	0.106124	0.0324214	0.339067	0.025144	0.300935	0.00514258	0.155023	0.0242947	0.108441	0.0136324	0.511443	0.0167417		0.193125	0.0269836	0.155101	0.145782	0.0596826	0.00606031	0.376	0.0172319	0.509637	0.00289749	0.211549	0.0191114	0.154068	0.00881694	0.220414	0.0139813		0.266714	0.307786	0.0829063	0.110174	0.235556	0.0455338	0.24288	0.164147	0.20707	0.0357864	0.354563	0.0365693	0.31945	0.0172215	0.209846	0.111475
0.164715	0.0410184	0.168833	0.12601	0.106754	0.0312838	0.339048	0.025144	0.300925	0.00514258	0.154981	0.0242947	0.108431	0.0136324	0.511468	0.0167417		0.193361	0.0269836	0.155046	0.145782	0.0600087	0.00606031	0.381834	0.018704	0.509704	0.00229801	0.211551	0.0191114	0.153828	0.00881694	0.220166	0.0139813		0.266928	0.308218	0.0831473	0.110581	0.235764	0.0455612	0.243083	0.164521	0.207246	0.0357617	0.354832	0.0366189	0.319695	0.0172535	0.21001	0.111546
0.164626	0.0410184	0.168824	0.126115	0.10652	0.0327058	0.339029	0.025144	0.300916	0.00514258	0.15494	0.0242947	0.108425	0.0136324	0.511492	0.0167417		0.193597	0.0269836	0.154904	0.145782	0.0603349	0.00606031	0.382097	0.0193967	0.509905	0.00199827	0.211555	0.0188904	0.153588	0.00881694	0.219917	0.0139813		0.267148	0.308686	0.0834005	0.110981	0.23596	0.0455625	0.243287	0.164741	0.20741	0.0357798	0.355102	0.0367497	0.319943	0.0173427	0.210166	0.111497
0.164538	0.0410184	0.168806	0.12601	0.105123	0.0284398	0.33901	0.025144	0.30087	0.00514258	0.154898	0.0242947	0.10842	0.0136324	0.511441	0.0167417		0.193682	0.0269836	0.154833	0.14568	0.0606611	0.00606031	0.382361	0.0198297	0.510749	0.00189836	0.211612	0.0188904	0.153348	0.00881694	0.219998	0.0139813		0.267797	0.309688	0.0841406	0.111709	0.236521	0.0457307	0.243857	0.165405	0.207906	0.0359819	0.356002	0.0368546	0.320752	0.0174904	0.210677	0.112045
0.164449	0.0410184	0.168797	0.125906	0.10662	0.0273023	0.338991	0.0250627	0.300825	0.00514258	0.154856	0.0242947	0.108415	0.0136324	0.51139	0.0167417		0.193767	0.0269836	0.154762	0.14568	0.0612397	0.00606031	0.382624	0.0200029	0.511172	0.00189836	0.211669	0.0188904	0.153389	0.00881694	0.220078	0.0139813		0.268211	0.31065	0.0843718	0.112122	0.236919	0.0457672	0.244269	0.16604	0.208258	0.0359425	0.356556	0.0369584	0.321245	0.017627	0.211022	0.111977
0.166772	0.0410184	0.168787	0.125906	0.106654	0.027871	0.338972	0.0250627	0.300779	0.00514258	0.154864	0.0242947	0.108409	0.0136324	0.511339	0.0167417		0.193853	0.0269836	0.154692	0.14568	0.0618183	0.00606031	0.383151	0.0196565	0.511594	0.00189836	0.211726	0.0188904	0.15343	0.00881694	0.220159	0.0139813		0.26888	0.312088	0.0809466	0.107514	0.237477	0.0459366	0.244827	0.166553	0.208742	0.0361002	0.357425	0.0372268	0.322041	0.0175796	0.211541	0.112264
0.169096	0.0410184	0.168792	0.125906	0.106706	0.0281554	0.338953	0.0250627	0.300733	0.00514258	0.154872	0.0242947	0.108404	0.0136324	0.511287	0.0167417		0.193938	0.0269836	0.154621	0.14568	0.0623968	0.00606031	0.383678	0.0193101	0.51317	0.00179844	0.211783	0.0188904	0.153471	0.00881694	0.22024	0.0139813		0.269085	0.312379	0.0853799	0.113478	0.237679	0.0459992	0.245026	0.16692	0.208916	0.0360986	0.357703	0.03722	0.322292	0.0175499	0.211716	0.111998
0.171419	0.0410184	0.168796	0.125906	0.106361	0.0281554	0.338934	0.0250627	0.301072	0.00514258	0.15488	0.0242947	0.108398	0.0136324	0.511236	0.0167417		0.193825	0.0269836	0.15455	0.145577	0.0629754	0.00606031	0.384016	0.0191369	0.514747	0.00179844	0.211742	0.0188904	0.153512	0.00881694	0.22032	0.0139813		0.269299	0.312894	0.0858594	0.114284	0.237879	0.045981	0.245232	0.1673	0.209082	0.0361282	0.357972	0.0372584	0.322537	0.0175873	0.211877	0.111973
0.173742	0.0440234	0.1688	0.125906	0.105191	0.0284398	0.338885	0.0250627	0.301411	0.00514258	0.154888	0.0242947	0.108393	0.0136324	0.511185	0.0167417		0.193713	0.0269836	0.154504	0.145475	0.063554	0.00606031	0.38424	0.0188772	0.516323	0.00179844	0.211701	0.01878	0.153572	0.00881694	0.220401	0.0139813		0.27016	0.314489	0.0868355	0.115574	0.238619	0.0461817	0.246016	0.168263	0.209742	0.0362662	0.359157	0.0373012	0.323579	0.0174992	0.212563	0.11341
0.174969	0.0500335	0.168804	0.125906	0.105061	0.0284398	0.338835	0.0250627	0.30175	0.00514258	0.154953	0.0242947	0.108387	0.0136324	0.511134	0.0167417		0.193601	0.0269836	0.154528	0.145475	0.0641326	0.00606031	0.384315	0.0187906	0.5179	0.00179844	0.21166	0.01878	0.153633	0.00881694	0.220481	0.0139813		0.270369	0.315028	0.0878412	0.117101	0.238819	0.0461908	0.246228	0.168615	0.209921	0.0362761	0.359429	0.0373283	0.323814	0.0175543	0.21273	0.113489
0.175583	0.050935	0.168809	0.125906	0.105127	0.0281554	0.338786	0.0250627	0.302089	0.00514258	0.155018	0.0242947	0.108444	0.0136324	0.511083	0.0167417		0.193488	0.0269836	0.154553	0.145475	0.0647112	0.00606031	0.38439	0.018704	0.519747	0.00189836	0.211635	0.018559	0.153693	0.00881694	0.220562	0.0139813		0.271046	0.316621	0.0880723	0.11738	0.239371	0.0463668	0.246806	0.1691	0.210414	0.0364141	0.360287	0.0375008	0.324597	0.0176115	0.213234	0.113926
0.176196	0.050935	0.168813	0.125906	0.104761	0.0284398	0.338736	0.0250627	0.301863	0.00514258	0.155083	0.0242947	0.108501	0.0136324	0.511296	0.0167417		0.193835	0.0269836	0.154577	0.145475	0.0652897	0.00606031	0.384466	0.0186174	0.523442	0.00239792	0.211652	0.018559	0.153753	0.00881694	0.220649	0.0139813		0.271254	0.31685	0.0883108	0.117826	0.239573	0.0464281	0.247002	0.169468	0.210586	0.0364618	0.360571	0.037502	0.324866	0.0175994	0.213412	0.11407
0.176517	0.0494325	0.168821	0.125802	0.104769	0.0284398	0.338687	0.0250627	0.301637	0.00514258	0.155148	0.0242947	0.108558	0.0136324	0.511509	0.0167417		0.194182	0.0269836	0.154601	0.145475	0.0653218	0.00606031	0.384541	0.0186174	0.52529	0.00269766	0.211668	0.018559	0.153728	0.00881694	0.220736	0.0139813		0.271461	0.317254	0.0890632	0.118816	0.239779	0.0464255	0.247208	0.169863	0.210762	0.036447	0.360837	0.0375629	0.325116	0.0176545	0.213578	0.114156
0.17497	0.0567948	0.16881	0.125802	0.104224	0.0284398	0.338638	0.0250627	0.301412	0.00514258	0.156182	0.0242947	0.108614	0.0136324	0.511723	0.0167417		0.194529	0.0269836	0.154626	0.145372	0.065386	0.00813813	0.384441	0.0186174	0.535601	0.00319723	0.211684	0.018559	0.153703	0.00881694	0.220823	0.0139813		0.272112	0.318565	0.0892845	0.119049	0.240328	0.0465506	0.247784	0.170461	0.211245	0.036613	0.361701	0.0377557	0.325917	0.0177933	0.214081	0.115255
0.174455	0.0459767	0.168799	0.125697	0.103317	0.0284398	0.338589	0.0250627	0.301186	0.00514258	0.157216	0.0242947	0.108671	0.0136324	0.511936	0.0167417		0.194876	0.0269836	0.154675	0.14527	0.0654181	0.00813813	0.384243	0.0185308	0.536649	0.00319723	0.211614	0.018559	0.153678	0.00881694	0.22091	0.0139813		0.272311	0.318742	0.0895132	0.119506	0.240516	0.0465806	0.247984	0.170833	0.21142	0.0366179	0.362007	0.037732	0.326181	0.0178065	0.214262	0.115576
0.174748	0.0464275	0.168788	0.125697	0.103343	0.0284398	0.33854	0.0250627	0.300896	0.00514258	0.158251	0.0242947	0.108728	0.0136324	0.51215	0.0167417		0.194897	0.0269836	0.154777	0.14527	0.0655466	0.00986965	0.384143	0.0185308	0.539793	0.00379671	0.211543	0.018559	0.153653	0.00881694	0.220997	0.0139813		0.272511	0.319209	0.0902951	0.120745	0.240711	0.0466367	0.248193	0.171206	0.211603	0.0365998	0.362291	0.0377061	0.326424	0.0178297	0.214436	0.115598
0.175042	0.045526	0.168776	0.125697	0.103001	0.0284398	0.338385	0.0249813	0.300605	0.00514258	0.159286	0.0242947	0.108784	0.0136324	0.512364	0.0167417		0.194918	0.0269836	0.15498	0.14527	0.065609	0.00813813	0.384044	0.0185308	0.540211	0.00289749	0.211473	0.018559	0.153701	0.00881694	0.221084	0.0139813		0.273191	0.321126	0.0905385	0.120909	0.241275	0.046784	0.248774	0.171631	0.212092	0.0367905	0.36314	0.0378719	0.327194	0.0179376	0.214931	0.116031
0.17563	0.0450752	0.168765	0.125697	0.102392	0.0284398	0.33823	0.0249813	0.300315	0.00514258	0.16007	0.0242947	0.108841	0.0136324	0.512578	0.0167417		0.194939	0.0269836	0.155082	0.145167	0.0656297	0.00761868	0.383945	0.0185308	0.54063	0.00289749	0.211402	0.0184485	0.15375	0.00881694	0.221172	0.0139813		0.273609	0.32167	0.090777	0.121287	0.241671	0.0468635	0.249169	0.172355	0.212437	0.0367494	0.363722	0.0379001	0.327713	0.0178782	0.215274	0.116
0.176979	0.0450752	0.168754	0.125697	0.102363	0.0284398	0.338075	0.0249813	0.300024	0.00514258	0.162339	0.0303387	0.10947	0.0137822	0.512792	0.0167417		0.194959	0.0269836	0.155183	0.145167	0.0653031	0.00744553	0.383845	0.0185308	0.541049	0.00289749	0.211396	0.0184485	0.153799	0.00881694	0.221259	0.0139813		0.274283	0.323308	0.0920015	0.123022	0.242233	0.0469587	0.249756	0.172986	0.212925	0.0369532	0.36458	0.0381629	0.328486	0.0178429	0.215758	0.115746
0.178329	0.0450752	0.168743	0.125697	0.10258	0.0284398	0.337921	0.0249813	0.299979	0.00514258	0.162257	0.0303387	0.110099	0.0137822	0.512816	0.0167417		0.194817	0.0269836	0.155285	0.145167	0.0651398	0.00744553	0.383746	0.0185308	0.541467	0.00289749	0.211391	0.0184485	0.153848	0.00881694	0.22131	0.0139813		0.274492	0.323508	0.093012	0.124652	0.242424	0.0470004	0.249949	0.17332	0.213095	0.036963	0.36489	0.0381426	0.32876	0.01779	0.215936	0.115795
0.179679	0.0447747	0.168732	0.125593	0.103393	0.0284398	0.337766	0.0249813	0.299934	0.00514258	0.162094	0.0290351	0.110728	0.0137822	0.512841	0.0167417		0.194675	0.0269836	0.155387	0.145065	0.0649766	0.00744553	0.383902	0.0185308	0.541136	0.00229801	0.211385	0.0184485	0.153908	0.00881694	0.221362	0.0139813		0.274693	0.323764	0.0934792	0.125387	0.242624	0.0470564	0.250151	0.17318	0.213275	0.0369532	0.365176	0.0381132	0.32901	0.0177999	0.216118	0.115872
0.181029	0.0444742	0.168789	0.125593	0.103242	0.0284398	0.337612	0.0249813	0.299889	0.00514258	0.163066	0.028087	0.111357	0.0137822	0.512866	0.0167417		0.194532	0.0269836	0.155489	0.145065	0.0648135	0.00744553	0.384058	0.0185308	0.540228	0.00189836	0.211379	0.0184485	0.153968	0.00881694	0.221413	0.0139813		0.275579	0.325802	0.0942316	0.126459	0.243388	0.0472246	0.250917	0.172572	0.213935	0.03706	0.366309	0.0384189	0.330049	0.0178903	0.2168	0.117258
0.182921	0.044925	0.168845	0.125593	0.102689	0.0565953	0.337457	0.0249813	0.299844	0.00514258	0.164038	0.027376	0.112616	0.014681	0.512891	0.0167417		0.19439	0.0269836	0.155299	0.144962	0.0646503	0.00744553	0.38437	0.0184442	0.540313	0.00189836	0.21133	0.0184485	0.154028	0.00881694	0.221465	0.0139813		0.275782	0.326029	0.0944603	0.126751	0.243584	0.047265	0.251112	0.17285	0.214106	0.0371257	0.366596	0.0384583	0.330307	0.0178925	0.216977	0.117396
0.186705	0.0584475	0.168902	0.125593	0.102703	0.0281554	0.337303	0.0249813	0.299876	0.00514258	0.167248	0.0264279	0.113936	0.0176772	0.51294	0.0166728		0.194256	0.0269836	0.155204	0.144962	0.0644873	0.00744553	0.384526	0.0184442	0.540399	0.00189836	0.211281	0.0184485	0.154088	0.00881694	0.221516	0.0139813		0.276438	0.327696	0.0946988	0.127249	0.244143	0.0474058	0.251715	0.17466	0.21459	0.0372293	0.367445	0.0385937	0.331075	0.0180225	0.217466	0.117601
0.188597	0.0506345	0.168958	0.125593	0.102731	0.0281554	0.337352	0.0249813	0.299908	0.00514258	0.168513	0.0271389	0.113998	0.0176772	0.512965	0.0166728		0.194122	0.0269836	0.155108	0.144962	0.0643243	0.00744553	0.384682	0.0184442	0.540484	0.00189836	0.211232	0.0184485	0.154052	0.00881694	0.221568	0.0139813		0.276654	0.327997	0.0954733	0.128364	0.244327	0.0474892	0.251906	0.175231	0.214755	0.0372621	0.367757	0.0386117	0.331341	0.0180214	0.217642	0.117857
0.187153	0.0506345	0.169015	0.125593	0.102526	0.0281554	0.337401	0.0249813	0.29994	0.00514258	0.171403	0.0295091	0.11406	0.017827	0.51299	0.0166728		0.193989	0.0269836	0.155013	0.144962	0.0643183	0.00761868	0.384838	0.0184442	0.540068	0.00189836	0.211183	0.0184485	0.154017	0.00881694	0.221619	0.0139813		0.276854	0.328265	0.0957069	0.128559	0.244524	0.0475401	0.252108	0.175829	0.214933	0.0373131	0.368053	0.0386264	0.331594	0.0180148	0.217825	0.117971
0.18571	0.0525877	0.169071	0.125489	0.102655	0.0281554	0.337451	0.0249813	0.299973	0.00514258	0.171764	0.0302202	0.114122	0.017827	0.513277	0.0166728		0.193855	0.0269836	0.154823	0.144962	0.0643153	0.00761868	0.384994	0.0184442	0.539651	0.00189836	0.211188	0.0184485	0.153981	0.00881694	0.221671	0.0139813		0.277512	0.330127	0.095943	0.128926	0.245103	0.0476235	0.252711	0.176793	0.215441	0.0373854	0.368879	0.0388226	0.332331	0.0181073	0.218321	0.11863
0.184267	0.0537897	0.169128	0.125489	0.102622	0.0281554	0.3375	0.0249813	0.299976	0.00514258	0.172126	0.0303387	0.114184	0.0169281	0.513564	0.0166728		0.193862	0.0269836	0.154728	0.14486	0.0643123	0.00761868	0.384985	0.0184442	0.539235	0.00189836	0.211193	0.0184485	0.153946	0.00881694	0.221728	0.0139813		0.277739	0.330556	0.0966855	0.130113	0.24529	0.0476991	0.252894	0.17707	0.215606	0.0374133	0.369165	0.0388846	0.332605	0.0180577	0.218493	0.11897
0.184048	0.0531887	0.169184	0.125489	0.103608	0.0281554	0.337549	0.0249813	0.299979	0.00514258	0.17178	0.0305757	0.114246	0.0175273	0.513852	0.0166728		0.193869	0.0269836	0.154699	0.14486	0.0643063	0.00744553	0.384975	0.0184442	0.538819	0.00189836	0.211198	0.0183381	0.153882	0.00881694	0.221784	0.0139813		0.277946	0.330783	0.0969166	0.130335	0.245482	0.0477682	0.253086	0.17749	0.215779	0.0374462	0.369455	0.0388846	0.332879	0.017974	0.218671	0.119167
0.185273	0.058748	0.169172	0.125489	0.103742	0.0281554	0.337599	0.0249813	0.299982	0.00514258	0.171073	0.0295091	0.114308	0.0154301	0.514139	0.0166728		0.193876	0.0269836	0.15467	0.14486	0.0643004	0.00744553	0.384966	0.0184442	0.53882	0.00189836	0.211203	0.0183381	0.153819	0.00881694	0.221841	0.0139813		0.278587	0.332278	0.0971453	0.130748	0.246054	0.0478516	0.253694	0.178424	0.216281	0.0375399	0.370281	0.0390414	0.333649	0.0182109	0.219163	0.117968
0.187207	0.0441737	0.16916	0.125489	0.102951	0.0281554	0.337648	0.0249813	0.299985	0.00514258	0.170366	0.0284425	0.115146	0.0148308	0.514426	0.0166728		0.193883	0.0269836	0.154641	0.14486	0.064918	0.00813813	0.384956	0.0184442	0.538821	0.00189836	0.211214	0.0183381	0.153756	0.00881694	0.221898	0.0139813		0.27901	0.332957	0.0979149	0.132206	0.246421	0.0479794	0.254075	0.178953	0.216618	0.0376417	0.370886	0.039091	0.334191	0.0182461	0.21952	0.118607
0.186947	0.0441737	0.169147	0.125489	0.102848	0.0281554	0.337697	0.0249813	0.300003	0.00514258	0.171784	0.027613	0.115922	0.0142316	0.515288	0.0170173		0.194057	0.0269836	0.154584	0.144757	0.0692451	0.00571401	0.384947	0.0184442	0.538822	0.00189836	0.211225	0.0183381	0.153692	0.00881694	0.221955	0.0139813		0.279648	0.334707	0.0983969	0.132739	0.247005	0.0480785	0.254684	0.179649	0.217124	0.0376812	0.371741	0.0392602	0.334933	0.0182935	0.22002	0.119285
0.188524	0.044925	0.169135	0.125489	0.102909	0.0281554	0.337705	0.0249813	0.300022	0.00514258	0.176038	0.0274945	0.117474	0.0142316	0.519341	0.0171551		0.194232	0.0269836	0.154555	0.144757	0.0710984	0.00588716	0.384937	0.0184442	0.538823	0.00189836	0.211236	0.0183381	0.15374	0.00881694	0.222011	0.0139813		0.279881	0.335326	0.0993927	0.134153	0.247184	0.0481658	0.254862	0.17973	0.217281	0.0377551	0.372039	0.0393008	0.335202	0.0183133	0.220188	0.119647
0.190361	0.0434224	0.169123	0.125385	0.102952	0.0281554	0.337713	0.0249813	0.300041	0.00514258	0.178166	0.0279685	0.11825	0.0148308	0.527448	0.0175685		0.194407	0.0269836	0.154526	0.144757	0.0724887	0.00865759	0.384928	0.0184442	0.538642	0.00189836	0.211247	0.0183381	0.153789	0.00881694	0.222068	0.0139813		0.280097	0.335608	0.0996238	0.134502	0.247374	0.0482075	0.255049	0.179977	0.217449	0.0377732	0.37234	0.0392624	0.335475	0.018288	0.220363	0.119976
0.192198	0.0434224	0.169111	0.125385	0.102881	0.0281554	0.337721	0.0249813	0.30006	0.00514258	0.179406	0.0306942	0.119026	0.0157297	0.539608	0.0191531		0.194581	0.0269836	0.154497	0.144757	0.0729522	0.00865759	0.384918	0.0184442	0.53846	0.00189836	0.211267	0.0183381	0.153837	0.00881694	0.222125	0.0139813		0.280962	0.337604	0.100384	0.136026	0.248135	0.0484057	0.255851	0.181053	0.218122	0.037926	0.373479	0.0394869	0.336501	0.0184654	0.221017	0.121174
0.194034	0.044925	0.169099	0.125385	0.102859	0.0281554	0.337728	0.0249813	0.300058	0.00514258	0.179891	0.0335385	0.120578	0.0172277	0.543661	0.0203243		0.194354	0.0269836	0.154531	0.144757	0.0726632	0.010216	0.384936	0.0184442	0.538279	0.00189836	0.211287	0.0183381	0.153885	0.00881694	0.222087	0.0139813		0.28118	0.33794	0.100629	0.136201	0.248327	0.0484591	0.256043	0.181331	0.218291	0.0379211	0.373785	0.039497	0.33677	0.0184499	0.221198	0.121463
0.194672	0.0584475	0.169087	0.125385	0.102924	0.0281554	0.337736	0.0249813	0.300055	0.00514258	0.179963	0.0335385	0.120782	0.0172277	0.547714	0.0199798		0.194126	0.0269836	0.154599	0.144552	0.0725188	0.00952335	0.384953	0.0184442	0.538097	0.00189836	0.211306	0.0183381	0.153854	0.00881694	0.222049	0.0139813		0.281814	0.339418	0.100856	0.13648	0.248925	0.0485308	0.256644	0.182121	0.218806	0.0379408	0.374606	0.0396854	0.337514	0.0184885	0.221716	0.121947
0.19568	0.0578465	0.169044	0.125385	0.102866	0.0281554	0.337744	0.0249813	0.300053	0.00514258	0.180035	0.0323534	0.121189	0.0169281	0.547987	0.0202554		0.193898	0.0269836	0.154634	0.144552	0.0723743	0.0112549	0.384971	0.0184442	0.538182	0.00189836	0.211326	0.0183381	0.153823	0.00881694	0.222011	0.0139128		0.282047	0.340037	0.101601	0.137995	0.249106	0.0485778	0.256825	0.182217	0.21896	0.0380345	0.37489	0.0397587	0.33778	0.0185039	0.221884	0.122075
0.19605	0.056945	0.169001	0.125385	0.102894	0.0281554	0.337752	0.0249813	0.30005	0.00514258	0.180106	0.0323534	0.121392	0.0176772	0.548259	0.0203932		0.19367	0.0269836	0.154668	0.144552	0.0719409	0.0112549	0.384989	0.0184442	0.538266	0.00189836	0.211288	0.0183381	0.153792	0.00881694	0.221973	0.0139128		0.282268	0.340331	0.101849	0.138262	0.249293	0.0486182	0.257006	0.18251	0.219122	0.0380526	0.375191	0.0397902	0.338057	0.0185028	0.222057	0.122032
0.196419	0.0567948	0.168958	0.125385	0.102857	0.0281554	0.337759	0.0249813	0.30003	0.00514258	0.180063	0.0316423	0.121596	0.0163289	0.548531	0.020531		0.193669	0.0269836	0.154702	0.144552	0.0717965	0.0112549	0.385006	0.0184442	0.538352	0.00189836	0.21125	0.0183381	0.153762	0.00881694	0.221935	0.0139128		0.282889	0.341508	0.102083	0.138494	0.249876	0.0487042	0.257613	0.183842	0.219633	0.0381085	0.376045	0.0398241	0.338819	0.018581	0.22256	0.121346
0.196789	0.056945	0.168915	0.125385	0.1029	0.0281554	0.33921	0.0249813	0.300011	0.00514258	0.179976	0.0305757	0.122003	0.0148308	0.548803	0.0205999		0.193667	0.0269836	0.154736	0.144552	0.0719141	0.0119475	0.385024	0.0184442	0.538437	0.00189836	0.211212	0.0183381	0.153778	0.00881694	0.221897	0.0139128		0.283113	0.342153	0.10284	0.139971	0.250053	0.0487772	0.257811	0.184026	0.219792	0.0381824	0.376338	0.0398714	0.33908	0.0185998	0.222723	0.121743
0.196669	0.0567948	0.168872	0.125385	0.102014	0.0281554	0.34066	0.0249813	0.299991	0.00514258	0.180116	0.0296277	0.122207	0.0148308	0.549075	0.020531		0.193666	0.0269836	0.156607	0.14527	0.0719729	0.00952335	0.385059	0.0183576	0.53859	0.00189836	0.211173	0.0183381	0.153795	0.00881694	0.221859	0.0139128		0.283333	0.342552	0.103098	0.140217	0.250234	0.048845	0.258004	0.184309	0.219958	0.0382465	0.376639	0.0399087	0.339349	0.0185711	0.222901	0.122231
0.196549	0.05394	0.168829	0.125385	0.10292	0.0281554	0.342111	0.0248185	0.299971	0.00514258	0.180667	0.0290351	0.122777	0.013932	0.549347	0.0203932		0.193664	0.0269836	0.165793	0.161878	0.0720318	0.00952335	0.385053	0.0183576	0.538743	0.00189836	0.211125	0.0183381	0.153812	0.00881694	0.22182	0.0139128		0.283965	0.343942	0.103332	0.140376	0.250829	0.0489545	0.258615	0.185282	0.220472	0.0382646	0.377479	0.0400598	0.340075	0.0186295	0.223422	0.121233
0.196429	0.0530385	0.168743	0.12528	0.102642	0.0281554	0.343562	0.0248999	0.302675	0.00514258	0.18066	0.0290351	0.123347	0.013932	0.54962	0.0201176		0.193668	0.0269836	0.169714	0.184329	0.0720907	0.00952335	0.385046	0.0183576	0.538897	0.00189836	0.211077	0.0183381	0.153829	0.00881694	0.221565	0.0139128		0.284425	0.345077	0.104055	0.141723	0.251193	0.0490979	0.258984	0.185531	0.220794	0.0384355	0.378053	0.0401466	0.34061	0.0186681	0.223753	0.121623
0.196309	0.05394	0.168727	0.12528	0.10203	0.0281554	0.345012	0.0248999	0.305379	0.00514258	0.180654	0.0287981	0.124487	0.0154301	0.549892	0.0204621		0.193672	0.0269836	0.169838	0.103032	0.0721496	0.010216	0.38504	0.0183576	0.53905	0.00189836	0.211029	0.0183381	0.153836	0.00881694	0.22131	0.0139128		0.285046	0.346086	0.104544	0.142305	0.251784	0.0491983	0.259589	0.186762	0.221322	0.038447	0.378902	0.040141	0.341398	0.0187463	0.224264	0.122262
0.196175	0.0524375	0.168711	0.12528	0.101248	0.0281554	0.346463	0.0248999	0.308084	0.00514258	0.180647	0.0287981	0.125626	0.017827	0.550814	0.0195665		0.193676	0.0269836	0.169961	0.185867	0.0725027	0.00761868	0.385033	0.0183576	0.539045	0.00189836	0.210981	0.0183381	0.153843	0.00881694	0.221054	0.0139128		0.285264	0.346715	0.10553	0.144215	0.251963	0.0492348	0.25979	0.186923	0.221484	0.0385193	0.379183	0.0402492	0.341656	0.0187474	0.224425	0.122635
0.19604	0.0518365	0.168696	0.12528	0.106309	0.0281554	0.347913	0.0248999	0.310789	0.00514258	0.180641	0.0285611	0.126766	0.0179768	0.551735	0.0194287		0.19368	0.0269836	0.170085	0.184945	0.0725812	0.00761868	0.385027	0.0183576	0.539039	0.00179844	0.211033	0.0183381	0.153849	0.00881694	0.220799	0.0139128		0.285489	0.347249	0.105778	0.144465	0.252142	0.0493378	0.259974	0.187074	0.221645	0.0385916	0.379478	0.040318	0.341922	0.0187408	0.224599	0.123098
0.195906	0.0524375	0.16868	0.12528	0.106048	0.0281554	0.349364	0.0248999	0.310961	0.00514258	0.18057	0.0285611	0.12679	0.0179768	0.552657	0.0193598		0.195892	0.0269836	0.170456	0.175718	0.0727383	0.00744553	0.385021	0.0183576	0.539034	0.00179844	0.211086	0.0183381	0.153856	0.00881694	0.220543	0.0139128		0.286328	0.34917	0.106506	0.145734	0.252915	0.0494642	0.260772	0.1884	0.222317	0.0386639	0.380619	0.0404489	0.342941	0.0187915	0.225284	0.124085
0.195695	0.0524375	0.168664	0.12528	0.105697	0.0281554	0.349779	0.0248999	0.311134	0.00514258	0.180499	0.0285611	0.126836	0.0266655	0.553579	0.0192909		0.198104	0.0269836	0.171357	0.17213	0.0728955	0.00813813	0.385014	0.0183576	0.539028	0.00179844	0.211138	0.0183381	0.154308	0.00881694	0.220288	0.0139128		0.286559	0.349821	0.106764	0.146192	0.253091	0.0495372	0.260955	0.188533	0.222471	0.0387658	0.380915	0.0405064	0.343209	0.0188432	0.225449	0.124425
0.195656	0.0507847	0.168648	0.12528	0.10591	0.0281554	0.351437	0.0291313	0.311306	0.00514258	0.180114	0.028324	0.126882	0.0161791	0.5545	0.0192909		0.200317	0.0269836	0.172259	0.170592	0.0747981	0.00692607	0.385008	0.0183576	0.53925	0.00179844	0.211191	0.0183381	0.15476	0.00881694	0.220033	0.0139128		0.287195	0.351022	0.107013	0.146454	0.253668	0.0497041	0.261548	0.189778	0.22299	0.0387905	0.38179	0.0405041	0.343995	0.0187507	0.22596	0.125146
0.195618	0.0507847	0.168632	0.12528	0.10594	0.0281554	0.352266	0.0297823	0.311479	0.00611287	0.179871	0.028324	0.126906	0.0145312	0.556344	0.0194287		0.202529	0.0308606	0.173161	0.170387	0.0757495	0.00709922	0.384884	0.0183576	0.539472	0.00179844	0.211339	0.0183381	0.155213	0.00881694	0.221486	0.0136386		0.28742	0.35167	0.107743	0.147893	0.253861	0.0497145	0.261754	0.190076	0.223157	0.0388299	0.382065	0.040644	0.344245	0.0187375	0.226116	0.12498
0.196745	0.0506345	0.168616	0.12528	0.106469	0.0281554	0.35268	0.0297823	0.311473	0.00669505	0.179628	0.028324	0.126929	0.014681	0.557265	0.0194287		0.202523	0.0214008	0.173612	0.170694	0.0776524	0.00692607	0.38476	0.0183576	0.539695	0.00179844	0.211488	0.0183381	0.155665	0.00881694	0.223194	0.0136386		0.287648	0.352294	0.108006	0.1484	0.254043	0.0497745	0.261949	0.190217	0.223318	0.0389203	0.382354	0.0407466	0.344506	0.0187551	0.226281	0.124575
0.199001	0.0504842	0.169939	0.12528	0.106442	0.0281554	0.355029	0.029945	0.311467	0.00630693	0.179386	0.028324	0.126952	0.0143814	0.559665	0.0194287		0.202517	0.0369087	0.17455	0.17377	0.0797006	0.013679	0.384637	0.0183576	0.539917	0.00179844	0.211637	0.0183381	0.155741	0.00881694	0.224903	0.0129533		0.288283	0.353446	0.108257	0.148643	0.254642	0.0499153	0.262534	0.191219	0.223834	0.0389302	0.383221	0.0407838	0.345274	0.0186086	0.226819	0.124299
0.200128	0.0504842	0.171262	0.12528	0.106445	0.0281554	0.357378	0.0289685	0.311461	0.00611287	0.179389	0.028324	0.126886	0.0145312	0.562065	0.0194287		0.202511	0.0370637	0.175523	0.184227	0.0796807	0.013679	0.384513	0.0183576	0.539768	0.00179844	0.211785	0.0183381	0.155817	0.00881694	0.226611	0.0129533		0.288503	0.354039	0.10896	0.149802	0.254836	0.0498957	0.262735	0.191404	0.223998	0.0389466	0.383487	0.0409124	0.345522	0.0186615	0.22698	0.124279
0.200841	0.050334	0.172585	0.12528	0.106833	0.0281554	0.359726	0.0291313	0.311455	0.00582179	0.179392	0.028087	0.126853	0.0145312	0.564465	0.0201865		0.202506	0.0386145	0.176009	0.19981	0.079661	0.0129864	0.38439	0.0183576	0.53962	0.00179844	0.211794	0.0183381	0.155893	0.00881694	0.228319	0.0121994		0.288729	0.354703	0.109216	0.150393	0.255015	0.0499205	0.262917	0.19142	0.224152	0.0390255	0.383774	0.0410297	0.345788	0.0187375	0.227145	0.124696
0.201554	0.050334	0.173909	0.12528	0.106222	0.0281554	0.364423	0.0282362	0.312438	0.00659802	0.179395	0.028087	0.12682	0.0145312	0.569265	0.0214955		0.202555	0.0384594	0.176982	0.20063	0.0796415	0.0129864	0.384266	0.0183576	0.539471	0.00179844	0.211803	0.0183381	0.155969	0.00881694	0.230028	0.0117882		0.289364	0.355717	0.109474	0.150717	0.255587	0.0501147	0.263493	0.19115	0.22466	0.0390879	0.384666	0.0412124	0.346587	0.0189446	0.227668	0.126418
0.202266	0.050334	0.175232	0.12528	0.106239	0.0281554	0.366772	0.0274225	0.314402	0.00562773	0.179398	0.028087	0.126786	0.0145312	0.574064	0.0224601		0.202604	0.0386145	0.177469	0.204013	0.0796221	0.0129864	0.384143	0.0183576	0.539322	0.00179844	0.211812	0.0183381	0.155823	0.00881694	0.231736	0.0117882		0.289799	0.357038	0.110197	0.15195	0.255957	0.0501486	0.263912	0.191624	0.22499	0.0391011	0.385225	0.0412676	0.347088	0.0190437	0.227995	0.127305
0.202979	0.050334	0.176555	0.125176	0.106357	0.0281554	0.369121	0.0270156	0.315384	0.00533664	0.179512	0.028087	0.126753	0.0145312	0.576464	0.0227357		0.202653	0.0362883	0.178034	0.212317	0.0796028	0.0122938	0.384019	0.0183576	0.539314	0.00179844	0.211821	0.0183381	0.155676	0.00881694	0.233445	0.0122679		0.290442	0.358205	0.110713	0.152779	0.256536	0.050378	0.264499	0.193344	0.225491	0.0392375	0.386103	0.0412924	0.347855	0.019068	0.228525	0.127733
0.202844	0.050334	0.180238	0.134355	0.105202	0.0281554	0.371469	0.0270156	0.317473	0.00533664	0.179626	0.028087	0.12672	0.0145312	0.576061	0.0228735		0.203817	0.0308606	0.178113	0.205141	0.0795837	0.013679	0.384434	0.0183576	0.539305	0.00179844	0.211814	0.0183381	0.15553	0.00881694	0.236286	0.0122679		0.290658	0.358869	0.11167	0.154435	0.256734	0.0503846	0.264705	0.193794	0.225662	0.0392177	0.386372	0.0413849	0.348096	0.0191363	0.228686	0.127434
0.202709	0.050334	0.181274	0.144161	0.105313	0.0281554	0.371512	0.0284803	0.319561	0.00533664	0.17974	0.0279685	0.126687	0.0145312	0.575659	0.0228735		0.205204	0.0308606	0.178272	0.20104	0.0795459	0.010216	0.384848	0.0183576	0.539296	0.00179844	0.211808	0.0183381	0.155383	0.00881694	0.247652	0.0176137		0.290887	0.359599	0.111925	0.154888	0.256919	0.0504002	0.264898	0.194032	0.225821	0.0392786	0.386648	0.041492	0.348351	0.0191925	0.228844	0.127084
0.202574	0.050334	0.182311	0.149481	0.105158	0.0281554	0.371533	0.0292126	0.32165	0.00533664	0.179854	0.0279685	0.12668	0.0145312	0.575256	0.0228046		0.20659	0.0308606	0.17843	0.197554	0.0796991	0.010216	0.385263	0.0183576	0.539287	0.00179844	0.211801	0.0183381	0.155311	0.00881694	0.250494	0.0176137		0.291732	0.361134	0.112638	0.155998	0.257683	0.0506362	0.265682	0.195746	0.226514	0.0394396	0.387803	0.0416533	0.349408	0.0192707	0.229533	0.127256
0.202439	0.050334	0.18283	0.151046	0.105184	0.0281554	0.371554	0.0324675	0.323739	0.00572476	0.179873	0.0279685	0.126672	0.0145312	0.57445	0.0221156		0.209364	0.0274489	0.17851	0.196837	0.0797504	0.010216	0.385677	0.0183576	0.538828	0.00179844	0.211795	0.0183381	0.155239	0.00881694	0.256148	0.0189159		0.291948	0.36175	0.112892	0.156561	0.257873	0.0506688	0.265888	0.195971	0.22668	0.0394807	0.388076	0.0417503	0.349661	0.0192872	0.229694	0.127332
0.202677	0.0501837	0.183348	0.150837	0.105116	0.0281554	0.371575	0.0314911	0.323712	0.00669505	0.179892	0.0279685	0.126665	0.0145312	0.574047	0.0217022		0.213334	0.0156629	0.178663	0.196119	0.0798533	0.00917704	0.386092	0.0183576	0.53837	0.00179844	0.211779	0.0183381	0.155168	0.00881694	0.256133	0.019053		0.292595	0.363121	0.113155	0.157057	0.258439	0.050833	0.266458	0.196715	0.227174	0.039599	0.388956	0.0418135	0.35046	0.0192487	0.230224	0.128539
0.202915	0.0501837	0.184525	0.153966	0.105156	0.0281554	0.371596	0.0318166	0.323685	0.00572476	0.179911	0.0279685	0.126658	0.014681	0.573241	0.0210133		0.214658	0.031636	0.178812	0.195299	0.0799049	0.00952335	0.386506	0.0183576	0.537912	0.00179844	0.211764	0.0183381	0.155096	0.00881694	0.256119	0.019053		0.292803	0.363597	0.113875	0.158059	0.258639	0.0508526	0.266662	0.197134	0.227348	0.0396056	0.389229	0.0418529	0.3507	0.0192707	0.23039	0.12881
0.203154	0.0501837	0.185309	0.146039	0.10577	0.0281554	0.371617	0.0323048	0.323588	0.00708317	0.17993	0.0279685	0.12665	0.014681	0.57363	0.0208755		0.213746	0.0369087	0.178886	0.195196	0.0799565	0.00952335	0.386921	0.0183576	0.537455	0.00179844	0.211749	0.0183381	0.156391	0.0082983	0.256104	0.019053		0.29302	0.364296	0.114123	0.158596	0.258826	0.0508643	0.266866	0.19738	0.227511	0.0396007	0.38951	0.041968	0.350953	0.0192696	0.230547	0.129044
0.203392	0.0501837	0.186094	0.1451	0.105672	0.0281554	0.371639	0.0318166	0.323502	0.00756832	0.17992	0.02785	0.126643	0.014681	0.574018	0.0207377		0.213291	0.0364434	0.178961	0.194991	0.0800415	0.0093502	0.387335	0.0183576	0.537461	0.00169853	0.211733	0.0183381	0.157685	0.00765	0.25606	0.0180249		0.293683	0.365716	0.114382	0.159188	0.259377	0.0510403	0.267432	0.196234	0.228003	0.0397995	0.390422	0.0419995	0.351762	0.019198	0.231058	0.130161
0.203037	0.0501837	0.186486	0.144891	0.105428	0.0281554	0.373947	0.0311656	0.323458	0.00659802	0.179909	0.02785	0.126636	0.014681	0.574407	0.0207377		0.212835	0.0364434	0.179035	0.194786	0.080084	0.0093502	0.389029	0.0183576	0.537467	0.00169853	0.211616	0.0183381	0.159322	0.00765	0.256224	0.0173396		0.293888	0.366195	0.115114	0.160318	0.259581	0.0510807	0.267639	0.196367	0.228186	0.039811	0.390691	0.042039	0.352003	0.0192718	0.231224	0.130361
0.202682	0.0501837	0.187937	0.144474	0.105528	0.0281554	0.376255	0.0313283	0.325096	0.00640396	0.179899	0.02785	0.126628	0.014681	0.575185	0.0206688		0.21285	0.0362883	0.179184	0.194479	0.0801265	0.0093502	0.390722	0.0183576	0.537473	0.00169853	0.211499	0.0183381	0.160959	0.00765	0.25655	0.0173396		0.294106	0.366853	0.115365	0.160858	0.259775	0.0510911	0.267849	0.197077	0.228355	0.0398028	0.390958	0.0421913	0.352245	0.0193577	0.231382	0.130403
0.202328	0.0501837	0.189388	0.144474	0.105679	0.0281554	0.378563	0.0310842	0.326734	0.00630693	0.179889	0.02785	0.126627	0.014681	0.575574	0.0206688		0.212865	0.0362883	0.179286	0.194274	0.080169	0.00917704	0.392416	0.0183576	0.53748	0.00169853	0.211381	0.0183381	0.162596	0.0120585	0.256714	0.0173396		0.294768	0.368221	0.115623	0.16136	0.260341	0.0512658	0.26842	0.198814	0.228844	0.0399688	0.391844	0.0422815	0.353039	0.01935	0.231898	0.130332
0.201974	0.0501837	0.190839	0.144265	0.105674	0.0281554	0.380871	0.0307587	0.33001	0.0062099	0.179791	0.02785	0.126625	0.014681	0.576352	0.0205999		0.21288	0.0330317	0.179388	0.194069	0.0802115	0.00917704	0.394109	0.0183576	0.537295	0.00169853	0.211264	0.0183381	0.166416	0.0127068	0.256877	0.0173396		0.295191	0.36931	0.116336	0.162304	0.260743	0.0513714	0.268825	0.199761	0.229188	0.0399869	0.392389	0.0423255	0.353537	0.0193632	0.232234	0.13019
0.202095	0.0501837	0.193741	0.14437	0.105669	0.0281554	0.385488	0.0307587	0.332425	0.00669505	0.179693	0.02785	0.126623	0.014681	0.576379	0.0205999		0.212896	0.0339622	0.179489	0.193966	0.0802541	0.00917704	0.400885	0.0219945	0.537111	0.00169853	0.212121	0.0183381	0.168599	0.0128364	0.257204	0.0170654		0.295851	0.370731	0.116836	0.163529	0.261292	0.051533	0.269381	0.200812	0.229678	0.0401331	0.393275	0.0425251	0.354351	0.0194921	0.232757	0.131555
0.202217	0.0501837	0.195192	0.144891	0.105674	0.0281554	0.390104	0.0307587	0.33484	0.00737426	0.179595	0.02785	0.126621	0.014681	0.576406	0.0205999		0.214001	0.0324114	0.179591	0.193761	0.0802966	0.00917704	0.403818	0.0215615	0.536926	0.00169853	0.212977	0.0183381	0.170781	0.0125771	0.257367	0.0170654		0.296054	0.37108	0.117819	0.165078	0.261488	0.0515943	0.269583	0.201388	0.229856	0.0401315	0.393565	0.0425206	0.354602	0.019512	0.232938	0.131729
0.202338	0.0501837	0.198094	0.152089	0.105352	0.0281554	0.389945	0.0301077	0.336139	0.00766535	0.179497	0.02785	0.126619	0.014681	0.576433	0.0205999		0.215107	0.0324114	0.179693	0.194684	0.0802836	0.00917704	0.405285	0.0211286	0.536742	0.00169853	0.213834	0.0183381	0.172964	0.0125771	0.25751	0.0166542		0.296265	0.371672	0.118072	0.165593	0.261686	0.0516113	0.269796	0.201881	0.230028	0.0401298	0.393834	0.0425826	0.354842	0.019567	0.233106	0.131751
0.202459	0.0501837	0.197962	0.165128	0.105328	0.0281554	0.389627	0.0335254	0.337439	0.00756832	0.179497	0.02785	0.126618	0.014681	0.576461	0.0205999		0.216213	0.0314809	0.179795	0.193556	0.0802706	0.00917704	0.406753	0.0208688	0.536828	0.00169853	0.214691	0.0183381	0.1735	0.0125771	0.257652	0.0167913		0.296485	0.372383	0.118803	0.166603	0.261873	0.0516295	0.27	0.202147	0.230184	0.0401693	0.394112	0.0426435	0.355093	0.0195913	0.233268	0.131889
0.202344	0.0501837	0.197864	0.166275	0.105343	0.027871	0.389467	0.0339322	0.336523	0.00582179	0.179496	0.02785	0.126616	0.014681	0.576488	0.0205999		0.217319	0.0314809	0.179897	0.193454	0.0802446	0.00917704	0.409688	0.0203492	0.536914	0.00169853	0.215945	0.0183381	0.174035	0.0125771	0.257794	0.0167913		0.297135	0.373844	0.119036	0.167225	0.262443	0.0518381	0.27058	0.203118	0.230675	0.040327	0.394996	0.0427213	0.355873	0.0196199	0.233787	0.132842
0.202228	0.0501837	0.197832	0.165649	0.105324	0.027871	0.389308	0.0339322	0.33771	0.00582179	0.179496	0.02785	0.126614	0.014681	0.576515	0.0205999		0.221257	0.0361333	0.179999	0.193351	0.0802317	0.00917704	0.411156	0.0201761	0.537	0.00169853	0.217198	0.0183381	0.175105	0.0133551	0.257937	0.0167913		0.297346	0.374424	0.119287	0.167924	0.262645	0.0518368	0.270788	0.203556	0.230851	0.0403385	0.395262	0.0427834	0.356111	0.0196607	0.233948	0.13307
0.202112	0.0501837	0.19792	0.161268	0.105362	0.027871	0.389425	0.0324675	0.338896	0.00582179	0.179496	0.02785	0.126609	0.014681	0.576543	0.0205999		0.22257	0.0367536	0.179944	0.193249	0.0802187	0.00917704	0.412624	0.0200029	0.537086	0.00169853	0.218452	0.0183381	0.175075	0.0133551	0.258079	0.0167913		0.297569	0.375097	0.120037	0.169024	0.26283	0.0518589	0.270988	0.203772	0.231018	0.0403599	0.395538	0.0428533	0.356362	0.019664	0.234105	0.133353
0.201997	0.0501837	0.197964	0.160225	0.10539	0.027871	0.389722	0.0316538	0.340082	0.00582179	0.179944	0.02785	0.126604	0.014681	0.57657	0.0205999		0.222442	0.0460583	0.17989	0.193146	0.0802059	0.00917704	0.413232	0.0200029	0.537101	0.00169853	0.219884	0.0193323	0.174899	0.0107619	0.258222	0.0167913		0.298209	0.376247	0.120268	0.169484	0.263386	0.0520845	0.27156	0.204276	0.231526	0.0404618	0.39643	0.0429345	0.357176	0.0193742	0.234626	0.134183
0.201934	0.0500335	0.198097	0.159495	0.105353	0.027871	0.390019	0.0316538	0.341268	0.00582179	0.180392	0.02785	0.1266	0.014681	0.576616	0.0205999		0.222185	0.0462134	0.179836	0.193044	0.080193	0.00917704	0.415058	0.0218213	0.537115	0.00169853	0.220061	0.0197742	0.174732	0.0115398	0.258364	0.0167913		0.298412	0.376798	0.120511	0.170081	0.26359	0.0521132	0.271768	0.203965	0.231704	0.04047	0.396696	0.0429807	0.357424	0.0194701	0.234799	0.134148
0.201872	0.0500335	0.198141	0.159495	0.105422	0.027871	0.390315	0.0316538	0.343143	0.00582179	0.180841	0.02785	0.126595	0.014681	0.576661	0.0205999		0.222056	0.0369087	0.179729	0.192941	0.0802005	0.00917704	0.416276	0.0227738	0.53713	0.00169853	0.220416	0.0199951	0.174648	0.0102432	0.258506	0.0167913		0.29929	0.378902	0.121256	0.171351	0.264348	0.0523061	0.272542	0.205535	0.232363	0.0406672	0.397846	0.0431691	0.35847	0.0195516	0.235481	0.132853
0.201809	0.0500335	0.198186	0.159495	0.105364	0.027871	0.390612	0.031247	0.346893	0.00650099	0.181342	0.0277315	0.12659	0.014681	0.576707	0.0205999		0.222007	0.0369087	0.179623	0.192736	0.0802081	0.00917704	0.416884	0.0227738	0.537144	0.00169853	0.220378	0.0199951	0.174816	0.0102432	0.25857	0.0167913		0.299495	0.379352	0.121495	0.171842	0.264546	0.0523296	0.272745	0.206176	0.232538	0.0406787	0.398124	0.0432243	0.358718	0.0196397	0.235651	0.132576
0.201747	0.0500335	0.198282	0.159078	0.10537	0.027871	0.390909	0.031247	0.348657	0.00756832	0.181395	0.0277315	0.126586	0.014681	0.576752	0.020531		0.221858	0.02962	0.179571	0.192634	0.0802157	0.00917704	0.419435	0.0221677	0.53727	0.00169853	0.220262	0.0196637	0.174984	0.0102432	0.258634	0.0167913		0.299711	0.380005	0.121746	0.172383	0.264733	0.0523217	0.272949	0.206641	0.232704	0.0406869	0.398397	0.0433247	0.358969	0.0197697	0.235809	0.132787
0.201774	0.0500335	0.19833	0.159078	0.10537	0.027871	0.391206	0.0311656	0.348601	0.00756832	0.181447	0.0277315	0.126581	0.014681	0.576798	0.0205999		0.22183	0.0280692	0.179494	0.192531	0.0802233	0.00917704	0.421377	0.0217347	0.537396	0.00169853	0.2203	0.0196637	0.175152	0.0102432	0.258698	0.0167913		0.300576	0.381981	0.12251	0.173614	0.265478	0.052559	0.273731	0.208195	0.233377	0.0408463	0.399587	0.0434205	0.360023	0.0197731	0.236495	0.134742
0.201802	0.0500335	0.198378	0.158869	0.105334	0.027871	0.3913	0.0310842	0.348546	0.00756832	0.1815	0.0277315	0.126576	0.014681	0.576843	0.0205999		0.221773	0.027759	0.179418	0.192531	0.080231	0.00917704	0.42526	0.0209554	0.537522	0.00169853	0.220339	0.01878	0.17532	0.0102432	0.258825	0.0167227		0.300794	0.382632	0.12299	0.174632	0.265682	0.0525551	0.273941	0.208531	0.233549	0.0408546	0.399857	0.0435142	0.360258	0.0197995	0.236654	0.13515
0.20183	0.0500335	0.198427	0.158765	0.105409	0.027871	0.391394	0.0310842	0.34856	0.00766535	0.181478	0.0277315	0.126671	0.014681	0.576889	0.0205999		0.221745	0.027604	0.179341	0.192428	0.0802387	0.00917704	0.427202	0.0206956	0.537649	0.00169853	0.220415	0.0183381	0.175887	0.0102432	0.258889	0.0167227		0.301458	0.384187	0.123961	0.176372	0.266252	0.0527467	0.274509	0.209238	0.234032	0.0409942	0.400726	0.0436337	0.361057	0.0198623	0.23716	0.134383
0.201858	0.0500335	0.198475	0.15866	0.105464	0.027871	0.391582	0.0309215	0.348568	0.00659802	0.181456	0.0277315	0.126766	0.014681	0.576935	0.020531		0.221928	0.027604	0.179265	0.192428	0.0802464	0.00917704	0.431086	0.0204358	0.540325	0.00169853	0.221416	0.0181171	0.176454	0.0102432	0.258953	0.0167227		0.301666	0.384559	0.124202	0.177033	0.266452	0.0528171	0.274705	0.209644	0.234208	0.0410041	0.401007	0.0436416	0.36131	0.0198865	0.237338	0.131514
0.201976	0.0500335	0.198523	0.158556	0.105433	0.027871	0.391677	0.0309215	0.348575	0.00640396	0.181434	0.0277315	0.126861	0.014681	0.576716	0.020531		0.222111	0.027604	0.179189	0.192223	0.0802542	0.00917704	0.433028	0.020609	0.543002	0.00169853	0.222416	0.018559	0.177022	0.0115398	0.259017	0.0167227		0.301879	0.38516	0.124974	0.1784	0.26665	0.0528341	0.27491	0.210009	0.234384	0.0410074	0.401273	0.0437047	0.361553	0.0199813	0.237501	0.130568
0.202093	0.0500335	0.198571	0.158556	0.105283	0.027871	0.391771	0.0309215	0.348573	0.00630693	0.181412	0.0277315	0.126956	0.014681	0.576497	0.020531		0.222477	0.027604	0.179113	0.192223	0.0803822	0.00917704	0.433834	0.0219079	0.545679	0.00169853	0.223417	0.0180067	0.18634	0.014522	0.258988	0.0167227		0.302539	0.386728	0.125203	0.178658	0.267197	0.0530061	0.27547	0.21075	0.234874	0.0411832	0.402159	0.0439179	0.362362	0.0200584	0.238014	0.134022
0.202211	0.0500335	0.198603	0.158452	0.105151	0.027871	0.391865	0.0308401	0.348569	0.00669505	0.181382	0.0277315	0.127051	0.014681	0.576278	0.020531		0.222407	0.027604	0.179037	0.192121	0.0805102	0.00917704	0.434237	0.0220811	0.548355	0.00169853	0.22653	0.020437	0.185763	0.0153	0.25896	0.0167227		0.30274	0.387014	0.125439	0.179225	0.267395	0.0530817	0.275672	0.211287	0.23505	0.0412161	0.402452	0.0439134	0.362615	0.0200485	0.238196	0.134943
0.202328	0.0500335	0.198634	0.158452	0.105366	0.027871	0.391959	0.0308401	0.348567	0.00611287	0.181353	0.0277315	0.127147	0.014681	0.576059	0.020531		0.222338	0.027604	0.178961	0.192018	0.0806382	0.00917704	0.434641	0.0238129	0.550962	0.00169853	0.229038	0.0227569	0.185474	0.0140034	0.258932	0.0167227		0.302947	0.387578	0.126201	0.180826	0.267597	0.053087	0.275884	0.211784	0.235221	0.041198	0.402722	0.0439788	0.362855	0.0200066	0.238367	0.135516
0.202316	0.0500335	0.198666	0.158348	0.105443	0.027871	0.39206	0.0308401	0.348564	0.00611287	0.181323	0.0277315	0.127242	0.014681	0.57584	0.020531		0.222269	0.027604	0.179006	0.192018	0.0807663	0.00917704	0.435044	0.0245057	0.556175	0.00209818	0.229565	0.0210998	0.185186	0.0140034	0.258904	0.0167227		0.303622	0.389556	0.126432	0.181086	0.268152	0.0532564	0.276468	0.212357	0.235692	0.0413492	0.403588	0.0441683	0.363628	0.0198623	0.238866	0.136732
0.202303	0.0500335	0.198697	0.158243	0.105185	0.027871	0.392161	0.0308401	0.34856	0.00591882	0.181293	0.0277315	0.127337	0.014681	0.575621	0.020531		0.2222	0.0274489	0.179095	0.191916	0.0808944	0.00917704	0.435448	0.024852	0.558782	0.00269766	0.229829	0.0207684	0.185313	0.014133	0.258876	0.0167227		0.303827	0.389795	0.126668	0.181628	0.268346	0.0533151	0.276666	0.212754	0.235864	0.0413706	0.403883	0.0441536	0.363886	0.0198722	0.239043	0.136984
0.202291	0.0500335	0.198729	0.158243	0.105188	0.027871	0.392263	0.0308401	0.348557	0.00591882	0.181312	0.0277315	0.127334	0.014681	0.575402	0.020531		0.222123	0.0274489	0.17914	0.191916	0.0810225	0.00917704	0.435852	0.0249386	0.56238	0.00289749	0.22996	0.0208789	0.185441	0.0128364	0.258848	0.0167227		0.304701	0.392096	0.127426	0.183101	0.269101	0.0533972	0.277456	0.213929	0.236541	0.0415267	0.405022	0.0444401	0.364917	0.0200364	0.239705	0.13812
0.202279	0.0500335	0.198761	0.158139	0.105331	0.027871	0.392364	0.0308401	0.348146	0.00572476	0.181332	0.0277315	0.127332	0.014681	0.575184	0.020531		0.222046	0.0274489	0.17923	0.191813	0.0811506	0.00917704	0.436256	0.0249386	0.56418	0.00289749	0.229995	0.0201056	0.185568	0.0127068	0.25882	0.0167227		0.304904	0.392322	0.127657	0.183349	0.269295	0.0534454	0.277654	0.214364	0.236719	0.0415464	0.40532	0.0443938	0.365186	0.019989	0.23989	0.138382
0.202584	0.0500335	0.198793	0.158139	0.105407	0.027871	0.392465	0.0308401	0.347739	0.00572476	0.181351	0.0277315	0.127329	0.014681	0.575197	0.020531		0.22197	0.0274489	0.17932	0.191711	0.0812788	0.00917704	0.436098	0.024852	0.567219	0.00319723	0.230064	0.0196637	0.185695	0.0127068	0.258792	0.0167227		0.305107	0.392843	0.127885	0.183803	0.269495	0.0534337	0.277861	0.214813	0.236896	0.0415349	0.405592	0.0443904	0.365432	0.0199813	0.240065	0.138334
0.20289	0.0500335	0.198825	0.158035	0.105456	0.027871	0.392566	0.0307587	0.347331	0.00572476	0.181371	0.0277315	0.127327	0.014681	0.575211	0.020531		0.221893	0.0274489	0.178941	0.191506	0.0810816	0.00917704	0.435941	0.0246789	0.567839	0.0036968	0.230099	0.0196637	0.185713	0.0114102	0.258786	0.0167227		0.305983	0.395041	0.12864	0.18554	0.270255	0.0534324	0.278625	0.215879	0.237551	0.0416878	0.406728	0.0446273	0.366478	0.0199835	0.240735	0.137582
0.203195	0.0500335	0.198604	0.158035	0.105406	0.027871	0.392668	0.0307587	0.346924	0.00572476	0.181362	0.0277315	0.127324	0.014681	0.575225	0.020531		0.221922	0.0274489	0.178752	0.191506	0.0808844	0.00917704	0.435783	0.0245057	0.56846	0.00309732	0.230284	0.0196637	0.18573	0.0114102	0.258781	0.0167227		0.306183	0.395394	0.12912	0.186386	0.270454	0.0534846	0.278827	0.216415	0.237727	0.0417239	0.407015	0.0446814	0.366729	0.0200165	0.240908	0.137384
0.203501	0.0500335	0.198383	0.15793	0.105413	0.027871	0.392769	0.0307587	0.347356	0.00572476	0.181353	0.0277315	0.127322	0.014681	0.575238	0.020531		0.22195	0.0274489	0.178563	0.191403	0.0806872	0.00917704	0.435469	0.0240727	0.567872	0.00329714	0.230469	0.0196637	0.185747	0.0114102	0.258775	0.0167227		0.306841	0.397435	0.130135	0.188473	0.270993	0.0537375	0.279418	0.217307	0.238219	0.0418488	0.407884	0.0448167	0.367512	0.0201564	0.241407	0.138641
0.203482	0.0500335	0.198161	0.15793	0.105329	0.027871	0.392526	0.0306773	0.347788	0.00572476	0.181344	0.0277315	0.127319	0.014681	0.575252	0.020531		0.221978	0.0274489	0.178374	0.191403	0.08049	0.00917704	0.435312	0.0238995	0.567285	0.00289749	0.230654	0.0196637	0.185765	0.0127068	0.25877	0.0167227		0.307059	0.397849	0.130364	0.188816	0.271179	0.053847	0.279611	0.217784	0.238389	0.0418915	0.408188	0.0446825	0.36778	0.0201399	0.241585	0.139134
0.203463	0.0500335	0.19794	0.15793	0.105322	0.027871	0.392283	0.0306773	0.34822	0.00572476	0.181335	0.0277315	0.127317	0.014681	0.575266	0.020531		0.222007	0.0274489	0.178185	0.191403	0.0802928	0.00917704	0.435154	0.0238129	0.56611	0.00209818	0.230839	0.0196637	0.18575	0.0128364	0.258764	0.0167227		0.307269	0.398247	0.131109	0.190579	0.27138	0.0539799	0.279817	0.218312	0.238566	0.0418899	0.408474	0.0446149	0.368028	0.020152	0.24176	0.139403
0.203444	0.0500335	0.197498	0.157826	0.105315	0.027871	0.392041	0.0306773	0.348653	0.00562773	0.181358	0.0277315	0.127342	0.014681	0.57528	0.0204621		0.222441	0.0274489	0.177806	0.191301	0.0800956	0.00917704	0.434997	0.0237263	0.567361	0.00179844	0.230653	0.0195532	0.185736	0.0123178	0.258759	0.0167227		0.307942	0.400154	0.131352	0.190886	0.271963	0.0541572	0.280409	0.219012	0.239055	0.0420082	0.409309	0.0450321	0.368791	0.0203735	0.242242	0.140361
0.203425	0.0500335	0.197277	0.157826	0.105247	0.027871	0.391798	0.0306773	0.348657	0.00562773	0.18138	0.0277315	0.127366	0.014681	0.575293	0.0204621		0.222874	0.0274489	0.177797	0.191198	0.0798984	0.00917704	0.435056	0.0236398	0.567779	0.00179844	0.230466	0.0195532	0.185721	0.0123178	0.258754	0.0167227		0.308155	0.400442	0.131583	0.191221	0.272155	0.0541989	0.280595	0.21942	0.239223	0.0420559	0.40961	0.0450987	0.369065	0.0204087	0.242417	0.140658
0.20312	0.0500335	0.197139	0.157826	0.105163	0.027871	0.391555	0.0306773	0.348662	0.00562773	0.181402	0.0277315	0.127391	0.014681	0.575489	0.0204621		0.223308	0.0274489	0.177788	0.191198	0.0797012	0.00917704	0.435115	0.0236398	0.567566	0.00179844	0.23028	0.0195532	0.185707	0.0123178	0.258748	0.0167227		0.308356	0.400686	0.132346	0.193154	0.272353	0.054268	0.280794	0.219879	0.239399	0.0420641	0.409902	0.0450739	0.369326	0.0204341	0.242595	0.140853
0.202816	0.0500335	0.197303	0.157826	0.105191	0.027871	0.391313	0.0306773	0.348666	0.00562773	0.181425	0.0277315	0.127416	0.014681	0.575685	0.0204621		0.223742	0.0274489	0.177769	0.191096	0.0796008	0.00917704	0.435174	0.0236398	0.567353	0.00179844	0.230094	0.0195532	0.185771	0.0123178	0.258648	0.0167227		0.309008	0.402656	0.132599	0.193475	0.272917	0.0543567	0.281383	0.220833	0.239898	0.0421413	0.410748	0.0452757	0.37009	0.0205178	0.243093	0.141223
0.202511	0.0500335	0.197385	0.157617	0.105324	0.027871	0.39107	0.0305146	0.34867	0.00562773	0.181436	0.0277315	0.127441	0.014681	0.575881	0.0204621		0.223703	0.0274489	0.177759	0.191096	0.0795003	0.00917704	0.435233	0.0236398	0.56714	0.00179844	0.230231	0.0195532	0.185834	0.0128364	0.258548	0.0167227		0.309225	0.40305	0.132833	0.193723	0.273104	0.0544636	0.28157	0.221168	0.240065	0.0421775	0.411052	0.0453479	0.370364	0.0204087	0.243273	0.14125
0.202207	0.0500335	0.197467	0.157617	0.105217	0.027871	0.390828	0.030596	0.348672	0.00562773	0.181447	0.0277315	0.127465	0.014681	0.576077	0.0204621		0.223665	0.0274489	0.177741	0.191096	0.0792993	0.0093502	0.435291	0.0236398	0.566927	0.00179844	0.230369	0.0195532	0.185898	0.0120585	0.258448	0.0167227		0.310091	0.405477	0.133568	0.195634	0.273881	0.0546057	0.282375	0.222633	0.240725	0.0422876	0.412168	0.0455554	0.371367	0.0203966	0.243948	0.141253
0.202324	0.0500335	0.197549	0.157617	0.105205	0.027871	0.390841	0.030596	0.348674	0.00562773	0.181458	0.0277315	0.12749	0.014681	0.576273	0.0204621		0.223627	0.0274489	0.177757	0.190891	0.0791989	0.0093502	0.43535	0.0236398	0.566727	0.00179844	0.230506	0.0195532	0.185961	0.0120585	0.258348	0.0167227		0.310319	0.405974	0.133823	0.196084	0.274064	0.0546813	0.282558	0.222853	0.240881	0.0423632	0.412469	0.0455814	0.371638	0.0203658	0.24412	0.141711
0.202442	0.0500335	0.197631	0.157617	0.105177	0.027871	0.390854	0.030596	0.348675	0.00562773	0.181468	0.0277315	0.127515	0.014681	0.576468	0.0204621		0.223588	0.0274489	0.177783	0.190891	0.0790984	0.0093502	0.435409	0.0236398	0.566527	0.00179844	0.230644	0.0195532	0.186059	0.0119288	0.258247	0.0167227		0.310526	0.406141	0.134062	0.196412	0.274255	0.0547256	0.28275	0.223239	0.241049	0.0423813	0.412773	0.0455114	0.371904	0.020336	0.244296	0.142147
0.202559	0.0500335	0.197713	0.157617	0.105204	0.027871	0.390867	0.030596	0.348677	0.00562773	0.181388	0.0277315	0.127529	0.014681	0.576664	0.0204621		0.222776	0.0274489	0.177836	0.190891	0.0789979	0.0093502	0.435468	0.0236398	0.566327	0.00179844	0.230501	0.0195532	0.186156	0.0119288	0.258147	0.0167227		0.311385	0.408548	0.134795	0.198172	0.275	0.0548677	0.283552	0.222415	0.241735	0.042493	0.413906	0.0458126	0.372922	0.0203955	0.244972	0.143383
0.202677	0.0500335	0.19758	0.157513	0.105303	0.027871	0.390881	0.030596	0.348666	0.00562773	0.181308	0.0277315	0.127544	0.014681	0.57686	0.0204621		0.221963	0.0274489	0.177862	0.190788	0.0788975	0.0093502	0.435496	0.0235532	0.566127	0.00179844	0.230358	0.0195532	0.186254	0.0119288	0.258047	0.0167227		0.311597	0.408907	0.135284	0.198861	0.275194	0.0549407	0.283749	0.223437	0.24191	0.0425094	0.414198	0.0458622	0.373191	0.0203228	0.245154	0.143734
0.202716	0.0500335	0.197514	0.157513	0.105304	0.027871	0.390894	0.030596	0.348654	0.00562773	0.181228	0.0277315	0.127558	0.014681	0.576761	0.0204621		0.221151	0.0274489	0.177888	0.190788	0.0789207	0.0093502	0.43551	0.0235532	0.566785	0.00179844	0.230215	0.0195532	0.186351	0.0119288	0.257947	0.0167227		0.312242	0.410729	0.136258	0.201216	0.275787	0.0550567	0.284348	0.225259	0.242415	0.0425472	0.415004	0.0460133	0.373938	0.020596	0.245649	0.144063
0.202755	0.0500335	0.197447	0.157513	0.10533	0.027871	0.390907	0.030596	0.348643	0.00562773	0.181148	0.0277315	0.127572	0.014681	0.576662	0.0204621		0.220339	0.0274489	0.177917	0.190686	0.078944	0.0093502	0.435525	0.0235532	0.567444	0.00179844	0.230072	0.0195532	0.186368	0.0119288	0.257998	0.0167227		0.312466	0.411316	0.136506	0.201524	0.275968	0.0551375	0.284528	0.2256	0.242573	0.0426409	0.415297	0.0460776	0.374212	0.0206676	0.245817	0.144386
0.202794	0.0500335	0.197381	0.157513	0.105218	0.027871	0.390921	0.030596	0.348632	0.00562773	0.181185	0.0277315	0.127587	0.014681	0.576562	0.0204621		0.220688	0.0274489	0.177895	0.190583	0.0789672	0.0093502	0.435539	0.0235532	0.568102	0.00179844	0.229719	0.0195532	0.186385	0.0119288	0.258048	0.0167227		0.312673	0.411579	0.137246	0.203239	0.276157	0.0551779	0.284717	0.226133	0.24274	0.0427017	0.415609	0.0460889	0.374494	0.0206577	0.245996	0.144783
0.202833	0.0500335	0.197314	0.157513	0.105209	0.027871	0.390934	0.030596	0.34869	0.00562773	0.181223	0.0277315	0.127601	0.014681	0.576463	0.0204621		0.221037	0.0274489	0.177872	0.190583	0.0789905	0.0093502	0.435555	0.0235532	0.56876	0.00179844	0.229366	0.0195532	0.186402	0.0119288	0.258099	0.0167227		0.313297	0.413266	0.137509	0.203794	0.276728	0.0552731	0.285328	0.227647	0.243256	0.0427592	0.41649	0.0462761	0.375253	0.0207855	0.2465	0.145639
0.202796	0.0500335	0.197182	0.157409	0.105192	0.027871	0.390896	0.030596	0.348748	0.00562773	0.181261	0.0277315	0.127616	0.014681	0.576364	0.0204621		0.221386	0.0274489	0.177849	0.190481	0.0790138	0.0093502	0.43557	0.0235532	0.568822	0.00179844	0.229014	0.0195532	0.186418	0.0119288	0.258149	0.0167227		0.313525	0.414054	0.13776	0.204076	0.276902	0.0553409	0.285519	0.227892	0.243417	0.0428578	0.416785	0.0463753	0.375517	0.0208175	0.246668	0.145919
0.202759	0.0500335	0.197269	0.157409	0.105281	0.027871	0.390857	0.030596	0.348807	0.00562773	0.181298	0.0277315	0.12763	0.014681	0.576264	0.0204621		0.221735	0.0274489	0.177826	0.190481	0.0790371	0.0093502	0.435585	0.0235532	0.568885	0.00179844	0.228662	0.0195532	0.186151	0.0119288	0.2582	0.0167227		0.313743	0.414481	0.138471	0.205645	0.277088	0.0554335	0.285707	0.228263	0.243585	0.0428776	0.417086	0.0464159	0.375786	0.0207458	0.246844	0.146196
0.202721	0.0500335	0.197356	0.157409	0.105274	0.027871	0.390818	0.0305146	0.348865	0.00562773	0.181231	0.0277315	0.12762	0.014681	0.576165	0.0204621		0.221603	0.0274489	0.177803	0.190481	0.0790604	0.0093502	0.435716	0.0235532	0.568947	0.00179844	0.228677	0.0195532	0.185884	0.0119288	0.25825	0.0167227		0.314391	0.416305	0.138729	0.206319	0.277692	0.0555469	0.28632	0.229551	0.244094	0.0429203	0.417909	0.0465456	0.37653	0.0207326	0.247338	0.146121
0.202684	0.0500335	0.197443	0.157409	0.11114	0.0270179	0.39078	0.0305146	0.348927	0.00562773	0.181164	0.0277315	0.127609	0.014681	0.576066	0.0204621		0.221471	0.0274489	0.177781	0.190378	0.0790837	0.0093502	0.435977	0.0234666	0.569009	0.00179844	0.228692	0.0195532	0.185616	0.0119288	0.258301	0.0167227		0.314624	0.417056	0.138982	0.206748	0.277875	0.0555821	0.286507	0.229706	0.24425	0.0430304	0.418199	0.0465738	0.376796	0.0207183	0.2475	0.146047
0.202128	0.0500335	0.19753	0.157409	0.1165	0.0281554	0.390741	0.0305146	0.348988	0.00562773	0.181097	0.0277315	0.127598	0.014681	0.576386	0.0204621		0.221338	0.0274489	0.177758	0.190481	0.0790704	0.0093502	0.436107	0.0234666	0.575694	0.00249784	0.228708	0.0195532	0.185349	0.0119288	0.258351	0.0167227		0.315469	0.418811	0.139705	0.208384	0.278647	0.0557411	0.287291	0.231412	0.24494	0.0431126	0.419355	0.0467249	0.377832	0.0209067	0.248187	0.146093
0.201571	0.0500335	0.197617	0.157304	0.115481	0.032137	0.390702	0.0305146	0.34905	0.00562773	0.18103	0.0277315	0.127587	0.014681	0.576705	0.0204621		0.221206	0.0274489	0.177773	0.190378	0.079057	0.0093502	0.436238	0.0234666	0.58229	0.00289749	0.228723	0.0195532	0.185417	0.0119288	0.258339	0.0167227		0.315694	0.419573	0.139968	0.209098	0.278826	0.0557998	0.287479	0.231328	0.245099	0.043198	0.419644	0.0467689	0.378093	0.0209805	0.248357	0.146669
0.201015	0.0500335	0.197704	0.157304	0.114521	0.0332746	0.390664	0.0305146	0.349111	0.00562773	0.181295	0.0277315	0.127576	0.014681	0.577025	0.0204621		0.220901	0.0274489	0.177787	0.190276	0.0790436	0.0093502	0.436368	0.0234666	0.586657	0.00289749	0.228708	0.0195532	0.185484	0.0119288	0.258328	0.0167227		0.315916	0.420151	0.140226	0.209436	0.279011	0.0558923	0.287662	0.23073	0.245261	0.043249	0.41994	0.046805	0.378364	0.0210334	0.248535	0.147358
0.200458	0.0500335	0.197791	0.157304	0.114352	0.0338434	0.390625	0.0305146	0.34908	0.00562773	0.181559	0.0277315	0.127566	0.014681	0.577344	0.0204621		0.220597	0.0274489	0.177802	0.190378	0.0790303	0.0093502	0.436499	0.0234666	0.591024	0.00279758	0.228692	0.0195532	0.185552	0.0119288	0.258316	0.0167227		0.316775	0.422471	0.140927	0.210652	0.279787	0.0560644	0.28846	0.232385	0.245923	0.0433213	0.421058	0.0469099	0.37938	0.0211458	0.249214	0.148832
0.200744	0.0500335	0.197878	0.157304	0.114605	0.0338434	0.390663	0.0305146	0.34905	0.00562773	0.181823	0.0277315	0.127555	0.014681	0.577664	0.0204621		0.220292	0.0274489	0.177817	0.190276	0.0790169	0.0093502	0.436629	0.0234666	0.595391	0.00309732	0.228677	0.0195532	0.18562	0.0119288	0.258304	0.0167227		0.317001	0.423053	0.141441	0.212014	0.279964	0.0561491	0.288646	0.232791	0.246077	0.0433969	0.421356	0.0470182	0.379646	0.0211369	0.24938	0.149081
0.20103	0.0500335	0.197882	0.157304	0.114603	0.0327058	0.390701	0.0305146	0.349019	0.00562773	0.182088	0.0277315	0.127544	0.014681	0.577984	0.0204621		0.219987	0.0274489	0.177832	0.190276	0.0790036	0.0093502	0.436626	0.0234666	0.598356	0.00329714	0.228662	0.0195532	0.185621	0.0119288	0.258292	0.0167227		0.31762	0.424297	0.142419	0.214186	0.280547	0.056286	0.289257	0.234513	0.246601	0.0434577	0.422234	0.0471648	0.380403	0.0209265	0.249898	0.148234
0.201316	0.0500335	0.197885	0.157304	0.114609	0.032137	0.390738	0.0305146	0.348988	0.00562773	0.181945	0.0277315	0.128078	0.014681	0.578303	0.0204621		0.220343	0.0274489	0.177846	0.190173	0.0789769	0.00952335	0.436624	0.0234666	0.599839	0.00329714	0.228729	0.0195532	0.185623	0.0119288	0.25828	0.0167227		0.317845	0.425132	0.142673	0.214692	0.28073	0.0563108	0.289458	0.234771	0.246767	0.0435136	0.422518	0.0472257	0.380654	0.0209265	0.250059	0.148212
0.201602	0.0500335	0.197888	0.1572	0.114663	0.0506229	0.390776	0.0305146	0.348992	0.00562773	0.181803	0.0277315	0.128612	0.014681	0.578623	0.0204621		0.220698	0.0274489	0.177861	0.190173	0.0789758	0.00952335	0.436621	0.0234666	0.601322	0.00319723	0.228797	0.0195532	0.185624	0.0119288	0.258269	0.0167227		0.318073	0.425855	0.143364	0.216093	0.280913	0.0564059	0.289644	0.234949	0.246931	0.0436056	0.422805	0.0473249	0.38092	0.0209541	0.250231	0.148489
0.201423	0.0500335	0.197892	0.1572	0.114016	0.0295774	0.390814	0.0305146	0.348996	0.00562773	0.18166	0.0277315	0.129146	0.014681	0.57832	0.0204621		0.221054	0.0274489	0.177876	0.190173	0.0789746	0.00952335	0.436618	0.0234666	0.601748	0.00319723	0.228865	0.0195532	0.185626	0.0119288	0.258257	0.0167227		0.318706	0.427175	0.143614	0.21695	0.281515	0.0565689	0.29024	0.232783	0.247449	0.0436138	0.423633	0.0474591	0.381698	0.0210047	0.250752	0.149606
0.201244	0.0500335	0.197895	0.1572	0.113846	0.0290086	0.390852	0.0305146	0.349	0.00562773	0.181518	0.0277315	0.130214	0.0145312	0.578016	0.0204621		0.221409	0.0274489	0.178048	0.190173	0.0789735	0.00952335	0.436615	0.0234666	0.602174	0.00319723	0.228933	0.0195532	0.185626	0.0119288	0.258381	0.0167227		0.318926	0.427872	0.14388	0.217718	0.281702	0.0565832	0.290438	0.233546	0.24761	0.0436401	0.423906	0.0475922	0.381956	0.0210543	0.250906	0.149931
0.201065	0.0500335	0.197898	0.1572	0.114722	0.0275866	0.39089	0.0305146	0.349004	0.00562773	0.181615	0.0277315	0.131283	0.0142316	0.577713	0.0204621		0.221377	0.0274489	0.178134	0.190071	0.0789724	0.00952335	0.436612	0.0234666	0.603028	0.00389663	0.228971	0.0195532	0.185627	0.0119288	0.258506	0.0167227		0.31915	0.428567	0.14462	0.218987	0.281877	0.0566341	0.290621	0.234363	0.247767	0.043742	0.424198	0.0476892	0.382225	0.0211513	0.251073	0.149884
0.200885	0.0500335	0.197905	0.157096	0.115139	0.0275866	0.390927	0.0305146	0.348937	0.00562773	0.181808	0.027613	0.131817	0.0143814	0.577409	0.0204621		0.221345	0.0274489	0.17822	0.190071	0.0789712	0.00952335	0.436609	0.0234666	0.603029	0.00279758	0.22901	0.0195532	0.185627	0.0119288	0.25863	0.0166542		0.319765	0.429573	0.144871	0.219653	0.282449	0.0567892	0.291218	0.237064	0.24829	0.0437929	0.42509	0.0477264	0.38301	0.0212934	0.251604	0.149951
0.201035	0.0500335	0.197836	0.157096	0.11663	0.0309994	0.390926	0.0305146	0.34887	0.00562773	0.181905	0.027613	0.132132	0.0142316	0.577106	0.0204621		0.221314	0.0274489	0.178307	0.189968	0.0789701	0.00952335	0.436606	0.0234666	0.603033	0.00249784	0.229048	0.0195532	0.185628	0.0119288	0.258754	0.0166542		0.319978	0.430351	0.145132	0.220265	0.282639	0.0568166	0.291424	0.237569	0.248459	0.0438159	0.425369	0.0478403	0.383256	0.0213518	0.251767	0.150272
0.201184	0.0500335	0.197766	0.157096	0.116714	0.0329902	0.390924	0.0305146	0.348803	0.00562773	0.188251	0.0346051	0.132764	0.0169281	0.576499	0.0203932		0.221282	0.0274489	0.178393	0.189763	0.078969	0.00952335	0.436592	0.0234666	0.603058	0.00229801	0.229086	0.0195532	0.185616	0.0119288	0.258879	0.0166542		0.320857	0.432746	0.14584	0.221439	0.283401	0.0570551	0.292196	0.239572	0.249122	0.0439573	0.426527	0.0480952	0.384287	0.0213947	0.252446	0.146524
0.201334	0.0500335	0.197697	0.157096	0.116683	0.0329902	0.390922	0.0305146	0.348736	0.00562773	0.190366	0.0299832	0.133396	0.0254671	0.576196	0.0203932		0.221289	0.0274489	0.178565	0.18966	0.0789679	0.00952335	0.436579	0.0234666	0.603083	0.00229801	0.22917	0.0195532	0.185605	0.0119288	0.259003	0.0166542		0.321079	0.433485	0.146088	0.222212	0.283598	0.0570682	0.292401	0.239977	0.249286	0.0440197	0.4268	0.0481989	0.384535	0.0214586	0.252602	0.14767
0.201484	0.0500335	0.197628	0.157096	0.116887	0.0338434	0.390921	0.0305146	0.34875	0.00562773	0.190382	0.0302202	0.133712	0.017827	0.576014	0.0203932		0.221296	0.0274489	0.182407	0.190583	0.0789885	0.00952335	0.436565	0.0234666	0.603108	0.00229801	0.229255	0.0195532	0.185594	0.0119288	0.259127	0.0166542		0.32131	0.434268	0.146349	0.223015	0.283779	0.0571138	0.292593	0.240238	0.249442	0.044092	0.427089	0.0482452	0.384801	0.021463	0.25276	0.148887
0.202982	0.0500335	0.197559	0.157096	0.116611	0.0298618	0.390919	0.0305146	0.348764	0.00562773	0.190414	0.0350791	0.134343	0.017827	0.575832	0.0203932		0.221304	0.0274489	0.184329	0.190481	0.0790091	0.00952335	0.436552	0.0234666	0.603133	0.00209818	0.229339	0.0195532	0.185582	0.0119288	0.259252	0.0166542		0.322151	0.43601	0.147076	0.224381	0.284548	0.0573133	0.293383	0.241822	0.250136	0.0441758	0.428245	0.0482666	0.385842	0.0214641	0.25346	0.149332
0.20448	0.0500335	0.19749	0.157096	0.116611	0.029293	0.390917	0.0305146	0.348778	0.00562773	0.190522	0.0335385	0.135176	0.0176772	0.57565	0.0203932		0.221311	0.0274489	0.18625	0.190583	0.0790298	0.00952335	0.436538	0.0234666	0.603	0.00209818	0.229423	0.0195532	0.185555	0.0119288	0.259241	0.0166542		0.322375	0.436874	0.147581	0.225905	0.284731	0.0573563	0.293578	0.241973	0.250295	0.0442465	0.428523	0.0483264	0.386098	0.0214807	0.253626	0.150025
0.205979	0.0500335	0.197421	0.156991	0.115808	0.0287242	0.390915	0.0305146	0.348791	0.00562773	0.190568	0.0335385	0.135593	0.0176772	0.575285	0.020531		0.221294	0.0274489	0.188172	0.19981	0.0790504	0.00952335	0.436511	0.02338	0.602867	0.00209818	0.229547	0.0195532	0.185528	0.0119288	0.25923	0.0166542		0.323027	0.438372	0.148547	0.22782	0.285318	0.0575961	0.294139	0.243257	0.250791	0.0443895	0.429401	0.0484967	0.386889	0.0216195	0.254155	0.151661
0.210027	0.0594993	0.197352	0.156991	0.124856	0.029293	0.390914	0.0304332	0.348814	0.00562773	0.192202	0.0323534	0.136426	0.0158795	0.575103	0.0205999		0.221277	0.0274489	0.192015	0.214675	0.079071	0.00952335	0.436498	0.02338	0.602734	0.00209818	0.229671	0.0195532	0.185501	0.0119288	0.259219	0.0166542		0.323243	0.439045	0.148798	0.228627	0.285514	0.0576001	0.294348	0.243892	0.250958	0.0443599	0.429667	0.0486016	0.387137	0.0216889	0.254315	0.151872
0.211301	0.0534892	0.197365	0.156991	0.12511	0.0324214	0.391551	0.0304332	0.348837	0.00562773	0.193791	0.0311683	0.136843	0.0158795	0.574739	0.0207377		0.221259	0.0274489	0.193937	0.220519	0.0790917	0.00952335	0.436458	0.02338	0.602601	0.00209818	0.229795	0.0195532	0.185474	0.0119288	0.259209	0.0166542		0.323465	0.439774	0.149552	0.230191	0.285697	0.0576053	0.294552	0.244165	0.251114	0.0443977	0.429948	0.0487087	0.387398	0.0216602	0.254473	0.15227
0.212819	0.0597998	0.197378	0.156991	0.126315	0.0332746	0.392188	0.0304332	0.34886	0.00562773	0.195379	0.0311683	0.137677	0.0160293	0.57886	0.0207377		0.221242	0.0274489	0.194306	0.230873	0.0791123	0.00952335	0.436418	0.02338	0.602449	0.00209818	0.22992	0.0195532	0.185456	0.0119288	0.259198	0.0166542		0.324097	0.440903	0.149793	0.230787	0.286256	0.0578347	0.295139	0.245403	0.251618	0.0446097	0.430852	0.0487583	0.388183	0.0216691	0.255001	0.153534
0.213062	0.0590485	0.197391	0.156991	0.126226	0.0332746	0.392825	0.0304332	0.348883	0.00562773	0.196968	0.0318794	0.137727	0.0164787	0.582981	0.0207377		0.22133	0.0274489	0.19449	0.235897	0.079133	0.00952335	0.436378	0.02338	0.602296	0.00209818	0.229868	0.0195532	0.185437	0.0119288	0.259187	0.0166542		0.324304	0.441565	0.150042	0.231435	0.286458	0.0578686	0.295352	0.245903	0.251797	0.0445719	0.431124	0.0488429	0.388419	0.0216999	0.255166	0.153755
0.213548	0.061152	0.197405	0.156991	0.129435	0.0304306	0.393462	0.0304332	0.348895	0.00562773	0.197697	0.0342496	0.137827	0.0187258	0.587101	0.0207377		0.221418	0.0274489	0.194858	0.238767	0.0791835	0.00952335	0.436338	0.02338	0.602144	0.00199827	0.229816	0.0195532	0.185419	0.0119288	0.259176	0.0166542		0.324524	0.442458	0.150762	0.232787	0.286646	0.0578921	0.295554	0.246128	0.251965	0.0445998	0.431399	0.0489715	0.388664	0.0217043	0.255328	0.154018
0.211796	0.0572455	0.197418	0.156991	0.128601	0.0287242	0.394099	0.0304332	0.348908	0.00562773	0.198426	0.0342496	0.137877	0.0190254	0.591223	0.0211511		0.221505	0.0274489	0.195042	0.237332	0.079234	0.00952335	0.436298	0.02338	0.601991	0.00199827	0.229763	0.0195532	0.185401	0.0119288	0.259165	0.0166542		0.325191	0.444175	0.150991	0.233462	0.287214	0.0581072	0.296122	0.247093	0.252462	0.044797	0.432263	0.049082	0.38946	0.021788	0.255848	0.154969
0.211673	0.052738	0.197431	0.156991	0.12836	0.0275866	0.394736	0.0304332	0.34892	0.00562773	0.199155	0.0349606	0.137927	0.0187258	0.603587	0.0232868		0.221593	0.0274489	0.195411	0.231181	0.0792846	0.00952335	0.436259	0.02338	0.602162	0.00199827	0.229711	0.0195532	0.185414	0.0119288	0.259113	0.0166542		0.325398	0.444715	0.151237	0.234307	0.28742	0.0581228	0.296326	0.247613	0.252638	0.0447855	0.432532	0.0491023	0.389711	0.0218178	0.256014	0.155247
0.211304	0.0522872	0.197444	0.156887	0.12827	0.0275866	0.395372	0.0303519	0.348933	0.00562773	0.200452	0.0353162	0.138027	0.0179768	0.607709	0.0240447		0.221595	0.0274489	0.194725	0.220826	0.0793351	0.00952335	0.436219	0.02338	0.602334	0.00199827	0.229761	0.0195532	0.185426	0.0119288	0.25906	0.0166542		0.326252	0.446746	0.152004	0.236156	0.288159	0.0583744	0.297098	0.24559	0.253303	0.0449614	0.433699	0.0493414	0.39078	0.0217561	0.256693	0.15599
0.212619	0.0519867	0.197458	0.156887	0.128721	0.0275866	0.397642	0.0303519	0.348879	0.00562773	0.2017	0.0354347	0.139232	0.017827	0.608386	0.0245959		0.221596	0.0274489	0.194553	0.220621	0.0793856	0.00952335	0.436179	0.02338	0.602505	0.00199827	0.22981	0.0195532	0.185439	0.0119288	0.259008	0.0166542		0.326453	0.447274	0.152242	0.236689	0.288357	0.0584109	0.297305	0.246644	0.253482	0.044963	0.433983	0.0493459	0.391021	0.0217616	0.25687	0.155729
0.213934	0.0518365	0.199078	0.156887	0.129437	0.0275866	0.400908	0.0319793	0.348826	0.00562773	0.202949	0.0341311	0.140386	0.0166285	0.609062	0.0243203		0.221598	0.0274489	0.194039	0.217136	0.0794362	0.00952335	0.436334	0.02338	0.602677	0.00199827	0.229859	0.0195532	0.185451	0.0119288	0.258955	0.0166542		0.326669	0.44814	0.152491	0.237362	0.28855	0.0584305	0.297511	0.247776	0.25365	0.0449811	0.434259	0.0494418	0.391264	0.0217858	0.257031	0.155416
0.215251	0.0519867	0.200699	0.156887	0.130547	0.0275866	0.402541	0.0320607	0.348773	0.00562773	0.207353	0.0342496	0.141541	0.0169281	0.609739	0.0253537		0.2216	0.0274489	0.193879	0.216315	0.0794867	0.00952335	0.43649	0.02338	0.602648	0.00199827	0.229908	0.0195532	0.185479	0.0119288	0.258903	0.0166542		0.327551	0.45059	0.15371	0.240318	0.289304	0.0586938	0.298279	0.250505	0.254307	0.0451159	0.43542	0.0496707	0.392313	0.0215842	0.257712	0.15628
0.21734	0.0534892	0.20232	0.156887	0.130556	0.0275866	0.404174	0.0397097	0.348719	0.00562773	0.208931	0.0337755	0.143849	0.017827	0.611093	0.0259049		0.221577	0.0274489	0.193559	0.215598	0.0795372	0.00952335	0.436645	0.02338	0.602619	0.00199827	0.230024	0.0195532	0.185507	0.0119288	0.25885	0.0166542		0.327769	0.451274	0.153969	0.241153	0.289503	0.0586951	0.298489	0.251188	0.254479	0.0451142	0.435687	0.0497812	0.392558	0.0216569	0.257866	0.15673
0.218353	0.062955	0.207182	0.155635	0.129434	0.0275866	0.40744	0.0352342	0.348774	0.00562773	0.210509	0.0361457	0.147312	0.0205235	0.61177	0.0261116		0.221555	0.0274489	0.193399	0.215495	0.0794014	0.00952335	0.4368	0.02338	0.60259	0.00199827	0.230139	0.0195532	0.185535	0.0119288	0.258798	0.0166542		0.328425	0.452859	0.154714	0.242609	0.290059	0.058858	0.299067	0.252363	0.254975	0.0453196	0.436584	0.0498523	0.393364	0.0218453	0.258377	0.158352
0.217704	0.0625043	0.208803	0.165128	0.129902	0.0275866	0.409074	0.0360479	0.348829	0.00562773	0.210294	0.0382789	0.147316	0.0196246	0.612447	0.0261116		0.221533	0.0274489	0.193239	0.215393	0.0792656	0.00952335	0.436956	0.02338	0.602561	0.00199827	0.230255	0.0195532	0.185563	0.0119288	0.258746	0.0166542		0.328626	0.453249	0.154952	0.243272	0.290261	0.0589206	0.299267	0.252955	0.255156	0.0453213	0.436868	0.0497993	0.39361	0.0219202	0.258559	0.158596
0.217055	0.0628048	0.210423	0.159912	0.129849	0.0275866	0.409749	0.0360479	0.348884	0.00562773	0.210187	0.0382789	0.14732	0.0194748	0.613124	0.025836		0.221511	0.0274489	0.193079	0.215393	0.0791298	0.00952335	0.437111	0.02338	0.602606	0.00199827	0.230371	0.0195532	0.185562	0.0119288	0.258743	0.0166542		0.328841	0.454041	0.1552	0.24404	0.290463	0.0589402	0.299475	0.253479	0.255328	0.0453213	0.437135	0.0498895	0.393848	0.0220161	0.258727	0.158656
0.216903	0.0616028	0.210826	0.165649	0.129765	0.0275866	0.410424	0.0360479	0.348939	0.00562773	0.21008	0.0388715	0.147322	0.0188756	0.61898	0.0245959		0.221336	0.0274489	0.192759	0.21529	0.0789941	0.00952335	0.437267	0.02338	0.602651	0.00199827	0.230503	0.0195532	0.185561	0.0119288	0.258741	0.0166542		0.329517	0.455977	0.155928	0.245436	0.291023	0.0590979	0.300031	0.254355	0.255807	0.0455021	0.437998	0.0500462	0.394646	0.0219819	0.259236	0.158434
0.216446	0.0560435	0.211028	0.177958	0.129771	0.0275866	0.411774	0.0352342	0.348902	0.00562773	0.209753	0.0365013	0.147324	0.0182764	0.620933	0.0243892		0.221161	0.0274489	0.192888	0.21529	0.0788583	0.00952335	0.437422	0.02338	0.602695	0.00199827	0.230635	0.0195532	0.185561	0.0119288	0.258736	0.0172025		0.32972	0.456224	0.156169	0.246232	0.291221	0.0591631	0.300226	0.25497	0.25598	0.0455037	0.438288	0.049991	0.394902	0.0219291	0.259413	0.158473
0.216443	0.056344	0.211229	0.18766	0.129748	0.0275866	0.41245	0.0349087	0.348866	0.00562773	0.209589	0.0360272	0.147326	0.0179768	0.622886	0.0241825		0.220986	0.0274489	0.193016	0.21529	0.0787225	0.00952335	0.43754	0.02338	0.60274	0.00199827	0.230767	0.0195532	0.18556	0.0119288	0.258734	0.0172025		0.329927	0.456801	0.157177	0.248595	0.29142	0.059167	0.300434	0.255675	0.256152	0.0455086	0.43856	0.0500304	0.39515	0.0219401	0.259579	0.158544
0.21644	0.056344	0.211431	0.186303	0.129804	0.0275866	0.413126	0.0348273	0.34883	0.00562773	0.209583	0.0355532	0.147172	0.0176772	0.624839	0.0241136		0.220811	0.0274489	0.193144	0.21529	0.0785867	0.00952335	0.437659	0.02338	0.60271	0.00199827	0.230899	0.0195532	0.185551	0.0119288	0.258732	0.0172025		0.330583	0.458775	0.157411	0.249215	0.291963	0.0593704	0.301026	0.256715	0.256635	0.0456828	0.439447	0.0504004	0.395943	0.0220524	0.260083	0.159687
0.216437	0.056344	0.211689	0.180671	0.130003	0.0275866	0.413801	0.0348273	0.348794	0.00562773	0.20974	0.0355532	0.146861	0.0175273	0.626792	0.0241136		0.220858	0.0274489	0.193273	0.21529	0.078451	0.00952335	0.437777	0.02338	0.602681	0.00199827	0.230897	0.0195532	0.185542	0.0119288	0.258729	0.0172025		0.330787	0.459118	0.157657	0.249964	0.292159	0.0594473	0.301228	0.257186	0.256811	0.0457305	0.439742	0.0504128	0.396194	0.0221141	0.260265	0.159932
0.218097	0.056344	0.211171	0.178689	0.129961	0.0275866	0.414477	0.0348273	0.348776	0.00562773	0.209896	0.0355532	0.146706	0.017827	0.628746	0.0241136		0.220906	0.0274489	0.193401	0.21529	0.0784374	0.00952335	0.437895	0.02338	0.602651	0.00199827	0.230895	0.0195532	0.185533	0.0119288	0.258727	0.017134		0.331679	0.462078	0.158385	0.25152	0.292925	0.0596206	0.302014	0.258539	0.257477	0.0458373	0.440857	0.0506879	0.397196	0.0222926	0.260929	0.159074
0.219756	0.056344	0.210998	0.178271	0.13013	0.0275866	0.416019	0.0348273	0.34874	0.0062099	0.210053	0.0356717	0.146551	0.0175273	0.633462	0.0246648		0.220953	0.0274489	0.193529	0.21529	0.0784237	0.00952335	0.438014	0.02338	0.602621	0.00199827	0.230893	0.0195532	0.185523	0.0119288	0.261475	0.017134		0.331883	0.462288	0.158613	0.252132	0.293119	0.0597002	0.302206	0.25905	0.25765	0.0458915	0.441156	0.0507252	0.397473	0.0222023	0.261107	0.158645
0.221416	0.0560435	0.210825	0.178167	0.13003	0.0275866	0.417561	0.034746	0.349198	0.00659802	0.209841	0.0356717	0.146396	0.0175273	0.635821	0.0245959		0.221	0.0274489	0.193657	0.21529	0.0784101	0.00952335	0.438132	0.02338	0.602473	0.00199827	0.23089	0.0195532	0.185544	0.0119288	0.264224	0.017134		0.332088	0.462759	0.158857	0.253009	0.293319	0.0597471	0.302409	0.259593	0.257829	0.0459228	0.441428	0.0507793	0.397729	0.0221946	0.261278	0.158149
0.225023	0.0560435	0.210652	0.17775	0.130021	0.0275866	0.419103	0.0355597	0.349673	0.00640396	0.209629	0.0355532	0.146085	0.017827	0.640537	0.0274206		0.22272	0.0274489	0.193786	0.21529	0.0783965	0.00952335	0.438369	0.0232934	0.602324	0.00199827	0.230828	0.0195532	0.185564	0.0119288	0.266972	0.017134		0.332943	0.464939	0.159867	0.255407	0.294063	0.0599309	0.303191	0.260982	0.258499	0.0460838	0.442592	0.0510274	0.398783	0.0221207	0.261962	0.159244
0.22697	0.0590485	0.212036	0.17775	0.129849	0.0275866	0.422186	0.0366989	0.350149	0.00630693	0.209417	0.0355532	0.146297	0.0182764	0.642896	0.0272828		0.22444	0.0265184	0.193659	0.21529	0.0783829	0.00952335	0.440761	0.0232934	0.602176	0.00199827	0.230702	0.0194428	0.185585	0.0119288	0.269721	0.017134		0.333141	0.465365	0.160111	0.256116	0.294263	0.0599922	0.303395	0.260731	0.258675	0.0461035	0.442874	0.0510376	0.399021	0.0221571	0.262139	0.159821
0.231483	0.0652088	0.21342	0.177437	0.129835	0.0275866	0.423728	0.0375126	0.350182	0.00669505	0.209205	0.0355532	0.146368	0.0182764	0.647613	0.0279718		0.22616	0.0265184	0.193532	0.21529	0.0783693	0.00952335	0.443154	0.0232934	0.602027	0.00199827	0.230639	0.0194428	0.185606	0.0119288	0.272469	0.017134		0.333817	0.468019	0.160861	0.257893	0.294821	0.0601382	0.303982	0.260469	0.259156	0.0462301	0.443722	0.0513432	0.399791	0.0223587	0.262629	0.16103
0.231689	0.065359	0.217572	0.175664	0.129837	0.0275866	0.42527	0.0380009	0.349739	0.00611287	0.209113	0.0355532	0.146509	0.0181266	0.647766	0.0283162		0.22788	0.0265184	0.193279	0.215188	0.0783557	0.00952335	0.445548	0.0232934	0.601712	0.00199827	0.230591	0.0194428	0.185437	0.0119288	0.275217	0.0198754		0.334035	0.468359	0.161089	0.258381	0.295011	0.0601799	0.304171	0.261288	0.259323	0.0462728	0.444026	0.0513872	0.400072	0.0223312	0.262801	0.161242
0.23132	0.06596	0.218956	0.176811	0.129875	0.0275866	0.426812	0.0381636	0.35142	0.00659802	0.209021	0.0354347	0.146534	0.017827	0.647919	0.0285918		0.22928	0.0265184	0.193152	0.215188	0.0783421	0.00952335	0.447941	0.0232934	0.601397	0.00199827	0.230542	0.0194428	0.185269	0.0119288	0.277966	0.0198754		0.334242	0.468725	0.16133	0.259196	0.295212	0.0602425	0.304371	0.26224	0.259497	0.0463024	0.444313	0.0514018	0.400331	0.0223565	0.262971	0.161387
0.229845	0.0590485	0.22034	0.17994	0.129701	0.0275866	0.427725	0.0381636	0.353987	0.00543367	0.20893	0.0353162	0.146417	0.017827	0.648073	0.0287985		0.23068	0.0274489	0.193025	0.215188	0.0783585	0.00952335	0.452728	0.0240727	0.601083	0.00199827	0.230493	0.0194428	0.185101	0.0119288	0.280714	0.0198754		0.3349	0.470832	0.162105	0.261233	0.295772	0.0604145	0.304971	0.264038	0.259997	0.0463829	0.445165	0.0516364	0.401103	0.0224986	0.263456	0.162456
0.229475	0.0597998	0.221599	0.190476	0.129549	0.0275866	0.428637	0.0381636	0.356554	0.00543367	0.208838	0.0354347	0.1463	0.017827	0.648226	0.0287985		0.236367	0.0364434	0.192898	0.215188	0.0783749	0.00952335	0.455122	0.0247655	0.600768	0.00199827	0.230445	0.0194428	0.184933	0.0119288	0.282172	0.0198754		0.335115	0.471232	0.162333	0.261512	0.29596	0.0604823	0.305161	0.264563	0.260166	0.0464125	0.445469	0.0516804	0.401375	0.0224314	0.263636	0.162922
0.229788	0.0579968	0.221349	0.19903	0.129131	0.0275866	0.429549	0.0373499	0.359121	0.00543367	0.208701	0.0354347	0.146183	0.017827	0.64838	0.0287985		0.237811	0.0369087	0.192771	0.215188	0.0783913	0.00952335	0.457516	0.0255448	0.600832	0.00199827	0.230552	0.0194428	0.185106	0.0119288	0.283629	0.0205607		0.33532	0.471594	0.163324	0.264516	0.29616	0.0605527	0.30536	0.26518	0.260343	0.0464421	0.445759	0.0516714	0.40163	0.0223168	0.263819	0.163172
0.230101	0.0579968	0.221224	0.201638	0.129298	0.0275866	0.430461	0.0373499	0.361869	0.00543367	0.208564	0.0354347	0.146067	0.017827	0.648534	0.0287985		0.239255	0.0369087	0.192814	0.215188	0.0784077	0.00952335	0.458016	0.0259777	0.600895	0.00199827	0.230659	0.0194428	0.185279	0.0119288	0.288002	0.022		0.335985	0.473888	0.163558	0.264917	0.296744	0.0606818	0.305945	0.266454	0.260834	0.0465719	0.446582	0.0518574	0.40239	0.0224501	0.264322	0.164003
0.230414	0.0584475	0.221099	0.208522	0.129271	0.0275866	0.431373	0.0372685	0.367366	0.00659802	0.208427	0.0354347	0.14595	0.017827	0.648687	0.028454		0.23919	0.0369087	0.192857	0.215188	0.0784241	0.00952335	0.458183	0.025718	0.600959	0.00199827	0.230767	0.0194428	0.185453	0.0119288	0.28946	0.022		0.337059	0.476833	0.163794	0.265634	0.297689	0.0608904	0.306929	0.268925	0.261665	0.0467379	0.44803	0.0520244	0.403687	0.022665	0.265167	0.16444
0.230727	0.0584475	0.220974	0.203932	0.128706	0.0275866	0.432286	0.0364548	0.373166	0.00727723	0.20829	0.0353162	0.145833	0.017827	0.649118	0.0279029		0.238995	0.0310157	0.1929	0.215085	0.0784405	0.00952335	0.458349	0.0253716	0.601023	0.00199827	0.230874	0.0194428	0.185626	0.0119288	0.290918	0.0226854		0.337279	0.477305	0.164571	0.267861	0.29787	0.0609973	0.307122	0.269294	0.261826	0.0468102	0.448337	0.052048	0.403951	0.0226826	0.265344	0.164526
0.230618	0.057546	0.220724	0.208001	0.128537	0.0275866	0.433198	0.0364548	0.376218	0.00727723	0.208858	0.0353162	0.145716	0.017827	0.649948	0.0272139		0.238736	0.0308606	0.192942	0.215085	0.078457	0.00952335	0.458517	0.0250252	0.601048	0.00199827	0.232481	0.0194428	0.185612	0.0119288	0.292377	0.0226854		0.337484	0.47753	0.164805	0.268143	0.298066	0.0610742	0.307322	0.269806	0.261998	0.0468299	0.448632	0.0520469	0.404204	0.0226606	0.265525	0.164767
0.23051	0.057546	0.220734	0.201429	0.128576	0.0275866	0.43411	0.0358038	0.379269	0.00727723	0.209427	0.0353162	0.145792	0.017827	0.650225	0.0270761		0.238607	0.0299301	0.192985	0.214983	0.0784734	0.00952335	0.458684	0.0246789	0.601072	0.00199827	0.234087	0.0194428	0.185598	0.0119288	0.292752	0.022		0.338365	0.480567	0.165036	0.268713	0.29883	0.0612371	0.308104	0.268616	0.262672	0.0469482	0.449745	0.0523176	0.405214	0.0227322	0.266186	0.164222
0.230402	0.057546	0.220743	0.201429	0.128727	0.0275866	0.435872	0.0355597	0.382321	0.00727723	0.209996	0.0353162	0.145867	0.0176772	0.650503	0.0270761		0.238478	0.02962	0.193028	0.214983	0.078783	0.00952335	0.458851	0.0244191	0.601096	0.00199827	0.237301	0.0207684	0.185585	0.0119288	0.293128	0.0224112		0.338574	0.480811	0.166012	0.271483	0.299022	0.0613127	0.308295	0.268858	0.262841	0.0470173	0.45004	0.0523424	0.405494	0.0227146	0.266362	0.164895
0.230294	0.057546	0.220763	0.198508	0.129038	0.0275866	0.437633	0.0355597	0.382188	0.00737426	0.210564	0.0353162	0.145943	0.0176772	0.65078	0.0269383		0.239661	0.02962	0.193071	0.214983	0.0790925	0.00952335	0.461119	0.0242459	0.601121	0.00199827	0.237183	0.0216522	0.185571	0.0119288	0.293879	0.0211776		0.339208	0.482669	0.166243	0.272037	0.299602	0.0614027	0.308904	0.271903	0.263357	0.0470929	0.450878	0.0525093	0.406256	0.0229437	0.266865	0.166423
0.229893	0.057546	0.220784	0.197987	0.129026	0.0275866	0.439395	0.0401165	0.382055	0.00756832	0.210655	0.0353162	0.146019	0.0176772	0.651058	0.0269383		0.243739	0.0384594	0.193113	0.214983	0.0794021	0.00952335	0.463386	0.0241593	0.601131	0.00199827	0.236948	0.0229778	0.185578	0.0119288	0.294254	0.0204237		0.33943	0.483352	0.167005	0.274662	0.299781	0.0615096	0.309088	0.272435	0.263518	0.0471652	0.451173	0.052577	0.406527	0.0229525	0.26704	0.166955
0.229491	0.057546	0.220794	0.197674	0.129147	0.0275866	0.441157	0.0368616	0.381922	0.00766535	0.210746	0.0353162	0.146094	0.0176772	0.650924	0.0268005		0.244002	0.0451278	0.193081	0.214983	0.0797117	0.00952335	0.465653	0.0240727	0.601142	0.00199827	0.236903	0.0235302	0.185585	0.0119288	0.29463	0.0204237		0.339638	0.48367	0.167254	0.275012	0.299971	0.0615604	0.309281	0.273012	0.263687	0.0471816	0.451477	0.0526446	0.406796	0.0229547	0.267221	0.167292
0.229089	0.057546	0.221049	0.197048	0.129351	0.0275866	0.442918	0.0381636	0.381501	0.00669505	0.210837	0.0353162	0.14617	0.0176772	0.650857	0.0268005		0.243894	0.0384594	0.193049	0.214983	0.0800213	0.00952335	0.470188	0.0249386	0.601153	0.00199827	0.236975	0.0233092	0.185592	0.0119288	0.295005	0.0197383		0.34027	0.485826	0.167485	0.275444	0.300554	0.0616869	0.30989	0.273055	0.264194	0.0472473	0.452314	0.0528521	0.407543	0.0230913	0.267719	0.166219
0.228687	0.0573958	0.221538	0.197048	0.129369	0.0275866	0.446442	0.039791	0.381406	0.00601585	0.210927	0.0353162	0.146246	0.0176772	0.650791	0.0267316		0.24232	0.0431118	0.193016	0.214983	0.0803309	0.00952335	0.472456	0.0258912	0.601164	0.00199827	0.237121	0.0225359	0.185599	0.0119288	0.295381	0.0197383		0.340505	0.486733	0.168237	0.27784	0.30073	0.0617599	0.310073	0.273193	0.26435	0.0473476	0.452607	0.052948	0.407809	0.0231398	0.267887	0.165556
0.229038	0.0573958	0.221782	0.196526	0.129303	0.0275866	0.448137	0.0411744	0.384999	0.00582179	0.210849	0.0353162	0.146321	0.0176772	0.650724	0.0267316		0.241919	0.0322563	0.192952	0.21488	0.0806405	0.00952335	0.474723	0.0270169	0.601157	0.00199827	0.237108	0.0222045	0.185598	0.0119288	0.295113	0.019053		0.340723	0.487178	0.168488	0.278318	0.300917	0.0618251	0.310261	0.273828	0.264516	0.0473377	0.452917	0.05301	0.408085	0.0231178	0.26806	0.165897
0.229389	0.0573958	0.222027	0.196422	0.129047	0.0275866	0.44807	0.0409303	0.386796	0.00669505	0.210771	0.0353162	0.146335	0.0176772	0.65059	0.0265938		0.24405	0.0319461	0.192921	0.21488	0.0809501	0.00952335	0.47699	0.0278828	0.60115	0.00199827	0.237083	0.0215417	0.185596	0.0119288	0.294845	0.0191215		0	2.76963e-05	0.169479	0.281298	0.301503	0.0619333	0.310876	0.276081	0.265034	0.0474051	0.453765	0.0531803	0.408845	0.0229679	0.268557	0.167648
0.22974	0.0573958	0.222761	0.196005	0.128715	0.0275866	0.448004	0.040442	0.388592	0.00572476	0.210692	0.0353162	0.146348	0.0176772	0.650524	0.0265938		0.246181	0.0317911	0.192889	0.21488	0.0809129	0.00952335	0.477944	0.0284889	0.601144	0.00199827	0.23707	0.0215417	0.185595	0.0119288	0.294577	0.0187103		2.1575e-06	3.91007e-05	0.169727	0.281732	0.302473	0.062237	0.311849	0.278681	0.265874	0.0476072	0.455188	0.0532581	0.410121	0.0229404	0.269413	0.169794
0.230092	0.0573958	0.222551	0.1959	0.128448	0.0275866	0.447937	0.040442	0.394143	0.00669505	0.210614	0.0353162	0.146361	0.0176772	0.650291	0.0265938		0.249066	0.0372188	0.192857	0.21488	0.0808757	0.00952335	0.478898	0.0287487	0.601137	0.00199827	0.238808	0.0219836	0.185593	0.0119288	0.294309	0.0187103		0.000265372	0.00217172	0.169956	0.282067	0.302651	0.0622957	0.312033	0.278925	0.26603	0.0476664	0.455475	0.0533957	0.41039	0.0229955	0.269579	0.169989
0.23017	0.0573958	0.22213	0.195692	0.128535	0.0275866	0.447871	0.0396283	0.396919	0.00669505	0.210611	0.0353162	0.146374	0.0176772	0.650059	0.0265938		0.249307	0.0386145	0.193048	0.21488	0.0808385	0.00952335	0.479852	0.0291817	0.601152	0.00199827	0.239676	0.0214312	0.185579	0.0119288	0.294041	0.0187103		0.000511327	0.00328935	0.170688	0.284696	0.30283	0.0623674	0.312212	0.279326	0.266193	0.0477157	0.455773	0.0535164	0.410669	0.0229734	0.269752	0.170186
0.230248	0.0573958	0.221919	0.195692	0.128694	0.0275866	0.447804	0.0394656	0.402103	0.0081505	0.210609	0.0353162	0.146387	0.0176772	0.649826	0.0265938		0.249548	0.0386145	0.19324	0.21488	0.0808013	0.00952335	0.480806	0.0283157	0.601167	0.00199827	0.240545	0.0215417	0.185565	0.0119288	0.293772	0.0187788		0.000765912	0.00442489	0.170944	0.285376	0.303596	0.0625446	0.313022	0.28172	0.266863	0.0478702	0.456923	0.0536709	0.411687	0.0230539	0.270429	0.17077
0.230326	0.0573958	0.221709	0.195587	0.128891	0.0275866	0.447737	0.0394656	0.404512	0.0091208	0.210606	0.0353162	0.1464	0.0176772	0.649594	0.0265938		0.249789	0.0370637	0.193431	0.214778	0.0807641	0.00952335	0.482714	0.0274498	0.601182	0.00199827	0.242802	0.0229778	0.185551	0.0119288	0.293504	0.0187788		0.00140885	0.00679863	0.171185	0.285842	0.303777	0.0626463	0.313212	0.282054	0.267022	0.047954	0.457221	0.0537747	0.411951	0.0231156	0.270603	0.171283
0.230404	0.0573958	0.221499	0.195483	0.128916	0.0275866	0.447671	0.039791	0.40692	0.0100911	0.210603	0.0353162	0.146413	0.0176772	0.649361	0.0265938		0.249766	0.0361333	0.193623	0.214778	0.0807269	0.00952335	0.483668	0.0271034	0.601198	0.00199827	0.245286	0.0251872	0.185537	0.0119288	0.293236	0.0187788		0.00160086	0.00739166	0.172186	0.288948	0.304377	0.0627597	0.313819	0.283678	0.267543	0.0480066	0.458056	0.0539145	0.412698	0.0232731	0.27112	0.172303
0.230357	0.0573958	0.221288	0.195483	0.129116	0.0275866	0.44757	0.0393028	0.408983	0.0106733	0.21062	0.0353162	0.146426	0.0176772	0.649129	0.0265938		0.249743	0.0347376	0.193814	0.214778	0.0806897	0.00952335	0.488953	0.0265839	0.601177	0.00199827	0.245743	0.0262919	0.185697	0.0119288	0.293194	0.0187788		0.00180367	0.00788856	0.172427	0.289294	0.30456	0.0628028	0.314014	0.283884	0.267705	0.0480394	0.458334	0.0539946	0.412953	0.0233271	0.271278	0.172598
0.230311	0.0573958	0.221078	0.195379	0.1291	0.0275866	0.447267	0.0389773	0.407953	0.0081505	0.210636	0.0353162	0.146445	0.0176772	0.648896	0.0265938		0.249733	0.0339622	0.194006	0.214778	0.0806525	0.00952335	0.495451	0.0287487	0.601157	0.00199827	0.245971	0.026071	0.185856	0.0119288	0.293151	0.0187788		0.0024466	0.00916748	0.173142	0.291577	0.304739	0.0628823	0.314196	0.284093	0.267864	0.0481167	0.458629	0.0540747	0.413222	0.0233866	0.271446	0.172982
0.230264	0.0573958	0.221206	0.19517	0.129078	0.0275866	0.447166	0.0388959	0.408675	0.00708317	0.210653	0.0353162	0.146464	0.0176772	0.648664	0.0265938		0.249769	0.0338071	0.194197	0.214778	0.0804702	0.00952335	0.501952	0.0306537	0.601136	0.00199827	0.246179	0.026071	0.186015	0.0119288	0.293108	0.0187788		0.00264293	0.00954383	0.173401	0.292443	0.305314	0.0630478	0.314794	0.285944	0.268389	0.0481775	0.459495	0.0540983	0.414	0.0232246	0.271969	0.173331
0.230217	0.0573958	0.22127	0.19517	0.128545	0.0275866	0.447065	0.0388959	0.409036	0.00679208	0.210669	0.0353162	0.146483	0.0176772	0.648681	0.0265938		0.249805	0.0333418	0.194388	0.214778	0.0802879	0.00952335	0.502281	0.0305671	0.601116	0.00199827	0.246387	0.0262919	0.186175	0.0119288	0.293065	0.0187788		0.00283927	0.00991528	0.173644	0.292902	0.305499	0.063083	0.315	0.286317	0.268553	0.0482169	0.459771	0.054157	0.414248	0.0231707	0.27213	0.173396
0.230198	0.0573958	0.221334	0.195066	0.128521	0.0275866	0.446965	0.0388146	0.408708	0.00630693	0.210741	0.0353162	0.146502	0.0176772	0.648698	0.0265938		0.249811	0.0339622	0.194371	0.214778	0.0801056	0.00952335	0.50294	0.0302208	0.600956	0.00199827	0.246803	0.0248558	0.187629	0.0119288	0.293023	0.0187788		0.00350593	0.011085	0.145382	0.220604	0.305682	0.0631534	0.315189	0.286519	0.268714	0.0483172	0.46006	0.0542337	0.414514	0.0232191	0.272302	0.173591
0.230178	0.0573958	0.221398	0.195066	0.128127	0.0275866	0.446864	0.0388146	0.408364	0.00630693	0.210814	0.0353162	0.146521	0.0176772	0.648715	0.0265938		0.249781	0.0330317	0.194353	0.214778	0.0799233	0.00952335	0.503269	0.0297878	0.600796	0.00199827	0.246898	0.0251872	0.189082	0.0119288	0.29298	0.0187788		0.00371737	0.0114418	0.174623	0.296146	0.306277	0.0633268	0.315776	0.288074	0.269224	0.0483977	0.460929	0.054448	0.415295	0.0234813	0.272825	0.174148
0.230159	0.0573958	0.221462	0.194961	0.128177	0.0275866	0.446929	0.0387332	0.410577	0.0062099	0.210886	0.0353162	0.14654	0.0176772	0.648732	0.0265938		0.249751	0.0330317	0.194335	0.214675	0.079741	0.00952335	0.503598	0.029528	0.600636	0.00199827	0.247088	0.0240825	0.190536	0.0119288	0.292937	0.0187788		0.00392449	0.0117758	0.175599	0.298851	0.306465	0.0633464	0.315978	0.288502	0.269389	0.0483763	0.461204	0.0545641	0.415548	0.0235662	0.272981	0.174394
0.230139	0.0573958	0.221526	0.194961	0.128615	0.0275866	0.446994	0.0387332	0.413135	0.0062099	0.210958	0.0353162	0.146558	0.0176772	0.64875	0.0265938		0.24972	0.0330317	0.194318	0.214675	0.0795587	0.00952335	0.504257	0.0291817	0.600476	0.00199827	0.247183	0.0237511	0.195767	0.0138737	0.292895	0.0187788		0.004589	0.0125301	0.175859	0.29974	0.306641	0.0634076	0.316165	0.288737	0.269544	0.0484339	0.4615	0.0546363	0.415814	0.0235904	0.273147	0.17474
0.230202	0.0573958	0.22159	0.194961	0.128651	0.0275866	0.447059	0.0386518	0.418251	0.00630693	0.21096	0.0353162	0.146577	0.0176772	0.648767	0.0265249		0.249733	0.0330317	0.1943	0.214675	0.0793763	0.00952335	0.504586	0.0290085	0.6006	0.00199827	0.247159	0.024193	0.199544	0.0146517	0.292917	0.0187788		0.00479612	0.0127892	0.176113	0.300335	0.307216	0.063641	0.316756	0.29048	0.27006	0.0485686	0.462386	0.0547784	0.41661	0.0234031	0.273665	0.174577
0.230265	0.0573958	0.221538	0.194857	0.128659	0.0275866	0.447125	0.0387332	0.422344	0.00669505	0.210962	0.0353162	0.14666	0.0176772	0.648784	0.0265249		0.249745	0.0330317	0.194282	0.214675	0.079194	0.00952335	0.504023	0.0290085	0.600724	0.00199827	0.247135	0.0240825	0.199648	0.0165966	0.292939	0.0187788		0.00499892	0.0130547	0.176836	0.302398	0.30741	0.063641	0.316965	0.290933	0.270229	0.0485867	0.462658	0.0548844	0.416858	0.0234846	0.273824	0.174548
0.230328	0.0573958	0.221487	0.194857	0.128631	0.0275866	0.44719	0.0386518	0.430531	0.00863565	0.210964	0.0353162	0.146744	0.0176772	0.648801	0.0265249		0.249758	0.0330317	0.194265	0.214675	0.0793225	0.00952335	0.50346	0.0290085	0.600848	0.00199827	0.24711	0.0234197	0.199701	0.016078	0.292961	0.0187788		0.00566775	0.0139247	0.177091	0.303277	0.307593	0.0637192	0.317155	0.291073	0.270389	0.0486639	0.462948	0.0549645	0.417116	0.0235188	0.273987	0.174854
0.230391	0.0573958	0.221384	0.194649	0.128543	0.0275866	0.447255	0.0386518	0.434624	0.00863565	0.210965	0.0353162	0.146827	0.0176772	0.648808	0.0265249		0.24977	0.0330317	0.194247	0.214675	0.079451	0.00952335	0.502334	0.0289219	0.600973	0.00199827	0.247086	0.0234197	0.200263	0.0164669	0.292984	0.0187788		0.00588781	0.0141854	0.177342	0.303865	0.308186	0.0639382	0.317729	0.292593	0.270898	0.0487675	0.463814	0.0550773	0.417889	0.0234494	0.27451	0.176017
0.230323	0.0573958	0.221332	0.194649	0.128645	0.0275866	0.44732	0.0386518	0.434975	0.00941189	0.211049	0.0353162	0.14691	0.0176772	0.648814	0.0265249		0.249755	0.0330317	0.194227	0.214675	0.0795795	0.00952335	0.501771	0.0288353	0.600991	0.00199827	0.24708	0.0235302	0.200518	0.0151703	0.293006	0.0187788		0.00609277	0.0144787	0.178313	0.306996	0.30838	0.0639408	0.317935	0.293165	0.271065	0.048797	0.464084	0.0551991	0.418137	0.0234846	0.274672	0.176393
0.230255	0.0573958	0.221281	0.194649	0.128598	0.0275866	0.447385	0.0386518	0.435676	0.0101881	0.211133	0.0353162	0.146993	0.0176772	0.648821	0.0265249		0.24974	0.0330317	0.194206	0.214675	0.079708	0.00952335	0.501208	0.0288353	0.60101	0.00199827	0.247074	0.0233092	0.200366	0.0128364	0.293029	0.0187788		0.00674218	0.0151303	0.178574	0.307713	0.308561	0.0639773	0.31813	0.292745	0.271223	0.0488546	0.464365	0.0553502	0.418401	0.0234769	0.274838	0.176916
0.230187	0.0573958	0.221229	0.194649	0.128523	0.0275866	0.447523	0.0386518	0.436026	0.0102852	0.211217	0.0353162	0.147076	0.0176772	0.648827	0.0265249		0.249725	0.0330317	0.194186	0.214675	0.0798365	0.00952335	0.500644	0.0289219	0.601028	0.00199827	0.247067	0.0234197	0.199962	0.0130958	0.293052	0.0187788		0.00716073	0.0155376	0.179292	0.309552	0.309324	0.0642002	0.318916	0.293528	0.271903	0.0489696	0.465526	0.0555148	0.419442	0.0236708	0.275539	0.178824
0.230119	0.0573958	0.221178	0.194544	0.128538	0.0275866	0.447661	0.0385705	0.43501	0.00785941	0.211301	0.0353162	0.147159	0.0176772	0.648834	0.0265249		0.24971	0.0328766	0.194145	0.214573	0.079965	0.00952335	0.500081	0.0288353	0.601047	0.00199827	0.247061	0.0234197	0.199965	0.0130958	0.293074	0.0187788		0.00782524	0.0163343	0.179545	0.31049	0.309506	0.0642459	0.319118	0.294186	0.272059	0.0490123	0.465804	0.055587	0.41969	0.0237413	0.275699	0.179173
0.229953	0.0573958	0.221285	0.194544	0.128503	0.0275866	0.447799	0.0385705	0.434583	0.00727723	0.211271	0.0353162	0.147243	0.0176772	0.64884	0.0265249		0.250285	0.0328766	0.194125	0.214573	0.0800935	0.00952335	0.500156	0.0288353	0.600763	0.00199827	0.246994	0.0234197	0.199968	0.0125771	0.293049	0.0187788		0.00805178	0.0164923	0.179803	0.311263	0.309686	0.0643241	0.319308	0.294715	0.272213	0.0490994	0.4661	0.0556084	0.419951	0.0238206	0.275868	0.179496
0.229786	0.0573958	0.221499	0.19444	0.128521	0.0275866	0.447936	0.0385705	0.43444	0.0071802	0.21124	0.0353162	0.147205	0.0176772	0.648847	0.0265249		0.250859	0.0328766	0.194104	0.214573	0.080222	0.00952335	0.500231	0.0287487	0.60048	0.00199827	0.24686	0.0233092	0.199771	0.0123178	0.293024	0.0187788		0.0088932	0.0173721	0.180511	0.313046	0.31028	0.0644922	0.3199	0.293689	0.272725	0.0492112	0.466952	0.05579	0.420705	0.0238361	0.276381	0.179447
0.22962	0.0573958	0.221606	0.194336	0.128546	0.0275866	0.448074	0.0385705	0.434992	0.00766535	0.211209	0.0353162	0.147166	0.0176772	0.648853	0.0265249		0.251434	0.0328766	0.194084	0.214573	0.0802182	0.00952335	0.500306	0.0287487	0.600197	0.00199827	0.246793	0.0233092	0.199571	0.0123178	0.292998	0.0187788		0.00911111	0.0174829	0.18076	0.314039	0.310463	0.0645118	0.3201	0.294165	0.272894	0.0492572	0.46723	0.0559287	0.420956	0.0238812	0.276539	0.179199
0.229464	0.0572455	0.221713	0.194336	0.128559	0.0275866	0.448212	0.0385705	0.436751	0.00679208	0.211178	0.0353162	0.147128	0.0176772	0.648649	0.0265249		0.252008	0.0328766	0.194074	0.214573	0.0802143	0.00952335	0.500381	0.0287487	0.599914	0.00199827	0.246768	0.0233092	0.19937	0.0123178	0.292973	0.0187788		0.00931607	0.0176621	0.181738	0.31682	0.311225	0.0647777	0.320884	0.29872	0.273581	0.0494117	0.468388	0.0560054	0.422016	0.0238317	0.277233	0.179684
0.229474	0.0572455	0.22182	0.194336	0.128563	0.0275866	0.448349	0.0385705	0.436857	0.00679208	0.211206	0.0353162	0.14709	0.0176772	0.648445	0.0265249		0.251994	0.0328766	0.194064	0.214573	0.0802105	0.00952335	0.500456	0.0287487	0.601029	0.00199827	0.246742	0.0233092	0.19917	0.0123178	0.292948	0.0187788		0.00995901	0.0184343	0.181987	0.317778	0.311414	0.064796	0.32109	0.299427	0.273749	0.049433	0.468658	0.056055	0.422264	0.0238901	0.277396	0.179795
0.229483	0.0572455	0.221928	0.194336	0.128525	0.0275866	0.448487	0.0385705	0.436963	0.00679208	0.211233	0.0353162	0.147052	0.0176772	0.648241	0.0265249		0.25198	0.0328766	0.194044	0.21447	0.0802067	0.00952335	0.500532	0.0287487	0.602144	0.00199827	0.246716	0.0233092	0.201333	0.0123178	0.292922	0.0187788		0.010192	0.0185956	0.182245	0.318781	0.311595	0.0648781	0.321279	0.299761	0.273905	0.0495086	0.468942	0.0561103	0.422527	0.0239044	0.277562	0.180094
0.229493	0.0572455	0.222035	0.194336	0.128521	0.0275866	0.448447	0.0384891	0.437068	0.00669505	0.21126	0.0353162	0.147014	0.0176772	0.648037	0.0265249		0.251966	0.0328766	0.194035	0.21447	0.0802028	0.00952335	0.500683	0.0286621	0.60326	0.00199827	0.24669	0.0233092	0.203496	0.0123178	0.292897	0.0187788		0.0104078	0.0187797	0.182963	0.320716	0.31218	0.065045	0.321857	0.301704	0.274414	0.0495924	0.469816	0.0563088	0.423315	0.0237854	0.278087	0.180044
0.229492	0.0572455	0.222077	0.194231	0.128472	0.0275866	0.448408	0.0384891	0.437066	0.00669505	0.211288	0.0353162	0.146976	0.0176772	0.647833	0.0265249		0.251952	0.0328766	0.194025	0.21447	0.080199	0.00952335	0.500982	0.0286621	0.604375	0.00199827	0.246728	0.0233092	0.211122	0.0162076	0.292872	0.0187788		0.0110442	0.0193646	0.183216	0.32184	0.312367	0.0650489	0.322061	0.302326	0.27458	0.0496286	0.470089	0.0564554	0.423563	0.0238735	0.278245	0.18012
0.229492	0.0572455	0.222119	0.194231	0.128473	0.0275866	0.448368	0.0384891	0.437065	0.00669505	0.211304	0.0353162	0.146938	0.0176772	0.647629	0.0265249		0.251994	0.0328766	0.194015	0.21447	0.0801952	0.00952335	0.50128	0.0286621	0.608668	0.00199827	0.246766	0.0233092	0.212222	0.0162076	0.292849	0.0187788		0.0112708	0.0195178	0.183482	0.322967	0.312542	0.0650945	0.322253	0.302674	0.274735	0.0497223	0.470381	0.0565862	0.423829	0.0239573	0.278406	0.180609
[truncated: 19,540 more rows]
[truncated: 4 more columns]
