# Supplementary material for: Programming mechanics in knitted materials, stitch by stitch
Source: Nat Commun. 2024 Mar 23;15:2622. doi: 10.1038/s41467-024-46498-z (PMC10960873; doi:10.1038/s41467-024-46498-z)
Supplement: Supplementary file 3 — Source Data [file 41467_2024_46498_MOESM3_ESM.zip › SourceData/Source Data for Supplementary Information/TableS5data.xlsx]

## Sheet: Sheet1
Acrylic Samples (samples are 31 rows x 31 columns)
	Stockinette	Garter	Rib	Seed
X dimension length (mm)	102.26	125.51	80	153.06
Y dimension length (mm)	72.7	61.07	102.15	67.21
Stitch Area (mm^2)	7.73601	7.97596	8.50364	10.7046
Cotton Samples (samples are 31 rows x 31 columns)
	Stockinette	Garter	Rib	Seed
X dimension length (mm)	99.13	118.72	81.94	153.26
Y dimension length (mm)	72.61	56.69	103.35	74.07
Stitch Area (mm^2)	7.48994	7.00337	8.81217	11.8127
