# Supplementary material for: Programming mechanics in knitted materials, stitch by stitch
Source: Nat Commun. 2024 Mar 23;15:2622. doi: 10.1038/s41467-024-46498-z (PMC10960873; doi:10.1038/s41467-024-46498-z)
Supplement: Supplementary file 3 — Source Data [file 41467_2024_46498_MOESM3_ESM.zip › SourceData/Source Data for Supplementary Information/TableS4data.xlsx]

## Sheet: Sheet1
Yarn Bending Averages
Acrylic Yarn
Bending modulus 10 cm yarn (mN mm^2)	Bending modulus 15 cm yarn (mN mm^2)	Bending modulus 20 cm yarn (mN mm^2)	Bending modulus 25 cm yarn (mN mm^2)		Average of all acrylic bending moduli (mN mm^2)	Standard deviation of all acrylic bending moduli (mN mm^2)
41.1741	47.2958	51.121	45.1711		45.1539	5.96135
44.0722	41.5526	51.9559	38.156
47.849	44.8174	41.1295	39.015
41.6613	34.5794	40.0575	52.055
59.1886	44.6715	52.4831	45.0722
Cotton Yarn
Bending modulus 10 cm yarn (mN mm^2)	Bending modulus 15 cm yarn (mN mm^2)	Bending modulus 20 cm yarn (mN mm^2)	Bending modulus 25 cm yarn (mN mm^2)		Average of all cotton bending moduli (mN mm^2)	Standard deviation of all cotton bending moduli (mN mm^2)
76.556	51.2711	45.4722	66.7332		70.8136	21.3641
59.6792	76.4127	61.8356	63.0623
72.4007	63.9041	48.189	56.9195
67.7429	93.4411	99.7541	52.361
64.3794	103.992	130.928	61.2374
Yarn Compression Parameters
Acrylic Yarn
Compressed areas (mm^2)	(compressed area)* k (mN)	p
14.5	8.88	2.4
10.75	7.76	2.44
14.7	7.71	2.43
Cotton Yarn
Compressed areas (mm^2)	(compressed area)* k (mN)	p
6.4	0.088	2.87
6.8	0.074	2.82
6.95	0.052	3.06
6.6	0.092	3
