# Supplementary material for: Programming mechanics in knitted materials, stitch by stitch
Source: Nat Commun. 2024 Mar 23;15:2622. doi: 10.1038/s41467-024-46498-z (PMC10960873; doi:10.1038/s41467-024-46498-z)
Supplement: Supplementary file 3 — Source Data [file 41467_2024_46498_MOESM3_ESM.zip › SourceData/Source Data for Supplementary Information/FigS8data.xlsx]

## Sheet: Fig. S8a
Strain	Stress
0.039922	0.00436392
0.0927994	0.00981124
0.145677	0.0147302
0.198554	0.0191454
0.251432	0.0231362
0.304309	0.026716
0.357186	0.0299621
0.410064	0.0330212
0.462941	0.0359426
0.515819	0.0388449
0.568696	0.0416639
0.621573	0.0449079
0.674451	0.0486697
0.727328	0.0522029
0.780206	0.0507256
0.833083	0.0438809
0.88596	0.0450351
0.938838	0.0563406
0.991715	0.0712798
1.04459	0.0911701
1.09747	0.118821
1.15035	0.159509
1.20322	0.224545
1.2561	0.342975
1.30898	0.613797
1.36186	1.59557

## Sheet: Fig. S8b
Bending				Contact
Strain	Fraction of Total Energy			Strain	Fraction of Total Energy
-0.0658327	0.554107			-0.0658327	0.445893
-0.0129554	0.543767			-0.0129554	0.456233
0.039922	0.53184			0.039922	0.46816
0.0927994	0.518596			0.0927994	0.481404
0.145677	0.505295			0.145677	0.494705
0.198554	0.49261			0.198554	0.50739
0.251432	0.481208			0.251432	0.518792
0.304309	0.471139			0.304309	0.528861
0.357186	0.46228			0.357186	0.53772
0.410064	0.454788			0.410064	0.545212
0.462941	0.448395			0.462941	0.551605
0.515819	0.442652			0.515819	0.557348
0.568696	0.437259			0.568696	0.562741
0.621573	0.431519			0.621573	0.568481
0.674451	0.42585			0.674451	0.57415
0.727328	0.420311			0.727328	0.579689
0.780206	0.415308			0.780206	0.584692
0.833083	0.418721			0.833083	0.581279
0.88596	0.402593			0.88596	0.597407
0.938838	0.386693			0.938838	0.613307
0.991715	0.37055			0.991715	0.62945
1.04459	0.354004			1.04459	0.645996
1.09747	0.336863			1.09747	0.663137
1.15035	0.318732			1.15035	0.681268
1.20322	0.299281			1.20322	0.700719
1.2561	0.277555			1.2561	0.722445
1.30898	0.252443			1.30898	0.747557
1.36186	0.221784			1.36186	0.778216
1.41473	0.198511			1.41473	0.801489

## Sheet: Relevant Raw Data
strain in x	strain in y	bending energy	contact energy	total energy
-0.0021517	-0.0658327	0.129312	0.160695	0.290007
-0.0380701	-0.0129554	0.131198	0.15637	0.287569
-0.0658659	0.039922	0.135001	0.153364	0.288365
-0.0889252	0.0927994	0.140662	0.151529	0.292191
-0.108511	0.145677	0.147797	0.150961	0.298759
-0.125903	0.198554	0.156172	0.151623	0.307795
-0.141974	0.251432	0.165516	0.153524	0.31904
-0.155525	0.304309	0.175743	0.156561	0.332304
-0.169723	0.357186	0.186772	0.160569	0.347341
-0.182658	0.410064	0.198481	0.165563	0.364044
-0.194931	0.462941	0.21089	0.171431	0.382321
-0.20815	0.515819	0.22412	0.177999	0.402119
-0.222318	0.568696	0.238305	0.185166	0.423471
-0.23672	0.621573	0.253687	0.192567	0.446254
-0.253843	0.674451	0.270449	0.200594	0.471043
-0.273566	0.727328	0.288576	0.209236	0.497812
-0.29927	0.780206	0.307749	0.218594	0.526343
-0.41399	0.833083	0.320603	0.230944	0.551547
-0.460256	0.88596	0.342211	0.230616	0.572827
-0.49405	0.938838	0.367527	0.231727	0.599254
-0.524756	0.991715	0.398134	0.234376	0.63251
-0.553621	1.04459	0.435893	0.238869	0.674762
-0.581255	1.09747	0.483486	0.245603	0.729089
-0.608105	1.15035	0.545445	0.255187	0.800632
-0.634301	1.20322	0.629289	0.268772	0.898061
-0.659838	1.2561	0.750258	0.288241	1.0385
-0.68389	1.30898	0.942956	0.318427	1.26138
-0.705889	1.36186	1.31418	0.374529	1.68871
-0.724154	1.41473	2.36568	0.585926	2.95161
