# Supplementary material for: Programming mechanics in knitted materials, stitch by stitch
Source: Nat Commun. 2024 Mar 23;15:2622. doi: 10.1038/s41467-024-46498-z (PMC10960873; doi:10.1038/s41467-024-46498-z)
Supplement: Supplementary file 3 — Source Data [file 41467_2024_46498_MOESM3_ESM.zip › SourceData/Source Data for Supplementary Information/FigS5data.xlsx]

## Sheet: Fig S5c
Fig S5c - acrylic compression data
Sample #1			Sample #2			Sample #3
rho (mm)	F_int (N)		rho (mm)	F_int (N)		rho (mm)	F_int (N)
4.2623	3.54493e-05		4.28412	0.000306565		4.24932	-0.000225407
4.2623	7.84409e-06		4.28412	0.000299045		4.24932	-0.000227424
4.2623	-7.91987e-05		4.28411	0.000238674		4.24932	-0.00022752
4.26231	2.9504e-06		4.28412	0.000140441		4.24931	-1.19253e-05
4.2623	-1.27894e-05		4.28412	0.000245578		4.24932	-0.000134969
4.26225	3.16528e-05		4.28405	0.000242062		4.24922	-3.39516e-05
4.25597	0.000224355		4.27807	0.000531584		4.24288	0.000192305
4.24733	-0.000130435		4.26906	0.00020446		4.23391	-0.000123204
4.23898	-0.000124985		4.26068	0.000333709		4.22553	-0.000186427
4.23058	-8.3555e-05		4.25227	0.000250563		4.21707	-0.000344866
4.22221	0.000121645		4.24389	0.000175535		4.20872	-0.000290008
4.21415	7.01831e-05		4.23584	0.000210392		4.20069	-0.000136658
4.20553	0.000128767		4.22724	0.000249963		4.19204	1.30221e-05
4.19721	4.20277e-05		4.21891	0.000299274		4.18376	0.000139522
4.18902	3.98454e-05		4.21069	0.000320631		4.17548	3.22905e-05
4.18065	-6.51486e-05		4.20235	0.000368573		4.16716	7.27932e-06
4.17245	-6.34906e-05		4.19415	0.000311105		4.159	-0.000204186
4.16383	-1.90007e-05		4.18552	0.000148925		4.15037	-0.000258162
4.15551	-1.73592e-05		4.17724	0.000220958		4.14205	-0.00027089
4.14733	0.000104207		4.16899	0.000237406		4.13377	-2.59939e-05
4.13894	0.000110976		4.16064	0.000266644		4.12544	4.19108e-05
4.13072	8.72899e-05		4.15242	0.00031731		4.11727	0.000182578
4.12225	-1.95758e-05		4.14395	0.000334808		4.10879	7.76992e-05
4.11396	1.5839e-05		4.13563	0.000291628		4.10046	3.06977e-05
4.10573	-7.82133e-05		4.12742	0.000258526		4.0922	-4.44208e-05
4.09729	6.72881e-05		4.11896	0.00024458		4.08379	-0.00011477
4.08893	3.2348e-05		4.11063	0.000228789		4.07549	-7.08168e-05
4.08045	0.000136736		4.10215	0.000248441		4.06702	-7.35965e-05
4.07217	6.18103e-05		4.09385	0.000231463		4.05868	4.77355e-05
4.06418	5.36657e-05		4.08586	0.000297357		4.05068	7.34003e-05
4.05572	-1.35494e-05		4.07741	0.000251488		4.04223	0.000179962
4.04728	2.28491e-05		4.06897	0.000354366		4.03381	5.70638e-05
4.03882	1.58024e-05		4.0605	0.000196163		4.02534	3.37298e-05
4.03051	6.45582e-05		4.05219	0.000276477		4.017	-8.15023e-05
4.02249	0.000134807		4.04418	0.000170653		4.00899	-8.35533e-05
4.01395	8.47938e-05		4.03565	0.000190916		4.00049	-7.02744e-07
4.0056	5.65862e-05		4.02728	0.000235304		3.99213	8.59883e-05
3.9973	4.88471e-05		4.019	0.000314498		3.98379	0.000207413
3.98895	6.86072e-06		4.01065	0.000331955		3.97545	0.000179642
3.98084	8.88662e-05		4.00252	0.000279122		3.96736	8.84145e-05
3.97226	7.06493e-05		3.99395	0.000259926		3.95875	3.88153e-05
3.96387	5.29548e-05		3.98556	0.0001928		3.95038	-4.3404e-05
3.95558	8.09107e-05		3.97725	0.000200307		3.94203	5.75175e-05
3.94718	7.81009e-05		3.96887	0.000276378		3.93368	9.215e-05
3.93917	6.51301e-05		3.96087	0.000301183		3.92573	0.000138035
3.93067	5.33276e-05		3.95234	0.000253087		3.9172	0.000169653
3.92222	8.22343e-05		3.94393	0.000237649		3.90873	0.000203265
3.914	8.63309e-05		3.93568	0.000299772		3.90045	0.000120314
3.90548	8.82801e-05		3.92716	0.000246814		3.89198	4.23095e-05
3.89742	0.00015292		3.91911	0.000271759		3.88399	9.71782e-05
3.88886	4.86832e-05		3.91054	0.000226624		3.87539	0.000101839
3.88051	0.000126432		3.90221	0.000266472		3.86707	0.000148579
3.87249	8.5512e-05		3.89416	0.000245644		3.85893	0.000120854
3.86395	0.000128833		3.88563	0.000332623		3.85043	0.000182486
3.85577	7.97408e-05		3.87744	0.000260631		3.8423	0.000233289
3.84715	9.49616e-05		3.86884	0.000241964		3.83369	0.000143294
3.83887	0.000121374		3.86053	0.000218817		3.82537	0.00012763
3.83076	9.45864e-05		3.85244	0.000259415		3.81722	7.74441e-05
3.82218	9.28308e-05		3.84389	0.000231382		3.80869	0.00021136
3.81403	0.000116393		3.83574	0.000237335		3.80058	0.000209186
3.80553	0.000104548		3.82724	0.000278517		3.79206	0.000317058
3.79726	0.0001218		3.81897	0.000271556		3.78378	0.000206751
3.78913	0.000110501		3.8108	0.000285911		3.77558	0.000294113
3.78057	0.000135881		3.80224	0.000264015		3.76707	0.000133307
3.77228	9.7909e-05		3.79398	0.000220209		3.75883	0.000191705
3.76376	8.29975e-05		3.78544	0.00023779		3.75028	0.000209074
3.75555	0.000132467		3.77724	0.000164541		3.74207	0.000241623
3.74757	0.000116652		3.76925	0.000254184		3.73406	0.000319812
3.73905	0.000195794		3.76073	0.000276513		3.72556	0.000370017
3.73065	0.000155762		3.75235	0.000341263		3.71718	0.000305369
3.72213	0.000168187		3.74383	0.000245279		3.70862	0.000295992
3.71386	0.000103068		3.73556	0.000228216		3.70035	0.000271517
3.70584	0.000122425		3.72753	0.000253358		3.69237	0.000333152
3.69728	0.000166233		3.71897	0.000222142		3.68381	0.000301387
3.68887	0.000188747		3.71059	0.000230359		3.67541	0.000370254
3.68063	0.000173917		3.70229	0.000215062		3.66709	0.000330093
3.6723	0.000226532		3.69398	0.000304755		3.6588	0.000389537
3.66415	0.000209802		3.68584	0.00034458		3.65067	0.000396961
3.65561	0.000254461		3.6773	0.000210634		3.64213	0.000425651
3.64717	0.00015335		3.66885	0.000296215		3.6337	0.000390724
3.63894	0.000100409		3.66063	0.000203625		3.62542	0.000421362
3.63055	0.000142037		3.65225	0.000238451		3.61706	0.000401362
3.62247	0.00025682		3.64417	0.00031291		3.60902	0.000376501
3.61401	0.000229496		3.63569	0.000275882		3.60053	0.000478301
3.60558	0.000293549		3.62729	0.000260669		3.59211	0.00045207
3.59736	0.000259669		3.61901	0.00021984		3.58379	0.000501867
3.58885	0.000220302		3.61054	0.000248517		3.57538	0.000516423
3.58072	0.000174687		3.60243	0.000230954		3.5673	0.000454474
3.57217	0.000159525		3.59387	0.000259891		3.55872	0.000408938
3.56382	0.000205028		3.58552	0.000241531		3.55033	0.000339399
3.55586	0.000216712		3.57751	0.00026687		3.54231	0.00033064
3.5473	0.000304169		3.56898	0.000263701		3.53381	0.000372059
3.53903	0.000329224		3.56074	0.000269867		3.52558	0.000352616
3.53047	0.00031628		3.55217	0.000269982		3.517	0.000401478
3.52213	0.000256541		3.54382	0.000237795		3.50863	0.00039551
3.51418	0.000279156		3.53586	0.000279008		3.50065	0.000435854
3.50556	0.000233744		3.52725	0.000247961		3.49206	0.000486471
3.49733	0.000278588		3.51904	0.000318848		3.4839	0.000508169
3.4889	0.000366403		3.51058	0.000268982		3.47542	0.000487706
3.48056	0.000376839		3.50227	0.000276469		3.4671	0.000436942
3.47254	0.000361492		3.49423	0.000317883		3.459	0.000485471
3.46389	0.000357267		3.48557	0.000234174		3.4504	0.000474487
3.4556	0.000318697		3.47729	0.000322195		3.44215	0.000580431
3.44711	0.00032239		3.46881	0.000353432		3.43362	0.000579564
3.43885	0.000330823		3.46054	0.000335871		3.42538	0.000636949
3.43087	0.000400188		3.45257	0.00027322		3.41738	0.000581843
3.42233	0.000420838		3.444	0.000397852		3.40882	0.000564003
3.41396	0.000380396		3.43568	0.000333894		3.4005	0.000570145
3.40547	0.000420518		3.42714	0.000400556		3.39196	0.00058025
3.3972	0.000377117		3.41888	0.000374202		3.38371	0.000652133
3.38914	0.000473562		3.41085	0.000361879		3.37567	0.000630652
3.38057	0.000403158		3.40227	0.000375633		3.3671	0.000639934
3.37225	0.000427654		3.39394	0.000356108		3.35878	0.000630162
3.36396	0.000508103		3.38566	0.000450567		3.35045	0.00064957
3.35571	0.000510791		3.37736	0.00034935		3.3422	0.000656536
3.34745	0.000567971		3.36914	0.000445948		3.334	0.000707354
3.33891	0.000450043		3.36062	0.000358883		3.32546	0.000653362
3.33052	0.000451887		3.35219	0.000428056		3.31702	0.000613045
3.32228	0.000438629		3.34397	0.000441193		3.30871	0.000694104
3.31392	0.000525205		3.33559	0.000405414		3.30042	0.000697908
3.30571	0.000600445		3.32743	0.000450722		3.29228	0.000749091
3.29729	0.000601114		3.319	0.000456293		3.28385	0.000743346
3.28891	0.000606197		3.3106	0.000455209		3.27541	0.000809913
3.28071	0.000604949		3.30236	0.000445684		3.26715	0.000771046
3.27226	0.000595562		3.29394	0.000437006		3.25875	0.000799868
3.26398	0.000599342		3.28569	0.000414172		3.25056	0.000856163
3.25553	0.000511164		3.27723	0.000565959		3.24205	0.000826757
3.24719	0.00056494		3.26888	0.000379676		3.23368	0.000838947
3.23918	0.00069024		3.26087	0.000556476		3.22568	0.000940842
3.2307	0.000672193		3.25239	0.00047277		3.2172	0.000910441
3.22234	0.000791657		3.24403	0.000577574		3.20889	0.00092792
3.21383	0.000671685		3.23553	0.000450558		3.20036	0.000961244
3.20548	0.000660829		3.22716	0.000467577		3.192	0.00096015
3.19753	0.000692024		3.21921	0.000513496		3.18401	0.000965699
3.18892	0.000676264		3.21059	0.000423007		3.1754	0.0010293
3.18057	0.000734975		3.20228	0.000695331		3.16712	0.000946782
3.17226	0.000741523		3.19395	0.000374558		3.15877	0.00105933
3.16393	0.000804699		3.1856	0.000838401		3.15042	0.00104592
3.15588	0.000870736		3.17756	0.00032209		3.1424	0.00109749
3.14724	0.000778959		3.16893	0.000700856		3.13374	0.0010816
3.13887	0.000811569		3.16057	0.000460106		3.12541	0.00112879
3.13053	0.000794713		3.15222	0.000677721		3.11701	0.00115485
3.12215	0.000854539		3.14383	0.000584716		3.10868	0.00122392
3.11425	0.000887465		3.13594	0.000741215		3.10078	0.00127747
3.10567	0.000914407		3.12737	0.000721797		3.09219	0.00135841
3.09729	0.000998956		3.11899	0.000693183		3.08381	0.00131759
3.08888	0.00089927		3.11058	0.000810105		3.07535	0.0013719
3.08049	0.000975809		3.1022	0.000792328		3.06698	0.00144138
3.07248	0.000905543		3.09418	0.000851022		3.05902	0.00146296
3.06388	0.000956489		3.08557	0.00082146		3.0504	0.00152181
3.05553	0.000929174		3.07723	0.000922669		3.04209	0.00161549
3.04733	0.00103691		3.06902	0.00103537		3.0338	0.00158785
3.03896	0.00100726		3.06065	0.00106544		3.0255	0.00165307
3.0308	0.0010896		3.05249	0.00113777		3.01734	0.00173134
3.02218	0.00108908		3.04387	0.00108817		3.00872	0.00170719
3.01384	0.00107445		3.03553	0.00116131		3.00035	0.001804
3.00566	0.00105772		3.02732	0.00117249		2.99212	0.00187625
2.99728	0.0011126		3.01896	0.00128092		2.98377	0.00193439
2.98907	0.00123093		3.01077	0.00128146		2.97562	0.00203229
2.98061	0.00110364		3.00229	0.00137736		2.96715	0.00196629
2.97227	0.00111531		2.99397	0.00139639		2.95878	0.0020451
2.96408	0.00114839		2.98576	0.00138344		2.95053	0.0021226
2.9556	0.00129105		2.97728	0.00147069		2.94211	0.00222517
2.94731	0.00123169		2.969	0.00156618		2.93385	0.00221865
2.9388	0.00132946		2.9605	0.00151601		2.92536	0.00237634
2.93051	0.00134761		2.95217	0.00160564		2.91702	0.00237464
2.9225	0.00139568		2.9442	0.00164458		2.909	0.00250781
2.91406	0.0013715		2.93573	0.00179451		2.90056	0.00253997
2.90563	0.00140347		2.92733	0.00177055		2.89217	0.00258173
2.89715	0.00151633		2.91886	0.0018652		2.88367	0.00263156
2.8888	0.00155176		2.91049	0.00192815		2.87531	0.00277605
2.88083	0.0015984		2.90249	0.00193888		2.8673	0.0028326
2.8723	0.00167421		2.89398	0.00205696		2.85879	0.00285327
2.86391	0.00168294		2.88561	0.00207838		2.85047	0.00298056
2.85564	0.00169486		2.87731	0.00221287		2.84215	0.00302247
2.84726	0.00176673		2.86894	0.00222075		2.83376	0.00316773
2.83919	0.00178008		2.86085	0.00230372		2.8257	0.00308788
2.8306	0.00182803		2.85229	0.00233114		2.8171	0.00320756
2.82218	0.0019262		2.84388	0.00246379		2.80874	0.00334249
2.81392	0.00195737		2.83558	0.00249246		2.80036	0.00340102
2.80549	0.00206729		2.82719	0.00261701		2.79201	0.00346677
2.79751	0.00208049		2.81923	0.00267207		2.78407	0.00356899
2.78899	0.00218641		2.81067	0.00275875		2.77549	0.00360544
2.78057	0.00219505		2.80226	0.0028169		2.76709	0.00369805
2.77232	0.00232258		2.794	0.00292553		2.75875	0.00387898
2.76381	0.00246322		2.78549	0.00292199		2.75029	0.0039182
2.75578	0.00251964		2.77749	0.00302206		2.74234	0.00408604
2.74719	0.00253094		2.76889	0.00312881		2.73372	0.00405999
2.73888	0.00256011		2.76058	0.00316309		2.72541	0.00423831
2.73082	0.00271358		2.75247	0.0032616		2.71727	0.00429223
2.72228	0.00273709		2.74398	0.00341356		2.70878	0.00444131
2.7141	0.00292882		2.7358	0.00346211		2.70066	0.00450171
2.7055	0.00291302		2.7272	0.00352879		2.69203	0.00458187
2.69718	0.00305985		2.71887	0.00361676		2.68371	0.00469693
2.68909	0.00311911		2.71075	0.00374246		2.67553	0.0048057
2.68051	0.00326408		2.70219	0.00377081		2.66703	0.00494395
2.67236	0.00336479		2.69407	0.00388948		2.65891	0.00501178
2.66387	0.00348941		2.68558	0.00398222		2.65044	0.00511395
2.6556	0.00354089		2.67731	0.00404715		2.64213	0.00515999
2.64747	0.00365408		2.66913	0.00425709		2.63391	0.00533817
2.63889	0.00386474		2.66059	0.00424851		2.62543	0.00541472
2.63064	0.0039296		2.65234	0.00443239		2.61719	0.00549611
2.62209	0.00406209		2.64378	0.00448974		2.60863	0.00564919
2.61388	0.00411758		2.63558	0.00462277		2.6004	0.00574322
2.60587	0.00430698		2.62757	0.00474705		2.59237	0.00587338
2.59739	0.00437656		2.61909	0.00486975		2.5839	0.00598232
2.58895	0.00453265		2.61065	0.00497983		2.5755	0.00606486
2.58043	0.00456916		2.60213	0.00507098		2.56694	0.00612816
2.5722	0.00474715		2.59387	0.0051766		2.5587	0.00618785
2.56415	0.00484234		2.58583	0.00529894		2.55066	0.0062506
2.55562	0.00499821		2.5773	0.00544015		2.54215	0.0064144
2.5472	0.00506139		2.56889	0.00555791		2.53372	0.00657277
2.53893	0.00521957		2.56062	0.00565685		2.52541	0.00669514
2.53062	0.00539132		2.55232	0.00569827		2.51712	0.0068204
2.52248	0.00545747		2.54418	0.00588421		2.50901	0.00691767
2.51395	0.00566985		2.53563	0.00596065		2.50048	0.00702289
2.50551	0.00573016		2.5272	0.00608332		2.49204	0.0070985
2.49725	0.00587932		2.51891	0.0061813		2.48373	0.00730052
2.4889	0.00598835		2.51059	0.00633491		2.47541	0.00741086
2.48082	0.00618603		2.50251	0.00654356		2.46737	0.0075196
2.47238	0.00629599		2.49406	0.00662679		2.45891	0.00773826
2.46392	0.00642012		2.48559	0.00679086		2.45044	0.00775158
2.45569	0.00658587		2.47735	0.00690104		2.44213	0.00794076
2.44716	0.00674309		2.46888	0.00706587		2.43369	0.00807777
2.43908	0.00685542		2.46075	0.00729717		2.4256	0.00826061
2.43054	0.00702064		2.45223	0.0073336		2.41708	0.00835331
2.42216	0.00717274		2.44384	0.00752814		2.40865	0.0085156
2.41415	0.00735857		2.43584	0.00766104		2.40064	0.00864685
2.40562	0.00749765		2.42732	0.00783658		2.39212	0.00878252
2.39739	0.00769664		2.41909	0.0079418		2.38394	0.0088724
2.38884	0.00782803		2.41053	0.00816473		2.37535	0.00897788
2.38046	0.00801705		2.40215	0.00833235		2.36698	0.00920007
2.37252	0.00810903		2.39419	0.00848191		2.35898	0.00933852
2.36389	0.008248		2.38557	0.0086817		2.35041	0.00944454
2.35568	0.00838423		2.37737	0.00881833		2.34223	0.00958128
2.34725	0.00860804		2.36893	0.0090068		2.33376	0.00974767
2.3389	0.00881525		2.36061	0.00906792		2.32543	0.00988323
2.33085	0.00897936		2.35253	0.00927571		2.31733	0.0100774
2.32224	0.00916586		2.3439	0.00936355		2.30872	0.0102702
2.31395	0.0093607		2.33564	0.00964208		2.30049	0.0104459
2.30545	0.00959917		2.32712	0.00978575		2.29195	0.0106607
2.29718	0.00973466		2.31886	0.00997263		2.28369	0.0107425
2.28921	0.00992765		2.3109	0.0101289		2.27571	0.0109925
2.28064	0.0100538		2.30234	0.0102897		2.26717	0.0111227
2.27232	0.0103419		2.29399	0.010495		2.25884	0.0112953
2.2638	0.0104491		2.28549	0.0107167		2.25029	0.0114327
2.25552	0.0107407		2.27721	0.0108669		2.24203	0.0116459
2.2475	0.0109026		2.2692	0.0110509		2.23402	0.0117116
2.23894	0.0111547		2.2606	0.011212		2.22545	0.011869
2.23059	0.0113306		2.25228	0.0113603		2.21711	0.0120243
2.2223	0.0116401		2.24398	0.0114794		2.20877	0.0122482
2.21399	0.0117909		2.23568	0.0116656		2.20051	0.0124626
2.2058	0.0120477		2.22749	0.0119263		2.19232	0.0126858
2.19726	0.0122747		2.21895	0.0120266		2.1838	0.0128994
2.18884	0.0125199		2.21055	0.0122303		2.17536	0.0130509
2.1806	0.0127709		2.20224	0.0124833		2.16704	0.0133101
2.17223	0.0129358		2.19393	0.0126373		2.15872	0.0133457
2.16405	0.013174		2.18577	0.0129187		2.15062	0.0135078
2.15567	0.0134432		2.17735	0.0130727		2.14221	0.0137191
2.14723	0.0136552		2.1689	0.0132842		2.13375	0.0139782
2.13902	0.013819		2.16069	0.0135268		2.12548	0.0141999
2.13057	0.0141239		2.15225	0.0137723		2.11706	0.014396
2.12232	0.014333		2.14404	0.0139972		2.10889	0.0146794
2.11387	0.0146356		2.13557	0.0141284		2.10041	0.0147111
2.10552	0.0149235		2.1272	0.0143886		2.09202	0.0151395
2.09753	0.0151751		2.11922	0.014436		2.084	0.0153006
2.08899	0.0153718		2.11069	0.0147913		2.07553	0.0156061
2.08066	0.0156221		2.10237	0.0150374		2.06723	0.0157301
2.07217	0.0158193		2.09386	0.0153496		2.05869	0.0159779
2.06379	0.0160702		2.08551	0.0155481		2.05032	0.016175
2.05583	0.0163969		2.07753	0.0157563		2.04231	0.0164655
2.04722	0.0166171		2.06893	0.0160418		2.03374	0.0166849
2.03892	0.0168996		2.06062	0.0162019		2.02548	0.0169815
2.03058	0.0172317		2.05225	0.0164768		2.0171	0.0173588
2.02226	0.0175718		2.04391	0.01668		2.00875	0.0175677
2.01422	0.0177508		2.03591	0.0169263		2.00072	0.0178798
2.00558	0.018097		2.02725	0.0172486		1.99206	0.0181432
1.99724	0.0183603		2.01894	0.0172989		1.98378	0.0183935
1.98888	0.0186511		2.01056	0.0177234		1.97535	0.0186746
1.98048	0.0189497		2.00218	0.0178201		1.967	0.0189344
1.97259	0.0191785		1.99428	0.0181615		1.95912	0.0192871
1.964	0.0194349		1.9857	0.0184452		1.95053	0.0194732
1.95564	0.0197319		1.97735	0.0186842		1.94218	0.0197848
1.9472	0.0201112		1.96888	0.019092		1.93366	0.0201275
1.93885	0.0204367		1.96054	0.019386		1.92536	0.0204496
1.93082	0.0207935		1.95253	0.019708		1.91735	0.0206926
1.92223	0.0211123		1.94391	0.019919		1.90874	0.0209956
1.91391	0.0214385		1.93558	0.0203076		1.90042	0.0214049
1.90566	0.021783		1.92733	0.0206118		1.89212	0.0217654
1.89732	0.0220898		1.91899	0.0209259		1.88383	0.0221349
1.88913	0.0224967		1.91082	0.0211346		1.87567	0.0224495
1.88052	0.0228565		1.90221	0.0214402		1.86706	0.0228115
1.87219	0.0232465		1.89388	0.0217586		1.85871	0.0231516
1.86395	0.0235431		1.88563	0.0220571		1.85042	0.0234526
1.85562	0.0239027		1.87728	0.0222749		1.84211	0.0237643
1.8474	0.0242325		1.8691	0.0225693		1.83397	0.0240381
1.83893	0.0246326		1.86065	0.0229748		1.8255	0.0243924
1.83061	0.0250156		1.85231	0.0233332		1.81712	0.0247969
1.82239	0.0253905		1.84404	0.0237289		1.80883	0.0252767
1.81392	0.0257206		1.83562	0.0239399		1.80042	0.0255055
1.80562	0.0259148		1.82731	0.0243785		1.7922	0.0259241
1.79715	0.02641		1.81886	0.0245962		1.78371	0.0262214
1.78884	0.0267761		1.81053	0.024994		1.77534	0.026659
1.78084	0.0272094		1.8025	0.0253337		1.76731	0.0270527
1.77238	0.0273507		1.79408	0.025719		1.7589	0.0275211
1.76396	0.0277379		1.78565	0.0259969		1.7505	0.0279332
1.75549	0.028152		1.77717	0.0263888		1.742	0.0281773
1.74716	0.0286468		1.76884	0.0267942		1.73364	0.0286385
1.73914	0.0291654		1.76081	0.0271812		1.72563	0.0292461
1.73064	0.0296122		1.75234	0.0277374		1.71715	0.0297069
1.72226	0.0299132		1.74394	0.028002		1.7088	0.0300579
1.71397	0.0304843		1.73567	0.0284248		1.70048	0.0305951
1.70559	0.0308392		1.72729	0.0287088		1.69209	0.0309454
1.6975	0.0314316		1.7192	0.0292197		1.68403	0.0314162
1.68893	0.0319168		1.71061	0.029588		1.67543	0.0318494
1.68052	0.0325492		1.70221	0.0300303		1.66706	0.0324272
1.67222	0.0329468		1.6939	0.0305043		1.65871	0.0330217
1.66383	0.0336486		1.68553	0.0307398		1.65034	0.0335537
1.65587	0.0340143		1.67756	0.0313026		1.64242	0.0339396
1.6473	0.0346008		1.66901	0.0317665		1.63384	0.0344713
1.63889	0.0351316		1.66059	0.0321989		1.62541	0.0349838
1.63065	0.0357297		1.65231	0.0325975		1.61711	0.0353603
1.62215	0.0361444		1.64383	0.0330215		1.60865	0.0356169
1.61412	0.0365905		1.63583	0.0334676		1.60066	0.0362223
1.60553	0.0370919		1.62724	0.0339651		1.59207	0.0367942
1.59719	0.0375627		1.61888	0.0345116		1.58373	0.037289
1.58915	0.0381402		1.6108	0.0350544		1.57558	0.0380709
1.58062	0.0389893		1.6023	0.0355849		1.56713	0.0386986
1.57245	0.0393692		1.59414	0.0360996		1.559	0.039446
1.56386	0.040083		1.58554	0.0366333		1.5504	0.0399212
1.55553	0.0406802		1.57723	0.037097		1.54207	0.0408131
1.5474	0.0414261		1.56907	0.0377452		1.53386	0.0413597
1.53887	0.0420701		1.56055	0.0383432		1.52536	0.0419218
1.53072	0.0426059		1.55242	0.0390503		1.51727	0.0425882
1.52224	0.0431976		1.5439	0.0394822		1.50875	0.0432868
1.51395	0.0439737		1.53563	0.0401293		1.50045	0.0439321
1.50576	0.0445524		1.52745	0.0408707		1.49224	0.0446619
1.49723	0.0449953		1.51892	0.0414695		1.48374	0.0453865
1.48898	0.0457005		1.51066	0.0422094		1.47553	0.0463426
1.48041	0.0465734		1.5021	0.0427149		1.46696	0.0468711
1.4722	0.0472651		1.49392	0.0433573		1.45873	0.0476414
1.46421	0.0482329		1.4859	0.0440601		1.4507	0.0484847
1.45573	0.0489312		1.47741	0.0447713		1.44222	0.0492295
1.44729	0.0497215		1.469	0.0454033		1.43383	0.0500798
1.43875	0.0503738		1.46046	0.0462339		1.4253	0.0509598
1.43051	0.0510209		1.4522	0.0468778		1.41704	0.0516955
1.42249	0.0521157		1.44418	0.047702		1.409	0.0525981
1.41397	0.0531148		1.43564	0.0484094		1.40046	0.0536136
1.40554	0.053499		1.42722	0.0490523		1.39208	0.0544848
1.39727	0.0537832		1.41896	0.0494549		1.38377	0.0555082
1.38897	0.0548167		1.41063	0.0501265		1.37545	0.0563856
1.3808	0.0558416		1.4025	0.0509722		1.36733	0.0573714
1.37227	0.0566359		1.39396	0.0519146		1.35879	0.0583565
1.36385	0.0576693		1.38551	0.0527603		1.35035	0.0591856
1.35561	0.0585555		1.37728	0.0535877		1.34206	0.060315
1.34722	0.0597355		1.36891	0.0545349		1.33372	0.0615101
1.33917	0.0607044		1.36086	0.055279		1.32571	0.062557
1.33071	0.061673		1.35239	0.0559192		1.31723	0.0639553
1.32224	0.0629804		1.34392	0.0567238		1.30876	0.0651797
1.31398	0.0636861		1.33565	0.0579209		1.30046	0.0662397
1.3055	0.0648368		1.3272	0.0588086		1.29201	0.0674345
1.29743	0.0660192		1.31914	0.0598067		1.28399	0.0684163
1.28886	0.0674225		1.31056	0.0606853		1.2754	0.0696201
1.28046	0.0684615		1.30216	0.0617824		1.26698	0.0708257
1.27248	0.0696389		1.29414	0.0627466		1.25893	0.0724189
1.26394	0.0707322		1.28562	0.0637374		1.25042	0.0738499
1.25572	0.0720352		1.27742	0.0647086		1.24229	0.0753935
1.24717	0.0735001		1.26886	0.0661051		1.23369	0.0765957
1.23879	0.0747985		1.26047	0.0672548		1.22531	0.0781
1.23081	0.0762724		1.25249	0.0684214		1.21727	0.0797158
1.22219	0.0776924		1.24388	0.0696843		1.2087	0.0811164
1.21403	0.0791825		1.23574	0.0709352		1.2006	0.0830061
1.20556	0.0807925		1.22727	0.072213		1.1921	0.0848267
1.19727	0.0823909		1.21897	0.0735223		1.1838	0.0866626
1.18919	0.0838378		1.21087	0.0748057		1.17567	0.0882854
1.18054	0.0852887		1.2022	0.0764004		1.16703	0.0902291
1.17231	0.0871123		1.194	0.0778565		1.15884	0.0921917
1.16377	0.0885672		1.18546	0.0792745		1.15028	0.0942416
1.15554	0.0903335		1.17722	0.0807983		1.14203	0.0964599
1.14754	0.0920114		1.16923	0.082317		1.13402	0.0985491
1.13897	0.0938632		1.16066	0.0841477		1.12549	0.100609
1.13064	0.0958869		1.15235	0.0857978		1.11718	0.102575
1.12209	0.0981483		1.14378	0.0874075		1.10862	0.105024
1.11386	0.100161		1.13554	0.089078		1.10036	0.10756
1.10583	0.102452		1.12752	0.091089		1.09237	0.109944
1.09729	0.104335		1.11898	0.0931638		1.0838	0.112428
1.08893	0.106396		1.1106	0.0953258		1.07544	0.115161
1.08062	0.109131		1.10229	0.0974476		1.06709	0.117882
1.07234	0.111272		1.09403	0.0997144		1.05885	0.120664
1.06415	0.113866		1.08583	0.102061		1.05067	0.123738
1.05561	0.116178		1.07731	0.104274		1.04215	0.126682
1.04716	0.118789		1.06888	0.106635		1.03371	0.129898
1.03892	0.121461		1.06061	0.108941		1.02537	0.133109
1.03055	0.12446		1.05226	0.111554		1.01706	0.136422
1.02242	0.127435		1.04411	0.114081		1.00897	0.139124
1.01398	0.130616		1.03569	0.116668		1.00053	0.142741
1.00556	0.1338		1.02725	0.119266		0.992074	0.146491
0.997318	0.136972		1.01901	0.121784		0.983775	0.150116
0.988898	0.139967		1.01058	0.124305		0.975407	0.153208
0.980692	0.143085		1.00238	0.127213		0.967247	0.157262
0.97222	0.146846		0.993893	0.129831		0.958748	0.161407
0.963848	0.150732		0.985542	0.132968		0.950373	0.165633
0.955855	0.154874		0.977521	0.135941		0.942329	0.169956
0.947339	0.15911		0.969034	0.139387		0.933827	0.174709
0.939003	0.163047		0.960715	0.142594		0.925567	0.179834
0.930514	0.167196		0.952201	0.146426		0.917054	0.184812
0.922142	0.170769		0.943831	0.150407		0.908661	0.189733
0.914175	0.175902		0.935862	0.154356		0.90064	0.195122
0.90553	0.18128		0.927241	0.158372		0.892053	0.20039
0.897259	0.186177		0.91895	0.162987		0.883807	0.206565
0.888911	0.191705		0.910594	0.167492		0.875422	0.212762
0.880574	0.19729		0.902255	0.172182		0.86708	0.21853
0.872555	0.20312		0.894238	0.176543		0.859041	0.224852
0.863883	0.209681		0.885576	0.181541		0.850381	0.232228
0.855573	0.215663		0.877253	0.186991		0.842105	0.23929
0.84717	0.222729		0.868851	0.192414		0.833668	0.246769
0.838848	0.230171		0.860536	0.198289		0.825345	0.254621
0.830945	0.237151		0.852622	0.203889		0.81745	0.261989
0.82237	0.245209		0.844051	0.2106		0.808866	0.270219
0.813987	0.25314		0.835661	0.216386		0.800497	0.278499
0.805526	0.261743		0.827216	0.22291		0.791998	0.287166
0.797142	0.270058		0.818829	0.230441		0.783666	0.296749
0.78917	0.27843		0.81085	0.23749		0.775685	0.306228
0.780584	0.287623		0.802267	0.244563		0.76707	0.316493
0.772231	0.296683		0.79391	0.251937		0.758754	0.327019
0.763988	0.306203		0.785676	0.260581		0.750461	0.3382
0.755608	0.316013		0.777278	0.26892		0.74213	0.348982
0.747473	0.325871		0.769165	0.277561		0.734004	0.359372
0.738869	0.337417		0.760542	0.286677		0.725411	0.370361
0.730541	0.349148		0.752213	0.295736		0.717048	0.38265
0.722309	0.361081		0.743999	0.305726		0.708748	0.396278
0.713935	0.372651		0.735626	0.315891		0.700443	0.408953
0.705764	0.38542		0.727475	0.32576		0.692309	0.421654
0.697274	0.399457		0.718967	0.336095		0.68383	0.435859
0.688933	0.412555		0.710638	0.346759		0.675456	0.45018
0.680695	0.425829		0.70241	0.358707		0.667157	0.465176
0.672254	0.440266		0.693926	0.372063		0.65875	0.480854
0.663995	0.454522		0.685684	0.384532		0.650537	0.496969
0.655461	0.469663		0.677183	0.396978		0.642022	0.513894
0.647157	0.485147		0.66884	0.410759		0.633676	0.530607
0.639162	0.501158		0.660837	0.424762		0.62563	0.548473
0.630718	0.518763		0.652395	0.438697		0.617202	0.566575
0.622306	0.536974		0.643993	0.454538		0.608845	0.584161
0.613814	0.555572		0.635507	0.471351		0.600367	0.603987
0.605486	0.575275		0.627158	0.488071		0.591997	0.623703
0.597464	0.595151		0.619156	0.505286		0.583967	0.64349
0.588945	0.61599		0.61064	0.52278		0.575453	0.663535
0.5806	0.636251		0.602313	0.540114		0.567163	0.684549
0.572292	0.656794		0.59396	0.559367		0.558793	0.706907
0.563944	0.677887		0.585634	0.579259		0.550459	0.729851
0.555832	0.698048		0.577538	0.598504		0.542353	0.751172
0.547252	0.721213		0.568942	0.619696		0.533771	0.773893
0.538885	0.742753		0.560572	0.641493		0.525435	0.797192
0.530533	0.76399		0.552202	0.663818		0.517005	0.821676
0.522177	0.787987		0.543872	0.686655		0.508692	0.846676
0.51415	0.810858		0.535868	0.708867		0.500732	0.871087
0.505659	0.836288		0.527359	0.734084		0.492199	0.89782
0.497252	0.861351		0.518942	0.758908		0.483761	0.923771
0.488943	0.886498		0.510631	0.783976		0.475404	0.950208
0.480508	0.913965		0.502211	0.810195		0.467015	0.97803
0.472495	0.939995		0.49418	0.836272		0.459046	1.00407
0.463891	0.9679		0.485593	0.86394		0.450429	1.03351
0.455545	0.995788		0.477228	0.890625		0.442103	1.06339
0.447458	1.02259		0.469122	0.916093		0.433876	1.09285
0.438962	1.05093		0.460632	0.94438		0.42546	1.12312
0.430788	1.07917		0.452471	0.972784		0.417338	1.1524
0.422191	1.11034		0.443879	1.00302		0.408729	1.18294
0.413854	1.14103		0.435553	1.03274		0.400376	1.21347
0.405723	1.17135		0.427394	1.06224		0.392175	1.24559
0.397162	1.20366		0.418867	1.09285		0.383681	1.27857
0.389066	1.23503		0.410756	1.12204		0.375614	1.30966
0.38055	1.26744		0.40226	1.15441		0.367111	1.34305
0.372276	1.30132		0.393967	1.18718		0.358817	1.37665
0.364109	1.33466		0.385771	1.22032		0.350561	1.41023
0.355557	1.36951		0.37724	1.25482		0.342064	1.44433
0.347321	1.40293		0.369015	1.28561		0.333862	1.47715
0.338788	1.43843		0.360482	1.31907		0.325319	1.51245
0.330571	1.47235		0.352226	1.35224		0.317086	1.54716
0.32256	1.50592		0.344224	1.38603		0.309037	1.58143
0.314049	1.54145		0.335718	1.42055		0.300539	1.61772
0.305656	1.57593		0.327344	1.45419		0.292201	1.65257
0.297101	1.61256		0.318776	1.49032		0.283612	1.6897
0.288843	1.6489		0.310522	1.52686		0.275357	1.72689
0.280814	1.68516		0.302498	1.56287		0.267309	1.7634
0.272299	1.72292		0.293975	1.60033		0.258797	1.8017
0.263897	1.75897		0.285553	1.63663		0.250408	1.83835
0.255594	1.79613		0.277256	1.67436		0.242077	1.87561
0.247309	1.83463		0.268966	1.71192		0.233793	1.91374
0.239163	1.87215		0.260841	1.74967		0.225669	1.95197
0.230618	1.91128		0.252306	1.7891		0.217137	1.99118
0.22216	1.95011		0.243858	1.82653		0.208712	2.02989
0.213919	1.98873		0.235614	1.86474		0.20038	2.06914
0.205537	2.02747		0.227223	1.90364		0.192042	2.10849
0.197484	2.06532		0.219188	1.94148		0.184032	2.14603
0.189037	2.10488		0.21072	1.98052		0.175551	2.18571
0.180554	2.14399		0.202271	2.01916		0.167097	2.22513
0.172298	2.18292		0.193983	2.0581		0.158777	2.26453
0.163826	2.22326		0.185516	2.09885		0.150331	2.30568
0.155763	2.26264		0.177467	2.1383		0.14234	2.34427
0.1472	2.30418		0.168898	2.17977		0.133758	2.38416
0.138816	2.345		0.160494	2.2205		0.125325	2.42389
0.130819	2.38463		0.152494	2.25987		0.11729	2.46376
0.122281	2.42652		0.143958	2.30172		0.108779	2.50576
0.114082	2.46665		0.135767	2.34177		0.100634	2.54624
0.105487	2.50846		0.127186	2.38425		0.0920315	2.58845
0.0971417	2.54991		0.118824	2.42629		0.0836644	2.62971
0.0891752	2.59016		0.110826	2.4672		0.0756078	2.67046
0.0805621	2.63261		0.10223	2.5102		0.0670352	2.7131
0.072391	2.67296		0.0940881	2.55093		0.0589347	2.75356
0.0638976	2.71432		0.0855842	2.5931		0.0504184	2.79574
0.0555973	2.75587		0.0772934	2.63552		0.0421114	2.83794
0.0475159	2.79701		0.0692124	2.67704		0.0339804	2.87993
0.0388875	2.84008		0.0605564	2.72047		0.0253682	2.9233
0.0306711	2.88219		0.0523462	2.76221		0.0171919	2.96476
0.022089	2.92554		0.043788	2.80498		0.0104384	2.99761
0.013864	2.96824		0.0355506	2.84715		0.0100074	3.00138
0.00828314	2.99646		0.0275803	2.8892		0.0100293	2.9995
0.00766563	2.99857		0.0189848	2.93377		0.00994921	2.99798
0.00727701	2.99833		0.0106821	2.97611		0.00942898	2.99817
0.00686693	2.99856		0.00636101	2.99806		0.00894594	2.99899
0.00651026	2.99895		0.00601053	2.99944		0.0086441	2.99945
0.00624466	2.99918		0.0057683	2.99893		0.00846767	2.99945
0.00621414	2.99919		0.00540113	2.9987		0.00830603	2.99934
0.00597811	2.99931		0.00499344	2.99904		0.00812721	2.99932
0.00580168	2.99929		0.00467777	2.99933		0.00792408	2.99936
0.00560427	2.99934		0.00446701	2.99948		0.00775003	2.99943
0.00543022	2.9994		0.00426388	2.99952		0.00757933	2.99949
0.00524902	2.99951		0.00409698	2.99949		0.00741911	2.99953
0.00509453	2.99957		0.00393391	2.99952		0.0072875	2.99954
0.00497007	2.99959		0.00377083	2.99955		0.00714254	2.99952
0.00483894	2.99957		0.00363111	2.99962		0.00700903	2.9994
0.00472069	2.99956		0.00349283	2.9996		0.00684071	2.9995
0.00459957	2.99959		0.00336885	2.99953		0.00668859	2.99962
0.00446653	2.99963		0.00322819	2.99958		0.00656748	2.99964
0.00435829	2.99967		0.00306797	2.99969		0.00645971	2.99968
0.00425148	2.99968		0.00297642	2.99971		0.00636101	2.99968
0.00415516	2.9997		0.00287056	2.99972		0.00626469	2.99968
0.00406456	2.99968		0.00277185	2.9997		0.00616932	2.99969
0.00397825	2.99967		0.00267172	2.99968		0.00606489	2.99976
0.00388098	2.9997		0.00257349	2.99968		0.00599051	2.99976
0.0037837	2.99973		0.00247717	2.99971		0.00590944	2.99976
0.00369883	2.99975		0.00238752	2.99976		0.00583601	2.99973
0.00360584	2.99972		0.00230598	2.99976		0.00575352	2.99973
0.00352716	2.99969		0.00223303	2.99974		0.00567627	2.99974
0.00343943	2.99972		0.0021472	2.99974		0.00558186	2.99978
0.00335646	2.99977		0.00207281	2.99978		0.00552607	2.99977
0.00327826	2.99979		0.00199938	2.99978		0.00545168	2.99974
0.00321102	2.99981		0.00194168	2.99976		0.0053854	2.99976
0.00314569	2.9998		0.00186729	2.99975		0.00529623	2.99979
0.0030818	2.99979		0.00179958	2.99977		0.00523472	2.99983
0.00301456	2.99978		0.00172567	2.99978		0.00518036	2.99984
0.0029459	2.99979		0.00165558	2.9998		0.00512791	2.99983
0.00289059	2.9998		0.00160694	2.99982		0.00506163	2.99982
0.00281477	2.9998		0.00153637	2.99982		0.0050149	2.99979
0.00276279	2.99981		0.0014782	2.99978		0.00496769	2.99976
0.00270796	2.99983		0.00143385	2.99976		0.00490141	2.99977
0.00264788	2.99982		0.00136185	2.99979		0.00484324	2.99981
0.00259924	2.99984		0.00128746	2.99979		0.00476646	2.99986
0.00254297	2.99983		0.00123072	2.99981		0.00471783	2.99987
0.00248384	2.99983		0.0011878	2.99984		0.00465775	2.99983
0.00243998	2.99982		0.00112295	2.99985		0.00461578	2.99983
0.00238419	2.99983		0.00108099	2.99985		0.00457478	2.99982
0.00234365	2.99983		0.00102282	2.99981		0.00452232	2.99981
0.00229692	2.99985		0.000977516	2.9998		0.00446367	2.99983
0.0022378	2.99984		0.000933647	2.99982		0.00441122	2.99987
0.00220394	2.99984		0.000864983	2.99983		0.00436831	2.99987
0.00214148	2.99982		0.000822067	2.99985		0.00432777	2.99987
0.00209141	2.99983		0.00077343	2.99986		0.00427628	2.99987
0.00204515	2.99985		0.000730515	2.99985		0.00424528	2.99985
0.00200558	2.99985		0.000678062	2.99985		0.00419855	2.99984
0.00196123	2.99984		0.000645638	2.99984		0.00415277	2.99985
0.00191736	2.99985		0.000590801	2.99979		0.00410604	2.99987
0.00185823	2.99986		0.000538826	2.99978		0.0040617	2.99987
0.0018301	2.99985		0.000492573	2.99983		0.00401783	2.99989
0.00178289	2.99985		0.0004282	2.99986		0.0039854	2.99989
0.00174427	2.99985		0.000391006	2.99989		0.00395966	2.99989
0.00168896	2.99987		0.000336647	2.99991		0.00392246	2.99987
0.00165462	2.99988		0.000312328	2.9999		0.00387621	2.99986
0.00161219	2.99987		0.000284195	2.99989		0.00384808	2.99987
0.00157928	2.99987		0.000246048	2.99987		0.00380516	2.99985
0.00154352	2.99985		0.000219822	2.99986		0.00376081	2.99986
0.0015049	2.99983		0.000181198	2.99986		0.00373173	2.99988
0.0014658	2.99982		0.000143051	2.99986		0.00368786	2.99992
0.00141668	2.99985		0.000100613	2.99988		0.00364351	2.99992
0.00137949	2.99987		6.62804e-05	2.99989		0.00360918	2.99986
0.00133133	2.99989		2.90871e-05	2.99988		0.00358248	2.99983
0.00129271	2.99991		0	2.99988		0.00354052	2.99982
0.00126839	2.99989		0	2.99982		0.0034833	2.99986
0.00124741	2.99988		0	2.99972		0.00344181	2.99989
0.00120544	2.99987		5.72205e-06	2.99961		0.00341272	2.99992
0.00116634	2.99988		5.72205e-06	2.9995		0.00337219	2.99993
0.00113726	2.99988		4.76837e-06	2.99939		0.0033474	2.9999
0.00109959	2.99989		9.05991e-06	2.99926		0.00331926	2.99988
0.00107098	2.9999		1.85966e-05	2.99913		0.00327778	2.99987
0.00104141	2.99991		1.04904e-05	2.999		0.00324869	2.99988
0.00101852	2.9999		1.62125e-05	2.99886		0.00321293	2.9999
0.000993252	2.9999		1.23978e-05	2.99885		0.0031848	2.99991
0.000957012	2.99989		1.62125e-05	2.99883		0.00315809	2.99992
0.000925541	2.99989					0.00313139	2.99992
0.00090456	2.9999					0.00309563	2.99993
0.000881672	2.99989					0.0030632	2.99994
0.000840664	2.99989					0.00304461	2.99993
0.000813961	2.99991					0.00302601	2.99992
0.000794411	2.9999					0.00300694	2.99991
0.000767708	2.9999					0.0029726	2.9999
0.000733852	2.99989					0.00295258	2.99989
0.000715256	2.9999					0.0029192	2.99988
0.000673771	2.99993					0.00288439	2.99989
0.000650406	2.99992					0.00285769	2.9999
0.000631809	2.99991					0.0028367	2.99991
0.00061655	2.99991					0.0028019	2.99992
0.00057888	2.99991					0.00276947	2.99994
0.000559807	2.9999					0.00275421	2.99993
0.000537872	2.9999					0.00273466	2.99983
0.000512123	2.9999					0.0026927	2.99981
0.000473976	2.99989					0.00264645	2.99985
0.000463486	2.9999					0.00260544	2.9999
0.000437737	2.99991					0.00256586	2.99994
0.000396252	2.99992					0.00254297	2.99996
0.000382423	2.99993					0.00250912	2.99997
0.000369549	2.99993					0.00248384	2.99995
0.000337124	2.99994					0.00248241	2.99995
0.000318527	2.99993					0.00245953	2.99994
0.000299931	2.99991					0.00244236	2.99992
0.00028038	2.99989					0.00242329	2.9999
0.000254631	2.99992					0.00240374	2.99988
0.000228882	2.99991					0.00237894	2.99991
0.000212669	2.99991					0.00234795	2.99992
0.00018692	2.99992					0.00233269	2.99993
0.000154972	2.99993					0.00229883	2.99995
0.000133514	2.99993					0.00227594	2.99997
0.000118732	2.99992					0.00225258	2.99995
0.000105858	2.99992					0.0022378	2.99994
6.53267e-05	2.99992					0.00222731	2.99993
5.00679e-05	2.99991					0.00220633	2.99992
4.19617e-05	2.99992					0.0021863	2.9999
9.05991e-06	2.99993					0.00216532	2.99991
0	2.99991					0.00213528	2.99993
1.43051e-06	2.99986					0.00210762	2.99993
2.38419e-06	2.99983					0.00208902	2.99995
7.15256e-06	2.99976					0.00206566	2.99995
9.53674e-06	2.99968					0.00206232	2.99997
1.62125e-05	2.99963					0.00204468	2.99994
1.52588e-05	2.99962					0.00201941	2.99992
9.53674e-06	2.99961					0.00201225	2.99993
						0.00197601	2.99993
						0.00196791	2.99994
						0.00195169	2.99994
						0.00192547	2.99996
						0.00190783	2.99995
						0.00189447	2.99995
						0.00187731	2.99995
						0.00185776	2.99995
						0.0018425	2.99994
						0.00182533	2.99993
						0.00181246	2.99992
						0.00179577	2.99993
						0.00178337	2.99995
						0.00174999	2.99994
						0.00173712	2.99994
						0.00171137	2.99994
						0.00169563	2.99995
						0.00168848	2.99995
						0.00167084	2.99995
						0.00165224	2.99995
						0.00163698	2.99994
						0.0016222	2.99994
						0.00159979	2.99994
						0.00158739	2.99993
						0.00157547	2.99995
						0.00155449	2.99995
						0.00155115	2.99995
						0.00151873	2.99996
						0.00150728	2.99996
						0.00148392	2.99997
						0.00146866	2.99997
						0.00146055	2.99994
						0.00144672	2.99995
						0.00143623	2.99995
						0.00143385	2.99993
						0.00140142	2.99992
						0.00139093	2.99993
						0.00136805	2.99995
						0.00134802	2.99994
						0.00133419	2.99994
						0.00131941	2.99997
						0.00130129	2.99998
						0.00128794	2.99998
						0.00127935	2.99998
						0.00127459	2.99999
						0.00126219	2.99998
						0.00124502	2.99997
						0.0012331	2.99996
						0.00122738	2.99994
						0.00122356	2.99993
						0.00119829	2.99992
						0.00118303	2.99994
						0.0011692	2.99993
						0.00115967	2.99992
						0.00113201	2.99995
						0.00111246	2.99997
						0.00110435	2.99997
						0.00107622	2.99997
						0.00106716	2.99998
						0.00106478	2.99998
						0.00105286	2.99997
						0.00103807	2.99997
						0.00102997	2.99997
						0.00101948	2.99996
						0.00101233	2.99995
						0.000997066	2.99993
						0.000982285	2.99993
						0.000965595	2.99994
						0.000948429	2.99994
						0.000934601	2.99994
						0.000906944	2.99996
						0.000907898	2.99996
						0.000895023	2.99996
						0.000881195	2.99996
						0.000870705	2.99998
						0.00084734	2.99999
						0.000839233	2.99998
						0.000833511	2.99998
						0.000824451	2.99998
						0.000813961	2.99997
						0.000811577	2.99995
						0.000809193	2.99996
						0.000793934	2.99995
						0.000779152	2.99995
						0.000767231	2.99994
						0.000757694	2.99996
						0.000744343	2.99997
						0.000724792	2.99996
						0.000714779	2.99996
						0.000702381	2.99997
						0.000695229	2.99997
						0.00067997	2.99996
						0.000677109	2.99997
						0.000669479	2.99996
						0.000648975	2.99997
						0.000647545	2.99997
						0.000636101	2.99997
						0.000617504	2.99997
						0.00060606	2.99997
						0.000602245	2.99997
						0.000589848	2.99998
						0.000576973	2.99997
						0.000564575	2.99997
						0.000555992	2.99996
						0.000552654	2.99996
						0.000537395	2.99996
						0.000536442	2.99995
						0.000529289	2.99996
						0.000520229	2.99997
						0.000504971	2.99997
						0.000486374	2.99996
						0.00048542	2.99997
						0.000474453	2.99996
						0.000456333	2.99995
						0.000448227	2.99996
						0.000442028	2.99997
						0.000435352	2.99998
						0.000421047	2.99998
						0.000413418	2.99999
						0.000413418	2.99998
						0.000404835	2.99996
						0.000383377	2.99997
						0.000371456	2.99996
						0.000369072	2.99997
						0.000365734	2.99997
						0.000338554	2.99996
						0.000334263	2.99997
						0.000326157	2.99997
						0.000323772	2.99996
						0.000315666	2.99996
						0.000300884	2.99996
						0.000289917	2.99996
						0.000287533	2.99997
						0.000276089	2.99996
						0.00026226	2.99996
						0.000252724	2.99997
						0.00024128	2.99996
						0.000216007	2.99998
						0.000209808	2.99998
						0.000207424	2.99998
						0.000205517	2.99999
						0.000192165	2.99998
						0.00018549	2.99999
						0.000179768	2.99998
						0.000169277	2.99998
						0.000167847	2.99997
						0.000161171	2.99998
						0.000153065	2.99998
						0.000146866	2.99995
						0.000136852	2.99995
						0.000132561	2.99995
						0.000117302	2.99997
						0.000109196	2.99996
						9.29832e-05	2.99996
						8.58307e-05	2.99997
						8.29697e-05	2.99998
						7.05719e-05	2.99997
						6.7234e-05	2.99998
						6.24657e-05	2.99998
						5.53131e-05	2.99998
						3.48091e-05	2.99998
						3.24249e-05	2.99998
						2.0504e-05	2.99997
						1.4782e-05	2.99997
						0	2.99999
						1.14441e-05	2.99997
						1.00136e-05	2.99995
						1.23978e-05	2.99993
						1.62125e-05	2.99991
						2.19345e-05	2.99989
						1.95503e-05	2.99986
						1.71661e-05	2.99984
						2.19345e-05	2.9998
						2.0504e-05	2.99978
						1.7643e-05	2.99975
						1.71661e-05	2.99975
						1.85966e-05	2.99975

## Sheet: Fig S5d
Fig S5d - cotton compression data
Sample #1			Sample #2			Sample #3			Sample #4
rho (mm)	F_int (N)		rho (mm)	F_int (N)		rho (mm)	F_int (N)		rho (mm)	F_int (N)
2.41114	8.51078e-05		2.33148	-6.18963e-05		2.33824	3.59038e-05		2.37826	-8.98644e-05
2.41114	0.000100438		2.33148	-0.000106231		2.33824	6.16836e-05		2.37825	-0.000100272
2.41113	0.00014735		2.33148	-4.06e-05		2.33824	3.11188e-05		2.37826	-9.22377e-05
2.41113	3.42035e-06		2.33147	0.000107793		2.33824	4.86191e-05		2.37826	-4.86623e-05
2.41114	-6.49514e-07		2.33148	0.000108638		2.33824	-3.5322e-05		2.37826	-2.32968e-05
2.41107	7.8299e-05		2.33141	2.35459e-05		2.3382	4.74123e-05		2.37794	-3.91366e-05
2.40423	-1.01865e-06		2.32445	-0.000172634		2.33225	9.29968e-05		2.37004	-4.01499e-05
2.39584	0.000153054		2.31637	7.35348e-05		2.32364	0.000129145		2.36163	-3.20439e-05
2.38735	0.000196167		2.30779	9.81789e-05		2.31507	6.93981e-05		2.35306	-1.07908e-05
2.37899	7.87987e-05		2.29938	0.000211897		2.30663	0.000176198		2.34474	-4.49893e-05
2.37098	6.36222e-06		2.29104	0.000171079		2.29838	8.29581e-05		2.33629	-2.24091e-05
2.36246	5.03695e-06		2.28267	0.000101325		2.28994	0.000108203		2.32793	-0.000122966
2.35412	5.16769e-05		2.27469	-6.63625e-05		2.28194	0.000121269		2.32005	-6.69999e-05
2.34578	1.77525e-05		2.26617	-7.01578e-05		2.27341	0.000114083		2.31144	-0.000106134
2.33741	4.35618e-05		2.25774	5.96868e-06		2.26501	0.000161161		2.3031	-6.64065e-05
2.32935	0.000100835		2.24948	3.31864e-05		2.2568	0.000173576		2.29461	3.26557e-05
2.32076	9.65042e-05		2.241	0.000111138		2.24828	0.000246634		2.28623	-4.97123e-05
2.31236	4.23069e-05		2.23297	0.000181186		2.24019	0.000151258		2.27833	-3.11966e-05
2.30399	6.22475e-05		2.22437	0.000124699		2.23163	0.000153648		2.26969	-0.000146924
2.29566	-4.54887e-06		2.21604	4.94289e-05		2.2233	8.88465e-05		2.26142	-0.000107658
2.2877	6.40355e-05		2.20799	-8.24228e-06		2.2153	0.000183407		2.25309	-1.42975e-05
2.27915	4.37403e-05		2.19945	-2.93071e-05		2.20674	0.00019365		2.2447	-4.34511e-05
2.27075	5.83272e-05		2.19129	7.30346e-05		2.19851	0.000268043		2.23665	-2.57582e-05
2.26243	1.39807e-05		2.18269	5.27034e-05		2.18992	0.000212572		2.228	-4.12255e-05
2.25398	0.000110918		2.17436	0.00011003		2.1816	0.00023542		2.21967	-2.71793e-05
2.24599	9.65206e-05		2.16624	6.55273e-05		2.17355	0.000175177		2.21131	-6.61889e-05
2.23737	4.43836e-05		2.1577	0.000112097		2.16496	0.000190715		2.20298	-0.000134365
2.22906	4.09513e-05		2.14957	6.34977e-05		2.15679	0.000212853		2.19495	-5.01832e-05
2.22093	2.36106e-05		2.14105	4.23797e-05		2.14831	0.000222856		2.18643	-3.94401e-05
2.21244	3.26468e-05		2.13278	2.77112e-06		2.14005	0.000285948		2.17808	-1.3528e-05
2.20432	6.05784e-05		2.12461	2.93378e-05		2.13194	0.000309686		2.16969	-3.95577e-05
2.1957	9.48474e-05		2.11607	4.32004e-05		2.12335	0.00028198		2.16135	-7.1721e-06
2.18737	8.43305e-06		2.10784	6.61731e-05		2.11504	0.000336723		2.15322	-8.19291e-05
2.17917	6.24365e-05		2.09927	0.000151923		2.10654	0.000207622		2.14465	-5.67108e-05
2.17069	4.61784e-05		2.09106	4.98347e-05		2.09833	0.000274294		2.13635	-0.000138219
2.16259	3.93966e-05		2.08305	0.000111857		2.09033	0.000237534		2.1282	-3.58655e-05
2.15407	5.4159e-05		2.07457	4.31911e-05		2.08182	0.000365785		2.11983	-6.23601e-05
2.14578	5.42499e-05		2.06614	6.50374e-05		2.07341	0.000330889		2.1115	1.52759e-05
2.13757	7.62892e-05		2.05761	7.19614e-06		2.06489	0.000391803		2.10298	2.42216e-05
2.12906	1.90406e-05		2.04936	0.000125873		2.05663	0.000337813		2.09462	2.57012e-05
2.12086	8.97882e-05		2.04133	8.0743e-05		2.04858	0.000336737		2.08652	-3.15277e-05
2.11228	5.52785e-05		2.03279	6.22745e-05		2.04006	0.000283799		2.07806	-0.000135761
2.10406	5.58452e-05		2.02437	0.000153997		2.03163	0.000279917		2.06975	-2.01408e-05
2.09604	7.46724e-05		2.01612	8.16979e-05		2.0234	0.000310739		2.06137	-1.64809e-05
2.08756	4.61907e-05		2.0078	0.000137598		2.01506	0.00039046		2.05305	-9.98359e-06
2.07915	6.2819e-05		1.99964	9.50381e-05		2.00688	0.00044585		2.0449	2.54715e-06
2.07061	3.9983e-05		1.99112	7.05879e-05		1.99838	0.000415766		2.03638	2.25334e-05
2.06234	9.3015e-05		1.98266	3.18765e-05		1.98993	0.000367132		2.02802	-4.86034e-05
2.05431	8.37216e-05		1.97443	7.04971e-05		1.98175	0.000368418		2.01961	-2.89667e-05
2.0458	0.000114391		1.96605	7.21725e-05		1.97333	0.00037678		2.01129	-3.45605e-05
2.03738	5.36353e-05		1.95798	0.000103341		1.96522	0.000384622		2.00336	-3.90431e-05
2.02908	9.72768e-06		1.94954	0.000159284		1.95677	0.000442555		1.99481	-3.52789e-05
2.02078	2.14884e-05		1.94108	8.75954e-05		1.94835	0.000362918		1.98642	-5.60964e-05
2.01265	6.81561e-05		1.93283	4.98633e-05		1.94016	0.000420942		1.97797	1.43212e-05
2.00411	8.1176e-05		1.92437	1.68789e-05		1.93164	0.000454306		1.9696	-6.8174e-05
1.99568	0.000110864		1.91628	0.000141991		1.92347	0.000496725		1.96166	5.02269e-07
1.98739	0.000163449		1.90771	6.19737e-05		1.91494	0.000476713		1.95301	-9.61987e-05
1.97903	4.58472e-05		1.89933	0.000149298		1.90658	0.000383809		1.94464	-4.46633e-05
1.97103	7.27264e-05		1.89133	0.000121753		1.89861	0.000463806		1.93644	-7.57583e-05
1.96253	-2.10407e-05		1.8828	0.000153145		1.89006	0.000532773		1.92804	-0.000107491
1.95408	4.01649e-05		1.8746	0.000123165		1.8818	0.000529613		1.91997	-5.2745e-05
1.94578	6.40358e-05		1.86602	3.9355e-05		1.87325	0.000563211		1.91134	4.43635e-05
1.93735	0.000147716		1.85762	1.15176e-05		1.86488	0.000551935		1.90295	-2.29352e-05
1.9293	0.000124621		1.84969	8.24343e-05		1.85697	0.000656405		1.89477	-4.18922e-06
1.92072	7.56757e-05		1.84108	8.63237e-05		1.84834	0.000639786		1.88628	-8.46682e-05
1.91231	9.47276e-05		1.83288	0.000150356		1.84014	0.00051157		1.8783	-9.21263e-05
1.90426	-3.90344e-06		1.82441	0.000189664		1.83167	0.000483572		1.86975	-5.62026e-05
1.89579	-6.42833e-06		1.81612	8.50849e-05		1.82333	0.000430582		1.8614	-0.000134727
1.88762	6.90342e-05		1.80803	0.000181791		1.81531	0.000581494		1.85316	-6.84727e-05
1.87901	5.21672e-05		1.79937	9.91255e-05		1.80666	0.000564884		1.84462	2.94336e-05
1.87063	0.000197029		1.79115	0.000116613		1.79839	0.000653598		1.83653	4.20321e-05
1.86264	0.000144734		1.7826	6.58959e-05		1.78989	0.000685344		1.82794	2.12294e-07
1.85404	9.97484e-05		1.77438	0.000183187		1.78164	0.000655794		1.81966	-2.45189e-05
1.8459	5.58644e-05		1.76639	0.000177838		1.77365	0.000662766		1.81158	-0.000100724
1.83741	6.76002e-05		1.75783	0.000249287		1.76507	0.000589581		1.8031	-0.000124531
1.82911	-1.90724e-05		1.7495	0.000173799		1.75675	0.000598812		1.79486	-5.13466e-05
1.82099	2.53348e-05		1.74095	0.00012125		1.74825	0.000563659		1.78622	-2.92235e-05
1.81237	7.205e-05		1.73269	0.000121164		1.73998	0.000703822		1.77798	1.55461e-05
1.80417	0.000144495		1.72466	0.000228358		1.73194	0.000752116		1.76989	3.89738e-05
1.7956	0.000144282		1.71611	0.000267226		1.72336	0.00071369		1.7614	5.50871e-05
1.78738	7.1291e-05		1.70775	0.000303684		1.71501	0.000750835		1.75312	-7.83465e-05
1.77939	7.4197e-05		1.69946	0.000348472		1.70677	0.000718926		1.74465	-8.23659e-05
1.77082	-1.52112e-05		1.69119	0.000236464		1.69844	0.000711354		1.73641	-0.000143797
1.7625	5.45378e-05		1.68297	0.000276422		1.69021	0.00066998		1.72827	-5.17702e-05
1.75392	6.64929e-05		1.67444	0.000179605		1.68168	0.000742268		1.71976	-4.11158e-05
1.7457	0.000161611		1.66599	0.000263759		1.67328	0.000737518		1.71133	5.10686e-05
1.73766	0.000138361		1.65775	0.000301127		1.66509	0.000823491		1.7029	2.5754e-05
1.72912	4.82442e-05		1.64943	0.000407643		1.65668	0.000867713		1.69464	-2.41023e-05
1.72078	5.61352e-05		1.64127	0.000428856		1.64845	0.000760303		1.68662	-8.52621e-05
1.71243	-1.84133e-06		1.63285	0.000451336		1.64007	0.000778716		1.67818	-7.82372e-05
1.70417	0.000108632		1.62442	0.000455975		1.63166	0.000781967		1.6697	-6.7816e-05
1.69597	7.84242e-05		1.61617	0.000406293		1.62349	0.000864419		1.66131	-4.47437e-05
1.68745	0.000153861		1.60774	0.000360644		1.61501	0.000812201		1.65296	-3.6089e-05
1.679	8.93984e-05		1.59952	0.000438962		1.60673	0.000897038		1.6449	-6.19613e-06
1.6707	0.000137853		1.59107	0.00051237		1.59831	0.000860632		1.6364	-1.88315e-05
1.6624	0.00010768		1.58268	0.000578071		1.58994	0.000889697		1.62799	-6.49217e-05
1.65428	4.62099e-05		1.57468	0.000645362		1.58199	0.000888052		1.61984	-8.91462e-05
1.64585	9.63526e-05		1.56617	0.000672747		1.57346	0.000883297		1.61141	-1.23443e-05
1.63738	2.92065e-05		1.55786	0.000637036		1.56508	0.000855001		1.60324	-7.55032e-05
1.62912	0.000190385		1.54935	0.000696324		1.55661	0.000880834		1.5947	-5.53384e-06
1.62074	0.00013488		1.54099	0.000674446		1.54824	0.00100218		1.58626	-5.77472e-06
1.61255	0.000265359		1.53303	0.000726865		1.54032	0.000947997		1.57813	-6.80625e-05
1.60409	0.000161108		1.5244	0.000855056		1.53168	0.001013		1.56964	6.62827e-06
1.59569	0.000141331		1.51612	0.000923241		1.52333	0.000996901		1.56153	-8.14185e-05
1.58764	0.000159942		1.50775	0.00104172		1.51504	0.000979687		1.55308	-3.30643e-05
1.57917	0.000169047		1.4994	0.00117591		1.50666	0.00100121		1.54468	-7.18318e-05
1.57087	0.000212821		1.49139	0.00127061		1.49864	0.00113735		1.53657	-1.40559e-05
1.56237	0.000240667		1.48273	0.00135006		1.48999	0.00110523		1.52794	-2.927e-05
1.55397	0.000246763		1.47441	0.00143039		1.48163	0.00120961		1.5198	5.23098e-05
1.54599	0.000256473		1.46603	0.00155362		1.47333	0.00134907		1.51128	3.01479e-05
1.53739	0.000331564		1.45766	0.00175163		1.46494	0.00135202		1.50293	-4.61077e-05
1.52914	0.000319971		1.44977	0.00196637		1.45703	0.00157201		1.49504	-1.06471e-05
1.52074	0.00041704		1.4412	0.00215271		1.44845	0.00150049		1.48644	7.34767e-06
1.51239	0.000433229		1.43281	0.00236592		1.44005	0.00168008		1.47816	7.16631e-05
1.50436	0.000530746		1.42439	0.00254779		1.43172	0.00174012		1.46958	5.50763e-05
1.49571	0.000487333		1.41599	0.00267243		1.42325	0.00193248		1.4613	0.000117251
1.48744	0.000587906		1.40801	0.00301157		1.41526	0.00205431		1.4533	0.000167512
1.47897	0.000699093		1.3994	0.00306646		1.40666	0.00218762		1.44468	0.00025162
1.47069	0.000741661		1.39107	0.00342464		1.39831	0.00243008		1.43643	0.000239677
1.46278	0.000882687		1.3828	0.00359289		1.39012	0.00256579		1.42798	0.00023397
1.45417	0.000897407		1.37446	0.00394244		1.38173	0.00280474		1.41972	0.000159274
1.44582	0.000957814		1.36632	0.00415516		1.37355	0.00295737		1.41162	0.000267285
1.43735	0.00104661		1.3577	0.00444875		1.36492	0.00301481		1.40303	0.000354375
1.42899	0.00118407		1.34936	0.00475418		1.35663	0.00318677		1.39469	0.000388241
1.42103	0.0013039		1.34112	0.00503796		1.34845	0.00346333		1.38623	0.000567236
1.4124	0.00137528		1.33277	0.00540341		1.34005	0.00364992		1.37801	0.000584678
1.40408	0.00155275		1.3246	0.00563687		1.33182	0.00393263		1.37	0.000675908
1.39577	0.00159182		1.31612	0.00592877		1.32334	0.00419372		1.36151	0.000660448
1.38749	0.00171149		1.30776	0.00626562		1.31505	0.00454314		1.35307	0.000749944
1.37934	0.00187446		1.29954	0.00659024		1.30687	0.0047944		1.34462	0.000882693
1.37073	0.00192709		1.29109	0.00695331		1.29836	0.00506158		1.33632	0.000872052
1.36236	0.00216844		1.28283	0.00739632		1.29006	0.00535575		1.32822	0.00104338
1.35406	0.00224282		1.27435	0.00769661		1.2816	0.00567657		1.31972	0.00119262
1.34577	0.00243342		1.26601	0.00829147		1.27328	0.00605955		1.31129	0.00125927
1.33763	0.00262682		1.25798	0.00868175		1.26528	0.00643568		1.30314	0.00141608
1.32914	0.00274377		1.24954	0.00914068		1.2568	0.00690855		1.29478	0.00136184
1.32075	0.00294591		1.24112	0.00977469		1.24837	0.00726751		1.28652	0.00151182
1.31247	0.00308263		1.23267	0.0104402		1.23992	0.00772957		1.27801	0.00159494
1.3041	0.00340813		1.22434	0.0109087		1.2316	0.00814871		1.26962	0.00178365
1.29586	0.00361882		1.21632	0.0116706		1.22359	0.00865955		1.26151	0.00188338
1.28738	0.00398034		1.2078	0.0122083		1.21505	0.00927692		1.25305	0.00219129
1.27902	0.00435498		1.19943	0.0126991		1.20667	0.00981504		1.24485	0.00244922
1.27098	0.004624		1.19114	0.013488		1.19842	0.0103112		1.23641	0.00257092
1.26252	0.00498712		1.18277	0.0143068		1.19005	0.0109706		1.22802	0.00282155
1.25416	0.00528903		1.17471	0.0151692		1.18199	0.0116354		1.21991	0.00306011
1.24567	0.00575436		1.16611	0.0161167		1.17338	0.0122262		1.21134	0.00340631
1.23731	0.0062505		1.1577	0.0170447		1.16494	0.0129273		1.2031	0.0037512
1.22931	0.00679731		1.14934	0.0181748		1.15667	0.0136719		1.19459	0.00411931
1.22079	0.00735366		1.14097	0.0192744		1.14825	0.0144762		1.18626	0.00432065
1.21245	0.00791205		1.13305	0.0203454		1.14028	0.0152136		1.17836	0.00473413
1.20411	0.00854775		1.12451	0.0215008		1.13175	0.0160602		1.16975	0.00509312
1.19575	0.00910384		1.1161	0.0228971		1.12336	0.0169714		1.16145	0.00550838
1.18771	0.00973773		1.10777	0.0242697		1.1151	0.0178729		1.15293	0.00606645
1.1791	0.0104425		1.09931	0.0257586		1.10657	0.0188338		1.14456	0.00656748
1.17074	0.0112191		1.09131	0.0274503		1.09855	0.0197828		1.13664	0.00711536
1.16231	0.0120061		1.08271	0.0290695		1.08994	0.0208881		1.12801	0.00764453
1.15396	0.0127023		1.07439	0.0309057		1.08166	0.0219391		1.11974	0.0082601
1.14607	0.0136658		1.06629	0.032852		1.0736	0.0233676		1.11142	0.00889603
1.13751	0.0144587		1.05778	0.0346479		1.06506	0.0246378		1.10304	0.00949033
1.1291	0.0154517		1.04964	0.0365914		1.05685	0.0256224		1.09499	0.0102481
1.12072	0.0165496		1.04103	0.0386796		1.04824	0.0270071		1.08635	0.0109088
1.11229	0.0177043		1.03271	0.0410825		1.03999	0.0282772		1.07803	0.0116184
1.10434	0.0188442		1.02455	0.0433831		1.03189	0.0297645		1.06963	0.0124033
1.09571	0.0200233		1.01603	0.0458897		1.02331	0.03148		1.06131	0.0131648
1.08743	0.021293		1.00788	0.0484578		1.01512	0.0332278		1.05329	0.0140449
1.07923	0.0227186		0.999389	0.0506748		1.00663	0.0348492		1.04476	0.0150127
1.07077	0.024327		0.991108	0.0533248		0.998359	0.0369302		1.0364	0.0159329
1.06263	0.0258122		0.982922	0.0564637		0.990237	0.039028		1.02799	0.0170167
1.05403	0.0275535		0.974396	0.0596056		0.981678	0.041278		1.01967	0.018148
1.04571	0.0292491		0.966169	0.0630171		0.973414	0.0435288		1.01158	0.0193592
1.03749	0.0309145		0.957608	0.0667494		0.964868	0.0457515		1.00301	0.0207216
1.02904	0.032935		0.949397	0.0702404		0.95665	0.0484563		0.994672	0.022177
1.02092	0.034949		0.941378	0.0744339		0.948642	0.051501		0.986519	0.0237356
1.01239	0.0372531		0.932918	0.0788396		0.940169	0.0545834		0.978144	0.0253376
1.00411	0.039399		0.924493	0.0830699		0.931742	0.0580567		0.969845	0.0267534
0.995865	0.0419581		0.915945	0.0874392		0.92322	0.0616901		0.961302	0.0287935
0.987411	0.044737		0.907695	0.0922145		0.91497	0.0656537		0.952963	0.0308258
0.97919	0.0474304		0.89964	0.097166		0.906912	0.0700036		0.944863	0.0329259
0.970604	0.0503566		0.891145	0.102291		0.898405	0.0737791		0.936375	0.0353159
0.962399	0.0535268		0.882724	0.107909		0.889951	0.078062		0.928104	0.0378305
0.954352	0.0567942		0.874419	0.113345		0.881703	0.0826898		0.919699	0.0402518
0.945877	0.060358		0.866126	0.119391		0.8734	0.0877621		0.911372	0.0431095
0.937514	0.064147		0.857983	0.125829		0.865216	0.0929274		0.903231	0.0461909
0.928957	0.0678395		0.849428	0.132191		0.856685	0.0986484		0.894704	0.049456
0.920687	0.0724071		0.840992	0.139089		0.84826	0.104093		0.886373	0.0525237
0.912657	0.0769399		0.832736	0.146228		0.840052	0.110495		0.877953	0.0559753
0.904115	0.0817035		0.82439	0.153675		0.831668	0.116976		0.869631	0.059956
0.895734	0.0867653		0.816338	0.161281		0.823559	0.124236		0.861663	0.0640251
0.887411	0.0920149		0.807893	0.169959		0.81514	0.131698		0.853168	0.0683106
0.879113	0.0966914		0.799417	0.178454		0.806683	0.14031		0.844739	0.0730811
0.870983	0.102466		0.791154	0.187516		0.798475	0.148507		0.836323	0.0783615
0.862447	0.108734		0.782689	0.197061		0.789945	0.157431		0.827942	0.0839702
0.854014	0.115513		0.774595	0.207273		0.781821	0.166708		0.819978	0.0898777
0.845716	0.122649		0.766033	0.21694		0.773288	0.176752		0.811354	0.0966625
0.837362	0.130345		0.757666	0.227		0.764923	0.186512		0.802983	0.103246
0.829344	0.138052		0.749652	0.238684		0.75696	0.196702		0.794764	0.110628
0.820873	0.146091		0.741132	0.250199		0.748389	0.208322		0.78636	0.117958
0.812412	0.154524		0.732919	0.262215		0.740141	0.220156		0.778295	0.126076
0.804099	0.163996		0.724332	0.27602		0.731569	0.233696		0.769669	0.134958
0.795674	0.173544		0.71597	0.289623		0.723236	0.246721		0.761274	0.143824
0.787627	0.183961		0.707976	0.30391		0.715289	0.260333		0.753088	0.153991
0.77906	0.195243		0.699404	0.318521		0.706677	0.274885		0.744644	0.163921
0.770666	0.205991		0.691234	0.334191		0.69844	0.289127		0.736639	0.17483
0.762597	0.21744		0.682757	0.351259		0.690005	0.305467		0.728107	0.185866
0.754116	0.22965		0.674416	0.368292		0.681698	0.321213		0.719731	0.197812
0.745943	0.242345		0.666366	0.385023		0.673646	0.337763		0.711454	0.210576
0.737371	0.256109		0.657729	0.403904		0.665024	0.356249		0.702975	0.224596
0.728972	0.269608		0.649487	0.420928		0.656702	0.374899		0.694874	0.238614
0.720942	0.283677		0.640953	0.440914		0.648241	0.395046		0.686303	0.253575
0.71238	0.298881		0.63267	0.460417		0.639933	0.41387		0.677979	0.268898
0.704256	0.314821		0.624712	0.479427		0.631961	0.433066		0.669885	0.28535
0.695753	0.331711		0.61616	0.500653		0.623412	0.453874		0.661409	0.303182
0.68742	0.347679		0.607834	0.521963		0.615102	0.474903		0.653192	0.320773
0.679316	0.364218		0.599305	0.545072		0.606584	0.497097		0.644582	0.340523
0.670729	0.382179		0.591027	0.566946		0.598302	0.520014		0.63633	0.35979
0.662503	0.400069		0.583034	0.589722		0.59025	0.541602		0.628239	0.379454
0.653973	0.419454		0.574449	0.613182		0.581698	0.565657		0.619742	0.399113
0.645685	0.436889		0.566101	0.636427		0.573345	0.589114		0.611451	0.41977
0.637703	0.455996		0.557794	0.660103		0.565112	0.613298		0.603007	0.44203
0.629144	0.478528		0.549484	0.685018		0.556786	0.638221		0.594746	0.46442
0.620845	0.499057		0.54133	0.709944		0.548558	0.663175		0.5866	0.48751
0.61226	0.521103		0.532767	0.736891		0.540009	0.688819		0.578061	0.510574
0.604007	0.543835		0.524349	0.762398		0.531589	0.71473		0.56969	0.533966
0.596026	0.565429		0.516046	0.788469		0.523409	0.741835		0.561222	0.558939
0.58745	0.589398		0.507709	0.815455		0.515013	0.769141		0.552945	0.583919
0.579105	0.612632		0.499628	0.843572		0.506806	0.796659		0.544963	0.609239
0.570748	0.637041		0.491168	0.872729		0.498388	0.825995		0.53651	0.636121
0.562501	0.661434		0.482743	0.901331		0.490015	0.853777		0.528039	0.663545
0.554324	0.685099		0.474485	0.930862		0.481814	0.882482		0.519622	0.691492
0.545761	0.711055		0.466078	0.96127		0.473353	0.910973		0.511268	0.720217
0.537347	0.737056		0.457873	0.991956		0.465097	0.940831		0.503242	0.748819
0.529016	0.7643		0.44939	1.02342		0.456617	0.97241		0.494722	0.778833
0.520715	0.790875		0.441031	1.0546		0.448287	1.00384		0.486328	0.807862
0.512619	0.815276		0.433002	1.08457		0.440291	1.03425		0.478127	0.836839
0.504194	0.842967		0.424505	1.11566		0.431777	1.06607		0.469744	0.867765
0.495736	0.871926		0.416206	1.14737		0.423447	1.09799		0.461583	0.897785
0.487414	0.901429		0.407684	1.17953		0.414934	1.13088		0.453034	0.929981
0.479054	0.931551		0.39936	1.21215		0.406596	1.16379		0.444622	0.962188
0.470895	0.960902		0.391333	1.24428		0.39861	1.19585		0.436443	0.993451
0.462402	0.991943		0.382749	1.2781		0.390037	1.2294		0.428009	1.02639
0.454037	1.02273		0.374455	1.31109		0.381689	1.26274		0.419863	1.05885
0.445976	1.05278		0.36606	1.34542		0.373351	1.29618		0.411401	1.09352
0.437486	1.08345		0.357772	1.38065		0.365022	1.33085		0.403037	1.12812
0.429224	1.1152		0.349715	1.41437		0.356974	1.36453		0.39487	1.16214
0.420694	1.14747		0.341083	1.45089		0.348358	1.40116		0.386322	1.19817
0.412334	1.1799		0.332771	1.48637		0.339986	1.43665		0.378159	1.232
0.40429	1.21161		0.324344	1.52225		0.331644	1.47227		0.369656	1.26705
0.395741	1.2452		0.31602	1.55898		0.323282	1.50919		0.361303	1.3028
0.387482	1.27807		0.3081	1.59402		0.315344	1.54411		0.353358	1.33752
0.379076	1.31216		0.299516	1.63132		0.30677	1.58171		0.344781	1.37499
0.370751	1.34658		0.291161	1.66806		0.298398	1.61816		0.336501	1.41113
0.362676	1.37944		0.282669	1.70561		0.290017	1.6545		0.327916	1.44863
0.354072	1.41535		0.27434	1.74371		0.281599	1.69211		0.319602	1.48615
0.34578	1.44999		0.266321	1.78036		0.273573	1.7282		0.311601	1.5223
0.337325	1.48456		0.257742	1.81981		0.264973	1.76754		0.302999	1.56114
0.329	1.51899		0.249402	1.85751		0.256652	1.80528		0.294764	1.59758
0.321106	1.5532		0.241133	1.89516		0.248456	1.84287		0.286309	1.63577
0.312521	1.59067		0.232779	1.93418		0.240051	1.88203		0.278054	1.67415
0.304173	1.6269		0.224673	1.97178		0.231903	1.91951		0.26999	1.71193
0.295636	1.66384		0.216043	2.01223		0.223271	1.95971		0.261346	1.75153
0.287321	1.70107		0.207699	2.05092		0.21496	1.99826		0.253036	1.78921
0.279345	1.73665		0.199474	2.0893		0.206806	2.03683		0.244598	1.82831
0.270724	1.7753		0.191103	2.12812		0.198364	2.07654		0.236354	1.86687
0.262414	1.81239		0.182967	2.16567		0.19019	2.11471		0.228348	1.90463
0.254074	1.84992		0.174467	2.20561		0.181672	2.15499		0.219839	1.94476
0.245785	1.88823		0.166128	2.2447		0.173396	2.19428		0.211399	1.98337
0.237673	1.92566		0.15787	2.28368		0.165188	2.23348		0.202975	2.02234
0.229055	1.96571		0.149435	2.3235		0.156709	2.27333		0.194647	2.06182
0.220708	2.00346		0.141162	2.3627		0.148395	2.31264		0.18657	2.10083
0.212405	2.04127		0.132668	2.40302		0.139909	2.35318		0.178042	2.14202
0.204081	2.07942		0.124315	2.4428		0.131616	2.39321		0.169636	2.18207
0.19599	2.11662		0.116308	2.48205		0.123589	2.43236		0.161444	2.22213
0.187475	2.15612		0.107878	2.52312		0.115152	2.47342		0.153097	2.2634
0.179115	2.19477		0.0994694	2.56372		0.106719	2.51438		0.144876	2.30428
0.170828	2.23362		0.0909932	2.60543		0.0982609	2.55618		0.136376	2.34627
0.162405	2.27343		0.082653	2.64652		0.0899353	2.59776		0.12794	2.38763
0.154197	2.31226		0.0746551	2.68657		0.0819285	2.63813		0.119813	2.42825
0.145688	2.35267		0.0661364	2.72832		0.0733881	2.67982		0.111359	2.46987
0.137335	2.39196		0.0577922	2.76887		0.0650034	2.7204		0.103191	2.51035
0.129273	2.43101		0.0494668	2.80965		0.0567596	2.76085		0.0947628	2.55193
0.120875	2.47167		0.0410857	2.85137		0.0483732	2.80263		0.0863519	2.59378
0.112517	2.51225		0.0330341	2.89199		0.0402834	2.84344		0.0782158	2.63492
0.104001	2.55385		0.0244348	2.93471		0.0316896	2.88592		0.0696759	2.67761
0.0956528	2.59472		0.0160468	2.97578		0.0232952	2.92726		0.0614228	2.7191
0.0876398	2.63436		0.011884	2.99582		0.0150144	2.96866		0.0529411	2.76149
0.0791073	2.67544		0.0109322	2.99773		0.00916386	2.99683		0.0445945	2.80366
0.0708084	2.7155		0.010268	2.99809		0.00855589	2.99863		0.0367022	2.84452
0.0624421	2.75636		0.0097084	2.99839		0.00807023	2.99767		0.0281005	2.88823
0.0540676	2.79804		0.00923324	2.99868		0.00739837	2.99803		0.0197964	2.93024
0.0460174	2.83866		0.00883961	2.99892		0.00683069	2.99877		0.0112634	2.97321
0.0374053	2.88102		0.00881028	2.99893		0.00647378	2.99905		0.0062809	2.99842
0.029074	2.92214		0.00848293	2.99908		0.00618935	2.99905		0.0059886	2.99938
0.020668	2.96385		0.00819826	2.99911		0.00591183	2.99906		0.00568342	2.99805
0.0138512	2.99645		0.0079391	2.99913		0.00563288	2.99916		0.00512624	2.99795
0.0132241	2.9992		0.00767589	2.9992		0.00539851	2.99921		0.00453877	2.99867
0.0128562	2.99743		0.00745416	2.99926		0.00516629	2.99926		0.0041573	2.99909
0.0120554	2.99787		0.00723791	2.99931		0.00495505	2.99949		0.00387859	2.9992
0.0114336	2.99873		0.00704622	2.99934		0.00480294	2.99951		0.00364161	2.9992
0.0110223	2.99904		0.00686049	2.99939		0.00463796	2.9995		0.00340724	2.9992
0.0107319	2.99906		0.00668883	2.99941		0.00449514	2.99948		0.0031774	2.99929
0.0104418	2.99903		0.00652623	2.99943		0.00434637	2.99951		0.00296974	2.99936
0.0101352	2.99918		0.00637722	2.99946		0.00420475	2.99956		0.00277901	2.99942
0.00989246	2.99927		0.0062263	2.99946		0.00407863	2.99957		0.00262594	2.99947
0.00966239	2.9993		0.00608945	2.99948		0.00394607	2.9996		0.00246286	2.99949
0.00945592	2.99936		0.00595784	2.99951		0.00382495	2.9996		0.00230646	2.99955
0.00928378	2.99936		0.0058167	2.99953		0.00372028	2.99964		0.00218892	2.99958
0.0090971	2.99943		0.00568557	2.99959		0.00360703	2.99962		0.00207067	2.99958
0.00893235	2.99946		0.00557494	2.9996		0.00351024	2.99963		0.00193477	2.99956
0.00877309	2.99949		0.00547123	2.9996		0.00341392	2.99965		0.00182676	2.99961
0.00863147	2.99949		0.00535107	2.99961		0.00331068	2.99967		0.00170708	2.99967
0.00849199	2.99951		0.00526381	2.99961		0.00320601	2.9997		0.00160956	2.99968
0.00835729	2.99956		0.00514865	2.99964		0.00313401	2.99971		0.00151801	2.99967
0.00823879	2.99958		0.00504041	2.99966		0.00304341	2.99971		0.00142479	2.99964
0.00812364	2.99959		0.00496292	2.99967		0.00296235	2.99973		0.00132632	2.99965
0.00800538	2.9996		0.00486898	2.99968		0.00289392	2.99974		0.00123119	2.9997
0.00790453	2.99961		0.00478554	2.9997		0.00281143	2.99974		0.00115657	2.99972
0.00779891	2.99961		0.00469613	2.99971		0.00274277	2.99974		0.00106597	2.99975
0.0077014	2.99961		0.00460291	2.99973		0.00267291	2.99974		0.00100923	2.99974
0.00759792	2.99965		0.004529	2.99972		0.00260448	2.99974		0.000941753	2.99972
0.00749469	2.9997		0.00445318	2.99971		0.00254083	2.99975		0.000852346	2.99969
0.00741744	2.99968		0.00437665	2.99972		0.00247002	2.99978		0.000766516	2.99973
0.00734115	2.99968		0.00430942	2.99972		0.0024097	2.99979		0.000694513	2.99976
0.0072484	2.99967		0.00422668	2.99973		0.00234556	2.99978		0.000636816	2.99977
0.00716257	2.9997		0.00414109	2.99977		0.00229645	2.99978		0.000576258	2.99977
0.00709391	2.99974		0.00407481	2.99978		0.00223517	2.99977		0.000501633	2.99976
0.00702524	2.99973		0.00402379	2.99977		0.00217414	2.99977		0.000447035	2.99978
0.00696492	2.9997		0.00394583	2.99979		0.00211692	2.99978		0.000386953	2.99979
0.00688004	2.99971		0.00388551	2.99978		0.00206566	2.99981		0.000321627	2.9998
0.00680709	2.99972		0.00382066	2.99979		0.00199962	2.99982		0.000274897	2.99979
0.00674558	2.99974		0.00375986	2.9998		0.00196695	2.99982		0.000219584	2.99982
0.00666618	2.99974		0.00370431	2.9998		0.00190187	2.99982		0.000156879	2.99982
0.00661302	2.99975		0.00364733	2.99979		0.00186038	2.9998		0.000109196	2.99981
0.0065434	2.99975		0.00359273	2.99979		0.00181246	2.99979		4.98295e-05	2.99981
0.00648069	2.99977		0.00353241	2.99981		0.00176382	2.99981		9.29832e-06	2.99982
0.00642371	2.99976		0.00346255	2.99982		0.00171971	2.99982		0	2.99974
0.00636697	2.99979		0.00342083	2.99983		0.00166416	2.99983		4.76837e-07	2.9996
0.00631022	2.99978		0.00336075	2.99984		0.00162435	2.99984		4.52995e-06	2.99944
0.00625801	2.99976		0.0033164	2.99982		0.00158143	2.99984		1.04904e-05	2.99928
0.00620461	2.99976		0.00326753	2.99982		0.00153399	2.99985		1.04904e-05	2.99911
0.0061512	2.99978		0.00322008	2.99984		0.00149107	2.99984		1.64509e-05	2.99893
0.00607657	2.99982		0.0031662	2.99984		0.00146532	2.99984		1.85966e-05	2.99876
0.00602913	2.99982		0.00311422	2.99985		0.00142908	2.99984		1.74046e-05	2.99857
0.00598955	2.99981		0.00306201	2.99985		0.00136805	2.99985		2.16961e-05	2.99838
0.00593948	2.99981		0.00302744	2.99983		0.00134492	2.99983		2.09808e-05	2.9982
0.0059011	2.9998		0.00298309	2.99979		0.00130081	2.99984		2.21729e-05	2.99809
0.00585175	2.99979		0.00292277	2.9998		0.00125408	2.99986		1.85966e-05	2.99808
0.00579667	2.99982		0.00286818	2.99983		0.00122118	2.99987		2.24113e-05	2.99806
0.00575614	2.99983		0.0028162	2.99985		0.00118423	2.99987
0.00570631	2.99984		0.00276041	2.99988		0.00114131	2.99987
0.00565743	2.99984		0.00272322	2.99988		0.00111008	2.99986
0.00562954	2.99984		0.00269151	2.99988		0.00108671	2.99985
0.00557971	2.99983		0.00264883	2.99987		0.0010438	2.99985
0.00554585	2.99981		0.00261736	2.99985		0.0010159	2.99984
0.00551343	2.99981		0.00258613	2.99984		0.000977755	2.99985
0.00546026	2.99983		0.00252986	2.99985		0.000940323	2.99986
0.00542188	2.99985		0.00250006	2.99984		0.000903368	2.99989
0.00538683	2.99986		0.00244784	2.99987		0.000862598	2.99989
0.00533795	2.99987		0.00241089	2.99989		0.000846624	2.99989
0.00530457	2.99987		0.0023756	2.99988		0.000815153	2.99989
0.00526834	2.99987		0.0023284	2.99989		0.000784874	2.99988
0.00523734	2.99986		0.00229669	2.99989		0.000762939	2.99987
0.00519753	2.99987		0.00226784	2.99986		0.000734806	2.99987
0.00516176	2.99986		0.00222373	2.99988		0.000693083	2.99987
0.00513363	2.99985		0.00219917	2.99987		0.000672102	2.99987
0.0050869	2.99986		0.00215316	2.99988		0.000630617	2.99986
0.00505018	2.99988		0.00211453	2.99989		0.000611782	2.99987
0.00503254	2.99989		0.0020833	2.99989		0.000577927	2.99986
0.00498962	2.99987		0.00204706	2.99988		0.000537634	2.99989
0.0049746	2.99988		0.00201607	2.99989		0.000515461	2.99988
0.00494218	2.99988		0.00199509	2.99989		0.000488997	2.99989
0.00490832	2.99987		0.0019474	2.99989		0.000453711	2.99991
0.00486898	2.99989		0.00192165	2.99989		0.00041914	2.99992
0.00484014	2.9999		0.00189042	2.99988		0.000401735	2.99991
0.00482249	2.9999		0.00185227	2.99989		0.000377417	2.9999
0.0047853	2.99989		0.00181365	2.9999		0.000364304	2.99988
0.00475407	2.99989		0.00179648	2.99989		0.000332117	2.99988
0.00473309	2.99988		0.0017705	2.99989		0.000304222	2.99988
0.00469494	2.99987		0.00172305	2.99988		0.000282049	2.99987
0.00467968	2.99989		0.00169539	2.9999		0.000261307	2.99988
0.0046308	2.99991		0.0016675	2.99989		0.000229836	2.9999
0.00460887	2.99992		0.0016396	2.99991		0.000192404	2.9999
0.00458694	2.99992		0.00160098	2.9999		0.000171661	2.99992
0.00456715	2.99992		0.00158715	2.99992		0.000146151	2.99992
0.00453663	2.9999		0.00154996	2.99991		0.000134706	2.99991
0.00450659	2.99989		0.00152111	2.99993		0.000112534	2.99989
0.00447989	2.99989		0.00149107	2.99992		9.27448e-05	2.9999
0.00445676	2.9999		0.00146294	2.99992		6.27041e-05	2.99988
0.0044322	2.99991		0.00145578	2.9999		4.29153e-05	2.99987
0.00439882	2.99992		0.00140977	2.9999		1.38283e-05	2.99988
0.0043788	2.99991		0.00139689	2.9999		3.33786e-06	2.99986
0.00435686	2.9999		0.00136662	2.9999		9.53674e-07	2.99984
0.0043304	2.9999		0.0013411	2.99991		0	2.9998
0.00430465	2.99991		0.00131345	2.99992		0	2.99972
0.00426841	2.99991		0.00127363	2.99991		2.14577e-06	2.99965
0.00425553	2.99992		0.00125837	2.99991		7.15256e-07	2.99958
0.00423408	2.99992		0.00122499	2.99991		6.67572e-06	2.99952
0.00421405	2.99992		0.00119591	2.99993		1.19209e-06	2.99951
0.00418878	2.99992		0.00116491	2.99993		4.52995e-06	2.9995
0.00415611	2.99992		0.00115418	2.99993
0.00413609	2.99992		0.00111938	2.99991
0.00411654	2.99992		0.00110769	2.99991
0.00409675	2.99992		0.0010798	2.9999
0.00407434	2.99992		0.00104618	2.99992
0.00405073	2.99992		0.00102186	2.99991
0.00403285	2.99992		0.00100112	2.99993
0.00400496	2.99993		0.000972748	2.99991
0.00398993	2.99992		0.000961304	2.99991
0.00397372	2.99993		0.000935793	2.99991
0.00393581	2.99993		0.000908136	2.99992
0.00392032	2.99993		0.000876665	2.99993
0.00390601	2.99994		0.000853062	2.99994
0.00387836	2.99993		0.000833511	2.99994
0.00386095	2.99992		0.000812769	2.99994
0.00383925	2.99992		0.000795364	2.99993
0.00381708	2.99992		0.000766039	2.99994
0.00380754	2.99992		0.000756979	2.99992
0.00377965	2.99993		0.000735044	2.99992
0.0037632	2.99994		0.000711441	2.99993
0.0037322	2.99994		0.000694513	2.99994
0.00371456	2.99993		0.000657082	2.99994
0.00369382	2.99994		0.000645876	2.99993
0.00367308	2.99993		0.000624657	2.99994
0.00366473	2.99992		0.000612974	2.99993
0.00364256	2.99992		0.000582218	2.99993
0.00361705	2.99993		0.000573635	2.99993
0.00359726	2.99994		0.000544786	2.99994
0.00357413	2.99994		0.000531673	2.99993
0.00356722	2.99994		0.000508547	2.99993
0.00354743	2.99993		0.000495672	2.99994
0.00352907	2.99994		0.000469208	2.99993
0.00351858	2.99993		0.000443459	2.99992
0.00347924	2.99993		0.000432968	2.99994
0.00346613	2.99995		0.000413656	2.99993
0.00345111	2.99994		0.000391483	2.99994
0.00343466	2.99995		0.000374079	2.99993
0.00342894	2.99995		0.000356436	2.99994
0.00341034	2.99997		0.000339985	2.99994
0.00338459	2.99997		0.000314951	2.99995
0.00336599	2.99996		0.00030303	2.99994
0.0033617	2.99996		0.000281811	2.99995
0.00334644	2.99995		0.000271559	2.99995
0.00332212	2.99994		0.000247717	2.99995
0.00331402	2.99994		0.000219345	2.99993
0.00330734	2.99993		0.000211477	2.99992
0.00327563	2.99994		0.000191689	2.99993
0.00326419	2.99994		0.000177383	2.99992
0.00324583	2.99994		0.000148773	2.99993
0.0032258	2.99995		0.00013566	2.99993
0.00322104	2.99995		0.000113726	2.99995
0.00319791	2.99995		9.84669e-05	2.99994
0.00317931	2.99995		8.32081e-05	2.99996
0.00317597	2.99994		6.24657e-05	2.99996
0.00314784	2.99995		5.55515e-05	2.99996
0.00312948	2.99996		3.60012e-05	2.99996
0.00310969	2.99995		1.85966e-05	2.99995
0.00310278	2.99996		8.10623e-06	2.99995
0.00308061	2.99997		3.33786e-06	2.99992
0.00308251	2.99995		0	2.99987
0.00306201	2.99995		3.33786e-06	2.99982
0.00305176	2.99995		4.29153e-06	2.99978
0.00303364	2.99995		2.6226e-06	2.99972
0.00301552	2.99996		2.14577e-06	2.99966
0.00300765	2.99996		5.72205e-06	2.99961
0.00299358	2.99996		9.29832e-06	2.99956
0.0029726	2.99996		6.67572e-06	2.99949
0.00296688	2.99995		2.38419e-06	2.99942
0.00295067	2.99996		9.53674e-06	2.99937
0.00292492	2.99996		9.53674e-06	2.99931
0.00291491	2.99995		5.96046e-06	2.99924
0.00290847	2.99994		1.09673e-05	2.99917
0.00289512	2.99994		1.0252e-05	2.99912
0.0028789	2.99995		1.35899e-05	2.99905
0.00286317	2.99996		1.4782e-05	2.99897
0.00285196	2.99995		1.16825e-05	2.99892
0.00284004	2.99996		1.4782e-05	2.99885
0.00281119	2.99996		8.34465e-06	2.9988
0.00280666	2.99995		1.90735e-06	2.99871
0.0027926	2.99995		1.0252e-05	2.99866
0.00278449	2.99996		8.34465e-06	2.9986
0.00276828	2.99996		1.14441e-05	2.99852
0.0027535	2.99995		1.14441e-05	2.99846
0.00274181	2.99996		9.53674e-06	2.99845
0.00273585	2.99997		6.67572e-06	2.99844
0.00271583	2.99996		1.14441e-05	2.99844
0.00269175	2.99996
0.00268674	2.99997
0.00267529	2.99997
0.002666	2.99996
0.00265241	2.99997
0.00264287	2.99997
0.002635	2.99996
0.00262046	2.99995
0.00261497	2.99996
0.00260592	2.99997
0.00258732	2.99996
0.00257325	2.99997
0.00256181	2.99997
0.00255466	2.99996
0.00254655	2.99997
0.00253725	2.99996
0.00252795	2.99996
0.00251651	2.99995
0.00250459	2.99994
0.00249076	2.99994
0.00247812	2.99995
0.00246167	2.99996
0.00244451	2.99996
0.00243378	2.99997
0.00242138	2.99996
0.00241065	2.99997
0.00239444	2.99997
0.00238967	2.99997
0.00238633	2.99996
0.0023725	2.99996
0.00234771	2.99997
0.00233865	2.99997
0.00232935	2.99997
0.00232005	2.99996
0.00231647	2.99996
0.00230503	2.99996
0.00229096	2.99996
0.00227833	2.99996
0.00227118	2.99995
0.00225616	2.99996
0.00224352	2.99996
0.0022316	2.99996
0.00221086	2.99997
0.00220156	2.99997
0.00219846	2.99997
0.00219321	2.99997
0.00217152	2.99997
0.00216556	2.99996
0.00215387	2.99997
0.00214911	2.99997
0.00213552	2.99997
0.00212717	2.99998
0.00211692	2.99997
0.00211453	2.99996
0.00209045	2.99997
0.00208426	2.99998
0.00207496	2.99997
0.00207043	2.99996
0.00206351	2.99997
0.00205421	2.99996
0.00204968	2.99995
0.00203562	2.99997
0.00201917	2.99998
0.00201583	2.99997
0.00200915	2.99997
0.002002	2.99999
0.00197864	2.99997
0.00196719	2.99998
0.00195193	2.99996
0.00195432	2.99996
0.00194621	2.99996
0.0019424	2.99997
0.00193429	2.99996
0.00191259	2.99996
0.00191379	2.99996
0.00190091	2.99996
0.00189638	2.99996
0.0018847	2.99997
0.00186729	2.99997
0.0018568	2.99997
0.00184965	2.99998
0.00184131	2.99998
0.00182557	2.99997
0.00181484	2.99997
0.00181293	2.99996
0.00180912	2.99996
0.0018034	2.99998
0.00178814	2.99997
0.00177336	2.99998
0.00176311	2.99999
0.00174904	2.99998
0.00174642	2.99998
0.00173712	2.99998
0.0017314	2.99998
0.00171804	2.99996
0.00171161	2.99995
0.00169992	2.99996
0.00169086	2.99996
0.00168467	2.99996
0.00167823	2.99996
0.0016675	2.99998
0.00165129	2.99997
0.00164294	2.99997
0.0016315	2.99999
0.00162649	2.99999
0.00161433	2.99997
0.00160933	2.99997
0.00160003	2.99997
0.00159788	2.99996
0.00159073	2.99996
0.00157785	2.99996
0.00156999	2.99996
0.00156045	2.99995
0.00155139	2.99997
0.00154543	2.99998
0.00153947	2.99998
0.00151658	2.99998
0.00150371	2.99998
0.0014987	2.99999
0.00149083	2.99998
0.00148058	2.99998
0.00148153	2.99998
0.00147557	2.99997
0.00146794	2.99995
0.00145984	2.99996
0.00145268	2.99996
0.00143766	2.99998
0.00142837	2.99997
0.00141788	2.99998
0.00140619	2.99998
0.00139236	2.99998
0.00139093	2.99999
0.0013876	2.99998
0.00137711	2.99998
0.00136662	2.99998
0.00136542	2.99998
0.00136065	2.99998
0.00134563	2.99998
0.00134277	2.99998
0.00133181	2.99996
0.00132012	2.99996
0.00131917	2.99997
0.00131679	2.99996
0.00130296	2.99997
0.00129557	2.99997
0.00128675	2.99998
0.00126338	2.99998
0.0012598	2.99998
0.00124836	2.99998
0.00124502	3
0.00124121	2.99999
0.00123787	2.99999
0.00122833	2.99998
0.00122237	2.99998
0.00121236	2.99997
0.00120902	2.99997
0.00120306	2.99996
0.00119591	2.99997
0.00118232	2.99998
0.0011785	2.99997
0.00116611	2.99998
0.00116706	2.99997
0.00115991	2.99998
0.00114608	2.99998
0.00113797	2.99999
0.00113082	2.99997
0.00112486	2.99998
0.00111008	2.99998
0.00111008	2.99998
0.00110888	2.99999
0.0010972	2.99999
0.00108695	3
0.00108886	2.99999
0.00108576	2.99999
0.00107765	2.99998
0.00107527	2.99997
0.00106359	2.99996
0.00106359	2.99997
0.00106239	2.99997
0.00105214	2.99996
0.00103712	2.99996
0.00102305	2.99997
0.00101256	2.99997
0.000995159	2.99997
0.000995874	2.99997
0.000993967	2.99997
0.000987053	2.99998
0.000977516	2.99999
0.000966072	2.99998
0.000960112	2.99999
0.000952244	3
0.000952244	3
0.000948668	2.99998
0.000940561	3.00001
0.000945091	2.99999
0.000939369	2.99998
0.000936985	2.99996
0.000927687	2.99998
0.000907898	2.99995
0.000902176	2.99995
0.000896692	2.99995
0.000885963	2.99997
0.000877857	2.99995
0.000873089	2.99996
0.000861406	2.99997
0.000858068	2.99999
0.000846624	2.99998
0.000840664	3
0.000834942	3
0.000834942	3
0.000826597	2.99999
0.000826597	2.99999
0.000818253	3
0.000813723	3
0.000813007	2.99999
0.000809193	2.99999
0.000795364	2.99999
0.000799894	2.99999
0.000784874	2.99998
0.000782967	2.99998
0.000774622	2.99998
0.000764132	2.99996
0.000764132	2.99996
0.000755787	2.99996
0.000751257	2.99996
0.000741959	2.99998
0.000733852	2.99997
0.000730515	2.99998
0.000719786	2.99997
0.000717402	2.99998
0.000714064	2.99998
0.000703335	2.99997
0.000701189	2.99998
0.000693083	3
0.000688791	2.99999
0.000681639	3
0.000669956	2.99999
0.000667334	2.99999
0.00066638	2.99998
0.00066185	2.99999
0.00065732	2.99998
0.000644445	2.99998
0.000641108	2.99997
0.000631571	2.99997
0.000623465	2.99996
0.000622272	2.99998
0.000622272	2.99997
0.000617504	2.99999
0.000602722	2.99999
0.000602484	2.99999
0.000591993	3
0.000590086	3
0.000581741	3
0.000578165	2.99998
0.000579119	2.99999
0.000576735	2.99999
0.000575781	2.99997
0.000565529	2.99998
0.000554085	2.99997
0.000550508	2.99997
0.000537872	2.99998
0.000526905	2.99997
0.000522375	2.99997
0.000519037	2.99997
0.000509739	2.99996
0.000507116	2.99997
0.000498056	2.99998
0.000492573	2.99999
0.000492334	2.99999
0.000478268	3
0.00047636	2.99999
0.000473499	2.99998
0.000461817	2.99999
0.000462055	2.99999
0.000461102	2.99999
0.000459671	2.99999
0.000458956	2.99999
0.000451565	2.99999
0.000440121	2.99997
0.000437737	2.99999
0.000421762	2.99998
0.000416994	2.99999
0.000414371	2.99998
0.000413418	2.99999
0.000412464	2.99998
0.000407696	2.99998
0.000405312	2.99998
0.000397921	2.99999
0.000391245	2.99998
0.000384331	2.99998
0.000377417	2.99998
0.000372887	2.99998
0.00036931	2.99999
0.00036335	2.99999
0.000365734	2.99997
0.000364304	2.99999
0.000357389	2.99999
0.000352859	2.99999
0.000341654	2.99998
0.000341415	2.99999
0.000339985	2.99998
0.000335693	2.99997
0.000326395	2.99998
0.000316858	2.99997
0.000315666	2.99996
0.000309706	2.99998
0.000297785	2.99999
0.000290394	2.99998
0.000280857	2.99999
0.000278711	2.99999
0.000273943	2.99998
0.00026679	2.99998
0.000263453	2.99999
0.000259876	2.99999
0.000252008	2.99998
0.000249863	2.99998
0.000237942	2.99999
0.00023365	3.00001
0.000231028	3
0.000227451	3.00001
0.000228643	2.99999
0.000225067	2.99999
0.000220299	2.99998
0.000218391	2.99998
0.000213385	2.99998
0.000205994	2.99997
0.000198364	2.99997
0.000190496	2.99996
0.000188112	2.99997
0.000184536	2.99999
0.000178814	2.99998
0.000170946	3
0.000164509	3
0.000150919	3.00001
0.000156879	3.00001
0.000157833	3
0.000144243	2.99999
0.000141382	2.99999
0.000139236	2.99998
0.000134706	2.99999
0.000134706	2.99998
0.000132322	2.99998
0.000135899	2.99998
0.000132322	2.99998
0.000126362	3
0.000120401	2.99999
0.000112534	2.99998
0.000113726	2.99999
0.000104189	3
0.000102282	2.99999
9.72748e-05	3
9.87053e-05	3
9.5129e-05	2.99999
9.08375e-05	2.99999
9.05991e-05	3
8.9407e-05	3
8.91685e-05	2.99999
8.82149e-05	3
8.70228e-05	2.99999
8.46386e-05	2.99998
8.46386e-05	2.99998
8.22544e-05	2.99998
6.60419e-05	2.99998
6.07967e-05	2.99997
5.43594e-05	2.99998
4.17233e-05	2.99997
3.60012e-05	2.99997
2.90871e-05	2.99996
2.16961e-05	2.99997
1.85966e-05	2.99995
1.85966e-05	2.99996
1.23978e-05	2.99997
3.09944e-06	2.99999
8.10623e-06	2.99998
0	2.99998
1.35899e-05	2.99997
1.74046e-05	2.99996
9.53674e-06	2.99995
1.14441e-05	2.99995
1.16825e-05	2.99991
1.26362e-05	2.99992
1.04904e-05	2.9999
1.26362e-05	2.99989
1.0252e-05	2.99987
1.38283e-05	2.99986
1.52588e-05	2.99986
1.0252e-05	2.99986
1.14441e-05	2.99985
