# Supplementary material for: Programming mechanics in knitted materials, stitch by stitch
Source: Nat Commun. 2024 Mar 23;15:2622. doi: 10.1038/s41467-024-46498-z (PMC10960873; doi:10.1038/s41467-024-46498-z)
Supplement: Supplementary file 3 — Source Data [file 41467_2024_46498_MOESM3_ESM.zip › SourceData/Source Data for Supplementary Information/FigS4data.xlsx]

## Sheet: Sheet1
For plot Supplementary Figure 4d
Acrylic Yarn	Bending modulus 10 cm yarn (mN mm^2)	Bending modulus 15 cm yarn (mN mm^2)	Bending modulus 20 cm yarn (mN mm^2)	Bending modulus 25 cm yarn (mN mm^2)
	41.1741	47.2958	51.121	45.1711
	44.0722	41.5526	51.9559	38.156
	47.849	44.8174	41.1295	39.015
	41.6613	34.5794	40.0575	52.055
	59.1886	44.6715	52.4831	45.0722
Average (mN mm^2)	46.789	42.5833	47.3494	43.8939
Standard Deviation (mN mm^2)	7.41746	4.91641	6.19796	5.62028
For plot Supplementary Figure 4h
Cotton yarn	Bending modulus 10 cm yarn (mN mm^2)	Bending modulus 15 cm yarn (mN mm^2)	Bending modulus 20 cm yarn (mN mm^2)	Bending modulus 25 cm yarn (mN mm^2)
	76.556	51.2711	45.4722	66.7332
	59.6792	76.4127	61.8356	63.0623
	72.4007	63.9041	48.189	56.9195
	67.7429	93.4411	99.7541	52.361
	64.3794	103.992	130.928	61.2374
Average (mN mm^2)	68.1516	77.8042	77.2358	60.0627
Standard Deviation (mN mm^2)	6.61186	21.3861	37.0126	5.56931
