# Supplementary material for: Programming mechanics in knitted materials, stitch by stitch
Source: Nat Commun. 2024 Mar 23;15:2622. doi: 10.1038/s41467-024-46498-z (PMC10960873; doi:10.1038/s41467-024-46498-z)
Supplement: Supplementary file 3 — Source Data [file 41467_2024_46498_MOESM3_ESM.zip › SourceData/Source Data for Supplementary Information/TableS2data.xlsx]

## Sheet: Sheet1
	Machine Knit Stockinette		Machine Knit Garter		Machine Knit Rib		Machine Knit Seed				Hand Knit Stockinette		Hand Knit Garter		Hand Knit Rib		Hand Knit Seed
	Yarn Diameter (mm)	Yarn Per Stitch (mm)	Yarn Diameter (mm)	Yarn Per Stitch (mm)	Yarn Diameter (mm)	Yarn Per Stitch (mm)	Yarn Diameter (mm)	Yarn Per Stitch (mm)			Yarn Diameter (mm)	Yarn Per Stitch (mm)	Yarn Diameter (mm)	Yarn Per Stitch (mm)	Yarn Diameter (mm)	Yarn Per Stitch (mm)	Yarn Diameter (mm)	Yarn Per Stitch (mm)
	1.49	11.12	2.12	10.56	2.32	23.49	2.23	15.15			2.15	18.23	2.27	18.57	2.74	17.81	2.94	18.64
	1.26	11.12	1.97	10.06	2.32	16.18	2.37	14.59			2.04	17.87	2.7	17.89	2.37	19.12	2.76	17.55
	1.54	12.42	1.92	10.57	2.3	15.41	2.38	16.73			2.17	17.93	2.48	16.43	2.27	17.68	1.8	18.7
	1.61	11.62	2	10.57	2.57	15.25	2.56	15.46			2.16	18.18	2.32	17.9	2.61	18.62	2.78	16.76
	1.51	12.23	2.11	10.54	2.49	15.18	2.31	16.22			2.22	18.04	2.63	18.73	2.51	18.17	2.29	18.24
	1.34	11.9	2.05	10.7	2.18	16.84	2.32	15.25			2.1	15.16	2.45	18.54	2.4	18.43	2.67	16.57
	1.54	11.21	2.06	9.98	2.36	15.48	2.4	16.56			2.17	17.3	2.32	16.9	2.14	18.38	2.72	19.59
	1.49	12.1	2.11	10.72	2.28	16.9	2.41	15.17			1.83	18.01	2.41	18.71	2.65	18.9	2.86	17.15
	1.42	12.45	2.23	10.23	2.24	15.61	2.37	14.96			2.28	19.47	2.65	18.68	2.35	16.58	3.3	17.99
	1.59	10.7	2.05	10.8	2.5	16.11	2.31	15.67			2.19	16.37	2.32	18.54	2.69	18.6	2.66	17.84
	1.51	11.86	2.04	9.85	2.03	15.4	2.46	15.98			2.22	17.77	2.38	17.16	2.62	16.82	2.73	21.87
	1.5	11.12	2.13	10.58	2.49	15.96	2.73	15.69			2.3	18	2.23	16.89	2.18	18.83	2.78	17.08
	1.27	11.67	2.07	10.42	2.24	14.8	2.33	14.47			2.04	18.08	2.31	17.27	2.49	17.99	3.05	18.82
	1.38	11.35	2.07	10.34	2.33	16	2.23	15.35			2.52	18.81	2.45	19.19	2.14	18.35	2.79	18.89
	1.69	11.17	2.09	10.32	2.43	15.32	2.42	15.36			2.02	16.96		18.9	2.99	16.66	2.99	17.95
	1.31	12.48	2.07	10.83	2.09	15.98	2.35	15.86				18.95		17.44	2.41	18.5	2.98	18.61
	1.52	10.92	2.33	10.84	2.34	15.6	2.34	16.41				18.83		18.02	2.9	19.99	3.01	17.9
	1.46	10.97	1.94	10.41	2.44	15.82	2.19	13.8				17.86		17.01	2.36	20.85	3.02	18.44
	1.51	10.77	2.26	10.68	2.43	15.45	2.36	17.14				18.65		18.37		17.13	2.6	18.53
	1.66	11.13	2.05	10.74	2.53	16.49	2.26	14.57				18.51		19		18.4		17.79
	1.4	10.38	2.03	10.62	2.38	15.47	2.42	16.64				17.98		17.71		17.44		18.74
	1.46	10.94	1.93	10.67	2.31	15.59	2.38	14.54				17.88		17.97		16.72		16.94
	1.4	10.75	2.09	10.71	2.18	15.22	2.55	15.22				18.27		19.12		19.35		20.24
	1.48	10.68	2.07	10.87	2.62	15.94	2.5	15.2				17.07		18.84		17.41		17.05
		10.65		11	2.27	17.18	2.46	15.39				16.07				18.13		18.17
		11.66		10.5		16.14		16.04								20.32		19.35
		10.68		10.74		15.99		15.27								18.41		19.19
		11.65		10.5				15.57								18.38		20.43
		10.23						16.42								17.06		18.65
		10.73						15.88								17.77		17.36
		11.1						16.02								18.34		16.75
								15.22								18.8		18.55
								16.39								19.09		18.71
								16.74								17.26
								15.23								18.47
								15.15								18.2
								16.67								18.38
								15.48								18.79
								16.46								18.2
								16.2								19.91
								16.47								17.04
																18.45
																19.32
																18.57
																18.88
Average (mm)	1.4725	11.2826	2.07458	10.5482	2.3468	16.1037	2.3856	15.6729		Average (mm)	2.16067	17.85	2.42286	18.0742	2.49	18.3222	2.77526	18.3345
Standard Deviation (mm)	0.111209	0.623356	0.0970423	0.273049	0.145308	1.57929	0.117121	0.749704		Standard Deviation (mm)	0.154201	0.950609	0.147566	0.811472	0.246481	0.951604	0.319329	1.15219
