# Supplementary material for: Programming mechanics in knitted materials, stitch by stitch
Source: Nat Commun. 2024 Mar 23;15:2622. doi: 10.1038/s41467-024-46498-z (PMC10960873; doi:10.1038/s41467-024-46498-z)
Supplement: Supplementary file 3 — Source Data [file 41467_2024_46498_MOESM3_ESM.zip › SourceData/Source Data for Supplementary Information/TableS3data.xlsx]

## Sheet: Sheet1
	Stockinette		Garter		Rib		Seed
	Yarn Diameter (mm)	Yarn Per Stitch (mm)	Yarn Diameter (mm)	Yarn Per Stitch (mm)	Yarn Diameter (mm)	Yarn Per 2 Stitches (mm)	Yarn Diameter (mm)	Yarn Per Stitch (mm)
	1.39	11.42	1.28	16.15	1.49	36.58	1.23	16.47
	1.39	12.36	1.74	16.97	1.35	35.48	1.66	18.26
	1.25	11.36	1.26	15.88	1.34	36.77	1.34	16.87
	1.22	13.07	1.88	15.72	1.37	34.88	1.66	18.26
	1.55	12.84	1.83	14.88	1.34	34.27	1.52	16.45
	1.23	11.53	1.47	16.42	1.47	35.94	1.42	17.7
	1.21	12.38	1.73	16.69	1.46	36.45	1.38	16.2
	1.22	12.03	1.46	16.49	1.45	35.94	1.56	18.41
	1.28	12.93	1.58	16.09	1.27	35.78	1.51	16.93
	1.35	12.09	1.62	15.54	1.3	37.12	1.58	19.84
		11.84		16.28		35.5		16.22
		12.75		15.79		35.95		18.24
		12.95		15.8				16.65
		12.37						16.06
								17.77
								16.14
								18.7
								16.1
								17.82
Average (mm)	1.309	12.28	1.585	16.0538	1.384	17.9442	1.486	17.3205
Standard Deviation (mm)	0.110096	0.588035	0.216243	0.54373	0.0774884	0.400635	0.141044	1.10225
