# Supplementary material for: Programming mechanics in knitted materials, stitch by stitch
Source: Nat Commun. 2024 Mar 23;15:2622. doi: 10.1038/s41467-024-46498-z (PMC10960873; doi:10.1038/s41467-024-46498-z)
Supplement: Supplementary file 3 — Source Data [file 41467_2024_46498_MOESM3_ESM.zip › SourceData/Source Data for Supplementary Information/Tables_S10_S17.xlsx]

## Sheet: TableS10
Table S10
	Y_x (N/mm)	Y_y (N/mm)	nu_yx	nu_xy
Stockinette (experiment)	0.165 +- 0.011	0.753 +- 0.034	0.444 +- 0.005	0.430 +- 0.015
Stockinette (simulation)	0.182	0.684	0.453	0.202
Garter (experiment)	0.223 +- 0.021	0.056 +- 0.015	0.481 +- 0.004	0.150 +- 0.003
Garter (simulation)	0.2	0.03	0.504	0.407
Rib (experiment)	0.010 +- 0.006	0.119 +- 0.012	0.208 +- 0.001	0.294 +- 0.006
Rib (simulation)	0.022	0.129	0.2	0.461
Seed (experiment)	0.070 +- 0.007	0.019 +- 0.001	0.471 +- 0.004	0.138 +- 0.002
Seed (simulation)	0.103	0.046	0.373	0.515

## Sheet: TableS17
Table S17
	Y_x (N/mm)	Y_y (N/mm)	nu_yx	nu_xy
Stockinette (experiment)	0.165 +- 0.011	0.753 +- 0.034	0.444 +- 0.005	0.430 +- 0.015
Stockinette (simulation)	0.182	0.684	0.453	0.202
Stockinette (RS model)	0.21	0.528	N/A	N/A
Garter (experiment)	0.223 +- 0.021	0.056 +- 0.015	0.481 +- 0.004	0.150 +- 0.003
Garter (simulation)	0.2	0.03	0.504	0.407
Garter (RS model)	0.275	0.106	N/A	N/A
Rib (experiment)	0.010 +- 0.006	0.119 +- 0.012	0.208 +- 0.001	0.294 +- 0.006
Rib (simulation)	0.022	0.129	0.2	0.461
Rib (RS model)	0.024	0.109	N/A	N/A
Seed (experiment)	0.070 +- 0.007	0.019 +- 0.001	0.471 +- 0.004	0.138 +- 0.002
Seed (simulation)	0.103	0.046	0.373	0.515
Seed (RS model)	0.077	0.029	N/A	N/A

## Sheet: Stockinette (Acrylic) exp
Raw data for generating table S10 (stockinette)
Stockinette (x-stretch) data				Stockinette (x-stretch) data -- bin-averaged				Stockinette (y-stretch) data				Stockinette (y-stretch) data -- bin-averaged
strain (xx)	strain (yy)	stress (xx) [N/mm]		strain (xx)	strain (yy)	stress (xx) [N/mm]		strain (xx)	strain (yy)	stress (yy) [N/mm]		strain (xx)	strain (yy)	stress (yy) [N/mm]
0	0	0		0	0	0		0	0	0		0	0	0
7.24801e-06	-2.09535e-05	0		0.0320585	-0.00251092	0.00812278		3.0389e-05	1.5095e-05	0		-0.011364	0.0106648	0.00802855
1.44998e-05	-4.19027e-05	0		0.0641903	-0.00461683	0.0149354		6.07796e-05	3.02085e-05	0		-0.0222784	0.0216256	0.0157957
2.17554e-05	-6.28475e-05	0		0.0958347	-0.00657462	0.0212688		9.11718e-05	4.53405e-05	0		-0.032635	0.0332246	0.0231824
2.90148e-05	-8.37881e-05	0		0.128216	-0.0115736	0.0283545		0.000121565	6.04909e-05	0		-0.042671	0.0452314	0.030829
-0.000669748	-0.000363939	0		0.158253	-0.0214493	0.0362331		0.000151961	7.56597e-05	0		-0.0497205	0.0589347	0.0396264
-0.00136841	-0.000643944	0		0.189222	-0.0316312	0.0443561		0.000182358	9.0847e-05	0		-0.0569288	0.0727063	0.0486223
-0.00206697	-0.000923801	0		0.219015	-0.0426564	0.0531517		0.000212756	0.000106053	0		-0.0638669	0.0865962	0.0576954
-0.00276544	-0.00120351	0		0.248899	-0.0544616	0.0623031		0.000243156	0.000121277	0		-0.0694915	0.101088	0.0683035
-0.00278163	-0.00128959	0		0.278705	-0.0675505	0.0719837		0.000231442	0.000110117	0		-0.0753856	0.115474	0.0794198
-0.00279782	-0.00137567	0		0.306363	-0.0833248	0.0836505		0.000219729	9.89694e-05	0		-0.0812729	0.129865	0.0909835
-0.00281401	-0.00146174	0		0.335253	-0.0971424	0.095837		0.000208016	8.78335e-05	0		-0.0873369	0.144177	0.103882
-0.0028302	-0.0015478	0		0.364034	-0.111475	0.110811		0.000196304	7.67095e-05	0		-0.0934516	0.158608	0.116889
-0.00288334	-0.00139609	0		0.392292	-0.127121	0.127814		0.000184591	6.55973e-05	0		-0.0989649	0.173004	0.131991
-0.00293644	-0.00124427	0		0.421809	-0.139429	0.146807		0.000172879	5.44972e-05	0		-0.104414	0.187539	0.147322
-0.00298952	-0.00109234	0		0.449937	-0.155015	0.171736		0.000161167	4.34089e-05	0		-0.11011	0.202029	0.16494
-0.00304256	-0.000940294	0		0.480336	-0.165938	0.199534		0.000149456	3.23325e-05	0		-0.115806	0.216566	0.182978
-0.00122269	-4.54344e-05	0		0.509667	-0.178827	0.235337		0.000151279	-2.34785e-05	0		-0.121329	0.231027	0.204465
0.000597283	0.000849463	0		0.539027	-0.191816	0.277944		0.000153102	-7.9252e-05	0		-0.126771	0.245585	0.227616
0.00241735	0.0017444	0		0.568472	-0.204644	0.334364		0.000154925	-0.000134988	0		-0.132329	0.260087	0.254281
0.0042375	0.00263937	0		0.597992	-0.2175	0.404646		0.000156749	-0.000190687	0		-0.138123	0.274527	0.284582
0.0124366	0.00387992	0.00105175						0.000158572	-0.000246348	0
0.0165361	0.00450023	0.00225376						0.000160395	-0.000301971	0
0.0206356	0.00512056	0.00375627						0.000162218	-0.000357558	0
0.0217963	0.00557117	0.00510852						0.000164042	-0.000413106	0
0.024119	0.00647238	0.00706178						0.000164828	-0.000501489	0
0.0255146	0.00740491	0.00856429						0.000165614	-0.000589871	0
0.0259876	0.00836922	0.00916529						0.0001664	-0.000678252	0
0.0262269	0.0088516	0.00916529						0.000167186	-0.000766632	0
0.0258013	0.00826119	0.00811354						0.000167973	-0.000855012	0
0.0255887	0.007966	0.00766278						0.000168759	-0.000943391	0
0.0257374	0.00773723	0.00691153						0.000169546	-0.00103177	0
0.0260987	0.00780365	0.00676128						0.000170333	-0.00112015	0
0.02646	0.00787008	0.00661103						0.000174086	-0.00110515	0
0.0268213	0.0079365	0.00646078						0.000177839	-0.00109014	0
0.026936	0.00769188	0.00631053						0.000181593	-0.00107512	0
0.0270508	0.00744741	0.00631053						0.000185346	-0.0010601	0
0.0271656	0.00720307	0.00631053						0.000189099	-0.00104507	0
0.0272601	0.00687911	0.00631053						0.000192853	-0.00103003	0
0.0272403	0.00679935	0.00631053						0.000196606	-0.00101498	0
0.027221	0.0067196	0.00631053						0.000200359	-0.000999927	0
0.0272022	0.00663986	0.00631053						0.00019787	-0.00101316	0
0.0277857	0.00682273	0.00616028						0.000195382	-0.00102639	0
0.028078	0.00691416	0.00616028						0.000192893	-0.00103962	0
0.0283706	0.0070056	0.00616028						0.000190404	-0.00105284	0
0.0284049	0.00708476	0.00616028						0.000187916	-0.00106607	0
0.0284734	0.00724322	0.00601003						0.000185428	-0.0010793	0
0.0285077	0.00732252	0.00601003						0.00018294	-0.00109253	0
0.0285331	0.00739621	0.00601003						0.000180452	-0.00110576	0
0.0285587	0.00746992	0.00601003						-0.000842501	-9.05519e-05	0
0.0285845	0.00754364	0.00601003						-0.00288819	0.00194011	0
0.0286105	0.00761737	0.00601003						-0.00391093	0.00295555	0
0.0284637	0.00726784	0.00585978						-0.0049336	0.00397108	0.000938819
0.0283907	0.00709308	0.00585978						-0.00697872	0.00600237	0.00333802
0.028318	0.00691831	0.00585978						-0.00858848	0.00822368	0.00385959
0.028361	0.00708556	0.00585978						-0.00976308	0.0106348	0.0104313
0.0284043	0.00725281	0.00585978						-0.0103504	0.0118404	0.0114745
0.0284479	0.00742005	0.00585978						-0.0109376	0.0130459	0.0185678
0.0284918	0.0075873	0.00585978						-0.0115249	0.0142515	0.0143952
0.0284971	0.00732405	0.00585978						-0.0121122	0.0154571	0.0144995
0.0285024	0.00706081	0.00585978						-0.0126994	0.0166627	0.0144995
0.0285078	0.00679758	0.00585978						-0.0127003	0.0165898	0.0144995
0.0285131	0.00653436	0.00585978						-0.0127047	0.0162255	0.0186721
0.0285017	0.00655145	0.00585978						-0.0127055	0.0161526	0.0113701
0.0284907	0.00656857	0.00585978						-0.0127064	0.0160798	0.0113701
0.02848	0.00658573	0.00585978						-0.0126887	0.0162703	0.0111615
0.0284698	0.00660292	0.00585978						-0.012671	0.0164607	0.0111615
0.028574	0.00663294	0.00585978						-0.0126532	0.0166512	0.0111615
0.0286783	0.00666296	0.00585978						-0.0126355	0.0168418	0.0110572
0.0287827	0.00669299	0.00585978						-0.0126178	0.0170323	0.0110572
0.028887	0.00672303	0.00585978						-0.0126	0.0172229	0.0110572
0.0284269	0.00649088	0.00585978						-0.0125823	0.0174135	0.0110572
0.0279672	0.00625879	0.00585978						-0.0125646	0.0176042	0.0110572
0.0275079	0.00602678	0.00585978						-0.0125652	0.0176588	0.0110572
0.027049	0.00579484	0.00585978						-0.0125659	0.0177135	0.0110572
0.0274596	0.00594791	0.00585978						-0.0125665	0.0177681	0.0110572
0.0278704	0.006101	0.00585978						-0.0125672	0.0178227	0.0110572
0.0282812	0.00625412	0.00585978						-0.0125679	0.0178774	0.0110572
0.0286923	0.00640726	0.00585978						-0.0125685	0.017932	0.0110572
0.0286737	0.00650958	0.00585978						-0.0125692	0.0179867	0.0110572
0.0286551	0.00661191	0.00585978						-0.0125699	0.0180413	0.0110572
0.0286365	0.00671425	0.00585978						-0.0125688	0.0180144	0.0110572
0.0286179	0.0068166	0.00585978						-0.0125678	0.0179875	0.0110572
0.0286501	0.00685892	0.00585978						-0.0125667	0.0179606	0.0110572
0.0286823	0.00690124	0.00585978						-0.0125657	0.0179338	0.0110572
0.0287145	0.00694356	0.00585978						-0.0125647	0.0179069	0.0109529
0.0287467	0.00698589	0.00585978						-0.0125636	0.0178801	0.0109529
0.0284788	0.00695131	0.00585978						-0.0125626	0.0178533	0.0109529
0.0282108	0.00691685	0.00585978						-0.0125615	0.0178265	0.0109529
0.0279428	0.0068825	0.00585978						-0.0125612	0.0178051	0.0109529
0.0276748	0.00684827	0.00585978						-0.0125609	0.0177838	0.0109529
0.0277294	0.00714572	0.00585978						-0.0125606	0.0177624	0.0109529
0.0277841	0.00744366	0.00585978						-0.0125603	0.0177411	0.0109529
0.0278387	0.00774207	0.00585978						-0.01256	0.0177198	0.0109529
0.0278933	0.00804096	0.00585978						-0.0125597	0.0176985	0.0109529
0.0280551	0.00798961	0.00585978						-0.0125594	0.0176772	0.0109529
0.0282168	0.00793828	0.00585978						-0.0125591	0.0176559	0.0109529
0.0283786	0.00788699	0.00585978						-0.0125547	0.0176313	0.0109529
0.0285404	0.00783573	0.00585978						-0.0125504	0.0176066	0.0109529
0.0286143	0.00785238	0.00585978						-0.0125461	0.017582	0.0109529
0.0286883	0.00786903	0.00585978						-0.0125418	0.0175574	0.0109529
0.0287622	0.00788568	0.00585978						-0.0125374	0.0175328	0.0109529
0.0288362	0.00790234	0.00585978						-0.0125331	0.0175082	0.0109529
0.0311427	0.00823888	0.00585978						-0.0125288	0.0174836	0.0109529
0.0334493	0.00857549	0.00585978						-0.0125245	0.0174591	0.0109529
0.0357558	0.00891219	0.00585978						-0.0125021	0.0174808	0.0109529
0.0380624	0.00924897	0.00570953						-0.0124797	0.0175025	0.0109529
0.0438652	0.00953245	0.00676128						-0.0124573	0.0175241	0.0109529
0.046767	0.00967419	0.00781304						-0.0124349	0.0175459	0.0109529
0.0496689	0.00981593	0.00781304						-0.0124125	0.0175676	0.0109529
0.0497669	0.00935853	0.0117196						-0.0123901	0.0175893	0.0109529
0.0498651	0.00890114	0.0118698						-0.0123677	0.017611	0.0109529
0.0499636	0.00844374	0.0118698						-0.0123453	0.0176328	0.0109529
0.0500623	0.00798635	0.00450752						-0.0123691	0.017621	0.0109529
0.050401	0.00795136	0.0120201						-0.012393	0.0176093	0.0109529
0.0507398	0.00791645	0.0120201						-0.0124168	0.0175976	0.0109529
0.0514176	0.00784689	0.0117196						-0.0124406	0.0175859	0.0109529
0.0525834	0.00836135	0.0118698						-0.0124645	0.0175742	0.0109529
0.0531663	0.00861859	0.0111186						-0.0124883	0.0175625	0.0109529
0.0537492	0.00887584	0.0111186						-0.0125122	0.0175508	0.0109529
0.0567752	0.00810769	0.0109683						-0.012536	0.0175391	0.0109529
0.0628275	0.00657231	0.0109683						-0.0125938	0.0176235	0.0109529
0.0658539	0.00580508	0.0115693						-0.0126515	0.0177079	0.0109529
0.0688273	0.00426753	0.0136728						-0.0127093	0.0177923	0.0109529
0.0718011	0.0027313	0.0160768						-0.0127671	0.0178767	0.0109529
0.0714783	0.00180783	0.0175793						-0.0128248	0.0179611	0.0109529
0.0713708	0.00150001	0.0175793						-0.0128826	0.0180455	0.0109529
0.0721128	0.00267106	0.0154758						-0.0129403	0.0181299	0.0109529
0.0723602	0.00306141	0.0295994						-0.0129981	0.0182143	0.0109529
0.0716566	0.00301077	0.0135226						-0.0129536	0.0180909	0.0109529
0.0713049	0.00298546	0.0133723						-0.0129091	0.0179675	0.0109529
0.0709531	0.00296014	0.0132221						-0.0128646	0.017844	0.0109529
0.0709066	0.00348002	0.0132221						-0.0128201	0.0177207	0.0109529
0.0708603	0.00399989	0.0130718						-0.0127756	0.0175973	0.0109529
0.0708141	0.00451977	0.0130718						-0.0127311	0.0174739	0.0109529
0.070768	0.00503964	0.0129216						-0.0126866	0.0173505	0.0109529
0.0707368	0.00529428	0.0129216						-0.012642	0.0172271	0.0109529
0.070706	0.00554892	0.0130718						-0.0126844	0.0173302	0.0109529
0.0706754	0.00580358	0.0130718						-0.0127267	0.0174333	0.0109529
0.0706452	0.00605824	0.0130718						-0.012769	0.0175364	0.0109529
0.0701342	0.00602757	0.0127713						-0.0128112	0.0176395	0.0109529
0.0696232	0.00599691	0.0129216						-0.0128534	0.0177425	0.0109529
0.0691122	0.00596626	0.0129216						-0.0128955	0.0178456	0.0109529
0.0686013	0.00593562	0.0129216						-0.0129376	0.0179487	0.0109529
0.0694503	0.00586294	0.0129216						-0.0129796	0.0180518	0.0109529
0.0702993	0.00579037	0.0129216						-0.0140063	0.0195358	0.0109529
0.0711484	0.00571794	0.0129216						-0.0150329	0.0210197	0.0109529
0.0719975	0.00564562	0.0129216						-0.0160596	0.0225037	0.0109529
0.0716311	0.00477354	0.0129216						-0.0191394	0.0269558	0.0138737
0.0712648	0.00390153	0.0129216						-0.0201661	0.0284398	0.0138737
0.0708984	0.00302958	0.0129216						-0.0211696	0.0301175	0.0198195
0.0705321	0.0021577	0.0129216						-0.0211465	0.0303111	0.0208626
0.0707202	0.00196074	0.0129216						-0.0211233	0.0305047	0.0216972
0.0709082	0.00176379	0.0129216						-0.0211002	0.0306983	0.0216972
0.0710963	0.00156685	0.0129216						-0.0210771	0.0308919	0.0216972
0.0712844	0.00136991	0.0129216						-0.021054	0.0310855	0.0216972
0.0713664	0.00141097	0.0129216						-0.0210078	0.0314727	0.0201325
0.0714485	0.00145204	0.0129216						-0.0210228	0.0314661	0.0201325
0.0715305	0.0014931	0.0129216						-0.0210377	0.0314595	0.0201325
0.0716126	0.00153417	0.0129216						-0.0210527	0.0314529	0.0200281
0.071487	0.00150286	0.0129216						-0.0210677	0.0314463	0.0200281
0.0713616	0.00147156	0.0129216						-0.0210826	0.0314397	0.0199238
0.0712361	0.00144026	0.0129216						-0.0210976	0.0314331	0.0199238
0.0711107	0.00140896	0.0129216						-0.0211126	0.0314266	0.0199238
0.0711036	0.00138834	0.0129216						-0.0211275	0.03142	0.0198195
0.0710964	0.00136773	0.0129216						-0.0210079	0.0312073	0.0196109
0.0710893	0.00134715	0.0129216						-0.0209481	0.031101	0.0196109
0.0710822	0.00132658	0.0129216						-0.0208883	0.0309946	0.0196109
0.0707466	0.00145257	0.0129216						-0.0208285	0.0308883	0.0195066
0.0704112	0.00157861	0.0129216						-0.0207687	0.030782	0.0195066
0.0700762	0.00170469	0.0129216						-0.0207089	0.0306757	0.0195066
0.0697415	0.00183083	0.0129216						-0.020649	0.0305694	0.0195066
0.0705715	0.0017156	0.0129216						-0.0206268	0.0305585	0.0195066
0.0714014	0.00160037	0.0129216						-0.0206045	0.0305476	0.0195066
0.0722313	0.00148514	0.0129216						-0.0205823	0.0305367	0.0195066
0.0730613	0.00136992	0.0129216						-0.02056	0.0305259	0.0195066
0.0729237	0.00121343	0.0129216						-0.0205378	0.030515	0.0195066
0.0727862	0.00105695	0.0129216						-0.0205155	0.0305041	0.0195066
0.0726486	0.000900468	0.0129216						-0.0204933	0.0304933	0.0195066
0.0725111	0.000743985	0.0129216						-0.020471	0.0304824	0.0195066
0.0719973	0.000808973	0.0129216						-0.0205168	0.0305662	0.0195066
0.0714836	0.000874042	0.0129216						-0.0205626	0.0306501	0.0195066
0.0709698	0.000939192	0.0129216						-0.0206083	0.030734	0.0195066
0.0704561	0.00100442	0.0129216						-0.0206541	0.0308178	0.0194023
0.0707299	0.00107635	0.0127713						-0.0206999	0.0309017	0.0194023
0.0710038	0.00114827	0.0127713						-0.0207457	0.0309856	0.0194023
0.0712777	0.0012202	0.0127713						-0.0207915	0.0310695	0.0194023
0.0715517	0.00129214	0.0127713						-0.0208372	0.0311534	0.0194023
0.0716183	0.00196659	0.0127713						-0.0208156	0.031139	0.0194023
0.071685	0.00264104	0.0127713						-0.020794	0.0311246	0.0194023
0.0717516	0.00331549	0.0127713						-0.0207724	0.0311102	0.0194023
0.0718183	0.00398994	0.0127713						-0.0207508	0.0310958	0.0194023
0.0717883	0.00454401	0.0127713						-0.0207292	0.0310814	0.0194023
0.0717582	0.00509809	0.0127713						-0.0207075	0.031067	0.0194023
0.0717282	0.00565218	0.0127713						-0.0206859	0.0310526	0.0194023
0.0716982	0.00620627	0.0127713						-0.0206643	0.0310382	0.0194023
0.0719895	0.00637969	0.0127713						-0.0206845	0.0311102	0.0194023
0.0722807	0.00655312	0.0127713						-0.0207047	0.0311822	0.0194023
0.072572	0.00672654	0.0127713						-0.020725	0.0312542	0.0194023
0.0728633	0.00689996	0.0127713						-0.0207452	0.0313262	0.0194023
0.0728089	0.00676427	0.0127713						-0.0207654	0.0313982	0.0194023
0.0727545	0.00662858	0.0132221						-0.0207856	0.0314702	0.0194023
0.0726458	0.0063572	0.0142738						-0.0208058	0.0315422	0.0194023
0.0724396	0.00628128	0.0144241						-0.020826	0.0316143	0.0194023
0.0723366	0.00624332	0.0142738						-0.0208281	0.0316145	0.0194023
0.0722335	0.00620536	0.0141236						-0.0208302	0.0316148	0.0194023
0.0733784	0.00637681	0.0141236						-0.0208324	0.031615	0.0194023
0.0745232	0.00654827	0.0141236						-0.0208345	0.0316153	0.0194023
0.0756681	0.00671972	0.0141236						-0.0208366	0.0316155	0.0194023
0.0779889	0.0068721	0.0136728						-0.0208388	0.0316158	0.0194023
0.0791649	0.0068539	0.0138231						-0.0208243	0.0314718	0.0194023
0.0816361	0.00651231	0.0166778						-0.0208206	0.0314429	0.0194023
0.0817553	0.00620446	0.0175793						-0.0208168	0.031414	0.0194023
0.0818745	0.00589663	0.0181803						-0.0208131	0.0313851	0.0194023
0.0827388	0.00554686	0.0187813						-0.0208186	0.0313712	0.0194023
0.0834843	0.00550493	0.0187813						-0.0208242	0.0313574	0.0194023
0.0842302	0.00546299	0.0193823						-0.0208298	0.0313435	0.0194023
0.0849767	0.00542105	0.0193823						-0.0208354	0.0313297	0.0194023
0.0836825	0.00474352	0.0177296						-0.0208409	0.0313158	0.0194023
0.0856171	0.00426042	0.0162271						-0.0208465	0.031302	0.0194023
0.0879827	0.00400281	0.0162271						-0.0208521	0.0312882	0.019298
0.0903485	0.00374549	0.0162271						-0.0208576	0.0312744	0.019298
0.093707	0.00349736	0.0178798						-0.0208569	0.031163	0.019298
0.0956925	0.00351624	0.0223874						-0.0208561	0.0310515	0.019298
0.0966854	0.00352624	0.0238899						-0.0208553	0.03094	0.019298
0.0967253	0.00319709	0.0238899						-0.0208545	0.0308286	0.019298
0.0967652	0.00286797	0.0259934						-0.0208537	0.0307171	0.019298
0.096805	0.00253889	0.0258431						-0.020853	0.0306057	0.019298
0.0969271	0.00198616	0.0243406						-0.0208522	0.0304942	0.019298
0.0970094	0.00176252	0.0237396						-0.0208514	0.0303827	0.019298
0.097174	0.00131532	0.0222371						-0.0211037	0.0306427	0.019298
0.0972043	0.00156807	0.0216361						-0.021356	0.0309027	0.019298
0.0972347	0.00182082	0.0211853						-0.0216083	0.0311627	0.019298
0.097265	0.00207358	0.0208848						-0.0218606	0.0314228	0.019298
0.0972953	0.00232633	0.0208848						-0.0221129	0.0316828	0.019298
0.0970014	0.00230475	0.0204341						-0.0223651	0.0319428	0.019298
0.0967075	0.00228318	0.0202838						-0.0226174	0.0322028	0.019298
0.0964136	0.0022616	0.0201336						-0.0228696	0.0324628	0.019298
0.0961197	0.00224004	0.0199833						-0.0236812	0.0338814	0.019298
0.0959651	0.00200205	0.0199833						-0.0253041	0.0367187	0.019298
0.0958105	0.00176406	0.0199833						-0.026927	0.0395561	0.0294163
0.095656	0.00152608	0.0199833						-0.0293609	0.0438125	0.0281646
0.0955015	0.00128809	0.0199833						-0.0292595	0.0436648	0.029625
0.0955118	0.00124888	0.0199833						-0.0290062	0.0432955	0.0277473
0.095522	0.00120973	0.0199833						-0.0289555	0.0432217	0.0280603
0.0955322	0.00117065	0.0199833						-0.0298693	0.0445534	0.027956
0.0955425	0.00113164	0.0198331						-0.0307831	0.0458853	0.027956
0.0954523	0.00114823	0.0198331						-0.0353519	0.0525457	0.0215928
0.0953622	0.00116482	0.0198331						-0.0362657	0.0538781	0.0403692
0.0952721	0.00118142	0.0198331						-0.0363013	0.0538403	0.0353622
0.095182	0.00119803	0.0198331						-0.0363726	0.0537648	0.0415167
0.0950663	0.00160356	0.0198331						-0.0364438	0.0536892	0.0368226
0.0949507	0.0020091	0.0198331						-0.0365151	0.0536137	0.0354665
0.094835	0.00241464	0.0198331						-0.0365308	0.053531	0.0352579
0.0947193	0.00282018	0.0198331						-0.0364911	0.0534413	0.0342147
0.0946563	0.002764	0.0198331						-0.0364713	0.0533964	0.0340061
0.0945932	0.00270782	0.0198331						-0.0364514	0.0533516	0.0339018
0.0945301	0.00265163	0.0198331						-0.0364117	0.0532619	0.0339018
0.0944671	0.00259545	0.0198331						-0.0363941	0.0533533	0.0337975
0.0946045	0.00244331	0.0198331						-0.0363985	0.0536258	0.0336932
0.0947419	0.0022912	0.0198331						-0.0364007	0.053762	0.0336932
0.0948793	0.00213914	0.0198331						-0.0364029	0.0538983	0.0336932
0.0950167	0.00198712	0.0198331						-0.036405	0.0540345	0.0334846
0.0953742	0.00242895	0.0198331						-0.0364072	0.0541708	0.0341104
0.0957317	0.00287089	0.0198331						-0.0364093	0.054307	0.0333802
0.0960893	0.00331295	0.0198331						-0.0363922	0.0545109	0.0333802
0.0964468	0.00375513	0.0198331						-0.036375	0.0547148	0.0333802
0.096169	0.00382159	0.0198331						-0.0363578	0.0549188	0.0333802
0.0958912	0.00388806	0.0198331						-0.0363234	0.0553267	0.0332759
0.0956134	0.00395456	0.0198331						-0.0363062	0.0555306	0.0332759
0.0953356	0.00402107	0.0198331						-0.036289	0.0557346	0.0332759
0.0952199	0.00401199	0.0198331						-0.0362718	0.0559386	0.0332759
0.0951043	0.00400291	0.0198331						-0.0362837	0.0557746	0.0332759
0.0949886	0.00399384	0.0198331						-0.0362956	0.0556106	0.0332759
0.0948729	0.00398478	0.0198331						-0.0363076	0.0554466	0.0332759
0.0954244	0.00399758	0.0198331						-0.0363195	0.0552826	0.0332759
0.095976	0.00401038	0.0198331						-0.0363314	0.0551187	0.0332759
0.0965276	0.00402319	0.0198331						-0.0363434	0.0549547	0.0332759
0.0970794	0.004036	0.0198331						-0.0363553	0.0547907	0.0331716
0.0970927	0.00402659	0.0198331						-0.0363672	0.0546267	0.0331716
0.097106	0.00401723	0.0198331						-0.0363913	0.0545892	0.0331716
0.0971192	0.00400793	0.0198331						-0.0364153	0.0545517	0.0331716
0.0971325	0.00399869	0.0198331						-0.0364393	0.0545143	0.0331716
0.097148	0.00405948	0.0198331						-0.0364634	0.054477	0.0331716
0.0971635	0.00412027	0.0198331						-0.0364874	0.0544397	0.0331716
0.0971789	0.00418108	0.0198331						-0.0365115	0.0544025	0.0331716
0.0971944	0.0042419	0.0198331						-0.0365355	0.0543654	0.0331716
0.0964597	0.00407535	0.0198331						-0.0365596	0.0543283	0.0331716
0.095725	0.00390908	0.0198331						-0.036551	0.0543585	0.0331716
0.0949903	0.00374306	0.0198331						-0.0365425	0.0543887	0.0331716
0.0942556	0.00357732	0.0198331						-0.036534	0.0544189	0.0331716
0.0942889	0.00352425	0.0198331						-0.0365255	0.0544491	0.0331716
0.0943222	0.00347119	0.0198331						-0.036517	0.0544793	0.0331716
0.0943555	0.00341812	0.0198331						-0.0365084	0.0545095	0.0331716
0.0943888	0.00336507	0.0198331						-0.0364999	0.0545397	0.0331716
0.094268	0.00339016	0.0198331						-0.0364914	0.0545699	0.0330673
0.0941471	0.00341533	0.0198331						-0.0364676	0.0544757	0.0330673
0.0940263	0.00344059	0.0198331						-0.0364437	0.0543814	0.0330673
0.0939055	0.00346593	0.0198331						-0.0364199	0.0542872	0.0330673
0.0936463	0.00344297	0.0198331						-0.036396	0.0541929	0.0330673
0.0933871	0.0034202	0.0198331						-0.0363722	0.0540987	0.0330673
0.0948938	0.00348456	0.0192321						-0.0363483	0.0540045	0.0330673
0.0989441	0.00370334	0.0184808						-0.0363245	0.0539102	0.0330673
0.100969	0.00381278	0.0187813						-0.0363006	0.053816	0.0330673
0.102221	0.00393412	0.0208848						-0.0363056	0.0538269	0.0330673
0.103473	0.00405621	0.0298999						-0.0363106	0.0538377	0.0330673
0.104725	0.00417906	0.0238899						-0.0363155	0.0538486	0.0330673
0.105426	0.000852564	0.0283974						-0.0363205	0.0538595	0.0330673
0.104877	-0.00259688	0.0277964						-0.0363255	0.0538703	0.0330673
0.104742	-0.00140129	0.0277964						-0.0363304	0.0538812	0.0330673
0.104607	-0.000205616	0.0282471						-0.0363354	0.0538921	0.0330673
0.104473	0.000990144	0.0298999						-0.0363403	0.0539029	0.0330673
0.104339	0.00218599	0.0252421						-0.036338	0.0538796	0.0330673
0.104563	0.00221852	0.0240401						-0.0363357	0.0538562	0.0330673
0.104788	0.00225105	0.0235894						-0.0363334	0.0538328	0.0330673
0.105013	0.00228358	0.0238899						-0.0363311	0.0538094	0.0330673
0.105238	0.00231611	0.0231386						-0.0363288	0.0537861	0.0330673
0.106572	0.0021724	0.0231386						-0.0363265	0.0537627	0.0330673
0.107906	0.00202896	0.0229884						-0.0363242	0.0537393	0.0330673
0.112098	-0.000362354	0.0229884						-0.0363219	0.053716	0.0330673
0.112859	-0.00141397	0.0208848						-0.0363237	0.0536624	0.0330673
0.11436	0.000499918	0.0335059						-0.0363256	0.0536089	0.0330673
0.114607	0.001489	0.0335059						-0.0363274	0.0535553	0.0330673
0.114643	0.00179677	0.0329049						-0.0363311	0.0534482	0.032963
0.114751	0.00272061	0.0291486						-0.036333	0.0533946	0.032963
0.115696	0.00266324	0.0283974						-0.0363348	0.0533411	0.032963
0.11664	0.00260591	0.0277964						-0.0363367	0.0532875	0.032963
0.117585	0.00254859	0.0283974						-0.0385501	0.0569445	0.0327544
0.118529	0.0024913	0.0273456						-0.0407636	0.0606015	0.0328587
0.118527	0.00259153	0.0273456						-0.0451905	0.0679161	0.0364053
0.118524	0.00269177	0.0273456						-0.0452044	0.0680644	0.0451676
0.118518	0.00289224	0.0270451						-0.0452184	0.0682128	0.0467323
0.118636	0.00249817	0.0267446						-0.0452601	0.0686581	0.0470453
0.118754	0.00210434	0.0267446						-0.045274	0.0688065	0.0470453
0.118871	0.00171073	0.0267446						-0.0461559	0.0706616	0.0456892
0.118989	0.00131737	0.0267446						-0.0470099	0.0722197	0.0451676
0.118766	0.000480106	0.0267446						-0.0512799	0.0800106	0.0475668
0.118543	-0.000357135	0.0267446						-0.0522053	0.0819649	0.0559119
0.118321	-0.00119435	0.0267446						-0.0522766	0.0823613	0.0579982
0.118098	-0.00203155	0.0267446						-0.0523122	0.0825597	0.0578939
0.117438	-0.00202183	0.0267446						-0.0523835	0.0829566	0.0561205
0.116778	-0.00201207	0.0267446						-0.0524805	0.0832423	0.0543472
0.116117	-0.00200227	0.0267446						-0.0525726	0.0833731	0.0540343
0.115457	-0.00199244	0.0265944						-0.0526339	0.0834603	0.0538256
0.115551	-0.00225333	0.0265944						-0.0526645	0.0835039	0.0537213
0.115645	-0.00251403	0.0265944						-0.0526492	0.0834331	0.053617
0.115739	-0.00277456	0.0265944						-0.0526339	0.0833623	0.0535127
0.115834	-0.00303489	0.0265944						-0.0526262	0.0833269	0.0535127
0.116001	-0.00281087	0.0265944						-0.0526186	0.0832915	0.0535127
0.116169	-0.00258668	0.0265944						-0.0526109	0.0832561	0.0534084
0.116336	-0.00236232	0.0265944						-0.0525935	0.0833098	0.0534084
0.116503	-0.00213778	0.0265944						-0.0525839	0.0833989	0.0533041
0.117336	-0.00192725	0.0264441						-0.0525742	0.083488	0.0533041
0.118169	-0.00171671	0.0264441						-0.0525645	0.0835771	0.0533041
0.119002	-0.00150617	0.0264441						-0.0525548	0.0836662	0.0533041
0.119835	-0.00129562	0.0264441						-0.0525451	0.0837553	0.0533041
0.119529	-0.00127861	0.0264441						-0.0525354	0.0838444	0.0531998
0.119222	-0.00126159	0.0264441						-0.0525257	0.0839335	0.0531998
0.118915	-0.00124457	0.0264441						-0.052517	0.0839696	0.0531998
0.118609	-0.00122755	0.0264441						-0.0525082	0.0840058	0.0531998
0.118454	-0.00136863	0.0264441						-0.0524995	0.0840419	0.0531998
0.1183	-0.0015097	0.0264441						-0.0524907	0.0840781	0.0531998
0.118146	-0.00165075	0.0264441						-0.052482	0.0841142	0.0531998
0.117992	-0.00179179	0.0264441						-0.0524732	0.0841504	0.0530954
0.117967	-0.00156844	0.0264441						-0.0524645	0.0841865	0.0530954
0.117943	-0.00134508	0.0264441						-0.0524557	0.0842227	0.0530954
0.117918	-0.00112171	0.0264441						-0.0524548	0.0842306	0.0530954
0.117894	-0.000898331	0.0264441						-0.0524538	0.0842385	0.0530954
0.118132	-0.00120931	0.0264441						-0.0524529	0.0842464	0.0530954
0.118371	-0.00152026	0.0264441						-0.052452	0.0842543	0.0530954
0.118609	-0.00183118	0.0264441						-0.0524511	0.0842623	0.0530954
0.118848	-0.00214206	0.0264441						-0.0524501	0.0842702	0.0530954
0.11859	-0.00201261	0.0264441						-0.0524492	0.0842781	0.0529911
0.118333	-0.00188314	0.0264441						-0.0524483	0.084286	0.0529911
0.118076	-0.00175366	0.0264441						-0.0524847	0.0842724	0.0529911
0.117819	-0.00162416	0.0264441						-0.0525212	0.0842588	0.0529911
0.117868	-0.0015975	0.0264441						-0.0525576	0.0842453	0.0529911
0.117917	-0.00157084	0.0264441						-0.0525941	0.0842317	0.0529911
0.117966	-0.00154419	0.0264441						-0.0526305	0.0842181	0.0529911
0.118015	-0.00151753	0.0264441						-0.052667	0.0842045	0.0529911
0.118069	-0.00143522	0.0264441						-0.0527034	0.084191	0.0529911
0.118122	-0.00135284	0.0264441						-0.0527398	0.0841774	0.0529911
0.118176	-0.00127041	0.0264441						-0.0527743	0.0842074	0.0529911
0.11823	-0.00118793	0.0264441						-0.0528089	0.0842373	0.0529911
0.11853	-0.00211954	0.0264441						-0.0528434	0.0842673	0.0521566
0.11883	-0.00305115	0.0264441						-0.0528779	0.0842972	0.0528868
0.119131	-0.00398274	0.0264441						-0.0529124	0.0843272	0.0528868
0.119431	-0.00491431	0.0264441						-0.0529469	0.0843571	0.0528868
0.119445	-0.00519389	0.0264441						-0.0529814	0.0843871	0.0528868
0.119459	-0.00547345	0.0264441						-0.0530159	0.0844171	0.0528868
0.119473	-0.00575299	0.0264441						-0.0529888	0.0842862	0.0528868
0.119487	-0.00603252	0.0264441						-0.0529617	0.0841554	0.0528868
0.11941	-0.00603018	0.0264441						-0.0529347	0.0840245	0.0528868
0.119332	-0.00602784	0.0264441						-0.0529076	0.0838937	0.0528868
0.119255	-0.00602549	0.0264441						-0.0528805	0.0837629	0.0528868
0.119178	-0.00602315	0.0264441						-0.0528534	0.083632	0.0528868
0.119173	-0.00591634	0.0264441						-0.0528263	0.0835012	0.0528868
0.119167	-0.00580952	0.0264441						-0.0527992	0.0833704	0.0528868
0.119162	-0.00570271	0.0264441						-0.0527963	0.0834949	0.0528868
0.119156	-0.00559589	0.0264441						-0.0527934	0.0836194	0.0528868
0.119143	-0.00555778	0.0264441						-0.0527905	0.083744	0.0528868
0.119129	-0.00551967	0.0264441						-0.0527846	0.083993	0.0527825
0.119115	-0.00548155	0.0264441						-0.0527817	0.0841176	0.0527825
0.119102	-0.00544344	0.0264441						-0.0527788	0.0842421	0.0527825
0.119775	-0.00504748	0.0264441						-0.0527758	0.0843667	0.0527825
0.120449	-0.00465086	0.0264441						-0.0528157	0.0842764	0.0527825
0.121123	-0.00425359	0.0264441						-0.0528556	0.0841862	0.0527825
0.121797	-0.00385567	0.0264441						-0.0528955	0.084096	0.0527825
0.123197	-0.0039532	0.0264441						-0.0529354	0.0840058	0.0527825
0.124598	-0.00405059	0.0264441						-0.0529753	0.0839155	0.0527825
0.125999	-0.00414783	0.0264441						-0.0530151	0.0838254	0.0527825
0.127399	-0.00424493	0.0264441						-0.053055	0.0837352	0.0527825
0.128303	-0.00297414	0.0162271						-0.0530949	0.083645	0.0527825
0.130442	0.000727975	0.0326044						-0.0540092	0.085382	0.0527825
0.129868	0.000605057	0.0317029						-0.0549235	0.087119	0.0527825
0.128719	0.000360537	0.0298999						-0.0558377	0.088856	0.0527825
0.128962	-0.00076717	0.0298999						-0.0567519	0.090593	0.0527825
0.129205	-0.00189221	0.0288481						-0.0594943	0.095804	0.0593542
0.129448	-0.00301458	0.0288481						-0.0604084	0.097541	0.0522609
0.12969	-0.00413426	0.0288481						-0.060437	0.0976595	0.065613
0.131438	-0.00657447	0.0289984						-0.0604655	0.0977781	0.0676993
0.133186	-0.009012	0.0298999						-0.060494	0.0978966	0.0689511
0.134933	-0.0114468	0.0298999						-0.0605226	0.0980152	0.0693683
0.13821	-0.0137342	0.0440234						-0.0605511	0.0981338	0.0693683
0.13872	-0.0136859	0.0395159						-0.0605796	0.0982524	0.0691597
0.138699	-0.0135738	0.0395159						-0.0606082	0.098371	0.0686381
0.138678	-0.0134618	0.0402672						-0.0606367	0.0984896	0.0684295
0.138657	-0.0133497	0.0390652						-0.0614242	0.0996554	0.0680122
0.138636	-0.0132376	0.044925						-0.0637869	0.103153	0.067282
0.138135	-0.013211	0.0359099						-0.0645744	0.104319	0.0671777
0.137635	-0.0131844	0.0359099						-0.0653619	0.105485	0.067282
0.137134	-0.0131578	0.0359099						-0.066937	0.107818	0.0702028
0.136634	-0.0131312	0.0329049						-0.0670782	0.107961	0.0727063
0.136555	-0.0129245	0.0329049						-0.0673606	0.108246	0.0775047
0.136475	-0.0127179	0.0320034						-0.0675018	0.108389	0.0831377
0.136396	-0.0125112	0.0320034						-0.067643	0.108532	0.0785479
0.136316	-0.0123045	0.0320034						-0.0677842	0.108675	0.0797996
0.136625	-0.0113978	0.0314024						-0.0680666	0.108962	0.0785479
0.136934	-0.0104908	0.0314024						-0.0680029	0.109041	0.0831377
0.137552	-0.00867619	0.0308014						-0.0679073	0.109161	0.0768789
0.137156	-0.00844229	0.0308014						-0.0678754	0.109201	0.0757314
0.13676	-0.00820827	0.0306511						-0.0678436	0.109241	0.0755228
0.136364	-0.00797416	0.0306511						-0.0678117	0.109281	0.0753142
0.135967	-0.00773993	0.0306511						-0.0678444	0.109275	0.0752099
0.135741	-0.00786722	0.0306511						-0.0679098	0.109263	0.0751055
0.135514	-0.00799448	0.0306511						-0.0679751	0.109251	0.0750012
0.135288	-0.00812169	0.0306511						-0.0680078	0.109245	0.0750012
0.135061	-0.00824887	0.0306511						-0.0680405	0.109239	0.0750012
0.135321	-0.00821264	0.0306511						-0.0680732	0.109233	0.0748969
0.13558	-0.0081764	0.0306511						-0.0680051	0.109337	0.0747926
0.13584	-0.00814016	0.0306511						-0.0679711	0.109389	0.0747926
0.1361	-0.00810391	0.0306511						-0.067937	0.109442	0.0747926
0.136104	-0.00805799	0.0306511						-0.067903	0.109494	0.0747926
0.136108	-0.00801206	0.0306511						-0.0678689	0.109547	0.0747926
0.136112	-0.00796611	0.0305009						-0.0678349	0.1096	0.0747926
0.136117	-0.00792015	0.0305009						-0.0678008	0.109654	0.0747926
0.136115	-0.0079379	0.0305009						-0.0678698	0.109519	0.0746883
0.136113	-0.00795564	0.0305009						-0.0679042	0.109452	0.074584
0.136112	-0.00797338	0.0305009						-0.0679387	0.109385	0.074584
0.13611	-0.00799111	0.0305009						-0.0679731	0.109318	0.074584
0.136094	-0.00778021	0.0305009						-0.0680076	0.109251	0.074584
0.136079	-0.00756926	0.0305009						-0.068042	0.109184	0.074584
0.136064	-0.00735827	0.0305009						-0.0680765	0.109118	0.074584
0.136048	-0.00714724	0.0305009						-0.0680366	0.109145	0.0744797
0.136069	-0.0073744	0.0305009						-0.0680166	0.109159	0.0744797
0.13609	-0.00760155	0.0305009						-0.0679967	0.109173	0.0744797
0.13611	-0.00782869	0.0305009						-0.0679767	0.109187	0.0744797
0.136131	-0.00805582	0.0305009						-0.0679568	0.109201	0.0744797
0.136293	-0.00800275	0.0305009						-0.0679169	0.109228	0.0743753
0.136454	-0.00794967	0.0305009						-0.0679201	0.109222	0.0743753
0.136616	-0.00789657	0.0305009						-0.0679234	0.109217	0.0743753
0.136777	-0.00784346	0.0305009						-0.0679267	0.109211	0.0743753
0.136655	-0.00793946	0.0305009						-0.06793	0.109205	0.0743753
0.136532	-0.00803546	0.0305009						-0.0679333	0.1092	0.0743753
0.13641	-0.00813145	0.0305009						-0.0679365	0.109194	0.0743753
0.136287	-0.00822745	0.0305009						-0.0679431	0.109183	0.074271
0.13635	-0.00816934	0.0305009						-0.0679429	0.109182	0.074271
0.136413	-0.00811099	0.0305009						-0.0679427	0.109181	0.074271
0.136476	-0.00805242	0.0305009						-0.0679425	0.10918	0.074271
0.136539	-0.00799361	0.0305009						-0.0679423	0.109179	0.074271
0.13654	-0.00802458	0.0305009						-0.0679421	0.109178	0.074271
0.136541	-0.00805555	0.0305009						-0.067942	0.109177	0.074271
0.136542	-0.00808651	0.0305009						-0.0679418	0.109176	0.074271
0.136543	-0.00811747	0.0305009						-0.0679416	0.109175	0.074271
0.136393	-0.00810545	0.0305009						-0.0679334	0.109109	0.074271
0.136244	-0.00809342	0.0305009						-0.067917	0.108978	0.0741667
0.136095	-0.00808139	0.0305009						-0.0679088	0.108912	0.0741667
0.135945	-0.00806936	0.0305009						-0.0679007	0.108846	0.0741667
0.135795	-0.00805696	0.0305009						-0.0678925	0.108781	0.0741667
0.135645	-0.00804455	0.0305009						-0.0678843	0.108715	0.0741667
0.135495	-0.00803214	0.0305009						-0.0678761	0.108649	0.0741667
0.135345	-0.00801973	0.0305009						-0.067876	0.108712	0.0741667
0.135379	-0.00808221	0.0305009						-0.067876	0.108776	0.0741667
0.135412	-0.00814461	0.0305009						-0.0678759	0.108839	0.0741667
0.135446	-0.00820694	0.0305009						-0.0678758	0.108902	0.0741667
0.13548	-0.0082692	0.0305009						-0.0678757	0.108965	0.0741667
0.135474	-0.00817167	0.0305009						-0.0678757	0.109028	0.0741667
0.135469	-0.00807406	0.0305009						-0.0678756	0.109091	0.0741667
0.135463	-0.00797637	0.0305009						-0.0678755	0.109154	0.0740624
0.135458	-0.00787859	0.0305009						-0.0678727	0.109092	0.0740624
0.135387	-0.0078166	0.0305009						-0.06787	0.10903	0.0740624
0.135316	-0.00775461	0.0305009						-0.0678672	0.108968	0.0740624
0.135246	-0.00769262	0.0305009						-0.0678644	0.108906	0.0740624
0.135175	-0.00763062	0.0305009						-0.0678617	0.108844	0.0740624
0.135296	-0.00749933	0.0305009						-0.0678589	0.108783	0.0740624
0.135416	-0.00736803	0.0305009						-0.0678561	0.108721	0.0740624
0.135537	-0.00723673	0.0305009						-0.0678534	0.108659	0.0740624
0.135658	-0.00710544	0.0305009						-0.0682225	0.10958	0.0740624
0.135713	-0.00697095	0.0305009						-0.0685916	0.110502	0.0740624
0.135768	-0.00683646	0.0303506						-0.0689607	0.111423	0.0740624
0.135823	-0.00670197	0.0303506						-0.0693297	0.112345	0.0740624
0.135879	-0.00656747	0.0303506						-0.0696988	0.113266	0.0740624
0.136981	-0.0065182	0.0303506						-0.070437	0.115109	0.0746883
0.138083	-0.00646892	0.0303506						-0.0708061	0.116031	0.0748969
0.139186	-0.00641963	0.0303506						-0.0715053	0.116915	0.0750012
0.140288	-0.00637033	0.0303506						-0.0736031	0.119569	0.0803212
0.141489	-0.00775689	0.0305009						-0.0750016	0.121338	0.0873102
0.143892	-0.0105299	0.0359099						-0.0757008	0.122223	0.089918
0.145093	-0.0119163	0.044925						-0.0764268	0.123158	0.0920043
0.145426	-0.0114088	0.0389149						-0.0764535	0.123208	0.0910655
0.145758	-0.0109012	0.0389149						-0.0764802	0.123258	0.0909612
0.146091	-0.0103935	0.0410184						-0.0765069	0.123309	0.0922129
0.146423	-0.00988569	0.0416194						-0.0765336	0.123359	0.0895008
0.146692	-0.0103746	0.0416194						-0.0765603	0.123409	0.0889792
0.146962	-0.0108636	0.0410184						-0.0766137	0.12351	0.088249
0.147231	-0.0113525	0.0402672						-0.0774009	0.125427	0.0881447
0.1475	-0.0118413	0.0387647						-0.0781881	0.127345	0.0879361
0.147276	-0.012109	0.0389149						-0.0789752	0.129262	0.0879361
0.147051	-0.0123766	0.0389149						-0.0805496	0.133098	0.0893965
0.146826	-0.0126443	0.0374124						-0.0813367	0.135015	0.0929431
0.146601	-0.012912	0.0374124						-0.0829111	0.138851	0.0993062
0.147076	-0.0131547	0.0374124						-0.0829333	0.139207	0.10181
0.14755	-0.0133975	0.0359099						-0.0829555	0.139563	0.103687
0.148025	-0.0136403	0.0359099						-0.083	0.140275	0.105148
0.148499	-0.013883	0.0357597						-0.0830222	0.140632	0.104522
0.152865	-0.0184314	0.0402672						-0.0830888	0.141701	0.0996192
0.15432	-0.0199464	0.0434224						-0.0830809	0.141695	0.0999321
0.154449	-0.0196252	0.0425209						-0.0830731	0.141689	0.0999321
0.154579	-0.0193038	0.045526						-0.0830653	0.141684	0.0998278
0.154838	-0.0186609	0.0425209						-0.0830575	0.141678	0.0998278
0.154345	-0.0188712	0.0443239						-0.0830497	0.141673	0.0996192
0.153852	-0.0190812	0.0428214						-0.0830419	0.141667	0.0994105
0.15336	-0.0192909	0.0404174						-0.0830427	0.141672	0.098889
0.152867	-0.0195003	0.0389149						-0.0830591	0.141689	0.0987846
0.1533	-0.0180192	0.0389149						-0.0830921	0.141721	0.0986803
0.153733	-0.0165379	0.0380134						-0.0831085	0.141738	0.0984717
0.154598	-0.0135749	0.0375627						-0.083125	0.141754	0.0984717
0.156559	-0.0143383	0.0375627						-0.0831579	0.141787	0.0982631
0.158519	-0.0151017	0.0375627						-0.0831439	0.141796	0.0982631
0.16048	-0.015865	0.0375627						-0.0831299	0.141805	0.0981588
0.162441	-0.0166282	0.0375627						-0.0831159	0.141813	0.0981588
0.163649	-0.0177138	0.0435727						-0.083088	0.141831	0.0980545
0.164856	-0.0187993	0.044925						-0.083074	0.14184	0.0980545
0.166899	-0.0212488	0.0492822						-0.083046	0.141858	0.0980545
0.166712	-0.0213874	0.0489817						-0.0830625	0.14178	0.0979501
0.166526	-0.0215258	0.0489817						-0.083079	0.141701	0.0978458
0.16668	-0.0210858	0.0462772						-0.0830955	0.141623	0.0979501
0.166732	-0.0209388	0.0464275						-0.0831285	0.141467	0.0978458
0.166745	-0.021161	0.044925						-0.083145	0.141389	0.0977415
0.166751	-0.0217634	0.0432722						-0.0831615	0.14131	0.0977415
0.166718	-0.0216991	0.0432722						-0.083178	0.141232	0.0978458
0.166686	-0.0216348	0.0417697						-0.0831762	0.14118	0.0976372
0.166654	-0.0215705	0.0417697						-0.0831744	0.141129	0.0977415
0.166499	-0.0214184	0.0416194						-0.0831725	0.141077	0.0977415
0.166344	-0.0212663	0.0416194						-0.0831707	0.141025	0.0976372
0.16619	-0.0211141	0.0414692						-0.0831689	0.140973	0.0976372
0.166035	-0.0209618	0.0414692						-0.0831671	0.140922	0.0976372
0.165078	-0.0210847	0.0414692						-0.0831653	0.14087	0.0976372
0.164122	-0.0212077	0.0414692						-0.0831634	0.140818	0.0976372
0.163166	-0.0213306	0.0413189						-0.0831514	0.14082	0.0976372
0.16221	-0.0214536	0.0413189						-0.0831393	0.140823	0.0976372
0.162287	-0.0212055	0.0413189						-0.0831273	0.140825	0.0976372
0.162365	-0.0209573	0.0413189						-0.0831152	0.140828	0.0975329
0.162443	-0.0207091	0.0413189						-0.0831031	0.14083	0.0975329
0.162521	-0.0204609	0.0413189						-0.083091	0.140833	0.0975329
0.162397	-0.020472	0.0413189						-0.0830789	0.140835	0.0975329
0.162274	-0.0204831	0.0413189						-0.0830668	0.140837	0.0975329
0.16215	-0.0204942	0.0413189						-0.0830549	0.140816	0.0975329
0.162027	-0.0205052	0.0413189						-0.0830429	0.140794	0.0975329
0.162149	-0.0205699	0.0411687						-0.083031	0.140772	0.0975329
0.162271	-0.0206346	0.0411687						-0.0830191	0.14075	0.0975329
0.162393	-0.0206993	0.0411687						-0.0829953	0.140707	0.0974286
0.162514	-0.020764	0.0411687						-0.0829833	0.140685	0.0974286
0.162385	-0.020692	0.0411687						-0.0829714	0.140663	0.0974286
0.162256	-0.02062	0.0411687						-0.0829656	0.140664	0.0974286
0.162126	-0.020548	0.0411687						-0.0829599	0.140664	0.0974286
0.161997	-0.020476	0.0411687						-0.0829541	0.140665	0.0974286
0.161999	-0.0205407	0.0411687						-0.0829483	0.140666	0.0974286
0.162001	-0.0206053	0.0411687						-0.0829425	0.140666	0.0974286
0.162004	-0.02067	0.0411687						-0.0829367	0.140667	0.0974286
0.162006	-0.0207346	0.0411687						-0.0829252	0.140668	0.0973243
0.162177	-0.0205746	0.0411687						-0.082935	0.140682	0.0973243
0.162348	-0.0204146	0.0411687						-0.0829448	0.140697	0.0973243
0.162519	-0.0202546	0.0411687						-0.0829546	0.140712	0.0973243
0.16269	-0.0200946	0.0411687						-0.0829644	0.140726	0.0973243
0.162548	-0.0201241	0.0411687						-0.0829742	0.140741	0.0973243
0.162407	-0.0201537	0.0411687						-0.082984	0.140756	0.0973243
0.162266	-0.0201832	0.0411687						-0.0829939	0.14077	0.0973243
0.162125	-0.0202127	0.0411687						-0.0830037	0.140785	0.0973243
0.162124	-0.0205258	0.0411687						-0.0834832	0.14204	0.0973243
0.162124	-0.0208387	0.0411687						-0.0839628	0.143296	0.0973243
0.162123	-0.0211515	0.0411687						-0.0844424	0.144552	0.0973243
0.162122	-0.0214642	0.0411687						-0.0854015	0.147063	0.0971156
0.162161	-0.0214285	0.0411687						-0.0868402	0.150831	0.0973243
0.1622	-0.0213927	0.0411687						-0.0871924	0.151501	0.0993062
0.162239	-0.0213569	0.0411687						-0.0875446	0.152171	0.102644
0.162278	-0.021321	0.0411687						-0.0886011	0.154181	0.115579
0.162153	-0.0212106	0.0411687						-0.0889532	0.154851	0.117978
0.162028	-0.0211002	0.0411687						-0.0893054	0.155521	0.119021
0.161904	-0.0209898	0.0410184						-0.0896575	0.156191	0.119021
0.161779	-0.0208793	0.0410184						-0.0897857	0.156203	0.118813
0.161985	-0.0210405	0.0410184						-0.090042	0.156226	0.116935
0.162192	-0.0212016	0.0410184						-0.0902983	0.15625	0.115788
0.162398	-0.0213627	0.0410184						-0.0905545	0.156274	0.115058
0.162604	-0.0215239	0.0410184						-0.0906827	0.156286	0.114745
0.16282	-0.021584	0.0410184						-0.0918079	0.159324	0.114432
0.163035	-0.0216441	0.0410184						-0.0923704	0.160844	0.115475
0.163251	-0.0217042	0.0410184						-0.0951935	0.168646	0.132061
0.163466	-0.0217643	0.0410184						-0.0952136	0.169058	0.13373
0.163856	-0.021689	0.0410184						-0.0952338	0.16947	0.131748
0.164245	-0.0216137	0.0410184						-0.0952438	0.169676	0.130705
0.164635	-0.0215384	0.0410184						-0.0951642	0.169685	0.127992
0.165024	-0.021463	0.0410184						-0.0951309	0.16955	0.128201
0.164978	-0.0216038	0.0410184						-0.0950643	0.16928	0.127366
0.164931	-0.0217445	0.0410184						-0.095031	0.169145	0.127158
0.164885	-0.0218853	0.0410184						-0.0949976	0.169011	0.127158
0.164839	-0.022026	0.0410184						-0.0949961	0.16857	0.126845
0.164823	-0.0220608	0.0410184						-0.0949953	0.16835	0.126845
0.164808	-0.0220955	0.0410184						-0.0949946	0.16813	0.126741
0.164794	-0.0221302	0.0410184						-0.0949938	0.16791	0.126741
0.16478	-0.022165	0.0410184						-0.0949931	0.16769	0.126532
0.164953	-0.0219866	0.0410184						-0.0949923	0.16747	0.126532
0.165126	-0.0218081	0.0410184						-0.0949916	0.16725	0.126532
0.1653	-0.0216297	0.0410184						-0.0949663	0.167452	0.126428
0.165474	-0.0214512	0.0410184						-0.0949409	0.167653	0.126428
0.16532	-0.0214559	0.0410184						-0.0949156	0.167854	0.126323
0.165166	-0.0214605	0.0410184						-0.0948903	0.168056	0.126323
0.165013	-0.0214651	0.0410184						-0.0948649	0.168257	0.126219
0.164859	-0.0214697	0.0410184						-0.0948396	0.168458	0.126219
0.164845	-0.0214303	0.0410184						-0.0948143	0.16866	0.126219
0.164831	-0.0213908	0.0410184						-0.094789	0.168861	0.126219
0.164817	-0.0213513	0.0410184						-0.0947489	0.168852	0.126219
0.164803	-0.0213119	0.0410184						-0.0947089	0.168843	0.126115
0.164715	-0.0214658	0.0410184						-0.0946688	0.168833	0.12601
0.164626	-0.0216197	0.0410184						-0.0946287	0.168824	0.126115
0.164538	-0.0217736	0.0410184						-0.0945486	0.168806	0.12601
0.164449	-0.0219275	0.0410184						-0.0945086	0.168797	0.125906
0.166772	-0.0221019	0.0410184						-0.0944685	0.168787	0.125906
0.169096	-0.022276	0.0410184						-0.0944761	0.168792	0.125906
0.171419	-0.02245	0.0410184						-0.0944837	0.168796	0.125906
0.173742	-0.0226238	0.0440234						-0.0944913	0.1688	0.125906
0.174969	-0.0237234	0.0500335						-0.094499	0.168804	0.125906
0.175583	-0.0242725	0.050935						-0.0945066	0.168809	0.125906
0.176196	-0.0248213	0.050935						-0.0945142	0.168813	0.125906
0.176517	-0.0251285	0.0494325						-0.0945294	0.168821	0.125802
0.17497	-0.0258731	0.0567948						-0.0945278	0.16881	0.125802
0.174455	-0.0261212	0.0459767						-0.0945262	0.168799	0.125697
0.174748	-0.0261183	0.0464275						-0.0945246	0.168788	0.125697
0.175042	-0.0261155	0.045526						-0.0945229	0.168776	0.125697
0.17563	-0.0261098	0.0450752						-0.0945213	0.168765	0.125697
0.176979	-0.0263764	0.0450752						-0.0945197	0.168754	0.125697
0.178329	-0.0266431	0.0450752						-0.0945181	0.168743	0.125697
0.179679	-0.0269096	0.0447747						-0.0945165	0.168732	0.125593
0.181029	-0.0271762	0.0444742						-0.0945361	0.168789	0.125593
0.182921	-0.0281602	0.044925						-0.0945558	0.168845	0.125593
0.186705	-0.0301279	0.0584475						-0.0945754	0.168902	0.125593
0.188597	-0.0311116	0.0506345						-0.094595	0.168958	0.125593
0.187153	-0.0310855	0.0506345						-0.0946147	0.169015	0.125593
0.18571	-0.0310594	0.0525877						-0.0946343	0.169071	0.125489
0.184267	-0.0310332	0.0537897						-0.0946539	0.169128	0.125489
0.184048	-0.0313774	0.0531887						-0.0946736	0.169184	0.125489
0.185273	-0.0317473	0.058748						-0.0946965	0.169172	0.125489
0.187207	-0.0318341	0.0441737						-0.0947194	0.16916	0.125489
0.186947	-0.0315082	0.0441737						-0.0947424	0.169147	0.125489
0.188524	-0.031622	0.044925						-0.0947653	0.169135	0.125489
0.190361	-0.0320617	0.0434224						-0.0947883	0.169123	0.125385
0.192198	-0.0325014	0.0434224						-0.0948112	0.169111	0.125385
0.194034	-0.0329409	0.044925						-0.0948341	0.169099	0.125385
0.194672	-0.0333776	0.0584475						-0.0948571	0.169087	0.125385
0.19568	-0.0336738	0.0578465						-0.0949097	0.169044	0.125385
0.19605	-0.0335331	0.056945						-0.0949623	0.169001	0.125385
0.196419	-0.0333917	0.0567948						-0.0950149	0.168958	0.125385
0.196789	-0.0332494	0.056945						-0.0950676	0.168915	0.125385
0.196669	-0.0329728	0.0567948						-0.0951202	0.168872	0.125385
0.196549	-0.032696	0.05394						-0.0951728	0.168829	0.125385
0.196429	-0.0324191	0.0530385						-0.0952781	0.168743	0.12528
0.196309	-0.0321421	0.05394						-0.0952733	0.168727	0.12528
0.196175	-0.0322453	0.0524375						-0.0952684	0.168711	0.12528
0.19604	-0.0323476	0.0518365						-0.0952636	0.168696	0.12528
0.195906	-0.032449	0.0524375						-0.0952588	0.16868	0.12528
0.195695	-0.0317754	0.0524375						-0.0952539	0.168664	0.12528
0.195656	-0.0313882	0.0507847						-0.0952491	0.168648	0.12528
0.195618	-0.031001	0.0507847						-0.0952443	0.168632	0.12528
0.196745	-0.0310568	0.0506345						-0.0952394	0.168616	0.12528
0.199001	-0.031168	0.0504842						-0.0957932	0.169939	0.12528
0.200128	-0.0312234	0.0504842						-0.0963469	0.171262	0.12528
0.200841	-0.0314032	0.050334						-0.0969007	0.172585	0.12528
0.201554	-0.0315829	0.050334						-0.0974544	0.173909	0.12528
0.202266	-0.0317625	0.050334						-0.0980081	0.175232	0.12528
0.202979	-0.0319421	0.050334						-0.0985618	0.176555	0.125176
0.202844	-0.0320168	0.050334						-0.100082	0.180238	0.134355
0.202709	-0.0320912	0.050334						-0.100494	0.181274	0.144161
0.202574	-0.0321653	0.050334						-0.100907	0.182311	0.149481
0.202439	-0.0322392	0.050334						-0.101113	0.18283	0.151046
0.202677	-0.0323038	0.0501837						-0.101319	0.183348	0.150837
0.202915	-0.0323684	0.0501837						-0.101373	0.184525	0.153966
0.203154	-0.032433	0.0501837						-0.10141	0.185309	0.146039
0.203392	-0.0324976	0.0501837						-0.101446	0.186094	0.1451
0.203037	-0.0325018	0.0501837						-0.101464	0.186486	0.144891
0.202682	-0.0325061	0.0501837						-0.102065	0.187937	0.144474
0.202328	-0.0325103	0.0501837						-0.102666	0.189388	0.144474
0.201974	-0.0325146	0.0501837						-0.103268	0.190839	0.144265
0.202095	-0.0324897	0.0501837						-0.10447	0.193741	0.14437
0.202217	-0.0324648	0.0501837						-0.105072	0.195192	0.144891
0.202338	-0.0324399	0.0501837						-0.106275	0.198094	0.152089
0.202459	-0.032415	0.0501837						-0.10672	0.197962	0.165128
0.202344	-0.0324173	0.0501837						-0.107054	0.197864	0.166275
0.202228	-0.0324194	0.0501837						-0.107165	0.197832	0.165649
0.202112	-0.0324212	0.0501837						-0.107118	0.19792	0.161268
0.201997	-0.0324227	0.0501837						-0.107095	0.197964	0.160225
0.201934	-0.0323839	0.0500335						-0.107024	0.198097	0.159495
0.201872	-0.0323449	0.0500335						-0.107	0.198141	0.159495
0.201809	-0.0323058	0.0500335						-0.106977	0.198186	0.159495
0.201747	-0.0322665	0.0500335						-0.106853	0.198282	0.159078
0.201774	-0.032242	0.0500335						-0.106791	0.19833	0.159078
0.201802	-0.0322174	0.0500335						-0.10673	0.198378	0.158869
0.20183	-0.0321927	0.0500335						-0.106668	0.198427	0.158765
0.201858	-0.032168	0.0500335						-0.106606	0.198475	0.15866
0.201976	-0.0322329	0.0500335						-0.106544	0.198523	0.158556
0.202093	-0.0322977	0.0500335						-0.106483	0.198571	0.158556
0.202211	-0.0323626	0.0500335						-0.106558	0.198603	0.158452
0.202328	-0.0324274	0.0500335						-0.106634	0.198634	0.158452
0.202316	-0.0324413	0.0500335						-0.106709	0.198666	0.158348
0.202303	-0.0324553	0.0500335						-0.106785	0.198697	0.158243
0.202291	-0.0324692	0.0500335						-0.10686	0.198729	0.158243
0.202279	-0.0324832	0.0500335						-0.106936	0.198761	0.158139
0.202584	-0.032512	0.0500335						-0.107011	0.198793	0.158139
0.20289	-0.0325408	0.0500335						-0.107086	0.198825	0.158035
0.203195	-0.0325696	0.0500335						-0.107044	0.198604	0.158035
0.203501	-0.0325984	0.0500335						-0.107002	0.198383	0.15793
0.203482	-0.0325133	0.0500335						-0.10696	0.198161	0.15793
0.203463	-0.0324281	0.0500335						-0.106918	0.19794	0.15793
0.203444	-0.0323429	0.0500335						-0.106833	0.197498	0.157826
0.203425	-0.0322577	0.0500335						-0.106791	0.197277	0.157826
0.20312	-0.0323022	0.0500335						-0.106751	0.197139	0.157826
0.202816	-0.0323467	0.0500335						-0.106757	0.197303	0.157826
0.202511	-0.0323912	0.0500335						-0.106759	0.197385	0.157617
0.202207	-0.0324357	0.0500335						-0.106762	0.197467	0.157617
0.202324	-0.0324167	0.0500335						-0.106765	0.197549	0.157617
0.202442	-0.0323977	0.0500335						-0.106767	0.197631	0.157617
0.202559	-0.0323787	0.0500335						-0.10677	0.197713	0.157617
0.202677	-0.0323597	0.0500335						-0.106769	0.19758	0.157513
0.202716	-0.0323463	0.0500335						-0.106768	0.197514	0.157513
0.202755	-0.0323329	0.0500335						-0.106767	0.197447	0.157513
0.202794	-0.0323195	0.0500335						-0.106767	0.197381	0.157513
0.202833	-0.0323061	0.0500335						-0.106766	0.197314	0.157513
0.202796	-0.0323393	0.0500335						-0.106765	0.197182	0.157409
0.202759	-0.0323725	0.0500335						-0.106748	0.197269	0.157409
0.202721	-0.0324057	0.0500335						-0.106731	0.197356	0.157409
0.202684	-0.032439	0.0500335						-0.106715	0.197443	0.157409
0.202128	-0.0324362	0.0500335						-0.106698	0.19753	0.157409
0.201571	-0.0324335	0.0500335						-0.106681	0.197617	0.157304
0.201015	-0.0324308	0.0500335						-0.106665	0.197704	0.157304
0.200458	-0.0324281	0.0500335						-0.106648	0.197791	0.157304
0.200744	-0.0324264	0.0500335						-0.106631	0.197878	0.157304
0.20103	-0.0324248	0.0500335						-0.106619	0.197882	0.157304
0.201316	-0.0324231	0.0500335						-0.106607	0.197885	0.157304
0.201602	-0.0324214	0.0500335						-0.106595	0.197888	0.1572
0.201423	-0.0324396	0.0500335						-0.106583	0.197892	0.1572
0.201244	-0.0324577	0.0500335						-0.106571	0.197895	0.1572
0.201065	-0.0324758	0.0500335						-0.106559	0.197898	0.1572
0.200885	-0.0324938	0.0500335						-0.106534	0.197905	0.157096
0.201035	-0.0325121	0.0500335						-0.106517	0.197836	0.157096
0.201184	-0.0325302	0.0500335						-0.1065	0.197766	0.157096
0.201334	-0.0325484	0.0500335						-0.106483	0.197697	0.157096
0.201484	-0.0325664	0.0500335						-0.106466	0.197628	0.157096
0.202982	-0.0330484	0.0500335						-0.106449	0.197559	0.157096
0.20448	-0.0335304	0.0500335						-0.106432	0.19749	0.157096
0.205979	-0.0340123	0.0500335						-0.106415	0.197421	0.156991
0.210027	-0.0364994	0.0594993						-0.106398	0.197352	0.156991
0.211301	-0.0375014	0.0534892						-0.106413	0.197365	0.156991
0.212819	-0.0383822	0.0597998						-0.106428	0.197378	0.156991
0.213062	-0.0382612	0.0590485						-0.106443	0.197391	0.156991
0.213548	-0.0380194	0.061152						-0.106458	0.197405	0.156991
0.211796	-0.0387931	0.0572455						-0.106473	0.197418	0.156991
0.211673	-0.0391154	0.052738						-0.106488	0.197431	0.156991
0.211304	-0.0400819	0.0522872						-0.106503	0.197444	0.156887
0.212619	-0.0396985	0.0519867						-0.106518	0.197458	0.156887
0.213934	-0.039315	0.0518365						-0.107165	0.199078	0.156887
0.215251	-0.0389316	0.0519867						-0.107812	0.200699	0.156887
0.21734	-0.0390256	0.0534892						-0.108459	0.20232	0.156887
0.218353	-0.0412101	0.062955						-0.110399	0.207182	0.155635
0.217704	-0.0415844	0.0625043						-0.111046	0.208803	0.165128
0.217055	-0.0419575	0.0628048						-0.111693	0.210423	0.159912
0.216903	-0.0419568	0.0616028						-0.111925	0.210826	0.165649
0.216446	-0.0418332	0.0560435						-0.112041	0.211028	0.177958
0.216443	-0.0417116	0.056344						-0.112157	0.211229	0.18766
0.21644	-0.04159	0.056344						-0.112272	0.211431	0.186303
0.216437	-0.0414684	0.056344						-0.112602	0.211689	0.180671
0.218097	-0.0418232	0.056344						-0.112575	0.211171	0.178689
0.219756	-0.042178	0.056344						-0.112566	0.210998	0.178271
0.221416	-0.0425329	0.0560435						-0.112557	0.210825	0.178167
0.225023	-0.0438748	0.0560435						-0.112548	0.210652	0.17775
0.22697	-0.0448619	0.0590485						-0.113123	0.212036	0.17775
0.231483	-0.0475939	0.0652088						-0.113698	0.21342	0.177437
0.231689	-0.0478465	0.065359						-0.115423	0.217572	0.175664
0.23132	-0.048086	0.06596						-0.115998	0.218956	0.176811
0.229845	-0.0490736	0.0590485						-0.116573	0.22034	0.17994
0.229475	-0.0493427	0.0597998						-0.117184	0.221599	0.190476
0.229788	-0.0491902	0.0579968						-0.117257	0.221349	0.19903
0.230101	-0.0490372	0.0579968						-0.117293	0.221224	0.201638
0.230414	-0.0488836	0.0584475						-0.117329	0.221099	0.208522
0.230727	-0.0487293	0.0584475						-0.117366	0.220974	0.203932
0.230618	-0.0486953	0.057546						-0.117438	0.220724	0.208001
0.23051	-0.0486612	0.057546						-0.117476	0.220734	0.201429
0.230402	-0.0486272	0.057546						-0.117514	0.220743	0.201429
0.230294	-0.0485931	0.057546						-0.11759	0.220763	0.198508
0.229893	-0.0484559	0.057546						-0.117666	0.220784	0.197987
0.229491	-0.0483187	0.057546						-0.117704	0.220794	0.197674
0.229089	-0.0481816	0.057546						-0.117709	0.221049	0.197048
0.228687	-0.0480444	0.0573958						-0.117642	0.221538	0.197048
0.229038	-0.0480987	0.0573958						-0.117608	0.221782	0.196526
0.229389	-0.048153	0.0573958						-0.117574	0.222027	0.196422
0.22974	-0.0482073	0.0573958						-0.117473	0.222761	0.196005
0.230092	-0.0482616	0.0573958						-0.117482	0.222551	0.1959
0.23017	-0.0482623	0.0573958						-0.1175	0.22213	0.195692
0.230248	-0.048263	0.0573958						-0.117509	0.221919	0.195692
0.230326	-0.0482637	0.0573958						-0.117518	0.221709	0.195587
0.230404	-0.0482644	0.0573958						-0.117527	0.221499	0.195483
0.230357	-0.0483069	0.0573958						-0.117535	0.221288	0.195483
0.230311	-0.0483493	0.0573958						-0.117544	0.221078	0.195379
0.230264	-0.0483917	0.0573958						-0.11758	0.221206	0.19517
0.230217	-0.0484342	0.0573958						-0.117597	0.22127	0.19517
0.230198	-0.0483055	0.0573958						-0.117615	0.221334	0.195066
0.230178	-0.0481769	0.0573958						-0.117632	0.221398	0.195066
0.230159	-0.0480482	0.0573958						-0.11765	0.221462	0.194961
0.230139	-0.0479196	0.0573958						-0.117668	0.221526	0.194961
0.230202	-0.0480311	0.0573958						-0.117685	0.22159	0.194961
0.230265	-0.0481426	0.0573958						-0.117603	0.221538	0.194857
0.230328	-0.0482541	0.0573958						-0.11752	0.221487	0.194857
0.230391	-0.0483657	0.0573958						-0.117356	0.221384	0.194649
0.230323	-0.0482289	0.0573958						-0.117273	0.221332	0.194649
0.230255	-0.0480921	0.0573958						-0.117191	0.221281	0.194649
0.230187	-0.0479554	0.0573958						-0.117109	0.221229	0.194649
0.230119	-0.0478186	0.0573958						-0.117026	0.221178	0.194544
0.229953	-0.0476881	0.0573958						-0.117025	0.221285	0.194544
0.229786	-0.0475576	0.0573958						-0.117024	0.221499	0.19444
0.22962	-0.0474271	0.0573958						-0.117023	0.221606	0.194336
0.229464	-0.0472965	0.0572455						-0.117022	0.221713	0.194336
0.229474	-0.0472963	0.0572455						-0.117021	0.22182	0.194336
0.229483	-0.0472961	0.0572455						-0.11702	0.221928	0.194336
0.229493	-0.0472959	0.0572455						-0.11702	0.222035	0.194336
0.229492	-0.0472169	0.0572455						-0.117012	0.222077	0.194231
0.229492	-0.0471379	0.0572455						-0.117004	0.222119	0.194231
0.229491	-0.047059	0.0572455						-0.116996	0.222161	0.194231
0.229491	-0.04698	0.0572455						-0.116988	0.222203	0.194127
0.229451	-0.0470323	0.0572455						-0.116981	0.222246	0.194127
0.229412	-0.0470847	0.0572455						-0.116973	0.222288	0.194127
0.229373	-0.047137	0.0572455						-0.116965	0.22233	0.194023
0.229334	-0.0471893	0.0572455						-0.116957	0.222372	0.194023
0.229333	-0.0471354	0.0572455						-0.116994	0.22229	0.194023
0.229332	-0.0470815	0.0572455						-0.117031	0.222209	0.194023
0.229331	-0.0470275	0.0572455						-0.117068	0.222127	0.193918
0.22933	-0.0469736	0.0572455						-0.117105	0.222045	0.193918
0.229504	-0.0470815	0.0572455						-0.117142	0.221964	0.193918
0.229678	-0.0471894	0.0572455						-0.117178	0.221882	0.193918
0.229852	-0.0472974	0.0572455						-0.117215	0.2218	0.193814
0.230026	-0.0474053	0.0572455						-0.117252	0.221719	0.193814
0.229978	-0.0473991	0.0572455						-0.117271	0.221609	0.19371
0.229931	-0.0473928	0.0572455						-0.11729	0.221499	0.19371
0.229883	-0.0473866	0.0572455						-0.117309	0.221389	0.19371
0.229836	-0.0473803	0.0572455						-0.117328	0.221279	0.19371
0.22978	-0.0473557	0.0572455						-0.117347	0.221169	0.193605
0.229725	-0.0473308	0.0572455						-0.117365	0.221059	0.193605
0.229669	-0.0473055	0.0572455						-0.117384	0.220949	0.193605
0.229613	-0.0472798	0.0572455						-0.117403	0.22084	0.193605
0.229625	-0.0472433	0.0572455						-0.117427	0.220907	0.193501
0.229636	-0.0472065	0.0572455						-0.11745	0.220975	0.193501
0.229647	-0.0471694	0.0572455						-0.117473	0.221042	0.193501
0.229658	-0.0471319	0.0572455						-0.117496	0.22111	0.193501
0.229895	-0.0469984	0.0572455						-0.117543	0.221245	0.193397
0.23037	-0.0467293	0.057546						-0.117566	0.221313	0.193397
0.230607	-0.0465937	0.057546						-0.11759	0.22138	0.193397
0.230571	-0.0466033	0.0566445						-0.117591	0.221511	0.193397
0.232129	-0.0466306	0.0566445						-0.117592	0.221641	0.193292
0.233688	-0.0466579	0.0566445						-0.117593	0.221772	0.193292
0.235247	-0.0466853	0.0566445						-0.117594	0.221903	0.193292
0.236807	-0.0467126	0.0555928						-0.117597	0.222164	0.19298
0.237023	-0.047042	0.0582973						-0.117598	0.222295	0.192771
0.237673	-0.04803	0.0655093						-0.117599	0.222425	0.192562
0.238673	-0.0481017	0.0667113						-0.118173	0.224044	0.192458
0.239173	-0.0481376	0.0748248						-0.118747	0.225662	0.192458
0.239832	-0.0481754	0.060551						-0.119322	0.22728	0.192458
0.239885	-0.048176	0.0601003						-0.12047	0.230517	0.192458
0.243524	-0.0494286	0.0594993						-0.122911	0.237601	0.2225
0.245345	-0.0500518	0.059349						-0.123091	0.238159	0.229385
0.247166	-0.050673	0.059349						-0.123271	0.238716	0.229281
0.248631	-0.0512553	0.059349						-0.12363	0.23983	0.23241
0.251562	-0.0524064	0.062354						-0.123688	0.23986	0.232514
0.253082	-0.0544652	0.0674626						-0.123746	0.239889	0.231993
0.253136	-0.0559551	0.0674626						-0.123976	0.240006	0.2225
0.25282	-0.0560505	0.0743741						-0.124034	0.240035	0.228759
0.252189	-0.0562407	0.0620535						-0.124092	0.240064	0.228759
0.253794	-0.0570129	0.0607013						-0.124087	0.240061	0.222187
0.254754	-0.0573485	0.0607013						-0.124077	0.240054	0.220935
0.255714	-0.0576819	0.0607013						-0.124072	0.240051	0.220101
0.262004	-0.0609413	0.0706178						-0.124067	0.240048	0.219892
0.26204	-0.0609128	0.0701671						-0.124057	0.240042	0.219684
0.261702	-0.0607732	0.0668616						-0.124052	0.240038	0.219579
0.261515	-0.0617031	0.065359						-0.124025	0.239957	0.219579
0.261453	-0.062013	0.06596						-0.123999	0.239875	0.219475
0.261426	-0.0622657	0.0649083						-0.123972	0.239793	0.219475
0.261399	-0.0625183	0.0658098						-0.123946	0.239712	0.219371
0.261372	-0.062771	0.06596						-0.123919	0.23963	0.219371
0.261345	-0.0630236	0.0643073						-0.123893	0.239548	0.219371
0.260445	-0.0629268	0.064157						-0.123866	0.239467	0.219266
0.259545	-0.0628299	0.064157						-0.12384	0.239385	0.219266
0.258645	-0.062733	0.064157						-0.123917	0.239369	0.219162
0.257745	-0.0626361	0.064157						-0.123995	0.239354	0.219162
0.257696	-0.0626208	0.064157						-0.124072	0.239338	0.219162
0.257647	-0.0626055	0.064157						-0.12415	0.239323	0.219162
0.257598	-0.0625903	0.064157						-0.124227	0.239307	0.219058
0.257549	-0.062575	0.064157						-0.124305	0.239292	0.219058
0.257591	-0.0625659	0.064157						-0.124382	0.239276	0.219058
0.257632	-0.0625567	0.064157						-0.12446	0.239261	0.219058
0.257674	-0.0625475	0.064157						-0.124467	0.239278	0.219058
0.257716	-0.0625382	0.064157						-0.124474	0.239295	0.219058
0.257692	-0.0625524	0.0640068						-0.124481	0.239312	0.218954
0.25768	-0.0625596	0.0640068						-0.124488	0.239329	0.218954
0.257667	-0.0625667	0.0640068						-0.124502	0.239363	0.218849
0.257714	-0.0625977	0.0640068						-0.124509	0.239381	0.218849
0.257761	-0.0626286	0.0640068						-0.124515	0.239398	0.218745
0.257809	-0.0626596	0.0640068						-0.12445	0.239465	0.218745
0.257856	-0.0626906	0.0640068						-0.124384	0.239533	0.218745
0.25784	-0.0627521	0.0640068						-0.124318	0.239601	0.218745
0.257825	-0.0628135	0.0640068						-0.124253	0.239668	0.218641
0.25781	-0.0628749	0.0640068						-0.124187	0.239736	0.218641
0.257795	-0.0629363	0.0640068						-0.124121	0.239804	0.218641
0.257836	-0.0629206	0.0640068						-0.124055	0.239872	0.218641
0.257877	-0.0629049	0.0640068						-0.12399	0.23994	0.218536
0.257918	-0.0628893	0.0640068						-0.123993	0.239902	0.218536
0.257959	-0.0628736	0.0640068						-0.123997	0.239864	0.218536
0.257943	-0.0628577	0.0640068						-0.124	0.239825	0.218536
0.257926	-0.0628418	0.0640068						-0.124004	0.239787	0.218432
0.257909	-0.0628258	0.0640068						-0.124008	0.239749	0.218432
0.257892	-0.0628098	0.0640068						-0.124011	0.239711	0.218432
0.257911	-0.0626887	0.0640068						-0.124015	0.239673	0.218432
0.257931	-0.0625676	0.0640068						-0.124018	0.239635	0.218328
0.25795	-0.0624465	0.0640068						-0.124	0.239612	0.218328
0.257969	-0.0623254	0.0640068						-0.123981	0.239588	0.218328
0.257976	-0.0623618	0.0640068						-0.123962	0.239564	0.218328
0.257984	-0.0623981	0.0640068						-0.123943	0.23954	0.218223
0.257991	-0.0624344	0.0640068						-0.123924	0.239517	0.218223
0.257998	-0.0624708	0.0640068						-0.123905	0.239493	0.218223
0.257989	-0.0625251	0.0640068						-0.123887	0.239469	0.218223
0.25798	-0.0625795	0.0640068						-0.123868	0.239446	0.218223
0.257971	-0.0626338	0.0640068						-0.123869	0.239444	0.218119
0.257962	-0.0626881	0.0640068						-0.12387	0.239443	0.218119
0.257953	-0.0626105	0.0640068						-0.123871	0.239442	0.218119
0.257945	-0.0625329	0.0640068						-0.123873	0.239441	0.218015
0.257936	-0.0624552	0.0640068						-0.123874	0.23944	0.218015
0.257928	-0.0623776	0.0640068						-0.123875	0.239439	0.218015
0.258279	-0.0624139	0.0638565						-0.123876	0.239438	0.218015
0.25863	-0.0624501	0.0638565						-0.123877	0.239437	0.21791
0.258981	-0.0624864	0.0638565						-0.123921	0.239428	0.21791
0.259332	-0.0625227	0.0638565						-0.123965	0.239419	0.21791
0.259196	-0.0624818	0.0638565						-0.124009	0.23941	0.21791
0.259059	-0.0624405	0.0638565						-0.124053	0.239401	0.21791
0.258922	-0.0623986	0.0638565						-0.124097	0.239393	0.217806
0.258785	-0.0623563	0.0638565						-0.124141	0.239384	0.217806
0.258799	-0.0623686	0.0638565						-0.124185	0.239375	0.217806
0.258813	-0.0623808	0.0638565						-0.124229	0.239366	0.217806
0.258827	-0.062393	0.0638565						-0.124248	0.239543	0.217702
0.25884	-0.0624053	0.0638565						-0.124267	0.239719	0.217702
0.258765	-0.0623857	0.0638565						-0.124286	0.239895	0.217493
0.258689	-0.0623661	0.0638565						-0.124305	0.240072	0.217493
0.258614	-0.0623465	0.0638565						-0.124324	0.240248	0.217493
0.258539	-0.0623269	0.0638565						-0.124343	0.240425	0.217389
0.258518	-0.0624264	0.0638565						-0.124361	0.240601	0.217389
0.258498	-0.0625258	0.0638565						-0.12438	0.240778	0.217389
0.258478	-0.0626253	0.0638565						-0.124766	0.241778	0.217284
0.258457	-0.0627248	0.0638565						-0.125537	0.243778	0.217806
0.258507	-0.0627215	0.0638565						-0.125923	0.244778	0.217597
0.258556	-0.0627183	0.0638565						-0.126308	0.245779	0.228029
0.258606	-0.062715	0.0638565						-0.127079	0.24778	0.229385
0.258655	-0.0627118	0.0638565						-0.127464	0.248781	0.250143
0.258651	-0.0628489	0.0638565						-0.127602	0.249216	0.249309
0.258648	-0.062986	0.0638565						-0.127739	0.249652	0.249309
0.258644	-0.0631231	0.0638565						-0.127876	0.250088	0.248266
0.25864	-0.0632602	0.0638565						-0.128426	0.25183	0.25369
0.258658	-0.0632643	0.0638565						-0.128563	0.252265	0.25369
0.258676	-0.0632683	0.0638565						-0.1286	0.251932	0.254316
0.258694	-0.0632723	0.0638565						-0.128636	0.251599	0.254003
0.258713	-0.0632764	0.0638565						-0.128709	0.250932	0.251291
0.260316	-0.0633844	0.0638565						-0.128745	0.250599	0.240859
0.261919	-0.0634925	0.0638565						-0.128781	0.250266	0.249726
0.263523	-0.0636005	0.0638565						-0.128818	0.249933	0.249726
0.265126	-0.0637086	0.0638565						-0.128846	0.249708	0.243258
0.26616	-0.0643153	0.0638565						-0.12883	0.249924	0.240755
0.269261	-0.0661348	0.0697163						-0.128822	0.250031	0.240338
0.269888	-0.066516	0.0734726						-0.128814	0.250139	0.240338
0.271142	-0.0672783	0.0746746						-0.128806	0.250247	0.240338
0.27173	-0.0674685	0.0743741						-0.128798	0.250355	0.240233
0.27169	-0.0672774	0.0749751						-0.12879	0.250463	0.240233
0.271651	-0.0670859	0.0725711						-0.128737	0.250477	0.240025
0.271611	-0.0668941	0.0713691						-0.128684	0.250492	0.240025
0.271984	-0.0670843	0.0703173						-0.128577	0.250521	0.239816
0.272357	-0.0672744	0.0701671						-0.128524	0.250536	0.239712
0.27273	-0.0674645	0.0682138						-0.128471	0.250551	0.239712
0.273688	-0.0675778	0.0671621						-0.128418	0.250565	0.239608
0.274273	-0.0675007	0.0668616						-0.128364	0.25058	0.239608
0.274859	-0.0674233	0.0671621						-0.128366	0.250631	0.239608
0.275857	-0.0685151	0.0682138						-0.128368	0.250682	0.239399
0.276271	-0.0696848	0.0719701						-0.12837	0.250733	0.239399
0.276684	-0.0708543	0.0743741						-0.128372	0.250784	0.239399
0.276845	-0.071698	0.0773791						-0.128374	0.250835	0.239295
0.276591	-0.0713721	0.0775293						-0.128376	0.250886	0.239295
0.277384	-0.0714398	0.0742238						-0.128378	0.250937	0.23919
0.278034	-0.0717997	0.0736228						-0.12838	0.250988	0.23919
0.278685	-0.0721596	0.0749751						-0.128363	0.251033	0.239086
0.279677	-0.0725543	0.0731721						-0.128347	0.251078	0.239086
0.280669	-0.0729489	0.0728716						-0.128331	0.251122	0.239086
0.281661	-0.0733435	0.0728716						-0.128314	0.251167	0.238982
0.282653	-0.0737381	0.0727213						-0.128298	0.251212	0.238982
0.284034	-0.0745385	0.0727213						-0.128282	0.251256	0.238982
0.286796	-0.0761395	0.0749751						-0.128266	0.251301	0.238877
0.288071	-0.0769096	0.0788816						-0.128249	0.251346	0.238877
0.287965	-0.0768792	0.0805344						-0.128244	0.251329	0.238877
0.287753	-0.0768181	0.0814359						-0.128238	0.251312	0.238877
0.287736	-0.0768162	0.0809851						-0.128232	0.251295	0.238773
0.287719	-0.0768142	0.0799334						-0.128227	0.251279	0.238773
0.287686	-0.0768104	0.0776796						-0.128221	0.251262	0.238773
0.287674	-0.0768091	0.0767781						-0.128216	0.251245	0.238773
0.287651	-0.0768066	0.0752756						-0.12821	0.251228	0.238773
0.287779	-0.0764991	0.0754258						-0.128204	0.251211	0.238564
0.287919	-0.0761923	0.0752756						-0.128211	0.251122	0.238564
0.288199	-0.0755765	0.0751253						-0.128218	0.251032	0.238564
0.288107	-0.0756087	0.0749751						-0.128224	0.250942	0.23846
0.288015	-0.0756408	0.0749751						-0.128231	0.250852	0.23846
0.287923	-0.0756729	0.0749751						-0.128238	0.250762	0.23846
0.287832	-0.075705	0.0749751						-0.128244	0.250672	0.23846
0.288106	-0.0757696	0.0749751						-0.128251	0.250582	0.23846
0.288381	-0.0758342	0.0749751						-0.128257	0.250492	0.238356
0.288655	-0.0758987	0.0749751						-0.128302	0.250666	0.238356
0.28893	-0.0759633	0.0749751						-0.128347	0.250839	0.238251
0.289365	-0.0759817	0.0749751						-0.128392	0.251012	0.238251
0.289802	-0.076	0.0749751						-0.128437	0.251185	0.238251
0.29024	-0.0760183	0.0749751						-0.128483	0.251359	0.238251
0.29068	-0.0760365	0.0749751						-0.128528	0.251532	0.238147
0.290026	-0.076014	0.0749751						-0.128573	0.251705	0.238147
0.289372	-0.0759915	0.0749751						-0.128618	0.251879	0.238147
0.288718	-0.075969	0.0749751						-0.128593	0.251958	0.238147
0.288065	-0.0759465	0.0749751						-0.128568	0.252038	0.238043
0.28806	-0.0759187	0.0749751						-0.128544	0.252117	0.238043
0.288056	-0.0758909	0.0749751						-0.128519	0.252196	0.238043
0.288051	-0.075863	0.0749751						-0.12847	0.252355	0.237939
0.288046	-0.0758352	0.0749751						-0.128446	0.252435	0.237939
0.288394	-0.0758535	0.0749751						-0.128421	0.252514	0.237939
0.288742	-0.0758717	0.0749751						-0.128424	0.252392	0.237939
0.28909	-0.07589	0.0749751						-0.128427	0.252271	0.237834
0.289438	-0.0759082	0.0749751						-0.12843	0.252149	0.237834
0.289429	-0.0758769	0.0749751						-0.128434	0.252027	0.237834
0.28942	-0.0758456	0.0749751						-0.128437	0.251905	0.237834
0.289412	-0.0758143	0.0748248						-0.12844	0.251783	0.23773
0.289403	-0.075783	0.0748248						-0.128443	0.251662	0.23773
0.289311	-0.0757703	0.0748248						-0.128446	0.25154	0.237626
0.289219	-0.0757577	0.0748248						-0.129167	0.25387	0.237626
0.289127	-0.0757451	0.0748248						-0.129527	0.255034	0.236791
0.289034	-0.0757324	0.0748248						-0.129887	0.256199	0.236791
0.289098	-0.0757321	0.0748248						-0.130247	0.257364	0.237626
0.289163	-0.0757317	0.0748248						-0.130607	0.258529	0.248057
0.289227	-0.0757314	0.0748248						-0.130967	0.259694	0.248057
0.289291	-0.0757311	0.0748248						-0.131818	0.26248	0.26965
0.289242	-0.0757065	0.0748248						-0.131981	0.26302	0.26965
0.289193	-0.075682	0.0748248						-0.132144	0.263561	0.280498
0.289144	-0.0756575	0.0748248						-0.132308	0.264101	0.280394
0.289096	-0.075633	0.0748248						-0.132471	0.264642	0.280394
0.289094	-0.0756375	0.0748248						-0.132868	0.26572	0.277369
0.289093	-0.075642	0.0748248						-0.132946	0.265899	0.277265
0.289091	-0.0756465	0.0748248						-0.133024	0.266078	0.281541
0.28909	-0.0756511	0.0748248						-0.133102	0.266257	0.275283
0.289232	-0.0756508	0.0748248						-0.13318	0.266436	0.280498
0.289375	-0.0756505	0.0748248						-0.133258	0.266615	0.280498
0.289518	-0.0756502	0.0748248						-0.133263	0.266519	0.270067
0.289661	-0.07565	0.0748248						-0.133269	0.266423	0.270067
0.290286	-0.0751084	0.0748248						-0.133274	0.266327	0.270067
0.29091	-0.0745666	0.0748248						-0.13328	0.266231	0.267981
0.291534	-0.0740246	0.0748248						-0.133285	0.266135	0.267981
0.292159	-0.0734824	0.0748248						-0.133302	0.265847	0.267042
0.292279	-0.0735285	0.0748248						-0.133294	0.265963	0.265999
0.292399	-0.0735747	0.0748248						-0.133287	0.266078	0.266833
0.29252	-0.0736209	0.0748248						-0.133279	0.266194	0.266625
0.29264	-0.073667	0.0748248						-0.133265	0.266425	0.266938
0.292467	-0.0736441	0.0748248						-0.133257	0.266541	0.266312
0.292293	-0.0736212	0.0748248						-0.13325	0.266657	0.266312
0.29212	-0.0735982	0.0748248						-0.133242	0.266772	0.266103
0.291947	-0.0735753	0.0748248						-0.133202	0.266794	0.266103
0.292004	-0.0735683	0.0748248						-0.133121	0.266837	0.265894
0.292061	-0.0735614	0.0748248						-0.133081	0.266859	0.265894
0.292118	-0.0735545	0.0748248						-0.13304	0.26688	0.265894
0.292175	-0.0735475	0.0748248						-0.133	0.266902	0.265686
0.292099	-0.0735583	0.0748248						-0.13296	0.266923	0.265686
0.292024	-0.0735691	0.0748248						-0.132919	0.266945	0.265582
0.291948	-0.0735798	0.0748248						-0.132932	0.266871	0.265582
0.291873	-0.0735906	0.0748248						-0.132944	0.266798	0.265477
0.291914	-0.0735692	0.0748248						-0.132956	0.266724	0.265477
0.291956	-0.0735478	0.0748248						-0.132969	0.266651	0.265373
0.291997	-0.0735264	0.0748248						-0.132981	0.266577	0.265373
0.292038	-0.0735049	0.0748248						-0.132993	0.266504	0.265373
0.292031	-0.0735447	0.0748248						-0.133006	0.26643	0.265269
0.292023	-0.0735842	0.0748248						-0.133018	0.266357	0.265269
0.292016	-0.0736235	0.0748248						-0.133038	0.266338	0.265269
0.292009	-0.0736627	0.0748248						-0.133058	0.26632	0.26506
0.291785	-0.0737234	0.0748248						-0.133078	0.266302	0.26506
0.291562	-0.0737841	0.0748248						-0.133098	0.266284	0.264956
0.291338	-0.0738446	0.0748248						-0.133118	0.266266	0.264956
0.291115	-0.073905	0.0748248						-0.133138	0.266248	0.264956
0.291155	-0.0739231	0.0748248						-0.133158	0.26623	0.264956
0.291196	-0.0739411	0.0748248						-0.133177	0.266211	0.264747
0.291236	-0.0739592	0.0748248						-0.133209	0.266214	0.264747
0.291277	-0.0739772	0.0748248						-0.133241	0.266217	0.264747
0.292822	-0.0748335	0.0748248						-0.133273	0.26622	0.264747
0.294367	-0.0756898	0.0748248						-0.133305	0.266223	0.264747
0.297458	-0.0774023	0.0773791						-0.133337	0.266226	0.264747
0.297753	-0.0776458	0.0797831						-0.133369	0.266228	0.264747
0.298048	-0.0778894	0.0824876						-0.1334	0.266231	0.264747
0.298344	-0.0781328	0.0830886						-0.133432	0.266234	0.264747
0.29864	-0.0783763	0.0857931						-0.133427	0.266232	0.264851
0.298596	-0.0788925	0.0830886						-0.133422	0.266229	0.264434
0.298575	-0.0791504	0.0850419						-0.133416	0.266227	0.264538
0.298554	-0.0794082	0.0844409						-0.133411	0.266224	0.264538
0.298454	-0.0789384	0.0839901						-0.133405	0.266222	0.264434
0.298355	-0.0784686	0.0838399						-0.1334	0.266219	0.264434
0.298255	-0.0779988	0.0833891						-0.133395	0.266217	0.26433
0.300252	-0.0788283	0.0829384						-0.133389	0.266215	0.26433
0.302348	-0.0801266	0.0827881						-0.133382	0.266256	0.26433
0.306541	-0.0827204	0.0827881						-0.133375	0.266297	0.26433
0.307995	-0.0852579	0.0835394						-0.133368	0.266339	0.26433
0.308722	-0.0865266	0.0841404						-0.133361	0.26638	0.264225
0.309758	-0.0873847	0.0754258						-0.133354	0.266421	0.264225
0.310068	-0.086974	0.0906012						-0.133347	0.266463	0.264225
0.310378	-0.0865633	0.0901504						-0.13334	0.266504	0.264121
0.310688	-0.0861526	0.0890987						-0.133333	0.266545	0.264121
0.310762	-0.0866731	0.0880469						-0.133324	0.266512	0.264017
0.310836	-0.0871935	0.0869951						-0.133315	0.266479	0.264017
0.311646	-0.0880186	0.0850419						-0.133306	0.266447	0.264017
0.311977	-0.0879107	0.0850419						-0.133297	0.266414	0.264017
0.312308	-0.0878028	0.0850419						-0.133288	0.266381	0.263913
0.313897	-0.0888766	0.0850419						-0.133279	0.266348	0.263913
0.315487	-0.0899469	0.0848916						-0.13327	0.266315	0.263913
0.317078	-0.0910135	0.0850419						-0.133261	0.266283	0.263913
0.319191	-0.0925496	0.0887981						-0.133269	0.266277	0.263808
0.319715	-0.0930226	0.0764776						-0.133278	0.266271	0.263808
0.320238	-0.0934956	0.0937564						-0.133287	0.266266	0.263808
0.321524	-0.0937369	0.0949584						-0.133295	0.26626	0.263808
0.32305	-0.0932736	0.0925544						-0.133304	0.266254	0.263704
0.323251	-0.0930339	0.0895494						-0.133312	0.266249	0.263704
0.32269	-0.0930241	0.0893992						-0.133321	0.266243	0.263704
0.322128	-0.0930128	0.0890987						-0.13333	0.266238	0.263704
0.321567	-0.0929999	0.0892489						-0.133331	0.266157	0.2636
0.32218	-0.0930997	0.0893992						-0.133333	0.266077	0.2636
0.322793	-0.0931994	0.0893992						-0.133335	0.265997	0.2636
0.323406	-0.0932991	0.0893992						-0.133336	0.265917	0.2636
0.324018	-0.0933989	0.0893992						-0.133338	0.265836	0.263495
0.324026	-0.0930861	0.0893992						-0.13334	0.265756	0.263495
0.324033	-0.0927733	0.0893992						-0.133343	0.265596	0.263808
0.32404	-0.0924604	0.0893992						-0.133479	0.266337	0.263182
0.324047	-0.0921476	0.0893992						-0.13375	0.267819	0.262974
0.324656	-0.0921439	0.0893992						-0.133885	0.268561	0.262974
0.325264	-0.0921402	0.0893992						-0.134021	0.269302	0.262869
0.325873	-0.0921365	0.0893992						-0.134156	0.270043	0.262869
0.325869	-0.0921582	0.0892489						-0.134427	0.271525	0.270276
0.325256	-0.0921835	0.0892489						-0.134868	0.271745	0.291138
0.324032	-0.0922341	0.0890987						-0.13556	0.272104	0.296041
0.324572	-0.0922345	0.0890987						-0.135538	0.272098	0.285401
0.325112	-0.092235	0.0890987						-0.135517	0.272093	0.285401
0.325651	-0.0922355	0.0890987						-0.135495	0.272088	0.29166
0.326191	-0.0922359	0.0890987						-0.135474	0.272083	0.291556
0.326306	-0.0922727	0.0890987						-0.135452	0.272078	0.285297
0.326421	-0.0923092	0.0890987						-0.13543	0.272074	0.28561
0.326536	-0.0923455	0.0890987						-0.13544	0.271937	0.284567
0.326651	-0.0923816	0.0890987						-0.13545	0.2718	0.284567
0.325047	-0.0926489	0.0889484						-0.13546	0.271662	0.284567
0.324244	-0.0927822	0.0889484						-0.135469	0.271525	0.284567
0.323442	-0.0929152	0.0889484						-0.135489	0.271251	0.284567
0.323402	-0.092931	0.0889484						-0.135499	0.271114	0.284045
0.323362	-0.0929468	0.0889484						-0.135512	0.270988	0.283732
0.323321	-0.0929626	0.0889484						-0.135518	0.27101	0.283628
0.323281	-0.0929783	0.0889484						-0.135521	0.271021	0.28321
0.323607	-0.0929418	0.0889484						-0.135524	0.271032	0.28321
0.323933	-0.0929053	0.0889484						-0.135527	0.271043	0.283628
0.324259	-0.0928687	0.0889484						-0.13553	0.271054	0.283002
0.324585	-0.0928322	0.0889484						-0.135533	0.271065	0.282898
0.32458	-0.092855	0.0889484						-0.135532	0.271083	0.282689
0.324575	-0.0928778	0.0889484						-0.135532	0.271089	0.28248
0.324571	-0.0929005	0.0889484						-0.135532	0.271094	0.28248
0.324566	-0.0929231	0.0889484						-0.135532	0.2711	0.28248
0.324282	-0.0929957	0.0889484						-0.135532	0.271106	0.282376
0.323999	-0.0930682	0.0889484						-0.135508	0.271179	0.282167
0.323715	-0.0931407	0.0889484						-0.135484	0.271247	0.282167
0.323432	-0.0932132	0.0889484						-0.135437	0.271382	0.282063
0.323416	-0.0932259	0.0889484						-0.135414	0.271449	0.282063
0.323401	-0.0932386	0.0889484						-0.13539	0.271517	0.281959
0.323385	-0.0932512	0.0889484						-0.135367	0.271585	0.281959
0.32337	-0.0932639	0.0889484						-0.135343	0.271652	0.281854
0.323357	-0.0932789	0.0889484						-0.135351	0.271659	0.28175
0.323345	-0.0932938	0.0889484						-0.13536	0.271667	0.281646
0.323332	-0.0933088	0.0889484						-0.135364	0.27167	0.281646
0.32332	-0.0933237	0.0889484						-0.135368	0.271674	0.281646
0.323709	-0.0932366	0.0889484						-0.135372	0.271677	0.281646
0.324097	-0.0931495	0.0889484						-0.135377	0.271681	0.281437
0.324486	-0.0930622	0.0889484						-0.135379	0.271708	0.281437
0.324875	-0.0929749	0.0889484						-0.135381	0.271734	0.281437
0.324455	-0.0930018	0.0889484						-0.135383	0.271761	0.281333
0.324034	-0.0930287	0.0889484						-0.135386	0.271788	0.281333
0.323613	-0.0930557	0.0889484						-0.135388	0.271814	0.281333
0.323193	-0.0930826	0.0889484						-0.13539	0.271841	0.281333
0.32253	-0.0931428	0.0889484						-0.135392	0.271868	0.281229
0.321867	-0.0932029	0.0889484						-0.135394	0.271894	0.281229
0.321203	-0.0932628	0.0889484						-0.135403	0.271883	0.281124
0.32054	-0.0933225	0.0889484						-0.135412	0.271871	0.281124
0.320987	-0.0933391	0.0889484						-0.13542	0.27186	0.281124
0.321434	-0.0933554	0.0889484						-0.135429	0.271848	0.28102
0.321881	-0.0933716	0.0889484						-0.135446	0.271826	0.28102
0.322328	-0.0933876	0.0889484						-0.135455	0.271814	0.28102
0.322174	-0.093472	0.0889484						-0.135464	0.271803	0.28102
0.322019	-0.0935563	0.0889484						-0.135464	0.271802	0.280916
0.321865	-0.0936406	0.0889484						-0.135463	0.271801	0.280916
0.32171	-0.0937249	0.0889484						-0.135463	0.2718	0.280916
0.321489	-0.0934371	0.0889484						-0.135463	0.271799	0.280916
0.321267	-0.0931492	0.0889484						-0.135463	0.271798	0.280811
0.321045	-0.0928614	0.0889484						-0.135463	0.271797	0.280811
0.320823	-0.0925736	0.0889484						-0.135463	0.271796	0.280707
0.320761	-0.0928955	0.0889484						-0.135462	0.271795	0.280707
0.320698	-0.0932173	0.0889484						-0.135466	0.271793	0.280707
0.320636	-0.0935391	0.0889484						-0.13547	0.271791	0.280707
0.320574	-0.0938609	0.0889484						-0.135474	0.271789	0.280603
0.320659	-0.0939066	0.0889484						-0.135478	0.271787	0.280603
0.320744	-0.0939522	0.0889484						-0.135482	0.271785	0.280603
0.320829	-0.0939978	0.0889484						-0.135486	0.271783	0.280603
0.320914	-0.0940434	0.0889484						-0.13549	0.271781	0.280498
0.320892	-0.0940483	0.0887981						-0.135494	0.271778	0.280498
0.320881	-0.0940507	0.0887981						-0.135498	0.271748	0.280394
0.32087	-0.0940531	0.0887981						-0.135501	0.271718	0.280394
0.320802	-0.09396	0.0886479						-0.135505	0.271688	0.280394
0.320768	-0.0939135	0.0881971						-0.135508	0.271658	0.280394
0.320733	-0.0938669	0.0881971						-0.135512	0.271628	0.28029
0.321164	-0.0940673	0.0881971						-0.135515	0.271598	0.28029
0.322026	-0.094468	0.0881971						-0.135519	0.271568	0.28029
0.322457	-0.0946683	0.0877464						-0.135522	0.271537	0.28029
0.324812	-0.095392	0.0872956						-0.135524	0.271538	0.280185
0.329521	-0.0968393	0.0880469						-0.135525	0.271539	0.280185
0.331875	-0.0975629	0.0898499						-0.135526	0.27154	0.280185
0.331246	-0.0975255	0.0823374						-0.135528	0.27154	0.280185
0.330618	-0.0974882	0.0973624						-0.135529	0.271541	0.280185
0.329991	-0.0974508	0.105025						-0.135531	0.271542	0.280185
0.329366	-0.0974135	0.100818						-0.135533	0.271543	0.280498
0.329061	-0.0973176	0.101419						-0.135631	0.271917	0.278934
0.328758	-0.0972218	0.100968						-0.135825	0.272664	0.277369
0.328152	-0.0970302	0.0988649						-0.135922	0.273038	0.277056
0.32868	-0.0976608	0.0973624						-0.136019	0.273412	0.277056
0.329209	-0.0982913	0.0958599						-0.136116	0.273786	0.278099
0.329959	-0.098137	0.0958599						-0.136214	0.27416	0.281124
0.330709	-0.0979827	0.0957097						-0.136311	0.274533	0.285923
0.331459	-0.0978283	0.0957097						-0.136622	0.27454	0.301883
0.332208	-0.0976739	0.0958599						-0.136777	0.274544	0.301883
0.334899	-0.0994223	0.0981137						-0.136932	0.274547	0.306577
0.336244	-0.100296	0.0990152						-0.136932	0.274593	0.306264
0.337622	-0.101144	0.104124						-0.136931	0.274639	0.306264
0.337655	-0.101119	0.105025						-0.13693	0.274684	0.306264
0.337688	-0.101094	0.104424						-0.136929	0.27473	0.306264
0.337721	-0.101069	0.104574						-0.136927	0.274822	0.312835
0.337905	-0.100958	0.100067						-0.136926	0.274867	0.302404
0.337997	-0.100902	0.0997664						-0.136933	0.275196	0.3023
0.338088	-0.100846	0.0988649						-0.136941	0.275478	0.301361
0.340376	-0.101268	0.0985644						-0.13695	0.275761	0.301257
0.342665	-0.10169	0.0985644						-0.136966	0.276326	0.300839
0.347241	-0.102532	0.0988649						-0.136983	0.276891	0.301361
0.347827	-0.103545	0.0979634						-0.136991	0.277173	0.300318
0.348431	-0.106382	0.110584						-0.13708	0.277052	0.300422
0.347276	-0.10618	0.111186						-0.137214	0.27687	0.300318
0.347397	-0.108181	0.10788						-0.137258	0.27681	0.299692
0.34746	-0.109948	0.102771						-0.137353	0.276641	0.300214
0.347431	-0.109833	0.102771						-0.137359	0.276593	0.29917
0.347678	-0.109642	0.102922						-0.137365	0.276545	0.298962
0.347953	-0.109566	0.102771						-0.13737	0.276497	0.298857
0.348228	-0.10949	0.102771						-0.137376	0.276449	0.299275
0.348503	-0.109414	0.102621						-0.137388	0.276353	0.298336
0.347507	-0.109418	0.102471						-0.137393	0.276305	0.299275
0.347008	-0.10942	0.102321						-0.137393	0.276503	0.298127
0.34651	-0.109423	0.102321						-0.137392	0.276899	0.298023
0.346255	-0.109399	0.10217						-0.13739	0.277295	0.297814
0.346128	-0.109388	0.10217						-0.137389	0.277691	0.29771
0.346	-0.109376	0.10217						-0.137389	0.277889	0.29771
0.347636	-0.109313	0.10217						-0.137393	0.277706	0.297606
0.349273	-0.10925	0.10217						-0.137398	0.277524	0.297501
0.350909	-0.109187	0.10217						-0.137411	0.276977	0.297293
0.352545	-0.109124	0.10217						-0.137416	0.276795	0.297293
0.352725	-0.108978	0.10202						-0.13742	0.276613	0.297188
0.352815	-0.108904	0.10202						-0.137425	0.276431	0.297188
0.352904	-0.108831	0.10202						-0.137429	0.276446	0.297084
0.352658	-0.108822	0.10202						-0.137433	0.276462	0.297084
0.352413	-0.108813	0.10202						-0.137437	0.276478	0.29698
0.352167	-0.108803	0.10202						-0.137441	0.276494	0.29698
0.351922	-0.108794	0.10202						-0.137445	0.27651	0.29698
0.351988	-0.108824	0.10187						-0.13745	0.276526	0.296771
0.352054	-0.108853	0.10187						-0.137454	0.276541	0.296771
0.35212	-0.108883	0.10187						-0.13745	0.276544	0.296667
0.352186	-0.108912	0.10187						-0.137443	0.27653	0.296667
0.35166	-0.108904	0.10187						-0.137436	0.276516	0.296667
0.351135	-0.108897	0.10187						-0.137429	0.276502	0.296667
0.350609	-0.108889	0.10187						-0.137421	0.276489	0.296563
0.350083	-0.108881	0.10187						-0.137414	0.276475	0.296458
0.350124	-0.108881	0.10187						-0.137407	0.276461	0.296458
0.350165	-0.108882	0.10187						-0.137399	0.276447	0.296458
0.350206	-0.108882	0.10187						-0.137399	0.276467	0.296354
0.350247	-0.108882	0.10187						-0.137399	0.276477	0.29698
0.350327	-0.108851	0.10172						-0.137399	0.276487	0.29625
0.350406	-0.108821	0.10172						-0.1374	0.276497	0.29625
0.350486	-0.10879	0.10172						-0.1374	0.276506	0.29625
0.350565	-0.108759	0.10172						-0.1374	0.276516	0.29625
0.350512	-0.108804	0.10172						-0.1374	0.276526	0.29625
0.35046	-0.108848	0.10172						-0.137401	0.27654	0.29625
0.350407	-0.108893	0.10172						-0.137403	0.276553	0.296145
0.350354	-0.108937	0.10172						-0.137405	0.276567	0.296145
0.35039	-0.108864	0.10172						-0.137407	0.27658	0.296041
0.350425	-0.108791	0.10172						-0.137409	0.276594	0.296041
0.35046	-0.108718	0.10172						-0.13741	0.276607	0.296041
0.350496	-0.108645	0.10172						-0.137412	0.276621	0.296041
0.350463	-0.108618	0.10172						-0.137414	0.276634	0.295937
0.350431	-0.108592	0.10172						-0.137424	0.276704	0.295832
0.350398	-0.108565	0.10172						-0.137428	0.276739	0.295832
0.350366	-0.108539	0.10172						-0.137433	0.276774	0.295832
0.350412	-0.108545	0.10172						-0.137438	0.276809	0.295832
0.350459	-0.108551	0.10172						-0.137443	0.276843	0.295728
0.350506	-0.108558	0.10172						-0.137447	0.276878	0.295728
0.350553	-0.108564	0.10172						-0.137452	0.276913	0.295728
0.350436	-0.108548	0.10172						-0.137451	0.276934	0.295728
0.350319	-0.108531	0.10172						-0.137449	0.276955	0.295624
0.350202	-0.108515	0.10172						-0.137448	0.276976	0.295624
0.350085	-0.108498	0.10172						-0.137447	0.276997	0.295624
0.350246	-0.108477	0.10172						-0.137445	0.277018	0.295624
0.350407	-0.108455	0.10172						-0.137444	0.277039	0.295519
0.350568	-0.108434	0.10172						-0.137443	0.27706	0.295519
0.350728	-0.108412	0.10172						-0.137441	0.277081	0.295519
0.350733	-0.108358	0.10172						-0.137442	0.276975	0.295519
0.350738	-0.108304	0.10172						-0.137442	0.27687	0.295415
0.350744	-0.10825	0.10172						-0.137442	0.276764	0.295415
0.350749	-0.108196	0.10172						-0.137442	0.276658	0.295415
0.350323	-0.108205	0.10172						-0.137443	0.276553	0.295415
0.349897	-0.108214	0.10172						-0.137443	0.276447	0.295311
0.349472	-0.108224	0.10172						-0.137443	0.276341	0.295311
0.349046	-0.108233	0.10172						-0.137444	0.276236	0.295311
0.3489	-0.108276	0.10172						-0.137444	0.276119	0.295311
0.348754	-0.10832	0.10172						-0.137443	0.276002	0.295206
0.348462	-0.108406	0.101569						-0.137443	0.275885	0.295206
0.350859	-0.108837	0.101569						-0.137443	0.275768	0.295206
0.353255	-0.109268	0.101569						-0.137443	0.275652	0.295206
0.355652	-0.109698	0.101569						-0.137443	0.275535	0.295206
0.358049	-0.110129	0.101569						-0.137442	0.275418	0.295206
0.358475	-0.110358	0.101569						-0.137442	0.275301	0.295102
0.359327	-0.110814	0.110134						-0.137496	0.275735	0.294894
0.359753	-0.11104	0.118698						-0.137549	0.276168	0.294581
0.359558	-0.111249	0.116595						-0.137576	0.276385	0.294581
0.359363	-0.111459	0.117045						-0.137602	0.276602	0.295102
0.359168	-0.111669	0.116444						-0.137629	0.276819	0.294059
0.358973	-0.111878	0.11359						-0.137656	0.277036	0.294059
0.35872	-0.111855	0.11359						-0.137987	0.278284	0.29312
0.358467	-0.111831	0.112388						-0.138209	0.279116	0.30981
0.357962	-0.111784	0.112388						-0.13805	0.282762	0.306368
0.360225	-0.113594	0.110885						-0.138056	0.282762	0.306159
0.362489	-0.115402	0.110885						-0.13806	0.282762	0.306159
0.364753	-0.117209	0.110584						-0.138067	0.282762	0.305951
0.367016	-0.119014	0.110584						-0.13807	0.282762	0.305951
0.367471	-0.119931	0.12005						-0.138074	0.282762	0.305951
0.367927	-0.120848	0.119299						-0.138077	0.282762	0.305846
0.368916	-0.121817	0.122605						-0.138099	0.282883	0.305742
0.368941	-0.121529	0.122605						-0.138121	0.283004	0.305638
0.368987	-0.121938	0.122154						-0.138133	0.283064	0.305638
0.369033	-0.122347	0.122755						-0.138144	0.283125	0.305534
0.369079	-0.122756	0.121703						-0.138155	0.283185	0.305534
0.37024	-0.1232	0.121403						-0.138166	0.283246	0.305429
0.371356	-0.123234	0.120802						-0.138199	0.28325	0.305429
0.374985	-0.123273	0.119449						-0.138232	0.283254	0.305429
0.376382	-0.123249	0.1196						-0.138265	0.283258	0.305429
0.379373	-0.123427	0.12591						-0.138298	0.283262	0.305325
0.379569	-0.123655	0.126812						-0.138331	0.283266	0.304595
0.379766	-0.123883	0.128314						-0.138364	0.283269	0.305221
0.379962	-0.12411	0.129216						-0.138397	0.283273	0.305221
0.379965	-0.124111	0.129216						-0.13843	0.283277	0.305116
0.379967	-0.124111	0.129065						-0.138406	0.283267	0.305116
0.379973	-0.124113	0.12606						-0.138382	0.283256	0.305116
0.379946	-0.12409	0.124558						-0.138357	0.283245	0.305116
0.379891	-0.124045	0.122454						-0.138333	0.283234	0.305012
0.379864	-0.124023	0.122154						-0.138285	0.283213	0.305012
0.379647	-0.125172	0.121703						-0.138261	0.283202	0.304908
0.379539	-0.125747	0.121553						-0.138237	0.283191	0.304908
0.37943	-0.126321	0.121403						-0.138239	0.283201	0.304908
0.379396	-0.126261	0.121102						-0.13824	0.283212	0.304908
0.37938	-0.12623	0.121102						-0.138242	0.283222	0.304803
0.379364	-0.1262	0.120952						-0.138244	0.283232	0.304803
0.379318	-0.126195	0.120952						-0.138246	0.283243	0.304803
0.379272	-0.126189	0.120952						-0.13825	0.283264	0.304699
0.379225	-0.126184	0.120952						-0.138252	0.283274	0.304699
0.379179	-0.126178	0.120952						-0.138247	0.283274	0.304699
0.379194	-0.126218	0.120952						-0.138243	0.283273	0.304699
0.379208	-0.126257	0.120952						-0.138239	0.283272	0.304595
0.379223	-0.126296	0.120952						-0.138231	0.283271	0.30449
0.379237	-0.126336	0.120802						-0.138227	0.283271	0.30449
0.379291	-0.126328	0.120802						-0.138223	0.28327	0.30449
0.379345	-0.126319	0.120802						-0.138219	0.28327	0.30449
0.379399	-0.126311	0.120802						-0.138218	0.28328	0.304386
0.379453	-0.126303	0.120802						-0.138218	0.283291	0.304386
0.37951	-0.126319	0.120802						-0.138218	0.283301	0.304386
0.379566	-0.126336	0.120802						-0.138218	0.283312	0.303552
0.379622	-0.126353	0.120802						-0.138218	0.283322	0.304282
0.379679	-0.126369	0.120802						-0.138218	0.283333	0.304282
0.379627	-0.126427	0.120802						-0.138218	0.283343	0.304282
0.379576	-0.126484	0.120802						-0.138218	0.283354	0.304282
0.379524	-0.126542	0.120802						-0.138219	0.283363	0.304177
0.379473	-0.1266	0.120802						-0.138221	0.283373	0.304177
0.379506	-0.12659	0.120802						-0.138222	0.283382	0.304177
0.37954	-0.12658	0.120802						-0.138223	0.283392	0.304177
0.379573	-0.126571	0.120802						-0.138224	0.283401	0.304177
0.379607	-0.126561	0.120802						-0.138226	0.283411	0.304073
0.379457	-0.126554	0.120651						-0.138227	0.283421	0.304073
0.379383	-0.12655	0.120651						-0.138228	0.28343	0.304073
0.379308	-0.126547	0.120651						-0.138224	0.283426	0.303969
0.379314	-0.126572	0.120651						-0.138222	0.283424	0.303969
0.37932	-0.126597	0.120651						-0.13822	0.283422	0.303969
0.379327	-0.126622	0.120651						-0.138218	0.28342	0.303969
0.379333	-0.126646	0.120651						-0.138216	0.283418	0.303969
0.379459	-0.126599	0.120501						-0.138214	0.283416	0.303864
0.379584	-0.126552	0.120501						-0.138212	0.283414	0.303864
0.37971	-0.126505	0.120501						-0.138268	0.283006	0.303864
0.379835	-0.126458	0.120501						-0.138325	0.282598	0.303864
0.379929	-0.126472	0.120501						-0.138381	0.28219	0.303864
0.380023	-0.126486	0.120501						-0.138438	0.281782	0.30376
0.380116	-0.1265	0.120501						-0.138494	0.281374	0.30376
0.38021	-0.126514	0.120501						-0.138551	0.280966	0.30376
0.38012	-0.126523	0.120501						-0.138607	0.280557	0.30376
0.38003	-0.126533	0.120501						-0.138664	0.280149	0.30376
0.37994	-0.126542	0.120501						-0.138673	0.280292	0.303656
0.37985	-0.126551	0.120501						-0.138677	0.280363	0.303656
0.379898	-0.126524	0.120501						-0.138682	0.280435	0.303656
0.379946	-0.126497	0.120501						-0.138687	0.280506	0.303656
0.379994	-0.12647	0.120501						-0.138691	0.280577	0.303656
0.380043	-0.126443	0.120501						-0.138696	0.280648	0.303656
0.380033	-0.126533	0.120501						-0.1387	0.28072	0.303552
0.380023	-0.126622	0.120501						-0.138692	0.280756	0.303552
0.380013	-0.126711	0.120501						-0.138675	0.280828	0.303447
0.380002	-0.126801	0.120501						-0.138666	0.280864	0.303447
0.380123	-0.126784	0.120501						-0.138658	0.2809	0.303447
0.380243	-0.126768	0.120501						-0.13865	0.280936	0.303447
0.380363	-0.126751	0.120501						-0.138641	0.280972	0.303447
0.380483	-0.126734	0.120501						-0.138633	0.281008	0.303447
0.380559	-0.126545	0.120501						-0.138688	0.281324	0.303447
0.380636	-0.126355	0.120501						-0.138744	0.281639	0.303447
0.380712	-0.126165	0.120501						-0.138856	0.28227	0.303447
0.380788	-0.125975	0.120351						-0.138912	0.282586	0.303552
0.380768	-0.126014	0.120351						-0.138968	0.282901	0.303447
0.380748	-0.126053	0.120351						-0.139024	0.283217	0.303239
0.380728	-0.126092	0.120351						-0.13908	0.283532	0.302926
0.380709	-0.12613	0.120351						-0.1408	0.287595	0.311271
0.380729	-0.126239	0.120351						-0.013789	0.00520021	0
0.380749	-0.126347	0.120351						-0.0138031	0.00518817	0
0.380769	-0.126455	0.120351						-0.0138173	0.00517614	0
0.380789	-0.126563	0.120351						-0.0138314	0.00516411	0
0.382921	-0.127011	0.120351						-0.0138456	0.00515209	0
0.385053	-0.127458	0.120351						-0.0138597	0.00514007	0
0.387186	-0.127905	0.120351						-0.0138739	0.00512805	0
0.389318	-0.128352	0.120351						-0.013888	0.00511604	0
0.390259	-0.12851	0.121252						-0.0139021	0.00510404	0
0.3912	-0.128667	0.13177						-0.0139119	0.00546954	0
0.392142	-0.128825	0.12576						-0.0139217	0.00583509	0
0.393083	-0.128983	0.132221						-0.0139315	0.00620068	0
0.391244	-0.126853	0.133573						-0.0139413	0.00656632	0
0.390324	-0.125787	0.136578						-0.013951	0.00693199	0
0.389187	-0.124801	0.136578						-0.0139608	0.00729771	0
0.388533	-0.125038	0.133573						-0.0139706	0.00766348	0
0.389159	-0.124452	0.132221						-0.0139803	0.00802928	0
0.389784	-0.123863	0.13207						-0.0139649	0.00761708	0
0.391592	-0.124427	0.131169						-0.0139494	0.00720495	0
0.395209	-0.12555	0.131169						-0.0139339	0.00679288	0
0.399062	-0.127778	0.121553						-0.0139184	0.00638087	0
0.401107	-0.129445	0.135827						-0.0139029	0.00596892	0
0.405198	-0.132776	0.141085						-0.0138875	0.00555703	0
0.405429	-0.133183	0.142588						-0.013872	0.0051452	0
0.40566	-0.13359	0.142588						-0.0138565	0.00473344	0
0.405892	-0.133996	0.141085						-0.0137965	0.00474453	0
0.404569	-0.13408	0.136127						-0.0137366	0.00475567	0
0.403792	-0.133919	0.136428						-0.0136767	0.00476688	0
0.403016	-0.133757	0.134925						-0.0136167	0.00477815	0
0.401917	-0.133917	0.134625						-0.0135568	0.00478948	0
0.400819	-0.134077	0.134474						-0.0134968	0.00480087	0
0.399721	-0.134236	0.134474						-0.0134368	0.00481233	0
0.398624	-0.134395	0.135075						-0.0133769	0.00482384	0
0.400852	-0.133848	0.135075						-0.0133915	0.00508024	0
0.407539	-0.132203	0.140184						-0.0134061	0.00533664	0
0.408825	-0.131781	0.147847						-0.0134207	0.00559305	0
0.409	-0.131709	0.147847						-0.0134353	0.00584945	0
0.409022	-0.131984	0.146645						-0.0134499	0.00610586	0
0.409044	-0.132258	0.146945						-0.0134645	0.00636227	0
0.409066	-0.132533	0.145443						-0.0134792	0.00661868	0
0.409088	-0.132807	0.145443						-0.0134938	0.00687509	0
0.409054	-0.132999	0.145443						-0.0135827	0.00640201	0
0.409021	-0.133191	0.145443						-0.0136716	0.00592893	0
0.408987	-0.133383	0.145443						-0.0137605	0.00545585	0
0.408954	-0.133576	0.145443						-0.0138492	0.00498278	0
0.409785	-0.134748	0.145142						-0.013938	0.00450972	0
0.410616	-0.135921	0.145142						-0.0140266	0.00403666	0
0.411447	-0.137092	0.144992						-0.0141152	0.0035636	0
0.412277	-0.138264	0.144992						-0.0142038	0.00309055	0
0.412333	-0.138285	0.144842						-0.014853	0.00394079	0
0.412389	-0.138306	0.144842						-0.015502	0.00479142	0
0.412444	-0.138327	0.144842						-0.0161508	0.00564245	0.000417253
0.4125	-0.138348	0.144842						-0.0174476	0.00734566	0.0102227
0.412585	-0.138235	0.144842						-0.0187436	0.00905042	0.010327
0.41267	-0.138123	0.144842						-0.0193886	0.0102583	0.0138737
0.412755	-0.13801	0.144842						-0.0193832	0.0109698	0.0143952
0.41284	-0.137898	0.144691						-0.0193804	0.0113263	0.0133521
0.412688	-0.138031	0.144691						-0.0193777	0.0116833	0.0133521
0.412537	-0.138165	0.144691						-0.019375	0.0120409	0.0133521
0.412386	-0.138298	0.144691						-0.0193722	0.012399	0.0133521
0.412235	-0.138431	0.144541						-0.0193695	0.0127575	0.0134564
0.412219	-0.138436	0.144541						-0.0192789	0.012905	0.0133521
0.412203	-0.138441	0.144541						-0.019007	0.0133473	0.0125176
0.412187	-0.138447	0.144391						-0.0189164	0.0134948	0.012309
0.412172	-0.138452	0.144391						-0.0188257	0.0136422	0.012309
0.41219	-0.138495	0.144391						-0.0187351	0.0137896	0.0122047
0.412209	-0.138538	0.144391						-0.0186445	0.0139371	0.0122047
0.412227	-0.138582	0.144391						-0.0187303	0.0134942	0.0122047
0.412246	-0.138625	0.144391						-0.0188162	0.0130514	0.0122047
0.412173	-0.138233	0.144391						-0.018902	0.0126086	0.0122047
0.4121	-0.137841	0.144391						-0.0189878	0.0121659	0.0122047
0.412027	-0.137449	0.144241						-0.0191594	0.0112806	0.011996
0.411954	-0.137057	0.144241						-0.0192451	0.0108381	0.0121003
0.412048	-0.137421	0.144241						-0.0193309	0.0103957	0.0121003
0.412143	-0.137786	0.144241						-0.0193446	0.0105632	0.011996
0.412237	-0.138151	0.144241						-0.0193584	0.0107308	0.011996
0.412331	-0.138516	0.144241						-0.0193722	0.0108984	0.011996
0.412332	-0.138288	0.144241						-0.0193859	0.011066	0.011996
0.412332	-0.138061	0.144241						-0.0193997	0.0112336	0.011996
0.412333	-0.137833	0.14409						-0.0194134	0.0114012	0.011996
0.412333	-0.137606	0.14409						-0.0194409	0.0117364	0.0118917
0.412414	-0.137428	0.14409						-0.019461	0.0116388	0.0118917
0.412494	-0.137251	0.14409						-0.019481	0.0115411	0.0118917
0.412574	-0.137073	0.14409						-0.019501	0.0114435	0.0118917
0.412655	-0.136896	0.14409						-0.019521	0.0113459	0.0118917
0.412351	-0.136975	0.14409						-0.019541	0.0112482	0.0118917
0.412048	-0.137055	0.14409						-0.019561	0.0111506	0.0118917
0.411745	-0.137135	0.14409						-0.019581	0.011053	0.0118917
0.411441	-0.137214	0.14409						-0.019601	0.0109553	0.0118917
0.411783	-0.137215	0.14394						-0.0195868	0.0109805	0.0118917
0.412125	-0.137215	0.14394						-0.0195726	0.0110057	0.0117874
0.412467	-0.137215	0.14394						-0.0195584	0.0110309	0.0117874
0.412809	-0.137216	0.14394						-0.0195442	0.0110561	0.0117874
0.412598	-0.137252	0.14394						-0.01953	0.0110813	0.0117874
0.412388	-0.137288	0.14394						-0.0195158	0.0111065	0.0117874
0.412177	-0.137324	0.14394						-0.0195016	0.0111317	0.0117874
0.411966	-0.13736	0.14394						-0.0194874	0.0111569	0.0117874
0.411975	-0.137358	0.14394						-0.0195053	0.0111738	0.0117874
0.411985	-0.137356	0.14394						-0.0195232	0.0111907	0.0117874
0.411994	-0.137354	0.14394						-0.0195412	0.0112075	0.0117874
0.412003	-0.137352	0.14379						-0.0195591	0.0112244	0.0117874
0.411919	-0.137334	0.14379						-0.019577	0.0112413	0.0117874
0.411835	-0.137315	0.14379						-0.0195949	0.0112582	0.0117874
0.411751	-0.137296	0.14379						-0.0196128	0.0112751	0.0117874
0.411667	-0.137278	0.14379						-0.0196307	0.011292	0.0117874
0.411597	-0.137352	0.14379						-0.0196395	0.0113283	0.0117874
0.411527	-0.137425	0.14379						-0.0196484	0.0113647	0.0117874
0.411457	-0.137499	0.14379						-0.0196572	0.011401	0.0117874
0.411388	-0.137573	0.14379						-0.0196661	0.0114374	0.0117874
0.411558	-0.137581	0.14379						-0.0196749	0.0114737	0.0117874
0.411729	-0.13759	0.14379						-0.0196838	0.0115101	0.0117874
0.411899	-0.137598	0.14379						-0.0196926	0.0115465	0.0117874
0.41207	-0.137607	0.14364						-0.0197014	0.0115828	0.0117874
0.41209	-0.137542	0.14364						-0.0197105	0.0115467	0.0117874
0.41211	-0.137478	0.14364						-0.0197195	0.0115105	0.0117874
0.41213	-0.137413	0.14364						-0.0197286	0.0114743	0.0117874
0.41215	-0.137349	0.14364						-0.0197376	0.0114382	0.0117874
0.411988	-0.137356	0.14364						-0.0197467	0.011402	0.0117874
0.411826	-0.137363	0.14364						-0.0197557	0.0113659	0.0117874
0.411664	-0.137371	0.14364						-0.0197648	0.0113297	0.0117874
0.411502	-0.137378	0.14364						-0.0197738	0.0112936	0.0117874
0.411407	-0.137379	0.14364						-0.0197685	0.0112063	0.0117874
0.411312	-0.13738	0.14364						-0.0197633	0.011119	0.0117874
0.411218	-0.137381	0.14364						-0.019758	0.0110317	0.0117874
0.411123	-0.137382	0.14364						-0.0197527	0.0109444	0.0117874
0.412255	-0.137577	0.143489						-0.0197474	0.0108571	0.0116831
0.413387	-0.137773	0.143489						-0.0197422	0.0107698	0.0116831
0.414519	-0.137968	0.143339						-0.0197369	0.0106825	0.0116831
0.415651	-0.138163	0.143339						-0.0197316	0.0105952	0.0116831
0.416877	-0.138778	0.143489						-0.0204952	0.0119565	0.0116831
0.418102	-0.139393	0.144992						-0.0212588	0.0133178	0.0116831
0.420554	-0.140622	0.162271						-0.0220224	0.0146792	0.0116831
0.420381	-0.140616	0.15611						-0.022786	0.0160407	0.0116831
0.420295	-0.140613	0.15596						-0.0235495	0.0174022	0.0116831
0.420208	-0.140609	0.15611						-0.0243131	0.0187639	0.0115788
0.420333	-0.14048	0.155359						-0.0250766	0.0201256	0.013665
0.422561	-0.140146	0.1501						-0.0259045	0.0216644	0.0205497
0.423488	-0.140169	0.1501						-0.0259688	0.0218415	0.0161686
0.424416	-0.14019	0.1501						-0.0260331	0.0220186	0.0176289
0.425866	-0.142371	0.1501						-0.0260973	0.0221958	0.0176289
0.431336	-0.14906	0.163623						-0.0261615	0.022373	0.0172117
0.431896	-0.149133	0.163623						-0.0262257	0.0225503	0.0176289
0.432457	-0.149207	0.163623						-0.0262898	0.0227277	0.0163772
0.432354	-0.149307	0.165877						-0.0263539	0.0229051	0.0157513
0.432149	-0.149508	0.162571						-0.0286902	0.0258816	0.0150211
0.432047	-0.149609	0.162571						-0.0294689	0.0268738	0.0147082
0.431883	-0.149551	0.163473						-0.0302476	0.027866	0.0147082
0.431719	-0.149493	0.160468						-0.0325837	0.0308426	0.0165858
0.431555	-0.149435	0.160618						-0.0326111	0.0313056	0.0175246
0.431391	-0.149377	0.159716						-0.032666	0.0322319	0.0216972
0.432391	-0.149923	0.159416						-0.0327758	0.0340849	0.0238877
0.433391	-0.150468	0.159416						-0.0327985	0.0346204	0.022323
0.434391	-0.151014	0.159416						-0.0327938	0.0346926	0.022323
0.435392	-0.151559	0.159716						-0.0327844	0.0348369	0.0218015
0.436053	-0.151679	0.160618						-0.0327797	0.0349091	0.0216972
0.436714	-0.151799	0.165125						-0.0327703	0.0350535	0.0215928
0.437375	-0.151919	0.164524						-0.0327656	0.0351258	0.0215928
0.438035	-0.152039	0.170535						-0.032742	0.0351746	0.0215928
0.438211	-0.152878	0.17955						-0.0327184	0.0352234	0.0214885
0.438298	-0.153297	0.173239						-0.0326948	0.0352722	0.0213842
0.438386	-0.153716	0.173239						-0.0326712	0.0353211	0.0213842
0.438144	-0.15357	0.179249						-0.0326476	0.0353699	0.0213842
0.437902	-0.153423	0.170234						-0.0326004	0.0354675	0.0213842
0.43766	-0.153276	0.170084						-0.0325768	0.0355164	0.0213842
0.43734	-0.152915	0.166628						-0.0325784	0.0355623	0.0213842
0.437262	-0.152701	0.166628						-0.0325799	0.0356081	0.0212799
0.437184	-0.152486	0.165726						-0.0325814	0.035654	0.0212799
0.437106	-0.152272	0.165726						-0.032583	0.0356999	0.0212799
0.437368	-0.15259	0.165276						-0.0325845	0.0357458	0.0212799
0.437631	-0.152908	0.165125						-0.032586	0.0357917	0.0212799
0.437678	-0.152877	0.165125						-0.0325875	0.0358376	0.0212799
0.437725	-0.152847	0.165125						-0.0325891	0.0358835	0.0212799
0.437772	-0.152816	0.164825						-0.03261	0.0359959	0.0212799
0.437819	-0.152785	0.164825						-0.032631	0.0361083	0.0212799
0.437906	-0.152818	0.164825						-0.032652	0.0362207	0.0212799
0.437992	-0.15285	0.164675						-0.032673	0.0363331	0.0212799
0.438079	-0.152883	0.164524						-0.032694	0.0364455	0.0212799
0.438165	-0.152916	0.164675						-0.032715	0.0365579	0.0212799
0.437833	-0.152935	0.164675						-0.0327359	0.0366704	0.0212799
0.4375	-0.152954	0.164524						-0.0327569	0.0367828	0.0212799
0.437168	-0.152974	0.164524						-0.0327224	0.0366066	0.0212799
0.436836	-0.152993	0.164524						-0.0326879	0.0364304	0.0212799
0.436854	-0.153008	0.164524						-0.0326534	0.0362542	0.0211756
0.436873	-0.153023	0.164524						-0.0326188	0.0360779	0.0211756
0.436892	-0.153038	0.164524						-0.0325843	0.0359017	0.0211756
0.436911	-0.153052	0.164524						-0.0325498	0.0357255	0.0211756
0.436537	-0.153054	0.164524						-0.0325153	0.0355493	0.0211756
0.436163	-0.153056	0.164524						-0.0324808	0.0353731	0.0211756
0.43579	-0.153058	0.164524						-0.0324879	0.03535	0.0211756
0.435418	-0.15306	0.164524						-0.0324951	0.0353269	0.0211756
0.435418	-0.153062	0.164524						-0.0325022	0.0353038	0.0211756
0.435419	-0.153064	0.164524						-0.0325094	0.0352807	0.0211756
0.43542	-0.153066	0.164524						-0.0325165	0.0352575	0.0211756
0.43542	-0.153068	0.164524						-0.0325237	0.0352344	0.0211756
0.43559	-0.152855	0.164374						-0.0325308	0.0352113	0.0211756
0.43576	-0.152643	0.164374						-0.032538	0.0351882	0.0211756
0.435929	-0.15243	0.164374						-0.0325358	0.0351843	0.0211756
0.436099	-0.152217	0.164374						-0.0325336	0.0351805	0.0211756
0.436284	-0.152352	0.164374						-0.0325314	0.0351766	0.0211756
0.43647	-0.152487	0.164374						-0.0325292	0.0351728	0.0211756
0.436655	-0.152623	0.164374						-0.032527	0.035169	0.0211756
0.436841	-0.152758	0.164374						-0.0325248	0.0351651	0.0211756
0.436758	-0.152751	0.164374						-0.0325227	0.0351613	0.0211756
0.436676	-0.152745	0.164374						-0.0325205	0.0351575	0.0211756
0.436594	-0.152738	0.164374						-0.0325257	0.0351303	0.0211756
0.436512	-0.152732	0.164374						-0.0325309	0.0351032	0.0211756
0.436509	-0.152717	0.164374						-0.0325361	0.0350761	0.0211756
0.436506	-0.152702	0.164374						-0.0325413	0.035049	0.0211756
0.436504	-0.152687	0.164374						-0.0325465	0.035022	0.0211756
0.436501	-0.152672	0.164374						-0.0325517	0.034995	0.0211756
0.436474	-0.152712	0.164224						-0.0325568	0.0349681	0.0211756
0.436446	-0.152752	0.164224						-0.032562	0.0349412	0.0211756
0.436419	-0.152793	0.164224						-0.0325705	0.0349296	0.0211756
0.436392	-0.152833	0.164224						-0.0325789	0.0349179	0.0211756
0.436361	-0.152846	0.164224						-0.0325874	0.0349063	0.0211756
0.436331	-0.152858	0.164224						-0.0325958	0.0348947	0.0211756
0.4363	-0.152871	0.164224						-0.0326043	0.0348831	0.0211756
0.43627	-0.152883	0.164224						-0.0326127	0.0348715	0.0211756
0.436137	-0.152898	0.164224						-0.0326212	0.0348599	0.0211756
0.436005	-0.152913	0.164224						-0.0326296	0.0348483	0.0211756
0.435873	-0.152928	0.164224						-0.0327241	0.0350545	0.0211756
0.43574	-0.152943	0.164224						-0.0328185	0.0352607	0.0211756
0.435774	-0.152781	0.164224						-0.0329129	0.0354669	0.0211756
0.435808	-0.152619	0.164224						-0.0330073	0.0356731	0.0211756
0.435842	-0.152456	0.164224						-0.0331017	0.0358792	0.0211756
0.435876	-0.152294	0.164074						-0.0331961	0.0360854	0.0211756
0.436042	-0.152408	0.164074						-0.0332904	0.0362916	0.0211756
0.436207	-0.152523	0.164074						-0.0333848	0.0364978	0.0211756
0.436373	-0.152638	0.164074						-0.033982	0.0382277	0.0211756
0.436538	-0.152753	0.164074						-0.0345791	0.0399575	0.0211756
0.436624	-0.152736	0.164074						-0.0363704	0.0451472	0.0261826
0.43671	-0.152718	0.164074						-0.0375643	0.048607	0.030981
0.436795	-0.152701	0.164074						-0.0381613	0.0503369	0.030981
0.436881	-0.152683	0.164074						-0.038465	0.0511814	0.0320242
0.43804	-0.153029	0.164074						-0.0386169	0.0516037	0.039639
0.4392	-0.153375	0.164074						-0.0389205	0.0524482	0.0297293
0.440361	-0.15372	0.164074						-0.0393758	0.053715	0.0289991
0.441521	-0.154065	0.163923						-0.0399624	0.0547205	0.0286861
0.443594	-0.154338	0.163923						-0.0411353	0.0567317	0.0286861
0.445666	-0.154608	0.164374						-0.044067	0.0617607	0.0383873
0.447739	-0.154877	0.177897						-0.0441819	0.0620975	0.038283
0.449811	-0.155145	0.177897						-0.044335	0.0625464	0.0364053
0.451408	-0.157702	0.184358						-0.0443733	0.0626587	0.0355708
0.45152	-0.1577	0.184658						-0.0462575	0.0665677	0.0355708
0.451576	-0.157699	0.183005						-0.0471994	0.0685223	0.0354665
0.451693	-0.157269	0.183005						-0.0481412	0.0704771	0.0364053
0.45181	-0.156838	0.183156						-0.0519069	0.0782969	0.0468366
0.452044	-0.155976	0.17955						-0.0517252	0.0779962	0.0489229
0.45268	-0.156813	0.17955						-0.0516343	0.0778458	0.0489229
0.453316	-0.15765	0.178648						-0.0515435	0.0776955	0.0487143
0.453952	-0.158486	0.175643						-0.0513617	0.0773948	0.0455849
0.454588	-0.159323	0.175643						-0.05118	0.0770942	0.0452719
0.455426	-0.159695	0.175643						-0.051236	0.0769404	0.0452719
0.456263	-0.160066	0.178498						-0.0513479	0.0766328	0.0451676
0.457101	-0.160438	0.192321						-0.0514598	0.0763254	0.044959
0.45794	-0.160809	0.195025						-0.0515716	0.0760181	0.0448547
0.458973	-0.161012	0.194424						-0.0516275	0.0758645	0.0448547
0.460007	-0.161214	0.191419						-0.0516719	0.0761422	0.0448547
0.46104	-0.161417	0.192171						-0.0516941	0.0762811	0.0447504
0.462074	-0.16162	0.192171						-0.0517163	0.0764201	0.0447504
0.462156	-0.161736	0.191419						-0.0517385	0.076559	0.0447504
0.462238	-0.161853	0.188414						-0.0517607	0.076698	0.0447504
0.462321	-0.161969	0.188414						-0.0517829	0.076837	0.0447504
0.462404	-0.162086	0.188414						-0.0518052	0.076976	0.0447504
0.46237	-0.162431	0.189015						-0.0517734	0.0767061	0.0446461
0.462336	-0.162776	0.187513						-0.0517416	0.0764362	0.0446461
0.462302	-0.16312	0.187363						-0.0517098	0.0761663	0.0446461
0.462267	-0.163465	0.187363						-0.0516781	0.0758964	0.0446461
0.462168	-0.163164	0.187363						-0.0516463	0.0756266	0.0446461
0.462069	-0.162862	0.187363						-0.0516145	0.0753568	0.0446461
0.461871	-0.162259	0.18556						-0.0515828	0.0750871	0.0446461
0.463632	-0.160817	0.18						-0.0515314	0.0749008	0.0445418
0.464508	-0.160642	0.177747						-0.0515118	0.0749842	0.0445418
0.464798	-0.160948	0.178648						-0.0514923	0.0750677	0.0445418
0.465087	-0.161255	0.178648						-0.0514727	0.0751511	0.0445418
0.465377	-0.161561	0.178648						-0.0514531	0.0752346	0.0445418
0.468325	-0.162448	0.178648						-0.0514335	0.0753181	0.0445418
0.471274	-0.163335	0.178648						-0.0514139	0.0754016	0.0445418
0.474222	-0.164221	0.193673						-0.0513944	0.0754851	0.0445418
0.476525	-0.165505	0.193673						-0.0513941	0.0754998	0.0439159
0.475233	-0.1663	0.210201						-0.0513936	0.0755292	0.0444374
0.474587	-0.166697	0.200284						-0.0513933	0.0755439	0.0444374
0.474769	-0.166507	0.207045						-0.0513931	0.0755587	0.0444374
0.474952	-0.166317	0.207196						-0.0513928	0.0755734	0.0444374
0.475135	-0.166127	0.207196						-0.0513926	0.0755881	0.0444374
0.475318	-0.165937	0.20359						-0.0513923	0.0756028	0.0444374
0.474099	-0.166178	0.2096						-0.0513905	0.0754945	0.0444374
0.473489	-0.166298	0.200585						-0.0513887	0.0753862	0.0444374
0.47288	-0.166419	0.201186						-0.0513869	0.0752779	0.0444374
0.472559	-0.166173	0.201186						-0.051385	0.0751696	0.0444374
0.472398	-0.166049	0.201186						-0.0513832	0.0750613	0.0444374
0.472238	-0.165924	0.201186						-0.0513814	0.074953	0.0444374
0.47206	-0.166145	0.200885						-0.0513796	0.0748448	0.0444374
0.471882	-0.166365	0.200885						-0.0513778	0.0747365	0.0444374
0.471704	-0.166583	0.200885						-0.0513825	0.0747545	0.0444374
0.472158	-0.166363	0.200885						-0.0513872	0.0747725	0.0444374
0.47237	-0.166208	0.201186						-0.051392	0.0747906	0.0444374
0.472749	-0.166561	0.199683						-0.0513967	0.0748087	0.0443331
0.473128	-0.166914	0.199683						-0.0514015	0.0748268	0.0443331
0.473506	-0.167266	0.199683						-0.0514062	0.074845	0.0443331
0.473885	-0.167619	0.199683						-0.0514109	0.0748632	0.0443331
0.473753	-0.167552	0.199232						-0.0514157	0.0748814	0.0443331
0.473621	-0.167484	0.199232						-0.0514	0.0748726	0.0443331
0.47349	-0.167416	0.199232						-0.0513843	0.0748639	0.0443331
0.473358	-0.167348	0.199082						-0.0513686	0.0748551	0.0443331
0.472888	-0.16784	0.199082						-0.0513529	0.0748463	0.0443331
0.472419	-0.16833	0.199082						-0.0513372	0.0748375	0.0443331
0.47195	-0.168816	0.199082						-0.0513215	0.0748287	0.0443331
0.471153	-0.168775	0.198932						-0.0513058	0.0748199	0.0443331
0.470825	-0.16825	0.198932						-0.0512901	0.0748112	0.0443331
0.470497	-0.167725	0.198932						-0.05133	0.0748092	0.0443331
0.470169	-0.167201	0.198932						-0.05137	0.0748073	0.0443331
0.470224	-0.167417	0.198782						-0.0514099	0.0748054	0.0443331
0.47028	-0.167634	0.198782						-0.0514498	0.0748035	0.0443331
0.470336	-0.167851	0.198782						-0.0514897	0.0748016	0.0443331
0.470391	-0.168068	0.198782						-0.0515296	0.0747996	0.0443331
0.470433	-0.16778	0.198782						-0.0515695	0.0747977	0.0443331
0.470474	-0.167492	0.198631						-0.0516094	0.0747958	0.0443331
0.470516	-0.167204	0.198631						-0.0516502	0.0748327	0.0443331
0.470557	-0.166916	0.198631						-0.051691	0.0748697	0.0443331
0.47036	-0.166968	0.198631						-0.0517318	0.0749067	0.0443331
0.470162	-0.16702	0.198631						-0.0518134	0.0749807	0.0442288
0.469964	-0.167072	0.198631						-0.0518542	0.0750176	0.0442288
0.469766	-0.167124	0.198481						-0.0518949	0.0750546	0.0442288
0.470284	-0.167117	0.198481						-0.0519357	0.0750917	0.0442288
0.470802	-0.167109	0.198481						-0.0526802	0.0764963	0.0442288
0.471319	-0.167102	0.198481						-0.0556581	0.0821149	0.0516351
0.471837	-0.167094	0.198481						-0.0571468	0.0849243	0.0559119
0.471853	-0.167071	0.198481						-0.057834	0.0860443	0.058624
0.471869	-0.167049	0.198481						-0.0578054	0.0859019	0.0581025
0.471884	-0.167026	0.198481						-0.0577768	0.0857596	0.0574766
0.4719	-0.167003	0.198331						-0.057691	0.0853327	0.0558076
0.47183	-0.167032	0.198331						-0.0585632	0.0870561	0.055286
0.47176	-0.167061	0.198331						-0.0603647	0.0907875	0.0543472
0.47169	-0.16709	0.198331						-0.0612654	0.0926532	0.0547645
0.47162	-0.16712	0.198331						-0.0639675	0.0982503	0.0596672
0.471541	-0.167297	0.198331						-0.0649406	0.100793	0.0720805
0.471461	-0.167473	0.198331						-0.064989	0.101244	0.0687424
0.471382	-0.16765	0.198331						-0.0650615	0.101921	0.0669691
0.471303	-0.167826	0.198331						-0.0650791	0.101691	0.0666562
0.471886	-0.167737	0.198331						-0.0650967	0.101462	0.0664475
0.47247	-0.167647	0.198181						-0.0651143	0.101232	0.0662389
0.473054	-0.167558	0.198181						-0.0651319	0.101003	0.0662389
0.473637	-0.167468	0.198181						-0.065167	0.100544	0.0660303
0.473467	-0.167506	0.198181						-0.0651846	0.100315	0.0660303
0.473296	-0.167543	0.198181						-0.0652586	0.10027	0.0658217
0.473125	-0.16758	0.198181						-0.0654278	0.100823	0.065613
0.472954	-0.167617	0.198181						-0.0654842	0.101007	0.0655087
0.47292	-0.167433	0.198181						-0.0655406	0.101191	0.0655087
0.472887	-0.167248	0.198181						-0.0655969	0.101376	0.0655087
0.472853	-0.167063	0.198181						-0.0656533	0.10156	0.0655087
0.472819	-0.166877	0.198181						-0.0656244	0.101626	0.0655087
0.474143	-0.167022	0.198181						-0.0655665	0.101759	0.0654044
0.475468	-0.167166	0.198181						-0.0655376	0.101825	0.0653001
0.476792	-0.16731	0.198181						-0.0655087	0.101891	0.0654044
0.478117	-0.167454	0.198181						-0.0654798	0.101957	0.0654044
0.477673	-0.167232	0.19788						-0.0654508	0.102023	0.0651958
0.477229	-0.167009	0.19788						-0.0654219	0.102089	0.0653001
0.476784	-0.166787	0.19788						-0.065452	0.101915	0.0653001
0.47634	-0.166564	0.19788						-0.0654821	0.101741	0.0653001
0.475876	-0.166418	0.19788						-0.0655122	0.101567	0.0653001
0.475411	-0.166271	0.19788						-0.0655423	0.101393	0.0651958
0.474947	-0.166123	0.19788						-0.0655724	0.101219	0.0651958
0.474482	-0.165974	0.19788						-0.0656025	0.101045	0.0651958
0.476365	-0.166531	0.19788						-0.0656326	0.100871	0.0651958
0.478247	-0.167088	0.19788						-0.0656627	0.100697	0.0651958
0.48174	-0.17009	0.21005						-0.0656502	0.100618	0.0651958
0.481466	-0.171972	0.216211						-0.0656378	0.100538	0.0651958
0.482119	-0.17204	0.216211						-0.0656128	0.100379	0.0650915
0.482445	-0.172074	0.216211						-0.0656003	0.1003	0.0650915
0.48249	-0.171978	0.224324						-0.0655878	0.100221	0.0650915
0.482208	-0.171849	0.21005						-0.0655754	0.100141	0.0650915
0.481926	-0.171719	0.21005						-0.0655629	0.100062	0.0650915
0.481646	-0.171676	0.208698						-0.0655529	0.100127	0.0650915
0.481648	-0.171762	0.208097						-0.0655429	0.100193	0.0650915
0.48165	-0.171848	0.208097						-0.0655229	0.100325	0.0649872
0.481653	-0.171933	0.208097						-0.0655129	0.10039	0.0649872
0.483372	-0.17264	0.208698						-0.0655029	0.100456	0.0649872
0.485092	-0.173347	0.208698						-0.0654929	0.100522	0.0649872
0.487926	-0.175331	0.222672						-0.0654829	0.100588	0.0649872
0.487633	-0.174671	0.237697						-0.0655055	0.100578	0.0649872
0.489636	-0.171872	0.223874						-0.0655281	0.100568	0.0649872
0.490178	-0.172319	0.225226						-0.0656184	0.100528	0.0648828
0.49072	-0.172766	0.223723						-0.0656676	0.100655	0.0648828
0.490591	-0.172513	0.223573						-0.0656682	0.100676	0.0648828
0.490463	-0.172259	0.223723						-0.0665718	0.10232	0.0647785
0.490337	-0.172005	0.223723						-0.0670236	0.103142	0.0647785
0.489816	-0.172115	0.222221						-0.0679271	0.104785	0.0645699
0.489421	-0.172479	0.222221						-0.0683788	0.105607	0.0641526
0.489026	-0.172843	0.222221						-0.0688305	0.106429	0.063944
0.488632	-0.173206	0.221319						-0.0694878	0.108122	0.0663432
0.490503	-0.17302	0.220718						-0.069899	0.109865	0.0724977
0.490278	-0.17276	0.220718						-0.0703102	0.111608	0.0783392
0.490052	-0.172499	0.220568						-0.0705158	0.11248	0.0799039
0.489828	-0.172239	0.220568						-0.0707214	0.113351	0.0806341
0.489604	-0.171979	0.220568						-0.070927	0.114223	0.0805298
0.489429	-0.172613	0.220418						-0.0710311	0.114299	0.0797996
0.489078	-0.173881	0.220267						-0.0711352	0.114375	0.0788608
0.488903	-0.174515	0.220267						-0.0712392	0.114451	0.077922
0.488894	-0.174456	0.220267						-0.0713433	0.114528	0.0771918
0.488885	-0.174396	0.220267						-0.0714474	0.114604	0.0766702
0.488877	-0.174337	0.220117						-0.0715514	0.11468	0.0763573
0.488868	-0.174277	0.220117						-0.0716555	0.114757	0.0761487
0.488994	-0.174468	0.220117						-0.0726765	0.117147	0.07594
0.48912	-0.174658	0.220117						-0.0735935	0.11946	0.07594
0.489246	-0.174848	0.220117						-0.0745104	0.121773	0.0767746
0.489368	-0.175102	0.219967						-0.0763443	0.1264	0.0809471
0.489364	-0.175166	0.219967						-0.078178	0.131026	0.0872059
0.489358	-0.175293	0.219817						-0.0790968	0.133125	0.091587
0.489551	-0.175234	0.219817						-0.0790988	0.132911	0.0924215
0.489744	-0.175174	0.219817						-0.0791008	0.132697	0.0926302
0.489937	-0.175114	0.219817						-0.0791027	0.132484	0.0920043
0.49013	-0.175054	0.219817						-0.0791047	0.13227	0.0911698
0.490457	-0.175554	0.219817						-0.0791087	0.131842	0.0895008
0.490783	-0.176055	0.219817						-0.0791106	0.131628	0.0889792
0.491109	-0.176555	0.219666						-0.0790872	0.13179	0.0886663
0.491436	-0.177056	0.219666						-0.0790403	0.132115	0.0883533
0.491249	-0.177047	0.219666						-0.0790169	0.132277	0.088249
0.491063	-0.177038	0.219666						-0.0789935	0.132439	0.088249
0.490876	-0.17703	0.219666						-0.07897	0.132602	0.0881447
0.49069	-0.177021	0.219666						-0.0789231	0.132926	0.0880404
0.490393	-0.176924	0.219666						-0.0789202	0.133004	0.0879361
0.489798	-0.176728	0.219516						-0.0789172	0.133081	0.0879361
0.489501	-0.17663	0.219516						-0.0789113	0.133236	0.0878318
0.48955	-0.17661	0.219516						-0.0789084	0.133313	0.0877274
0.489599	-0.176589	0.219516						-0.0789054	0.13339	0.0877274
0.489649	-0.176568	0.219516						-0.0789541	0.133343	0.0877274
0.489698	-0.176548	0.219516						-0.0790087	0.13314	0.0876231
0.489669	-0.176772	0.219516						-0.0790633	0.132938	0.0876231
0.489639	-0.176996	0.219516						-0.0791179	0.132735	0.0876231
0.48961	-0.17722	0.219516						-0.0791725	0.132533	0.0876231
0.48958	-0.177444	0.219366						-0.0792271	0.132331	0.0876231
0.489607	-0.177224	0.219366						-0.0793363	0.131926	0.0875188
0.489634	-0.177004	0.219366						-0.079329	0.132055	0.0875188
0.489661	-0.176784	0.219366						-0.0793217	0.132185	0.0875188
0.489723	-0.176575	0.219216						-0.0793145	0.132314	0.0875188
0.489757	-0.176586	0.219216						-0.0793072	0.132444	0.0875188
0.489792	-0.176597	0.219216						-0.0792999	0.132574	0.0874145
0.489826	-0.176607	0.219216						-0.0792926	0.132703	0.0874145
0.489796	-0.176648	0.219216						-0.0792854	0.132833	0.0874145
0.489766	-0.176688	0.219216						-0.0792781	0.132962	0.0874145
0.489736	-0.176728	0.219216						-0.0793068	0.132918	0.0874145
0.489706	-0.176769	0.219216						-0.0793354	0.132874	0.0873102
0.489674	-0.17675	0.219065						-0.0793641	0.13283	0.0873102
0.489643	-0.17673	0.219065						-0.0793928	0.132786	0.0873102
0.489612	-0.176711	0.219065						-0.0794214	0.132742	0.0873102
0.48958	-0.176692	0.219065						-0.0794501	0.132698	0.0873102
0.489588	-0.176621	0.219065						-0.0794788	0.132653	0.0873102
0.489595	-0.176549	0.219065						-0.0795074	0.132609	0.0873102
0.489602	-0.176477	0.219065						-0.0794072	0.132676	0.0872059
0.48961	-0.176406	0.219065						-0.0793571	0.13271	0.0872059
0.48961	-0.176438	0.218915						-0.079307	0.132743	0.0872059
0.48961	-0.176471	0.218915						-0.0792569	0.132777	0.0872059
0.48961	-0.176503	0.218915						-0.0792068	0.13281	0.0872059
0.48961	-0.176536	0.218915						-0.0791567	0.132844	0.0872059
0.489655	-0.176385	0.218915						-0.0791066	0.132877	0.0871016
0.489699	-0.176233	0.218915						-0.0791498	0.132962	0.0871016
0.489744	-0.176082	0.218915						-0.079193	0.133046	0.0871016
0.489485	-0.175986	0.218765						-0.0792362	0.13313	0.0871016
0.489182	-0.176042	0.218615						-0.0792794	0.133214	0.0871016
0.488576	-0.176153	0.219216						-0.0793225	0.133298	0.0871016
0.48878	-0.176223	0.219216						-0.0793657	0.133382	0.0871016
0.489189	-0.176362	0.216962						-0.0794089	0.133467	0.0871016
0.489393	-0.176432	0.216511						-0.0794521	0.133551	0.0871016
0.491097	-0.176673	0.216962						-0.0794513	0.133453	0.0871016
0.492801	-0.176914	0.216361						-0.0794497	0.133256	0.0869972
0.494505	-0.177155	0.217563						-0.0794489	0.133158	0.0869972
0.496209	-0.177395	0.217563						-0.0794482	0.13306	0.0869972
0.497045	-0.177809	0.225076						-0.0794474	0.132962	0.0869972
0.49788	-0.178221	0.224625						-0.0794466	0.132863	0.0869972
0.498716	-0.178634	0.239349						-0.0794458	0.132765	0.0869972
0.499552	-0.179046	0.237546						-0.0794473	0.132728	0.0869972
0.498422	-0.178172	0.23995						-0.0794487	0.132691	0.0869972
0.497292	-0.177299	0.226428						-0.0794516	0.132616	0.0868929
0.495035	-0.175551	0.238298						-0.0794531	0.132579	0.0868929
0.495189	-0.174845	0.238598						-0.0794546	0.132542	0.0868929
0.496287	-0.173597	0.232137						-0.079456	0.132505	0.0868929
0.496759	-0.173326	0.232137						-0.0794575	0.132468	0.0868929
0.497231	-0.173056	0.232137						-0.0798188	0.133368	0.0868929
0.498914	-0.175151	0.232137						-0.0801802	0.134268	0.0868929
0.502281	-0.17934	0.232137						-0.0805415	0.135168	0.0868929
0.503966	-0.181434	0.231837						-0.0809029	0.136069	0.0868929
0.505844	-0.182559	0.234091						-0.0812642	0.136969	0.0868929
0.5096	-0.184809	0.238899						-0.0819869	0.13877	0.0867886
0.512221	-0.186165	0.254374						-0.0823482	0.13967	0.0868929
0.512592	-0.186281	0.239349						-0.0830992	0.141557	0.0911698
0.51274	-0.186775	0.256027						-0.0838502	0.143445	0.0984717
0.512296	-0.187533	0.253323						-0.0842257	0.144389	0.10181
0.511515	-0.187879	0.250167						-0.0846012	0.145332	0.103896
0.510955	-0.187847	0.248815						-0.0854153	0.147398	0.103479
0.510396	-0.187814	0.248815						-0.0854784	0.147577	0.102227
0.510064	-0.187837	0.247613						-0.0855414	0.147755	0.101392
0.510293	-0.187891	0.247613						-0.0856045	0.147934	0.100558
0.511127	-0.18754	0.248515						-0.0856676	0.148112	0.100245
0.513343	-0.185524	0.247763						-0.0857306	0.148291	0.0999321
0.513884	-0.185208	0.247763						-0.0857937	0.14847	0.0997235
0.514426	-0.18489	0.247763						-0.0858567	0.148648	0.0996192
0.513945	-0.185358	0.247313						-0.0865762	0.150008	0.0993062
0.513704	-0.185591	0.247162						-0.0872956	0.151367	0.0999321
0.513464	-0.185824	0.247162						-0.0880151	0.152727	0.0996192
0.513964	-0.184684	0.247012						-0.0908929	0.158166	0.113389
0.514465	-0.183545	0.246862						-0.0916124	0.159525	0.116727
0.514322	-0.183676	0.246862						-0.0915694	0.1594	0.1185
0.51418	-0.183806	0.246712						-0.0915265	0.159274	0.119439
0.514037	-0.183937	0.246862						-0.0914836	0.159149	0.119334
0.514733	-0.183712	0.246712						-0.0914406	0.159023	0.1185
0.515152	-0.183535	0.246712						-0.0913977	0.158898	0.118396
0.515571	-0.183357	0.246561						-0.0913119	0.158647	0.115475
0.515384	-0.183543	0.246561						-0.0912689	0.158521	0.115266
0.515197	-0.183729	0.246561						-0.0912872	0.158475	0.115266
0.51501	-0.183914	0.246561						-0.0913055	0.158428	0.115266
0.514823	-0.184099	0.246561						-0.0913238	0.158382	0.115266
0.514863	-0.183813	0.246411						-0.0913421	0.158335	0.115266
0.514903	-0.183528	0.246411						-0.0913787	0.158242	0.115058
0.514943	-0.183243	0.246411						-0.091397	0.158196	0.114953
0.514984	-0.182957	0.246261						-0.0914153	0.15815	0.114953
0.514473	-0.183105	0.246261						-0.091472	0.158131	0.114849
0.513963	-0.183252	0.246261						-0.0915286	0.158112	0.114849
0.513453	-0.1834	0.246261						-0.0915852	0.158092	0.114745
0.512943	-0.183547	0.246261						-0.0916418	0.158073	0.114745
0.512615	-0.183441	0.246261						-0.0916983	0.158054	0.125072
0.512287	-0.183335	0.246111						-0.0917549	0.158035	0.11464
0.511959	-0.183229	0.246111						-0.0918114	0.158016	0.114536
0.51163	-0.183123	0.246111						-0.091868	0.157997	0.114536
0.511485	-0.18327	0.246111						-0.0918628	0.158023	0.114536
0.51134	-0.183416	0.246111						-0.0918524	0.158076	0.114536
0.511196	-0.183563	0.246111						-0.0918472	0.158102	0.114432
0.511051	-0.18371	0.246111						-0.091842	0.158128	0.114432
0.511063	-0.183753	0.24596						-0.0918368	0.158154	0.114432
0.511075	-0.183795	0.24596						-0.0918264	0.158207	0.114327
0.511088	-0.183838	0.24596						-0.0917873	0.158209	0.114327
0.5111	-0.183881	0.24596						-0.0917482	0.158211	0.114327
0.510959	-0.183775	0.24596						-0.0917091	0.158213	0.114223
[truncated: 18,397 more rows]

## Sheet: Garter (Acrylic) exp
Raw data for generating table S10 (garter)
Garter (x-stretch) data				Garter (x-stretch) data -- bin-averaged				Garter (y-stretch) data				Garter (y-stretch) data -- bin-averaged
strain (xx)	strain (yy)	stress (xx) [N/mm]		strain (xx)	strain (yy)	stress (xx) [N/mm]		strain (xx)	strain (yy)	stress (yy) [N/mm]		strain (xx)	strain (yy)	stress (yy) [N/mm]
0	0	0		0	0	0		0	0	0		0	0	0
-0.000517898	-5.66763e-05	0		0.0308513	-0.0147395	0.0093784		-7.92555e-05	-0.000129849	0		-0.000576089	0.0351597	0.00305978
-0.00182872	-0.000632383	0		0.0558303	-0.0266735	0.0169717		-0.000158511	-0.000259696	0		-0.00108302	0.069437	0.00575222
-0.0010115	-3.62186e-05	0		0.0859979	-0.0366745	0.023335		-0.000237767	-0.000389542	0		-0.00155479	0.103306	0.00825793
-7.75509e-05	0	0		0.115938	-0.0459628	0.0290237		-0.000317022	-0.000519385	0		-0.00203527	0.137801	0.0108099
-0.000147288	-0.00125829	0		0.145798	-0.0556433	0.0346972		-0.000396278	-0.000649228	0		-0.00251968	0.17182	0.0133828
-0.000566477	-0.000804432	0		0.178517	-0.0662504	0.0409137		-0.000475533	-0.000779068	0		-0.00435031	0.205958	0.0159715
0.000114864	-0.00121934	0		0.204193	-0.0778518	0.047713		-0.000554789	-0.000908907	0		-0.00671282	0.241362	0.0187105
6.24669e-05	-0.00104703	0		0.230235	-0.0913461	0.0556217		-0.000634044	-0.00103874	0		-0.00919083	0.27481	0.0215834
0.000449032	-0.00105391	0		0.258544	-0.106015	0.0642186		-0.000611693	-0.00113945	0		-0.0116699	0.308272	0.0244574
-0.000511103	-0.00111225	0		0.285593	-0.120031	0.0724329		-0.000589342	-0.00123988	0		-0.0146442	0.343893	0.0279056
-0.000511098	-0.000274809	0		0.314925	-0.132824	0.0822273		-0.000566991	-0.00134003	0		-0.0179528	0.377392	0.0317415
-0.000657198	-0.00131748	0		0.342646	-0.146656	0.0956977		-0.00054464	-0.0014399	0		-0.0215083	0.412453	0.0357563
-0.000623074	-0.00132502	0		0.370747	-0.160677	0.109352		-0.000522288	-0.00153949	0		-0.025995	0.445777	0.0406175
1.66427e-05	-0.00111441	0		0.397799	-0.174175	0.122497		-0.000499937	-0.0016388	0		-0.031165	0.480079	0.046219
0.000247763	-0.00106271	0		0.427259	-0.189636	0.137554		-0.000477586	-0.00173783	0		-0.0363693	0.514609	0.0518576
3.26758e-05	-0.00142364	0		0.452235	-0.205336	0.158614		-0.000455235	-0.00183658	0		-0.0421654	0.547957	0.0596342
-0.00101024	-0.000896906	0		0.480457	-0.21904	0.182411		-0.000441409	-0.00187708	0		-0.0477023	0.581928	0.0678043
-0.00176101	-0.00110269	0		0.508041	-0.232434	0.20567		-0.000427581	-0.00191737	0		-0.0536024	0.615917	0.0766888
-0.00179166	-0.00198896	0		0.534883	-0.248798	0.235885		-0.000413753	-0.00195748	0		-0.0593472	0.649721	0.0887282
-0.00143296	-0.00207839	0		0.562753	-0.262835	0.276483		-0.000399923	-0.00199739	0		-0.0650799	0.683579	0.100787
-0.00117724	-0.00172465	0		0.590525	-0.276823	0.316937		-0.000386092	-0.0020371	0		-0.0721052	0.717283	0.116304
-0.00117496	-0.00192548	0		0.618301	-0.291083	0.381421		-0.00037226	-0.00207663	0		-0.0784284	0.751052	0.134749
-0.00167702	-0.00179262	0		0.646377	-0.30444	0.457443		-0.000358426	-0.00211595	0		-0.0836612	0.78502	0.154473
-0.0014897	-0.00189714	0		0.674404	-0.317497	0.578516		-0.000344592	-0.00215508	0		-0.0909359	0.818618	0.184328
-0.00105769	-0.00176045	0		0.703364	-0.328827	0.820502		-0.000328706	-0.00198044	0		-0.0979291	0.852194	0.214162
-0.00116257	-0.0018851	0						-0.00031282	-0.00180579	0
-0.00168519	-0.00198903	0						-0.000296934	-0.00163114	0
-0.00167558	-0.00198289	0						-0.000281047	-0.00145649	0
-0.0016131	-0.00184151	0						-0.000265161	-0.00128183	0
-0.0015877	-0.0017643	0						-0.000249274	-0.00110718	0
-0.00170761	-0.00199221	0						-0.000233387	-0.00093252	0
-0.00167331	-0.00228196	0						-0.000217501	-0.000757859	0
-0.00138042	-0.00213926	0						-0.00023725	-0.000961772	0
-0.00215833	-0.0027498	0						-0.000257	-0.00116568	0
-0.00243247	-0.00199837	0						-0.00027675	-0.00136957	0
-0.000898387	-0.00251255	0						-0.0002965	-0.00157346	0
-0.00124714	-0.0026827	0						-0.000316249	-0.00177733	0
-0.00195732	-0.00251632	0						-0.000335999	-0.0019812	0
-0.00125484	-0.00268929	0						-0.000355748	-0.00218506	0
-0.00229583	-0.00283332	0						-0.000375498	-0.00238891	0
-0.00136738	-0.00264879	0						-0.00032915	-0.00129339	0
-0.00193941	-0.00264253	0						-0.0002828	-0.000197797	0
-0.00190137	-0.00255318	0						-0.000236448	0.000897881	0
-0.00109495	-0.00252302	0						-0.000190094	0.00199364	0
-0.00121193	-0.00229676	0						-0.000143738	0.00308948	0
-0.00187574	-0.00254178	0						-9.738e-05	0.00418541	0
-0.00143749	-0.0025421	0						-5.10195e-05	0.00528141	0
-0.00177156	-0.00254627	0						-4.65679e-06	0.0063775	0
-0.00128784	-0.00274217	0						0.000155593	0.010383	0
-0.000550427	-0.00259302	0						0.00063639	0.0223994	0.00268528
-0.000871438	-0.0025941	0						0.000956963	0.0304104	0.00805585
-0.000880612	-0.00285581	0						0.00111726	0.0344159	0.00447547
-0.00199496	-0.00284921	0						0.00132597	0.0382534	0.00480096
-0.00221861	-0.00275273	0						0.00137438	0.0380855	0.00463822
-0.00209513	-0.0029217	0						0.00142279	0.0379176	0.00512645
-0.00227391	-0.00294024	0						0.00147119	0.0377497	0.00512645
-0.00233297	-0.00306069	0						0.00156801	0.0374141	0.00512645
-0.00218792	-0.0031238	0						0.00166482	0.0370786	0.00594018
-0.00221107	-0.00291687	0						0.00168949	0.0372608	0.00594018
-0.00222965	-0.00373371	0						0.00171417	0.0374431	0.00610292
-0.00216791	-0.00371662	0						0.0017882	0.0379898	0.00642841
-0.00200188	-0.00369165	0						0.00181288	0.0381721	0.00545194
-0.00212132	-0.00293277	0						0.00184207	0.0385252	0.00561469
-0.00222734	-0.00299401	0						0.0018219	0.0385137	0.00512645
-0.00192139	-0.00292066	0						0.00178155	0.0384909	0.00496371
-0.000972863	-0.00288754	0						0.00176138	0.0384795	0.00496371
-0.00150862	-0.00288686	0						0.00174121	0.0384681	0.00496371
-0.00222532	-0.00302526	0						0.00172104	0.0384567	0.00488234
-0.00231164	-0.0030601	0						0.00170552	0.0383884	0.00480096
-0.00229891	-0.00310152	0						0.00171017	0.0383315	0.00480096
-0.00236338	-0.00304661	0						0.00171483	0.0382747	0.00480096
-0.00241917	-0.00307508	0						0.00171949	0.0382178	0.00480096
-0.00233887	-0.00312144	0						0.00172414	0.038161	0.00480096
-0.00230093	-0.003085	0						0.0017288	0.0381041	0.00480096
-0.00225265	-0.00304178	0						0.00173346	0.0380473	0.00480096
-0.00225682	-0.00296886	0						0.00173813	0.0379905	0.00480096
-0.00238552	-0.00297134	0						0.00174109	0.0378999	0.00471959
-0.00234309	-0.00300461	0						0.00174405	0.0378093	0.00471959
-0.00203329	-0.00300185	0						0.00174701	0.0377187	0.00471959
-0.00227361	-0.00298889	0						0.00174997	0.0376281	0.00471959
-0.00227961	-0.00310316	0						0.00175294	0.0375375	0.00471959
-0.00247749	-0.00300772	0						0.00175591	0.0374469	0.00463822
-0.00238658	-0.00313248	0						0.00175888	0.0373563	0.00463822
-0.00151785	-0.00296193	0						0.00176185	0.0372656	0.00463822
-0.00152902	-0.00303718	0						0.00175345	0.0372518	0.00463822
-0.00162616	-0.00303924	0						0.00174505	0.037238	0.00463822
-0.00144146	-0.00305792	0						0.00173665	0.0372242	0.00463822
-0.00193031	-0.00360034	0						0.00172825	0.0372104	0.00463822
-0.00195479	-0.00328077	0						0.00171985	0.0371966	0.00463822
-0.00157575	-0.00331078	0						0.00171145	0.0371829	0.00463822
-0.00169555	-0.00311483	0						0.00170305	0.0371691	0.00463822
-0.00181404	-0.00353404	0						0.00169465	0.0371554	0.00463822
-0.00112868	-0.00326369	0						0.00169462	0.0371346	0.00463822
-0.000601499	-0.00335369	0						0.00169459	0.0371139	0.00463822
-0.000423591	-0.00344373	0						0.00169456	0.0370932	0.00463822
-4.40827e-05	-0.00380916	0						0.00169452	0.0370725	0.00463822
-0.00077846	-0.00390478	0						0.00169449	0.0370518	0.00463822
-0.00098458	-0.00399338	0						0.00169446	0.0370311	0.00463822
-0.000877149	-0.00407179	0						0.00169443	0.0370104	0.00463822
-0.000652994	-0.00420558	0						0.0016944	0.0369897	0.00463822
-0.00078841	-0.00433441	0						0.00169435	0.0369221	0.00463822
-0.00124077	-0.00428088	0						0.0016943	0.0368545	0.00463822
-0.000654205	-0.00452689	0						0.00169425	0.0367869	0.00455685
-0.000536792	-0.00456562	0						0.0016942	0.0367194	0.00455685
-0.00087465	-0.0046847	0						0.00169415	0.0366518	0.00455685
-0.00048461	-0.00487767	0						0.0016941	0.0365843	0.00455685
-0.0012232	-0.00527544	0						0.00169405	0.0365168	0.00455685
-0.00109677	-0.00558431	0						0.001694	0.0364492	0.00455685
-0.00109211	-0.00536549	0						0.00170438	0.0365256	0.00455685
-0.00175496	-0.00521578	0						0.00171476	0.0366019	0.00455685
-0.00117352	-0.00623558	0						0.00172514	0.0366783	0.00455685
-0.00119549	-0.00621688	0						0.00173551	0.0367547	0.00455685
-0.000116745	-0.00523314	0						0.00174589	0.0368311	0.00455685
-0.000473242	-0.00523328	0						0.00175627	0.0369074	0.00455685
-0.000451846	-0.005192	0						0.00176665	0.0369838	0.00455685
0.000185267	-0.00543575	0						0.00177703	0.0370602	0.00455685
7.40621e-05	-0.00543544	0						0.00174354	0.0371072	0.00455685
-0.000528568	-0.00527134	0						0.00171006	0.0371541	0.00455685
-0.000505395	-0.00527675	0						0.00167658	0.0372011	0.00455685
-0.000219605	-0.00527279	0						0.00164309	0.0372481	0.00455685
-0.000386295	-0.00524626	0						0.00160961	0.037295	0.00455685
-0.000379363	-0.00549185	0						0.00157613	0.037342	0.00455685
-0.000612965	-0.00535161	0						0.00154264	0.037389	0.00455685
-0.00047762	-0.00557869	0						0.00150916	0.037436	0.00455685
-0.000718805	-0.00293764	0						0.00151667	0.0374601	0.00455685
-0.000627193	-0.0028886	0						0.00152417	0.0374841	0.00455685
-0.000676501	-0.00281269	0						0.00153167	0.0375082	0.00455685
-0.000625902	-0.00236777	0						0.00153917	0.0375323	0.00455685
-0.000753272	-0.00254042	0						0.00154668	0.0375564	0.00455685
-0.000406737	-0.00297715	0						0.00155418	0.0375805	0.00455685
-0.000323379	-0.003337	0						0.00156168	0.0376046	0.00455685
-0.000471337	-0.00285429	0						0.00156919	0.0376287	0.00455685
-0.000564993	-0.00271549	0						0.00167352	0.0417654	0.00455685
-0.000570783	-0.00282257	0						0.00177801	0.0459022	0.00447547
-0.000653714	-0.00284661	0						0.00198743	0.0541758	0.00480096
-7.73589e-05	-0.00288395	0						0.00209236	0.0583126	0.00447547
-0.000716389	-0.00295383	0						0.00219745	0.0624496	0.00480096
-0.000667089	-0.00297543	0						0.0024363	0.0713864	0.00756762
-0.000683235	-0.0029915	0						0.00249275	0.0727121	0.00838134
-8.80552e-05	-0.00268751	0						0.0025492	0.0740379	0.0096833
0.000833394	-0.00292603	0						0.00257743	0.0747007	0.00943918
0.000833558	-0.00292388	0						0.00263388	0.0760265	0.0096833
0.000397616	-0.00290136	0						0.00262503	0.0780488	0.00854409
1.83924e-05	-0.00292657	0						0.00260738	0.0820935	0.00878821
0.000351474	-0.0030204	0						0.00258106	0.0881605	0.0073235
0.00062018	-0.00300752	0						0.00257232	0.0901829	0.0073235
0.000502151	-0.00303922	0						0.00249626	0.0950035	0.0121245
6.30035e-05	-0.00307012	0						0.00246261	0.0964031	0.0120431
0.000750256	-0.00300662	0						0.00244579	0.097103	0.0112294
0.000750256	-0.00300092	0						0.00242897	0.097803	0.0112294
0.000746958	-0.00305681	0						0.00238382	0.0978179	0.00895095
0.000625821	-0.002982	0						0.00236125	0.0978255	0.00935781
0.000625821	-0.00302927	0						0.00233868	0.0978331	0.00829997
0.000625821	-0.00302756	0						0.00227096	0.0978563	0.00805585
0.000625821	-0.00302467	0						0.00224839	0.0978642	0.00764899
0.000625821	-0.00292014	0						0.00226254	0.097865	0.00756762
0.000544825	-0.00288579	0						0.0022767	0.0978658	0.00740488
0.000467823	-0.00306815	0						0.00230501	0.0978674	0.0073235
0.00103809	-0.00275146	0						0.00233332	0.097869	0.00724213
0.00248262	-0.00272504	0						0.00234747	0.0978699	0.00724213
0.00659594	-0.00181272	0						0.00236163	0.0978707	0.00724213
0.00717537	-0.00310285	0						0.0023507	0.0979533	0.00724213
0.00869004	-0.00240832	0.00284398						0.00233977	0.098036	0.00724213
0.00721439	-0.00315164	0.00511917						0.00232884	0.0981187	0.00724213
0.00631673	-0.0026667	0.00853195						0.00231791	0.0982014	0.00724213
0.00716202	-0.00259326	0.00966955						0.00230699	0.0982841	0.00724213
0.0112403	-0.00299067	0.0110915						0.00229606	0.0983668	0.00724213
0.0116661	-0.00328236	0.0116603						0.00228513	0.0984496	0.00724213
0.0134109	-0.00344396	0.0119447						0.0022742	0.0985324	0.00724213
0.0136619	-0.00368293	0.0119447						0.00228507	0.0985145	0.00724213
0.0133999	-0.00374231	0.0119447						0.00229593	0.0984966	0.00716076
0.013398	-0.00379452	0.0119447						0.0023068	0.0984787	0.00716076
0.0131773	-0.0037318	0.0105227						0.00231767	0.0984608	0.00716076
0.0131412	-0.00332711	0.00995395						0.00232854	0.098443	0.00716076
0.0129983	-0.00319364	0.00995395						0.00233941	0.0984252	0.00716076
0.0132045	-0.0031852	0.00966955						0.00235028	0.0984074	0.00716076
0.0132013	-0.00331239	0.00966955						0.00236115	0.0983897	0.00716076
0.0128781	-0.00322696	0.00966955						0.00237618	0.0984544	0.00716076
0.0121397	-0.00345897	0.00966955						0.00239121	0.0985191	0.00716076
0.0133886	-0.00264585	0.00966955						0.00240624	0.0985838	0.00716076
0.0129061	-0.00302834	0.00966955						0.00242127	0.0986485	0.00716076
0.013048	-0.00301591	0.00966955						0.00245133	0.0987779	0.00707939
0.0130502	-0.00307593	0.00966955						0.00246636	0.0988427	0.00707939
0.0132371	-0.00299015	0.00966955						0.0024814	0.0989074	0.00707939
0.0133465	-0.00330104	0.00966955						0.00247281	0.098932	0.00707939
0.0132486	-0.00332708	0.00966955						0.00246421	0.0989565	0.00707939
0.0132769	-0.00324099	0.00966955						0.00245562	0.098981	0.00707939
0.0131448	-0.00326133	0.00966955						0.00244704	0.0990055	0.00707939
0.0129744	-0.00316379	0.00938515						0.00243845	0.0990301	0.00707939
0.0129792	-0.00313807	0.00938515						0.00242986	0.0990546	0.00707939
0.0129829	-0.00310739	0.00938515						0.00242127	0.0990791	0.00707939
0.0129055	-0.00307243	0.00938515						0.00241268	0.0991037	0.00707939
0.0129484	-0.00303893	0.00938515						0.00239571	0.0991169	0.00707939
0.0129581	-0.0030063	0.00938515						0.00237873	0.0991301	0.00707939
0.0129472	-0.00297366	0.00938515						0.00236176	0.0991434	0.00707939
0.0129291	-0.0029419	0.00938515						0.00234479	0.0991566	0.00707939
0.0130286	-0.00290926	0.00938515						0.00232782	0.0991698	0.00707939
0.0129843	-0.00287662	0.00938515						0.00231084	0.0991831	0.00707939
0.0130077	-0.00284397	0.00938515						0.00229387	0.0991963	0.00707939
0.0128608	-0.00281133	0.00938515						0.0022769	0.0992095	0.00707939
0.0128557	-0.00281123	0.00938515						0.00228411	0.0992216	0.00707939
0.0129263	-0.00236214	0.00938515						0.00229133	0.0992338	0.00707939
0.0128549	-0.00232954	0.00938515						0.00229854	0.0992459	0.00707939
0.0128201	-0.00229333	0.00938515						0.00230575	0.099258	0.00707939
0.0121237	-0.00232207	0.00938515						0.00231297	0.0992701	0.00707939
0.0121096	-0.00225278	0.00938515						0.00232018	0.0992823	0.00707939
0.0128723	-0.00222646	0.00938515						0.0023274	0.0992944	0.00707939
0.012919	-0.00216906	0.00938515						0.00233461	0.0993065	0.00707939
0.012913	-0.00213808	0.00938515						0.00232743	0.0992281	0.00707939
0.0129318	-0.00217792	0.00938515						0.00232025	0.0991496	0.00707939
0.0129477	-0.0021312	0.00938515						0.00230589	0.0989926	0.00699802
0.0128739	-0.00207466	0.00938515						0.00229871	0.0989141	0.00699802
0.013169	-0.00196139	0.00938515						0.00229153	0.0988356	0.00699802
0.0131286	-0.00191702	0.00938515						0.00228435	0.0987572	0.00699802
0.013101	-0.00191336	0.00938515						0.00227718	0.0986787	0.00699802
0.0128634	-0.00229729	0.00938515						0.00228059	0.0987351	0.00699802
0.0128839	-0.00225189	0.00938515						0.00228401	0.0987915	0.00699802
0.0128413	-0.00220591	0.00938515						0.00228743	0.098848	0.00699802
0.0128987	-0.00218021	0.00938515						0.00229084	0.0989046	0.00699802
0.0126762	-0.00215156	0.00938515						0.00229426	0.0989613	0.00699802
0.0128956	-0.00217447	0.00938515						0.00229768	0.099018	0.00699802
0.0128216	-0.00210881	0.00938515						0.0023011	0.0990748	0.00699802
0.0129421	-0.00209445	0.00938515						0.00230452	0.0991317	0.00699802
0.012932	-0.00207317	0.00938515						0.00223756	0.101357	0.00699802
0.0127656	-0.00196755	0.00938515						0.00217062	0.103583	0.00699802
0.0126747	-0.00186182	0.00938515						0.00210369	0.105808	0.00699802
0.0126682	-0.00188595	0.00938515						0.00203677	0.108034	0.00699802
0.0126686	-0.00197588	0.00938515						0.00196986	0.11026	0.00699802
0.0127275	-0.00189304	0.00938515						0.00183607	0.114711	0.00764899
0.0122806	-0.00219199	0.00938515						0.0017692	0.116936	0.0148911
0.012111	-0.00211283	0.00938515						0.00176212	0.117107	0.00935781
0.0125595	-0.00186861	0.00938515						0.00174797	0.117447	0.0108225
0.011989	-0.001882	0.00938515						0.0017409	0.117617	0.0109853
0.011803	-0.00186589	0.00938515						0.00125378	0.125775	0.00813723
0.0119729	-0.00181649	0.00938515						0.00102438	0.129513	0.00781174
0.0126713	-0.00173758	0.00938515						0.000909686	0.131382	0.00870683
0.0127138	-0.00170482	0.00938515						0.000597983	0.134403	0.0114735
0.0127024	-0.00167205	0.00938515						0.000400978	0.135555	0.01245
0.0126871	-0.00163928	0.00938515						0.000302477	0.13613	0.0131009
0.0126809	-0.00160651	0.00938515						7.99202e-05	0.137961	0.0105784
0.0126809	-0.00157374	0.00938515						0.000225812	0.138167	0.00976467
0.0114077	-0.00156601	0.00938515						0.000371706	0.138372	0.00943918
0.0114122	-0.00169518	0.00938515						0.000444654	0.138475	0.00943918
0.0112176	-0.00216646	0.00938515						0.000517603	0.138578	0.00935781
0.0113649	-0.00221199	0.00938515						0.00059553	0.138799	0.00927644
0.0120003	-0.00212831	0.00938515						0.000600509	0.138916	0.00919507
0.0116594	-0.00206919	0.00938515						0.00060549	0.139033	0.00919507
0.0113289	-0.00189713	0.00938515						0.000610472	0.139151	0.00919507
0.0110049	-0.00181451	0.00938515						0.000615456	0.139268	0.00919507
0.0110433	-0.00192054	0.00938515						0.000620441	0.139386	0.00911369
0.0110081	-0.00190709	0.00938515						0.000625427	0.139503	0.00911369
0.010971	-0.00190781	0.00938515						0.000630416	0.139621	0.00911369
0.0108515	-0.00190699	0.00938515						0.000619021	0.139446	0.00911369
0.0109476	-0.00191084	0.00938515						0.000607627	0.139271	0.00911369
0.0109108	-0.00177204	0.00938515						0.000584841	0.138922	0.00903232
0.0109391	-0.00186204	0.00938515						0.000573448	0.138747	0.00903232
0.0111899	-0.00189078	0.00938515						0.000562056	0.138572	0.00903232
0.0108965	-0.00185058	0.00938515						0.000550664	0.138398	0.00903232
0.0109391	-0.00190583	0.00938515						0.000539272	0.138223	0.00903232
0.010894	-0.00181628	0.00938515						0.000541083	0.138186	0.00903232
0.0109115	-0.00186663	0.00938515						0.000542894	0.138148	0.00903232
0.0109862	-0.00175484	0.00938515						0.000544704	0.138111	0.00903232
0.0109219	-0.00180385	0.00938515						0.000546515	0.138074	0.00895095
0.010834	-0.00179433	0.00938515						0.000548326	0.138037	0.00895095
0.0109292	-0.00207047	0.00938515						0.000550137	0.138	0.00895095
0.0109673	-0.00238867	0.00938515						0.000551948	0.137963	0.00895095
0.011252	-0.00207825	0.00938515						0.000553759	0.137925	0.00895095
0.010981	-0.00192689	0.00938515						0.000561056	0.137877	0.00895095
0.0107408	-0.00176452	0.00938515						0.000568353	0.137828	0.00895095
0.0107408	-0.00200981	0.00938515						0.00057565	0.13778	0.00895095
0.0116536	-0.00208449	0.00938515						0.000582948	0.137731	0.00895095
0.0119994	-0.00207698	0.00938515						0.000590245	0.137683	0.00895095
0.0136889	-0.00304284	0.00938515						0.000597543	0.137634	0.00895095
0.0169227	-0.00349491	0.0110915						0.00060484	0.137586	0.00895095
0.0199401	-0.00272349	0.0127979						0.000612138	0.137537	0.00895095
0.0193749	-0.00341401	0.0130823						0.000590917	0.137682	0.00895095
0.0197921	-0.00349257	0.0130823						0.000569697	0.137826	0.00895095
0.019597	-0.00271894	0.0130823						0.000548476	0.137971	0.00895095
0.0195984	-0.00365597	0.0127979						0.000527255	0.138116	0.00895095
0.0198597	-0.00355927	0.0119447						0.000506035	0.13826	0.00895095
0.0198325	-0.00365185	0.0113759						0.000484814	0.138405	0.00895095
0.0199059	-0.00356448	0.0108071						0.000463594	0.138549	0.00886958
0.0198402	-0.00357549	0.0102383						0.000442373	0.138694	0.00886958
0.0210899	-0.0036142	0.0102383						0.000449623	0.1387	0.00886958
0.0225016	-0.00307574	0.00995395						0.000456873	0.138706	0.00886958
0.0245553	-0.0031936	0.0102383						0.000464124	0.138712	0.00886958
0.0259424	-0.00342715	0.00995395						0.000471375	0.138718	0.00886958
0.0291713	-0.00364907	0.0139355						0.000478626	0.138724	0.00886958
0.0297667	-0.00381118	0.0150731						0.000485878	0.13873	0.00886958
0.0303603	-0.00392945	0.0156419						0.00049313	0.138736	0.00886958
0.0301327	-0.0048258	0.0147887						0.000500382	0.138742	0.00886958
0.0298812	-0.00632956	0.0127979						0.00051893	0.138912	0.00886958
0.0298752	-0.0053339	0.0122291						0.000537478	0.139082	0.00886958
0.0299016	-0.00548724	0.0119447						0.000556026	0.139252	0.00886958
0.0316962	-0.00621645	0.0122291						0.000574574	0.139422	0.00886958
0.0314341	-0.00646891	0.0122291						0.000593122	0.139592	0.00886958
0.0350351	-0.00618935	0.0127979						0.00061167	0.139763	0.00886958
0.0365034	-0.00714196	0.0156419						0.000630218	0.139933	0.00886958
0.03611	-0.00833465	0.0145043						0.000648766	0.140103	0.00886958
0.0355831	-0.00612232	0.0182015						0.000658727	0.140172	0.00886958
0.0363693	-0.00606582	0.0184859						0.000668687	0.140241	0.00886958
0.0368966	-0.00600694	0.0179171						0.000678648	0.14031	0.00886958
0.0394447	-0.0073537	0.0167795						0.000688609	0.140379	0.00886958
0.0394447	-0.00802702	0.0159263						0.000698569	0.140448	0.00886958
0.0383744	-0.00691452	0.0159263						0.00070853	0.140517	0.00886958
0.0380443	-0.00628633	0.0156419						0.00071849	0.140586	0.00886958
0.0375355	-0.00646717	0.0159263						0.000728451	0.140655	0.00886958
0.0375232	-0.00646632	0.0159263						0.000708405	0.140367	0.00886958
0.0379688	-0.00638246	0.0164951						0.00068836	0.14008	0.00886958
0.0390621	-0.00597168	0.0142199						0.000668314	0.139793	0.00886958
0.0378813	-0.00612497	0.0170639						0.000648268	0.139505	0.00886958
0.0377349	-0.00662879	0.0173483						0.000628222	0.139218	0.00886958
0.0384822	-0.00613044	0.0173483						0.000608177	0.13893	0.00886958
0.0378251	-0.00623309	0.0173483						0.000588131	0.138643	0.00886958
0.038752	-0.00624478	0.0170639						0.000568085	0.138355	0.00886958
0.0386735	-0.00620465	0.0170639						0.000420993	0.140916	0.00886958
0.0393314	-0.00662518	0.0170639						0.000273906	0.143477	0.00878821
0.0388348	-0.00648272	0.0170639						0.000126823	0.146038	0.00895095
0.038893	-0.00648247	0.0170639						-2.02554e-05	0.148598	0.00943918
0.0375242	-0.00669172	0.0170639						-0.0003144	0.15372	0.0107411
0.0390234	-0.00709892	0.0170639						-0.000461465	0.156281	0.0112294
0.0378311	-0.00690653	0.0170639						-0.000691177	0.158696	0.0113921
0.0383945	-0.00687266	0.0170639						-0.000856479	0.158404	0.0112294
0.0377523	-0.00623893	0.0170639						-0.000939129	0.158258	0.0109853
0.0378505	-0.00642976	0.0170639						-0.00102178	0.158112	0.0108225
0.0378783	-0.00643749	0.0170639						-0.00118708	0.157821	0.011148
0.0386634	-0.00640269	0.0170639						-0.00126973	0.157675	0.0102529
0.0361454	-0.0059923	0.0170639						-0.00143691	0.159752	0.0100902
0.0356313	-0.00609895	0.0170639						-0.00160409	0.161828	0.0100088
0.0356585	-0.00644011	0.0170639						-0.00177127	0.163904	0.0100902
0.0356638	-0.00640259	0.0170639						-0.00243997	0.17221	0.0142401
0.0357974	-0.00640521	0.0170639						-0.00260714	0.174286	0.0149725
0.035687	-0.00636903	0.0170639						-0.00260096	0.174322	0.0152166
0.035742	-0.00631795	0.0170639						-0.00259477	0.174358	0.0149725
0.0357657	-0.00624856	0.0170639						-0.00258241	0.17443	0.0141588
0.0357467	-0.00653747	0.0170639						-0.00257004	0.174502	0.0134264
0.0357567	-0.0068906	0.0170639						-0.00255767	0.174574	0.0129382
0.0357889	-0.00711978	0.0170639						-0.00256763	0.174506	0.0127754
0.0357657	-0.00672729	0.0170639						-0.00257758	0.174439	0.0126127
0.0357665	-0.00674928	0.0170639						-0.00258754	0.174372	0.0125313
0.0357992	-0.00627403	0.0170639						-0.00260746	0.174238	0.0122872
0.0358265	-0.00627451	0.0170639						-0.00261742	0.17417	0.0122058
0.0357964	-0.00623613	0.0170639						-0.00263733	0.174037	0.0121245
0.0356037	-0.00645733	0.0170639						-0.00259812	0.174168	0.0121245
0.0355529	-0.0064527	0.0170639						-0.0025589	0.1743	0.0120431
0.0356514	-0.00645822	0.0170639						-0.00251968	0.174432	0.0120431
0.0357368	-0.00645208	0.0170639						-0.00248047	0.174564	0.0120431
0.0355028	-0.00650361	0.0170639						-0.00244125	0.174696	0.0119617
0.0355005	-0.006498	0.0170639						-0.00240203	0.174828	0.0118804
0.0354912	-0.00645174	0.0170639						-0.00236281	0.17496	0.0119617
0.0355566	-0.00649613	0.0170639						-0.0023236	0.175092	0.0118804
0.0355266	-0.00626584	0.0170639						-0.00232626	0.175014	0.0119617
0.0355438	-0.00611432	0.0170639						-0.00232892	0.174936	0.0118804
0.0355602	-0.00652466	0.0170639						-0.00233159	0.174858	0.0118804
0.0352949	-0.00670582	0.0170639						-0.00233425	0.17478	0.0118804
0.0351885	-0.00630155	0.0170639						-0.00233691	0.174702	0.0118804
0.0351132	-0.00647764	0.0170639						-0.00233957	0.174624	0.0118804
0.0351879	-0.00666204	0.0170639						-0.00234223	0.174545	0.0118804
0.0353152	-0.00655191	0.0170639						-0.00234489	0.174467	0.0118804
0.0352234	-0.00654412	0.0170639						-0.0023495	0.174473	0.0118804
0.0351795	-0.00647854	0.0170639						-0.0023541	0.174479	0.011799
0.0351928	-0.00664166	0.0170639						-0.00235871	0.174484	0.011799
0.0351462	-0.00665141	0.0170639						-0.00236331	0.17449	0.011799
0.0351805	-0.00655502	0.0170639						-0.00236791	0.174496	0.011799
0.0351887	-0.00654923	0.0170639						-0.00237252	0.174502	0.011799
0.0351811	-0.00646633	0.0170639						-0.00237712	0.174507	0.011799
0.0351994	-0.00661538	0.0170639						-0.00238172	0.174513	0.011799
0.0348816	-0.0062754	0.0170639						-0.00237973	0.17463	0.011799
0.0341842	-0.00630386	0.0170639						-0.00237774	0.174747	0.011799
0.0352206	-0.00655606	0.0170639						-0.00237574	0.174863	0.011799
0.0351574	-0.00657827	0.0170639						-0.00237175	0.175097	0.0117176
0.0350976	-0.00657924	0.0170639						-0.00236976	0.175214	0.0117176
0.0352109	-0.0065782	0.0170639						-0.00236776	0.175331	0.0117176
0.0353009	-0.00644609	0.0170639						-0.00236577	0.175447	0.0117176
0.0356747	-0.00659575	0.0170639						-0.00233353	0.175514	0.0117176
0.0355877	-0.00656976	0.0170639						-0.0023013	0.17558	0.0117176
0.0355756	-0.00658426	0.0170639						-0.00226906	0.175647	0.0117176
0.0355976	-0.00659415	0.0170639						-0.00223682	0.175713	0.0117176
0.0355805	-0.00661583	0.0170639						-0.00220459	0.17578	0.0117176
0.0356017	-0.00661166	0.0170639						-0.00217235	0.175846	0.0117176
0.0356452	-0.00661042	0.0170639						-0.00214011	0.175913	0.0117176
0.0355946	-0.00661583	0.0170639						-0.00210787	0.175979	0.0117176
0.0360706	-0.00707167	0.0170639						-0.00208528	0.17575	0.0117176
0.0353681	-0.0060794	0.0170639						-0.0020627	0.175521	0.0117176
0.0378248	-0.00724265	0.0170639						-0.00204012	0.175292	0.0117176
0.0399204	-0.00755804	0.0170639						-0.00201753	0.175063	0.0117176
0.0417771	-0.00815729	0.0170639						-0.00199495	0.174833	0.0117176
0.0430989	-0.00878213	0.0170639						-0.00197237	0.174604	0.0117176
0.0430927	-0.00940696	0.0170639						-0.00194978	0.174375	0.0117176
0.0431896	-0.0100318	0.0193391						-0.0019272	0.174146	0.0117176
0.0423458	-0.0100689	0.0236051						-0.00194142	0.174208	0.0117176
0.0426323	-0.0100261	0.0250271						-0.00195565	0.174271	0.0117176
0.0431952	-0.00977143	0.0241739						-0.00196987	0.174333	0.0117176
0.0432233	-0.0100261	0.0227519						-0.00198409	0.174395	0.0117176
0.0427658	-0.011104	0.0210455						-0.00199831	0.174457	0.0117176
0.0429617	-0.00955617	0.0196235						-0.00201253	0.17452	0.0117176
0.0435616	-0.00954965	0.0182015						-0.00202675	0.174582	0.0117176
0.0439135	-0.011075	0.0196235						-0.00204097	0.174644	0.0117176
0.0436421	-0.0106524	0.0164951						-0.00201611	0.174681	0.0117176
0.0461128	-0.0106384	0.0164951						-0.00199126	0.174717	0.0117176
0.0477482	-0.01092	0.0164951						-0.00196639	0.174754	0.0117176
0.0484947	-0.0115497	0.0173483						-0.00194153	0.17479	0.0117176
0.0505849	-0.0114719	0.0190547						-0.00189179	0.174863	0.0116362
0.0500953	-0.0115691	0.0247427						-0.00186692	0.174899	0.0116362
0.0502159	-0.0118093	0.0250271						-0.00184205	0.174935	0.0116362
0.0492246	-0.0119023	0.0244583						-0.00187807	0.175214	0.0116362
0.0494404	-0.0116334	0.0238895						-0.00191409	0.175493	0.0116362
0.0495701	-0.0117945	0.0227519						-0.00198614	0.176051	0.0115549
0.0502754	-0.011841	0.0218987						-0.00202216	0.17633	0.0115549
0.0510741	-0.0136686	0.0207611						-0.00205818	0.176609	0.0115549
0.0539383	-0.014145	0.0210455						-0.0020942	0.176888	0.0115549
0.055262	-0.014757	0.0224675						-0.00213022	0.177167	0.0115549
0.0575931	-0.0153192	0.0210455						-0.00233947	0.179328	0.0115549
0.0569635	-0.0152297	0.0264491						-0.00254872	0.181488	0.0115549
0.0560837	-0.0153451	0.0287242						-0.00296722	0.185809	0.0114735
0.0560837	-0.0153451	0.0298618						-0.00380421	0.194451	0.0138333
0.0558148	-0.0152347	0.0298618						-0.00380641	0.194972	0.015949
0.0555559	-0.0154072	0.029293						-0.0038075	0.195232	0.0155421
0.0561873	-0.0152293	0.0250271						-0.0038086	0.195493	0.0157862
0.0561427	-0.0150724	0.0230363						-0.0038097	0.195753	0.0157862
0.0560393	-0.0151926	0.0210455						-0.0038119	0.196274	0.0157862
0.056198	-0.0152091	0.0190547						-0.003813	0.196534	0.0144843
0.0556303	-0.0151668	0.0184859						-0.00399145	0.198099	0.0140774
0.0555657	-0.0149346	0.0184859						-0.0041699	0.199663	0.0135892
0.0551181	-0.0151454	0.0182015						-0.00470526	0.204356	0.0122872
0.0549361	-0.0152009	0.0182015						-0.00488371	0.20592	0.0122058
0.0548136	-0.0153199	0.0179171						-0.00506216	0.207484	0.0126941
0.0556152	-0.0152616	0.0179171						-0.00524061	0.209048	0.0129382
0.0568921	-0.0164573	0.0179171						-0.00524095	0.209029	0.0134264
0.0571529	-0.0150312	0.0176327						-0.00524164	0.208991	0.0172509
0.0571529	-0.0150312	0.0176327						-0.00524232	0.208953	0.0173323
0.0571529	-0.0150312	0.0176327						-0.005243	0.208914	0.0162745
0.0574052	-0.0150489	0.0176327						-0.00548696	0.211222	0.0153794
0.0573	-0.0150489	0.0176327						-0.00573058	0.213549	0.0149725
0.0571935	-0.0149818	0.0176327						-0.00597419	0.215877	0.0147284
0.0571864	-0.0149998	0.0176327						-0.0062178	0.218204	0.0144029
0.0572109	-0.0151324	0.0176327						-0.00670503	0.222858	0.0141588
0.0576268	-0.0149794	0.0176327						-0.00719225	0.227512	0.0154607
0.0577577	-0.0150953	0.0173483						-0.00738575	0.228512	0.0178205
0.0584557	-0.0151013	0.0173483						-0.00757924	0.229512	0.019448
0.0584549	-0.0151599	0.0173483						-0.00767599	0.230012	0.019448
0.058679	-0.0151217	0.0173483						-0.00777274	0.230512	0.0192039
0.0586541	-0.0150045	0.0173483						-0.00786948	0.231012	0.0187156
0.0593238	-0.0150033	0.0173483						-0.00793678	0.231618	0.0174137
0.0600402	-0.0151665	0.0173483						-0.00787787	0.23183	0.0164372
0.0600708	-0.0152299	0.0173483						-0.00781897	0.232042	0.0158676
0.0606034	-0.0152383	0.0173483						-0.00778952	0.232148	0.0157048
0.0604592	-0.0151859	0.0173483						-0.00776006	0.232254	0.0155421
0.0600697	-0.0152176	0.0173483						-0.00773061	0.23236	0.0161931
0.0605032	-0.0152176	0.0173483						-0.00768728	0.232196	0.0152166
0.0603974	-0.0152176	0.0173483						-0.00764395	0.232032	0.0150539
0.0603158	-0.015136	0.0173483						-0.00760063	0.231867	0.0148911
0.0603333	-0.0151251	0.0173483						-0.00751397	0.231539	0.0147284
0.0597684	-0.0152158	0.0173483						-0.00747064	0.231375	0.0147284
0.0595571	-0.0151342	0.0173483						-0.00738398	0.231046	0.014647
0.0600374	-0.0151369	0.0173483						-0.00739798	0.231191	0.0145656
0.0603289	-0.0151013	0.0173483						-0.00741198	0.231336	0.0144843
0.0600063	-0.0151013	0.0173483						-0.00742597	0.23148	0.0144843
0.0595181	-0.0151013	0.0173483						-0.00743997	0.231625	0.0144029
0.060054	-0.0151003	0.0173483						-0.00745397	0.231769	0.0144029
0.0595181	-0.0151013	0.0173483						-0.00746797	0.231914	0.0143215
0.0588992	-0.0160052	0.0173483						-0.00748196	0.232059	0.0143215
0.0584783	-0.0160097	0.0173483						-0.00749596	0.232203	0.0143215
0.0588247	-0.0160072	0.0173483						-0.00749659	0.232246	0.0143215
0.0588709	-0.016073	0.0173483						-0.00749723	0.232288	0.0143215
0.0588847	-0.0160472	0.0173483						-0.00749786	0.23233	0.0143215
0.0588979	-0.0160505	0.0173483						-0.00749849	0.232372	0.0143215
0.0586079	-0.0159822	0.0173483						-0.00749912	0.232415	0.0142401
0.058605	-0.0159859	0.0173483						-0.00749975	0.232457	0.0142401
0.0583574	-0.0159821	0.0173483						-0.00750038	0.232499	0.0142401
0.0589278	-0.0158528	0.0173483						-0.00750101	0.232541	0.0142401
0.0592633	-0.0159415	0.0173483						-0.00749623	0.232639	0.0142401
0.0592297	-0.0159275	0.0173483						-0.00749146	0.232736	0.0142401
0.0592388	-0.015854	0.0173483						-0.0074819	0.232931	0.0141588
0.0593369	-0.0159639	0.0173483						-0.00747712	0.233028	0.0141588
0.0591541	-0.0160943	0.0173483						-0.00747234	0.233126	0.0141588
0.0590813	-0.0161	0.0173483						-0.00746757	0.233223	0.0141588
0.0590509	-0.0159287	0.0173483						-0.00746279	0.233321	0.0141588
0.0591785	-0.0164682	0.0173483						-0.00747728	0.233289	0.0141588
0.0591815	-0.0168603	0.0173483						-0.00750626	0.233227	0.0140774
0.0591622	-0.0168244	0.0173483						-0.00752076	0.233196	0.0140774
0.0592517	-0.0168286	0.0173483						-0.00753525	0.233164	0.0140774
0.0591417	-0.0168261	0.0173483						-0.00754974	0.233133	0.0140774
0.0591323	-0.0168261	0.0173483						-0.00756423	0.233102	0.0140774
0.0591084	-0.0168261	0.0173483						-0.00757872	0.233071	0.0140774
0.0590269	-0.0167266	0.0173483						-0.00757915	0.233067	0.0140774
0.0591067	-0.0166704	0.0173483						-0.00757957	0.233064	0.0140774
0.0593325	-0.016715	0.0173483						-0.00758	0.23306	0.0140774
0.0593418	-0.0167147	0.0173483						-0.00758043	0.233057	0.0140774
0.0593185	-0.0167146	0.0173483						-0.00758129	0.23305	0.013996
0.0593485	-0.0167259	0.0173483						-0.00758171	0.233047	0.013996
0.0593177	-0.0166851	0.0173483						-0.00758214	0.233043	0.013996
0.059597	-0.0165806	0.0173483						-0.00758948	0.233043	0.013996
0.0596532	-0.0165354	0.0173483						-0.00759681	0.233042	0.013996
0.0608322	-0.016464	0.0173483						-0.00760415	0.233042	0.013996
0.0615819	-0.0176949	0.0173483						-0.00761882	0.233041	0.0139147
0.0647916	-0.0178479	0.0173483						-0.00762615	0.23304	0.0139147
0.066313	-0.0174227	0.0173483						-0.00763349	0.23304	0.0139147
0.066845	-0.0190091	0.0230363						-0.0077874	0.234717	0.0137519
0.0679603	-0.0174956	0.0287242						-0.00793396	0.236395	0.0137519
0.065772	-0.0189448	0.0264491						-0.00822707	0.23975	0.0157048
0.0658332	-0.0189577	0.0270179						-0.00852013	0.243105	0.0191225
0.0665075	-0.018177	0.0258803						-0.00890918	0.247133	0.0212382
0.0649083	-0.0188662	0.0270179						-0.00900519	0.247805	0.020994
0.064915	-0.0188662	0.0236051						-0.0091012	0.248477	0.0202617
0.0660871	-0.0183434	0.0221831						-0.00919721	0.249149	0.0195293
0.0659026	-0.0179015	0.0221831						-0.00929322	0.249821	0.0189597
0.0646801	-0.018866	0.0218987						-0.00948524	0.251165	0.0180646
0.0669163	-0.0190236	0.0218987						-0.00958125	0.251837	0.0178205
0.0674871	-0.0195773	0.0218987						-0.00977575	0.253765	0.0177392
0.0701512	-0.0195734	0.0210455						-0.00997024	0.255693	0.0180646
0.0711219	-0.0204617	0.0258803						-0.0101647	0.257621	0.018797
0.0716527	-0.0203515	0.0284398						-0.0105537	0.261477	0.0205872
0.0716527	-0.0203524	0.0312838						-0.0107482	0.263405	0.0214009
0.0715199	-0.0206148	0.030715						-0.0109427	0.265333	0.0214009
0.0713566	-0.020392	0.0565953						-0.011239	0.268216	0.0221333
0.0719733	-0.0204219	0.0267335						-0.0113407	0.26917	0.0218891
0.0717934	-0.0206048	0.0264491						-0.0114424	0.270124	0.0218891
0.0719205	-0.0209973	0.0253115						-0.0115442	0.271078	0.0218078
0.0722527	-0.0206967	0.0244583						-0.0116459	0.272032	0.0208313
0.0729087	-0.0209914	0.0241739						-0.0119512	0.274895	0.0196921
0.0736694	-0.0225253	0.0236051						-0.0120596	0.276055	0.0196921
0.0764735	-0.0214645	0.0236051						-0.012168	0.277216	0.0201803
0.0778791	-0.0220188	0.0241739						-0.0124933	0.2807	0.0242489
0.0793128	-0.0223966	0.0281554						-0.0126017	0.281861	0.0240862
0.0794379	-0.022395	0.0270179						-0.0127101	0.283022	0.0242489
0.0839268	-0.0224314	0.029293						-0.0128185	0.284183	0.0240048
0.0845114	-0.0224738	0.0295774						-0.0128817	0.284168	0.023598
0.084624	-0.0233523	0.0270179						-0.012945	0.284153	0.0238421
0.0845442	-0.0233941	0.0253115						-0.0130082	0.284139	0.0225401
0.0838818	-0.0227479	0.0241739						-0.0130714	0.284124	0.0222146
0.0844846	-0.0233814	0.0236051						-0.0131346	0.284109	0.0210754
0.0845031	-0.0234236	0.0224675						-0.0131978	0.284094	0.0215637
0.0844871	-0.0234657	0.0224675						-0.013261	0.28408	0.0214009
0.0846708	-0.0235729	0.0218987						-0.0133242	0.284065	0.0212382
0.084871	-0.0232632	0.0218987						-0.0133077	0.284089	0.0210754
0.0837972	-0.0228813	0.0218987						-0.0132912	0.284113	0.0209127
0.0839408	-0.0229545	0.0218987						-0.0132747	0.284137	0.0210754
0.0841795	-0.0231522	0.0218987						-0.0132582	0.284161	0.0206686
0.0838644	-0.0234297	0.0218987						-0.0132417	0.284185	0.0205872
0.0843992	-0.0234719	0.0218987						-0.0132087	0.284233	0.0205058
0.0844195	-0.0248358	0.0218987						-0.0131922	0.284257	0.0205058
0.0849434	-0.0240618	0.0218987						-0.0132219	0.284354	0.0204244
0.0837564	-0.0235642	0.0218987						-0.0132516	0.284452	0.0204244
0.0831696	-0.0231151	0.0218987						-0.0132814	0.284549	0.0203431
0.0841736	-0.0227617	0.0218987						-0.0133111	0.284647	0.0203431
0.0837803	-0.0228006	0.0218987						-0.0133408	0.284744	0.0202617
0.0837401	-0.0232118	0.0218987						-0.0133706	0.284842	0.0202617
0.0831639	-0.0231459	0.0218987						-0.0134003	0.284939	0.0202617
0.0827205	-0.0234454	0.0218987						-0.01343	0.285037	0.0201803
0.0829868	-0.0236678	0.0218987						-0.0133836	0.284955	0.0201803
0.0829826	-0.0235559	0.0218987						-0.0133372	0.284873	0.0201803
0.0833276	-0.0235807	0.0218987						-0.0132908	0.284792	0.0201803
0.0835157	-0.0235751	0.0218987						-0.0132444	0.28471	0.0201803
0.0838433	-0.0236969	0.0218987						-0.013198	0.284628	0.0201803
0.0837875	-0.0235403	0.0218987						-0.0131516	0.284547	0.0201803
0.0836996	-0.0236969	0.0218987						-0.0131052	0.284465	0.0201803
0.0836491	-0.0235384	0.0218987						-0.0130588	0.284383	0.020099
0.0838506	-0.0235235	0.0218987						-0.0130601	0.284385	0.020099
0.0838073	-0.0233355	0.0218987						-0.0130613	0.284386	0.020099
0.0837934	-0.0234083	0.0218987						-0.0130626	0.284387	0.020099
0.0837833	-0.0233967	0.0218987						-0.0130638	0.284389	0.020099
0.084005	-0.023336	0.0218987						-0.0130651	0.28439	0.020099
0.0842339	-0.0233908	0.0218987						-0.0130663	0.284392	0.020099
0.0845286	-0.0231583	0.0218987						-0.0130689	0.284395	0.0200176
0.0847469	-0.0232418	0.0218987						-0.0130667	0.284191	0.0200176
0.0848341	-0.0233231	0.0218987						-0.0130645	0.283987	0.0200176
0.0848441	-0.0234344	0.0218987						-0.0130623	0.283783	0.0200176
0.0848038	-0.0234185	0.0218987						-0.0130602	0.28358	0.0200176
0.0847788	-0.023362	0.0218987						-0.013058	0.283376	0.0200176
0.0848004	-0.023158	0.0218987						-0.0130558	0.283172	0.0200176
0.0846906	-0.0232125	0.0218987						-0.0130536	0.282968	0.0200176
0.0846434	-0.0231889	0.0216143						-0.0130515	0.282765	0.0200176
0.0845944	-0.0236122	0.0216143						-0.0130824	0.282776	0.0200176
0.0846196	-0.0241441	0.0216143						-0.0131133	0.282787	0.0199362
0.0845941	-0.0247755	0.0216143						-0.0131442	0.282798	0.0199362
0.084792	-0.0241555	0.0216143						-0.0131751	0.282809	0.0199362
0.0848629	-0.0243125	0.0216143						-0.0132059	0.28282	0.0199362
0.0847221	-0.0241443	0.0216143						-0.0132368	0.282831	0.0199362
0.0847462	-0.0241443	0.0216143						-0.0132677	0.282843	0.0199362
0.0847101	-0.0241475	0.0216143						-0.0132986	0.282854	0.0199362
0.0846142	-0.0242058	0.0216143						-0.013285	0.282861	0.0199362
0.0846433	-0.0241477	0.0216143						-0.0132714	0.282868	0.0199362
0.0846444	-0.0241465	0.0216143						-0.0132578	0.282876	0.0199362
0.0846377	-0.0241399	0.0216143						-0.0132442	0.282883	0.0199362
0.084604	-0.0240254	0.0216143						-0.0132306	0.28289	0.0199362
0.0846476	-0.0239535	0.0216143						-0.013217	0.282897	0.0199362
0.0846513	-0.0237685	0.0216143						-0.0132035	0.282905	0.0199362
0.0846581	-0.0237455	0.0216143						-0.0131899	0.282912	0.0199362
0.0847215	-0.0238868	0.0216143						-0.0131823	0.282875	0.0199362
0.0846746	-0.0238864	0.0216143						-0.0131747	0.282838	0.0199362
0.0846842	-0.0238591	0.0216143						-0.0131671	0.282801	0.0199362
0.0846789	-0.0238591	0.0216143						-0.0131596	0.282765	0.0199362
0.0845389	-0.0239711	0.0216143						-0.0131444	0.282691	0.0198548
0.0845889	-0.0239711	0.0216143						-0.0131368	0.282654	0.0198548
0.0847099	-0.0239711	0.0216143						-0.0131293	0.282617	0.0198548
0.0846554	-0.0239711	0.0216143						-0.0133594	0.284532	0.0198548
0.0845903	-0.0239711	0.0216143						-0.0135895	0.286446	0.0198548
0.0845878	-0.024014	0.0216143						-0.0138196	0.288361	0.0198548
0.0842847	-0.024014	0.0216143						-0.0140497	0.290275	0.0198548
0.0841359	-0.0239711	0.0216143						-0.0145099	0.294105	0.0197735
0.0837624	-0.0239507	0.0216143						-0.0147401	0.296019	0.0199362
0.0836975	-0.0239507	0.0216143						-0.0150091	0.298141	0.0208313
0.0837088	-0.0239507	0.0216143						-0.015048	0.298349	0.0226215
0.0847523	-0.0239517	0.0213299						-0.0151258	0.298764	0.023598
0.0884638	-0.0239514	0.0213299						-0.0152036	0.299178	0.023598
0.0901126	-0.0238469	0.0213299						-0.0152424	0.299386	0.0230284
0.0902054	-0.026287	0.0253115						-0.0154606	0.300867	0.0218891
0.0898033	-0.0263262	0.0281554						-0.0156399	0.30214	0.0214823
0.0899987	-0.0266278	0.0298618						-0.0158192	0.303414	0.0212382
0.090425	-0.0274212	0.0301462						-0.0161777	0.305961	0.0210754
0.0903566	-0.0269442	0.029293						-0.0167155	0.309782	0.0210754
0.0898515	-0.0259639	0.0270179						-0.0167206	0.310475	0.0206686
0.0902637	-0.0260768	0.0253115						-0.0167308	0.31186	0.0240862
0.0906874	-0.0260545	0.0241739						-0.0167359	0.312552	0.0253881
0.0906645	-0.0260612	0.0236051						-0.016741	0.313245	0.0262019
0.0908211	-0.0265739	0.0233207						-0.0167461	0.313938	0.0265274
0.093356	-0.0265751	0.0227519						-0.0167512	0.31463	0.026446
0.0965562	-0.0285822	0.0221831						-0.0177791	0.324377	0.0238421
0.0964231	-0.0291856	0.0227519						-0.0185462	0.331168	0.0232725
0.095072	-0.0306437	0.0238895						-0.0189646	0.334774	0.0254695
0.0950597	-0.0313089	0.0261647						-0.0191273	0.336117	0.0271783
0.0950612	-0.0319415	0.0287242						-0.0192087	0.336788	0.0275852
0.0976812	-0.0325748	0.0304306						-0.0192901	0.33746	0.0275852
0.0972849	-0.0314771	0.0309994						-0.0194528	0.338803	0.0271783
0.0977027	-0.0317368	0.0298618						-0.0194644	0.338907	0.0266901
0.0970269	-0.0314909	0.0284398						-0.0194683	0.338942	0.0263646
0.0970594	-0.0312614	0.0551733						-0.0194837	0.339082	0.0259578
0.0970761	-0.031328	0.0253115						-0.0194703	0.339087	0.0254695
0.0958153	-0.0314845	0.0236051						-0.0194636	0.339089	0.0253881
0.0970034	-0.0315219	0.0221831						-0.0194569	0.339092	0.0253881
0.0970167	-0.0315298	0.0218987						-0.0194502	0.339095	0.0253881
0.097938	-0.0316151	0.0218987						-0.0194368	0.3391	0.0252254
0.0976753	-0.0317479	0.0221831						-0.0194301	0.339103	0.0252254
0.10107	-0.0322399	0.0221831						-0.019436	0.339101	0.0252254
0.10015	-0.0328752	0.0210455						-0.0194419	0.339099	0.0252254
0.103711	-0.0345472	0.0318526						-0.0194478	0.339096	0.0252254
0.104255	-0.0333766	0.0332746						-0.0194536	0.339094	0.0252254
0.104417	-0.0343967	0.032137						-0.0194595	0.339092	0.0252254
0.104132	-0.0343097	0.0338434						-0.0194713	0.339088	0.025144
0.105403	-0.0340999	0.0329902						-0.0194772	0.339086	0.025144
0.106124	-0.0334754	0.0324214						-0.0194861	0.339067	0.025144
0.106754	-0.0330381	0.0312838						-0.0194951	0.339048	0.025144
0.10652	-0.0324862	0.0327058						-0.0195041	0.339029	0.025144
0.105123	-0.0326476	0.0284398						-0.0195131	0.33901	0.025144
0.10662	-0.034117	0.0273023						-0.0195221	0.338991	0.0250627
0.106654	-0.0343764	0.027871						-0.019531	0.338972	0.0250627
0.106706	-0.0343535	0.0281554						-0.01954	0.338953	0.0250627
0.106361	-0.0346863	0.0281554						-0.019549	0.338934	0.0250627
0.105191	-0.0337866	0.0284398						-0.0195409	0.338885	0.0250627
0.105061	-0.0337928	0.0284398						-0.0195329	0.338835	0.0250627
0.105127	-0.0342166	0.0281554						-0.0195248	0.338786	0.0250627
0.104761	-0.0342111	0.0284398						-0.0195168	0.338736	0.0250627
0.104769	-0.0341803	0.0284398						-0.0195087	0.338687	0.0250627
0.104224	-0.0344175	0.0284398						-0.0195006	0.338638	0.0250627
0.103317	-0.0340711	0.0284398						-0.0194926	0.338589	0.0250627
0.103343	-0.0337919	0.0284398						-0.0194845	0.33854	0.0250627
0.103001	-0.0341483	0.0284398						-0.0195009	0.338385	0.0249813
0.102392	-0.0337343	0.0284398						-0.0195173	0.33823	0.0249813
0.102363	-0.0351968	0.0284398						-0.0195338	0.338075	0.0249813
0.10258	-0.0351876	0.0284398						-0.0195502	0.337921	0.0249813
0.103393	-0.035057	0.0284398						-0.0195666	0.337766	0.0249813
0.103242	-0.0350657	0.0284398						-0.019583	0.337612	0.0249813
0.102689	-0.0351032	0.0565953						-0.0195995	0.337457	0.0249813
0.102703	-0.0351422	0.0281554						-0.0196159	0.337303	0.0249813
0.102731	-0.0351062	0.0281554						-0.0196135	0.337352	0.0249813
0.102526	-0.0351888	0.0281554						-0.0196111	0.337401	0.0249813
0.102655	-0.0349232	0.0281554						-0.0196087	0.337451	0.0249813
0.102622	-0.034771	0.0281554						-0.0196063	0.3375	0.0249813
0.103608	-0.0348006	0.0281554						-0.0196039	0.337549	0.0249813
0.103742	-0.0348042	0.0281554						-0.0196015	0.337599	0.0249813
0.102951	-0.0347791	0.0281554						-0.0195991	0.337648	0.0249813
0.102848	-0.0350242	0.0281554						-0.0195967	0.337697	0.0249813
0.102909	-0.034902	0.0281554						-0.019539	0.337705	0.0249813
0.102952	-0.035027	0.0281554						-0.0194813	0.337713	0.0249813
0.102881	-0.0338757	0.0281554						-0.0194236	0.337721	0.0249813
0.102859	-0.033503	0.0281554						-0.0193659	0.337728	0.0249813
0.102924	-0.0334781	0.0281554						-0.0193082	0.337736	0.0249813
0.102866	-0.0335101	0.0281554						-0.0192505	0.337744	0.0249813
0.102894	-0.0334095	0.0281554						-0.0191928	0.337752	0.0249813
0.102857	-0.0334944	0.0281554						-0.0191351	0.337759	0.0249813
0.1029	-0.0334394	0.0281554						-0.0192355	0.33921	0.0249813
0.102014	-0.033494	0.0281554						-0.019336	0.34066	0.0249813
0.10292	-0.0336325	0.0281554						-0.0194365	0.342111	0.0248185
0.102642	-0.0336224	0.0281554						-0.019537	0.343562	0.0248999
0.10203	-0.033502	0.0281554						-0.0196375	0.345012	0.0248999
0.101248	-0.0335083	0.0281554						-0.0197379	0.346463	0.0248999
0.106309	-0.0330806	0.0281554						-0.0198384	0.347913	0.0248999
0.106048	-0.0330707	0.0281554						-0.0199389	0.349364	0.0248999
0.105697	-0.0330705	0.0281554						-0.0200807	0.349779	0.0248999
0.10591	-0.0330806	0.0281554						-0.0206478	0.351437	0.0291313
0.10594	-0.0330806	0.0281554						-0.0209314	0.352266	0.0297823
0.106469	-0.0330405	0.0281554						-0.0210732	0.35268	0.0297823
0.106442	-0.0331098	0.0281554						-0.0213003	0.355029	0.029945
0.106445	-0.033075	0.0281554						-0.0215273	0.357378	0.0289685
0.106833	-0.0330714	0.0281554						-0.0217544	0.359726	0.0291313
0.106222	-0.0330545	0.0281554						-0.0222085	0.364423	0.0282362
0.106239	-0.0330869	0.0281554						-0.0224355	0.366772	0.0274225
0.106357	-0.033071	0.0281554						-0.0226626	0.369121	0.0270156
0.105202	-0.0330585	0.0281554						-0.0228896	0.371469	0.0270156
0.105313	-0.0330428	0.0281554						-0.0229204	0.371512	0.0284803
0.105158	-0.0329328	0.0281554						-0.0229358	0.371533	0.0292126
0.105184	-0.0330643	0.0281554						-0.0229512	0.371554	0.0324675
0.105116	-0.033126	0.0281554						-0.0229666	0.371575	0.0314911
0.105156	-0.0330102	0.0281554						-0.022982	0.371596	0.0318166
0.10577	-0.0329881	0.0281554						-0.0229974	0.371617	0.0323048
0.105672	-0.0329876	0.0281554						-0.0230128	0.371639	0.0318166
0.105428	-0.0330959	0.0281554						-0.0232847	0.373947	0.0311656
0.105528	-0.0329892	0.0281554						-0.0235567	0.376255	0.0313283
0.105679	-0.032973	0.0281554						-0.0238286	0.378563	0.0310842
0.105674	-0.0329698	0.0281554						-0.0241005	0.380871	0.0307587
0.105669	-0.0329647	0.0281554						-0.0246443	0.385488	0.0307587
0.105674	-0.0330281	0.0281554						-0.0251881	0.390104	0.0307587
0.105352	-0.03314	0.0281554						-0.0252706	0.389945	0.0301077
0.105328	-0.0330644	0.0281554						-0.0254356	0.389627	0.0335254
0.105343	-0.0330113	0.027871						-0.0255181	0.389467	0.0339322
0.105324	-0.0330871	0.027871						-0.0256006	0.389308	0.0339322
0.105362	-0.0331742	0.027871						-0.025722	0.389425	0.0324675
0.10539	-0.0332345	0.027871						-0.025659	0.389722	0.0316538
0.105353	-0.0332087	0.027871						-0.0255959	0.390019	0.0316538
0.105422	-0.0321417	0.027871						-0.0255329	0.390315	0.0316538
0.105364	-0.0332196	0.027871						-0.0254699	0.390612	0.031247
0.10537	-0.0331556	0.027871						-0.0254068	0.390909	0.031247
0.10537	-0.0331091	0.027871						-0.0253438	0.391206	0.0311656
0.105334	-0.0331676	0.027871						-0.0253402	0.3913	0.0310842
0.105409	-0.0331867	0.027871						-0.0253365	0.391394	0.0310842
0.105464	-0.0331915	0.027871						-0.0253293	0.391582	0.0309215
0.105433	-0.0331962	0.027871						-0.0253256	0.391677	0.0309215
0.105283	-0.0331868	0.027871						-0.025322	0.391771	0.0309215
0.105151	-0.0331916	0.027871						-0.0253184	0.391865	0.0308401
0.105366	-0.0331839	0.027871						-0.0253147	0.391959	0.0308401
0.105443	-0.0330591	0.027871						-0.0253496	0.39206	0.0308401
0.105185	-0.0332099	0.027871						-0.0253844	0.392161	0.0308401
0.105188	-0.0331488	0.027871						-0.0254192	0.392263	0.0308401
0.105331	-0.0331656	0.027871						-0.0254541	0.392364	0.0308401
0.105407	-0.0331733	0.027871						-0.0254889	0.392465	0.0308401
0.105456	-0.0331053	0.027871						-0.0255237	0.392566	0.0307587
0.105406	-0.0330625	0.027871						-0.0255585	0.392668	0.0307587
0.105413	-0.0330666	0.027871						-0.0255933	0.392769	0.0307587
0.105329	-0.033058	0.027871						-0.0254814	0.392526	0.0306773
0.105322	-0.0331307	0.027871						-0.0253695	0.392283	0.0306773
0.105315	-0.0332239	0.027871						-0.0252575	0.392041	0.0306773
0.105247	-0.0332242	0.027871						-0.0251456	0.391798	0.0306773
0.105163	-0.0332242	0.027871						-0.0250337	0.391555	0.0306773
0.105191	-0.0331651	0.027871						-0.0249217	0.391313	0.0306773
0.105324	-0.0332133	0.027871						-0.0248098	0.39107	0.0305146
0.105217	-0.0333125	0.027871						-0.0246978	0.390828	0.030596
0.105205	-0.0332252	0.027871						-0.0247747	0.390841	0.030596
0.105177	-0.0332218	0.027871						-0.0248515	0.390854	0.030596
0.105204	-0.0331457	0.027871						-0.0249284	0.390867	0.030596
0.105303	-0.0331953	0.027871						-0.0250052	0.390881	0.030596
0.105304	-0.0331894	0.027871						-0.0250821	0.390894	0.030596
0.10533	-0.0331932	0.027871						-0.0251589	0.390907	0.030596
0.105218	-0.0332544	0.027871						-0.0252358	0.390921	0.030596
0.105209	-0.0332544	0.027871						-0.0253126	0.390934	0.030596
0.105192	-0.0332537	0.027871						-0.0253234	0.390896	0.030596
0.105281	-0.0331656	0.027871						-0.0253341	0.390857	0.030596
0.105274	-0.0331867	0.027871						-0.0253449	0.390818	0.0305146
0.11114	-0.0362894	0.0270179						-0.0253556	0.39078	0.0305146
0.1165	-0.0365828	0.0281554						-0.0253664	0.390741	0.0305146
0.115481	-0.0368223	0.032137						-0.0253771	0.390702	0.0305146
0.114521	-0.0369006	0.0332746						-0.0253879	0.390664	0.0305146
0.114352	-0.0380619	0.0338434						-0.0253986	0.390625	0.0305146
0.114605	-0.0387747	0.0338434						-0.0253776	0.390663	0.0305146
0.114603	-0.0387908	0.0327058						-0.0253566	0.390701	0.0305146
0.114609	-0.038778	0.032137						-0.0253357	0.390738	0.0305146
0.114663	-0.0394696	0.0506229						-0.0253147	0.390776	0.0305146
0.114016	-0.0392758	0.0295774						-0.0252937	0.390814	0.0305146
0.113846	-0.0398737	0.0290086						-0.0252727	0.390852	0.0305146
0.114722	-0.0397993	0.0275866						-0.0252517	0.39089	0.0305146
0.115139	-0.0395356	0.0275866						-0.0252307	0.390927	0.0305146
0.11663	-0.0400196	0.0309994						-0.025247	0.390926	0.0305146
0.116714	-0.0401426	0.0329902						-0.0252633	0.390924	0.0305146
0.116683	-0.0401667	0.0329902						-0.0252796	0.390922	0.0305146
0.116887	-0.0401277	0.0338434						-0.0252959	0.390921	0.0305146
0.116611	-0.0412996	0.0298618						-0.0253122	0.390919	0.0305146
0.116611	-0.0401548	0.029293						-0.0253285	0.390917	0.0305146
0.115808	-0.0401243	0.0287242						-0.0253448	0.390915	0.0305146
0.124856	-0.0418498	0.029293						-0.0253611	0.390914	0.0304332
0.12511	-0.0431254	0.0324214						-0.025466	0.391551	0.0304332
0.126315	-0.0424972	0.0332746						-0.0255709	0.392188	0.0304332
0.126226	-0.0432713	0.0332746						-0.0256758	0.392825	0.0304332
0.129435	-0.0430403	0.0304306						-0.0257807	0.393462	0.0304332
0.128601	-0.0430322	0.0287242						-0.0258856	0.394099	0.0304332
0.12836	-0.043252	0.0275866						-0.0259905	0.394736	0.0304332
0.12827	-0.0437227	0.0275866						-0.0260954	0.395372	0.0303519
0.128721	-0.043049	0.0275866						-0.0264369	0.397642	0.0303519
0.129437	-0.0426252	0.0275866						-0.02691	0.400908	0.0319793
0.130547	-0.0425558	0.0275866						-0.0271466	0.402541	0.0320607
0.130556	-0.0426786	0.0275866						-0.0273831	0.404174	0.0397097
0.129434	-0.0425741	0.0275866						-0.0278562	0.40744	0.0352342
0.129902	-0.0427559	0.0275866						-0.0280928	0.409074	0.0360479
0.129849	-0.0427789	0.0275866						-0.0282257	0.409749	0.0360479
0.129765	-0.0429173	0.0275866						-0.0283586	0.410424	0.0360479
0.129771	-0.0429173	0.0275866						-0.0286244	0.411774	0.0352342
0.129748	-0.0429229	0.0275866						-0.0287573	0.41245	0.0349087
0.129804	-0.0429297	0.0275866						-0.0288903	0.413126	0.0348273
0.130003	-0.0429928	0.0275866						-0.0290232	0.413801	0.0348273
0.129961	-0.0431418	0.0275866						-0.0291561	0.414477	0.0348273
0.13013	-0.0431352	0.0275866						-0.0292766	0.416019	0.0348273
0.13003	-0.0429714	0.0275866						-0.029397	0.417561	0.034746
0.130021	-0.0429725	0.0275866						-0.0295175	0.419103	0.0355597
0.129849	-0.042961	0.0275866						-0.0297584	0.422186	0.0366989
0.129835	-0.0429736	0.0275866						-0.0298788	0.423728	0.0375126
0.129837	-0.0430063	0.0275866						-0.0299992	0.42527	0.0380009
0.129875	-0.0429249	0.0275866						-0.0301196	0.426812	0.0381636
0.129701	-0.0428567	0.0275866						-0.0302971	0.427725	0.0381636
0.129549	-0.0430264	0.0275866						-0.0304746	0.428637	0.0381636
0.129131	-0.0428942	0.0275866						-0.0306521	0.429549	0.0373499
0.129298	-0.0428099	0.0275866						-0.0308296	0.430461	0.0373499
0.129271	-0.0429017	0.0275866						-0.0310071	0.431373	0.0372685
0.128706	-0.0428041	0.0275866						-0.0311845	0.432286	0.0364548
0.128537	-0.0427696	0.0275866						-0.031362	0.433198	0.0364548
0.128576	-0.042791	0.0275866						-0.0315394	0.43411	0.0358038
0.128727	-0.0428003	0.0275866						-0.0317573	0.435872	0.0355597
0.129038	-0.0428927	0.0275866						-0.0319751	0.437633	0.0355597
0.129026	-0.042922	0.0275866						-0.0321929	0.439395	0.0401165
0.129147	-0.0428598	0.0275866						-0.0324107	0.441157	0.0368616
0.129351	-0.0429867	0.0275866						-0.0326285	0.442918	0.0381636
0.129369	-0.0429541	0.0275866						-0.0330642	0.446442	0.039791
0.129303	-0.0428439	0.0275866						-0.03327	0.448137	0.0411744
0.129047	-0.0439531	0.0275866						-0.033258	0.44807	0.0409303
0.128715	-0.0431321	0.0275866						-0.033246	0.448004	0.040442
0.128448	-0.0429411	0.0275866						-0.033234	0.447937	0.040442
0.128535	-0.0428078	0.0275866						-0.0332221	0.447871	0.0396283
0.128694	-0.042875	0.0275866						-0.0332101	0.447804	0.0394656
0.128891	-0.0430158	0.0275866						-0.0331981	0.447737	0.0394656
0.128916	-0.0428842	0.0275866						-0.0331861	0.447671	0.039791
0.129116	-0.0429014	0.0275866						-0.0331713	0.44757	0.0393028
0.1291	-0.0428874	0.0275866						-0.033127	0.447267	0.0389773
0.129078	-0.0428704	0.0275866						-0.0331122	0.447166	0.0388959
0.128545	-0.0428121	0.0275866						-0.0330975	0.447065	0.0388959
0.128521	-0.0427545	0.0275866						-0.0330827	0.446965	0.0388146
0.128127	-0.0426757	0.0275866						-0.0330679	0.446864	0.0388146
0.128177	-0.0427699	0.0275866						-0.0330815	0.446929	0.0387332
0.128615	-0.0427462	0.0275866						-0.033095	0.446994	0.0387332
0.128651	-0.0428029	0.0275866						-0.0331085	0.447059	0.0386518
0.128659	-0.0428034	0.0275866						-0.0331221	0.447125	0.0387332
0.128631	-0.0427863	0.0275866						-0.0331356	0.44719	0.0386518
0.128543	-0.0427839	0.0275866						-0.0331491	0.447255	0.0386518
0.128645	-0.0428164	0.0275866						-0.0331627	0.44732	0.0386518
0.128598	-0.0428116	0.0275866						-0.0331762	0.447385	0.0386518
0.128523	-0.0427351	0.0275866						-0.0331997	0.447523	0.0386518
0.128538	-0.0427397	0.0275866						-0.0332232	0.447661	0.0385705
0.128503	-0.0429907	0.0275866						-0.0332466	0.447799	0.0385705
0.128521	-0.0435158	0.0275866						-0.0332701	0.447936	0.0385705
0.128546	-0.043329	0.0275866						-0.0332936	0.448074	0.0385705
0.128559	-0.0433777	0.0275866						-0.0333171	0.448212	0.0385705
0.128563	-0.0433288	0.0275866						-0.0333406	0.448349	0.0385705
0.128525	-0.0434319	0.0275866						-0.0333641	0.448487	0.0385705
0.128521	-0.0432431	0.0275866						-0.0333658	0.448447	0.0384891
0.128472	-0.0428462	0.0275866						-0.0333675	0.448408	0.0384891
0.128473	-0.0431132	0.0275866						-0.0333692	0.448368	0.0384891
0.128577	-0.0432122	0.0275866						-0.033371	0.448328	0.0384891
0.128568	-0.0432441	0.0275866						-0.0333727	0.448288	0.0384891
0.128546	-0.0433113	0.0275866						-0.0333744	0.448249	0.0384891
0.128588	-0.0433801	0.0275866						-0.0333761	0.448209	0.0384891
0.128566	-0.0436089	0.0275866						-0.0333779	0.448169	0.0384891
0.128556	-0.0433725	0.0275866						-0.0333709	0.448215	0.0384891
0.128541	-0.0433559	0.0275866						-0.033364	0.448261	0.0384891
0.128495	-0.0433392	0.0275866						-0.0333571	0.448306	0.0384891
0.128535	-0.043319	0.0275866						-0.0333502	0.448352	0.0384891
0.128523	-0.0433855	0.0275866						-0.0333432	0.448398	0.0384891
0.128451	-0.0430921	0.0275866						-0.0333363	0.448444	0.0384891
0.128498	-0.0433019	0.0275866						-0.0333294	0.448489	0.0384891
0.128598	-0.0430054	0.0275866						-0.0333225	0.448535	0.0384891
0.128614	-0.042972	0.0275866						-0.033328	0.448513	0.0384891
0.127925	-0.0430264	0.0275866						-0.0333334	0.448491	0.0384891
0.128175	-0.0429783	0.0275866						-0.0333389	0.448469	0.0384891
0.129027	-0.0430557	0.0275866						-0.0333444	0.448447	0.0384891
0.130121	-0.0435486	0.0275866						-0.0333499	0.448425	0.0384891
0.135729	-0.0461382	0.0324214						-0.0333554	0.448403	0.0384891
0.138193	-0.0488545	0.0346966						-0.0333609	0.448381	0.0384891
0.138217	-0.0486679	0.0327058						-0.0333663	0.44836	0.0384077
0.138812	-0.0486218	0.0312838						-0.0333454	0.448334	0.0384077
0.140908	-0.0498834	0.0312838						-0.0333244	0.448308	0.0384077
0.14157	-0.0504533	0.0338434						-0.0333034	0.448282	0.0384077
0.141586	-0.0509731	0.033559						-0.0332824	0.448256	0.0384077
0.141322	-0.0525793	0.0361186						-0.0332614	0.448231	0.0384077
0.141249	-0.0525658	0.0366874						-0.0332404	0.448205	0.0384077
0.141486	-0.0526067	0.0355498						-0.0332195	0.448179	0.0384077
0.141352	-0.0526069	0.0344122						-0.0331985	0.448153	0.0384077
0.141064	-0.0526086	0.0318526						-0.0332316	0.448143	0.0384077
0.141173	-0.0524599	0.0304306						-0.0332647	0.448133	0.0384077
0.143788	-0.0528612	0.0301462						-0.0332979	0.448123	0.0384077
0.146292	-0.053432	0.0301462						-0.033331	0.448113	0.0384077
0.147818	-0.053432	0.0309994						-0.0333641	0.448102	0.0384077
0.148066	-0.054777	0.032137						-0.0333973	0.448092	0.0384077
0.149754	-0.0543866	0.0338434						-0.0334304	0.448082	0.0384077
0.149535	-0.0547624	0.0366874						-0.0334635	0.448072	0.0384077
0.150319	-0.0549322	0.0375406						-0.0335546	0.449191	0.0384077
0.150975	-0.0555469	0.0372562						-0.0336457	0.45031	0.0384077
0.150345	-0.0555328	0.0358342						-0.0337368	0.451429	0.0383263
0.151239	-0.0550913	0.034981						-0.0338279	0.452548	0.0383263
0.151408	-0.0548432	0.034981						-0.03401	0.454787	0.0381636
0.151265	-0.0546623	0.0346966						-0.0341922	0.457025	0.038245
0.151092	-0.054444	0.0346966						-0.0342959	0.457377	0.038245
0.151091	-0.0544134	0.0352654						-0.0343995	0.457728	0.0331999
0.151207	-0.054959	0.0352654						-0.0345032	0.458079	0.0409303
0.151204	-0.0551717	0.0352654						-0.0347105	0.458781	0.0436969
0.151127	-0.055282	0.0352654						-0.0348141	0.459132	0.0433714
0.151132	-0.0553359	0.0352654						-0.0349178	0.459483	0.0433714
0.15113	-0.0552556	0.0352654						-0.0350214	0.459835	0.0425577
0.151129	-0.0553664	0.0352654						-0.035211	0.461339	0.0425577
0.151133	-0.0552617	0.0352654						-0.0355901	0.464348	0.0414185
0.151053	-0.055424	0.0352654						-0.0357797	0.465852	0.0414185
0.151052	-0.0554984	0.0352654						-0.0359693	0.467356	0.0413371
0.151239	-0.0554353	0.0352654						-0.0361588	0.46886	0.0413371
0.150867	-0.0555008	0.0352654						-0.0363484	0.470365	0.0405234
0.151082	-0.0552833	0.0352654						-0.0365379	0.471869	0.0401979
0.151076	-0.0554774	0.0352654						-0.0366684	0.472872	0.0401979
0.152292	-0.0552603	0.034981						-0.0374514	0.478893	0.0463008
0.152138	-0.0553733	0.034981						-0.0375819	0.479896	0.0471145
0.152139	-0.0554911	0.034981						-0.03758	0.47994	0.0471145
0.151013	-0.0554584	0.034981						-0.0375781	0.479983	0.0471145
0.151949	-0.0555125	0.034981						-0.0375761	0.480026	0.0463008
0.151923	-0.055469	0.034981						-0.0375742	0.480069	0.045894
0.151861	-0.0554301	0.034981						-0.0375723	0.480112	0.045894
0.151812	-0.0554643	0.034981						-0.0375704	0.480155	0.0454057
0.151808	-0.055535	0.034981						-0.0375684	0.480199	0.0454057
0.151	-0.0556328	0.0346966						-0.0375665	0.480242	0.0454871
0.150902	-0.0557261	0.0346966						-0.037576	0.480093	0.0449175
0.149774	-0.0555688	0.0346966						-0.0375855	0.479945	0.0449175
0.150587	-0.0555953	0.0346966						-0.037595	0.479796	0.0448361
0.150634	-0.0552664	0.0346966						-0.0376045	0.479647	0.0448361
0.150579	-0.0552073	0.0346966						-0.037614	0.479499	0.0447547
0.150802	-0.054586	0.0346966						-0.0376235	0.47935	0.0447547
0.150513	-0.0545768	0.0346966						-0.037633	0.479202	0.0447547
0.150297	-0.0545814	0.0346966						-0.0376424	0.479053	0.0447547
0.150667	-0.0545604	0.0346966						-0.0376086	0.479157	0.0447547
0.150657	-0.0545628	0.0346966						-0.0375748	0.479262	0.0447547
0.150679	-0.0546956	0.0346966						-0.037541	0.479366	0.0447547
0.150675	-0.0543769	0.0346966						-0.0375072	0.479471	0.0446734
0.150668	-0.0544839	0.0346966						-0.0374733	0.479575	0.0446734
0.150711	-0.0545716	0.0346966						-0.0374395	0.47968	0.0446734
0.150722	-0.0545363	0.0346966						-0.0374057	0.479784	0.0446734
0.150687	-0.0545063	0.0346966						-0.0373719	0.479889	0.0446734
0.150746	-0.0544958	0.0346966						-0.0374003	0.479933	0.0446734
0.150513	-0.0544674	0.0346966						-0.0374288	0.479977	0.0446734
0.150241	-0.0545281	0.0346966						-0.0374573	0.480022	0.0446734
0.150875	-0.0545281	0.0346966						-0.0374857	0.480066	0.0446734
0.150753	-0.0545895	0.0346966						-0.0375142	0.480111	0.0446734
0.150484	-0.0545558	0.0346966						-0.0375427	0.480155	0.044592
0.149854	-0.0544529	0.0346966						-0.0375711	0.4802	0.044592
0.149548	-0.0542789	0.0346966						-0.0375996	0.480244	0.044592
0.150718	-0.0544767	0.0346966						-0.0375669	0.480307	0.044592
0.150308	-0.0544808	0.0346966						-0.0375341	0.480369	0.044592
0.149226	-0.0548156	0.0346966						-0.0375014	0.480432	0.044592
0.149226	-0.0547098	0.0346966						-0.0374687	0.480495	0.044592
0.149226	-0.0547098	0.0346966						-0.0374359	0.480557	0.044592
0.149226	-0.054752	0.0346966						-0.0374032	0.48062	0.044592
0.149311	-0.0551604	0.0346966						-0.0373705	0.480683	0.044592
0.149226	-0.0551604	0.0346966						-0.0373377	0.480745	0.044592
0.149273	-0.0551592	0.0346966						-0.0373775	0.480758	0.044592
0.149283	-0.055156	0.0346966						-0.0374172	0.480771	0.044592
0.149364	-0.055194	0.0346966						-0.0374569	0.480784	0.044592
0.149306	-0.0551044	0.0346966						-0.0374966	0.480797	0.044592
0.1494	-0.0553437	0.0346966						-0.0375364	0.48081	0.044592
0.149373	-0.055343	0.0346966						-0.0375761	0.480823	0.044592
0.149308	-0.0552069	0.0346966						-0.0376158	0.480836	0.044592
0.149358	-0.0551346	0.0346966						-0.0376556	0.480849	0.044592
0.149388	-0.0551528	0.0346966						-0.0376045	0.480737	0.044592
0.148812	-0.0551595	0.0346966						-0.0375535	0.480624	0.044592
0.14888	-0.0551663	0.0346966						-0.0375025	0.480512	0.0445106
0.148887	-0.0551456	0.0346966						-0.0374514	0.4804	0.0445106
0.149198	-0.0551162	0.0346966						-0.0374004	0.480287	0.0445106
0.148883	-0.0551521	0.0346966						-0.0373494	0.480175	0.0445106
0.148693	-0.0551639	0.0346966						-0.0372983	0.480062	0.0445106
0.14873	-0.0550284	0.0346966						-0.0372473	0.47995	0.0445106
0.148754	-0.0552046	0.0346966						-0.0372404	0.480008	0.0445106
0.148391	-0.055347	0.0346966						-0.0372336	0.480067	0.0445106
0.148363	-0.0555083	0.0346966						-0.0372267	0.480126	0.0445106
0.148397	-0.055495	0.0346966						-0.0372199	0.480185	0.0445106
0.148338	-0.0554987	0.0346966						-0.037213	0.480244	0.0445106
0.148062	-0.0555116	0.0346966						-0.0372062	0.480303	0.0445106
0.147947	-0.0555116	0.0346966						-0.0371993	0.480362	0.0445106
0.148455	-0.0555139	0.0346966						-0.0371925	0.480421	0.0445106
0.149424	-0.0559397	0.0346966						-0.0372272	0.480555	0.0445106
0.148959	-0.0557633	0.0346966						-0.037262	0.48069	0.0445106
0.163463	-0.0595041	0.034981						-0.0372968	0.480825	0.0445106
0.164631	-0.0594606	0.0386782						-0.0373316	0.48096	0.0445106
0.165408	-0.0612709	0.0409534						-0.0373664	0.481095	0.0445106
0.165116	-0.0606081	0.0409534						-0.0374012	0.48123	0.0445106
0.165294	-0.0611459	0.0358342						-0.037436	0.481365	0.0445106
0.1663	-0.0637041	0.036403						-0.0374708	0.4815	0.0445106
0.169402	-0.0645384	0.0381094						-0.0375154	0.481313	0.0445106
0.171662	-0.0653781	0.039247						-0.03756	0.481126	0.0445106
0.170361	-0.0650055	0.0412378						-0.0377385	0.480377	0.0456498
0.171497	-0.0658537	0.0415222						-0.0377831	0.48019	0.0456498
0.171174	-0.0659216	0.0415222						-0.0381061	0.482432	0.0454871
0.171959	-0.0657245	0.0403846						-0.0383845	0.484861	0.0454871
0.171304	-0.0659199	0.0383938						-0.0386628	0.487289	0.0449989
0.171188	-0.0659837	0.0381094						-0.0389412	0.489718	0.0441851
0.173497	-0.0659172	0.0375406						-0.0392195	0.492147	0.0446734
0.174738	-0.0664263	0.0375406						-0.0397761	0.497005	0.0453244
0.174729	-0.0659449	0.0375406						-0.0400545	0.499433	0.0485792
0.174729	-0.0659504	0.0375406						-0.0400004	0.49935	0.0498812
0.174834	-0.0657376	0.0375406						-0.0399823	0.499323	0.0498812
0.174792	-0.0657185	0.0375406						-0.0399643	0.499295	0.0490675
0.174879	-0.0656473	0.0375406						-0.0399463	0.499267	0.0490675
0.174994	-0.0655813	0.0372562						-0.0399282	0.499239	0.0482538
0.174982	-0.0655807	0.0372562						-0.0401567	0.499056	0.0476028
0.174993	-0.0656039	0.0372562						-0.0402389	0.499004	0.0476028
0.175035	-0.0656015	0.0372562						-0.0403211	0.498953	0.04744
0.175109	-0.0656015	0.0372562						-0.0404032	0.498901	0.04744
0.175148	-0.0656015	0.0372562						-0.0404854	0.498849	0.0471145
0.175148	-0.0656015	0.0372562						-0.0405676	0.498797	0.0471145
0.175117	-0.0656015	0.0372562						-0.0407841	0.500767	0.0471145
0.17509	-0.0656015	0.0369718						-0.0410007	0.502738	0.0463008
0.175132	-0.0656015	0.0369718						-0.0412173	0.504708	0.0463008
0.175132	-0.0656015	0.0369718						-0.0414338	0.506679	0.0463008
0.174931	-0.0658039	0.0369718						-0.0416504	0.50865	0.0454871
0.174952	-0.0658035	0.0369718						-0.0418669	0.510621	0.0454871
0.175036	-0.0658026	0.0369718						-0.0420835	0.512592	0.0454871
0.174952	-0.0658048	0.0369718						-0.0423	0.514563	0.0463008
0.17501	-0.0657865	0.0369718						-0.0424177	0.515422	0.0479283
0.174985	-0.0658177	0.0369718						-0.0425354	0.516281	0.0478469
0.175131	-0.0657782	0.0369718						-0.0427708	0.517998	0.0518341
0.175504	-0.0657723	0.0369718						-0.0428885	0.518857	0.0534616
0.175052	-0.0658268	0.0369718						-0.0430062	0.519716	0.0537057
0.17494	-0.0658205	0.0369718						-0.0431239	0.520575	0.0537057
0.17489	-0.0658121	0.0369718						-0.0432416	0.521434	0.0542753
0.174649	-0.0657291	0.0369718						-0.0430728	0.521318	0.0486606
0.174843	-0.0658181	0.0369718						-0.0430447	0.521299	0.0486606
0.174946	-0.0656927	0.0369718						-0.0430165	0.52128	0.0485792
0.174915	-0.0657037	0.0369718						-0.0430081	0.521296	0.0485792
0.175038	-0.065728	0.0369718						-0.0429997	0.521311	0.0486606
0.174956	-0.065836	0.0369718						-0.0429913	0.521326	0.0486606
0.175026	-0.0658148	0.0369718						-0.0429829	0.521342	0.048742
0.175026	-0.0658587	0.0369718						-0.0429744	0.521357	0.048742
0.175026	-0.0658524	0.0369718						-0.042966	0.521372	0.048742
0.175021	-0.0658157	0.0369718						-0.0429576	0.521388	0.048742
0.174523	-0.065816	0.0369718						-0.0429491	0.521403	0.048742
0.174993	-0.0658133	0.0369718						-0.0429951	0.521335	0.048742
0.174997	-0.0658158	0.0369718						-0.043041	0.521266	0.048742
0.175064	-0.0657426	0.0369718						-0.0430869	0.521198	0.048742
0.175033	-0.0657181	0.0369718						-0.0431329	0.521129	0.0488234
0.174957	-0.0657284	0.0369718						-0.0431788	0.521061	0.0488234
0.174926	-0.0653557	0.0369718						-0.0432247	0.520993	0.0488234
0.174967	-0.065507	0.0369718						-0.0432707	0.520925	0.0488234
0.174896	-0.0654597	0.0369718						-0.0433166	0.520856	0.0488234
0.174887	-0.0653705	0.0369718						-0.0432921	0.520978	0.0488234
0.174903	-0.0652949	0.0369718						-0.0432676	0.5211	0.0488234
0.174944	-0.0653789	0.0369718						-0.0432432	0.521222	0.0488234
0.174973	-0.0653541	0.0369718						-0.0432187	0.521344	0.0488234
0.17497	-0.0652676	0.0369718						-0.0431942	0.521465	0.0488234
0.175327	-0.0652407	0.0369718						-0.0431698	0.521587	0.0488234
0.175224	-0.0652241	0.0369718						-0.0431453	0.521709	0.0488234
0.175268	-0.0652146	0.0369718						-0.0431208	0.521831	0.0488234
0.175263	-0.0652146	0.0369718						-0.0431357	0.52207	0.0488234
0.175226	-0.0652146	0.0369718						-0.0431505	0.522309	0.0488234
0.175314	-0.0656824	0.0369718						-0.0431654	0.522549	0.0488234
0.175327	-0.0655971	0.0369718						-0.0431802	0.522788	0.0488234
0.17518	-0.0655907	0.0369718						-0.0431951	0.523028	0.0488234
0.175199	-0.0655981	0.0369718						-0.0432099	0.523267	0.0488234
0.17532	-0.0656117	0.0369718						-0.0432248	0.523507	0.0488234
0.175211	-0.0656223	0.0369718						-0.0432396	0.523746	0.0488234
0.175129	-0.0652253	0.0369718						-0.0432663	0.523381	0.0488234
0.175147	-0.0652311	0.0369718						-0.043293	0.523016	0.0488234
0.175026	-0.0663364	0.0369718						-0.0433197	0.52265	0.0488234
0.174977	-0.0661693	0.0369718						-0.0433464	0.522285	0.0488234
0.174847	-0.0663342	0.0369718						-0.0433731	0.52192	0.0488234
0.174681	-0.0662613	0.0369718						-0.0433998	0.521555	0.0488234
0.174687	-0.066386	0.0369718						-0.0434265	0.52119	0.048742
0.174673	-0.0663874	0.0369718						-0.0434532	0.520825	0.048742
0.174645	-0.0663833	0.0369718						-0.0434552	0.521106	0.048742
0.174671	-0.0665671	0.0369718						-0.0434572	0.521387	0.048742
0.174631	-0.0665973	0.0369718						-0.0434592	0.521668	0.048742
0.174735	-0.0665552	0.0369718						-0.0434611	0.521949	0.048742
0.174691	-0.0666265	0.0369718						-0.0434631	0.52223	0.048742
0.174642	-0.0666478	0.0369718						-0.0434651	0.522511	0.048742
0.174412	-0.0668774	0.0369718						-0.0434671	0.522792	0.048742
0.174796	-0.0670491	0.0369718						-0.043469	0.523073	0.048742
0.174789	-0.0673168	0.0369718						-0.0434808	0.52303	0.048742
0.174808	-0.0675409	0.0369718						-0.0434925	0.522986	0.048742
0.175025	-0.0677736	0.0369718						-0.0435042	0.522943	0.048742
0.174774	-0.0679974	0.0369718						-0.043516	0.522899	0.048742
0.174774	-0.0682344	0.0369718						-0.0435277	0.522856	0.048742
0.174613	-0.0675337	0.0369718						-0.0435394	0.522812	0.048742
0.174594	-0.0686993	0.0369718						-0.0435512	0.522769	0.048742
0.174838	-0.0689307	0.0369718						-0.0435629	0.522725	0.048742
0.184233	-0.0680869	0.0383938						-0.0435614	0.522753	0.048742
0.184972	-0.0684541	0.0383938						-0.0435599	0.522781	0.048742
0.189287	-0.0693565	0.0383938						-0.0435584	0.522809	0.048742
0.190717	-0.0700976	0.0383938						-0.0435569	0.522836	0.048742
0.19192	-0.0712379	0.0423754						-0.0435554	0.522864	0.048742
0.190717	-0.0714313	0.0452194						-0.0435539	0.522892	0.048742
0.190769	-0.071524	0.0457882						-0.0435524	0.52292	0.048742
0.190951	-0.0712225	0.0457882						-0.0435509	0.522947	0.048742
0.191319	-0.0721465	0.0452194						-0.0435337	0.523063	0.048742
0.191164	-0.0718498	0.0440818						-0.0435166	0.52318	0.048742
0.191075	-0.0712972	0.0429442						-0.0434994	0.523296	0.048742
0.190554	-0.0714967	0.040669						-0.0434823	0.523412	0.048742
0.19045	-0.0719431	0.0401002						-0.0434652	0.523528	0.048742
0.190486	-0.0719355	0.0398158						-0.043448	0.523644	0.048742
0.190394	-0.072309	0.039247						-0.0434309	0.52376	0.048742
0.192783	-0.0728853	0.0389626						-0.0434138	0.523876	0.048742
0.193756	-0.0727554	0.0389626						-0.0434066	0.523991	0.048742
0.198485	-0.0736707	0.0415222						-0.0433995	0.524105	0.048742
0.198647	-0.075394	0.0432286						-0.0433924	0.524219	0.048742
0.197719	-0.0744198	0.0463569						-0.0433852	0.524334	0.048742
0.198844	-0.0759879	0.0494853						-0.0433781	0.524448	0.048742
0.19913	-0.0762311	0.0492009						-0.043371	0.524563	0.048742
0.198606	-0.0763005	0.0486321						-0.0433638	0.524677	0.048742
0.199284	-0.0757506	0.0463569						-0.0433567	0.524791	0.048742
0.196972	-0.0766411	0.0429442						-0.0436285	0.526199	0.048742
0.197034	-0.0767155	0.0418066						-0.0439003	0.527607	0.048742
0.196808	-0.0766515	0.042091						-0.0441722	0.529015	0.048742
0.197171	-0.0766919	0.042091						-0.044444	0.530423	0.048742
0.19683	-0.0766921	0.0423754						-0.0449876	0.533239	0.0519155
0.196993	-0.0766863	0.0423754						-0.0452594	0.534647	0.0567978
0.197023	-0.0760302	0.0426598						-0.0455311	0.536055	0.0561469
0.196729	-0.0763918	0.0423754						-0.0455594	0.535898	0.0567978
0.196667	-0.0766865	0.0423754						-0.0455877	0.535742	0.048742
0.196926	-0.0770149	0.0426598						-0.0456159	0.535585	0.0567165
0.196696	-0.0773117	0.0426598						-0.0456442	0.535428	0.0567165
0.196861	-0.0772291	0.0426598						-0.0457007	0.535114	0.0551704
0.19681	-0.0771735	0.0426598						-0.0457572	0.534801	0.0542753
0.196839	-0.0772614	0.0426598						-0.0461331	0.537526	0.0543567
0.196887	-0.0773045	0.0426598						-0.046509	0.540251	0.0543567
0.196565	-0.0771678	0.0426598						-0.0468849	0.542977	0.0543567
0.196626	-0.0774688	0.0426598						-0.0472608	0.545702	0.0542753
0.195148	-0.0778671	0.0426598						-0.0480125	0.551153	0.0559027
0.195194	-0.0779657	0.0426598						-0.0483884	0.553879	0.049393
0.194117	-0.0778648	0.0426598						-0.0487821	0.556567	0.0637145
0.194812	-0.0779843	0.0426598						-0.0488	0.556528	0.0604596
0.194347	-0.0778388	0.0426598						-0.0488179	0.55649	0.0609478
0.194944	-0.0778281	0.0426598						-0.0488358	0.556451	0.0609478
0.194489	-0.077924	0.0426598						-0.0488537	0.556413	0.0609478
0.194261	-0.0779151	0.0426598						-0.0488895	0.556336	0.0601341
0.194165	-0.0778733	0.0426598						-0.0489073	0.556298	0.0600527
0.194172	-0.0779486	0.0426598						-0.0491033	0.557954	0.0593204
0.19404	-0.0779513	0.0426598						-0.0492992	0.559611	0.0589135
0.194146	-0.0779514	0.0426598						-0.0494951	0.561267	0.0586694
0.194156	-0.0778627	0.0426598						-0.049691	0.562924	0.0586694
0.194161	-0.0778089	0.0426598						-0.0500828	0.566237	0.0601341
0.194674	-0.0778484	0.0426598						-0.0502787	0.567893	0.0600527
0.195375	-0.0777487	0.0426598						-0.0508641	0.569779	0.0644468
0.193986	-0.0778457	0.0426598						-0.050942	0.569824	0.0649351
0.193992	-0.0778328	0.0426598						-0.05102	0.56987	0.0641213
0.194059	-0.0778654	0.0426598						-0.0510691	0.569854	0.0641213
0.194052	-0.0778566	0.0426598						-0.0510404	0.569792	0.0641213
0.194746	-0.0777678	0.0426598						-0.0510116	0.569731	0.0626566
0.194707	-0.0778223	0.0426598						-0.0509829	0.569669	0.0633076
0.194851	-0.0778311	0.0426598						-0.0509541	0.569607	0.0630635
0.195301	-0.0778311	0.0426598						-0.0509254	0.569545	0.0630635
0.195084	-0.0777592	0.0426598						-0.0508966	0.569483	0.0630635
0.195277	-0.0778286	0.0426598						-0.0508678	0.569421	0.0629821
0.19501	-0.0775304	0.0426598						-0.0508645	0.569339	0.0629008
0.195206	-0.0776565	0.0426598						-0.0508629	0.569299	0.0629008
0.195282	-0.0776156	0.0426598						-0.0508612	0.569258	0.0629008
0.194936	-0.0778363	0.0426598						-0.0508596	0.569217	0.0628194
0.195081	-0.0778134	0.0426598						-0.0508579	0.569176	0.0629008
0.195082	-0.0778202	0.0426598						-0.0508563	0.569135	0.0628194
0.195038	-0.0774146	0.0426598						-0.0508014	0.569082	0.062738
0.19518	-0.0774742	0.0426598						-0.0507482	0.569069	0.062738
0.195084	-0.0775518	0.0426598						-0.0506949	0.569057	0.062738
0.194946	-0.0778384	0.0426598						-0.0506417	0.569044	0.062738
0.194967	-0.077848	0.0426598						-0.0505884	0.569032	0.062738
0.195065	-0.0778527	0.0426598						-0.0505352	0.569019	0.0626566
0.195009	-0.0777639	0.0426598						-0.050482	0.569007	0.0626566
0.194924	-0.0775466	0.0426598						-0.0504287	0.568994	0.0626566
0.195344	-0.0777733	0.0426598						-0.0504752	0.569067	0.0626566
0.195391	-0.0778395	0.0426598						-0.0505217	0.569139	0.0626566
0.195671	-0.0768604	0.0426598						-0.0505682	0.569212	0.0626566
0.194945	-0.0768536	0.0426598						-0.0506147	0.569284	0.0626566
0.196487	-0.076875	0.0426598						-0.0506612	0.569356	0.0625753
0.198107	-0.0754492	0.0426598						-0.0507077	0.569429	0.0625753
0.196261	-0.0762953	0.0426598						-0.0507543	0.569501	0.0625753
0.194704	-0.07637	0.0426598						-0.0508008	0.569574	0.0625753
0.194775	-0.0765692	0.0426598						-0.0508219	0.569704	0.0625753
0.194847	-0.0768338	0.0426598						-0.050843	0.569835	0.0625753
0.194601	-0.0768657	0.0426598						-0.0508641	0.569965	0.0625753
0.19422	-0.0770191	0.0426598						-0.0508852	0.570096	0.0625753
0.194255	-0.0768919	0.0426598						-0.0509064	0.570226	0.0625753
0.194267	-0.0767421	0.0426598						-0.0509275	0.570357	0.0625753
0.194259	-0.0767222	0.0426598						-0.0509486	0.570487	0.0624939
0.194173	-0.0767148	0.0426598						-0.0509697	0.570618	0.0624939
0.194227	-0.0767001	0.0426598						-0.050957	0.570598	0.0624939
0.194239	-0.0766994	0.0426598						-0.0509442	0.570579	0.0624939
0.194183	-0.0766476	0.0426598						-0.0509315	0.570559	0.0624939
0.19427	-0.0766651	0.0423754						-0.0509188	0.570539	0.0624939
0.194248	-0.0766663	0.0423754						-0.050906	0.570519	0.0624939
0.194275	-0.0766387	0.0423754						-0.0508933	0.5705	0.0624939
0.19426	-0.0766323	0.0423754						-0.0508806	0.57048	0.0624939
0.194257	-0.0766693	0.0423754						-0.0508678	0.57046	0.0624939
0.194255	-0.0765833	0.0423754						-0.0508534	0.570537	0.0624939
0.194233	-0.0766672	0.0423754						-0.050839	0.570614	0.0624939
0.194218	-0.0766371	0.0423754						-0.0508247	0.570691	0.0624939
0.194079	-0.0767518	0.0423754						-0.0508103	0.570768	0.0624939
0.194264	-0.076766	0.0423754						-0.0507959	0.570845	0.0624125
0.194435	-0.0764975	0.0423754						-0.0507815	0.570922	0.0624125
0.194439	-0.076542	0.0423754						-0.0507671	0.570999	0.0624125
0.194325	-0.0765841	0.0423754						-0.0507527	0.571076	0.0624125
0.194322	-0.0765223	0.0423754						-0.0507764	0.571043	0.0624125
0.194296	-0.0765233	0.0423754						-0.0508	0.57101	0.0624125
0.194272	-0.0765231	0.0423754						-0.0508236	0.570978	0.0624125
0.194302	-0.0765229	0.0423754						-0.0508472	0.570945	0.0624125
0.194321	-0.0764476	0.0423754						-0.0508709	0.570912	0.0624125
0.195829	-0.0764057	0.0423754						-0.0508945	0.570879	0.0624125
0.19629	-0.0762992	0.0423754						-0.0509181	0.570846	0.0624125
0.2003	-0.0772142	0.0423754						-0.0509418	0.570813	0.0624125
0.200812	-0.0779644	0.0423754						-0.0509044	0.570762	0.0624125
0.201493	-0.0781828	0.0423754						-0.0508671	0.570712	0.0624125
0.204021	-0.0781032	0.0437974						-0.0508297	0.570661	0.0624125
0.203103	-0.0771151	0.0486321						-0.0507924	0.57061	0.0624125
0.202983	-0.0781534	0.0503385						-0.050755	0.570559	0.0624125
0.202525	-0.0786854	0.0497697						-0.0507177	0.570508	0.0624125
0.202098	-0.0788018	0.0492009						-0.0506803	0.570458	0.0624125
0.202809	-0.0784001	0.0480633						-0.0506429	0.570407	0.0624125
0.202526	-0.0784552	0.0463569						-0.0506628	0.570219	0.0624125
0.202661	-0.0786138	0.0480633						-0.0506826	0.570031	0.0624125
0.202575	-0.0788084	0.0452194						-0.0507024	0.569843	0.0624125
0.202575	-0.0788309	0.0452194						-0.0507222	0.569655	0.0624125
0.203729	-0.0790796	0.044935						-0.050742	0.569467	0.0623312
0.206506	-0.0791188	0.044935						-0.0507618	0.569279	0.0623312
0.20827	-0.0795004	0.0452194						-0.0507816	0.569091	0.0623312
0.207258	-0.0802551	0.0446506						-0.0508014	0.568903	0.0623312
0.208537	-0.0801612	0.0474945						-0.050876	0.569804	0.0623312
0.213891	-0.0803718	0.0531825						-0.0509507	0.570705	0.0623312
0.212984	-0.080424	0.0537513						-0.0510253	0.571606	0.0623312
0.213101	-0.0802658	0.0526137						-0.0511	0.572507	0.0623312
0.213204	-0.0801648	0.0509073						-0.0511746	0.573408	0.0623312
0.212869	-0.0799711	0.0463569						-0.0512493	0.574309	0.0623312
0.212874	-0.0798793	0.0457882						-0.0513239	0.57521	0.0623312
0.212752	-0.0800458	0.0457882						-0.0513986	0.576111	0.0623312
0.213503	-0.0809407	0.0457882						-0.0516938	0.578002	0.0623312
0.215171	-0.0820045	0.0457882						-0.051989	0.579894	0.0615174
0.216694	-0.0827338	0.0457882						-0.0528746	0.585568	0.0680272
0.217637	-0.0836671	0.0474945						-0.0537603	0.591242	0.0707125
0.219067	-0.0846281	0.0528981						-0.0538307	0.591703	0.0701429
0.219842	-0.0839693	0.0537513						-0.0539363	0.592394	0.0731537
0.220869	-0.0838733	0.0540357						-0.0539714	0.592624	0.0677831
0.220815	-0.0838748	0.0537513						-0.0540066	0.592855	0.0682713
0.220738	-0.0848443	0.0506229						-0.0540418	0.593085	0.0671321
0.220714	-0.0837657	0.0497697						-0.0543745	0.594776	0.0674576
0.220783	-0.0837856	0.0492009						-0.0547071	0.596467	0.0669694
0.220279	-0.0837159	0.0492009						-0.0566931	0.606558	0.074537
0.220079	-0.0837236	0.0494853						-0.0566838	0.606505	0.0747811
0.220174	-0.0847774	0.0497697						-0.0566744	0.606451	0.0743743
0.220012	-0.0848807	0.0497697						-0.056665	0.606398	0.0741301
0.219972	-0.0850449	0.0494853						-0.0566463	0.60629	0.0735605
0.220032	-0.0839674	0.0494853						-0.056637	0.606237	0.0734792
0.220004	-0.083462	0.0494853						-0.0566276	0.606183	0.0733164
0.220048	-0.0834371	0.0494853						-0.0569914	0.608425	0.0739674
0.219867	-0.0839319	0.0494853						-0.0573552	0.610668	0.0729909
0.219894	-0.0832785	0.0494853						-0.0577189	0.61291	0.0729909
0.220002	-0.0837971	0.0494853						-0.0580827	0.615152	0.0811282
0.220192	-0.0837884	0.0492009						-0.0595377	0.624122	0.080884
0.220231	-0.0837982	0.0492009						-0.059617	0.624856	0.0817791
0.220202	-0.0839359	0.0492009						-0.0596567	0.625223	0.0809654
0.220117	-0.0840478	0.0492009						-0.059736	0.625958	0.0803958
0.219991	-0.0844079	0.0492009						-0.0597756	0.626325	0.0771409
0.220019	-0.0843249	0.0492009						-0.0598152	0.626692	0.0812095
0.221432	-0.084342	0.0492009						-0.0598549	0.62706	0.0761644
0.21994	-0.0844085	0.0492009						-0.0598591	0.627087	0.0761644
0.220008	-0.0844755	0.0492009						-0.0598676	0.627142	0.0762458
0.220011	-0.0844877	0.0492009						-0.0598718	0.627169	0.0762458
0.220037	-0.0844525	0.0492009						-0.0598761	0.627197	0.0762458
0.220066	-0.0844374	0.0492009						-0.0598803	0.627224	0.0762458
0.220087	-0.0842405	0.0492009						-0.0598845	0.627251	0.0762458
0.220107	-0.0842405	0.0492009						-0.0598888	0.627279	0.0762458
0.220148	-0.0842405	0.0492009						-0.0598768	0.627008	0.0762458
0.219909	-0.0842946	0.0492009						-0.0598649	0.626738	0.0762458
0.219905	-0.0842935	0.0492009						-0.059853	0.626467	0.0762458
0.220092	-0.0842946	0.0492009						-0.059841	0.626197	0.0762458
0.220244	-0.0843654	0.0492009						-0.0598291	0.625926	0.0762458
0.220128	-0.0843036	0.0492009						-0.0598171	0.625656	0.0762458
0.220106	-0.0844082	0.0492009						-0.0598052	0.625386	0.0761644
0.220059	-0.084676	0.0492009						-0.0597933	0.625116	0.0761644
0.220111	-0.0841329	0.0492009						-0.0598032	0.625112	0.0761644
0.220064	-0.0847845	0.0492009						-0.0598131	0.625109	0.0761644
0.220163	-0.0845155	0.0492009						-0.0598231	0.625106	0.0761644
0.220362	-0.0846119	0.0492009						-0.059833	0.625103	0.0761644
0.220358	-0.0847755	0.0492009						-0.0598429	0.6251	0.0761644
0.220259	-0.0847074	0.0492009						-0.0598529	0.625097	0.0761644
0.220138	-0.0846694	0.0492009						-0.0598628	0.625093	0.0761644
0.220161	-0.0847267	0.0492009						-0.0598727	0.62509	0.0761644
0.220427	-0.0845292	0.0492009						-0.059857	0.625282	0.0761644
0.220106	-0.0846266	0.0492009						-0.0598412	0.625473	0.0761644
0.22005	-0.0846689	0.0492009						-0.0598254	0.625665	0.0761644
0.220298	-0.0845991	0.0492009						-0.0598097	0.625856	0.0761644
0.220271	-0.0845818	0.0492009						-0.0597939	0.626048	0.0760831
0.220583	-0.0845842	0.0492009						-0.0597781	0.626239	0.0760831
0.220553	-0.0845915	0.0492009						-0.0597624	0.626431	0.0760831
0.220539	-0.0845882	0.0492009						-0.0597466	0.626622	0.0760831
0.22075	-0.0845668	0.0492009						-0.0597534	0.626598	0.0760831
0.220399	-0.0845816	0.0492009						-0.0597602	0.626574	0.0760831
0.220466	-0.0846042	0.0492009						-0.0597669	0.62655	0.0760831
0.220701	-0.084597	0.0492009						-0.0597737	0.626526	0.0760831
0.220712	-0.0846217	0.0492009						-0.0597805	0.626502	0.0760831
0.220024	-0.0847447	0.0492009						-0.0597872	0.626478	0.0760831
0.220067	-0.0848034	0.0492009						-0.059794	0.626453	0.0760831
0.21971	-0.084765	0.0492009						-0.0598008	0.626429	0.0760831
0.219677	-0.0848402	0.0492009						-0.0597963	0.626461	0.0760831
0.219686	-0.0847865	0.0492009						-0.0597919	0.626492	0.0760831
0.219698	-0.0848221	0.0492009						-0.0597874	0.626524	0.0760831
0.21972	-0.0848032	0.0492009						-0.059783	0.626556	0.0760831
0.219677	-0.0849071	0.0492009						-0.0597785	0.626587	0.0760831
0.219665	-0.0849108	0.0492009						-0.0597741	0.626619	0.0760831
0.219712	-0.0849126	0.0492009						-0.0597696	0.62665	0.0760831
0.219701	-0.0848836	0.0492009						-0.0597652	0.626682	0.0760831
0.219649	-0.0849049	0.0492009						-0.0597742	0.626563	0.0760831
0.219649	-0.0849049	0.0492009						-0.0597832	0.626445	0.0760831
0.218264	-0.0879093	0.0492009						-0.0597922	0.626326	0.0760831
0.218264	-0.0879093	0.0492009						-0.0598012	0.626208	0.0760831
0.218731	-0.087959	0.0492009						-0.0598102	0.626089	0.0760831
0.218199	-0.0879721	0.0492009						-0.0598192	0.62597	0.0760831
0.218235	-0.0882088	0.0492009						-0.0598282	0.625852	0.0760831
0.218198	-0.0878779	0.0492009						-0.0598372	0.625733	0.0760831
0.218239	-0.087881	0.0492009						-0.0598441	0.625797	0.0760831
0.218244	-0.0879099	0.0492009						-0.059851	0.625861	0.0760831
0.218246	-0.0879507	0.0492009						-0.0598579	0.625925	0.0760831
0.218244	-0.0879291	0.0492009						-0.0598648	0.625988	0.0760831
0.218267	-0.0879488	0.0492009						-0.0598717	0.626052	0.0760831
0.218242	-0.0880029	0.0492009						-0.0598786	0.626116	0.0760017
0.218276	-0.0880311	0.0492009						-0.0598855	0.62618	0.0760017
0.218277	-0.0880209	0.0492009						-0.0598924	0.626244	0.0760017
0.218229	-0.0879408	0.0492009						-0.0598991	0.626174	0.0760017
0.218142	-0.0878793	0.0492009						-0.0599059	0.626105	0.0760017
0.218222	-0.0879718	0.0492009						-0.0599126	0.626036	0.0760017
0.21835	-0.0875906	0.0492009						-0.0599194	0.625967	0.0760017
0.218739	-0.0875743	0.0492009						-0.0599261	0.625897	0.0760017
0.21984	-0.0877361	0.0492009						-0.0599328	0.625828	0.0760017
0.22192	-0.088301	0.0492009						-0.0599396	0.625759	0.0760017
0.224044	-0.0886125	0.0503385						-0.0599463	0.62569	0.0760017
0.225196	-0.0887057	0.0492009						-0.0599461	0.625697	0.0760017
0.224474	-0.0897569	0.0543201						-0.059946	0.625705	0.0760017
0.224585	-0.0902948	0.0585861						-0.0599458	0.625713	0.0760017
0.223903	-0.0908476	0.0583017						-0.0599457	0.625721	0.0760017
0.22502	-0.0901743	0.0548889						-0.0599455	0.625729	0.0760017
0.225643	-0.0901742	0.0537513						-0.0599454	0.625737	0.0760017
0.224624	-0.089402	0.0526137						-0.0599452	0.625745	0.0760017
0.223798	-0.089696	0.0523293						-0.0599451	0.625753	0.0760017
0.22731	-0.0911117	0.0523293						-0.0599652	0.625753	0.0760017
0.230693	-0.0914489	0.0563109						-0.0599853	0.625753	0.0760017
0.232679	-0.0919845	0.0557421						-0.0600055	0.625753	0.0760017
0.232336	-0.0922157	0.0585861						-0.0600256	0.625753	0.0760017
0.23154	-0.0942925	0.0583017						-0.0600457	0.625753	0.0760017
0.232244	-0.0931051	0.0554577						-0.0600658	0.625753	0.0760017
0.23175	-0.0933059	0.0551733						-0.0601061	0.625753	0.0768968
0.230993	-0.0941292	0.0546045						-0.0603297	0.627439	0.0771409
0.232442	-0.0942357	0.0540357						-0.0607771	0.63081	0.0771409
0.234522	-0.0948783	0.0540357						-0.0610008	0.632496	0.0763272
0.239786	-0.095529	0.0551733						-0.0612244	0.634182	0.0771409
0.24072	-0.101356	0.0588705						-0.0614481	0.635868	0.0812095
0.240723	-0.100144	0.0634209						-0.0616718	0.637554	0.0812909
0.240343	-0.0993605	0.0634209						-0.0619245	0.639116	0.0851968
0.240179	-0.0990314	0.0554577						-0.0619537	0.638993	0.085685
0.241565	-0.0990822	0.0554577						-0.0619828	0.63887	0.0860105
0.242946	-0.099882	0.0554577						-0.0620119	0.638747	0.0860105
0.243343	-0.100754	0.0554577						-0.062041	0.638624	0.0855223
0.241767	-0.100568	0.0554577						-0.0620993	0.638377	0.0845458
0.242401	-0.101297	0.0554577						-0.0621284	0.638254	0.0841389
0.24314	-0.100091	0.0554577						-0.0621289	0.638248	0.0845458
0.24314	-0.100091	0.0554577						-0.0621294	0.638241	0.0837321
0.24314	-0.100091	0.0554577						-0.0621305	0.638228	0.0829183
0.241952	-0.100799	0.0554577						-0.0621315	0.638215	0.0829183
0.242049	-0.101115	0.0554577						-0.0621326	0.638202	0.0816164
0.242391	-0.10001	0.0554577						-0.0625202	0.641033	0.0801517
0.242172	-0.0995863	0.0551733						-0.0629078	0.643864	0.0784429
0.242203	-0.0995863	0.0551733						-0.063683	0.649526	0.0771409
0.242454	-0.0996856	0.0551733						-0.0640953	0.652041	0.0807213
0.242455	-0.098035	0.0551733						-0.0647139	0.655814	0.089835
0.241456	-0.0981476	0.0551733						-0.0649201	0.657072	0.0926016
0.241294	-0.0980418	0.0551733						-0.0651263	0.658329	0.0934967
0.240774	-0.098273	0.0551733						-0.0653324	0.659587	0.0934967
0.240649	-0.0983904	0.0551733						-0.0653676	0.659591	0.092683
0.240236	-0.0982714	0.0551733						-0.0654379	0.659599	0.092683
0.240339	-0.098399	0.0551733						-0.0655081	0.659608	0.0903232
0.240488	-0.0984344	0.0551733						-0.0656136	0.65962	0.0894281
0.240338	-0.098451	0.0551733						-0.0658881	0.661602	0.0887771
0.240287	-0.0984509	0.0551733						-0.0661627	0.663584	0.0894281
0.240098	-0.0985411	0.0551733						-0.0664372	0.665566	0.0881262
0.240143	-0.0985412	0.0551733						-0.0669862	0.66953	0.0876379
0.24032	-0.0984899	0.0551733						-0.0675351	0.673494	0.0905673
0.240294	-0.0986647	0.0551733						-0.0678095	0.675476	0.0934967
0.240374	-0.0989251	0.0551733						-0.067898	0.675608	0.0956124
0.240292	-0.0995954	0.0551733						-0.0681636	0.676006	0.0991114
0.240247	-0.0995469	0.0551733						-0.0682521	0.676139	0.0987046
0.241532	-0.0993559	0.0551733						-0.0683406	0.676272	0.0990301
0.246954	-0.103148	0.0787784						-0.0685713	0.676492	0.0952056
0.250555	-0.104222	0.0571641						-0.0686786	0.676398	0.0949614
0.254405	-0.10479	0.0580173						-0.0687322	0.676351	0.0947987
0.2547	-0.104338	0.0617145						-0.0688395	0.676257	0.0943105
0.255639	-0.10702	0.067118						-0.0688932	0.67621	0.0941477
0.254406	-0.107953	0.0668336						-0.0689469	0.676164	0.093985
0.25464	-0.108144	0.065696						-0.0689302	0.676062	0.0939036
0.254352	-0.106964	0.0665492						-0.0689135	0.675961	0.0938222
0.25583	-0.105839	0.0622833						-0.0688969	0.67586	0.0938222
0.254108	-0.105848	0.0611457						-0.0688802	0.675759	0.0938222
0.254509	-0.106937	0.0608613						-0.0688636	0.675658	0.0937409
0.255235	-0.107056	0.0611457						-0.0688469	0.675557	0.0937409
0.25674	-0.107513	0.0614301						-0.0688136	0.675354	0.0937409
0.260732	-0.109245	0.0622833						-0.0688322	0.675588	0.0936595
0.261918	-0.107749	0.0648428						-0.0688507	0.675821	0.0936595
0.264294	-0.108539	0.0637053						-0.0688693	0.676055	0.0936595
0.262829	-0.110007	0.0637053						-0.0688879	0.676289	0.0936595
0.261471	-0.109564	0.0637053						-0.0689065	0.676522	0.0936595
0.261687	-0.109407	0.0637053						-0.0689251	0.676756	0.0936595
0.261687	-0.109433	0.0637053						-0.0689436	0.676989	0.0936595
0.261807	-0.109251	0.0637053						-0.0689622	0.677223	0.0936595
0.261768	-0.108137	0.0637053						-0.0689323	0.677107	0.0936595
0.262269	-0.109235	0.0637053						-0.0689024	0.676991	0.0936595
0.262777	-0.109192	0.0637053						-0.0688725	0.676875	0.0936595
0.262655	-0.109489	0.0637053						-0.0688426	0.676759	0.0936595
0.262641	-0.109461	0.0637053						-0.0688127	0.676643	0.0941477
0.262596	-0.109586	0.0637053						-0.0687828	0.676527	0.0935781
0.262669	-0.109532	0.0637053						-0.0687529	0.67641	0.0935781
0.262684	-0.109497	0.0637053						-0.068723	0.676294	0.0935781
0.262658	-0.109413	0.0637053						-0.0687202	0.676199	0.0935781
0.262673	-0.109388	0.0637053						-0.0687174	0.676104	0.0935781
0.262675	-0.109444	0.0637053						-0.0687145	0.676009	0.0935781
0.262718	-0.109413	0.0637053						-0.0687117	0.675914	0.0935781
0.262742	-0.109438	0.0637053						-0.0687089	0.675818	0.0935781
0.262794	-0.109352	0.0637053						-0.0687061	0.675723	0.0935781
0.262738	-0.109287	0.0637053						-0.0687032	0.675628	0.0935781
0.262495	-0.109293	0.0637053						-0.0687004	0.675533	0.0935781
0.262488	-0.108107	0.0637053						-0.0687048	0.675613	0.0935781
0.262484	-0.108843	0.0637053						-0.0687092	0.675692	0.0935781
0.262475	-0.109272	0.0637053						-0.0687136	0.675772	0.0935781
0.2632	-0.1088	0.0637053						-0.0687179	0.675852	0.0935781
0.263173	-0.109282	0.0637053						-0.0687223	0.675931	0.0935781
0.262711	-0.109594	0.0637053						-0.0687267	0.676011	0.0935781
0.262756	-0.109512	0.0637053						-0.0687311	0.676091	0.0935781
0.26299	-0.10961	0.0637053						-0.0687355	0.67617	0.0935781
0.263129	-0.109361	0.0637053						-0.0687242	0.676101	0.0935781
0.263124	-0.109313	0.0637053						-0.0687128	0.676032	0.0935781
0.263132	-0.109347	0.0637053						-0.0687015	0.675963	0.0935781
0.263118	-0.109387	0.0637053						-0.0686902	0.675894	0.0935781
0.263128	-0.109383	0.0637053						-0.0686789	0.675825	0.0935781
0.263154	-0.109321	0.0637053						-0.0686675	0.675756	0.0935781
0.263131	-0.109321	0.0637053						-0.0686562	0.675687	0.0935781
0.263089	-0.109332	0.0637053						-0.0686449	0.675618	0.0935781
0.263085	-0.109434	0.0637053						-0.0686517	0.675641	0.0935781
0.263059	-0.109433	0.0637053						-0.0686586	0.675664	0.0935781
0.263101	-0.109429	0.0637053						-0.0686654	0.675687	0.0935781
0.263135	-0.109333	0.0637053						-0.0686791	0.675733	0.0934967
0.263034	-0.109342	0.0637053						-0.0686859	0.675756	0.0934967
0.263024	-0.109411	0.0637053						-0.0686927	0.675779	0.0934967
0.262999	-0.109521	0.0637053						-0.0686996	0.675802	0.0934967
0.263956	-0.109306	0.0637053						-0.0687149	0.675607	0.0934967
0.26431	-0.109404	0.0634209						-0.0687301	0.675412	0.0934967
0.264155	-0.109296	0.0634209						-0.0687454	0.675216	0.0934967
0.264427	-0.109493	0.0634209						-0.0687607	0.675021	0.0934967
0.26401	-0.109479	0.0634209						-0.068776	0.674825	0.0934967
0.263574	-0.109479	0.0634209						-0.0687912	0.67463	0.0934967
0.263544	-0.109487	0.0634209						-0.0688065	0.674435	0.0934967
0.263544	-0.109487	0.0634209						-0.0688218	0.674239	0.0934967
0.263544	-0.109487	0.0634209						-0.0688235	0.67457	0.0934967
0.269819	-0.113027	0.0722372						-0.0688251	0.674901	0.0934967
0.269618	-0.112042	0.06854						-0.0688268	0.675233	0.0934967
0.276432	-0.116035	0.0739436						-0.0688285	0.675564	0.0934967
0.276801	-0.11577	0.0691088						-0.0688302	0.675895	0.0934967
0.280018	-0.116968	0.0674024						-0.0688319	0.676226	0.0934967
0.283661	-0.11896	0.0719528						-0.0688336	0.676557	0.0934967
0.284033	-0.118707	0.07565						-0.0688353	0.676888	0.0934967
0.284449	-0.118778	0.0725216						-0.06885	0.676818	0.0934967
0.284701	-0.118904	0.0696776						-0.0688648	0.676748	0.0934967
0.28458	-0.118844	0.0696776						-0.0688796	0.676677	0.0934967
0.284585	-0.118854	0.0696776						-0.0688944	0.676607	0.0934967
0.28429	-0.118723	0.069962						-0.0689092	0.676537	0.0934967
0.284293	-0.118628	0.069962						-0.068924	0.676467	0.0934967
0.284129	-0.118617	0.069962						-0.0689388	0.676397	0.0934967
0.284249	-0.118799	0.069962						-0.0689535	0.676327	0.0934967
0.283862	-0.118907	0.069962						-0.0689181	0.676199	0.0934967
0.283507	-0.118759	0.069962						-0.0688827	0.676071	0.0934967
0.283645	-0.11904	0.069962						-0.0688473	0.675944	0.0934967
0.283793	-0.119603	0.069962						-0.0688118	0.675816	0.0934967
0.283517	-0.11882	0.069962						-0.0687764	0.675689	0.0934967
0.283528	-0.118798	0.069962						-0.068741	0.675561	0.0934967
0.283522	-0.118862	0.069962						-0.0687055	0.675433	0.0934967
0.283519	-0.118907	0.069962						-0.0686701	0.675306	0.0934967
0.283885	-0.11883	0.069962						-0.068686	0.675328	0.0934967
0.284005	-0.118842	0.069962						-0.0687018	0.675351	0.0934967
0.28383	-0.11884	0.069962						-0.0687176	0.675374	0.0934967
0.283864	-0.118839	0.069962						-0.0687335	0.675396	0.0934967
0.28405	-0.11847	0.069962						-0.0687493	0.675419	0.0934967
0.285783	-0.118181	0.069962						-0.0687652	0.675441	0.0934967
0.287394	-0.118326	0.069962						-0.068781	0.675464	0.0934967
0.29027	-0.119425	0.069962						-0.0687969	0.675487	0.0934967
0.291874	-0.121769	0.0733748						-0.0691558	0.677635	0.0934967
0.294456	-0.120321	0.0787784						-0.0695147	0.679783	0.0934967
0.294357	-0.120869	0.0776408						-0.0698736	0.681932	0.0934967
0.294364	-0.120767	0.0765032						-0.0705915	0.686229	0.0941477
0.294199	-0.121106	0.0759344						-0.0709504	0.688377	0.0971585
0.297548	-0.122537	0.0762188						-0.0716682	0.692674	0.102285
0.300943	-0.123509	0.0779252						-0.0716969	0.692665	0.10554
0.300604	-0.124052	0.0793472						-0.0717542	0.692647	0.107167
0.300524	-0.125074	0.0821912						-0.0717829	0.692638	0.106679
0.300259	-0.123987	0.0821912						-0.0718403	0.69262	0.105377
0.300406	-0.12421	0.0810536						-0.071869	0.692611	0.10375
0.300064	-0.124614	0.0793472						-0.0721533	0.694379	0.102773
0.299791	-0.124114	0.0753656						-0.0724089	0.696155	0.102448
0.299701	-0.123976	0.074228						-0.0726646	0.697932	0.102285
0.300382	-0.123976	0.0736592						-0.0729202	0.699708	0.102285
0.300382	-0.123976	0.0733748						-0.0736871	0.705037	0.10554
0.301372	-0.125459	0.0736592						-0.0740706	0.707048	0.113107
0.304024	-0.125249	0.0753656						-0.0741986	0.707282	0.11506
0.306432	-0.127597	0.0790628						-0.0742626	0.707399	0.114898
0.30661	-0.126059	0.0838975						-0.0743266	0.707516	0.114003
0.306556	-0.126059	0.0833287						-0.0744984	0.707896	0.111073
0.306713	-0.127505	0.0850351						-0.0745422	0.708042	0.110585
0.306869	-0.127433	0.0850351						-0.0745861	0.708187	0.110259
0.306868	-0.127308	0.0841819						-0.0746737	0.708479	0.109934
0.306778	-0.127399	0.0847507						-0.0747614	0.708771	0.109771
0.306789	-0.127342	0.0838975						-0.0748052	0.708917	0.109771
0.307646	-0.127198	0.0796316						-0.074768	0.708952	0.10969
0.308411	-0.127261	0.078494						-0.0747307	0.708987	0.10969
0.309224	-0.127412	0.078494						-0.0746935	0.709022	0.109608
0.309287	-0.127775	0.078494						-0.0746562	0.709057	0.10969
0.309164	-0.129046	0.078494						-0.074619	0.709092	0.109608
0.308208	-0.130874	0.0767876						-0.0745817	0.709128	0.109608
0.309295	-0.130608	0.0796316						-0.0745444	0.709163	0.109608
0.309417	-0.130258	0.079916						-0.0745072	0.709198	0.109608
0.30941	-0.130258	0.0796316						-0.074567	0.709251	0.109608
0.309376	-0.130321	0.0790628						-0.0746269	0.709305	0.109608
0.30922	-0.130321	0.0787784						-0.0746867	0.709358	0.109608
0.309172	-0.130321	0.0787784						-0.0748064	0.709465	0.109527
0.308826	-0.130321	0.0782096						-0.0748662	0.709519	0.109527
0.308857	-0.130262	0.078494						-0.0749261	0.709572	0.109527
0.308867	-0.130269	0.0782096						-0.0749859	0.709626	0.109527
0.308875	-0.130251	0.078494						-0.0749524	0.709666	0.109527
0.308894	-0.130261	0.0782096						-0.0749188	0.709706	0.109527
0.308745	-0.130252	0.0782096						-0.0748853	0.709747	0.109446
0.308889	-0.130161	0.0782096						-0.0748518	0.709787	0.109446
0.308751	-0.130261	0.0782096						-0.0748182	0.709827	0.109446
0.308717	-0.130251	0.0782096						-0.0747847	0.709867	0.109446
0.308766	-0.130259	0.0782096						-0.0747512	0.709908	0.109446
0.308711	-0.130244	0.0782096						-0.0747176	0.709948	0.109446
0.308697	-0.130279	0.0782096						-0.0747152	0.709954	0.109446
0.308734	-0.13026	0.0782096						-0.0747128	0.70996	0.109446
0.308735	-0.130261	0.0782096						-0.074708	0.709971	0.109364
0.308734	-0.130271	0.0782096						-0.0747056	0.709977	0.109364
0.30871	-0.131391	0.0782096						-0.0747032	0.709983	0.109364
0.308776	-0.131392	0.0782096						-0.0747008	0.709989	0.109364
0.308786	-0.132106	0.0782096						-0.0746847	0.709863	0.109283
0.308563	-0.131718	0.0782096						-0.0746709	0.709732	0.109283
0.307848	-0.131312	0.0782096						-0.0746572	0.709601	0.109283
0.307293	-0.131288	0.0782096						-0.0746435	0.709469	0.109283
0.308076	-0.131276	0.0782096						-0.0746297	0.709338	0.109283
0.308594	-0.131171	0.0782096						-0.074616	0.709207	0.109283
0.308612	-0.13133	0.0782096						-0.0746022	0.709075	0.109283
0.308612	-0.131359	0.0782096						-0.0745885	0.708944	0.109283
0.308612	-0.131363	0.0782096						-0.0746059	0.709104	0.109283
0.308778	-0.131389	0.0782096						-0.0746233	0.709265	0.109283
0.308775	-0.131337	0.0782096						-0.0746582	0.709586	0.109202
0.309084	-0.131431	0.0782096						-0.0746756	0.709746	0.109202
0.308936	-0.131416	0.0782096						-0.074693	0.709907	0.109202
0.309077	-0.131423	0.0782096						-0.0747104	0.710068	0.109202
0.309077	-0.13129	0.0782096						-0.0747279	0.710228	0.109202
0.307735	-0.131311	0.0782096						-0.0747331	0.710038	0.109202
0.30876	-0.131314	0.0782096						-0.0747383	0.709847	0.109202
0.308794	-0.131318	0.0782096						-0.0747435	0.709657	0.109202
0.308125	-0.131323	0.0782096						-0.0747487	0.709467	0.109202
0.3079	-0.131354	0.0782096						-0.0747539	0.709276	0.109202
0.307557	-0.131267	0.0782096						-0.0747591	0.709086	0.109202
0.308081	-0.131499	0.0782096						-0.0747643	0.708896	0.109202
0.307918	-0.131323	0.0782096						-0.0747535	0.708749	0.10912
0.308152	-0.131137	0.0782096						-0.0747375	0.708793	0.10912
0.308092	-0.131311	0.0782096						-0.0747216	0.708837	0.10912
0.308092	-0.131311	0.0782096						-0.0747056	0.708881	0.10912
0.308277	-0.130459	0.0782096						-0.0746896	0.708925	0.10912
0.308246	-0.130468	0.0782096						-0.0746736	0.708969	0.10912
0.308339	-0.130467	0.0782096						-0.0746576	0.709013	0.10912
0.308409	-0.130468	0.0782096						-0.0746416	0.709057	0.10912
0.308181	-0.13046	0.0782096						-0.0746292	0.709072	0.10912
0.308372	-0.130416	0.0782096						-0.0746169	0.709086	0.10912
0.308346	-0.130429	0.0782096						-0.0746046	0.7091	0.10912
0.308424	-0.130447	0.0782096						-0.0745922	0.709114	0.10912
0.308425	-0.130258	0.0782096						-0.0745799	0.709128	0.10912
0.308135	-0.130179	0.0782096						-0.0745675	0.709143	0.10912
0.308347	-0.130228	0.0782096						-0.0745552	0.709157	0.109039
0.308408	-0.130226	0.0782096						-0.0745428	0.709171	0.109039
0.308401	-0.130226	0.0782096						-0.0745639	0.709044	0.109039
0.308461	-0.1303	0.0782096						-0.0745849	0.708917	0.109039
0.308141	-0.130301	0.0782096						-0.0746059	0.70879	0.109039
0.308143	-0.130272	0.0782096						-0.0746269	0.708663	0.109039
0.308277	-0.130281	0.0782096						-0.0746479	0.708536	0.109039
0.308137	-0.130333	0.0782096						-0.0746689	0.708408	0.109039
0.30815	-0.130391	0.0782096						-0.0746899	0.708281	0.109039
0.308244	-0.130346	0.0782096						-0.0747109	0.708154	0.109039
0.308049	-0.130262	0.0782096						-0.0750172	0.710396	0.109039
0.308088	-0.130172	0.0782096						-0.0756298	0.714879	0.108957
0.307996	-0.130195	0.0782096						-0.075936	0.717121	0.108876
0.308046	-0.130196	0.0782096						-0.0762423	0.719362	0.108713
0.308014	-0.13011	0.0782096						-0.0765486	0.721604	0.108957
0.310281	-0.130811	0.0782096						-0.0771612	0.726088	0.112701
0.314175	-0.132519	0.0824756						-0.077369	0.726889	0.122384
0.314147	-0.133076	0.0850351						-0.0774383	0.727156	0.124011
0.313916	-0.133352	0.0881635						-0.0775075	0.727423	0.124581
0.314055	-0.133553	0.0878791						-0.0775768	0.72769	0.124011
0.314646	-0.133329	0.0867415						-0.0776461	0.727957	0.123686
0.314845	-0.133204	0.0836131						-0.0777153	0.728224	0.123035
0.314777	-0.132924	0.0821912						-0.0779034	0.730041	0.121326
0.314053	-0.133161	0.0816224						-0.0780288	0.731252	0.12035
0.313001	-0.133496	0.0810536						-0.0780915	0.731858	0.120024
0.312813	-0.133495	0.081338						-0.0781542	0.732464	0.119861
0.31484	-0.133968	0.081338						-0.0784972	0.734347	0.119373
0.321568	-0.136028	0.0821912						-0.0787774	0.735624	0.120268
0.323588	-0.136419	0.0807692						-0.0793377	0.738177	0.124744
0.322697	-0.137419	0.0895855						-0.0796179	0.739454	0.129219
0.322494	-0.13732	0.107787						-0.079898	0.740731	0.130114
0.322176	-0.137399	0.0861727						-0.0801781	0.742008	0.123116
0.322566	-0.137435	0.0838975						-0.0804582	0.743284	0.133044
0.322651	-0.137179	0.0838975						-0.0804674	0.743224	0.132637
0.322632	-0.137355	0.0836131						-0.0804766	0.743164	0.132474
0.32251	-0.137454	0.0836131						-0.0804858	0.743104	0.131742
0.322588	-0.136458	0.0838975						-0.0805041	0.742985	0.129301
0.322615	-0.137046	0.0841819						-0.0805133	0.742925	0.128161
0.322585	-0.13746	0.0838975						-0.0805225	0.742865	0.12751
0.322347	-0.137417	0.0838975						-0.0805317	0.742805	0.127022
0.322301	-0.137421	0.0841819						-0.0805478	0.742824	0.126778
0.323877	-0.138454	0.0850351						-0.0805639	0.742843	0.126615
0.328371	-0.139384	0.0856039						-0.08058	0.742862	0.126453
0.327059	-0.14049	0.0856039						-0.0805961	0.742881	0.126371
0.329387	-0.140551	0.0873103						-0.0806122	0.7429	0.12629
0.33077	-0.141573	0.0935671						-0.0806283	0.742919	0.12629
0.331171	-0.141692	0.0921451						-0.0806444	0.742938	0.126208
0.332242	-0.140855	0.0890167						-0.0806605	0.742957	0.126208
0.33002	-0.141021	0.0861727						-0.0806154	0.742955	0.126127
0.332119	-0.140825	0.0858883						-0.0805703	0.742952	0.126046
0.330699	-0.140988	0.0858883						-0.0805478	0.742951	0.126046
0.329859	-0.140875	0.0856039						-0.0805252	0.74295	0.126046
0.331395	-0.140985	0.0856039						-0.0805027	0.742948	0.125964
0.331637	-0.14102	0.0856039						-0.0804801	0.742947	0.125883
0.331295	-0.141845	0.0861727						-0.0804882	0.742932	0.125883
0.331046	-0.141457	0.0861727						-0.0804963	0.742918	0.125883
0.330673	-0.14105	0.0861727						-0.0805125	0.742888	0.125883
0.330546	-0.140611	0.0861727						-0.0805206	0.742874	0.125802
0.330554	-0.14092	0.0861727						-0.0805287	0.742859	0.125802
0.33036	-0.140989	0.0861727						-0.0805368	0.742845	0.12572
0.330637	-0.141784	0.0861727						-0.0805448	0.74283	0.12572
0.330846	-0.141002	0.0861727						-0.0805532	0.742934	0.12572
0.330893	-0.140925	0.0861727						-0.0805698	0.743141	0.12572
0.330864	-0.1406	0.0861727						-0.0805781	0.743245	0.125639
0.330765	-0.140982	0.0861727						-0.0805864	0.743349	0.125639
0.330672	-0.141841	0.0861727						-0.0805947	0.743452	0.125639
0.330747	-0.141076	0.0861727						-0.080603	0.743556	0.125639
0.3308	-0.140799	0.0861727						-0.0806113	0.74366	0.125639
0.330449	-0.141172	0.0858883						-0.080608	0.743657	0.125557
0.330278	-0.141172	0.0858883						-0.0806064	0.743655	0.125557
0.330392	-0.14118	0.0858883						-0.0806047	0.743654	0.125557
0.33072	-0.141428	0.0858883						-0.0806031	0.743652	0.125557
0.328801	-0.140797	0.0858883						-0.0806014	0.743651	0.125557
0.328801	-0.140973	0.0858883						-0.0805998	0.74365	0.125476
0.328003	-0.140862	0.0858883						-0.0805981	0.743648	0.125476
0.327067	-0.140797	0.0858883						-0.0805766	0.743872	0.125395
0.329219	-0.1409	0.0858883						-0.0805551	0.744096	0.125395
0.327991	-0.140846	0.0858883						-0.0805336	0.74432	0.125395
0.329452	-0.141169	0.0858883						-0.0805121	0.744544	0.125395
0.329047	-0.140925	0.0858883						-0.0804906	0.744768	0.125395
0.329103	-0.140919	0.0858883						-0.0804691	0.744992	0.125395
0.329052	-0.140919	0.0858883						-0.0804476	0.745216	0.125395
0.328976	-0.140918	0.0858883						-0.0804261	0.74544	0.125395
0.329	-0.140919	0.0858883						-0.0804097	0.745543	0.125395
0.329241	-0.140883	0.0858883						-0.0803933	0.745646	0.125395
0.329158	-0.140883	0.0858883						-0.080377	0.745749	0.125313
0.328973	-0.140882	0.0858883						-0.0803606	0.745852	0.125313
0.328888	-0.140883	0.0858883						-0.0803278	0.746058	0.125232
0.329034	-0.141028	0.0858883						-0.0803115	0.746161	0.125232
0.329282	-0.141229	0.0858883						-0.0802951	0.746264	0.125232
0.32926	-0.141174	0.0858883						-0.0803161	0.746011	0.125232
0.32896	-0.141169	0.0858883						-0.0803372	0.745759	0.125232
0.328997	-0.141061	0.0858883						-0.0803582	0.745506	0.125232
0.329018	-0.141161	0.0858883						-0.0803792	0.745254	0.125232
0.328956	-0.141193	0.0858883						-0.0804003	0.745001	0.125151
0.329199	-0.140708	0.0858883						-0.0804213	0.744749	0.125151
0.32883	-0.141128	0.0858883						-0.0804423	0.744496	0.125151
0.328817	-0.141022	0.0858883						-0.0804634	0.744244	0.125151
0.328597	-0.141136	0.0858883						-0.0805093	0.744267	0.125151
0.328972	-0.14105	0.0858883						-0.0805552	0.744289	0.125151
0.329303	-0.141355	0.0858883						-0.0806011	0.744312	0.125151
0.329586	-0.141278	0.0858883						-0.0806471	0.744335	0.125151
0.32976	-0.141308	0.0858883						-0.080693	0.744357	0.125151
0.330498	-0.141293	0.0858883						-0.0807389	0.74438	0.125069
0.330044	-0.141606	0.0858883						-0.0807848	0.744403	0.125069
0.330201	-0.141539	0.0858883						-0.0808308	0.744426	0.124988
0.330252	-0.141536	0.0858883						-0.0809339	0.745218	0.124988
0.330056	-0.141627	0.0858883						-0.0810371	0.74601	0.124906
0.330032	-0.141612	0.0858883						-0.0811402	0.746802	0.124988
0.330011	-0.141655	0.0858883						-0.0813464	0.748387	0.124906
0.329606	-0.142336	0.0858883						-0.0814495	0.749179	0.124906
0.33001	-0.14149	0.0858883						-0.0816557	0.750764	0.124906
0.329947	-0.141546	0.0858883						-0.0821604	0.753585	0.128161
0.329946	-0.141561	0.0858883						-0.0824128	0.754995	0.12336
0.329902	-0.141552	0.0858883						-0.0829175	0.757816	0.138658
0.330811	-0.141562	0.0858883						-0.0831699	0.759226	0.141181
0.330938	-0.141468	0.0858883						-0.0834222	0.760637	0.142727
0.331128	-0.141489	0.0858883						-0.0836745	0.762047	0.143297
0.330967	-0.141717	0.0858883						-0.0837644	0.762019	0.142483
0.330962	-0.14172	0.0858883						-0.0838991	0.761977	0.139716
0.330952	-0.141603	0.0858883						-0.083944	0.761963	0.139065
0.330952	-0.141558	0.0858883						-0.0839889	0.761949	0.138658
0.330952	-0.141535	0.0858883						-0.0842624	0.763126	0.138414
0.330952	-0.141519	0.0858883						-0.084491	0.764317	0.138333
0.330685	-0.141525	0.0858883						-0.0849482	0.766699	0.137845
0.330724	-0.141525	0.0858883						-0.0851768	0.76789	0.137845
0.330777	-0.141525	0.0858883						-0.0854054	0.769081	0.145168
0.330879	-0.141524	0.0858883						-0.0858625	0.771463	0.143297
0.330871	-0.141497	0.0858883						-0.0860131	0.772065	0.146226
0.330857	-0.141462	0.0858883						-0.0863142	0.77327	0.150783
0.330302	-0.141512	0.0858883						-0.0866153	0.774475	0.153224
0.329835	-0.14143	0.0858883						-0.0867659	0.775077	0.153712
0.330841	-0.141199	0.0858883						-0.0869164	0.77568	0.153224
0.329415	-0.141408	0.0858883						-0.087067	0.776283	0.15241
0.330697	-0.143112	0.0858883						-0.087013	0.776061	0.152329
0.332181	-0.143165	0.0858883						-0.0869994	0.776006	0.146714
0.337228	-0.143554	0.0878791						-0.0869859	0.775951	0.146389
0.336599	-0.143841	0.0904387						-0.0869724	0.775895	0.146063
0.336376	-0.144375	0.0958423						-0.0869589	0.77584	0.146063
0.336083	-0.144632	0.0969799						-0.086937	0.775915	0.1459
0.336074	-0.144837	0.0941359						-0.0869151	0.77599	0.1459
0.33562	-0.14431	0.0907231						-0.0868932	0.776065	0.1459
0.336428	-0.144676	0.0907231						-0.0868713	0.77614	0.145738
0.33623	-0.144579	0.0904387						-0.0868494	0.776215	0.145738
0.336144	-0.144603	0.0904387						-0.0868276	0.77629	0.146389
0.336144	-0.144461	0.0907231						-0.0868057	0.776365	0.145575
0.341639	-0.146961	0.0924295						-0.0867838	0.77644	0.145575
0.34226	-0.148986	0.0964111						-0.0867781	0.77645	0.145412
0.342412	-0.149942	0.100393						-0.0867724	0.776459	0.145412
0.34359	-0.148618	0.100393						-0.0867667	0.776468	0.145331
0.343599	-0.148912	0.0961267						-0.086761	0.776477	0.145331
0.345264	-0.148747	0.0941359						-0.0867553	0.776486	0.14525
0.352604	-0.152992	0.0984019						-0.0867496	0.776495	0.14525
0.352562	-0.153691	0.0998239						-0.0867439	0.776504	0.14525
0.352766	-0.153381	0.10409						-0.0867382	0.776513	0.145168
0.35274	-0.154241	0.10409						-0.0867487	0.776448	0.145168
0.352562	-0.15419	0.101246						-0.0867592	0.776383	0.145168
0.352711	-0.154227	0.0955579						-0.0867698	0.776318	0.145087
0.352033	-0.154021	0.0952735						-0.0867803	0.776254	0.145087
0.353177	-0.153134	0.0955579						-0.0868014	0.776124	0.145087
0.353676	-0.154202	0.0955579						-0.0868119	0.776059	0.145005
0.351785	-0.154202	0.0964111						-0.0868224	0.775994	0.145005
0.353502	-0.154206	0.0964111						-0.0868344	0.77601	0.145005
0.353557	-0.154205	0.0966955						-0.0868583	0.776042	0.145005
0.353593	-0.154214	0.0966955						-0.0868942	0.776091	0.144843
0.353297	-0.154256	0.0966955						-0.0869062	0.776107	0.144843
0.353288	-0.15431	0.0966955						-0.0869182	0.776123	0.144843
0.353646	-0.154164	0.0966955						-0.0869193	0.776196	0.144843
0.353663	-0.153899	0.0966955						-0.0869199	0.776233	0.144761
0.353662	-0.154013	0.0966955						-0.0869205	0.77627	0.144761
0.353668	-0.154082	0.0966955						-0.0869211	0.776306	0.144761
0.353531	-0.154054	0.0966955						-0.0869217	0.776343	0.144761
0.353514	-0.154052	0.0966955						-0.0869222	0.77638	0.144761
0.35362	-0.154036	0.0966955						-0.0869228	0.776416	0.14468
0.353703	-0.15412	0.0966955						-0.08694	0.776328	0.14468
0.353421	-0.154139	0.0966955						-0.0869572	0.776239	0.14468
0.353175	-0.154097	0.0966955						-0.0869743	0.776151	0.14468
0.353319	-0.154115	0.0966955						-0.0869915	0.776062	0.14468
0.351802	-0.154281	0.0966955						-0.0870087	0.775974	0.144599
0.35159	-0.154239	0.0966955						-0.0870259	0.775885	0.144599
0.351853	-0.154239	0.0966955						-0.087043	0.775797	0.144599
0.351709	-0.154239	0.0966955						-0.0870602	0.775709	0.144599
0.351569	-0.154162	0.0966955						-0.0870459	0.775756	0.144599
0.351589	-0.154088	0.0966955						-0.0870173	0.77585	0.144517
0.352421	-0.153168	0.0966955						-0.0870031	0.775897	0.144517
0.351756	-0.154099	0.0966955						-0.0869888	0.775944	0.144517
0.351609	-0.154099	0.0966955						-0.0869745	0.775991	0.144517
0.351756	-0.154099	0.0966955						-0.0869602	0.776038	0.144517
0.352763	-0.153187	0.0966955						-0.0869459	0.776085	0.144517
0.352872	-0.153285	0.0966955						-0.0869679	0.776081	0.144436
0.352843	-0.153243	0.0966955						-0.0869898	0.776077	0.144436
0.352844	-0.153243	0.0966955						-0.0870117	0.776072	0.144436
0.352843	-0.153244	0.0966955						-0.0870337	0.776068	0.144436
0.352723	-0.153242	0.0966955						-0.0870556	0.776064	0.144436
0.35282	-0.153264	0.0966955						-0.0870776	0.77606	0.144436
0.353988	-0.153433	0.0966955						-0.0871214	0.776051	0.144354
0.352823	-0.153304	0.0966955						-0.0871066	0.776092	0.144354
0.352817	-0.153368	0.0966955						-0.0870918	0.776134	0.144354
0.352693	-0.153285	0.0966955						-0.087077	0.776175	0.144354
0.352667	-0.152833	0.0966955						-0.0870621	0.776216	0.144354
0.352637	-0.152743	0.0966955						-0.0870473	0.776257	0.144354
0.35263	-0.153803	0.0966955						-0.0870325	0.776298	0.144354
0.352747	-0.153037	0.0966955						-0.0870028	0.776381	0.144517
0.352739	-0.153115	0.0966955						-0.087183	0.77778	0.144517
0.352734	-0.153237	0.0966955						-0.0872731	0.77848	0.144517
0.352882	-0.152866	0.0966955						-0.0873631	0.779179	0.144517
0.352617	-0.152886	0.0966955						-0.0874532	0.779879	0.144436
0.352628	-0.152677	0.0966955						-0.0876333	0.781279	0.144761
0.352667	-0.152799	0.0966955						-0.0877233	0.781978	0.144517
0.353144	-0.152875	0.0966955						-0.088026	0.783095	0.140937
0.353246	-0.152724	0.0966955						-0.0889339	0.786446	0.156479
0.353757	-0.152851	0.0966955						-0.0892366	0.787563	0.161036
0.353735	-0.152906	0.0966955						-0.0901444	0.790913	0.167546
0.353716	-0.152745	0.0966955						-0.0901313	0.79101	0.167057
0.353694	-0.152846	0.0966955						-0.0900529	0.791587	0.15892
0.353711	-0.152809	0.0966955						-0.0900398	0.791683	0.158676
0.353711	-0.152806	0.0966955						-0.0900378	0.791741	0.158513
0.353892	-0.152856	0.0966955						-0.0900357	0.791799	0.158432
0.353656	-0.152866	0.0966955						-0.0900337	0.791857	0.158432
0.353511	-0.152914	0.0966955						-0.0900316	0.791915	0.15835
0.353521	-0.152911	0.0966955						-0.0900296	0.791973	0.15835
0.353572	-0.152844	0.0966955						-0.0900275	0.792032	0.15835
0.353608	-0.152952	0.0966955						-0.0900255	0.79209	0.15835
0.353561	-0.152885	0.0966955						-0.0900234	0.792148	0.15835
0.352894	-0.153081	0.0966955						-0.0900152	0.792037	0.15835
0.353344	-0.153011	0.0966955						-0.0900069	0.791926	0.158269
0.353487	-0.15295	0.0966955						-0.0899986	0.791815	0.158269
0.353488	-0.152951	0.0966955						-0.0899904	0.791704	0.158188
0.353439	-0.15295	0.0966955						-0.0899821	0.791593	0.158188
0.353477	-0.152948	0.0966955						-0.0899739	0.791482	0.158188
0.353457	-0.15295	0.0966955						-0.0899656	0.791371	0.158188
0.353607	-0.152948	0.0966955						-0.0899662	0.791266	0.158106
0.353479	-0.152944	0.0966955						-0.089975	0.791272	0.158106
0.35342	-0.152894	0.0966955						-0.0899838	0.791278	0.158106
0.353449	-0.152879	0.0966955						-0.0899926	0.791284	0.158106
0.353425	-0.15294	0.0966955						-0.0900015	0.79129	0.158106
0.353494	-0.15294	0.0966955						-0.0900103	0.791296	0.158025
0.353522	-0.15294	0.0966955						-0.0900191	0.791302	0.158025
0.353442	-0.15291	0.0966955						-0.0900279	0.791308	0.158025
0.35344	-0.152875	0.0966955						-0.0900231	0.791365	0.158025
0.353436	-0.152882	0.0966955						-0.0900183	0.791422	0.158025
0.35353	-0.15288	0.0966955						-0.0900135	0.791478	0.158025
0.353467	-0.152812	0.0966955						-0.0900038	0.791592	0.157944
0.35341	-0.152877	0.0966955						-0.089999	0.791648	0.157944
0.353339	-0.152781	0.0966955						-0.0899942	0.791705	0.157944
0.354978	-0.153148	0.0966955						-0.0899893	0.791762	0.157944
0.355935	-0.152651	0.0966955						-0.0899938	0.79189	0.157944
0.357726	-0.153996	0.0966955						-0.0899982	0.792019	0.157862
0.358309	-0.154863	0.0966955						-0.0900027	0.792148	0.157862
0.362491	-0.155243	0.100961						-0.0900071	0.792276	0.157862
0.368124	-0.158714	0.106934						-0.0900116	0.792405	0.157862
0.368184	-0.15837	0.105512						-0.090016	0.792533	0.157862
0.368947	-0.158593	0.103521						-0.0900204	0.792662	0.157862
0.371109	-0.159594	0.103521						-0.0900123	0.792629	0.157781
0.37542	-0.160839	0.107218						-0.0899998	0.792467	0.157781
0.373739	-0.161274	0.115181						-0.0899872	0.792305	0.157781
0.373432	-0.161563	0.114613						-0.0899747	0.792144	0.157781
0.373906	-0.16277	0.110915						-0.0899621	0.791982	0.157781
0.373493	-0.162252	0.111769						-0.0899496	0.79182	0.157781
0.373028	-0.162114	0.107503						-0.089937	0.791659	0.157699
0.372745	-0.16243	0.106365						-0.0899244	0.791497	0.157699
0.372358	-0.162694	0.106365						-0.0899531	0.791543	0.157699
0.372837	-0.1626	0.106649						-0.0899818	0.791589	0.157699
0.372206	-0.162622	0.106649						-0.0900104	0.791636	0.157699
0.372312	-0.162108	0.106649						-0.0900391	0.791682	0.157618
0.372302	-0.162703	0.106649						-0.0900678	0.791728	0.157618
0.37308	-0.162609	0.106081						-0.0900964	0.791774	0.157618
0.373098	-0.162771	0.106081						-0.0901251	0.79182	0.157618
0.373021	-0.161809	0.106081						-0.0901537	0.791866	0.157618
0.373201	-0.161844	0.106081						-0.0901305	0.791824	0.157618
0.372909	-0.161624	0.106081						-0.090084	0.79174	0.157537
0.373162	-0.161467	0.106081						-0.0900608	0.791698	0.157537
0.37338	-0.161535	0.106081						-0.0900376	0.791656	0.157537
0.373212	-0.161219	0.106081						-0.0900143	0.791614	0.157537
0.373229	-0.161618	0.106081						-0.0899911	0.791572	0.157537
0.373113	-0.161684	0.106081						-0.0899679	0.79153	0.157455
0.373013	-0.161619	0.106081						-0.0900148	0.792274	0.157455
0.373002	-0.161443	0.106081						-0.0900618	0.793019	0.157455
0.372985	-0.161436	0.106081						-0.0901087	0.793764	0.157455
0.373005	-0.162327	0.106081						-0.0901557	0.794508	0.157293
0.373025	-0.161357	0.106081						-0.0902496	0.795998	0.157699
0.373059	-0.161371	0.106081						-0.0903435	0.797488	0.157537
0.373151	-0.161353	0.106081						-0.0905637	0.798299	0.162338
0.373153	-0.161342	0.106081						-0.090784	0.799111	0.162582
0.373088	-0.161308	0.106081						-0.0912245	0.800735	0.169254
0.373108	-0.161009	0.106081						-0.091665	0.802358	0.176171
0.373041	-0.161003	0.106081						-0.0921112	0.804357	0.181216
0.373079	-0.161122	0.106081						-0.0921169	0.804731	0.181216
0.372973	-0.161611	0.106081						-0.0921227	0.805105	0.180972
0.373066	-0.161357	0.106081						-0.0921398	0.806227	0.177798
0.373087	-0.161531	0.106081						-0.0921455	0.806601	0.177636
0.373099	-0.161414	0.106081						-0.0922054	0.80699	0.178449
0.373036	-0.161452	0.106081						-0.0923136	0.80702	0.17373
0.373034	-0.161204	0.106081						-0.0923677	0.807034	0.17373
0.373037	-0.161409	0.106081						-0.0924219	0.807049	0.172346
0.373073	-0.161378	0.106081						-0.092476	0.807064	0.172346
0.373248	-0.161344	0.106081						-0.0925301	0.807079	0.171614
0.373085	-0.161441	0.106081						-0.0925842	0.807093	0.171533
0.373061	-0.161372	0.106081						-0.0926145	0.80699	0.171614
0.372994	-0.161266	0.106081						-0.0926448	0.806887	0.171126
0.372975	-0.161345	0.106081						-0.0926751	0.806784	0.171451
0.373077	-0.16119	0.106081						-0.0927659	0.806475	0.1708
0.373146	-0.161319	0.106081						-0.0927962	0.806372	0.170638
0.373072	-0.161462	0.106081						-0.0928265	0.806269	0.170638
0.373116	-0.161243	0.106081						-0.0928087	0.806254	0.170556
0.373125	-0.1614	0.106081						-0.0927909	0.806239	0.170475
0.373244	-0.161473	0.106081						-0.0927731	0.806224	0.170394
0.37306	-0.161494	0.106081						-0.0927554	0.80621	0.170394
0.37313	-0.161427	0.106081						-0.0927376	0.806195	0.170312
0.373077	-0.161445	0.106081						-0.0927198	0.80618	0.170312
0.373098	-0.161608	0.106081						-0.092702	0.806165	0.170231
0.373116	-0.161538	0.106081						-0.0926842	0.80615	0.170231
0.373114	-0.161487	0.106081						-0.0926381	0.806239	0.170068
0.373082	-0.161457	0.106081						-0.092615	0.806283	0.170068
0.37302	-0.161444	0.106081						-0.0925919	0.806327	0.170068
0.373127	-0.161384	0.106081						-0.0925689	0.806372	0.170068
0.373132	-0.161375	0.106081						-0.0925458	0.806416	0.169987
0.373228	-0.161405	0.106081						-0.0925227	0.80646	0.169987
0.37318	-0.161384	0.106081						-0.0924996	0.806505	0.169987
0.373217	-0.161383	0.105796						-0.0925246	0.80655	0.169824
0.373284	-0.161874	0.105796						-0.0925496	0.806596	0.169824
0.373315	-0.161956	0.105796						-0.0925746	0.806641	0.169824
0.373265	-0.162093	0.105796						-0.0925996	0.806687	0.169824
0.373351	-0.162182	0.105796						-0.0926495	0.806778	0.169743
0.373324	-0.162259	0.105796						-0.0926745	0.806823	0.169743
0.373211	-0.162258	0.105796						-0.0926995	0.806869	0.169743
0.373177	-0.162268	0.105796						-0.0927183	0.806795	0.169743
0.373171	-0.162262	0.105796						-0.0927372	0.806721	0.169661
0.373181	-0.162246	0.105796						-0.092756	0.806648	0.169661
0.373272	-0.162273	0.105796						-0.0927748	0.806574	0.169661
0.373507	-0.162272	0.105796						-0.0927937	0.8065	0.16958
0.373435	-0.162266	0.105796						-0.0928125	0.806426	0.16958
0.373397	-0.162267	0.105796						-0.0928314	0.806352	0.16958
0.373184	-0.162273	0.105796						-0.0928502	0.806278	0.16958
0.373177	-0.162262	0.105796						-0.0928665	0.80646	0.169498
0.373223	-0.162262	0.105796						-0.0928828	0.806641	0.169498
0.373271	-0.162174	0.105796						-0.0928992	0.806822	0.169498
0.372662	-0.162119	0.105796						-0.0929155	0.807004	0.169498
0.372965	-0.162051	0.105796						-0.0929481	0.807367	0.169417
0.372154	-0.162101	0.105796						-0.0929644	0.807548	0.169336
0.372495	-0.162084	0.105796						-0.0929808	0.807729	0.169336
0.372627	-0.16206	0.105796						-0.0929629	0.807577	0.169336
0.372614	-0.162121	0.105796						-0.092945	0.807425	0.169336
0.372607	-0.162131	0.105796						-0.0929272	0.807272	0.169336
0.372612	-0.162269	0.105796						-0.0929093	0.80712	0.169254
0.372662	-0.162154	0.105796						-0.0928915	0.806968	0.169254
0.373246	-0.162148	0.105796						-0.0928736	0.806816	0.169254
0.374273	-0.162214	0.105796						-0.0928557	0.806663	0.169254
0.373997	-0.162392	0.105796						-0.0928379	0.806511	0.169254
0.377596	-0.162474	0.105796						-0.0928522	0.806501	0.169173
0.378829	-0.16293	0.105796						-0.0928666	0.806491	0.169173
0.380647	-0.163773	0.120016						-0.0928809	0.806481	0.169173
0.380641	-0.163835	0.119447						-0.0928953	0.80647	0.169173
0.380302	-0.166656	0.114897						-0.0929096	0.80646	0.169173
0.382256	-0.166876	0.114044						-0.092924	0.80645	0.169092
0.380606	-0.16747	0.1112						-0.0929383	0.80644	0.169092
0.385066	-0.168742	0.110631						-0.0929527	0.80643	0.169092
0.387271	-0.170697	0.110631						-0.092957	0.806455	0.16901
0.38645	-0.170763	0.112053						-0.0929613	0.80648	0.16901
0.393368	-0.169752	0.122576						-0.0929656	0.806505	0.16901
0.390693	-0.16903	0.115181						-0.0929698	0.80653	0.16901
0.390615	-0.169419	0.114897						-0.0929741	0.806555	0.16901
0.394656	-0.173189	0.117741						-0.0929784	0.80658	0.16901
0.393817	-0.174141	0.124282						-0.0929827	0.806605	0.16901
0.393769	-0.174223	0.127126						-0.092987	0.80663	0.16901
0.393767	-0.175534	0.128548						-0.0931259	0.807666	0.16901
0.392756	-0.178517	0.127126						-0.0932648	0.808702	0.16901
0.394422	-0.17609	0.120016						-0.0934037	0.809738	0.16901
0.394355	-0.176125	0.120016						-0.0935426	0.810774	0.16901
0.394362	-0.176209	0.120016						-0.0936815	0.81181	0.16901
0.394294	-0.176207	0.118879						-0.0938204	0.812846	0.16901
0.394415	-0.176224	0.118594						-0.0939593	0.813882	0.16901
0.394384	-0.1762	0.11831						-0.0940982	0.814919	0.162989
0.394432	-0.176201	0.11831						-0.0943138	0.815764	0.171614
0.394424	-0.176201	0.11831						-0.0947449	0.817456	0.180565
0.394372	-0.176201	0.118025						-0.0949605	0.818301	0.185447
0.394217	-0.1762	0.118025						-0.0951761	0.819147	0.19033
0.394214	-0.176201	0.11831						-0.0953916	0.819992	0.194398
0.394207	-0.176201	0.11831						-0.0956072	0.820838	0.195944
0.394204	-0.176201	0.11831						-0.0958228	0.821684	0.196758
0.394213	-0.176201	0.118025						-0.0958932	0.821513	0.195131
0.39421	-0.17616	0.118025						-0.0959167	0.821457	0.190655
0.394425	-0.176077	0.118025						-0.0959637	0.821343	0.187889
0.394415	-0.176098	0.118025						-0.0959871	0.821286	0.186261
0.393977	-0.17646	0.118025						-0.0960106	0.82123	0.186098
0.395146	-0.176309	0.118025						-0.0961775	0.822336	0.185285
0.394966	-0.176093	0.118025						-0.0963444	0.823443	0.184959
0.395039	-0.176179	0.118025						-0.0966782	0.825657	0.185447
0.395062	-0.176219	0.118025						-0.096845	0.826763	0.185447
0.395023	-0.176239	0.118025						-0.0970119	0.82787	0.179589
0.395073	-0.176272	0.118025						-0.0971788	0.828977	0.187726
0.394952	-0.176271	0.118025						-0.0973457	0.830084	0.194724
0.394984	-0.176164	0.118025						-0.0976736	0.830911	0.202861
0.394908	-0.176202	0.118025						-0.0977829	0.831187	0.206116
0.394876	-0.176567	0.118025						-0.0982052	0.832307	0.210266
0.394865	-0.176274	0.118025						-0.0981903	0.832323	0.202129
0.394919	-0.176149	0.118025						-0.0981754	0.832339	0.200827
0.394989	-0.17621	0.118025						-0.0981605	0.832355	0.200013
0.394895	-0.176262	0.118025						-0.0981307	0.832388	0.198467
0.394838	-0.176256	0.118025						-0.0981158	0.832404	0.198467
0.394982	-0.176173	0.118025						-0.0981562	0.832053	0.197572
0.395119	-0.176153	0.118025						-0.0981746	0.831931	0.197572
0.394867	-0.176194	0.118025						-0.098193	0.831809	0.196758
0.39484	-0.175807	0.118025						-0.0982114	0.831686	0.196758
0.394947	-0.175771	0.118025						-0.0982298	0.831564	0.19684
0.395016	-0.17574	0.118025						-0.0982482	0.831442	0.196351
0.395702	-0.176317	0.118025						-0.0984374	0.831884	0.196107
0.395796	-0.176317	0.118025						-0.0985005	0.832031	0.195944
0.394578	-0.176311	0.118025						-0.0985636	0.832179	0.195944
0.395718	-0.176676	0.118025						-0.0986267	0.832326	0.195782
0.394976	-0.176409	0.118025						-0.0986897	0.832473	0.195782
0.394998	-0.176411	0.118025						-0.0987528	0.832621	0.1957
0.395314	-0.176368	0.118025						-0.0986792	0.832646	0.195619
0.39586	-0.17639	0.118025						-0.0986057	0.832671	0.195619
0.396036	-0.176301	0.118025						-0.0985321	0.832697	0.195538
0.396012	-0.176571	0.117741						-0.0984586	0.832722	0.195538
0.395998	-0.17707	0.117741						-0.098385	0.832747	0.195863
0.396001	-0.177078	0.117741						-0.0983115	0.832773	0.195293
0.395998	-0.177063	0.117741						-0.0982379	0.832798	0.195293
0.395939	-0.177081	0.117741						-0.0981516	0.832951	0.195212
0.395969	-0.17712	0.117741						-0.0981387	0.833079	0.195131
0.39597	-0.177118	0.117741						-0.0981259	0.833206	0.195131
0.395959	-0.177195	0.117741						-0.0981131	0.833334	0.195131
0.396108	-0.176997	0.117741						-0.0981002	0.833462	0.194968
[truncated: 11,956 more rows]

## Sheet: Rib (Acrylic) exp
Raw data for generating table S10 (rib)
Rib (x-stretch) data				Rib (x-stretch) data -- bin-averaged				Rib (y-stretch) data				Rib (y-stretch) data -- bin-averaged
strain (xx)	strain (yy)	stress (xx) [N/mm]		strain (xx)	strain (yy)	stress (xx) [N/mm]		strain (xx)	strain (yy)	stress (yy) [N/mm]		strain (xx)	strain (yy)	stress (yy) [N/mm]
0	0	0		0	0	0		0	0	0		0	0	0
-0.000277841	4.51189e-07	0		0.0864495	-0.0112903	0.00261607		4.95594e-05	0.000130262	0		-0.0077875	0.0280396	0.00580258
-0.000555678	9.20654e-07	0		0.208441	-0.0200566	0.00464731		9.9119e-05	0.00026066	0		-0.0137426	0.0559458	0.0102398
-0.000833511	1.40839e-06	0		0.326421	-0.027435	0.00626584		0.000148679	0.000391194	0		-0.01947	0.0832995	0.0141258
-0.00111134	1.91441e-06	0		0.421344	-0.0396908	0.0076438		0.000198239	0.000521865	0		-0.0258679	0.111294	0.0181448
-0.00104438	-0.000128856	0		0.510528	-0.0512057	0.00893844		0.000169581	-3.76657e-05	0		-0.0322165	0.137639	0.0221328
-0.000977297	-0.000259626	0		0.596526	-0.062696	0.0102303		0.000140956	-0.000597187	0		-0.0391992	0.166616	0.0265191
-0.000910096	-0.000390396	0		0.710241	-0.0781697	0.0119701		0.000112366	-0.0011567	0		-0.0478156	0.193662	0.0319316
-0.000842775	-0.000521166	0		0.810733	-0.0946396	0.0142052		8.38096e-05	-0.0017162	0		-0.0556305	0.220635	0.0383037
-0.00106943	-0.000515025	0		0.915531	-0.115764	0.0171777		-9.50662e-05	-0.00176997	0		-0.0627656	0.248862	0.0450337
-0.00129608	-0.000508884	0		1.02123	-0.139946	0.0209065		-0.000273891	-0.00182371	0		-0.072068	0.275252	0.0538082
-0.00152273	-0.000502741	0		1.11756	-0.159945	0.0251192		-0.000452666	-0.00187743	0		-0.0810408	0.301844	0.0626495
-0.00174938	-0.000496598	0		1.22088	-0.184954	0.0303875		-0.00063139	-0.00193112	0		-0.0883463	0.329673	0.0742789
-0.00126132	-0.000436194	0		1.31976	-0.207794	0.0371029		-0.000658016	-0.00183852	0		-0.0971371	0.356866	0.0882726
-0.000773253	-0.000375789	0		1.42014	-0.232125	0.0446708		-0.000684496	-0.00174592	0		-0.104991	0.384397	0.103461
-0.00028519	-0.000315385	0		1.51961	-0.258912	0.0566315		-0.000710832	-0.00165332	0		-0.113396	0.411442	0.124952
0.000202874	-0.00025498	0		1.62193	-0.28314	0.0691015		-0.000737022	-0.00156072	0		-0.120869	0.438984	0.14751
0.000196711	-0.000311847	0		1.71846	-0.311667	0.0923848		-0.000522846	-0.000766228	0		-0.129318	0.466106	0.178013
0.000190549	-0.000368705	0		1.81462	-0.333991	0.11558		-0.000308606	2.95894e-05	0		-0.13699	0.493512	0.214628
0.000184387	-0.000425553	0		1.91763	-0.362612	0.166774		-9.43039e-05	0.000826731	0		-0.143832	0.521117	0.26439
0.000178225	-0.000482393	0		2.01892	-0.381178	0.221766		0.000120061	0.00162519	0		-0.15104	0.548711	0.327951
-0.000429924	-0.000529439	0						0.000124555	0.00160882	0
-0.00103791	-0.00057648	0						0.000129053	0.00159246	0
-0.00164575	-0.000623514	0						0.000133554	0.0015761	0
-0.00225342	-0.000670543	0						0.000138059	0.00155975	0
-0.00231282	-0.000667654	0						0.000240276	0.00152466	0
-0.00237219	-0.000664766	0						0.000342515	0.00148959	0
-0.00243151	-0.000661877	0						0.000444777	0.00145453	0
-0.0024908	-0.000658987	0						0.000547061	0.0014195	0
-0.00247938	-0.000830169	0						0.00053908	0.00122598	0
-0.00246796	-0.00100131	0						0.000531101	0.00103252	0
-0.00245654	-0.00117239	0						0.000523122	0.000839112	0
-0.00244511	-0.00134344	0						0.000515145	0.000645751	0
-0.00237502	-0.00128298	0						0.000392477	0.000797412	0
-0.00230493	-0.00122253	0						0.000269828	0.000949079	0
-0.00223485	-0.00116207	0						0.000147198	0.00110075	0
-0.00216476	-0.0011016	0						2.45861e-05	0.00125243	0
-0.00219653	-0.00110556	0						1.36087e-05	0.00143962	0
-0.00222829	-0.00110952	0						2.63216e-06	0.00162772	0
-0.00226006	-0.00111348	0						-8.34362e-06	0.00181674	0
-0.00229182	-0.00111744	0						-1.93186e-05	0.00200667	0
0.000176251	-0.000991251	0						3.68774e-05	0.00195175	0
0.00264435	-0.000865054	0						9.3188e-05	0.00189692	0
0.00511248	-0.000738846	0						0.000149613	0.00184217	0
0.00758063	-0.000612629	0						0.000206153	0.00178751	0
0.00944228	-0.00047645	0						3.53088e-06	0.00268586	0
0.0131656	-0.000203099	0.000582179						-0.000198181	0.00358422	0
0.0150272	-6.59256e-05	0.000970298						-0.000398982	0.00448258	0
0.0151073	-6.65955e-05	0.00145545						-3.02632e-05	0.00460604	0.00414787
0.0151874	-6.72651e-05	0.00164951						0.000159284	0.00434776	0.0045034
0.0152675	-6.79343e-05	0.00184357						0.000196175	0.00433249	0.0045034
0.0153477	-6.86031e-05	0.00164951						0.000269981	0.0043027	0.0045034
0.0153792	-4.80168e-05	0.00145545						0.000306897	0.00428819	0.0045034
0.0154428	-6.84392e-06	0.00126139						-0.000252124	0.00573058	0.0045034
0.0154476	-4.27242e-06	0.00106733						-0.000810467	0.00717308	0.00343681
0.0154206	-2.22872e-05	0.00106733						-0.00192511	0.0100584	0.00462191
0.0153672	-5.8316e-05	0.000970298						-0.00193648	0.0110552	0.00557
0.0153847	8.04572e-05	0.00106733						-0.00194215	0.0115567	0.00557
0.0154021	0.000219233	0.00106733						-0.00194781	0.0120602	0.00592553
0.0154196	0.00035801	0.00106733						-0.00197324	0.0119549	0.00580702
0.0154371	0.00049679	0.00106733						-0.0019854	0.0119022	0.00509596
0.015408	0.00049123	0.00106733						-0.0025698	0.0138097	0.00580702
0.0153788	0.000485685	0.00106733						-0.00314209	0.0157722	0.00462191
0.0153497	0.000480155	0.00106733						-0.00371406	0.017737	0.00462191
0.0153207	0.00047464	0.00106733						-0.00424332	0.0199119	0.00580702
0.0152308	0.000484811	0.00106733						-0.00415853	0.0203274	0.00628106
0.0151412	0.000494986	0.00106733						-0.00411613	0.0205353	0.00817723
0.0150521	0.000505165	0.00106733						-0.00406823	0.0209272	0.00687362
0.0149633	0.000515348	0.00106733						-0.00393348	0.0209451	0.00628106
0.0152242	0.000530906	0.00106733						-0.0040675	0.0197438	0.00568851
0.0154853	0.000546464	0.00106733						-0.00416332	0.0194603	0.00568851
0.0157465	0.000562023	0.00106733						-0.00416957	0.0195834	0.00545149
0.0160079	0.000577582	0.00106733						-0.00417582	0.0197065	0.00545149
0.0159791	0.000568552	0.00106733						-0.00418206	0.0198296	0.00545149
0.0159504	0.000559522	0.00106733						-0.00417483	0.0199705	0.00557
0.0159219	0.000550492	0.00106733						-0.0041676	0.0201114	0.00557
0.0158934	0.000541462	0.00106733						-0.00416036	0.0202524	0.00557
0.0159211	0.000544759	0.00106733						-0.00415312	0.0203934	0.00557
0.0159488	0.000548056	0.00106733						-0.00414688	0.0204005	0.00557
0.0159765	0.000551352	0.00106733						-0.00414065	0.0204075	0.00557
0.0160043	0.000554649	0.00106733						-0.00413442	0.0204145	0.00557
0.0160031	0.000555495	0.00106733						-0.00412819	0.0204216	0.00557
0.016002	0.00055634	0.000970298						-0.00410338	0.0204175	0.00557
0.0160008	0.000557186	0.000970298						-0.00407857	0.0204135	0.00557
0.0159997	0.000558031	0.000970298						-0.00405376	0.0204096	0.00557
0.0160089	0.000557961	0.000970298						-0.00402895	0.0204056	0.00557
0.0160182	0.000557891	0.000970298						-0.0040161	0.0204166	0.00557
0.0160274	0.00055782	0.000970298						-0.00400325	0.0204276	0.00557
0.0160366	0.00055775	0.000970298						-0.0039904	0.0204386	0.00557
0.0160516	0.000570262	0.000970298						-0.00397755	0.0204497	0.00557
0.0160668	0.000582773	0.000970298						-0.0039352	0.0205047	0.00557
0.0160823	0.000595286	0.000970298						-0.00389281	0.0205597	0.00557
0.0160979	0.000607798	0.000970298						-0.00385036	0.0206147	0.00557
0.0160761	0.000576859	0.000970298						-0.00380785	0.0206697	0.00557
0.0160545	0.000545921	0.000970298						-0.00374485	0.0206248	0.00557
0.016033	0.000514983	0.000970298						-0.00368141	0.0205801	0.00568851
0.0160118	0.000484045	0.000970298						-0.00361754	0.0205354	0.00568851
0.0159892	0.000483272	0.000970298						-0.00355324	0.0204909	0.00568851
0.0159666	0.000482499	0.000970298						-0.0037203	0.0207186	0.00568851
0.015944	0.000481725	0.000970298						-0.00388736	0.0209464	0.00568851
0.0159214	0.000480952	0.000970298						-0.00405442	0.0211742	0.00568851
0.0159286	0.000474977	0.000970298						-0.00422146	0.0214021	0.00568851
0.0159357	0.000469002	0.000970298						-0.0041137	0.0211256	0.00568851
0.0159429	0.000463027	0.000970298						-0.00400594	0.0208492	0.00568851
0.01595	0.000457052	0.000970298						-0.00389818	0.0205727	0.00568851
0.0159338	0.000449125	0.000970298						-0.00379042	0.0202963	0.00568851
0.0159176	0.000441201	0.000970298						-0.00374213	0.0203975	0.00568851
0.0159014	0.000433278	0.000970298						-0.00369384	0.0204994	0.00568851
0.0158852	0.000425357	0.000970298						-0.00364555	0.0206019	0.00568851
0.0158872	0.000396136	0.000970298						-0.00359725	0.020705	0.00568851
0.0158891	0.000366916	0.000970298						-0.00364705	0.0205658	0.00568851
0.0158911	0.000337697	0.000970298						-0.00369683	0.0204265	0.00568851
0.015893	0.000308479	0.000970298						-0.0037466	0.0202873	0.00568851
0.0156725	0.000311685	0.000970298						-0.00379635	0.020148	0.00568851
0.015452	0.000314891	0.000970298						-0.0038161	0.0198554	0.00568851
0.0152314	0.000318097	0.000970298						-0.00383584	0.0195627	0.00568851
0.0150109	0.000321303	0.000970298						-0.00385556	0.01927	0.00568851
0.0155134	0.000372835	0.000970298						-0.00387527	0.0189773	0.00568851
0.0160159	0.000424372	0.000970298						-0.00382656	0.0192054	0.00568851
0.0165184	0.000475913	0.000970298						-0.00377786	0.0194335	0.00568851
0.0170209	0.00052746	0.000970298						-0.00372915	0.0196617	0.00568851
0.0179712	0.000565967	0.000970298						-0.00368043	0.0198898	0.00568851
0.0189215	0.00060448	0.000970298						-0.00367864	0.0198729	0.00568851
0.0198719	0.000642998	0.000970298						-0.00367685	0.019856	0.00568851
0.0208222	0.000681522	0.000970298						-0.00367506	0.0198391	0.00568851
0.0271686	0.00102146	0.000970298						-0.00367327	0.0198221	0.00568851
0.0335155	0.00136166	0.000970298						-0.00366627	0.0201867	0.00568851
0.0494494	0.00223577	0.00174654						-0.00365924	0.0205513	0.00568851
0.0559286	0.00262208	0.00252277						-0.00365217	0.0209159	0.00568851
0.0591688	0.00281543	0.00271683						-0.00364507	0.0212805	0.00568851
0.0592701	0.00266787	0.00310495						-0.00363707	0.0209317	0.00568851
0.0593719	0.00252031	0.00320198						-0.00362906	0.0205828	0.00568851
0.0594743	0.00237276	0.00320198						-0.00362104	0.020234	0.00568851
0.0590883	0.00228002	0.00242574						-0.00361302	0.0198852	0.00568851
0.0614502	0.0025507	0.00223168						-0.00362578	0.0198445	0.00568851
0.066501	0.00305566	0.00203762						-0.00363854	0.0198038	0.00568851
0.069027	0.00330822	0.00203762						-0.0036513	0.0197631	0.00568851
0.07314	0.00368789	0.00223168						-0.00366406	0.0197225	0.00568851
0.0772531	0.00406756	0.00223168						-0.00368175	0.02026	0.00568851
0.0813662	0.00444724	0.00339604						-0.00369938	0.0207975	0.00568851
0.0874835	0.00521187	0.00533664						-0.00373443	0.0218727	0.00509596
0.0884857	0.00540435	0.00533664						-0.00423374	0.0214811	0.00533298
0.0894881	0.00559683	0.00533664						-0.00473306	0.0210895	0.00699213
0.0889168	0.00561168	0.00514258						-0.00464256	0.0211111	0.00651808
0.0883455	0.00562654	0.00475446						-0.00455205	0.0211328	0.00651808
0.0877742	0.00564142	0.00436634						-0.00554915	0.0251687	0.00533298
0.0872029	0.00565632	0.00397822						-0.00613765	0.0271652	0.00533298
0.0870035	0.00581795	0.0035901						-0.00672579	0.0291617	0.00533298
0.0866049	0.00614121	0.00320198						-0.0068742	0.0295177	0.00533298
0.0864057	0.00630284	0.00320198						-0.00702261	0.0298737	0.00639957
0.0864117	0.00629609	0.00300792						-0.00730355	0.0305256	0.00865127
0.0864236	0.00628261	0.00291089						-0.00728763	0.0304654	0.00936234
0.0864296	0.00627587	0.00291089						-0.0072557	0.030345	0.00936234
0.0865662	0.00627191	0.00300792						-0.00757993	0.0313551	0.00865127
0.0867028	0.00626796	0.00300792						-0.00790411	0.0323652	0.00936234
0.0868395	0.006264	0.00300792						-0.00826966	0.0353185	0.0088883
0.0869761	0.00626004	0.00300792						-0.00798685	0.0362516	0.00936234
0.0871008	0.00626915	0.00300792						-0.0074208	0.0381179	0.0110215
0.0872255	0.00627826	0.00300792						-0.00768354	0.0377961	0.0228725
0.0873501	0.00628737	0.00300792						-0.0079462	0.0374745	0.0122066
0.0874748	0.00629648	0.00300792						-0.00872074	0.0374222	0.0104289
0.0873567	0.00629527	0.00300792						-0.0094691	0.0391951	0.00924383
0.0872386	0.00629405	0.00300792						-0.0098561	0.040137	0.00900681
0.0871205	0.00629284	0.00300792						-0.0102431	0.0410807	0.00936234
0.0870024	0.00629163	0.00300792						-0.0106301	0.0420263	0.0088883
0.087007	0.00634844	0.00300792						-0.0113835	0.0447182	0.0127991
0.0870117	0.00640524	0.00300792						-0.0117499	0.0464655	0.0132732
0.0870163	0.00646205	0.00300792						-0.0118013	0.0456034	0.0137472
0.087021	0.00651886	0.00300792						-0.0115699	0.0450882	0.0107845
0.0870383	0.00650555	0.00300792						-0.0113942	0.0452406	0.0105474
0.0870556	0.00649225	0.00300792						-0.0115013	0.0450469	0.0103104
0.0870729	0.00647894	0.00300792						-0.0116084	0.0448534	0.0100734
0.0870901	0.00646564	0.00300792						-0.0117155	0.0446601	0.00995489
0.0870853	0.00647049	0.00300792						-0.0117825	0.0447419	0.00995489
0.0870805	0.00647534	0.00300792						-0.0118494	0.0448237	0.00995489
0.0870756	0.00648019	0.00300792						-0.0119162	0.0449055	0.00995489
0.0870708	0.00648504	0.00300792						-0.0119828	0.0449874	0.00995489
0.0870652	0.00647465	0.00300792						-0.0118642	0.045313	0.00983638
0.0870596	0.00646426	0.00300792						-0.011805	0.0454758	0.00983638
0.087054	0.00645386	0.00300792						-0.0117457	0.0456387	0.00983638
0.0870484	0.00644347	0.00300792						-0.0116288	0.0453257	0.00983638
0.0870645	0.00645248	0.00300792						-0.0115119	0.0450126	0.00983638
0.0870805	0.0064615	0.00300792						-0.0113949	0.0446996	0.00983638
0.0870966	0.00647051	0.00300792						-0.011278	0.0443866	0.00983638
0.0871127	0.00647953	0.00300792						-0.0113434	0.0445065	0.00983638
0.0870285	0.00647507	0.00300792						-0.0114088	0.0446264	0.00983638
0.0869445	0.00647061	0.00300792						-0.0114742	0.0447463	0.00983638
0.0867769	0.00646169	0.00291089						-0.0115395	0.0448663	0.00983638
0.0869097	0.00647916	0.00291089						-0.0115498	0.0448666	0.00983638
0.0870427	0.00649663	0.00291089						-0.01156	0.044867	0.00983638
0.0871759	0.00651411	0.00291089						-0.0115703	0.0448673	0.00983638
0.0873092	0.0065316	0.00291089						-0.0115805	0.0448677	0.00971787
0.0873152	0.00654108	0.00291089						-0.0115702	0.044884	0.00971787
0.0873213	0.00655056	0.00291089						-0.0115599	0.0449003	0.00971787
0.0873273	0.00656004	0.00291089						-0.0115496	0.0449167	0.00971787
0.0873333	0.00656952	0.00291089						-0.0115392	0.044933	0.00971787
0.0873216	0.00656619	0.00291089						-0.0115494	0.0450648	0.00971787
0.0873099	0.00656286	0.00291089						-0.0115596	0.0451966	0.00971787
0.0872981	0.00655952	0.00291089						-0.0115697	0.0453284	0.00971787
0.0872864	0.00655619	0.00291089						-0.0115799	0.0454603	0.00971787
0.0872665	0.0065264	0.00291089						-0.0115701	0.0455064	0.00971787
0.0872466	0.00649661	0.00291089						-0.0115602	0.0455526	0.00971787
0.0872268	0.00646681	0.00291089						-0.0115504	0.0455988	0.00971787
0.0872069	0.00643702	0.00291089						-0.0115405	0.045645	0.00971787
0.087222	0.00644393	0.00291089						-0.0115045	0.0455867	0.00971787
0.0872372	0.00645083	0.00291089						-0.0114685	0.0455285	0.00971787
0.0872523	0.00645774	0.00291089						-0.0114324	0.0454703	0.00971787
0.0872674	0.00646464	0.00291089						-0.0113963	0.0454121	0.00971787
0.0874334	0.00646698	0.00291089						-0.0113891	0.0455298	0.00971787
0.0875994	0.00646932	0.00291089						-0.0113819	0.0456475	0.00971787
0.0877653	0.00647167	0.00291089						-0.0113747	0.0457652	0.00971787
0.0879313	0.00647401	0.00291089						-0.0113675	0.0458829	0.00971787
0.0878107	0.00647939	0.00291089						-0.011363	0.0457261	0.00971787
0.0876901	0.00648476	0.00291089						-0.0113585	0.0455694	0.00971787
0.0875696	0.00649013	0.00291089						-0.0113541	0.0454126	0.00971787
0.087449	0.0064955	0.00291089						-0.0113496	0.0452558	0.00971787
0.0897112	0.00653265	0.00291089						-0.0113307	0.0453712	0.00971787
0.0919735	0.0065698	0.00291089						-0.0113119	0.0454867	0.00971787
0.0942358	0.00660696	0.00291089						-0.011293	0.0456021	0.00971787
0.0964981	0.00664412	0.00291089						-0.0112741	0.0457176	0.00971787
0.100866	0.00681812	0.00291089						-0.0112503	0.0456683	0.00971787
0.105234	0.00699213	0.00378416						-0.0112264	0.0456191	0.00971787
0.109603	0.00716616	0.00378416						-0.0112025	0.0455698	0.00971787
0.115693	0.00732552	0.00572476						-0.0111785	0.0455205	0.00971787
0.117414	0.00731085	0.00572476						-0.0112253	0.0455282	0.00971787
0.119135	0.00729618	0.00611287						-0.0112721	0.0455358	0.00971787
0.120808	0.00721899	0.00669505						-0.0113188	0.0455435	0.00971787
0.12076	0.00715648	0.00669505						-0.0113656	0.0455512	0.00971787
0.120713	0.007094	0.00572476						-0.0113715	0.045564	0.00971787
0.120665	0.00703153	0.00562773						-0.0113775	0.0455769	0.00971787
0.119713	0.00689234	0.00465743						-0.0113834	0.0455898	0.00971787
0.116858	0.00647484	0.00388119						-0.0113894	0.0456027	0.00971787
0.116922	0.00636871	0.00378416						-0.0113955	0.045596	0.00971787
0.116986	0.00626262	0.00368713						-0.0114016	0.0455892	0.00971787
0.11705	0.00615654	0.00368713						-0.0114077	0.0455825	0.00971787
0.117114	0.0060505	0.0035901						-0.0114138	0.0455757	0.00971787
0.12152	0.00656896	0.0035901						-0.0115001	0.0461893	0.00971787
0.125927	0.00708751	0.00349307						-0.0115865	0.0468029	0.00971787
0.130333	0.00760615	0.00349307						-0.0116728	0.0474165	0.00971787
0.134739	0.00812489	0.00368713						-0.0117592	0.04803	0.00971787
0.139058	0.00835896	0.00485149						-0.0120441	0.049128	0.00971787
0.141219	0.00847599	0.0055307						-0.0123289	0.0502262	0.00971787
0.143382	0.00859303	0.00611287						-0.0126138	0.0513246	0.010903
0.143736	0.00848974	0.00669505						-0.0129313	0.0532488	0.0137472
0.14409	0.00838646	0.00611287						-0.0129965	0.0549013	0.0154064
0.144801	0.00817994	0.0055307						-0.013029	0.0557281	0.0150508
0.144863	0.00825855	0.00475446						-0.0128704	0.0581144	0.0120881
0.144883	0.00828478	0.00475446						-0.0147713	0.0656113	0.0127991
0.14508	0.00823908	0.00426931						-0.0150298	0.06533	0.0149323
0.145277	0.00819339	0.00407525						-0.015116	0.0652365	0.0149323
0.145474	0.0081477	0.00407525						-0.0150802	0.0648582	0.0151694
0.145671	0.00810201	0.00417228						-0.0150444	0.0644802	0.0136287
0.145618	0.00803768	0.00407525						-0.0156184	0.0666872	0.0136287
0.145565	0.00797336	0.00417228						-0.0161925	0.0688946	0.0136287
0.145513	0.00790904	0.00417228						-0.0173404	0.0733103	0.0156434
0.14546	0.00784473	0.00417228						-0.0175176	0.0735652	0.0180136
0.145575	0.00784364	0.00417228						-0.0176947	0.0738201	0.0181321
0.145691	0.00784255	0.00426931						-0.0171484	0.0738753	0.0154064
0.145806	0.00784147	0.00426931						-0.0173481	0.0736481	0.0145768
0.145922	0.00784038	0.00426931						-0.0174479	0.0735345	0.0142213
0.145479	0.00788004	0.00426931						-0.0178224	0.0731937	0.0137472
0.145036	0.00791971	0.00426931						-0.0180971	0.0729664	0.0136287
0.14415	0.00799905	0.00417228						-0.0183717	0.0727391	0.0135102
0.144049	0.00800506	0.00417228						-0.018588	0.0723068	0.0132732
0.143948	0.00801107	0.00417228						-0.0185297	0.0721019	0.0132732
0.143846	0.00801708	0.00407525						-0.0184129	0.0716922	0.0131547
0.143745	0.0080231	0.00407525						-0.0184987	0.071758	0.0131547
0.143978	0.00798753	0.00397822						-0.0185845	0.0718238	0.0131547
0.14421	0.00795198	0.00397822						-0.0186702	0.0718896	0.0131547
0.144442	0.00791643	0.00397822						-0.0187559	0.0719553	0.0131547
0.144675	0.00788088	0.00397822						-0.018667	0.0717927	0.0131547
0.144464	0.00780698	0.00397822						-0.018578	0.0716302	0.0131547
0.144254	0.00773308	0.00397822						-0.018489	0.0714676	0.0130362
0.144044	0.00765918	0.00397822						-0.0184	0.071305	0.0130362
0.143834	0.00758529	0.00397822						-0.0184333	0.0714583	0.0130362
0.144011	0.00752022	0.00388119						-0.0184666	0.0716117	0.0130362
0.144188	0.00745516	0.00388119						-0.0184999	0.071765	0.0130362
0.144365	0.00739009	0.00388119						-0.0185331	0.0719183	0.0130362
0.144542	0.00732503	0.00388119						-0.0184965	0.0718465	0.0130362
0.144443	0.00732489	0.00388119						-0.01846	0.0717747	0.0130362
0.144344	0.00732476	0.00388119						-0.0184234	0.0717029	0.0130362
0.144245	0.00732463	0.00388119						-0.0183868	0.0716312	0.0130362
0.144147	0.00732449	0.00388119						-0.0184194	0.071722	0.0130362
0.143916	0.00719079	0.00388119						-0.0184519	0.0718128	0.0130362
0.143686	0.00705708	0.00388119						-0.0184845	0.0719036	0.0130362
0.143456	0.00692338	0.00388119						-0.018517	0.0719944	0.0130362
0.143226	0.00678967	0.00388119						-0.0184595	0.0719886	0.0130362
0.143346	0.00680751	0.00378416						-0.0184019	0.0719828	0.0130362
0.143466	0.00682534	0.00378416						-0.0183444	0.0719771	0.0130362
0.143586	0.00684318	0.00378416						-0.0182868	0.0719713	0.0130362
0.143706	0.00686102	0.00378416						-0.0183279	0.0719751	0.0130362
0.143878	0.00685378	0.00378416						-0.0183689	0.0719789	0.0130362
0.14405	0.00684654	0.00378416						-0.0184099	0.0719827	0.0130362
0.144222	0.0068393	0.00378416						-0.0184509	0.0719865	0.0130362
0.144394	0.00683206	0.00378416						-0.0184648	0.0719852	0.0130362
0.144466	0.00685689	0.00378416						-0.0184786	0.0719839	0.0130362
0.144538	0.00688172	0.00378416						-0.0184924	0.0719827	0.0130362
0.14461	0.00690655	0.00378416						-0.0185062	0.0719814	0.0130362
0.144683	0.00693139	0.00378416						-0.0184998	0.0719824	0.0130362
0.144643	0.00694454	0.00378416						-0.0184934	0.0719834	0.0130362
0.144603	0.0069577	0.00378416						-0.018487	0.0719844	0.0130362
0.144563	0.00697085	0.00378416						-0.0184806	0.0719853	0.0130362
0.144523	0.00698401	0.00378416						-0.0184984	0.071991	0.0130362
0.144361	0.0069861	0.00378416						-0.0185163	0.0719967	0.0130362
0.144199	0.0069882	0.00378416						-0.0185341	0.0720024	0.0130362
0.144036	0.00699029	0.00378416						-0.0185519	0.0720081	0.0130362
0.143874	0.00699239	0.00378416						-0.0185708	0.0720445	0.0130362
0.144095	0.00700299	0.00378416						-0.0185897	0.0720809	0.0130362
0.144315	0.00701359	0.00378416						-0.0186085	0.0721172	0.0130362
0.144536	0.00702419	0.00378416						-0.0186274	0.0721536	0.0130362
0.144756	0.00703478	0.00378416						-0.0185727	0.0721957	0.0130362
0.144577	0.00702119	0.00378416						-0.018518	0.0722379	0.0130362
0.144398	0.0070076	0.00378416						-0.0184634	0.0722801	0.0130362
0.144218	0.00699401	0.00378416						-0.0184087	0.0723223	0.0130362
0.144039	0.00698041	0.00378416						-0.0183779	0.0721981	0.0130362
0.146911	0.00700198	0.00378416						-0.0183471	0.0720739	0.0130362
0.149782	0.00702358	0.00378416						-0.0183163	0.0719497	0.0130362
0.152654	0.00704523	0.00378416						-0.0182855	0.0718256	0.0130362
0.155526	0.00706692	0.00378416						-0.0182989	0.0719029	0.0130362
0.157902	0.0071653	0.00378416						-0.0183123	0.0719802	0.0130362
0.160279	0.00726369	0.00378416						-0.0183257	0.0720576	0.0130362
0.162657	0.00736209	0.00960595						-0.0183391	0.072135	0.0130362
0.165034	0.00746051	0.00562773						-0.0182812	0.0723739	0.0130362
0.16504	0.00736286	0.00562773						-0.0182234	0.0726128	0.0130362
0.165046	0.00726522	0.00562773						-0.0181655	0.0728517	0.0130362
0.165052	0.00716758	0.00562773						-0.0181076	0.0730907	0.0130362
0.165057	0.00706995	0.00543367						-0.0184531	0.074624	0.0130362
0.164993	0.00699286	0.00562773						-0.0187986	0.0761573	0.0130362
0.164961	0.00695433	0.00465743						-0.0191441	0.0776907	0.0130362
0.164929	0.00691581	0.00465743						-0.0196082	0.0790266	0.016236
0.166776	0.00690404	0.00465743						-0.0198451	0.0786316	0.0173025
0.168623	0.00689229	0.0045604						-0.0199635	0.0784341	0.0168285
0.170471	0.00688057	0.0045604						-0.0199098	0.0801029	0.0156434
0.172319	0.00686887	0.00465743						-0.019856	0.0817717	0.0144583
0.173007	0.00676185	0.00465743						-0.0205137	0.0837612	0.0141028
0.173696	0.00665484	0.00562773						-0.0211714	0.0857507	0.0142213
0.174385	0.00654783	0.00562773						-0.021829	0.0877402	0.0150508
0.175073	0.00644081	0.00562773						-0.0232634	0.0894559	0.0186062
0.175152	0.00642412	0.00562773						-0.0240401	0.0891824	0.0190802
0.175231	0.00640744	0.00562773						-0.0233221	0.0893579	0.0177766
0.175389	0.00637406	0.00572476						-0.0226033	0.0895334	0.016473
0.175344	0.00632778	0.00514258						-0.0230276	0.0917028	0.0159989
0.175255	0.00623533	0.00475446						-0.0234519	0.0938723	0.0159989
0.17521	0.00618916	0.00475446						-0.0238761	0.0960417	0.0163545
0.177854	0.0062299	0.0045604						-0.024633	0.0985704	0.0177766
0.180501	0.00627071	0.0045604						-0.0249656	0.0989298	0.0186062
0.183149	0.00631159	0.0045604						-0.0256302	0.0996486	0.0194357
0.18722	0.00637173	0.0055307						-0.0255631	0.099733	0.0191987
0.18983	0.00641371	0.0055307						-0.0254961	0.0998174	0.0187247
0.191033	0.00642847	0.00562773						-0.025429	0.0999019	0.0178951
0.191045	0.00642045	0.00465743						-0.025565	0.0999447	0.01671
0.191057	0.00641244	0.00465743						-0.0257681	0.0999032	0.0155249
0.191069	0.00640442	0.00465743						-0.0261743	0.0998204	0.016236
0.191061	0.00639582	0.00465743						-0.0266119	0.100425	0.016236
0.191053	0.00638722	0.00465743						-0.0268306	0.100728	0.016236
0.191044	0.00637862	0.00465743						-0.0272032	0.100955	0.0159989
0.191036	0.00637002	0.00465743						-0.0275108	0.100804	0.0157619
0.191148	0.00637778	0.00465743						-0.0276646	0.100728	0.0158804
0.191259	0.00638554	0.00475446						-0.0277319	0.100516	0.0157619
0.191371	0.0063933	0.00475446						-0.0277993	0.100304	0.0157619
0.191482	0.00640106	0.00475446						-0.0278666	0.100091	0.0157619
0.191474	0.0063893	0.00475446						-0.02755	0.0999478	0.0157619
0.191465	0.00637754	0.00475446						-0.027166	0.100017	0.0157619
0.191457	0.00636578	0.00475446						-0.0267821	0.100085	0.0157619
0.191448	0.00635403	0.00475446						-0.026527	0.100142	0.0157619
0.191339	0.00636354	0.00475446						-0.026656	0.10013	0.0158804
0.191229	0.00637305	0.00475446						-0.0267849	0.100118	0.0158804
0.191119	0.00638256	0.00475446						-0.0269139	0.100106	0.0158804
0.191009	0.00639208	0.00475446						-0.0270137	0.100111	0.0158804
0.190982	0.00639087	0.00475446						-0.0270636	0.100113	0.0159989
0.190956	0.00638967	0.00475446						-0.0271135	0.100115	0.0158804
0.19093	0.00638846	0.00475446						-0.0269822	0.100054	0.0158804
0.190903	0.00638725	0.00475446						-0.0268509	0.0999925	0.0158804
0.19076	0.00635536	0.00475446						-0.0267197	0.0999312	0.0158804
0.190617	0.00632346	0.00465743						-0.0265884	0.0998699	0.0158804
0.190474	0.00629157	0.00465743						-0.0265937	0.0998697	0.0158804
0.19033	0.00625968	0.00465743						-0.026599	0.0998695	0.0158804
0.190446	0.00626161	0.00465743						-0.0266042	0.0998694	0.0158804
0.190563	0.00626355	0.00465743						-0.0266095	0.0998693	0.0158804
0.190679	0.00626549	0.00465743						-0.0265912	0.0998661	0.0158804
0.190795	0.00626743	0.00465743						-0.0265729	0.0998629	0.0158804
0.190825	0.00626146	0.00465743						-0.0265546	0.0998597	0.0158804
0.190854	0.00625549	0.00465743						-0.0265362	0.0998565	0.0158804
0.190884	0.00624953	0.00465743						-0.0265947	0.0999377	0.0158804
0.190914	0.00624356	0.00465743						-0.0266533	0.100019	0.0158804
0.190914	0.0062327	0.00465743						-0.0267118	0.1001	0.0158804
0.190915	0.00622184	0.00465743						-0.0267703	0.100181	0.0158804
0.190915	0.00621098	0.00465743						-0.0268566	0.100466	0.0158804
0.190916	0.00620012	0.00465743						-0.0269428	0.100751	0.0158804
0.190821	0.00618571	0.00465743						-0.0270291	0.101036	0.0158804
0.190727	0.0061713	0.00465743						-0.0271154	0.10132	0.0158804
0.190633	0.00615689	0.00465743						-0.0270153	0.101334	0.0158804
0.190538	0.00614248	0.00465743						-0.0269152	0.101348	0.0158804
0.190632	0.0061529	0.00465743						-0.0268151	0.101361	0.0158804
0.190725	0.00616333	0.00465743						-0.026715	0.101375	0.0158804
0.190818	0.00617376	0.00465743						-0.0265682	0.101319	0.0158804
0.190912	0.00618419	0.00465743						-0.0264214	0.101263	0.0158804
0.190968	0.00618674	0.00465743						-0.0262746	0.101207	0.0158804
0.191023	0.00618929	0.00465743						-0.0261278	0.101151	0.0158804
0.191079	0.00619184	0.00465743						-0.0262003	0.101038	0.0158804
0.191135	0.0061944	0.00465743						-0.0262728	0.100926	0.0158804
0.19109	0.00619407	0.00465743						-0.0263453	0.100814	0.0158804
0.191046	0.00619375	0.00465743						-0.0264178	0.100702	0.0158804
0.191002	0.00619343	0.00465743						-0.0263958	0.100741	0.0158804
0.190957	0.00619311	0.00465743						-0.0263737	0.10078	0.0158804
0.191149	0.00619375	0.00465743						-0.0263516	0.100819	0.0158804
0.191341	0.00619439	0.00465743						-0.0263296	0.100858	0.0158804
0.191533	0.00619503	0.00465743						-0.0262733	0.100894	0.0158804
0.191725	0.00619568	0.00465743						-0.0262171	0.100931	0.0158804
0.191932	0.00618843	0.00465743						-0.0261609	0.100967	0.0158804
0.192139	0.00618119	0.00465743						-0.0261047	0.101004	0.0158804
0.192346	0.00617394	0.00465743						-0.0262197	0.101422	0.0158804
0.192553	0.0061667	0.00465743						-0.0263347	0.101841	0.0158804
0.192623	0.00615923	0.00465743						-0.0264497	0.102259	0.0158804
0.192694	0.00615176	0.00465743						-0.0265646	0.102678	0.0158804
0.192764	0.00614429	0.0045604						-0.0265701	0.102455	0.0158804
0.192834	0.00613683	0.0045604						-0.0265756	0.102232	0.0158804
0.192859	0.00614264	0.0045604						-0.0265811	0.102008	0.0158804
0.192884	0.00614845	0.0045604						-0.0265865	0.101785	0.0158804
0.192909	0.00615426	0.0045604						-0.026582	0.102044	0.0158804
0.192934	0.00616007	0.0045604						-0.0265774	0.102303	0.0158804
0.193724	0.00618421	0.0045604						-0.0265728	0.102562	0.0158804
0.194513	0.00620835	0.0045604						-0.0265682	0.102821	0.0158804
0.195303	0.00623249	0.0045604						-0.0265404	0.102798	0.0158804
0.196092	0.00625664	0.0045604						-0.0265127	0.102775	0.0158804
0.198097	0.00606659	0.0045604						-0.0264849	0.102752	0.0158804
0.200101	0.00587669	0.0045604						-0.0264572	0.102729	0.0158804
0.202106	0.00568693	0.0045604						-0.0264413	0.102729	0.0158804
0.204027	0.00553205	0.00572476						-0.0264253	0.102729	0.0158804
0.203984	0.00554944	0.00669505						-0.0264093	0.10273	0.0158804
0.203942	0.00556683	0.00669505						-0.0263933	0.10273	0.0158804
0.203907	0.00559682	0.00659802						-0.0264213	0.103341	0.0158804
0.203872	0.00562682	0.00659802						-0.0264493	0.103952	0.0158804
0.203837	0.00565683	0.00562773						-0.026505	0.105173	0.0157619
0.203802	0.00568685	0.00562773						-0.0268393	0.105854	0.016473
0.205146	0.00562025	0.00572476						-0.0275079	0.107215	0.0178951
0.206489	0.00555367	0.00514258						-0.0278422	0.107896	0.0208579
0.207833	0.00548709	0.00504555						-0.0279053	0.108181	0.022043
0.209177	0.00542052	0.00504555						-0.0279683	0.108467	0.0223985
0.211445	0.00523058	0.00504555						-0.0280314	0.108752	0.0221615
0.213713	0.00504068	0.00504555						-0.0280945	0.109038	0.0214504
0.215982	0.00485083	0.00572476						-0.0280199	0.108889	0.0206208
0.218251	0.00466103	0.00514258						-0.0278706	0.10859	0.0193172
0.217714	0.00461221	0.00611287						-0.027796	0.108441	0.0189617
0.217176	0.0045634	0.00640396						-0.0282865	0.111293	0.0186062
0.216639	0.00451459	0.00630693						-0.0287769	0.114145	0.0184877
0.216101	0.00446578	0.00659802						-0.0292673	0.116997	0.0187247
0.216055	0.00446257	0.00562773						-0.0297576	0.119849	0.0188432
0.216008	0.00445936	0.00562773						-0.030096	0.11933	0.0209764
0.215962	0.00445615	0.00562773						-0.0302652	0.119071	0.0154064
0.215915	0.00445295	0.00562773						-0.0303666	0.119082	0.0208579
0.216537	0.00453236	0.00475446						-0.0302987	0.119352	0.0203838
0.217159	0.00461177	0.00475446						-0.030163	0.119892	0.0194357
0.217782	0.00469118	0.00475446						-0.0302962	0.121179	0.0191987
0.218404	0.0047706	0.00475446						-0.0304293	0.122465	0.0188432
0.221354	0.00436629	0.00475446						-0.0305624	0.123752	0.0188432
0.224304	0.00396217	0.00562773						-0.0306955	0.125038	0.0193172
0.227254	0.00355823	0.00562773						-0.031983	0.125617	0.0213319
0.230204	0.00315447	0.00562773						-0.0326267	0.125907	0.0226355
0.230186	0.0034075	0.00659802						-0.0332704	0.126196	0.0235836
0.230177	0.00353413	0.00659802						-0.0333502	0.125852	0.0235836
0.230167	0.00366085	0.00659802						-0.03343	0.125508	0.0231096
0.230296	0.00355889	0.00659802						-0.0335098	0.125164	0.0235836
0.230425	0.00345693	0.00659802						-0.0335896	0.12482	0.0214504
0.230553	0.00335499	0.00659802						-0.033588	0.124981	0.0209764
0.230682	0.00325305	0.00562773						-0.0335864	0.125142	0.0206208
0.231202	0.00332932	0.00543367						-0.0335832	0.125464	0.0205023
0.231721	0.00340566	0.00533664						-0.033494	0.125486	0.0203838
0.23224	0.00348207	0.00572476						-0.0334048	0.125508	0.0203838
0.23276	0.00355855	0.00514258						-0.0333155	0.12553	0.0203838
0.234143	0.00337953	0.00504555						-0.0333453	0.125724	0.0201468
0.235526	0.00320053	0.00504555						-0.0334646	0.125895	0.0201468
0.23691	0.00302157	0.00572476						-0.033703	0.126238	0.0201468
0.238293	0.00284264	0.00572476						-0.0337056	0.126047	0.0201468
0.238306	0.0028653	0.00659802						-0.0337082	0.125856	0.0201468
0.23831	0.00287285	0.00659802						-0.0337108	0.125665	0.0201468
0.238765	0.00286138	0.0062099						-0.0336217	0.125361	0.0200283
0.240131	0.00282708	0.00572476						-0.0335301	0.125248	0.0200283
0.239704	0.00281286	0.00562773						-0.0334385	0.125134	0.0200283
0.239277	0.00279864	0.00562773						-0.0334878	0.125457	0.0200283
0.23885	0.00278442	0.00562773						-0.0336287	0.125894	0.0200283
0.238423	0.00277019	0.00543367						-0.0337695	0.126331	0.0200283
0.238687	0.00269466	0.00533664						-0.0339104	0.126767	0.0200283
0.238951	0.00261915	0.00533664						-0.0338854	0.126878	0.0200283
0.239215	0.00254366	0.00533664						-0.0338604	0.126988	0.0200283
0.239479	0.00246821	0.00533664						-0.0338354	0.127099	0.0200283
0.239445	0.00245748	0.00533664						-0.0338103	0.127209	0.0200283
0.239411	0.00244675	0.00533664						-0.0337597	0.127382	0.0200283
0.239377	0.00243602	0.00533664						-0.0337089	0.127554	0.0200283
0.239343	0.00242529	0.00533664						-0.0336579	0.127727	0.0200283
0.239339	0.00248876	0.00533664						-0.0336069	0.1279	0.0200283
0.239334	0.00255228	0.00533664						-0.0337768	0.127788	0.0200283
0.239329	0.00261585	0.00533664						-0.0339468	0.127676	0.0200283
0.239325	0.00267946	0.00533664						-0.0341167	0.127565	0.0200283
0.239282	0.00257983	0.00533664						-0.0342866	0.127453	0.0200283
0.239239	0.00248022	0.00533664						-0.0341331	0.12748	0.0200283
0.239197	0.00238061	0.00533664						-0.0339797	0.127508	0.0200283
0.239154	0.00228102	0.00523961						-0.0338261	0.127535	0.0200283
0.239138	0.00237932	0.00523961						-0.0336725	0.127562	0.0199098
0.239123	0.00247763	0.00523961						-0.0336927	0.127577	0.0199098
0.239107	0.00257595	0.00523961						-0.0337129	0.127591	0.0199098
0.239092	0.00267428	0.00523961						-0.0337331	0.127606	0.0199098
0.239074	0.00259725	0.00523961						-0.0337533	0.127621	0.0199098
0.239056	0.00252022	0.00514258						-0.0335501	0.12757	0.0199098
0.239038	0.00244319	0.00514258						-0.0333469	0.12752	0.0199098
0.23902	0.00236616	0.00514258						-0.0331437	0.12747	0.0199098
0.239052	0.00230087	0.00514258						-0.0329404	0.127419	0.0199098
0.239085	0.00223559	0.00514258						-0.0329922	0.127423	0.0199098
0.239118	0.00217031	0.00514258						-0.0330439	0.127426	0.0199098
0.239151	0.00210504	0.00514258						-0.0330956	0.12743	0.0199098
0.238629	0.00189872	0.00514258						-0.0331473	0.127433	0.0199098
0.238106	0.00169241	0.00514258						-0.0331519	0.127433	0.0199098
0.237584	0.00148609	0.00514258						-0.0331566	0.127432	0.0199098
0.237062	0.00127979	0.00514258						-0.0331612	0.127431	0.0199098
0.237469	0.00126265	0.00514258						-0.0331659	0.12743	0.0199098
0.237876	0.00124551	0.00504555						-0.0331465	0.127363	0.0199098
0.238283	0.00122838	0.00504555						-0.0331272	0.127295	0.0199098
0.238689	0.00121124	0.00504555						-0.0331078	0.127228	0.0199098
0.238713	0.00121645	0.00504555						-0.0330885	0.12716	0.0199098
0.238737	0.00122166	0.00504555						-0.0330495	0.127084	0.0199098
0.238761	0.00122687	0.00504555						-0.0330105	0.127007	0.0199098
0.238784	0.00123208	0.00504555						-0.0329714	0.126931	0.0199098
0.238928	0.0012283	0.00504555						-0.0329324	0.126855	0.0199098
0.239072	0.00122451	0.00504555						-0.0329736	0.127078	0.0199098
0.239215	0.00122073	0.00504555						-0.0330148	0.127302	0.0199098
0.239359	0.00121695	0.00504555						-0.033056	0.127525	0.0199098
0.239789	0.00121519	0.00504555						-0.0330972	0.127749	0.0199098
0.240219	0.00121345	0.00504555						-0.0330949	0.12783	0.0199098
0.240649	0.0012117	0.00504555						-0.0330927	0.12791	0.0199098
0.241079	0.00120996	0.00504555						-0.0330905	0.127991	0.0199098
0.240124	0.00120377	0.00504555						-0.0330882	0.128072	0.0199098
0.239168	0.00119758	0.00504555						-0.0331417	0.127807	0.0199098
0.238213	0.00119139	0.00504555						-0.0331952	0.127541	0.0199098
0.237257	0.0011852	0.00504555						-0.0332487	0.127276	0.0199098
0.237629	0.00116433	0.00504555						-0.0333022	0.12701	0.0199098
0.238	0.00114346	0.00504555						-0.033301	0.127231	0.0199098
0.238371	0.00112259	0.00504555						-0.0332998	0.127451	0.0199098
0.238742	0.00110172	0.00504555						-0.0332985	0.127672	0.0199098
0.23879	0.00112307	0.00504555						-0.0332973	0.127892	0.0199098
0.238838	0.00114443	0.00504555						-0.0333328	0.127938	0.0199098
0.238886	0.00116578	0.00504555						-0.0333684	0.127983	0.0199098
0.238934	0.00118714	0.00504555						-0.0334039	0.128029	0.0199098
0.238535	0.00118705	0.00504555						-0.0334394	0.128075	0.0199098
0.238136	0.00118696	0.00504555						-0.0334353	0.128072	0.0199098
0.237737	0.00118687	0.00504555						-0.0334312	0.12807	0.0199098
0.237338	0.00118679	0.00504555						-0.0334271	0.128068	0.0199098
0.237781	0.00118679	0.00504555						-0.033423	0.128065	0.0199098
0.238223	0.00118679	0.00504555						-0.0334213	0.127802	0.0199098
0.238666	0.00118679	0.00504555						-0.0334197	0.127538	0.0199098
0.239109	0.00118679	0.00504555						-0.033418	0.127274	0.0199098
0.239115	0.00118559	0.00504555						-0.0334163	0.12701	0.0199098
0.239121	0.0011844	0.00504555						-0.0334112	0.127909	0.0199098
0.239127	0.00118321	0.00494852						-0.033406	0.128808	0.0199098
0.239134	0.00118202	0.00494852						-0.0334009	0.129707	0.0199098
0.240793	0.00115134	0.00494852						-0.0333957	0.130605	0.0199098
0.242453	0.00112089	0.00494852						-0.0338034	0.132541	0.0200283
0.244113	0.00109069	0.00494852						-0.0346186	0.136413	0.021806
0.245772	0.00106073	0.0055307						-0.0350262	0.138349	0.0228725
0.250222	0.00049118	0.00494852						-0.035337	0.137867	0.0241762
0.254671	-7.83705e-05	0.00650099						-0.0354924	0.137625	0.0240577
0.25912	-0.000647921	0.00582179						-0.0358288	0.13895	0.0233466
0.262851	-0.000929871	0.00766535						-0.0359191	0.139734	0.0221615
0.262134	-0.000642266	0.0071802						-0.0364645	0.142171	0.0214504
0.26142	-0.000354655	0.0071802						-0.0369196	0.143827	0.0214504
0.260707	-6.70408e-05	0.0071802						-0.0378297	0.147138	0.0228725
0.260697	-9.47966e-05	0.00659802						-0.0370694	0.145434	0.0324719
0.260686	-0.00012253	0.00659802						-0.0362842	0.143824	0.0260723
0.26065	-0.000124696	0.00494852						-0.0362095	0.144105	0.0242947
0.260633	-7.146e-05	0.00494852						-0.038331	0.148961	0.0240577
0.260617	-1.82238e-05	0.00494852						-0.0399961	0.153221	0.0267834
0.260601	3.50125e-05	0.00494852						-0.0403153	0.1541	0.0272574
0.260584	-3.32548e-05	0.00494852						-0.0402269	0.154024	0.0271389
0.260568	-0.00010152	0.00485149						-0.0401826	0.153986	0.0271389
0.260535	-0.000238047	0.00485149						-0.0401384	0.153948	0.0270204
0.262426	-0.000408279	0.00485149						-0.0401004	0.153997	0.0255983
0.264317	-0.000578486	0.00485149						-0.0400624	0.154046	0.0252428
0.26929	-0.00110794	0.00494852						-0.0399864	0.154144	0.0248872
0.270481	-0.00129706	0.00591882						-0.0402228	0.154082	0.0246502
0.271672	-0.00148617	0.00591882						-0.040341	0.15405	0.0246502
0.272801	-0.00163841	0.00679208						-0.0403793	0.154039	0.0244132
0.272944	-0.00159596	0.00533664						-0.0402995	0.154058	0.0244132
0.275912	-0.00188458	0.00533664						-0.0402196	0.154078	0.0244132
0.278879	-0.0021732	0.00533664						-0.0401398	0.154097	0.0244132
0.281847	-0.00246182	0.00533664						-0.0402178	0.15386	0.0244132
0.284814	-0.00275044	0.00572476						-0.0402957	0.153623	0.0244132
0.285894	-0.00285294	0.00611287						-0.0403737	0.153387	0.0244132
0.288055	-0.00305792	0.00679208						-0.0404517	0.15315	0.0244132
0.288836	-0.00322839	0.00669505						-0.0405031	0.153127	0.0244132
0.288736	-0.00325104	0.00659802						-0.0405544	0.153104	0.0244132
0.289652	-0.00325142	0.00659802						-0.0406058	0.153082	0.0244132
0.290568	-0.00325179	0.00485149						-0.0406571	0.153059	0.0244132
0.291485	-0.00325215	0.00562773						-0.040688	0.153041	0.0244132
0.292401	-0.00325248	0.00543367						-0.0407189	0.153023	0.0244132
0.29438	-0.00376648	0.00543367						-0.0407498	0.153005	0.0244132
0.296359	-0.00428002	0.00572476						-0.0407807	0.152987	0.0242947
0.298338	-0.00479308	0.00562773						-0.0407417	0.153125	0.0242947
0.300317	-0.00530568	0.00659802						-0.0407028	0.153264	0.0242947
0.300606	-0.00535573	0.00659802						-0.0406639	0.153402	0.0242947
0.301184	-0.00545581	0.00756832						-0.040625	0.153541	0.0242947
0.301473	-0.00550585	0.00737426						-0.0406614	0.15354	0.0242947
0.30141	-0.0055003	0.00737426						-0.0406979	0.153539	0.0242947
0.301346	-0.00549474	0.00708317						-0.0407343	0.153538	0.0242947
0.301283	-0.00548917	0.00747129						-0.0407707	0.153538	0.0242947
0.301167	-0.00548777	0.00611287						-0.0407953	0.153512	0.0242947
0.301113	-0.00549194	0.00669505						-0.0408197	0.153486	0.0242947
0.30106	-0.0054961	0.00514258						-0.0408442	0.15346	0.0242947
0.301007	-0.00550027	0.0055307						-0.0408686	0.153434	0.0242947
0.300876	-0.00546885	0.0055307						-0.0407989	0.153439	0.0242947
0.300746	-0.00543742	0.00543367						-0.0407293	0.153445	0.0242947
0.300616	-0.00540597	0.00543367						-0.0406596	0.153451	0.0242947
0.300529	-0.00532646	0.00523961						-0.04059	0.153457	0.0242947
0.300614	-0.00523031	0.00514258						-0.0404437	0.153454	0.0242947
0.300656	-0.00518221	0.00514258						-0.0402974	0.153452	0.0242947
0.300621	-0.00517282	0.00514258						-0.0401511	0.153449	0.0242947
0.300586	-0.00516342	0.00514258						-0.0400047	0.153446	0.0242947
0.300551	-0.00515403	0.00514258						-0.0401489	0.15351	0.0242947
0.300517	-0.00514463	0.00514258						-0.0402931	0.153574	0.0242947
0.300582	-0.00514977	0.00514258						-0.0404373	0.153637	0.0242947
0.300647	-0.00515491	0.00514258						-0.0405815	0.153701	0.0242947
0.300713	-0.00516005	0.00514258						-0.0406088	0.153829	0.0242947
0.300778	-0.00516519	0.00514258						-0.0406361	0.153956	0.0242947
0.300751	-0.0051626	0.00514258						-0.0406635	0.154084	0.0242947
0.300723	-0.00516001	0.00514258						-0.0406908	0.154211	0.0242947
0.300696	-0.00515741	0.00514258						-0.0406955	0.154241	0.0242947
0.300669	-0.00515482	0.00514258						-0.0407001	0.154271	0.0242947
0.300652	-0.00517441	0.00514258						-0.0407048	0.1543	0.0242947
0.300635	-0.005194	0.00514258						-0.0407094	0.15433	0.0242947
0.300617	-0.00521359	0.00514258						-0.0407618	0.154275	0.0242947
0.3006	-0.00523318	0.00514258						-0.0408142	0.15422	0.0242947
0.300632	-0.00521871	0.00514258						-0.0408666	0.154165	0.0242947
0.300663	-0.00520423	0.00514258						-0.040919	0.15411	0.0242947
0.300695	-0.00518975	0.00514258						-0.040769	0.154371	0.0242947
0.300726	-0.00517527	0.00514258						-0.0406188	0.154632	0.0242947
0.300593	-0.00515016	0.00514258						-0.0404685	0.154894	0.0242947
0.30046	-0.00512505	0.00514258						-0.0403182	0.155156	0.0242947
0.300327	-0.00509993	0.00514258						-0.0403229	0.155144	0.0242947
0.300195	-0.0050748	0.00514258						-0.0403276	0.155132	0.0242947
0.300385	-0.00505542	0.00514258						-0.0403324	0.155121	0.0242947
0.300574	-0.00503603	0.00514258						-0.0403371	0.155109	0.0242947
0.300764	-0.00501664	0.00514258						-0.040335	0.155088	0.0242947
0.300954	-0.00499724	0.00514258						-0.0403328	0.155066	0.0242947
0.300944	-0.00499062	0.00514258						-0.0403307	0.155045	0.0242947
0.300935	-0.00498399	0.00514258						-0.0403285	0.155023	0.0242947
0.300925	-0.00497737	0.00514258						-0.0403302	0.154981	0.0242947
0.300916	-0.00497074	0.00514258						-0.0403318	0.15494	0.0242947
0.30087	-0.00496508	0.00514258						-0.0403335	0.154898	0.0242947
0.300825	-0.00495942	0.00514258						-0.0403351	0.154856	0.0242947
0.300779	-0.00495377	0.00514258						-0.0403591	0.154864	0.0242947
0.300733	-0.00494811	0.00514258						-0.0403832	0.154872	0.0242947
0.301072	-0.00494809	0.00514258						-0.0404072	0.15488	0.0242947
0.301411	-0.00494807	0.00514258						-0.0404312	0.154888	0.0242947
0.30175	-0.00494805	0.00514258						-0.0404741	0.154953	0.0242947
0.302089	-0.00494803	0.00514258						-0.040517	0.155018	0.0242947
0.301863	-0.00494365	0.00514258						-0.0405599	0.155083	0.0242947
0.301637	-0.00493926	0.00514258						-0.0406029	0.155148	0.0242947
0.301412	-0.00493488	0.00514258						-0.0405938	0.156182	0.0242947
0.301186	-0.00493049	0.00514258						-0.0405846	0.157216	0.0242947
0.300896	-0.00491897	0.00514258						-0.0405755	0.158251	0.0242947
0.300605	-0.00490746	0.00514258						-0.0405663	0.159286	0.0242947
0.300315	-0.00489594	0.00514258						-0.0409307	0.16007	0.0242947
0.300024	-0.00488442	0.00514258						-0.042012	0.162339	0.0303387
0.299979	-0.00489554	0.00514258						-0.0420001	0.162257	0.0303387
0.299934	-0.00490665	0.00514258						-0.0419763	0.162094	0.0290351
0.299889	-0.00491777	0.00514258						-0.0421521	0.163066	0.028087
0.299844	-0.00492888	0.00514258						-0.0423279	0.164038	0.027376
0.299876	-0.00492572	0.00514258						-0.0433387	0.167248	0.0264279
0.299908	-0.00492255	0.00514258						-0.0439978	0.168513	0.0271389
0.29994	-0.00491939	0.00514258						-0.0453262	0.171403	0.0295091
0.299973	-0.00491623	0.00514258						-0.0453364	0.171764	0.0302202
0.299976	-0.00489144	0.00514258						-0.0453466	0.172126	0.0303387
0.299979	-0.00486665	0.00514258						-0.0453531	0.17178	0.0305757
0.299982	-0.00484186	0.00514258						-0.0453494	0.171073	0.0295091
0.299985	-0.00481707	0.00514258						-0.0453457	0.170366	0.0284425
0.300003	-0.00480566	0.00514258						-0.0458692	0.171784	0.027613
0.300022	-0.00479425	0.00514258						-0.0469235	0.176038	0.0274945
0.300041	-0.00478284	0.00514258						-0.0474506	0.178166	0.0279685
0.30006	-0.00477143	0.00514258						-0.0480651	0.179406	0.0306942
0.300058	-0.00477215	0.00514258						-0.0482499	0.179891	0.0335385
0.300055	-0.00477288	0.00514258						-0.0482298	0.179963	0.0335385
0.300053	-0.00477361	0.00514258						-0.0482097	0.180035	0.0323534
0.30005	-0.00477434	0.00514258						-0.0481896	0.180106	0.0323534
0.30003	-0.00477021	0.00514258						-0.0483973	0.180063	0.0316423
0.300011	-0.00476607	0.00514258						-0.0488125	0.179976	0.0305757
0.299991	-0.00476194	0.00514258						-0.048966	0.180116	0.0296277
0.299971	-0.0047578	0.00514258						-0.0488037	0.180667	0.0290351
0.302675	-0.00507107	0.00514258						-0.0487252	0.18066	0.0290351
0.305379	-0.0053843	0.00514258						-0.0486466	0.180654	0.0287981
0.308084	-0.00569751	0.00514258						-0.048568	0.180647	0.0287981
0.310789	-0.00601068	0.00514258						-0.0484895	0.180641	0.0285611
0.310961	-0.00600745	0.00514258						-0.0485381	0.18057	0.0285611
0.311134	-0.00600422	0.00514258						-0.0485868	0.180499	0.0285611
0.311306	-0.00600098	0.00514258						-0.048616	0.180114	0.028324
0.311479	-0.00599774	0.00611287						-0.048548	0.179871	0.028324
0.311473	-0.00602949	0.00669505						-0.04848	0.179628	0.028324
0.311467	-0.00606123	0.00630693						-0.0484119	0.179386	0.028324
0.311461	-0.00609296	0.00611287						-0.0484195	0.179389	0.028324
0.311455	-0.00612468	0.00582179						-0.0484271	0.179392	0.028087
0.312438	-0.00609947	0.00659802						-0.0484347	0.179395	0.028087
0.314402	-0.00604904	0.00562773						-0.0484423	0.179398	0.028087
0.315384	-0.00602381	0.00533664						-0.048377	0.179512	0.028087
0.317473	-0.00626443	0.00533664						-0.0483117	0.179626	0.028087
0.319561	-0.00650498	0.00533664						-0.0482464	0.17974	0.0279685
0.32165	-0.00674547	0.00533664						-0.0481811	0.179854	0.0279685
0.323739	-0.0069859	0.00572476						-0.0481987	0.179873	0.0279685
0.323712	-0.00707568	0.00669505						-0.0482162	0.179892	0.0279685
0.323685	-0.00716546	0.00572476						-0.0482337	0.179911	0.0279685
0.323588	-0.0073437	0.00708317						-0.0482512	0.17993	0.0279685
0.323502	-0.00734107	0.00756832						-0.0482487	0.17992	0.02785
0.323458	-0.00733975	0.00659802						-0.0482463	0.179909	0.02785
0.325096	-0.00774913	0.00640396						-0.0482437	0.179899	0.02785
0.326734	-0.00815838	0.00630693						-0.0482412	0.179889	0.02785
0.33001	-0.00897647	0.0062099						-0.0482379	0.179791	0.02785
0.332425	-0.00903975	0.00669505						-0.0482345	0.179693	0.02785
0.33484	-0.00910304	0.00737426						-0.0482311	0.179595	0.02785
0.336139	-0.00917195	0.00766535						-0.0482277	0.179497	0.02785
0.337439	-0.00924083	0.00756832						-0.0482408	0.179497	0.02785
0.336523	-0.00920729	0.00582179						-0.0482538	0.179496	0.02785
0.33771	-0.00924844	0.00582179						-0.0482668	0.179496	0.02785
0.338896	-0.00928958	0.00582179						-0.0482799	0.179496	0.02785
0.340082	-0.00933072	0.00582179						-0.0482742	0.179944	0.02785
0.341268	-0.00937186	0.00582179						-0.0482685	0.180392	0.02785
0.343143	-0.0098006	0.00582179						-0.0482629	0.180841	0.02785
0.346893	-0.0106577	0.00650099						-0.0482615	0.181342	0.0277315
0.348657	-0.0112281	0.00756832						-0.0482658	0.181395	0.0277315
0.348601	-0.0112991	0.00756832						-0.0482701	0.181447	0.0277315
0.348546	-0.0113701	0.00756832						-0.0482744	0.1815	0.0277315
0.34856	-0.0113686	0.00766535						-0.0482735	0.181478	0.0277315
0.348568	-0.0113678	0.00659802						-0.0482726	0.181456	0.0277315
0.348575	-0.011367	0.00640396						-0.0482717	0.181434	0.0277315
0.348573	-0.0113663	0.00630693						-0.0482708	0.181412	0.0277315
0.348569	-0.0113647	0.00669505						-0.0482805	0.181382	0.0277315
0.348567	-0.011364	0.00611287						-0.0482902	0.181353	0.0277315
0.348564	-0.0113591	0.00611287						-0.0482999	0.181323	0.0277315
0.34856	-0.0113541	0.00591882						-0.0483095	0.181293	0.0277315
0.348557	-0.0113492	0.00591882						-0.048296	0.181312	0.0277315
0.348146	-0.0113479	0.00572476						-0.0482824	0.181332	0.0277315
0.347739	-0.0113515	0.00572476						-0.0482688	0.181351	0.0277315
0.347331	-0.0113551	0.00572476						-0.0482553	0.181371	0.0277315
0.346924	-0.0113587	0.00572476						-0.0482486	0.181362	0.0277315
0.347356	-0.0113587	0.00572476						-0.0482419	0.181353	0.0277315
0.347788	-0.0113587	0.00572476						-0.0482352	0.181344	0.0277315
0.34822	-0.0113587	0.00572476						-0.0482285	0.181335	0.0277315
0.348653	-0.0113587	0.00562773						-0.048292	0.181358	0.0277315
0.348657	-0.0113563	0.00562773						-0.0483556	0.18138	0.0277315
0.348662	-0.0113539	0.00562773						-0.0484192	0.181402	0.0277315
0.348666	-0.0113515	0.00562773						-0.0484828	0.181425	0.0277315
0.34867	-0.0113491	0.00562773						-0.0484206	0.181436	0.0277315
0.348672	-0.0113402	0.00562773						-0.0483584	0.181447	0.0277315
0.348674	-0.0113314	0.00562773						-0.0482962	0.181458	0.0277315
0.348675	-0.0113226	0.00562773						-0.0482341	0.181468	0.0277315
0.348677	-0.0113137	0.00562773						-0.0483126	0.181388	0.0277315
0.348666	-0.0113369	0.00562773						-0.0483912	0.181308	0.0277315
0.348654	-0.01136	0.00562773						-0.0484698	0.181228	0.0277315
0.348643	-0.0113832	0.00562773						-0.0485483	0.181148	0.0277315
0.348632	-0.0114064	0.00562773						-0.0486448	0.181185	0.0277315
0.34869	-0.0114029	0.00562773						-0.0487412	0.181223	0.0277315
0.348748	-0.0113995	0.00562773						-0.0488376	0.181261	0.0277315
0.348807	-0.0113961	0.00562773						-0.048934	0.181298	0.0277315
0.348865	-0.0113926	0.00562773						-0.0488526	0.181231	0.0277315
0.348927	-0.0113904	0.00562773						-0.0487711	0.181164	0.0277315
0.348988	-0.0113881	0.00562773						-0.0486897	0.181097	0.0277315
0.34905	-0.0113859	0.00562773						-0.0486083	0.18103	0.0277315
0.349111	-0.0113836	0.00562773						-0.04869	0.181295	0.0277315
0.34908	-0.011394	0.00562773						-0.0487716	0.181559	0.0277315
0.34905	-0.0114044	0.00562773						-0.0488533	0.181823	0.0277315
0.349019	-0.0114147	0.00562773						-0.048935	0.182088	0.0277315
0.348988	-0.0114251	0.00562773						-0.0489016	0.181945	0.0277315
0.348992	-0.0114284	0.00562773						-0.0488681	0.181803	0.0277315
0.348996	-0.0114317	0.00562773						-0.0488347	0.18166	0.0277315
0.349	-0.011435	0.00562773						-0.0488013	0.181518	0.0277315
0.349004	-0.0114383	0.00562773						-0.0486271	0.181615	0.0277315
0.348937	-0.0114427	0.00562773						-0.0482789	0.181808	0.027613
0.34887	-0.0114472	0.00562773						-0.0481047	0.181905	0.027613
0.348803	-0.0114516	0.00562773						-0.0494259	0.188251	0.0346051
0.348736	-0.011456	0.00562773						-0.0498662	0.190366	0.0299832
0.34875	-0.0114524	0.00562773						-0.0500956	0.190382	0.0302202
0.348764	-0.0114488	0.00562773						-0.0505542	0.190414	0.0350791
0.348778	-0.0114451	0.00562773						-0.0508036	0.190522	0.0335385
0.348791	-0.0114415	0.00562773						-0.0508136	0.190568	0.0335385
0.348814	-0.0114432	0.00562773						-0.050865	0.192202	0.0323534
0.348837	-0.011445	0.00562773						-0.0509062	0.193791	0.0311683
0.34886	-0.0114467	0.00562773						-0.0509474	0.195379	0.0311683
0.348883	-0.0114485	0.00562773						-0.0509885	0.196968	0.0318794
0.348895	-0.0114263	0.00562773						-0.0510688	0.197697	0.0342496
0.348908	-0.0114041	0.00562773						-0.0511492	0.198426	0.0342496
0.34892	-0.011382	0.00562773						-0.0512295	0.199155	0.0349606
0.348933	-0.0113598	0.00562773						-0.0520329	0.200452	0.0353162
0.348879	-0.0113252	0.00562773						-0.0525106	0.2017	0.0354347
0.348826	-0.0112905	0.00562773						-0.0529881	0.202949	0.0341311
0.348773	-0.0112559	0.00562773						-0.0542907	0.207353	0.0342496
0.348719	-0.0112212	0.00562773						-0.0547029	0.208931	0.0337755
0.348774	-0.0112371	0.00562773						-0.0551147	0.210509	0.0361457
0.348829	-0.0112529	0.00562773						-0.0555081	0.210294	0.0382789
0.348884	-0.0112687	0.00562773						-0.0557047	0.210187	0.0382789
0.348939	-0.0112845	0.00562773						-0.0559014	0.21008	0.0388715
0.348902	-0.01128	0.00562773						-0.0560427	0.209753	0.0365013
0.348866	-0.0112755	0.00562773						-0.0561133	0.209589	0.0360272
0.34883	-0.011271	0.00562773						-0.0561622	0.209583	0.0355532
0.348794	-0.0112666	0.00562773						-0.0561406	0.20974	0.0355532
0.348776	-0.0112722	0.00562773						-0.0561189	0.209896	0.0355532
0.34874	-0.0112836	0.0062099						-0.0560973	0.210053	0.0356717
0.349198	-0.0112864	0.00659802						-0.0560444	0.209841	0.0356717
0.349673	-0.0112836	0.00640396						-0.0559914	0.209629	0.0355532
0.350149	-0.0112807	0.00630693						-0.0559385	0.209417	0.0355532
0.350182	-0.0113105	0.00669505						-0.0558855	0.209205	0.0355532
0.349739	-0.0113432	0.00611287						-0.0558161	0.209113	0.0355532
0.35142	-0.0115394	0.00659802						-0.0557468	0.209021	0.0354347
0.353987	-0.0116702	0.00543367						-0.0556774	0.20893	0.0353162
0.356554	-0.011801	0.00543367						-0.055608	0.208838	0.0354347
0.359121	-0.0119318	0.00543367						-0.0556937	0.208701	0.0354347
0.361869	-0.0123632	0.00543367						-0.0557793	0.208564	0.0354347
0.367366	-0.0132253	0.00659802						-0.055865	0.208427	0.0354347
0.373166	-0.0141389	0.00727723						-0.0559506	0.20829	0.0353162
0.376218	-0.0146216	0.00727723						-0.0560088	0.208858	0.0353162
0.379269	-0.0151042	0.00727723						-0.056067	0.209427	0.0353162
0.382321	-0.0155867	0.00727723						-0.0561252	0.209996	0.0353162
0.382188	-0.015604	0.00737426						-0.0561834	0.210564	0.0353162
0.382055	-0.0156212	0.00756832						-0.0560516	0.210655	0.0353162
0.381922	-0.0156384	0.00766535						-0.0559198	0.210746	0.0353162
0.381501	-0.0159514	0.00669505						-0.055788	0.210837	0.0353162
0.381406	-0.01605	0.00601585						-0.0556562	0.210927	0.0353162
0.384999	-0.0160484	0.00582179						-0.055722	0.210849	0.0353162
0.386796	-0.0160476	0.00669505						-0.0557878	0.210771	0.0353162
0.388592	-0.0160468	0.00572476						-0.0558536	0.210692	0.0353162
0.394143	-0.0175532	0.00669505						-0.0559194	0.210614	0.0353162
0.396919	-0.0183064	0.00669505						-0.0558664	0.210611	0.0353162
0.402103	-0.0193847	0.0081505						-0.0558134	0.210609	0.0353162
0.404512	-0.0197098	0.0091208						-0.0557604	0.210606	0.0353162
0.40692	-0.0200349	0.0100911						-0.0557074	0.210603	0.0353162
0.408983	-0.0204409	0.0106733						-0.0557197	0.21062	0.0353162
0.407953	-0.0206836	0.0081505						-0.055732	0.210636	0.0353162
0.408675	-0.0208145	0.00708317						-0.0557443	0.210653	0.0353162
0.409036	-0.02088	0.00679208						-0.0557566	0.210669	0.0353162
0.408708	-0.0210012	0.00630693						-0.0557521	0.210741	0.0353162
0.408364	-0.021029	0.00630693						-0.0557475	0.210814	0.0353162
0.410577	-0.021175	0.0062099						-0.0557429	0.210886	0.0353162
0.413135	-0.021293	0.0062099						-0.0557384	0.210958	0.0353162
0.418251	-0.0215291	0.00630693						-0.0557602	0.21096	0.0353162
0.422344	-0.0219649	0.00669505						-0.0557821	0.210962	0.0353162
0.430531	-0.0228364	0.00863565						-0.0558039	0.210964	0.0353162
0.434624	-0.0232721	0.00863565						-0.0558258	0.210965	0.0353162
0.434975	-0.0234805	0.00941189						-0.0559219	0.211049	0.0353162
0.435676	-0.0238973	0.0101881						-0.056018	0.211133	0.0353162
0.436026	-0.0241057	0.0102852						-0.0561141	0.211217	0.0353162
0.43501	-0.0253609	0.00785941						-0.0562103	0.211301	0.0353162
0.434583	-0.0252529	0.00727723						-0.0562651	0.211271	0.0353162
0.43444	-0.0252169	0.0071802						-0.05632	0.21124	0.0353162
0.434992	-0.0250451	0.00766535						-0.0563748	0.211209	0.0353162
0.436751	-0.0246596	0.00679208						-0.0564297	0.211178	0.0353162
0.436857	-0.0247897	0.00679208						-0.0564146	0.211206	0.0353162
0.436963	-0.0249198	0.00679208						-0.0563995	0.211233	0.0353162
0.437068	-0.0250511	0.00669505						-0.0563844	0.21126	0.0353162
0.437066	-0.0250524	0.00669505						-0.0563693	0.211288	0.0353162
0.437065	-0.0250536	0.00669505						-0.0563737	0.211304	0.0353162
0.437064	-0.0250548	0.00669505						-0.0563781	0.211321	0.0353162
0.436711	-0.0250923	0.00669505						-0.0563824	0.211337	0.0353162
0.436358	-0.0251297	0.00669505						-0.0563868	0.211354	0.0353162
0.436006	-0.0251671	0.00669505						-0.0563857	0.211337	0.0353162
0.435653	-0.0252046	0.00669505						-0.0563846	0.211319	0.0353162
0.4357	-0.0252138	0.00669505						-0.0563835	0.211302	0.0353162
0.435746	-0.0252231	0.00669505						-0.0563824	0.211285	0.0353162
0.435793	-0.0252324	0.00669505						-0.0563309	0.211291	0.0351977
0.435839	-0.0252416	0.00669505						-0.0562793	0.211298	0.0351977
0.436015	-0.0252733	0.00669505						-0.0562277	0.211305	0.0351977
0.43619	-0.025305	0.00669505						-0.0561761	0.211311	0.0351977
0.436365	-0.0253367	0.00669505						-0.056091	0.211049	0.0351977
0.436541	-0.0253683	0.00669505						-0.0560058	0.210787	0.0351977
0.436368	-0.025328	0.00669505						-0.0559206	0.210525	0.0351977
0.436196	-0.0252876	0.00669505						-0.0558354	0.210263	0.0351977
0.436024	-0.0252472	0.00669505						-0.0559766	0.210619	0.0351977
0.435851	-0.0252069	0.00669505						-0.0561177	0.210975	0.0351977
0.435818	-0.0252073	0.00669505						-0.0562588	0.21133	0.0351977
0.435786	-0.0252077	0.00669505						-0.0563999	0.211686	0.0351977
0.435753	-0.0252082	0.00669505						-0.0563807	0.211392	0.0351977
0.43572	-0.0252086	0.00669505						-0.0563615	0.211097	0.0351977
0.435841	-0.0252193	0.00669505						-0.0563423	0.210803	0.0351977
0.435963	-0.02523	0.00669505						-0.0563231	0.210509	0.0351977
0.436085	-0.0252407	0.00669505						-0.0562981	0.2108	0.0351977
0.436206	-0.0252513	0.00669505						-0.0562732	0.21109	0.0351977
0.436226	-0.0252534	0.00669505						-0.0562483	0.21138	0.0351977
0.436246	-0.0252554	0.00669505						-0.0562233	0.211671	0.0351977
0.436266	-0.0252574	0.00669505						-0.0562338	0.211698	0.0351977
0.436286	-0.0252595	0.00669505						-0.0562443	0.211725	0.0351977
0.436502	-0.0251087	0.00669505						-0.0562548	0.211752	0.0351977
0.436717	-0.0249579	0.00669505						-0.0562653	0.211779	0.0351977
0.436933	-0.024807	0.00669505						-0.0563746	0.212732	0.0351977
0.437149	-0.0246562	0.00669505						-0.0564839	0.213686	0.0351977
0.437389	-0.0246388	0.00669505						-0.0565933	0.214639	0.0351977
0.437629	-0.0246214	0.00669505						-0.0567026	0.215593	0.0351977
0.43787	-0.0246039	0.00669505						-0.0568342	0.215933	0.0351977
0.43811	-0.0245865	0.00669505						-0.0569658	0.216273	0.0351977
0.438272	-0.0246483	0.00669505						-0.0570974	0.216613	0.0351977
0.438433	-0.0247101	0.00669505						-0.0571769	0.217478	0.0401751
0.438595	-0.0247719	0.00669505						-0.0571508	0.217741	0.0418342
0.438756	-0.0248337	0.00669505						-0.0571248	0.218004	0.0418342
0.438762	-0.024855	0.00669505						-0.0574697	0.218373	0.0413602
0.438769	-0.0248762	0.00669505						-0.0578143	0.218743	0.0413602
0.438775	-0.0248974	0.00669505						-0.0581583	0.219112	0.0413602
0.438782	-0.0249187	0.00669505						-0.0585019	0.219481	0.0400566
0.438693	-0.024925	0.00669505						-0.0587202	0.221429	0.0398196
0.438604	-0.0249313	0.00669505						-0.0589383	0.223377	0.0397011
0.438515	-0.0249376	0.00669505						-0.0591562	0.225326	0.039464
0.438426	-0.0249439	0.00669505						-0.0593409	0.227407	0.0412417
0.438459	-0.02487	0.00669505						-0.0592593	0.227624	0.0413602
0.438491	-0.024796	0.00669505						-0.0592764	0.227441	0.0407676
0.438524	-0.0247221	0.00669505						-0.0592934	0.227259	0.0395825
0.438557	-0.0246481	0.00669505						-0.0593104	0.227076	0.0393455
0.438324	-0.0246434	0.00669505						-0.0598969	0.229518	0.0393455
0.438091	-0.0246386	0.00669505						-0.0604834	0.23196	0.03899
0.437858	-0.0246338	0.00669505						-0.0619256	0.236505	0.0465747
0.437626	-0.0246291	0.00669505						-0.0621947	0.236166	0.0472857
0.437489	-0.0246313	0.00669505						-0.0627328	0.235487	0.0458636
0.437353	-0.0246335	0.00669505						-0.0630291	0.235527	0.0458636
0.437216	-0.0246357	0.00669505						-0.0633255	0.235567	0.0458636
0.43708	-0.0246379	0.00669505						-0.0636218	0.235607	0.0458636
0.437159	-0.0246336	0.00669505						-0.0639424	0.236375	0.0436119
0.437238	-0.0246293	0.00669505						-0.0639504	0.236618	0.0433749
0.437318	-0.0246249	0.00669505						-0.0639541	0.236396	0.0432564
0.437397	-0.0246206	0.00669505						-0.0639578	0.236174	0.0431379
0.43748	-0.0246507	0.00669505						-0.0639615	0.235953	0.0431379
0.437564	-0.0246807	0.00669505						-0.064698	0.235923	0.0426638
0.437647	-0.0247107	0.00669505						-0.0650642	0.236019	0.0424268
0.43773	-0.0247407	0.00669505						-0.0654304	0.236115	0.0424268
0.437757	-0.0246532	0.00669505						-0.0653515	0.235982	0.0424268
0.437783	-0.0245657	0.00669505						-0.0652727	0.235849	0.0424268
0.437809	-0.0244782	0.00669505						-0.0651939	0.235716	0.0424268
0.437835	-0.0243906	0.00650099						-0.0651151	0.235584	0.0423083
0.437815	-0.0244571	0.00650099						-0.0649879	0.235197	0.0423083
0.437776	-0.0245899	0.00659802						-0.0648606	0.234811	0.0423083
0.437757	-0.0246563	0.00650099						-0.0647333	0.234424	0.0423083
0.439712	-0.0248633	0.00650099						-0.0647327	0.234136	0.0421898
0.443622	-0.0252773	0.00640396						-0.0648594	0.234234	0.0421898
0.449852	-0.0261402	0.00756832						-0.0649861	0.234331	0.0421898
0.462678	-0.0281079	0.0173683						-0.0651128	0.234429	0.0421898
0.463955	-0.0290366	0.0119347						-0.0649956	0.234352	0.0421898
0.464594	-0.0295009	0.0119347						-0.0648785	0.234274	0.0420713
0.465233	-0.0299652	0.0117406						-0.0647613	0.234196	0.0420713
0.465503	-0.0295235	0.0113525						-0.0646441	0.234119	0.0420713
0.465638	-0.0293026	0.0110614						-0.0646968	0.234182	0.0420713
0.465704	-0.0290517	0.0114495						-0.0647232	0.234213	0.0425453
0.465634	-0.0290216	0.00980001						-0.0647495	0.234245	0.0420713
0.465494	-0.0289615	0.00902377						-0.0648445	0.234388	0.0420713
0.466535	-0.0290448	0.00892674						-0.0649394	0.234531	0.0419528
0.467575	-0.0291281	0.00882971						-0.0650342	0.234675	0.0419528
0.468615	-0.0292113	0.00882971						-0.0651289	0.234819	0.0418342
0.469656	-0.0292946	0.00882971						-0.0651897	0.23463	0.0418342
0.479357	-0.0305952	0.00902377						-0.0652506	0.23444	0.0418342
0.484211	-0.0312455	0.00902377						-0.0653114	0.234251	0.0418342
0.489721	-0.0322083	0.0111584						-0.0653722	0.234062	0.0418342
0.490376	-0.0325209	0.0119347						-0.0652057	0.233937	0.0418342
0.491034	-0.0328333	0.0122257						-0.0650391	0.233812	0.0418342
0.491694	-0.0331458	0.0122257						-0.0648725	0.233688	0.0418342
0.491961	-0.0332861	0.0124198						-0.0647059	0.233563	0.0418342
0.492229	-0.0333724	0.00989704						-0.0647866	0.233534	0.0418342
0.492229	-0.0333184	0.0189208						-0.0648672	0.233505	0.0418342
0.492229	-0.0332644	0.00863565						-0.0649479	0.233476	0.0418342
0.492229	-0.0332103	0.00824753						-0.0650285	0.233447	0.0418342
0.492786	-0.0332415	0.0081505						-0.0650135	0.23344	0.0418342
0.493344	-0.0332725	0.00795644						-0.0649985	0.233434	0.0418342
0.493901	-0.0333036	0.00785941						-0.0649835	0.233428	0.0418342
0.494459	-0.0333346	0.00785941						-0.0649685	0.233422	0.0418342
0.496796	-0.0334862	0.00785941						-0.0648273	0.233607	0.0418342
0.499134	-0.0336379	0.00785941						-0.0646861	0.233792	0.0418342
0.501473	-0.0337895	0.00776238						-0.064545	0.233977	0.0418342
0.507113	-0.0345046	0.00873268						-0.0644038	0.234162	0.0418342
0.510413	-0.0350679	0.00960595						-0.0645531	0.233998	0.0417157
0.517012	-0.0361947	0.0113525						-0.0647025	0.233834	0.0417157
0.521835	-0.0370768	0.0122257						-0.0648518	0.23367	0.0417157
0.524247	-0.0375179	0.0128079						-0.0650012	0.233505	0.0417157
0.526658	-0.037959	0.0132931						-0.0649828	0.23337	0.0417157
0.526068	-0.0379749	0.0134871						-0.0649644	0.233236	0.0417157
0.525479	-0.0379908	0.013099						-0.064946	0.233101	0.0417157
0.524301	-0.0380225	0.0112555						-0.0649276	0.232966	0.0417157
0.522101	-0.0379759	0.0190178						-0.0648902	0.232924	0.0417157
0.519902	-0.0379294	0.00844159						-0.0648528	0.232882	0.0417157
0.519971	-0.0379295	0.00834456						-0.0648154	0.23284	0.0417157
0.520005	-0.0379295	0.00834456						-0.064778	0.232797	0.0417157
0.52004	-0.0379295	0.00834456						-0.0648223	0.233056	0.0417157
0.520365	-0.0379282	0.00834456						-0.0648666	0.233314	0.0417157
0.520689	-0.0379269	0.00834456						-0.0649108	0.233572	0.0417157
0.521014	-0.0379256	0.00834456						-0.0649551	0.23383	0.0417157
0.521339	-0.0379242	0.00834456						-0.0651128	0.233559	0.0417157
0.520929	-0.0379523	0.00834456						-0.0652706	0.233287	0.0417157
0.520519	-0.0379803	0.00834456						-0.0654283	0.233016	0.0417157
0.520108	-0.0380084	0.00834456						-0.065586	0.232744	0.0417157
0.519698	-0.0380364	0.00834456						-0.0654254	0.233016	0.0417157
0.519496	-0.0380314	0.00834456						-0.0652648	0.233287	0.0417157
0.519294	-0.0380263	0.00834456						-0.0651042	0.233559	0.0417157
0.519092	-0.0380213	0.00834456						-0.0649436	0.233831	0.0417157
0.51889	-0.0380162	0.00834456						-0.0649436	0.234011	0.0417157
0.519015	-0.0380161	0.00834456						-0.0649436	0.234191	0.0417157
0.519141	-0.0380159	0.00834456						-0.0649436	0.234371	0.0417157
0.519267	-0.0380157	0.00834456						-0.0649436	0.234551	0.0417157
0.519392	-0.0380156	0.00834456						-0.0649477	0.234459	0.0417157
0.519506	-0.0380184	0.00834456						-0.0649519	0.234368	0.0417157
0.519621	-0.0380212	0.00824753						-0.064956	0.234276	0.0417157
0.519735	-0.038024	0.00824753						-0.0649602	0.234185	0.0417157
0.519849	-0.0380268	0.00824753						-0.0651251	0.235445	0.0417157
0.519893	-0.038031	0.00824753						-0.0652899	0.236705	0.0417157
0.519938	-0.0380352	0.00824753						-0.0654547	0.237966	0.0417157
0.519983	-0.0380395	0.00824753						-0.0663728	0.243348	0.0462191
0.520027	-0.0380437	0.00824753						-0.0666235	0.244722	0.0462191
0.519892	-0.0380393	0.00824753						-0.0667752	0.244672	0.0462191
0.519757	-0.0380348	0.00824753						-0.0670785	0.244573	0.0484708
0.519622	-0.0380303	0.00824753						-0.0671241	0.246766	0.0484708
0.519487	-0.0380259	0.00824753						-0.0670181	0.249009	0.0471672
0.519499	-0.0380394	0.00824753						-0.0676066	0.250376	0.0459821
0.51951	-0.0380529	0.00824753						-0.0681951	0.251742	0.0461006
0.519521	-0.0380664	0.00824753						-0.0687835	0.253109	0.0453896
0.519533	-0.0380799	0.00824753						-0.0695298	0.254497	0.0477598
0.519527	-0.038064	0.00824753						-0.0698454	0.254539	0.0508411
0.519521	-0.0380481	0.00824753						-0.0700031	0.25456	0.0508411
0.519515	-0.0380322	0.00824753						-0.0698966	0.254542	0.0508411
0.519509	-0.0380163	0.00824753						-0.069577	0.254489	0.0466932
0.519196	-0.0380279	0.00824753						-0.0699968	0.256291	0.0466932
0.518883	-0.0380395	0.00824753						-0.0704165	0.258092	0.0463376
0.51857	-0.0380511	0.00824753						-0.070836	0.259894	0.0463376
0.518257	-0.0380627	0.00824753						-0.0712554	0.261696	0.0465747
0.51835	-0.0380429	0.00824753						-0.0721295	0.264227	0.0520262
0.518442	-0.0380231	0.00824753						-0.0722554	0.264208	0.0525002
0.518535	-0.0380032	0.00824753						-0.0723812	0.264188	0.0525002
0.518628	-0.0379834	0.00824753						-0.072518	0.264389	0.0520262
0.518778	-0.0379899	0.00824753						-0.072529	0.26461	0.0516706
0.518929	-0.0379963	0.00824753						-0.0725399	0.264832	0.0507225
0.519079	-0.0380028	0.00824753						-0.0724146	0.264058	0.0497745
0.51923	-0.0380092	0.00824753						-0.0723464	0.263559	0.0497745
0.519208	-0.03791	0.00824753						-0.0722781	0.263061	0.0497745
0.519186	-0.0378109	0.00824753						-0.0723295	0.263076	0.0497745
0.519163	-0.0377117	0.00824753						-0.0723809	0.26309	0.0495374
0.519141	-0.0376125	0.00824753						-0.0724322	0.263105	0.0495374
0.519137	-0.0375173	0.00824753						-0.0724835	0.263119	0.0495374
0.519132	-0.0374221	0.00824753						-0.0723471	0.263121	0.0495374
0.519128	-0.0373269	0.00824753						-0.0722107	0.263122	0.0495374
0.519123	-0.0372317	0.00824753						-0.0720742	0.263123	0.0495374
0.519067	-0.0371789	0.00824753						-0.0719378	0.263125	0.0495374
0.519011	-0.0371262	0.00824753						-0.0719394	0.263191	0.0495374
0.518955	-0.0370734	0.00824753						-0.0719409	0.263258	0.0495374
0.518899	-0.0370207	0.00824753						-0.0719425	0.263325	0.0495374
0.518729	-0.0370261	0.00824753						-0.0719441	0.263392	0.0494189
0.518559	-0.0370315	0.00824753						-0.0721017	0.263391	0.0494189
0.51839	-0.0370369	0.00824753						-0.0722592	0.26339	0.0494189
0.51822	-0.0370423	0.00824753						-0.0724167	0.263388	0.0494189
0.518202	-0.0370377	0.00824753						-0.0725743	0.263387	0.0494189
0.518184	-0.037033	0.00824753						-0.0723765	0.263329	0.0494189
0.518166	-0.0370284	0.00824753						-0.0721787	0.263271	0.0494189
0.518148	-0.0370237	0.00824753						-0.0719809	0.263213	0.0494189
0.518146	-0.0370216	0.00824753						-0.071783	0.263155	0.0494189
0.518144	-0.0370195	0.00824753						-0.0719541	0.263479	0.0494189
0.518142	-0.0370173	0.00824753						-0.0721251	0.263804	0.0494189
0.51814	-0.0370152	0.00824753						-0.0722961	0.264128	0.0494189
0.518159	-0.0370237	0.00824753						-0.072467	0.264452	0.0494189
0.518178	-0.0370321	0.00824753						-0.072538	0.264744	0.0494189
0.518197	-0.0370406	0.00824753						-0.0726089	0.265037	0.0494189
0.518216	-0.0370491	0.00824753						-0.0726798	0.265329	0.0494189
0.518196	-0.0370423	0.00824753						-0.0727507	0.265621	0.0493004
0.518176	-0.0370356	0.00824753						-0.0727443	0.265359	0.0493004
0.518156	-0.0370288	0.00824753						-0.0727379	0.265097	0.0493004
0.518136	-0.0370221	0.00824753						-0.0727315	0.264835	0.0493004
0.518793	-0.0370132	0.00824753						-0.0727251	0.264573	0.0493004
0.519451	-0.0370043	0.00824753						-0.0724389	0.264824	0.0493004
0.520108	-0.0369954	0.00834456						-0.0721527	0.265074	0.0493004
0.520766	-0.0369865	0.00834456						-0.0718664	0.265325	0.0493004
0.524254	-0.0373103	0.00834456						-0.0715801	0.265576	0.0493004
0.527742	-0.0376341	0.00834456						-0.0715756	0.265603	0.0493004
0.53123	-0.0379579	0.00882971						-0.0715712	0.265629	0.0493004
0.534718	-0.0382817	0.00950892						-0.0715667	0.265656	0.0493004
0.536175	-0.0385258	0.0101881						-0.0715622	0.265683	0.0493004
0.537632	-0.03877	0.0109644						-0.0714837	0.265472	0.0493004
0.539089	-0.0390141	0.0115465						-0.0714052	0.26526	0.0493004
0.540474	-0.0392633	0.0127109						-0.0713267	0.265049	0.0493004
0.540402	-0.0392684	0.013099						-0.0712482	0.264838	0.0493004
0.54033	-0.0392734	0.0132931						-0.071259	0.264922	0.0493004
0.540259	-0.0392785	0.013099						-0.0712698	0.265007	0.0493004
0.540216	-0.0394801	0.0119347						-0.0712805	0.265091	0.0493004
0.540195	-0.0395809	0.0110614						-0.0712913	0.265175	0.0493004
0.542016	-0.0396482	0.00950892						-0.0712994	0.26516	0.0493004
0.54263	-0.039637	0.0091208						-0.0713076	0.265145	0.0493004
0.544594	-0.0401995	0.00902377						-0.0713157	0.26513	0.0493004
0.546558	-0.0407619	0.00902377						-0.0713238	0.265115	0.0493004
0.550902	-0.0419959	0.0167861						-0.0713203	0.265141	0.0493004
0.551728	-0.0422156	0.0119347						-0.0713168	0.265166	0.0493004
0.552518	-0.0423387	0.0112555						-0.0713134	0.265192	0.0493004
0.552707	-0.0423454	0.0108673						-0.0713099	0.265217	0.0493004
0.553114	-0.0423479	0.0101881						-0.0713038	0.265204	0.0493004
0.55355	-0.0423395	0.0104792						-0.0712978	0.265191	0.0493004
0.555849	-0.0428259	0.00970298						-0.0712917	0.265177	0.0493004
0.557929	-0.0433163	0.00980001						-0.0712857	0.265164	0.0493004
0.560009	-0.0438065	0.0100911						-0.0712422	0.265115	0.0493004
0.562089	-0.0442965	0.0105762						-0.0711988	0.265066	0.0493004
0.562743	-0.0444485	0.0169802						-0.0711553	0.265017	0.0493004
0.564052	-0.0447526	0.0125168						-0.0711119	0.264968	0.0493004
0.564707	-0.0449046	0.0133901						-0.0711108	0.26497	0.0493004
0.564544	-0.0449217	0.0124198						-0.0711097	0.264972	0.0493004
0.564381	-0.0449387	0.0119347						-0.0711086	0.264974	0.0493004
0.564218	-0.0449557	0.0113525						-0.0711075	0.264976	0.0493004
0.564055	-0.0449728	0.0107703						-0.0710993	0.264956	0.0493004
0.562798	-0.0449753	0.00980001						-0.0710828	0.264914	0.0487079
0.56217	-0.0449765	0.0193089						-0.0710746	0.264893	0.0482338
0.561541	-0.0449777	0.00931486						-0.0710905	0.264608	0.0471672
0.563098	-0.044696	0.00931486						-0.0711065	0.264322	0.0466932
0.564655	-0.0444142	0.00921783						-0.072004	0.266904	0.0471672
0.567769	-0.0438501	0.0091208						-0.0731219	0.269989	0.0513151
0.567785	-0.0438552	0.0091208						-0.073773	0.270655	0.0548704
0.567817	-0.0438653	0.00902377						-0.0739165	0.27071	0.0538038
0.567833	-0.0438703	0.00902377						-0.0740827	0.272609	0.0538038
0.567854	-0.0438724	0.00902377						-0.0744149	0.276407	0.0529742
0.567874	-0.0438745	0.00902377						-0.0745808	0.278306	0.0526187
0.567894	-0.0438766	0.00902377						-0.0753496	0.281551	0.0532113
0.567914	-0.0438786	0.00902377						-0.075734	0.283174	0.0525002
0.567696	-0.0438873	0.00902377						-0.0761183	0.284797	0.0543964
0.567479	-0.0438959	0.00902377						-0.0765758	0.282916	0.0584257
0.567261	-0.0439046	0.00902377						-0.076493	0.282445	0.0584257
0.567044	-0.0439132	0.00902377						-0.0762576	0.282602	0.0584257
0.567235	-0.0438756	0.00892674						-0.0760222	0.28276	0.0579517
0.567426	-0.0438381	0.00892674						-0.076598	0.284763	0.056174
0.567617	-0.0438005	0.00892674						-0.0774094	0.286608	0.0567666
0.567808	-0.0437629	0.00892674						-0.0782208	0.288454	0.0555815
0.567828	-0.0437971	0.00892674						-0.0793195	0.290636	0.0579517
0.567848	-0.0438312	0.00892674						-0.0796065	0.290971	0.0586628
0.567868	-0.0438654	0.00892674						-0.0802873	0.29182	0.061507
0.567888	-0.0438996	0.00892674						-0.0803944	0.291998	0.0609145
0.567965	-0.0438915	0.00892674						-0.0805015	0.292175	0.06127
0.568043	-0.0438835	0.00892674						-0.0808666	0.292293	0.0586628
0.56812	-0.0438754	0.00892674						-0.0809955	0.292264	0.0591368
0.568198	-0.0438674	0.00892674						-0.0808418	0.292399	0.0579517
0.568102	-0.0439097	0.00892674						-0.0803635	0.292347	0.0575962
0.568006	-0.043952	0.00892674						-0.0799794	0.292241	0.0574776
0.56791	-0.0439944	0.00892674						-0.0795952	0.292135	0.0574776
0.567814	-0.0440367	0.00892674						-0.0792111	0.292029	0.0574776
0.567873	-0.0440388	0.00892674						-0.079305	0.292041	0.0574776
0.567931	-0.044041	0.00892674						-0.0793987	0.292053	0.0574776
0.56799	-0.0440431	0.00892674						-0.0794924	0.292065	0.0574776
0.568048	-0.0440452	0.00892674						-0.0795859	0.292077	0.0574776
0.568053	-0.0440478	0.00892674						-0.0796239	0.291915	0.0575962
0.568059	-0.0440504	0.00892674						-0.0796619	0.291753	0.0575962
0.568064	-0.0440531	0.00892674						-0.0796999	0.291591	0.0575962
0.568069	-0.0440557	0.00892674						-0.0797378	0.29143	0.0575962
0.568016	-0.0440543	0.00892674						-0.0796286	0.292008	0.0575962
0.567962	-0.0440529	0.00892674						-0.0795194	0.292587	0.0575962
0.567909	-0.0440515	0.00892674						-0.0794101	0.293166	0.0575962
0.567855	-0.0440501	0.00892674						-0.0793008	0.293745	0.0575962
0.567872	-0.0440602	0.00892674						-0.0796253	0.29363	0.0575962
0.567888	-0.0440703	0.00892674						-0.0799498	0.293514	0.0575962
0.567905	-0.0440804	0.00892674						-0.0802742	0.293399	0.0575962
0.567921	-0.0440905	0.00892674						-0.0805987	0.293284	0.0575962
0.567934	-0.0440733	0.00892674						-0.0802638	0.293358	0.0574776
0.567946	-0.0440561	0.00892674						-0.0799289	0.293431	0.0574776
0.567959	-0.0440388	0.00892674						-0.079594	0.293504	0.0574776
0.567972	-0.0440216	0.00892674						-0.0792591	0.293578	0.0574776
0.56799	-0.0440195	0.00892674						-0.0792775	0.293525	0.0574776
0.568009	-0.0440175	0.00892674						-0.079296	0.293472	0.0574776
0.568027	-0.0440154	0.00892674						-0.0793145	0.293419	0.0574776
0.568046	-0.0440134	0.00892674						-0.079333	0.293366	0.0574776
0.567866	-0.0440251	0.00892674						-0.0793667	0.293178	0.0574776
0.567687	-0.0440367	0.00892674						-0.0794005	0.29299	0.0574776
0.567508	-0.0440484	0.00892674						-0.0794342	0.292802	0.0574776
0.567328	-0.0440601	0.00892674						-0.0794679	0.292614	0.0574776
0.567371	-0.0440764	0.00892674						-0.0793395	0.292682	0.0574776
0.567415	-0.0440927	0.00892674						-0.0792111	0.292751	0.0574776
0.567458	-0.044109	0.00892674						-0.0790828	0.292819	0.0574776
0.567501	-0.0441253	0.00892674						-0.0789544	0.292887	0.0574776
0.567493	-0.0441489	0.00892674						-0.0791589	0.292903	0.0574776
0.567485	-0.0441724	0.00892674						-0.0793634	0.292919	0.0574776
0.567477	-0.0441959	0.00892674						-0.0795679	0.292935	0.0574776
0.567469	-0.0442194	0.00892674						-0.0797723	0.292951	0.0574776
0.567883	-0.0441859	0.00892674						-0.0797191	0.292895	0.0574776
0.568296	-0.0441525	0.00892674						-0.0796658	0.29284	0.0574776
0.56871	-0.044119	0.00892674						-0.0796125	0.292784	0.0574776
0.569124	-0.0440856	0.00892674						-0.0795592	0.292729	0.0574776
0.571826	-0.0444848	0.00892674						-0.0796223	0.292526	0.0574776
0.574529	-0.0448841	0.00892674						-0.0796854	0.292323	0.0574776
0.577232	-0.0452833	0.00892674						-0.0797486	0.292121	0.0574776
0.579341	-0.0456683	0.0110614						-0.0798117	0.291918	0.0574776
0.579043	-0.0456612	0.0117406						-0.0796849	0.291654	0.0574776
0.578746	-0.045654	0.0117406						-0.079558	0.29139	0.0574776
0.57935	-0.0456595	0.0105762						-0.0794312	0.291125	0.0574776
0.579501	-0.0456533	0.00960595						-0.0793043	0.290861	0.0574776
0.579451	-0.0456453	0.00902377						-0.0794654	0.290878	0.0574776
0.579401	-0.0456373	0.00892674						-0.0796265	0.290895	0.0574776
0.579351	-0.0456293	0.00892674						-0.0797875	0.290912	0.0574776
0.581085	-0.0459697	0.00873268						-0.0799485	0.290929	0.0574776
0.582819	-0.04631	0.00873268						-0.0799464	0.290853	0.0574776
0.584554	-0.0466502	0.00873268						-0.0799443	0.290777	0.0574776
0.586288	-0.0469903	0.00960595						-0.0799422	0.290702	0.0574776
0.586679	-0.0471521	0.00950892						-0.07994	0.290626	0.0574776
0.58746	-0.0474757	0.0111584						-0.0799402	0.290633	0.0574776
0.587852	-0.0476375	0.0119347						-0.0799403	0.290641	0.0574776
0.588267	-0.047719	0.0124198						-0.0799405	0.290648	0.0574776
0.588683	-0.0478004	0.0126139						-0.0799406	0.290655	0.0574776
0.589099	-0.0478818	0.0124198						-0.0799787	0.290639	0.0574776
0.589506	-0.0479716	0.0115465						-0.0800169	0.290622	0.0574776
0.589498	-0.0479799	0.0109644						-0.080055	0.290605	0.0574776
0.589481	-0.0479965	0.0101881						-0.0800931	0.290589	0.0574776
0.591025	-0.0481662	0.00999407						-0.0801336	0.290611	0.0574776
0.594115	-0.0485054	0.00999407						-0.0801741	0.290634	0.0574776
0.595661	-0.0486749	0.0105762						-0.0802145	0.290657	0.0574776
0.597531	-0.048927	0.0105762						-0.0802416	0.290807	0.0573591
0.603141	-0.0496828	0.0122257						-0.0802282	0.290934	0.0573591
0.603218	-0.0496826	0.0122257						-0.0802148	0.291062	0.0573591
0.603295	-0.0496823	0.0125168						-0.0802015	0.291189	0.0573591
0.603448	-0.0496817	0.0115465						-0.0801928	0.291113	0.0573591
0.603564	-0.0495867	0.0114495						-0.0801841	0.291036	0.0573591
0.603795	-0.0493968	0.0103822						-0.0801755	0.29096	0.0573591
0.603911	-0.0493018	0.0103822						-0.0801668	0.290884	0.0573591
0.603722	-0.0493422	0.0103822						-0.0803779	0.292104	0.0573591
0.603533	-0.0493825	0.0103822						-0.080589	0.293325	0.0573591
0.603344	-0.0494228	0.0103822						-0.0807999	0.294546	0.0573591
0.60306	-0.0494642	0.0101881						-0.0810107	0.295767	0.0573591
0.602965	-0.0494653	0.0101881						-0.0812287	0.296999	0.0585442
0.60287	-0.0494664	0.0100911						-0.0821811	0.300778	0.0650623
0.602775	-0.0494675	0.0100911						-0.0824819	0.300861	0.0643513
0.602785	-0.0494773	0.0100911						-0.0824319	0.301599	0.0632847
0.602795	-0.0494872	0.0100911						-0.0831464	0.307649	0.0626921
0.602805	-0.0494971	0.0100911						-0.0840108	0.311486	0.0632847
0.602814	-0.0495069	0.0100911						-0.0840478	0.311482	0.0656549
0.602804	-0.0495073	0.0100911						-0.084122	0.311474	0.0680251
0.602794	-0.0495076	0.0100911						-0.0846027	0.314388	0.0661289
0.602784	-0.0495079	0.0100911						-0.0850989	0.316459	0.0655364
0.602774	-0.0495083	0.0100911						-0.0855951	0.31853	0.0657734
0.602731	-0.0495044	0.0100911						-0.0866575	0.321518	0.0707508
0.602687	-0.0495005	0.0100911						-0.0869406	0.321976	0.0600849
0.602599	-0.0494927	0.00999407						-0.0872236	0.322435	0.07241
0.602619	-0.049494	0.00999407						-0.0875185	0.321496	0.073121
0.602638	-0.0494954	0.00999407						-0.087813	0.320557	0.072647
0.602657	-0.0494967	0.00999407						-0.0877854	0.320949	0.0733581
0.602677	-0.049498	0.00999407						-0.0877302	0.321731	0.0716989
0.602703	-0.0495062	0.00999407						-0.0877025	0.322123	0.0714619
0.602729	-0.0495145	0.00999407						-0.0876346	0.321921	0.0712249
0.602755	-0.0495227	0.00999407						-0.0874986	0.321519	0.0707508
0.602781	-0.0495309	0.00999407						-0.0874306	0.321317	0.0705138
0.602757	-0.0494558	0.00999407						-0.087508	0.321185	0.0703953
0.602734	-0.0493807	0.00999407						-0.0875854	0.321053	0.0702768
0.602711	-0.0493055	0.00999407						-0.0877399	0.320789	0.0701583
0.602688	-0.0492304	0.00999407						-0.087538	0.3205	0.0700398
0.602405	-0.0492626	0.00999407						-0.0874369	0.320356	0.0707508
0.602123	-0.0492948	0.00999407						-0.0873359	0.320212	0.0699213
0.601841	-0.0493271	0.00999407						-0.0876275	0.320253	0.0698027
0.601559	-0.0493593	0.00999407						-0.0877734	0.320273	0.0698027
0.601552	-0.049347	0.00999407						-0.0879192	0.320293	0.0698027
0.601546	-0.0493347	0.00999407						-0.0877925	0.320271	0.0698027
0.601539	-0.0493223	0.00999407						-0.0876659	0.320249	0.0698027
0.601532	-0.04931	0.00999407						-0.0875392	0.320227	0.0698027
0.601712	-0.0493096	0.00999407						-0.0874125	0.320206	0.0698027
0.601893	-0.0493092	0.00999407						-0.0873856	0.320197	0.0696842
0.602073	-0.0493088	0.00999407						-0.0873587	0.320189	0.0696842
0.602254	-0.0493084	0.00999407						-0.0873317	0.32018	0.0696842
0.602227	-0.0493038	0.00999407						-0.0873048	0.320172	0.0696842
0.602201	-0.0492992	0.00999407						-0.087386	0.320122	0.0696842
0.602174	-0.0492946	0.00999407						-0.0874672	0.320072	0.0696842
0.602147	-0.04929	0.00999407						-0.0875484	0.320022	0.0696842
0.602136	-0.0493115	0.00999407						-0.0875892	0.319957	0.0695657
0.602125	-0.049333	0.00999407						-0.0875487	0.319941	0.0695657
0.602113	-0.0493545	0.00999407						-0.0875082	0.319925	0.0695657
0.602102	-0.049376	0.00999407						-0.0874676	0.319909	0.0695657
0.60211	-0.0493855	0.00999407						-0.0874812	0.320161	0.0695657
0.602119	-0.049395	0.00999407						-0.0874947	0.320413	0.0695657
0.602127	-0.0494044	0.00999407						-0.0875081	0.320666	0.0695657
0.602136	-0.0494139	0.00999407						-0.0875214	0.320919	0.0695657
0.602139	-0.0494036	0.00999407						-0.0875245	0.321032	0.0695657
0.602143	-0.0493933	0.00999407						-0.0875277	0.321146	0.0695657
0.602146	-0.049383	0.00999407						-0.0875308	0.321259	0.0695657
0.60215	-0.0493726	0.00999407						-0.0875339	0.321373	0.0695657
0.602152	-0.0493739	0.00999407						-0.0875828	0.321402	0.0695657
0.602154	-0.0493751	0.00999407						-0.0876317	0.321431	0.0695657
0.602157	-0.0493764	0.00999407						-0.0876805	0.32146	0.0695657
0.602159	-0.0493776	0.00999407						-0.0877294	0.321489	0.0695657
0.602127	-0.0493739	0.00999407						-0.087658	0.321418	0.0695657
0.602096	-0.0493701	0.00999407						-0.0875866	0.321348	0.0695657
0.602064	-0.0493664	0.00999407						-0.0875152	0.321277	0.0695657
0.602032	-0.0493627	0.00999407						-0.0874437	0.321206	0.0695657
0.603208	-0.0495345	0.00999407						-0.0875193	0.321266	0.0695657
0.604385	-0.0497062	0.00999407						-0.0875948	0.321326	0.0695657
0.605561	-0.049878	0.00999407						-0.0876704	0.321387	0.0695657
0.606738	-0.0500497	0.00999407						-0.0877459	0.321447	0.0695657
0.608332	-0.0503829	0.00999407						-0.0876917	0.32147	0.0695657
0.609926	-0.0507161	0.00999407						-0.0876376	0.321493	0.0695657
0.61152	-0.0510493	0.00999407						-0.0875834	0.321517	0.0695657
0.612974	-0.0514004	0.0125168						-0.0875292	0.32154	0.0695657
0.612835	-0.0514182	0.0121287						-0.0874942	0.321547	0.0695657
0.612695	-0.051436	0.0121287						-0.0874591	0.321555	0.0695657
0.613402	-0.0515214	0.0113525						-0.0874241	0.321563	0.0695657
0.613825	-0.0515552	0.0103822						-0.0873891	0.32157	0.0695657
0.614248	-0.051589	0.0100911						-0.0873767	0.321545	0.0695657
0.616051	-0.0519621	0.00970298						-0.0873644	0.321519	0.0695657
0.616952	-0.0521486	0.0105762						-0.0873521	0.321493	0.0695657
0.617854	-0.0523351	0.00970298						-0.0873398	0.321467	0.0695657
0.621725	-0.0532458	0.0104792						-0.0873501	0.321584	0.0695657
0.625597	-0.0541563	0.0114495						-0.0873603	0.321701	0.0695657
0.62543	-0.0541693	0.0116436						-0.0873706	0.321818	0.0695657
0.625096	-0.0541953	0.0116436						-0.0873809	0.321935	0.0695657
0.62493	-0.0542083	0.0114495						-0.0873687	0.321919	0.0695657
0.624499	-0.0541874	0.0112555						-0.0873565	0.321902	0.0695657
0.624068	-0.0541665	0.0111584						-0.0873443	0.321886	0.0695657
0.623637	-0.0541456	0.0109644						-0.0873321	0.32187	0.0695657
0.623206	-0.0541246	0.0109644						-0.087342	0.321824	0.0695657
0.622918	-0.0541132	0.0109644						-0.087352	0.321778	0.0695657
0.62263	-0.0541018	0.0109644						-0.087362	0.321732	0.0695657
0.622343	-0.0540904	0.0109644						-0.0872717	0.32188	0.0694472
0.622055	-0.054079	0.0109644						-0.0871713	0.322075	0.0694472
0.624706	-0.0542785	0.0109644						-0.087071	0.322269	0.0694472
0.627357	-0.0544779	0.0109644						-0.0869706	0.322463	0.0694472
0.630008	-0.0546772	0.0115465						-0.0873938	0.323914	0.0693287
0.632659	-0.0548764	0.0115465						-0.087817	0.325365	0.0694472
0.633143	-0.0553905	0.0119347						-0.0886631	0.328268	0.0597293
0.634598	-0.0569328	0.0127109						-0.0890109	0.328237	0.0735951
0.634669	-0.0569341	0.0127109						-0.0893586	0.328206	0.0747802
0.634811	-0.0569367	0.0125168						-0.0900541	0.328145	0.0771504
0.634883	-0.056938	0.0125168						-0.0898583	0.328156	0.0769134
0.634442	-0.056933	0.0111584						-0.0896624	0.328167	0.0764393
0.633119	-0.0569182	0.0103822						-0.0894665	0.328178	0.0759653
0.636328	-0.0571663	0.0103822						-0.0896853	0.329883	0.0757283
0.642747	-0.0576623	0.0107703						-0.0901001	0.331577	0.0752542
0.646988	-0.0584101	0.0120317						-0.0915867	0.335563	0.0746617
0.64802	-0.05891	0.0122257						-0.0922437	0.336161	0.0746617
0.648159	-0.0588591	0.0121287						-0.0935576	0.337359	0.0780985
0.648298	-0.0588081	0.0124198						-0.0936285	0.337021	0.0805872
0.648438	-0.0587568	0.0124198						-0.0936994	0.336683	0.0811798
0.648577	-0.0587054	0.0114495						-0.0937703	0.336346	0.0811798
0.64821	-0.0584471	0.0114495						-0.0938412	0.336008	0.0799947
0.648027	-0.0583179	0.0105762						-0.0939742	0.336855	0.0797576
0.647843	-0.0581888	0.0104792						-0.0943734	0.339397	0.0785725
0.647875	-0.0581539	0.0104792						-0.0946539	0.340662	0.0789281
0.647906	-0.0581191	0.0104792						-0.0952148	0.343194	0.0817723
0.647938	-0.0580842	0.0104792						-0.095687	0.345131	0.0861572
0.64797	-0.0580494	0.0104792						-0.0958788	0.345801	0.0875793
0.648052	-0.0580321	0.0104792						-0.0962623	0.347143	0.0875793
0.648135	-0.0580148	0.0104792						-0.0960142	0.346986	0.0866313
0.648217	-0.0579975	0.0104792						-0.0955177	0.346673	0.0844981
0.6483	-0.0579802	0.0104792						-0.0951131	0.346679	0.0831944
0.648269	-0.0579874	0.0104792						-0.0949568	0.346841	0.0829574
0.648238	-0.0579947	0.0104792						-0.0946442	0.347165	0.0822464
0.648208	-0.0580019	0.0104792						-0.0950904	0.346657	0.0828389
0.648177	-0.0580091	0.0104792						-0.0952391	0.346489	0.0815353
0.648364	-0.058009	0.0104792						-0.0951474	0.346564	0.0814168
0.64855	-0.0580088	0.0104792						-0.0950557	0.346638	0.0815353
0.648737	-0.0580087	0.0104792						-0.0949639	0.346713	0.0814168
0.648924	-0.0580086	0.0104792						-0.0948722	0.346788	0.0814168
0.648744	-0.0580113	0.0104792						-0.0951086	0.34671	0.0814168
0.648565	-0.0580141	0.0105762						-0.0955813	0.346556	0.0814168
0.648385	-0.0580168	0.0105762						-0.0958239	0.346785	0.0811798
0.648205	-0.0580196	0.0105762						-0.09583	0.347092	0.0811798
0.648224	-0.0579982	0.0105762						-0.0958361	0.347398	0.0811798
0.648243	-0.0579768	0.0105762						-0.0958422	0.347705	0.0811798
0.648262	-0.0579554	0.0105762						-0.0957356	0.34734	0.0811798
0.648281	-0.0579341	0.0105762						-0.0956289	0.346976	0.0811798
0.648275	-0.0579553	0.0105762						-0.0955221	0.346611	0.0811798
0.648269	-0.0579765	0.0105762						-0.0954153	0.346247	0.0811798
0.648263	-0.0579978	0.0105762						-0.0954632	0.346286	0.0811798
0.648257	-0.058019	0.0105762						-0.095511	0.346325	0.0811798
0.648224	-0.0580015	0.0105762						-0.0956067	0.346403	0.0810613
0.648191	-0.0579839	0.0105762						-0.0956955	0.346542	0.0810613
0.648159	-0.0579663	0.0105762						-0.0957844	0.34668	0.0810613
0.648126	-0.0579488	0.0105762						-0.0958733	0.346818	0.0810613
0.648154	-0.0579896	0.0105762						-0.0959621	0.346957	0.0810613
0.648182	-0.0580305	0.0105762						-0.0959127	0.346884	0.0810613
0.64821	-0.0580713	0.0105762						-0.0958632	0.346811	0.0810613
0.648238	-0.0581122	0.0105762						-0.0958138	0.346738	0.0810613
0.648341	-0.0580871	0.0105762						-0.0957643	0.346666	0.0810613
0.648443	-0.058062	0.0105762						-0.0958021	0.346682	0.0810613
0.648546	-0.0580369	0.0105762						-0.0958399	0.346698	0.0810613
0.648648	-0.0580118	0.0105762						-0.0958776	0.346714	0.0810613
0.648476	-0.0580176	0.0105762						-0.0959153	0.346731	0.0810613
0.648303	-0.0580234	0.0105762						-0.0960443	0.346845	0.0810613
0.648131	-0.0580291	0.0105762						-0.0961733	0.346959	0.0810613
0.647958	-0.0580349	0.0105762						-0.0963022	0.347073	0.0810613
0.647802	-0.0580335	0.0105762						-0.0964312	0.347187	0.0810613
0.647645	-0.0580322	0.0105762						-0.0963387	0.347082	0.0810613
0.647489	-0.0580308	0.0105762						-0.0962462	0.346978	0.0810613
0.647332	-0.0580294	0.0105762						-0.0961537	0.346873	0.0810613
0.647304	-0.0580052	0.0105762						-0.0960612	0.346769	0.0810613
0.647277	-0.0579811	0.0105762						-0.0961647	0.346867	0.0810613
0.647249	-0.0579569	0.0105762						-0.0963715	0.347065	0.0809427
0.647221	-0.0579327	0.0105762						-0.0964748	0.347164	0.0809427
0.647228	-0.0579468	0.0105762						-0.0964142	0.347059	0.0809427
0.647235	-0.0579609	0.0105762						-0.0963536	0.346953	0.0809427
0.647242	-0.057975	0.0105762						-0.096293	0.346848	0.0809427
0.647248	-0.057989	0.0105762						-0.0962324	0.346743	0.0809427
0.647271	-0.057993	0.0105762						-0.0962283	0.34698	0.0809427
0.647294	-0.057997	0.0105762						-0.0962243	0.347218	0.0809427
0.647318	-0.0580009	0.0105762						-0.0962202	0.347456	0.0809427
0.647341	-0.0580049	0.0105762						-0.0962161	0.347694	0.0809427
0.647464	-0.0579985	0.0105762						-0.0962089	0.347691	0.0809427
0.647587	-0.0579921	0.0105762						-0.0962018	0.347688	0.0809427
0.64771	-0.0579857	0.0105762						-0.0961946	0.347685	0.0809427
0.647833	-0.0579793	0.0105762						-0.0961874	0.347681	0.0809427
0.64792	-0.0579741	0.0105762						-0.0962331	0.347597	0.0809427
0.648007	-0.0579688	0.0105762						-0.0962788	0.347512	0.0809427
0.648095	-0.0579635	0.0105762						-0.0963245	0.347427	0.0809427
0.648182	-0.0579582	0.0105762						-0.0963702	0.347343	0.0809427
0.648211	-0.0579805	0.0105762						-0.0963042	0.347285	0.0809427
0.648241	-0.0580028	0.0105762						-0.0962381	0.347226	0.0809427
0.64827	-0.0580251	0.0105762						-0.0961721	0.347168	0.0809427
0.6483	-0.0580473	0.0105762						-0.0961061	0.34711	0.0809427
0.648296	-0.0580171	0.0105762						-0.0961081	0.347183	0.0809427
0.648292	-0.0579868	0.0105762						-0.0961102	0.347255	0.0809427
0.648288	-0.0579565	0.0105762						-0.0961123	0.347327	0.0809427
0.648284	-0.0579262	0.0105762						-0.0961144	0.3474	0.0809427
0.650128	-0.0582735	0.0105762						-0.096125	0.34745	0.0809427
0.651973	-0.0586208	0.0105762						-0.0961357	0.3475	0.0809427
0.653818	-0.058968	0.0105762						-0.0961463	0.34755	0.0809427
0.655663	-0.0593153	0.0104792						-0.0961569	0.3476	0.0809427
0.656371	-0.0596283	0.0115465						-0.0960785	0.348745	0.0809427
0.657078	-0.0599413	0.0115465						-0.0960001	0.349891	0.0809427
0.657786	-0.0602543	0.0134871						-0.0958431	0.352183	0.0807057
0.658494	-0.0605672	0.0134871						-0.0966388	0.353331	0.0809427
0.658576	-0.0604735	0.013099						-0.0991883	0.35685	0.088883
0.658659	-0.0603798	0.013099						-0.0993512	0.356924	0.0908976
0.658741	-0.0602861	0.013002						-0.0996769	0.357071	0.0918457
0.658824	-0.0601924	0.013002						-0.0993934	0.357356	0.0916087
0.658813	-0.0601898	0.0124198						-0.0988262	0.357928	0.0899496
0.658803	-0.0601873	0.0122257						-0.0985426	0.358213	0.08912
0.658792	-0.0601847	0.0121287						-0.0990425	0.360929	0.0886459
0.658782	-0.0601821	0.0119347						-0.0992925	0.362288	0.089594
0.658894	-0.0602181	0.0118376						-0.0995424	0.363646	0.089831
0.659006	-0.0602542	0.0118376						-0.0997801	0.364051	0.0930308
0.659118	-0.0602902	0.0118376						-0.100018	0.364457	0.0831944
0.65923	-0.0603262	0.0118376						-0.100255	0.364862	0.0963491
0.665078	-0.0611895	0.0114495						-0.100488	0.365335	0.0967047
0.668004	-0.0616211	0.0112555						-0.100483	0.365401	0.0961121
0.67093	-0.0620525	0.0112555						-0.100477	0.365467	0.0963491
0.671138	-0.0623378	0.0124198						-0.101519	0.369766	0.0925568
0.671346	-0.0626231	0.0122257						-0.101867	0.371176	0.0923198
0.671555	-0.0629083	0.0126139						-0.102489	0.372101	0.0929123
0.671801	-0.0632231	0.0125168						-0.10311	0.373026	0.094453
0.671838	-0.0632528	0.0125168						-0.103732	0.373951	0.0849721
0.671913	-0.063312	0.0116436						-0.104353	0.374876	0.0996674
0.6736	-0.0640656	0.0105762						-0.104526	0.37538	0.103815
0.674918	-0.0642816	0.0105762						-0.104583	0.375548	0.103104
0.676236	-0.0644977	0.0105762						-0.104657	0.376458	0.101445
0.677554	-0.0647137	0.0109644						-0.104682	0.376762	0.101327
0.679782	-0.0649331	0.013002						-0.104656	0.376528	0.101327
0.680525	-0.0650063	0.0134871						-0.104577	0.375828	0.10026
0.680521	-0.0651218	0.0134871						-0.104585	0.375782	0.0999044
0.680514	-0.0653528	0.0134871						-0.104594	0.375736	0.0997859
0.680431	-0.0654981	0.013099						-0.104602	0.37569	0.0996674
0.680271	-0.065558	0.0133901						-0.104605	0.375711	0.0995489
0.680472	-0.0655961	0.0122257						-0.104595	0.375844	0.0994304
0.680612	-0.0656002	0.0121287						-0.104589	0.37591	0.0994304
0.680752	-0.0656043	0.0125168						-0.104571	0.37591	0.0994304
0.680735	-0.0654398	0.0119347						-0.104552	0.37591	0.0994304
0.680717	-0.0652753	0.0119347						-0.104534	0.375909	0.0993119
0.6807	-0.0651109	0.0119347						-0.104515	0.375909	0.0993119
0.680683	-0.0649464	0.0118376						-0.104616	0.375674	0.0993119
0.680695	-0.0649471	0.0118376						-0.104716	0.37544	0.0993119
0.680708	-0.0649477	0.0118376						-0.104816	0.375205	0.0993119
0.680721	-0.0649484	0.0118376						-0.104916	0.374971	0.0993119
0.680733	-0.0649491	0.0118376						-0.104779	0.375577	0.0991934
0.680565	-0.0649692	0.0118376						-0.104642	0.376183	0.0991934
0.680396	-0.0649893	0.0118376						-0.104505	0.376789	0.0991934
0.680228	-0.0650094	0.0118376						-0.104368	0.377395	0.0991934
0.680059	-0.0650295	0.0118376						-0.104436	0.377459	0.0991934
0.680129	-0.0650218	0.0118376						-0.104504	0.377524	0.0991934
0.6802	-0.0650141	0.0118376						-0.104572	0.377589	0.0991934
0.68027	-0.0650063	0.0118376						-0.104639	0.377655	0.0991934
0.68034	-0.0649986	0.0118376						-0.104606	0.377548	0.0991934
0.680362	-0.0650001	0.0118376						-0.104573	0.377442	0.0991934
0.680383	-0.0650015	0.0118376						-0.104508	0.37723	0.0990749
0.680405	-0.065003	0.0118376						-0.104543	0.377193	0.0990749
0.680427	-0.0650044	0.0118376						-0.104579	0.377156	0.0990749
0.680431	-0.0650038	0.0118376						-0.104614	0.37712	0.0990749
0.680435	-0.0650033	0.0118376						-0.10465	0.377083	0.0990749
0.680439	-0.0650027	0.0118376						-0.104721	0.376968	0.0990749
0.680442	-0.0650022	0.0118376						-0.104793	0.376852	0.0990749
0.680462	-0.0650144	0.0118376						-0.104864	0.376737	0.0990749
0.680481	-0.0650266	0.0118376						-0.104936	0.376623	0.0990749
0.6805	-0.0650388	0.0118376						-0.104863	0.376948	0.0990749
0.680519	-0.065051	0.0118376						-0.10479	0.377272	0.0990749
0.680664	-0.0650479	0.0118376						-0.104718	0.377597	0.0990749
0.68081	-0.0650448	0.0118376						-0.104645	0.377923	0.0990749
0.680955	-0.0650418	0.0118376						-0.104553	0.377929	0.0990749
0.681101	-0.0650387	0.0118376						-0.104462	0.377936	0.0990749
0.681119	-0.0651665	0.0118376						-0.10437	0.377943	0.0990749
0.681137	-0.0652943	0.0118376						-0.104279	0.37795	0.0990749
0.681155	-0.065422	0.0118376						-0.104341	0.377924	0.0989564
0.681173	-0.0655498	0.0118376						-0.104404	0.377897	0.0989564
0.680989	-0.0654998	0.0118376						-0.104467	0.377871	0.0989564
0.680805	-0.0654498	0.0118376						-0.10453	0.377844	0.0989564
0.68062	-0.0653998	0.0118376						-0.104481	0.377836	0.0989564
0.680436	-0.0653498	0.0118376						-0.104431	0.377828	0.0989564
0.680402	-0.0653462	0.0118376						-0.104382	0.37782	0.0989564
0.680368	-0.0653427	0.0118376						-0.104333	0.377812	0.0989564
0.680334	-0.0653391	0.0118376						-0.104371	0.377815	0.0989564
0.680299	-0.0653355	0.0118376						-0.104409	0.377817	0.0989564
0.680295	-0.0653245	0.0118376						-0.104447	0.37782	0.0989564
0.68029	-0.0653135	0.0118376						-0.104485	0.377823	0.0989564
0.680285	-0.0653025	0.0118376						-0.104482	0.377819	0.0989564
0.68028	-0.0652914	0.0118376						-0.104478	0.377814	0.0989564
0.680038	-0.0652995	0.0118376						-0.104475	0.37781	0.0989564
0.679795	-0.0653075	0.0118376						-0.104472	0.377806	0.0989564
0.679553	-0.0653156	0.0118376						-0.104444	0.377808	0.0989564
0.67931	-0.0653236	0.0118376						-0.104416	0.37781	0.0989564
0.679547	-0.0653238	0.0118376						-0.104388	0.377812	0.0989564
0.679783	-0.0653239	0.0118376						-0.10436	0.377814	0.0989564
0.680019	-0.0653241	0.0118376						-0.104336	0.377808	0.0989564
0.680256	-0.0653242	0.0118376						-0.104312	0.377802	0.0989564
0.680104	-0.0653731	0.0118376						-0.104288	0.377796	0.0989564
0.679952	-0.065422	0.0118376						-0.104264	0.37779	0.0989564
0.6798	-0.0654709	0.0118376						-0.104255	0.377814	0.0989564
0.679648	-0.0655198	0.0118376						-0.104238	0.377862	0.0988378
0.679746	-0.0655335	0.0118376						-0.10423	0.377885	0.0988378
0.679845	-0.0655471	0.0118376						-0.104236	0.377873	0.0988378
0.679943	-0.0655608	0.0118376						-0.104243	0.377861	0.0988378
0.680041	-0.0655745	0.0118376						-0.10425	0.377848	0.0988378
0.680046	-0.0655726	0.0118376						-0.104257	0.377836	0.0988378
0.68005	-0.0655707	0.0118376						-0.104167	0.377685	0.0988378
0.680055	-0.0655689	0.0118376						-0.104078	0.377534	0.0988378
0.680059	-0.065567	0.0118376						-0.103989	0.377383	0.0988378
0.680041	-0.065573	0.0118376						-0.1039	0.377232	0.0988378
0.680024	-0.065579	0.0118376						-0.103948	0.377251	0.0988378
0.680006	-0.065585	0.0118376						-0.103996	0.37727	0.0988378
0.679988	-0.065591	0.0118376						-0.104044	0.377289	0.0988378
0.679969	-0.0655265	0.0118376						-0.10463	0.379485	0.0964676
0.679949	-0.0654621	0.0118376						-0.105232	0.381138	0.095164
0.679929	-0.0653977	0.0118376						-0.105655	0.382064	0.0968232
0.679909	-0.0653333	0.0118376						-0.106492	0.383996	0.108319
0.680653	-0.0652469	0.0118376						-0.106487	0.384035	0.108319
0.681397	-0.0651605	0.0118376						-0.106609	0.384783	0.117681
0.682142	-0.0650742	0.0118376						-0.106735	0.385493	0.104526
0.682886	-0.0649878	0.0118376						-0.106861	0.386203	0.103341
0.684537	-0.065475	0.0118376						-0.106986	0.386913	0.102156
0.686189	-0.065962	0.0118376						-0.107559	0.388059	0.100971
0.68784	-0.0664486	0.0118376						-0.108132	0.389204	0.102512
0.689492	-0.0669349	0.0118376						-0.108705	0.39035	0.102156
0.689953	-0.0670525	0.0124198						-0.109278	0.391495	0.107371
0.690416	-0.0671701	0.0124198						-0.109329	0.391775	0.110689
0.690879	-0.0672877	0.0126139						-0.10938	0.392054	0.112704
0.691344	-0.0674053	0.0126139						-0.109432	0.392334	0.113059
0.69173	-0.0674034	0.0124198						-0.109651	0.393053	0.108674
0.692116	-0.0674015	0.0125168						-0.110415	0.396086	0.107845
0.692502	-0.0673995	0.0119347						-0.111179	0.399118	0.108674
0.692889	-0.0673976	0.0119347						-0.111838	0.398752	0.1178
0.696203	-0.0673178	0.0115465						-0.112252	0.398927	0.121473
0.697308	-0.0672911	0.0115465						-0.112129	0.399197	0.12017
0.698256	-0.0677256	0.0125168						-0.112312	0.398671	0.117563
0.699204	-0.06816	0.0125168						-0.112465	0.398274	0.117088
0.700152	-0.0685943	0.0124198						-0.112618	0.397876	0.116733
0.701101	-0.0690287	0.0134871						-0.112758	0.398222	0.11614
0.701698	-0.0688748	0.0134871						-0.112897	0.398567	0.115903
0.702296	-0.0687209	0.0138753						-0.113037	0.398912	0.115666
0.702893	-0.068567	0.0144574						-0.113177	0.399258	0.115429
0.703491	-0.0684131	0.0144574						-0.113071	0.399432	0.115429
0.703455	-0.068394	0.0143604						-0.112965	0.399607	0.115192
0.703419	-0.0683749	0.0143604						-0.112859	0.399782	0.115192
0.703383	-0.0683558	0.0133901						-0.112753	0.399957	0.115192
0.703347	-0.0683366	0.0133901						-0.11253	0.399793	0.114955
0.705224	-0.068455	0.0133901						-0.112456	0.399739	0.114955
0.707101	-0.0685734	0.0133901						-0.112577	0.399748	0.114955
0.708978	-0.0686917	0.0124198						-0.112819	0.399766	0.114955
0.710856	-0.06881	0.0124198						-0.112939	0.399775	0.114837
0.711105	-0.0691758	0.0124198						-0.112953	0.399739	0.114837
0.711353	-0.0695416	0.0133901						-0.112967	0.399704	0.114837
0.711602	-0.0699074	0.0133901						-0.112981	0.399669	0.114837
0.711851	-0.0702731	0.0133901						-0.112995	0.399634	0.114837
0.711944	-0.0702866	0.0135842						-0.112924	0.399996	0.114837
0.712247	-0.0703189	0.0134871						-0.112853	0.400357	0.114837
0.712272	-0.0703105	0.0134871						-0.112782	0.400718	0.114837
0.712296	-0.070302	0.012905						-0.112712	0.40108	0.114718
0.712321	-0.0702936	0.012905						-0.112668	0.401123	0.114718
0.712327	-0.0703598	0.0134871						-0.112623	0.401167	0.114718
0.712332	-0.0704259	0.012905						-0.112579	0.401211	0.114718
0.712343	-0.0705582	0.0133901						-0.112535	0.401254	0.114718
0.712053	-0.0705604	0.0124198						-0.112606	0.401133	0.114718
0.711762	-0.0705627	0.0123228						-0.112678	0.401011	0.114718
0.711471	-0.070565	0.0123228						-0.112749	0.40089	0.114718
0.71118	-0.0705672	0.0122257						-0.112821	0.400769	0.114718
0.71154	-0.0705584	0.0122257						-0.112783	0.400596	0.114718
0.711899	-0.0705496	0.0122257						-0.112745	0.400424	0.114718
0.712258	-0.0705407	0.0122257						-0.112707	0.400251	0.1146
0.712617	-0.0705319	0.0122257						-0.11267	0.400079	0.114718
0.712621	-0.070537	0.0122257						-0.112641	0.400072	0.1146
0.712626	-0.0705421	0.0122257						-0.112612	0.400065	0.1146
0.71263	-0.0705473	0.0122257						-0.112584	0.400057	0.1146
0.712634	-0.0705524	0.0122257						-0.112555	0.40005	0.1146
0.712614	-0.0705702	0.0122257						-0.112625	0.400143	0.1146
0.712595	-0.0705881	0.0122257						-0.112695	0.400235	0.1146
0.712576	-0.070606	0.0122257						-0.112765	0.400328	0.1146
0.712557	-0.0706238	0.0122257						-0.112835	0.400421	0.1146
0.71271	-0.0706536	0.0122257						-0.112835	0.400367	0.1146
0.712863	-0.0706833	0.0122257						-0.112835	0.400312	0.1146
0.713016	-0.0707131	0.0122257						-0.112835	0.400258	0.1146
0.713169	-0.0707428	0.0122257						-0.112834	0.400203	0.1146
0.71313	-0.0707328	0.0122257						-0.11284	0.400343	0.1146
0.713091	-0.0707227	0.0122257						-0.112846	0.400482	0.1146
0.713053	-0.0707127	0.0122257						-0.112852	0.400622	0.1146
0.713014	-0.0707026	0.0122257						-0.112858	0.400761	0.1146
0.712996	-0.0706936	0.0122257						-0.112855	0.400621	0.1146
0.712978	-0.0706847	0.0122257						-0.112853	0.400481	0.1146
0.71296	-0.0706757	0.0122257						-0.11285	0.400341	0.1146
0.712942	-0.0706667	0.0122257						-0.112848	0.400202	0.1146
0.712844	-0.0706441	0.0122257						-0.112833	0.400178	0.1146
0.712745	-0.0706215	0.0122257						-0.112819	0.400155	0.1146
0.712647	-0.0705989	0.0122257						-0.112805	0.400131	0.1146
0.712548	-0.0705763	0.0122257						-0.112791	0.400108	0.1146
0.712554	-0.0706082	0.0122257						-0.112781	0.400112	0.1146
0.712561	-0.07064	0.0122257						-0.112771	0.400116	0.1146
0.712567	-0.0706719	0.0122257						-0.112761	0.400121	0.1146
0.712574	-0.0707038	0.0122257						-0.112751	0.400125	0.1146
0.71259	-0.0706999	0.0122257						-0.112784	0.400233	0.1146
0.712607	-0.0706961	0.0122257						-0.112817	0.400342	0.1146
0.712623	-0.0706923	0.0122257						-0.11285	0.400451	0.1146
0.712639	-0.0706885	0.0122257						-0.112883	0.400559	0.1146
0.71265	-0.070682	0.0122257						-0.112881	0.400549	0.1146
0.712661	-0.0706756	0.0122257						-0.11288	0.400538	0.1146
0.712672	-0.0706691	0.0122257						-0.112878	0.400527	0.1146
0.712683	-0.0706626	0.0122257						-0.112877	0.400516	0.1146
0.712679	-0.0706698	0.0122257						-0.112875	0.400168	0.1146
0.712675	-0.070677	0.0122257						-0.112873	0.399819	0.1146
0.712671	-0.0706841	0.0122257						-0.112871	0.399471	0.1146
0.712667	-0.0706913	0.0122257						-0.112866	0.399328	0.114481
0.712653	-0.0706895	0.0122257						-0.112863	0.399534	0.114481
0.712639	-0.0706877	0.0122257						-0.11286	0.39974	0.114481
0.712624	-0.070686	0.0122257						-0.112857	0.399946	0.114481
0.71261	-0.0706842	0.0122257						-0.112859	0.39994	0.114481
0.712602	-0.0706915	0.0122257						-0.112861	0.399935	0.114481
0.712594	-0.0706988	0.0122257						-0.112863	0.399929	0.114481
0.712586	-0.0707061	0.0122257						-0.112865	0.399924	0.114481
0.712578	-0.0707134	0.0122257						-0.112834	0.400543	0.114481
0.712587	-0.0707324	0.0122257						-0.112803	0.401163	0.114481
0.712595	-0.0707515	0.0122257						-0.112773	0.401783	0.114363
0.712604	-0.0707705	0.0122257						-0.113411	0.404005	0.114126
0.712612	-0.0707895	0.0122257						-0.114081	0.405606	0.114837
0.712499	-0.0707855	0.0122257						-0.11475	0.407208	0.114126
0.712385	-0.0707816	0.0122257						-0.115461	0.408954	0.122658
0.712271	-0.0707776	0.0122257						-0.115503	0.409099	0.125503
0.712157	-0.0707736	0.0122257						-0.115585	0.409389	0.127873
0.71231	-0.0707812	0.0122257						-0.115762	0.411072	0.124792
0.712463	-0.0707887	0.0122257						-0.116481	0.413594	0.123725
0.712616	-0.0707963	0.0122257						-0.1172	0.416117	0.124673
0.712769	-0.0708039	0.0122257						-0.117336	0.416549	0.127873
0.71273	-0.0707732	0.0122257						-0.117608	0.417411	0.132258
0.712692	-0.0707425	0.0122257						-0.117748	0.417755	0.132376
0.712653	-0.0707118	0.0122257						-0.11776	0.417493	0.128703
0.712615	-0.0706811	0.0122257						-0.117767	0.418587	0.12811
0.712641	-0.0706422	0.0122257						-0.117775	0.419682	0.127636
0.712668	-0.0706033	0.0122257						-0.117782	0.420777	0.127399
0.712695	-0.0705643	0.0122257						-0.11779	0.421872	0.127399
0.712721	-0.0705254	0.0122257						-0.117982	0.424129	0.127754
0.715286	-0.0707252	0.0122257						-0.118175	0.426386	0.126806
0.717851	-0.0709249	0.0119347						-0.11856	0.4309	0.134154
0.720415	-0.0711245	0.0117406						-0.119034	0.431091	0.141502
0.72298	-0.0713241	0.0117406						-0.119509	0.431283	0.144701
0.725058	-0.0723077	0.0124198						-0.11963	0.431496	0.145294
0.726096	-0.0727993	0.0133901						-0.119751	0.431709	0.144938
0.728722	-0.0735853	0.0143604						-0.119994	0.432136	0.142568
0.730308	-0.0738797	0.0143604						-0.119912	0.431543	0.140672
0.731895	-0.0741741	0.0144574						-0.119871	0.431246	0.140198
0.733482	-0.0744684	0.0144574						-0.11983	0.43095	0.139013
0.733772	-0.0745032	0.0143604						-0.120634	0.431658	0.138657
0.734644	-0.0746077	0.0126139						-0.120667	0.431808	0.13842
0.734985	-0.0746069	0.0133901						-0.120433	0.431721	0.138065
0.736006	-0.0746045	0.0107703						-0.120198	0.431634	0.138065
0.736281	-0.0745028	0.0107703						-0.119963	0.431548	0.138065
0.736555	-0.074401	0.0107703						-0.119886	0.431885	0.137946
0.73683	-0.0742993	0.0107703						-0.119848	0.432053	0.137828
0.737105	-0.0741976	0.0107703						-0.11981	0.432222	0.137828
0.739438	-0.0747075	0.0105762						-0.119805	0.431994	0.137828
0.744108	-0.075727	0.0114495						-0.119801	0.431765	0.137591
0.746446	-0.0762366	0.0112555						-0.119797	0.431537	0.137828
0.747824	-0.0762369	0.013196						-0.119793	0.431308	0.137591
0.750581	-0.0762375	0.0192119						-0.119773	0.430883	0.137472
0.751959	-0.0762377	0.0153307						-0.119762	0.43067	0.137354
0.751674	-0.0763449	0.0154277						-0.119752	0.430457	0.137354
0.751388	-0.0764521	0.0154277						-0.119749	0.430399	0.137354
0.751103	-0.0765591	0.0154277						-0.119746	0.430341	0.137354
0.751121	-0.0767191	0.0142634						-0.119743	0.430283	0.136287
0.751728	-0.0768249	0.0132931						-0.11974	0.430225	0.137235
0.754102	-0.0773845	0.0133901						-0.119698	0.42993	0.137354
0.756174	-0.0778913	0.0124198						-0.119656	0.429634	0.137354
0.758249	-0.0783981	0.0124198						-0.119614	0.429339	0.137354
0.760325	-0.0789049	0.0133901						-0.119572	0.429044	0.137354
0.76247	-0.0794765	0.0143604						-0.119674	0.429085	0.137235
0.762749	-0.0794771	0.0143604						-0.119776	0.429127	0.137235
0.763028	-0.0794777	0.0144574						-0.119878	0.429169	0.137235
0.763307	-0.0794783	0.0134871						-0.11998	0.429211	0.137117
0.763586	-0.0794789	0.013196						-0.120003	0.429196	0.137235
0.764067	-0.0794301	0.013099						-0.120027	0.42918	0.137117
0.764548	-0.0793812	0.013099						-0.12005	0.429165	0.137117
0.765029	-0.0793323	0.012905						-0.120073	0.42915	0.137117
0.76551	-0.0792835	0.012905						-0.120052	0.429104	0.137117
0.767438	-0.0796505	0.0125168						-0.12003	0.429058	0.137117
0.769367	-0.0800175	0.0122257						-0.120008	0.429012	0.136998
0.771297	-0.0803845	0.0122257						-0.119986	0.428967	0.136998
0.773226	-0.0807515	0.0122257						-0.11989	0.428836	0.136998
0.774321	-0.0810371	0.0124198						-0.119794	0.428705	0.13688
0.775416	-0.0813228	0.0133901						-0.119698	0.428575	0.136998
0.776511	-0.0816084	0.0143604						-0.119602	0.428444	0.136998
0.777606	-0.081894	0.0143604						-0.119605	0.428657	0.136998
0.776801	-0.081913	0.0154277						-0.119607	0.42887	0.136998
0.775996	-0.0819319	0.0150396						-0.11961	0.429084	0.13688
0.775192	-0.0819508	0.0150396						-0.119612	0.429297	0.13688
0.774388	-0.0819696	0.0153307						-0.119626	0.429247	0.13688
0.774415	-0.0819442	0.0143604						-0.11964	0.429197	0.13688
0.774442	-0.0819187	0.0138753						-0.119655	0.429147	0.13688
0.774469	-0.0818933	0.0144574						-0.119669	0.429097	0.13688
0.774496	-0.0818678	0.0144574						-0.119669	0.428801	0.13688
0.774632	-0.0818473	0.0134871						-0.11967	0.428505	0.13688
0.774768	-0.0818268	0.0134871						-0.11967	0.428208	0.13688
0.774904	-0.0818063	0.0132931						-0.11967	0.427912	0.13688
0.77504	-0.0817858	0.0132931						-0.119665	0.428438	0.136761
0.775296	-0.0817631	0.0132931						-0.119662	0.4287	0.136761
0.775551	-0.0817405	0.0132931						-0.119659	0.428963	0.136761
0.775806	-0.0817178	0.0132931						-0.11965	0.428827	0.136761
0.776061	-0.0816951	0.0132931						-0.119641	0.428691	0.136761
0.7761	-0.0817941	0.0132931						-0.119632	0.428556	0.136761
0.77614	-0.081893	0.0132931						-0.119623	0.42842	0.136761
0.776179	-0.081992	0.0132931						-0.119621	0.42853	0.136761
0.776218	-0.0820909	0.0132931						-0.119618	0.428641	0.136761
0.776203	-0.0821363	0.0132931						-0.119616	0.428751	0.136761
0.776188	-0.0821817	0.0132931						-0.119614	0.428804	0.136643
0.776173	-0.0822271	0.0132931						-0.119613	0.428747	0.136643
0.776158	-0.0822724	0.0132931						-0.119613	0.428689	0.136643
0.776124	-0.0822648	0.0132931						-0.119613	0.428632	0.136643
0.77609	-0.0822573	0.0132931						-0.119595	0.428607	0.136643
0.776055	-0.0822497	0.0132931						-0.119578	0.428582	0.136643
0.776021	-0.0822422	0.0132931						-0.119561	0.428557	0.136643
0.776027	-0.0822106	0.0132931						-0.119544	0.428532	0.136643
0.776033	-0.082179	0.0132931						-0.119401	0.428644	0.136643
0.776039	-0.0821473	0.0132931						-0.119259	0.428755	0.136643
0.776045	-0.0821157	0.0132931						-0.119116	0.428867	0.136643
0.776074	-0.0821045	0.0132931						-0.118974	0.428979	0.136643
0.776103	-0.0820934	0.0132931						-0.118976	0.428922	0.136524
0.776132	-0.0820822	0.0132931						-0.118979	0.428865	0.136524
0.776162	-0.0820711	0.0132931						-0.118982	0.428809	0.136524
0.776351	-0.0820745	0.0132931						-0.118985	0.428752	0.136524
0.77654	-0.0820778	0.0132931						-0.119449	0.432519	0.13605
0.776729	-0.0820812	0.0132931						-0.119604	0.433774	0.136287
0.776918	-0.0820846	0.0132931						-0.119896	0.434023	0.137709
0.776836	-0.0820896	0.0132931						-0.120187	0.434272	0.140435
0.776754	-0.0820946	0.0132931						-0.12077	0.43477	0.147901
0.776672	-0.0820996	0.0132931						-0.120761	0.434802	0.153945
0.77659	-0.0821046	0.0132931						-0.120752	0.434834	0.151575
0.776567	-0.082108	0.0132931						-0.120734	0.434898	0.148257
0.776544	-0.0821115	0.0132931						-0.12075	0.435288	0.146242
0.776521	-0.0821149	0.0132931						-0.121069	0.436613	0.145768
0.776498	-0.0821184	0.0132931						-0.121706	0.439263	0.145294
0.776512	-0.0821203	0.0132931						-0.123106	0.443484	0.150745
0.776526	-0.0821223	0.0132931						-0.123486	0.44444	0.159278
0.77654	-0.0821242	0.0132931						-0.123544	0.444413	0.160819
0.776554	-0.0821262	0.0132931						-0.123568	0.44458	0.161056
0.776527	-0.0821141	0.0132931						-0.123592	0.444748	0.160819
0.7765	-0.0821021	0.0132931						-0.123615	0.444916	0.165796
0.776472	-0.0820901	0.0132931						-0.123639	0.445084	0.158449
0.776445	-0.082078	0.0132931						-0.125111	0.449627	0.156553
0.776366	-0.0820864	0.0132931						-0.125602	0.451141	0.15679
0.776286	-0.0820947	0.0132931						-0.127044	0.454878	0.174092
0.776206	-0.0821031	0.0132931						-0.127051	0.454843	0.172907
0.776127	-0.0821115	0.0132931						-0.127752	0.456032	0.176462
0.77613	-0.0821043	0.0132931						-0.127876	0.456109	0.164611
0.776133	-0.0820971	0.0132931						-0.127767	0.45579	0.164611
0.776136	-0.0820899	0.0132931						-0.127549	0.455151	0.16473
0.776139	-0.0820827	0.0132931						-0.127628	0.454797	0.163308
0.776125	-0.0820831	0.0132931						-0.127787	0.45409	0.163071
0.77611	-0.0820835	0.0132931						-0.127866	0.453736	0.162952
0.776096	-0.0820839	0.0132931						-0.127822	0.453976	0.162715
0.776082	-0.0820843	0.0132931						-0.1278	0.454096	0.162715
0.775979	-0.0820805	0.0132931						-0.127778	0.454216	0.162715
0.775876	-0.0820767	0.0132931						-0.12778	0.454816	0.162597
0.775774	-0.082073	0.0132931						-0.127782	0.455416	0.162597
0.775671	-0.0820692	0.0132931						-0.127784	0.456015	0.162478
0.775943	-0.082064	0.0132931						-0.127786	0.456615	0.162478
0.776215	-0.0820587	0.0132931						-0.127775	0.4566	0.16236
0.776488	-0.0820534	0.0132931						-0.127763	0.456586	0.16236
0.77676	-0.0820482	0.0132931						-0.127751	0.456571	0.162478
0.776853	-0.0820555	0.0132931						-0.127746	0.456748	0.162241
0.776945	-0.0820629	0.0132931						-0.127752	0.45694	0.162241
0.777038	-0.0820702	0.0132931						-0.127758	0.457131	0.162241
0.77713	-0.0820776	0.0132931						-0.127765	0.457322	0.162241
0.777131	-0.0821387	0.0132931						-0.1277	0.457148	0.162241
0.777132	-0.0821999	0.0132931						-0.127635	0.456973	0.162241
0.777133	-0.082261	0.0132931						-0.127569	0.456799	0.162241
0.777134	-0.0823221	0.0132931						-0.127504	0.456624	0.162241
0.779171	-0.0825323	0.0132931						-0.12765	0.456663	0.162123
0.781209	-0.0827424	0.0132931						-0.127796	0.456703	0.162123
0.783247	-0.0829526	0.0132931						-0.127942	0.456742	0.162004
0.785284	-0.0831628	0.0127109						-0.128087	0.456781	0.162004
0.785637	-0.0832854	0.0142634						-0.128007	0.456872	0.162004
0.786343	-0.0835306	0.0154277						-0.127927	0.456962	0.162004
0.786697	-0.0836532	0.0148456						-0.127846	0.457053	0.162004
0.786719	-0.0837672	0.0148456						-0.127766	0.457144	0.162004
0.786763	-0.0839953	0.0143604						-0.127783	0.457135	0.162004
0.787264	-0.0840977	0.0144574						-0.127818	0.457117	0.161885
0.788222	-0.0840742	0.0138753						-0.127835	0.457108	0.161885
0.790996	-0.0843263	0.012905						-0.127853	0.457075	0.161885
0.793292	-0.0845901	0.012905						-0.127871	0.457041	0.161885
0.795588	-0.0848538	0.0125168						-0.127889	0.457008	0.161885
0.797884	-0.0851174	0.0134871						-0.127907	0.456975	0.161767
0.79891	-0.0853184	0.0133901						-0.127896	0.456977	0.161767
0.799936	-0.0855194	0.0144574						-0.127886	0.45698	0.161767
0.800962	-0.0857203	0.0193089						-0.127876	0.456983	0.161767
0.801988	-0.0859212	0.0154277						-0.127865	0.456985	0.161767
0.80156	-0.0858998	0.0153307						-0.127899	0.457099	0.161648
0.801133	-0.0858785	0.0153307						-0.127915	0.457156	0.161648
0.800706	-0.0858572	0.0154277						-0.127932	0.457213	0.161648
0.800279	-0.0858358	0.0144574						-0.127948	0.457241	0.161648
0.799837	-0.0858911	0.013002						-0.127964	0.457269	0.161648
0.79969	-0.0859095	0.013002						-0.12798	0.457297	0.161648
0.802109	-0.0862946	0.013002						-0.127997	0.457325	0.161648
0.806947	-0.0870648	0.0133901						-0.127991	0.457388	0.161648
0.809367	-0.0874498	0.0141663						-0.127986	0.457451	0.161648
0.809765	-0.0878141	0.0143604						-0.127976	0.457578	0.16153
0.810563	-0.0885423	0.0145545						-0.12798	0.457356	0.16153
0.810962	-0.0889062	0.0145545						-0.127984	0.457134	0.16153
0.810536	-0.088934	0.0149426						-0.127988	0.456912	0.16153
0.810109	-0.0889619	0.0140693						-0.127993	0.456691	0.16153
0.810081	-0.0889018	0.0144574						-0.127989	0.456795	0.16153
0.810053	-0.0888417	0.0143604						-0.127985	0.456899	0.16153
0.810025	-0.0887816	0.0133901						-0.127982	0.457004	0.16153
0.809997	-0.0887214	0.0133901						-0.127978	0.457108	0.161411
0.812269	-0.0889274	0.0133901						-0.127932	0.457084	0.161411
0.816813	-0.0893393	0.0143604						-0.127886	0.45706	0.161411
0.819811	-0.0900824	0.0136812						-0.127839	0.457037	0.161411
0.820536	-0.0906195	0.0152337						-0.127793	0.457013	0.161411
0.821263	-0.0911566	0.0149426						-0.127782	0.457131	0.161411
0.821487	-0.0916356	0.0155248						-0.127772	0.45725	0.161411
0.821405	-0.0917135	0.016301						-0.127762	0.457368	0.161411
0.821323	-0.0917914	0.0153307						-0.127752	0.457486	0.161411
0.821242	-0.0918694	0.0153307						-0.12782	0.457327	0.161293
0.821161	-0.0919473	0.0144574						-0.127888	0.457169	0.161293
0.821193	-0.0919395	0.0144574						-0.127956	0.45701	0.161293
0.821225	-0.0919317	0.0144574						-0.128024	0.456851	0.161293
0.821257	-0.091924	0.0144574						-0.128013	0.456715	0.161293
0.821289	-0.0919162	0.0144574						-0.128003	0.45658	0.161293
0.821244	-0.091924	0.0144574						-0.127992	0.456445	0.161293
0.821199	-0.0919318	0.0144574						-0.127981	0.45631	0.161293
0.821154	-0.0919396	0.0144574						-0.12796	0.456331	0.161293
0.821109	-0.0919474	0.0144574						-0.12794	0.456353	0.161293
0.821139	-0.0919426	0.0144574						-0.127898	0.456395	0.161174
0.821169	-0.0919379	0.0144574						-0.128196	0.457846	0.161174
0.8212	-0.0919331	0.0143604						-0.128494	0.459297	0.161174
0.82123	-0.0919284	0.0143604						-0.128793	0.460748	0.161174
0.821256	-0.0919362	0.0143604						-0.129091	0.462199	0.161174
0.821281	-0.091944	0.0143604						-0.129274	0.462745	0.162123
0.821307	-0.0919517	0.0143604						-0.129458	0.463291	0.162123
0.821332	-0.0919595	0.0143604						-0.129826	0.464384	0.174448
0.821343	-0.0919516	0.0143604						-0.13034	0.464939	0.183928
0.821355	-0.0919436	0.0143604						-0.130471	0.464985	0.182743
0.821366	-0.0919357	0.0143604						-0.130603	0.465032	0.181558
0.821377	-0.0919277	0.0143604						-0.13083	0.464889	0.178833
0.821375	-0.0919195	0.0143604						-0.130795	0.464652	0.178833
0.821374	-0.0919113	0.0143604						-0.130759	0.464415	0.178121
0.821372	-0.0919031	0.0143604						-0.131374	0.468473	0.176462
0.821371	-0.0918949	0.0143604						-0.131591	0.469904	0.176344
0.821303	-0.0919084	0.0143604						-0.131688	0.470562	0.187602
0.821235	-0.0919218	0.0143604						-0.131883	0.471877	0.18701
0.821167	-0.0919353	0.0143604						-0.132233	0.472771	0.193883
0.821099	-0.0919488	0.0143604						-0.132485	0.473007	0.19412
0.821025	-0.091964	0.0143604						-0.13254	0.472695	0.18938
0.82095	-0.0919792	0.0143604						-0.132595	0.472382	0.18938
0.820876	-0.0919944	0.0143604						-0.13265	0.47207	0.184165
0.820802	-0.0920095	0.0143604						-0.132705	0.471757	0.184165
0.820895	-0.0919943	0.0143604						-0.132555	0.47226	0.183336
0.820989	-0.091979	0.0143604						-0.132254	0.473264	0.182269
0.821082	-0.0919638	0.0143604						-0.132104	0.473766	0.182388
0.821175	-0.0919485	0.0143604						-0.132302	0.473427	0.181677
0.821017	-0.0919608	0.0143604						-0.132698	0.47275	0.181321
0.820859	-0.0919731	0.0143604						-0.132896	0.472413	0.181321
0.820701	-0.0919854	0.0143604						-0.132733	0.472381	0.181084
0.820543	-0.0919977	0.0142634						-0.132571	0.472349	0.181084
0.820557	-0.0920683	0.0142634						-0.132408	0.472317	0.181203
0.82057	-0.0921388	0.0142634						-0.132245	0.472285	0.180847
0.820584	-0.0922094	0.0142634						-0.132286	0.472256	0.180847
0.820598	-0.0922799	0.0142634						-0.132328	0.472226	0.180729
0.820617	-0.0922749	0.0142634						-0.132369	0.472197	0.180729
0.820636	-0.09227	0.0142634						-0.132411	0.472167	0.180729
0.820655	-0.092265	0.0142634						-0.132354	0.472241	0.18061
0.820674	-0.09226	0.0142634						-0.132296	0.472314	0.18061
0.820679	-0.0922681	0.0142634						-0.132239	0.472388	0.18061
0.820684	-0.0922762	0.0142634						-0.132182	0.472461	0.18061
0.82069	-0.0922843	0.0142634						-0.132042	0.473232	0.18061
0.820695	-0.0922924	0.0142634						-0.131902	0.474004	0.18061
0.820712	-0.0922928	0.0142634						-0.131763	0.474775	0.18061
0.820729	-0.0922932	0.0142634						-0.131623	0.475547	0.18061
0.820746	-0.0922936	0.0142634						-0.131635	0.475304	0.180492
0.820763	-0.092294	0.0142634						-0.131641	0.475183	0.180492
0.820763	-0.0922871	0.0142634						-0.131638	0.474906	0.180373
0.820762	-0.0922803	0.0142634						-0.13163	0.47475	0.180373
0.820761	-0.0922735	0.0142634						-0.131622	0.474595	0.180373
0.820761	-0.0922666	0.0142634						-0.131613	0.474439	0.180373
0.820756	-0.0922639	0.0142634						-0.131674	0.474427	0.180255
0.820751	-0.0922612	0.0142634						-0.131735	0.474415	0.180255
0.820746	-0.0922584	0.0142634						-0.131796	0.474403	0.180255
0.820741	-0.0922557	0.0142634						-0.131857	0.474391	0.180255
0.820742	-0.0922545	0.0142634						-0.131824	0.474403	0.180255
0.820742	-0.0922533	0.0142634						-0.131791	0.474416	0.180255
0.820743	-0.092252	0.0142634						-0.131758	0.474428	0.180255
0.820744	-0.0922508	0.0142634						-0.13177	0.474366	0.180136
0.821282	-0.0922496	0.0142634						-0.131814	0.474291	0.180136
0.821821	-0.0922483	0.0142634						-0.131858	0.474216	0.180136
0.822359	-0.0922471	0.0142634						-0.131902	0.474141	0.180136
0.822898	-0.0922458	0.0142634						-0.131904	0.474027	0.180136
0.825319	-0.0928808	0.0142634						-0.131909	0.473683	0.180018
0.82774	-0.0935157	0.0142634						-0.131903	0.473718	0.180018
0.833677	-0.0942271	0.0164951						-0.131897	0.473753	0.180018
0.834042	-0.094041	0.0145545						-0.131891	0.473788	0.180018
0.834171	-0.0940729	0.0153307						-0.131885	0.473823	0.180018
0.834235	-0.0940888	0.0153307						-0.131829	0.473997	0.180018
0.834299	-0.0941047	0.0149426						-0.131773	0.474172	0.180018
0.835066	-0.0940659	0.0143604						-0.131717	0.474346	0.180018
0.83545	-0.0940465	0.0141663						-0.131661	0.47452	0.179899
0.837834	-0.0946909	0.0140693						-0.13173	0.474281	0.179899
0.844256	-0.0966048	0.016301						-0.131799	0.474041	0.179899
0.845097	-0.0964492	0.0172713						-0.131868	0.473802	0.179899
0.845518	-0.0963714	0.0170772						-0.131937	0.473563	0.179899
0.846324	-0.0964124	0.0150396						-0.131939	0.473571	0.179781
0.84819	-0.0964993	0.0153307						-0.131941	0.473579	0.179781
0.850057	-0.0965862	0.0147485						-0.131943	0.473588	0.179781
0.851923	-0.096673	0.0147485						-0.131945	0.473596	0.179781
0.855156	-0.097212	0.016204						-0.131949	0.473611	0.179781
0.857605	-0.0978434	0.0170772						-0.131953	0.473626	0.179781
0.859764	-0.0982022	0.0172713						-0.131956	0.473641	0.179781
0.860505	-0.0982832	0.0156218						-0.13196	0.473656	0.179781
0.860166	-0.0981848	0.0159129						-0.131902	0.473747	0.179781
0.859828	-0.0980865	0.0154277						-0.131844	0.473839	0.179781
0.859489	-0.0979881	0.0153307						-0.131728	0.474022	0.179662
0.86062	-0.0981772	0.0150396						-0.131693	0.474041	0.179662
0.862882	-0.0985553	0.0148456						-0.131658	0.47406	0.179662
0.864013	-0.0987444	0.0148456						-0.131623	0.474078	0.179662
0.864981	-0.0991223	0.0154277						-0.131588	0.474097	0.179662
0.865465	-0.0993112	0.0150396						-0.131583	0.474262	0.179662
0.865949	-0.0995002	0.0153307						-0.131578	0.474426	0.179662
0.866257	-0.100041	0.0168832						-0.131573	0.474591	0.179662
0.866411	-0.100312	0.0173683						-0.131569	0.474755	0.179662
0.866565	-0.100582	0.0173683						-0.131531	0.474762	0.179544
0.866327	-0.100677	0.016301						-0.131493	0.474769	0.179544
0.865633	-0.100975	0.0154277						-0.131455	0.474776	0.179544
0.865671	-0.100998	0.0152337						-0.131417	0.474783	0.179544
0.86569	-0.101009	0.0152337						-0.13151	0.474853	0.179544
0.865847	-0.100984	0.0150396						-0.131603	0.474923	0.179544
0.865926	-0.100972	0.0150396						-0.131697	0.474993	0.179544
0.866005	-0.100959	0.0150396						-0.13179	0.475064	0.179544
0.86575	-0.100967	0.0150396						-0.131705	0.475488	0.179425
0.865495	-0.100975	0.0150396						-0.13162	0.475912	0.179425
0.865241	-0.100983	0.0150396						-0.131535	0.476337	0.179425
0.864987	-0.100991	0.0150396						-0.13145	0.476761	0.179899
0.865497	-0.100911	0.0150396						-0.133102	0.481648	0.188787
0.866008	-0.100832	0.0150396						-0.133343	0.482719	0.189498
0.866518	-0.100753	0.0150396						-0.133827	0.48486	0.188432
0.867029	-0.100674	0.0150396						-0.134044	0.485831	0.205971
0.867007	-0.100731	0.0150396						-0.134019	0.485731	0.21083
0.866985	-0.100789	0.0150396						-0.133926	0.485683	0.20609
0.866963	-0.100846	0.0150396						-0.133884	0.485836	0.205853
0.866941	-0.100904	0.0150396						-0.133778	0.486037	0.195898
0.867374	-0.100897	0.0150396						-0.133757	0.485934	0.195898
0.867808	-0.100891	0.0150396						-0.133747	0.485944	0.195305
0.868241	-0.100885	0.0150396						-0.133736	0.485953	0.195305
0.868675	-0.100878	0.0150396						-0.133726	0.485963	0.194713
0.868608	-0.10088	0.0150396						-0.133716	0.485973	0.194476
0.868541	-0.100881	0.0150396						-0.133717	0.485973	0.194476
0.868475	-0.100883	0.0150396						-0.133718	0.485973	0.194357
0.868408	-0.100884	0.0150396						-0.13372	0.485974	0.194357
0.868374	-0.100884	0.0150396						-0.133721	0.485974	0.194357
0.86834	-0.100884	0.0150396						-0.13381	0.485963	0.194239
0.868306	-0.100884	0.0150396						-0.133899	0.485952	0.194239
0.868272	-0.100883	0.0150396						-0.133988	0.48594	0.194239
0.868243	-0.100866	0.0150396						-0.134077	0.485929	0.194239
0.868214	-0.100849	0.0150396						-0.134112	0.485938	0.19412
0.868185	-0.100831	0.0150396						-0.134215	0.485964	0.194002
0.868157	-0.100814	0.0150396						-0.134185	0.485943	0.194002
0.86815	-0.100811	0.0150396						-0.134156	0.485923	0.194002
0.868143	-0.100808	0.0150396						-0.134096	0.485881	0.194002
0.868137	-0.100805	0.0150396						-0.134087	0.485904	0.193883
0.86813	-0.100802	0.0150396						-0.134077	0.485927	0.193883
0.868208	-0.100811	0.0150396						-0.134067	0.485951	0.193883
0.868285	-0.10082	0.0150396						-0.134057	0.485974	0.193765
0.868363	-0.100829	0.0150396						-0.134081	0.485814	0.193765
0.868441	-0.100837	0.0150396						-0.134104	0.485653	0.193765
0.868447	-0.100869	0.0150396						-0.134128	0.485492	0.193765
0.868454	-0.100901	0.0150396						-0.134134	0.485475	0.193646
0.86846	-0.100933	0.0150396						-0.134116	0.485618	0.193646
0.868466	-0.100965	0.0150396						-0.134098	0.48576	0.193646
0.868479	-0.100966	0.0150396						-0.134081	0.485903	0.193646
0.868492	-0.100967	0.0150396						-0.134087	0.485938	0.193646
0.868505	-0.100968	0.0150396						-0.134094	0.485972	0.193646
0.868518	-0.100968	0.0150396						-0.1341	0.486007	0.193528
0.868491	-0.100923	0.0150396						-0.134107	0.486041	0.193528
0.868464	-0.100877	0.0150396						-0.134107	0.486096	0.193528
0.868437	-0.100831	0.0150396						-0.134107	0.486151	0.193528
0.868409	-0.100785	0.0150396						-0.134108	0.486206	0.193528
0.86818	-0.100796	0.0150396						-0.134108	0.486261	0.193528
0.867951	-0.100807	0.0150396						-0.134105	0.486234	0.193528
0.867722	-0.100819	0.0150396						-0.134101	0.486207	0.193409
0.867493	-0.10083	0.0150396						-0.134098	0.48618	0.193409
0.867556	-0.100863	0.0150396						-0.134094	0.486154	0.193409
0.86762	-0.100895	0.0150396						-0.134091	0.486184	0.193409
0.867683	-0.100928	0.0150396						-0.134088	0.486214	0.193409
0.867746	-0.10096	0.0150396						-0.134085	0.486245	0.193409
0.868243	-0.100687	0.0150396						-0.134083	0.486275	0.193409
0.86874	-0.100414	0.0150396						-0.134093	0.486251	0.193409
0.869734	-0.0998678	0.0152337						-0.134104	0.486227	0.193409
0.871628	-0.100286	0.0152337						-0.134115	0.486202	0.193409
0.873523	-0.100704	0.0146515						-0.134126	0.486178	0.193291
0.875418	-0.101122	0.016204						-0.134124	0.485815	0.193291
0.877876	-0.101729	0.0177564						-0.134123	0.485452	0.193291
0.879004	-0.102105	0.0179505						-0.134121	0.485089	0.193291
0.879568	-0.102294	0.0177564						-0.13412	0.484727	0.193291
0.878985	-0.102498	0.0168832						-0.134112	0.484725	0.193291
0.87877	-0.102741	0.0164951						-0.134105	0.484724	0.193291
[truncated: 18,277 more rows]

## Sheet: Seed (Acrylic) exp
Raw data for generating table S10 (seed)
Seed (x-stretch) data				Seed (x-stretch) data -- bin-averaged				Garter (y-stretch) data				Garter (y-stretch) data -- bin-averaged
strain (xx)	strain (yy)	stress (xx) [N/mm]		strain (xx)	strain (yy)	stress (xx) [N/mm]		strain (xx)	strain (yy)	stress (yy) [N/mm]		strain (xx)	strain (yy)	stress (yy) [N/mm]
0	0	0		0	0	0		0	0	0		0	0	0
5.4272e-05	-1.39158e-05	0		0.0334698	-0.00892552	0.00452059		1.23946e-06	-5.06784e-05	0		0.000195525	-0.022301	-0.000170892
0.000108545	-2.78306e-05	0		0.069559	-0.0166082	0.0084117		2.47892e-06	-0.000101357	0		-0.000444212	0.0506654	0.000388248
0.000162819	-4.17443e-05	0		0.106287	-0.0235485	0.0119268		3.71839e-06	-0.000152035	0		-0.00185328	0.202355	0.00161979
0.000217095	-5.56571e-05	0		0.14038	-0.0330228	0.0153193		4.95785e-06	-0.000202713	0		-0.00396575	0.248621	0.00346612
0.000271371	-6.95688e-05	0		0.169902	-0.0447095	0.0187914		6.19731e-06	-0.000253392	0		-0.00668352	0.308143	0.00584149
0.000325649	-8.34796e-05	0		0.20308	-0.0578435	0.0226933		7.43677e-06	-0.00030407	0		-0.0101854	0.371922	0.00880216
0.000379927	-9.73893e-05	0		0.237521	-0.0742881	0.0275789		8.67624e-06	-0.000354749	0		-0.0159193	0.434423	0.011937
0.000434207	-0.000111298	0		0.269257	-0.0899707	0.0332926		9.9157e-06	-0.000405427	0		-0.0222244	0.49598	0.0153842
0.00027064	-0.000122169	0		0.30128	-0.102864	0.0390581		2.55617e-05	-0.000381705	0		-0.0290903	0.557162	0.0191379
0.000107073	-0.000133037	0		0.33312	-0.120545	0.0469649		4.12109e-05	-0.000357935	0		-0.0359726	0.620276	0.0235068
-5.64928e-05	-0.000143902	0		0.364506	-0.138824	0.0559955		5.68632e-05	-0.000334117	0		-0.0425341	0.681387	0.0285187
-0.000220058	-0.000154764	0		0.397562	-0.150675	0.0655067		7.25186e-05	-0.000310251	0		-0.0499859	0.743862	0.0342106
-0.000383623	-0.000165623	0		0.428116	-0.169714	0.0807864		8.81771e-05	-0.000286336	0		-0.0589842	0.805059	0.0414813
-0.000547187	-0.000176479	0		0.459341	-0.186463	0.0968716		0.000103839	-0.000262373	0		-0.0680651	0.866362	0.0491675
-0.000710751	-0.000187332	0		0.491567	-0.201568	0.118362		0.000119503	-0.000238363	0		-0.0791495	0.927671	0.0604177
-0.000874314	-0.000198182	0		0.52245	-0.219114	0.146893		0.000135171	-0.000214303	0		-0.0884623	0.989957	0.0718476
-0.000809336	-0.000185145	0		0.554872	-0.233699	0.183547		0.000133088	-0.000185179	0		-0.100135	1.05016	0.0906477
-0.000744354	-0.000172108	0		0.587433	-0.247984	0.236339		0.000131006	-0.00015603	0		-0.109493	1.11102	0.109725
-0.000679368	-0.00015907	0		0.620087	-0.262539	0.313635		0.000128926	-0.000126856	0		-0.121987	1.17248	0.141199
-0.000614379	-0.000146033	0		0.653753	-0.274416	0.414243		0.000126848	-9.7657e-05	0		-0.132339	1.23362	0.173745
-0.000549385	-0.000132995	0						0.000124772	-6.84336e-05	0
-0.000484388	-0.000119957	0						0.000122697	-3.91854e-05	0
-0.000419387	-0.000106919	0						0.000120624	-9.91239e-06	0
-0.000354382	-9.3881e-05	0						0.000118552	1.93853e-05	0
-0.000372846	-8.97388e-05	0						8.8964e-05	0.000166971	0
-0.00039131	-8.5593e-05	0						5.93764e-05	0.000314557	0
-0.000409773	-8.14437e-05	0						2.97895e-05	0.000462143	0
-0.000428237	-7.7291e-05	0						2.03177e-07	0.000609729	0
-0.000446701	-7.31347e-05	0						-2.93825e-05	0.000757316	0
-0.000465165	-6.89749e-05	0						-5.89675e-05	0.000904903	0
-0.000483628	-6.48116e-05	0						-8.8552e-05	0.00105249	0
-0.000502092	-6.06448e-05	0						-0.000118136	0.00120008	0
0.000634233	2.83958e-05	0						-9.288e-05	0.00121556	0
0.00177056	0.000117536	0						-6.76242e-05	0.0012311	0
0.00290689	0.000206774	0						-4.23683e-05	0.00124668	0
0.00404321	0.000296112	0						-1.71123e-05	0.00126232	0
0.00517954	0.000385549	0						8.14385e-06	0.001278	0
0.00631587	0.000475085	0						3.34001e-05	0.00129372	0
0.0074522	0.00056472	0.00119845						5.86565e-05	0.0013095	0
0.00856338	0.000821167	0.004644						8.39129e-05	0.00132532	0
0.00855081	0.000904525	0.00509342						0.000236783	0.00714046	0
0.00853824	0.000987884	0.00524322						0.000389805	0.0129556	0
0.00852567	0.00107124	0.00524322						0.000542978	0.0187707	0
0.00850054	0.00123797	0.00494361						0.000696302	0.0245859	0
0.00848797	0.00132133	0.004644						0.000849778	0.030401	0
0.0105305	0.00075369	0.00434439						0.0010034	0.0362161	0
0.0115519	0.000470081	0.00419458						0.00131111	0.0478464	0.000551168
0.0125733	0.000186611	0.00419458						0.00139676	0.0506865	0.000551168
0.0135948	-9.67187e-05	0.00569264						0.00148247	0.0535266	0.00130902
0.0146163	-0.000379908	0.00569264						0.00156823	0.0563667	0.00130902
0.0156378	-0.000662957	0.00569264						0.00165405	0.0592068	0.00158461
0.0166594	-0.000945866	0.00569264						0.00182584	0.0648871	0.00199798
0.0163044	-0.000990214	0.00599226						0.00199786	0.0705674	0.00186019
0.016127	-0.00101239	0.00569264						0.00198938	0.070894	0.00186019
0.0159498	-0.00103456	0.00569264						0.00197243	0.0715473	0.00158461
0.0155956	-0.0010789	0.00494361						0.00195549	0.0722006	0.00158461
0.015242	-0.00112323	0.00449419						0.00194702	0.0725272	0.00130902
0.0153059	-0.00116352	0.00449419						0.00193856	0.0728539	0.000895647
0.0153697	-0.00120379	0.00419458						0.0019301	0.0731805	0.00130902
0.0154336	-0.00124404	0.00419458						0.00190903	0.0730576	0.00110234
0.0154975	-0.00128427	0.00404477						0.00188795	0.0729347	0.00110234
0.0155613	-0.00132448	0.00404477						0.00186688	0.0728118	0.00110234
0.0156252	-0.00136468	0.00404477						0.00184581	0.0726889	0.00103344
0.0156891	-0.00140486	0.00404477						0.00182473	0.072566	0.00103344
0.015753	-0.00144502	0.00404477						0.00180366	0.072443	0.000964543
0.0157696	-0.00144075	0.00404477						0.00178258	0.0723201	0.000964543
0.0157863	-0.00143647	0.00404477						0.00176151	0.0721972	0.000964543
0.0158029	-0.00143219	0.00404477						0.001799	0.0724509	0.000964543
0.0158195	-0.00142792	0.00404477						0.00183648	0.0727047	0.000964543
0.0158361	-0.00142364	0.00404477						0.00187397	0.0729585	0.000964543
0.0158694	-0.00141508	0.00389497						0.00191146	0.0732123	0.000895647
0.015886	-0.00141079	0.00389497						0.00194895	0.0734661	0.000895647
0.0158388	-0.00144311	0.00389497						0.00198644	0.07372	0.000895647
0.0157917	-0.00147543	0.00389497						0.00202393	0.0739739	0.000895647
0.0157445	-0.00150775	0.00389497						0.00206143	0.0742278	0.000895647
0.0156973	-0.00154007	0.00389497						0.00205326	0.074551	0.000895647
0.0156501	-0.00157238	0.00389497						0.00204509	0.0748741	0.000895647
0.0156029	-0.0016047	0.00389497						0.00203693	0.0751973	0.000895647
0.0155558	-0.00163702	0.00389497						0.00202876	0.0755205	0.000895647
0.0155086	-0.00166933	0.00389497						0.0020206	0.0758437	0.000895647
[truncated: 17,826 more rows]
