# Supplementary material for: Programming mechanics in knitted materials, stitch by stitch
Source: Nat Commun. 2024 Mar 23;15:2622. doi: 10.1038/s41467-024-46498-z (PMC10960873; doi:10.1038/s41467-024-46498-z)
Supplement: Supplementary file 3 — Source Data [file 41467_2024_46498_MOESM3_ESM.zip › SourceData/Source Data for Supplementary Information/TableS19data/gloveprototype_seedv1]

-0.00005700778642936596	0.	0.	0.	0.
-0.00006813125695216907	0.	1.5008254539997e-6	-0.00015140109976488243	0.
0.0003031145717463848	0.	0.0001981089599279604	-0.00013519012438615717	0.
0.0002864293659621802	0.	0.0003677022362299265	0.000048532982292935044	0.
0.00030172413793103445	0.	0.0005417979888938917	-0.00001083668372976084	0.
0.0004949944382647385	0.	0.0009740357196458052	-0.000027685630499505036	0.
0.0005812013348164627	0.	0.0011031067086897794	-0.000023862310220328493	0.
0.0005992769744160177	0.	0.0012441843013657513	-0.00025774545221747905	0.
0.0008008898776418242	0.	0.0017109410175596578	-0.00046176345663636643	0.
0.0008676307007786429	0.	0.0018535194356896294	-0.00046272574108152155	0.
0.0009051724137931035	0.	0.0019975986792736006	-0.0005079081287973848	0.
0.0009635706340378197	0.	0.0024553504427435088	-0.0008287143462753032	0.
0.0010261401557285874	0.	0.0025964280354194807	-0.0006017366067285627	0.
0.0010873192436040044	0.	0.0027390064535494523	-0.0005165971732194784	0.
0.0011332035595105672	0.	0.0032117664715593575	-0.0010322853607645625	0.
0.0012277530589543937	0.	0.003354344889689329	-0.0010362878434120226	0.
0.0013487208008898775	0.	0.0034924208314573014	-0.0007504961836926564	0.
0.0013139599555061178	0.	0.003951673420381209	-0.0010973213702714442	0.
0.0013389877641824248	0.	0.004098754314873181	-0.0011138859705527749	0.
0.0014321468298109008	0.	0.0042413327330031525	-0.0011155715096029936	0.
0.001493325917686318	0.	0.0047095902746510585	-0.0011331038422403843	0.
0.0016337597330367073	0.	0.005000750412727	-0.0013680675035477076	0.
0.0017227474972191321	0.	0.0054479963980189105	-0.0014277595229143963	0.
0.0016726918798665182	0.	0.005596578117964881	-0.001593294131158478	0.
0.0018520578420467186	0.	0.006195407474110761	-0.0016192338461010912	0.
0.001861790878754171	0.	0.00635299414678073	-0.001566251762861995	0.
0.001960511679644049	0.	0.0064970733903647005	-0.0015657139191447228	0.
0.002045328142380423	0.	0.006948821852018611	-0.0017405751921502847	0.
0.00203698553948832	0.	0.007106408524688579	-0.0017405717275877695	0.
0.002057842046718576	0.	0.007251988593726551	-0.0016787598953921375	0.
0.002182981090100111	0.	0.007708239531742458	-0.0018921030839437105	0.
0.0021815906562847607	0.	0.007865826204412427	-0.0019183111777498823	0.
0.002226084538375973	0.	0.008011406273450398	-0.0021772858688669868	0.
0.0023887652947719687	0.	0.008443644004202312	-0.0021326134425356177	0.
0.002360956618464961	0.	0.00860123067687228	-0.002078027623103972	0.
0.0023526140155728584	0.	0.00875431487318025	-0.002181296045190768	0.
0.0025264182424916573	0.	0.009204562509380159	-0.0024612420959790864	0.
0.002518075639599555	0.	0.009363650007504127	-0.0024616682456285385	0.
0.002551446051167964	0.	0.009513732552904098	-0.0024429579829279833	0.
0.0026988320355951054	0.	0.01025213867627195	-0.0027020299491728795	0.
0.0028406562847608455	0.	0.010687378057931862	-0.002800447020137957	0.
0.0028670745272525023	0.	0.010846465556055831	-0.002625541516359062	0.
0.0028503893214682978	0.	0.011005553054179799	-0.0026259000403393725	0.
0.0030144605116796436	0.	0.011439291610385713	-0.002867471980889848	0.
0.003032536151279199	0.	0.011596878283055681	-0.0029027425011602347	0.
0.0029852614015572856	0.	0.011757466606633649	-0.0028976853630210617	0.
0.0031395995550611787	0.	0.01220171094101756	-0.002832104997976043	0.
0.003164627363737486	0.	0.01235629596277953	-0.0030256199293743685	0.
0.003154894327030033	0.	0.012512381809995497	-0.0029864839190752754	0.
0.003328698553948832	0.	0.012941617889839411	-0.003095936311737434	0.
0.0033231368186874303	0.	0.013096202911601382	-0.0031447775217208766	0.
0.0033231368186874303	0.	0.013255290409725349	-0.003228161086336127	0.
0.0034663515016685204	0.	0.014007203962179198	-0.0035425553621595126	0.
0.0035803670745272525	0.	0.014445444994747111	-0.0035031857976855103	0.
0.0036012235817575082	0.	0.014594026714693082	-0.0035020950957423812	0.
0.0036318131256952166	0.	0.01475011256190905	-0.003607050593176539	0.
0.003722191323692992	0.	0.01519285607083896	-0.0034971105970236865	0.
0.003759733036707452	0.	0.015339936965330933	-0.0035494104967021965	0.
0.003798665183537263	0.	0.015494521987092901	-0.003614286236328058	0.
0.003889043381535039	0.	0.01594476962329281	-0.003789348315803093	0.
0.0038932146829810904	0.	0.016093351343238783	-0.003802183796823456	0.
0.003905728587319243	0.	0.01624943719045475	-0.003796784965213859	0.
0.0040489432703003335	0.	0.0170043523938166	-0.003843452826920885	0.
0.004133759733036708	0.	0.01745309920456251	-0.004159728920742759	0.
0.004213014460511679	0.	0.01759567762269248	-0.004222772651554397	0.
0.004213014460511679	0.	0.017747260993546454	-0.004218066248603354	0.
0.0042686318131256945	0.	0.01821101605883236	-0.004308283121562984	0.
0.004364571746384872	0.	0.018352093651508333	-0.004310236478701283	0.
0.004365962180200222	0.	0.018502176196908297	-0.004292737464362561	0.
0.0043784760845383755	0.	0.01865976286957827	-0.0042927346592006345	0.
0.004493882091212458	0.	0.01909950472760018	-0.004288878404241198	0.
0.0044883203559510565	0.	0.01924958727300015	-0.004320526009489712	0.
0.004493882091212458	0.	0.01940417229476212	-0.004310403149532893	0.
0.004548109010011123	0.	0.01984841662914603	-0.004327268903042699	0.
0.004599555061179087	0.	0.019990995047276004	-0.004452936511740185	0.
0.004635706340378198	0.	0.020142578418129973	-0.004450586439908715	0.
0.0047594549499443825	0.	0.020745910250637854	-0.004781616437578581	0.
0.00478587319243604	0.	0.020900495272399823	-0.004781646567561753	0.
0.004802558398220244	0.	0.021361248686777728	-0.004700044594950748	0.
0.004884593993325918	0.	0.021502326279453702	-0.0047157641390016365	0.
0.004917964404894327	0.	0.021652408824853673	-0.004740514506980785	0.
0.004954115684093437	0.	0.02210265646105358	-0.004755447006588713	0.
0.005033370411568409	0.	0.02224523487918355	-0.004756062010373123	0.
0.005029199110122358	0.	0.022395317424583523	-0.004755257196662181	0.
0.0050486651835372634	0.	0.022848566711691432	-0.005075335845282342	0.
0.005159899888765294	0.	0.022986642653459406	-0.005093849399584484	0.
0.005173804226918799	0.	0.023135224373405375	-0.005237347736773164	0.
0.00514321468298109	0.	0.023607984391415277	-0.005225630977763605	0.
0.005241935483870967	0.	0.02375056280954525	-0.005293447878561171	0.
0.005296162402669633	0.	0.023896142878583222	-0.005398824327654531	0.
0.00542825361512792	0.	0.02465556055830707	-0.005381144068356592	0.
0.005372636262513904	0.	0.02511181149632298	-0.0055938915620204884	0.
0.0054185205784204665	0.	0.02525589073990695	-0.005655593690116286	0.
0.0055102892102335925	0.	0.02540447245985292	-0.005655596815038963	0.
0.005529755283648498	0.	0.025874230826954826	-0.005698533878274545	0.
0.00557285873192436	0.	0.026016809245084798	-0.0057420511977297976	0.
0.005661846496106785	0.	0.026156386012306767	-0.005742045313015978	0.
0.005638209121245828	0.	0.02661563860123068	-0.0057938194170797175	0.
0.005667408231368186	0.	0.02676422032117665	-0.005939944506637592	0.
0.005757786429365962	0.	0.02690679873930662	-0.005939900977411992	0.
0.0057703003337041155	0.	0.027370553804592527	-0.0060561236899953986	0.
0.005775862068965517	0.	0.027519135524538496	-0.006065446495750642	0.
0.005846774193548386	0.	0.02765721146630647	-0.005957473453222546	0.
0.005959399332591768	0.	0.02841062584421432	-0.006158031208264054	0.
0.006045606229143493	0.	0.028866876782230228	-0.006224230051180654	0.
0.006065072302558398	0.	0.0290139576767222	-0.0063313063830572865	0.
0.006094271412680756	0.	0.029153534443944168	-0.0063316770545027035	0.
0.006184649610678531	0.	0.02959927960378208	-0.006419508133948765	0.
0.006167964404894326	0.	0.02991145129821402	-0.006419511305682954	0.
0.006230533926585094	0.	0.030366201410775926	-0.006515164987631895	0.
0.006170745272525027	0.	0.030523788083445892	-0.006631570031644628	0.
0.00618325917686318	0.	0.030669368152483865	-0.006631572616583458	0.
0.006372358175750834	0.	0.03110911001050578	-0.0067692107115147225	0.
0.006362625139043381	0.	0.03126669668317575	-0.006830176787902812	0.
0.006376529477196885	0.	0.03141377757766772	-0.006838441884651459	0.
0.006471078976640711	0.	0.03185051778478163	-0.006995646933499348	0.
0.006478031145717463	0.	0.032005102806543596	-0.006932736848436223	0.
0.006478031145717463	0.	0.032156686177397566	-0.0069608111842602086	0.
0.00660734149054505	0.	0.032611436289959474	-0.007052404284391167	0.
0.006554505005561735	0.	0.032779528740807445	-0.007142237091517342	0.
0.006546162402669632	0.	0.032937115413477415	-0.007053993149665641	0.
0.006694938820912124	0.	0.033366351493321324	-0.0071470952089522375	0.
0.006658787541713014	0.	0.033672519885937266	-0.007183610003752561	0.
0.0068214682981090095	0.	0.034257841812997146	-0.007301163063204634	0.
0.0067922691879866515	0.	0.03441843013657512	-0.007531952957117055	0.
0.006871523915461623	0.	0.03486267447095903	-0.007590787816538593	0.
0.00686040044493882	0.	0.035018760318174996	-0.007556240967798972	0.
0.006835372636262513	0.	0.03517484616539097	-0.007663698797222218	0.
0.0069243604004449386	0.	0.03560858472159688	-0.007808718692851625	0.
0.006943826473859844	0.	0.035763169743358844	-0.0078419096358695	0.
0.0069563403781979965	0.	0.03592375806693682	-0.007832482380799343	0.
0.007093993325917686	0.	0.03636349992495873	-0.007934542404250856	0.
0.007105116796440489	0.	0.0365150832958127	-0.008014550874922676	0.
0.007075917686318131	0.	0.03667266996848266	-0.008153111145337134	0.
0.007160734149054505	0.	0.03711091100105058	-0.008325302845510783	0.
0.007230255839822024	0.	0.03741858021912051	-0.008429815004228318	0.
0.007296996662958843	0.	0.0380129070989044	-0.00838701331903791	0.
0.007341490545050055	0.	0.038164490469758366	-0.008395296287146864	0.
0.007394327030033371	0.	0.03860273150232628	-0.008567606699609067	0.
0.0074068409343715225	0.	0.03874831157136425	-0.008618761797199517	0.
0.007438820912124583	0.	0.03890289659312622	-0.008618636642938115	0.
0.00743047830923248	0.	0.03936365000750412	-0.008631369168941552	0.
0.007449944382647386	0.	0.039506228425634095	-0.008628946159548815	0.
0.007440211345939933	0.	0.03965330932012607	-0.008640860184148447	0.
0.007493047830923248	0.	0.04010505778177998	-0.008925887536490935	0.
0.007591768631813126	0.	0.040244634549001956	-0.008928927623106344	0.
0.007626529477196884	0.	0.040391715443493924	-0.00894818337467373	0.
0.007595939933259177	0.	0.040876482065135826	-0.009019464985107629	0.
0.007619577308120133	0.	0.041179648806843765	-0.009216419739333867	0.
0.0077919911012235814	0.	0.04176947321026565	-0.009445867529101863	0.
0.007846218020022246	0.	0.04191955575566562	-0.009475302947213375	0.
0.0077989432703003325	0.	0.04238481164640553	-0.009617826564098509	0.
0.007879588431590655	0.	0.0425243884136275	-0.009555862100089714	0.
0.00789627363737486	0.	0.04266696683175747	-0.00957416120936407	0.
0.007931034482758621	0.	0.04312171694431938	-0.009685671895344281	0.
0.007986651835372637	0.	0.043261293711541346	-0.009815978644546761	0.
0.008032536151279199	0.	0.04340237130421732	-0.00980528671212974	0.
0.007978309232480532	0.	0.04387062884586523	-0.009871414803335397	0.
0.00800194660734149	0.	0.044016208914903196	-0.009901573877627202	0.
0.008093715239154616	0.	0.04415878733303317	-0.009962713710945878	0.
0.008115962180200222	0.	0.044627044874681075	-0.010147558845474252	0.
0.008188264738598442	0.	0.044916704187303015	-0.01009753905935622	0.
0.00814238042269188	0.	0.04552904097253489	-0.010137745558910161	0.
0.008270300333704116	0.	0.04612186702686478	-0.010541090301127605	0.
0.008286985539488319	0.	0.04627345039771875	-0.010529762312861546	0.
0.008341212458286985	0.	0.04641752964130272	-0.010616783504667944	0.
0.008382925472747497	0.	0.04688278553204263	-0.010846085581030175	0.
0.008406562847608453	0.	0.04703286807744259	-0.010854353228853964	0.
0.008496941045606228	0.	0.04717244484466457	-0.011137199448327958	0.
0.008519187986651836	0.	0.047621191655410476	-0.011033587741847643	0.
0.00846635150166852	0.	0.047774275851718444	-0.011031223370947215	0.
0.008489988876529478	0.	0.04791535344439442	-0.01118161466923968	0.
0.008631813125695217	0.	0.048344589524238334	-0.01117710042087936	0.
0.008620689655172414	0.	0.04865676121867027	-0.011314281546453203	0.
0.008565072302558398	0.	0.049284106258442144	-0.011702750039301242	0.
0.008777808676307007	0.	0.049885937265496026	-0.011754531542713371	0.
0.00871662958843159	0.	0.05004202311271199	-0.011754779008900117	0.
0.008669354838709677	0.	0.05018760318174996	-0.011728314513355384	0.
0.008876529477196884	0.	0.05062134173795588	-0.011854632046276065	0.
0.008889043381535039	0.	0.05077892841062585	-0.011841866059773071	0.
0.008852892102335929	0.	0.05093201260693382	-0.01185845511046745	0.
0.008989154616240266	0.	0.05137625694131773	-0.01197599915359001	0.
0.008958565072302558	0.	0.051535344439441695	-0.012182403919918091	0.
0.0089293659621802	0.	0.05168992946120367	-0.012184267207718412	0.
0.009068409343715238	0.	0.05211916554104758	-0.012314202769711893	0.
0.00910456062291435	0.	0.05242683475911752	-0.012402101067766945	0.
0.009019744160177976	0.	0.0530151583370854	-0.012350084381306602	0.
0.009142102335928808	0.	0.05361248686777728	-0.012642347232450725	0.
0.009192157953281424	0.	0.053768572714993246	-0.012681731189452736	0.
0.009224137931034482	0.	0.05392916103857122	-0.0128054930060061	0.
0.009345105672969967	0.	0.054373405372955125	-0.013232540368570616	0.
0.009354838709677418	0.	0.054523487918355096	-0.013236396114841693	0.
0.0092880978865406	0.	0.054681074591025065	-0.013244068557367473	0.
0.009400723025583983	0.	0.05511781479813898	-0.01322881858565664	0.
0.009434093437152392	0.	0.05526789734353895	-0.01322882124816306	0.
0.009404894327030032	0.	0.05542848566711692	-0.013360152992227646	0.
0.009521690767519466	0.	0.056178898394116765	-0.013646973078821558	0.
0.009624582869855396	0.	0.056770223622992645	-0.013618953667468096	0.
0.009556451612903225	0.	0.057083896142878586	-0.01367927122036554	0.
0.009566184649610678	0.	0.0575131322227225	-0.01374915400436847	0.
0.009634315906562847	0.	0.05766471559357647	-0.013751137412852606	0.
0.009623192436040045	0.	0.05782380309170043	-0.013792610118376757	0.
0.00968437152391546	0.	0.058266546600630346	-0.014234666694015678	0.
0.00967880978865406	0.	0.05842113162239231	-0.014233927569900972	0.
0.009687152391546161	0.	0.058583220771424284	-0.014233930899481922	0.
0.009812291434927697	0.	0.0590259642803542	-0.014176234274238152	0.
0.009834538375973303	0.	0.05917604682575416	-0.01426655338892782	0.
0.0098206340378198	0.	0.059332132672970134	-0.014294925133127991	0.
0.009909621802002224	0.	0.05976737205463005	-0.014406356307073338	0.
0.009906840934371523	0.	0.060081044574515984	-0.014541511132820283	0.
0.010015294771968854	0.	0.06067236980339187	-0.014729781309668672	0.
0.010051446051167964	0.	0.060825453999699845	-0.014812286445925662	0.
0.010101501668520578	0.	0.061275701635899744	-0.014868413037246078	0.
0.010173804226918798	0.	0.06142428335584572	-0.014976654120291066	0.
0.010196051167964404	0.	0.06157886837760768	-0.01497639305325955	0.
0.010175194660734148	0.	0.062023112711991596	-0.015144671498052632	0.
0.010223859844271412	0.	0.062162689479213565	-0.015082404924902431	0.
0.01022107897664071	0.	0.06231277202461354	-0.015089179124723327	0.
0.010228031145717464	0.	0.06277502626444544	-0.015102011804161698	0.
0.010308676307007785	0.	0.06292210715893741	-0.015103527592431233	0.
0.01029338153503893	0.	0.06307819300615339	-0.015206024100573777	0.
0.010271134593993326	0.	0.06353594476962329	-0.015303017915301628	0.
0.010367074527252503	0.	0.06382560408224523	-0.015470038915949318	0.
0.010482480533926584	0.	0.06442893591475313	-0.015724545368544996	0.
0.010521412680756397	0.	0.06457901846015308	-0.016004937314231107	0.
0.010486651835372635	0.	0.065041272699985	-0.0159693724258562	0.
0.010556173526140154	0.	0.06517784781629897	-0.015972739072215223	0.
0.010603448275862067	0.	0.06532042623442894	-0.015976600093204868	0.
0.010558954393770855	0.	0.06578868377607684	-0.016068231518639696	0.
0.010549221357063404	0.	0.06593126219420681	-0.016078231827576697	0.
0.010529755283648497	0.	0.06607834308869878	-0.016078375184981907	0.
0.010628476084538374	0.	0.06653759567762269	-0.01618893876889031	0.
0.010711902113459399	0.	0.06667717244484467	-0.016206748013197617	0.
0.010802280311457175	0.	0.06681674921206664	-0.01615677961708027	0.
0.010656284760845383	0.	0.06727900345189855	-0.01623365833708357	0.
0.010728587319243603	0.	0.0675746660663365	-0.01627994309148247	0.
0.010860678531701891	0.	0.06819000450247636	-0.016268536472650766	0.
0.010919076751946607	0.	0.06832958126969835	-0.01661501554058376	0.
0.010831479421579533	0.	0.06879033468407625	-0.016755603847719056	0.
0.010746662958843158	0.	0.06894191805493022	-0.016755520846642287	0.
0.010816184649610679	0.	0.0690844964730602	-0.01689680899337469	0.
0.011012235817575083	0.	0.0695422482365301	-0.017019785013630225	0.
0.011024749721913236	0.	0.06969233078193007	-0.017041206368341694	0.
0.011102614015572857	0.	0.06983190754915203	-0.0171585145612036	0.
0.011120689655172412	0.	0.07028815848716795	-0.01717004219068413	0.
0.011087319243604003	0.	0.07044574515983792	-0.01717001294324842	0.
0.011162402669632924	0.	0.07059132522887589	-0.017235981947883776	0.
0.011231924360400443	0.	0.07103857121416779	-0.01736109950559406	0.
0.01114710789766407	0.	0.07133273300315174	-0.017399240513180137	0.
0.011293103448275861	0.	0.07193306318475162	-0.017695901502540655	0.
0.011297274749721913	0.	0.07208614738105958	-0.017694456583036606	0.
0.011432146829810901	0.	0.0725333933663515	-0.017932311752622384	0.
0.011384872080088987	0.	0.07269248086447545	-0.01801439864021405	0.
0.011370967741935483	0.	0.07284256340987544	-0.018037234602535708	0.
0.011436318131256952	0.	0.07328230526789734	-0.01812933678536536	0.
0.011437708565072301	0.	0.07344289359147532	-0.018160656224095285	0.
0.011454393770856506	0.	0.07359597778778328	-0.01822944271788163	0.
0.011564238042269187	0.	0.0740327179948972	-0.018448257991787478	0.
0.011579532814238042	0.	0.07418880384211317	-0.01840604372963569	0.
0.011568409343715239	0.	0.07434338886387513	-0.018477428035331117	0.
0.01164071190211346	0.	0.07477862824553505	-0.018476030955768184	0.
0.011585094549499443	0.	0.07509680324178299	-0.018622979556996856	0.
0.011693548387096773	0.	0.07568662764520487	-0.01865319090661173	0.
0.011643492769744159	0.	0.07583971184151284	-0.018950158143260742	0.
0.011847886540600667	0.	0.07626594627044875	-0.018975648762802194	0.
0.011846496106785316	0.	0.07642353294311872	-0.01897565058460124	0.
0.011767241379310345	0.	0.07658562209215068	-0.018920770543644137	0.
0.011829810901001112	0.	0.0770313672519886	-0.018980040615890554	0.
0.011881256952169076	0.	0.07718445144829657	-0.019022787375471015	0.
0.011900723025583981	0.	0.07734203812096653	-0.019143206387750033	0.
0.012027252502780866	0.	0.07778027915353444	-0.019166078647492923	0.
0.012028642936596216	0.	0.07793186252438841	-0.019257558934391197	0.
0.012016129032258063	0.	0.07809095002251239	-0.01926560831909166	0.
0.012157953281423804	0.	0.0785321927059883	-0.01973208839648011	0.
0.012162124582869855	0.	0.07883686027315025	-0.019869556727023258	0.
0.012139877641824249	0.	0.07942968632748011	-0.019895583900137265	0.
0.012151001112347052	0.	0.07958877382560409	-0.01992534945433082	0.
0.01221913236929922	0.	0.080040522287258	-0.020069695032963686	0.
0.012266407119021133	0.	0.08018460153084196	-0.02012721906450653	0.
0.012277530589543936	0.	0.08033318325078793	-0.0200925360866499	0.
0.012302558398220245	0.	0.08078042923607984	-0.020417448976272318	0.
0.012397107897664069	0.	0.08092300765420982	-0.020722281026558053	0.
0.012438820912124582	0.	0.08107609185051778	-0.02070718209193825	0.
0.012354004449388207	0.	0.0815383460903497	-0.02067360262634715	0.
0.012422135706340378	0.	0.08168092450847966	-0.02066016795525051	0.
0.012398498331479421	0.	0.08183250787933363	-0.020748298586023325	0.
0.012146829810901	0.	0.08229476211916555	-0.020794602547206477	0.
0.012354004449388207	0.	0.08259342638451148	-0.020975379055385848	0.
0.012623748609566185	0.	0.08318925408974936	-0.021179974618510122	0.
0.012659899888765294	0.	0.08333483415878734	-0.02160698772519631	0.
0.012652947719688543	0.	0.08379708839861924	-0.021656744667174654	0.
0.012690489432703001	0.	0.08393966681674922	-0.02164956917345218	0.
0.012709955506117908	0.	0.08408674771124118	-0.02164894134328202	0.
0.012708565072302558	0.	0.08455500525288909	-0.021720935414598266	0.
0.012744716351501668	0.	0.08469458202011107	-0.02178378766518717	0.
0.012836484983314793	0.	0.08483415878733304	-0.021751641497101182	0.
0.012746106785317018	0.	0.08529791385261894	-0.02195405685857529	0.
0.012812847608453836	0.	0.08544049227074892	-0.021846590043676645	0.
0.01289071190211346	0.	0.08558156986342488	-0.02182962653796619	0.
0.012796162402669632	0.	0.0860468257541648	-0.022120714074452704	0.
0.012817018909899888	0.	0.08633498424133274	-0.022132593547704492	0.
0.01282397107897664	0.	0.08695032267747262	-0.022185502049231146	0.
0.012879588431590656	0.	0.08709290109560258	-0.02227169134221079	0.
0.012914349276974414	0.	0.0875536545099805	-0.02232370496174575	0.
0.012949110122358175	0.	0.08770223622992647	-0.022320547154944904	0.
0.013054783092324804	0.	0.08784031217169444	-0.022367400332323234	0.
0.013166017797552835	0.	0.08829806393516434	-0.02244186799985955	0.
0.013157675194660734	0.	0.08845414978238031	-0.022471399630058397	0.
0.013189655172413793	0.	0.08859822902596429	-0.022484866387499906	0.
0.013083982202447162	0.	0.0890514783130722	-0.022596835968233118	0.
0.013138209121245827	0.	0.08920606333483416	-0.022580837519864703	0.
0.0132202447163515	0.	0.08934714092751013	-0.022750897287683137	0.
0.013370411568409343	0.	0.08979138526189405	-0.023304426135729153	0.
0.013317575083426028	0.	0.09009305117814799	-0.023270226447032933	0.
0.013355116796440488	0.	0.09069638301065586	-0.023308623438121855	0.
0.01343298109010011	0.	0.09084346390514783	-0.0233599472795218	0.
0.013577586206896551	0.	0.09129070989043975	-0.023584382888743424	0.
0.013496941045606229	0.	0.09145429986492572	-0.023676128777033692	0.
0.013483036707452725	0.	0.09160738406123367	-0.02377849617374026	0.
0.013587319243604004	0.	0.0920471259192556	-0.02391538217227105	0.
0.013597052280311456	0.	0.09220321176647157	-0.02392318501203965	0.
0.01361234705228031	0.	0.09235479513732553	-0.023971932306981268	0.
0.013752780867630699	0.	0.09278703286807745	-0.024027203039538182	0.
0.013736095661846495	0.	0.09294912201710942	-0.02403965659953775	0.
0.013677697441601779	0.	0.09310670868977938	-0.02407579787117777	0.
0.01385845383759733	0.	0.09385562059132523	-0.024289018036484433	0.
0.013870967741935483	0.	0.0939981990094552	-0.0243065505431959	0.
0.013762513904338153	0.	0.09444544499474712	-0.02474132326131633	0.
0.013740266963292546	0.	0.09460303166741708	-0.02473781647440125	0.
0.013763904338153504	0.	0.09475161338736306	-0.024779429380288293	0.
0.013838987764182423	0.	0.09518385111811498	-0.024763764527479717	0.
0.013795884315906561	0.	0.09534143779078494	-0.024884050782080606	0.
0.014060066740823137	0.	0.09594176797238481	-0.024950696421955895	0.
0.014008620689655173	0.	0.09610535794687078	-0.02495883144888403	0.
0.014000278086763069	0.	0.09626144379408676	-0.0251328166474874	0.
0.014029477196885427	0.	0.09669368152483868	-0.02533819991447653	0.
0.014032258064516129	0.	0.09684976737205464	-0.025338164055997276	0.
0.014026696329254726	0.	0.0970043523938166	-0.02558975784015121	0.
0.014140711902113457	0.	0.09759867927360048	-0.025830138951561596	0.
0.014018353726362624	0.	0.09775776677172446	-0.025876486983285082	0.
0.014231090100111235	0.	0.09819300615338437	-0.02616707826559124	0.
0.014271412680756395	0.	0.09834759117514634	-0.026168912381373578	0.
0.014276974416017796	0.	0.0985051778478163	-0.02611006193168229	0.
0.014409065628476084	0.	0.09894491970583821	-0.026098413475271583	0.
0.014406284760845383	0.	0.09910100555305419	-0.02621329854759768	0.
0.01447441601779755	0.	0.09968332582920607	-0.026269473363616035	0.
0.014514738598442715	0.	0.09983190754915203	-0.026346731263431598	0.
0.014496662958843158	0.	0.099989494221822	-0.02632627654150998	0.
0.014646829810901	0.	0.10043824103256792	-0.026230702982526014	0.
0.014545328142380421	0.	0.1005943268797839	-0.02625908026952334	0.
0.014397942157953281	0.	0.10075641602881585	-0.026292870466906156	0.
0.014477196885428251	0.	0.10134323878132974	-0.02632289543016282	0.
0.014386818687430476	0.	0.1014978238030917	-0.026328538944762267	0.
0.01457591768631813	0.	0.10194657061383762	-0.026757029483030385	0.
0.01468159065628476	0.	0.10209515233378358	-0.026886250967479982	0.
0.014742769744160177	0.	0.10225273900645356	-0.026887951069833937	0.
0.014728865406006672	0.	0.10269698334083746	-0.027169923086735038	0.
0.014774749721913236	0.	0.10283956175896743	-0.027295090910181306	0.
0.014904060066740823	0.	0.10345339936965331	-0.027480453230330985	0.
0.014838709677419354	0.	0.10360048026414528	-0.027456613479057458	0.
0.014708008898776418	0.	0.10375206363499925	-0.027601102409156714	0.
0.014866518353726361	0.	0.10419780879483717	-0.027657205028366622	0.
0.014993047830923248	0.	0.10433438391115114	-0.02766381584473112	0.
0.015037541713014458	0.	0.1044799639801891	-0.027731225051437478	0.
0.015050055617352613	0.	0.10509530241632899	-0.027748769963158403	0.
0.015031979977753056	0.	0.10524688578718296	-0.027779643309022117	0.
0.015037541713014458	0.	0.10570914002701487	-0.02777817804203997	0.
0.015139043381535038	0.	0.10584721596878284	-0.027795229779444534	0.
0.015204393770856505	0.	0.1059927960378208	-0.027866860478499306	0.
0.015159899888765295	0.	0.10646105357946871	-0.02822721603234186	0.
0.015236373748609566	0.	0.10660363199759867	-0.0284883313681221	0.
0.015166852057842045	0.	0.10720996548101455	-0.02852772137828716	0.
0.01525027808676307	0.	0.10735254389914453	-0.02856244356142462	0.
0.015337875417130144	0.	0.1074966231427285	-0.028594968768678303	0.
0.01539905450500556	0.	0.1079648806843764	-0.02876606150003767	0.
0.015418520578420466	0.	0.10811196157886838	-0.028862349206042408	0.
0.015486651835372634	0.	0.10825453999699836	-0.02887580047153308	0.
0.015472747497219132	0.	0.10885637100405222	-0.029036422587660243	0.
0.015429644048943269	0.	0.10899144529491221	-0.029011108226869763	0.
0.015369855394883203	0.	0.1094582020111061	-0.029092627123385752	0.
0.015467185761957731	0.	0.10960828455650609	-0.029063012963801572	0.
0.01560901001112347	0.	0.10975236380009006	-0.029092538287133946	0.
0.015700778642936595	0.	0.11021011556355996	-0.02923729644176031	0.
0.015622914349276972	0.	0.11036019810895993	-0.02934766832937548	0.
0.015775862068965515	0.	0.11096352994146781	-0.02972408468862556	0.
0.01578837597330367	0.	0.11111961578868378	-0.029719512313140913	0.
0.015841212458286985	0.	0.11126219420681376	-0.029782366992521306	0.
0.015880144605116792	0.	0.11171094101755966	-0.030139169542498585	0.
0.015881535038932148	0.	0.11186552603932162	-0.03013571968132714	0.
0.015945494994438265	0.	0.1120081044574516	-0.030134855273034177	0.
0.015912124582869856	0.	0.11262044124268347	-0.02985033937417666	0.
0.015910734149054504	0.	0.11276602131172145	-0.029913858848742803	0.
0.016006674082313682	0.	0.11320726399519737	-0.030136582137286483	0.
0.015987208008898773	0.	0.11336034819150534	-0.030075778155550747	0.
0.01600250278086763	0.	0.1135044274350893	-0.030073267280550157	0.
0.016156840934371523	0.	0.11394416929311121	-0.030217239101894916	0.
0.01610817575083426	0.	0.11410775926759718	-0.030333125422776216	0.
0.016166573971078978	0.	0.11470358697283506	-0.03034917249908353	0.
0.01615266963292547	0.	0.11486117364550504	-0.030389439984411976	0.
0.016076195773081198	0.	0.115014257841813	-0.030434484566570098	0.
0.016204115684093436	0.	0.11545550052528891	-0.030923926134342836	0.
0.016262513904338152	0.	0.11561608884886689	-0.030922004444779033	0.
0.01629310344827586	0.	0.11577367552153686	-0.031088104640649143	0.
0.016174916573971077	0.	0.11635599579768872	-0.03139509478148198	0.
0.016110956618464962	0.	0.1165135824703587	-0.03140111642196616	0.
0.016465517241379308	0.	0.11695182350292661	-0.03156109346505809	0.
0.016476640711902114	0.	0.11711241182650459	-0.031558906305113654	0.
0.016402947719688542	0.	0.11727450097553654	-0.03161512616344449	0.
0.016429365962180198	0.	0.11770673870628846	-0.03168943688073083	0.
0.016494716351501668	0.	0.11785682125168843	-0.031676374755291975	0.
0.016668520578420467	0.	0.1184436440042023	-0.03197176506197446	0.
0.01650862068965517	0.	0.11876181900045026	-0.03210628796697043	0.
0.01665322580645161	0.	0.11920156085847217	-0.032118040082765496	0.
0.016697719688542827	0.	0.11935164340387214	-0.032016773005945756	0.
0.01671718576195773	0.	0.11950923007654211	-0.032014547253992366	0.
0.016804783092324804	0.	0.11995797688728801	-0.03212398182350744	0.
0.01677836484983315	0.	0.12010956025814198	-0.0321044393618248	0.
0.0167908787541713	0.	0.12070838961428786	-0.032362132793937355	0.
0.016852057842046717	0.	0.12085396968332583	-0.03241455635112207	0.
0.016900723025583982	0.	0.1210055530541798	-0.03240964256152408	0.
0.01704254727474972	0.	0.1216058832357797	-0.03277409702492195	0.
0.01708008898776418	0.	0.12176196908299565	-0.03279244581385182	0.
0.017057842046718574	0.	0.12221221671919558	-0.03290192623423357	0.
0.017098164627363736	0.	0.12235629596277953	-0.032900397252786484	0.
0.017127363737486096	0.	0.1225063785081795	-0.032991631770976984	0.
0.017195494994438263	0.	0.1229536244934714	-0.03303179582157921	0.
0.017273359288097884	0.	0.1230962029116014	-0.033026622763166785	0.
0.01728865406006674	0.	0.12324628545700135	-0.03310092085903832	0.
0.017347052280311456	0.	0.12371004052228728	-0.033077050997500766	0.
0.017370689655172415	0.	0.12385261894041723	-0.033077049754624194	0.
0.017280311457174635	0.	0.1244709590274651	-0.033223052155124895	0.
0.017333147942157952	0.	0.1246150382710491	-0.033303826426016314	0.
0.017372080088987763	0.	0.12476361999099506	-0.033351735730246454	0.
0.017520856507230256	0.	0.12535794687077895	-0.03338343478567375	0.
0.017554226918798665	0.	0.1255035269398169	-0.033412756399637984	0.
0.017340100111234706	0.	0.1259747861323728	-0.03395719713748433	0.
0.017359566184649608	0.	0.1261188653759568	-0.03394493612754289	0.
0.01742630700778643	0.	0.12626294461954077	-0.033963062215943154	0.
0.017601501668520578	0.	0.12672369803391867	-0.03433623781421091	0.
0.017658509454949945	0.	0.12686777727750265	-0.03432489014091823	0.
0.017739154616240267	0.	0.1270088548701786	-0.03432654093640631	0.
0.017780867630700775	0.	0.1274711091100105	-0.03447049496262516	0.
0.017797552836484983	0.	0.12761518835359448	-0.034538476449783605	0.
0.017620967741935483	0.	0.12821701936064836	-0.03458979555548705	0.
0.017551446051167964	0.	0.12836410025514033	-0.034586836908866256	0.
0.01756395995550612	0.	0.12850517784781632	-0.03470262640923353	0.
0.01781562847608454	0.	0.12912802041122617	-0.03478987706411823	0.
0.017922691879866517	0.	0.12926909800390216	-0.03482496761405838	0.
0.018018631813125695	0.	0.12972534894191806	-0.03510326330737597	0.
0.018020022246941044	0.	0.12987693231277203	-0.03510326159297682	0.
0.01806868743047831	0.	0.130016509079994	-0.035171478892265184	0.
0.01811735261401557	0.	0.1304697583671019	-0.03503388577366984	0.
0.018115962180200222	0.	0.13062734503977189	-0.035030228131091586	0.
0.01814377085650723	0.	0.13077292510880986	-0.03502953143624226	0.
0.018163236929922135	0.	0.13137475611586374	-0.03539976148192341	0.
0.01828837597330367	0.	0.13166291460303167	-0.03559905821359245	0.
0.018371802002224692	0.	0.13212516884286357	-0.03569331752635491	0.
0.018345383759733033	0.	0.13227074891190155	-0.035727378934261894	0.
0.01832591768631813	0.	0.13241032567912353	-0.035728637124813174	0.
0.01810901001112347	0.	0.13286207414077744	-0.03569919489523263	0.
0.018086763070077862	0.	0.1330136575116314	-0.03570377406364603	0.
0.018196607341490544	0.	0.13315623592976136	-0.035839435774925134	0.
0.018437152391546162	0.	0.13362299264595529	-0.035830110710266344	0.
0.018469132369299222	0.	0.13377907849317125	-0.03582775878169923	0.
0.018665183537263624	0.	0.13437340537295514	-0.03638436080318264	0.
0.018577586206896552	0.	0.1345264895692631	-0.036384331424694535	0.
0.018558120133481647	0.	0.1346690679873931	-0.03638433606576118	0.
0.018613737486095662	0.	0.13512081644904697	-0.03659938165275403	0.
0.01867491657397108	0.	0.13542848566711693	-0.03658443772850492	0.
0.01882230255839822	0.	0.13586972835059286	-0.036613975856810525	0.
0.018818131256952166	0.	0.1360273150232628	-0.036636922281538864	0.
0.018829254727474973	0.	0.13617589674320876	-0.03667773403157679	0.
0.018969688542825363	0.	0.13661864025213868	-0.03694163723431419	0.
0.018958565072302556	0.	0.13677772775026265	-0.037147892767887526	0.
0.018961345939933257	0.	0.13692630947020862	-0.03715241901736062	0.
0.019036429365962178	0.	0.13735404472459853	-0.037151705410871594	0.
0.018954393770856507	0.	0.1375116313972685	-0.037153547433808796	0.
0.018818131256952166	0.	0.13811646405523037	-0.037332476490123445	0.
0.0189238042269188	0.	0.13827705237880836	-0.03732940157099818	0.
0.01896551724137931	0.	0.13843313822602432	-0.03748430133305106	0.
0.01915878754171301	0.	0.13886387513132223	-0.03788725625400798	0.
0.019190767519466072	0.	0.13917604682575418	-0.037948584517389146	0.
0.0192964404894327	0.	0.13961428785832208	-0.03791220156096427	0.
0.019036429365962178	0.	0.13977187453099205	-0.037863128589566294	0.
0.018737486095661844	0.	0.13993246285457003	-0.03799996782407975	0.
0.01904755283648498	0.	0.1403647005853219	-0.038002049323438564	0.
0.019162958843159064	0.	0.1405177847816299	-0.03799171833725997	0.
0.019208843159065625	0.	0.14067837310520787	-0.037990554303635474	0.
0.01938542825361513	0.	0.1411211166141378	-0.03848305717754561	0.
0.019406284760845383	0.	0.14127269998499176	-0.03891153670179622	0.
0.019530033370411568	0.	0.14185652108659763	-0.0389213845763367	0.
0.01954254727474972	0.	0.1420021011556356	-0.03890540935807541	0.
0.01957174638487208	0.	0.14215968782830557	-0.03896543408429526	0.
0.019598164627363735	0.	0.1426189404172295	-0.03910880578707586	0.
0.01965656284760845	0.	0.14292961128620743	-0.03904938411199539	0.
0.019648220244716352	0.	0.14336935314422933	-0.03916195064776357	0.
0.019702447163515015	0.	0.1435149332132673	-0.03920312888530768	0.
0.019774749721913235	0.	0.14366951823502927	-0.03939611101542935	0.
0.019701056729699667	0.	0.14412726999849917	-0.0395072326794613	0.
0.019766407119021133	0.	0.14427285006753715	-0.0395622572097326	0.
0.019838709677419356	0.	0.14442593426384515	-0.039688162404438496	0.
0.019955506117908788	0.	0.14487318024913703	-0.039867210116806585	0.
0.01986929922135706	0.	0.14501725949272098	-0.03989013147494638	0.
0.019741379310344826	0.	0.14563409875431488	-0.040168943140490465	0.
0.019840100111234705	0.	0.14577667717244486	-0.04016714986871298	0.
0.01989293659621802	0.	0.14592525889239083	-0.04027765321766045	0.
0.0200027808676307	0.	0.14637400570313674	-0.04049418877789833	0.
0.02011401557285873	0.	0.14665616088848865	-0.040609760342362466	0.
0.020101501668520576	0.	0.1471289209064986	-0.04060436313093618	0.
0.020168242491657395	0.	0.14727300015008254	-0.04071361012081313	0.
0.02021968854282536	0.	0.14742308269548254	-0.04075354550454359	0.
0.020283648498331478	0.	0.14788233528440645	-0.04066755090409297	0.
0.02032814238042269	0.	0.1480234128770824	-0.04064386378126933	0.
0.020350389321468296	0.	0.14816899294612038	-0.04062306398533036	0.
0.020246106785317016	0.	0.1486402521386763	-0.04061932414651068	0.
0.02035177975528365	0.	0.14878283055680624	-0.04060012263239283	0.
0.020525583982202444	0.	0.14938466156386013	-0.040637253037684395	0.
0.02056729699666296	0.	0.14952723998199008	-0.04047258111633405	0.
0.020620133481646274	0.	0.1496683175746661	-0.04050317452093552	0.
0.020635428253615126	0.	0.15014107759267598	-0.040540485244987774	0.
0.02030172413793103	0.	0.1504292360798439	-0.04066589508403372	0.
0.020464404894327028	0.	0.15088248536695184	-0.0406927953307213	0.
0.020582591768631812	0.	0.15102656461053582	-0.04069968510870329	0.
0.020702169076751945	0.	0.15116464055230378	-0.04070846418564696	0.
0.020700778642936592	0.	0.15162689479213567	-0.04138094128479015	0.
0.02057146829810901	0.	0.15178298063935167	-0.04149377328134981	0.
0.0205380978865406	0.	0.15192705988293562	-0.04165488330442466	0.
0.02068826473859844	0.	0.15238481164640552	-0.04157925843439228	0.
0.020752224694104558	0.	0.15253939666816752	-0.041581795502151526	0.
0.021042825361512793	0.	0.15313372354795138	-0.04180512915749057	0.
0.020992769744160176	0.	0.15329281104607537	-0.0419018722218981	0.
0.020985817575083426	0.	0.15343839111511332	-0.0419059793418764	0.
0.021063681868743047	0.	0.15387663214768124	-0.04200746884941953	0.
0.021092880978865403	0.	0.15418129971484315	-0.04213919362268671	0.
0.020838431590656282	0.	0.1546330481764971	-0.042444566365861885	0.
0.020834260289210232	0.	0.15479513732552905	-0.04261626959765189	0.
0.020914905450500555	0.	0.15494371904547502	-0.04264930658147974	0.
0.021236095661846498	0.	0.15537745760168092	-0.042895924728843786	0.
0.02119577308120133	0.	0.1555320426234429	-0.0433779732112325	0.
0.021156840934371524	0.	0.15568062434338886	-0.04336160980834258	0.
0.021422413793103445	0.	0.15611586372504876	-0.04343292903753125	0.
0.021446051167964403	0.	0.15627795287408075	-0.043415377578709086	0.
0.021441879866518354	0.	0.15687378057931864	-0.043546452372371494	0.
0.02138626251390434	0.	0.15703136725198857	-0.04354645036394413	0.
0.021313959955506116	0.	0.15718745309920457	-0.04351311139266082	0.
0.02153781979977753	0.	0.1576286957826805	-0.04372300153841098	0.
0.021593437152391544	0.	0.1579453699534744	-0.043528625960423215	0.
0.02158509454949944	0.	0.15837310520786435	-0.043845631377831096	0.
0.021640711902113457	0.	0.1585261894041723	-0.04384407230355626	0.
0.021694938820912123	0.	0.15868527690229628	-0.04381472394690754	0.
0.0216059510567297	0.	0.15912802041122617	-0.044056549707691274	0.
0.02154894327030033	0.	0.15928410625844214	-0.04413832687471113	0.
0.021519744160177975	0.	0.1594446945820201	-0.04412363384965408	0.
0.021847886540600665	0.	0.15987693231277203	-0.044412756371890696	0.
0.021852057842046718	0.	0.160027014858172	-0.04448809164107528	0.
0.021840934371523915	0.	0.1606183400870479	-0.04489467480194945	0.
0.021781145717463847	0.	0.16076992345790184	-0.04487888196813227	0.
0.021810344827586207	0.	0.16092751013057183	-0.04488111839452005	0.
0.022067575083426026	0.	0.16137325529040972	-0.04496680715646737	0.
0.022141268075639597	0.	0.16167942368302568	-0.04484302383344032	0.
0.02218298109010011	0.	0.1621341737955876	-0.04511731237610274	0.
0.022144048943270298	0.	0.16228125469007953	-0.04507825855265848	0.
0.02215378197997775	0.	0.16243734053729553	-0.04511843223829159	0.
0.02229282536151279	0.	0.16288158487167945	-0.04521555396886656	0.
0.022376251390433814	0.	0.1630241632898094	-0.04520851583497038	0.
0.02239154616240267	0.	0.1631757466606634	-0.045237460594928405	0.
0.02218159065628476	0.	0.16363800090049527	-0.04538532845051327	0.
0.022189933259176862	0.	0.16378358096953324	-0.04537721464130276	0.
0.022451334816462734	0.	0.16438841362749515	-0.04537253147915488	0.
0.02253893214682981	0.	0.1645279903947171	-0.045371242645736436	0.
0.022568131256952166	0.	0.16467657211466308	-0.0453783958384807	0.
0.022598720800889874	0.	0.16513882635449498	-0.04555720752877348	0.
0.022658509454949943	0.	0.1654254840162089	-0.04551712236363689	0.
0.02253337041156841	0.	0.1658847366051328	-0.04560496603240316	0.
0.02239710789766407	0.	0.16602731502326282	-0.045597043872547975	0.
0.022317853170189098	0.	0.1661743959177548	-0.04555514207917848	0.
0.022563959955506117	0.	0.16664565511031068	-0.04561950040165986	0.
0.022718298109010007	0.	0.16679123517934866	-0.04592024759417416	0.
0.02278503893214683	0.	0.1669368152483866	-0.0458324001196803	0.
0.022732202447163515	0.	0.16739606783731054	-0.046426950815654996	0.
0.022601501668520575	0.	0.16753564460453252	-0.046426958027285165	0.
0.022771134593993325	0.	0.16814948221521836	-0.046457997048293974	0.
0.022887931034482757	0.	0.16829506228425634	-0.046440990794890294	0.
0.023022803114571742	0.	0.16843613987693232	-0.04646229274383746	0.
0.023095105672969966	0.	0.1685847215968783	-0.046450966667902265	0.
0.022583426028921022	0.	0.16918205012757018	-0.046782600672124905	0.
0.02264460511679644	0.	0.16933213267297015	-0.04683747331291306	0.
0.023022803114571742	0.	0.16979288608734805	-0.046931033688940145	0.
0.023156284760845382	0.	0.169930962029116	-0.04700112160793719	0.
0.02322163515016685	0.	0.170072039621792	-0.047086895224042705	0.
0.023275862068965515	0.	0.1705357946870779	-0.047860278489772104	0.
0.023369021134593992	0.	0.1706798739306619	-0.04789917167928018	0.
0.023420467185761955	0.	0.17082695482515384	-0.04792616906149641	0.
0.023196607341490542	0.	0.17129521236680173	-0.04800779188255315	0.
0.02343159065628476	0.	0.1715818700285157	-0.04807123469522342	0.
0.023555339265850943	0.	0.17204262344289362	-0.048026928300090664	0.
0.023585928809788652	0.	0.17218820351193156	-0.04802298045186608	0.
0.023690211345939932	0.	0.17233078193006154	-0.04816284010891083	0.
0.023480255839822023	0.	0.1729506228425634	-0.0482055383162504	0.
0.023566462736373747	0.	0.1730901996097854	-0.048098566768893194	0.
0.023487208008898777	0.	0.1735479513732553	-0.04819239914913042	0.
0.023558120133481644	0.	0.17369803391865526	-0.048177166099190295	0.
0.02369438264738598	0.	0.17384061233678524	-0.04833141409863949	0.
0.023830645161290322	0.	0.17429986492570915	-0.0484566212285799	0.
0.023830645161290322	0.	0.17444844664565512	-0.04842219250766098	0.
0.02389599555061179	0.	0.17458502176196908	-0.048456310012603365	0.
0.023811179087875414	0.	0.175033768572715	-0.04848233278688953	0.
0.02361095661846496	0.	0.17533843613987693	-0.0485834009608441	0.
0.02397107897664071	0.	0.17579618790334686	-0.04881072065339122	0.
0.023997497219132368	0.	0.17595377457601682	-0.04891085395238024	0.
0.023982202447163516	0.	0.17609785381960077	-0.049074950699827743	0.
0.024082313681868743	0.	0.1766981840012007	-0.0494921989040965	0.
0.02414488320355951	0.	0.17684826654660063	-0.04958360123379287	0.
0.024265850945494993	0.	0.17729251088098455	-0.049867911535617336	0.
0.0241198553948832	0.	0.1774546000300165	-0.05018189373785933	0.
0.024033648498331478	0.	0.17760318174996248	-0.05018291516906926	0.
0.02424221357063404	0.	0.1780369203061684	-0.05026364524022817	0.
0.024203281423804224	0.	0.17819600780429237	-0.05028252673039708	0.
0.023978031145717463	0.	0.17834909200060034	-0.05040448968376051	0.
0.02393631813125695	0.	0.17879183550953026	-0.05060979981851816	0.
0.02422552836484983	0.	0.1791010055530542	-0.05088410498702687	0.
0.02446051167964405	0.	0.1795227375056281	-0.05130774492811403	0.
0.024516129032258065	0.	0.17967732252739008	-0.051311297169998805	0.
0.024532814238042266	0.	0.17983791085096804	-0.05166091276617356	0.
0.02464543937708565	0.	0.1804457451598379	-0.05165892305677128	0.
0.024603726362625138	0.	0.18060483265796187	-0.051497002678989955	0.
0.024816462736373748	0.	0.1810355695632598	-0.05159684866116653	0.
0.02485817575083426	0.	0.18119315623592977	-0.051656180426197226	0.
0.02482758620689655	0.	0.18135374455950776	-0.05164376420823438	0.
0.024922135706340377	0.	0.18179498724298365	-0.05177213114372878	0.
0.02485817575083426	0.	0.18194657061383762	-0.05189991884320222	0.
0.024630144605116797	0.	0.18210415728650758	-0.051901831566457265	0.
0.024705228031145714	0.	0.1825363950172595	-0.0518950122705745	0.
0.02486651835372636	0.	0.18284856671169142	-0.05191656128016211	0.
0.025094549499443824	0.	0.18329581269698333	-0.05190485522190826	0.
0.02515016685205784	0.	0.18344589524238333	-0.05193736979814484	0.
0.0251877085650723	0.	0.18360198108959927	-0.05188794733632317	0.
0.025140433815350388	0.	0.18417679723848115	-0.05184123319312334	0.
0.025134872080088987	0.	0.18433288308569715	-0.05203156934825106	0.
0.025176585094549498	0.	0.18479213567462105	-0.051993595936036585	0.
0.02521968854282536	0.	0.18494221822002102	-0.0519873508629758	0.
0.02525583982202447	0.	0.185095302416329	-0.052096546339409404	0.
0.025410177975528362	0.	0.1855440492270749	-0.05198694320860735	0.
0.025403225806451612	0.	0.18568962929611288	-0.05195329893517858	0.
0.025322580645161286	0.	0.18584571514332882	-0.05211881801958252	0.
0.025095939933259176	0.	0.18630496773225275	-0.052190603142411716	0.
0.025236373748609563	0.	0.1865976286957827	-0.05228873004427954	0.
0.025456062291434926	0.	0.1870493771574366	-0.05249122948429037	0.
0.02557285873192436	0.	0.18719045475011256	-0.05257863891758845	0.
0.025590934371523915	0.	0.18734203812096653	-0.05278173206191737	0.
0.025618743047830923	0.	0.1879513732552904	-0.052880153124057756	0.
0.025696607341490544	0.	0.18809695332432838	-0.05288268356197593	0.
0.025593715239154616	0.	0.1885457001350743	-0.05328010550671479	0.
0.02561040044493882	0.	0.18868677772775028	-0.053815521024525574	0.
0.02568270300333704	0.	0.18883085697133423	-0.05376181754368684	0.
0.025799499443826472	0.	0.18930361698934414	-0.05391540802178691	0.
0.025875973303670745	0.	0.18944769623292812	-0.05393616104283487	0.
0.025948275862068965	0.	0.1895932763019661	-0.05393642447906208	0.
0.026027530589543935	0.	0.190058532192706	-0.05421645836411986	0.
0.026135984427141264	0.	0.19034669067987395	-0.054272479523776514	0.
0.025963570634037817	0.	0.19081344739606784	-0.05452721791598043	0.
0.026034482758620688	0.	0.19095602581419782	-0.054525871407423335	0.
0.02616101223581757	0.	0.19109710340687378	-0.0545968824223782	0.
0.02639738598442714	0.	0.19170193606483565	-0.054659596358108756	0.
0.026483592880978863	0.	0.19184451448296563	-0.05464413319361949	0.
0.026408509454949942	0.	0.19231427285006755	-0.05467377620119127	0.
0.02643353726362625	0.	0.19246285457001353	-0.05467377813332032	0.
0.026508620689655173	0.	0.19260393216268948	-0.054703898883572924	0.
0.026635150166852056	0.	0.1930526789734354	-0.05479720113649807	0.
0.02664905450500556	0.	0.19320126069338137	-0.05480269216196231	0.
0.026625417130144605	0.	0.19334233828605735	-0.05472175267835155	0.
0.02635845383759733	0.	0.19379558757316523	-0.05501481309393474	0.
0.026448832035595102	0.	0.1940987543148732	-0.05514670859106995	0.
0.026813125695216905	0.	0.19455200360198108	-0.05526136914534192	0.
0.026635150166852056	0.	0.19470959027465107	-0.055274606930915036	0.
0.026195773081201332	0.	0.19485517034368904	-0.05527520850622055	0.
0.02653921023359288	0.	0.19546450547801292	-0.05558458162478025	0.
0.02667547274749722	0.	0.1956100855470509	-0.05562417992170901	0.
0.026982758620689655	0.	0.1960483265796188	-0.055716572410780305	0.
0.02704393770856507	0.	0.19620591325228876	-0.05606203657983183	0.
0.02709816462736374	0.	0.19635749662314272	-0.05610735005661738	0.
0.027034204671857617	0.	0.19680324178298064	-0.056195049162547646	0.
0.026920189098998886	0.	0.1969638301065586	-0.05603716609010085	0.
0.026860400444938818	0.	0.1971169143028666	-0.05602208618291144	0.
0.026995272525027807	0.	0.19754765120816448	-0.05622676656355458	0.
0.02693687430478309	0.	0.19785381960078044	-0.05623013787924788	0.
0.02729282536151279	0.	0.19828905898244034	-0.05630998442231831	0.
0.02736929922135706	0.	0.1984481464805643	-0.056303421064003434	0.
0.027402669632925473	0.	0.1986057331532343	-0.056685404975267285	0.
0.027519466073414905	0.	0.1991970583821102	-0.056593485926610745	0.
0.02746523915461624	0.	0.19935764670568815	-0.05652378788860995	0.
0.02737208008898776	0.	0.19980189104007204	-0.056601117753247235	0.
0.02711624026696329	0.	0.19995647606183403	-0.05658501397519913	0.
0.02696607341490545	0.	0.200114062734504	-0.05660618676585116	0.
0.027385984427141265	0.	0.2005447996398019	-0.05668078730717406	0.
0.027488876529477197	0.	0.20069788383610987	-0.05661835929484465	0.
0.027583426028921023	0.	0.20085697133423386	-0.05661656689952595	0.
0.027842046718576197	0.	0.20130121566861772	-0.05739898599389182	0.
0.027880978865406005	0.	0.20161038571214168	-0.05744964161051912	0.
0.02747219132369299	0.	0.2020501275701636	-0.05755715537873425	0.
0.027462458286985538	0.	0.20219870929010958	-0.05761260229431461	0.
0.02758203559510567	0.	0.20235329431187152	-0.05755270718040279	0.
0.028031145717463846	0.	0.2029446195407474	-0.058031669146227885	0.
0.028090934371523917	0.	0.2030992045625094	-0.05799272357212669	0.
0.027971357063403778	0.	0.2035464505478013	-0.05840681702239114	0.
0.027946329254727474	0.	0.20369503226774727	-0.05840750976354333	0.
0.028006117908787542	0.	0.20385111811496323	-0.05848560498450941	0.
0.027994994438264736	0.	0.20431037070388716	-0.05852330978690994	0.
0.027951890989988876	0.	0.2044574515983791	-0.05852274724343552	0.
0.02791295884315906	0.	0.20460753414377908	-0.058504910006763715	0.
0.028060344827586205	0.	0.205054780129071	-0.05908963227887059	0.
0.02829949944382647	0.	0.20535044274350892	-0.059200259864810034	0.
0.028506674082313676	0.	0.20581569863424884	-0.05952685883922266	0.
0.02859149054505005	0.	0.2059567762269248	-0.05953203321401878	0.
0.028609566184649608	0.	0.2061068587723248	-0.05952981949913384	0.
0.028634593993325918	0.	0.20626444544499475	-0.05956430913463786	0.
0.028006117908787542	0.	0.20670268647756268	-0.05977280929022026	0.
0.027804505005561735	0.	0.20685276902296265	-0.05984583974057493	0.
0.02791017797552836	0.	0.2070088548701786	-0.05993365686518383	0.
0.0284079532814238	0.	0.2074515983791085	-0.059984389107308946	0.
0.028535873192436036	0.	0.2075941767972385	-0.06007698442651785	0.
0.02861234705228031	0.	0.20820351193156236	-0.060836638976626896	0.
0.028701334816462736	0.	0.20834909200060034	-0.060784458103590504	0.
0.028769466073414907	0.	0.2085051778478163	-0.06077678213645093	0.
0.028925194660734146	0.	0.20910850968032418	-0.06090581874077222	0.
0.028936318131256952	0.	0.20925709140027016	-0.06092929145792259	0.
0.028955784204671858	0.	0.20971034068737807	-0.060929770888725435	0.
0.029090656284760843	0.	0.20985141828005405	-0.060990045824378135	0.
0.029190767519466074	0.	0.210003001650908	-0.06098968030513773	0.
0.02909204671857619	0.	0.21046675671619391	-0.06118985355090629	0.
0.028926585094549498	0.	0.2106093351343239	-0.06126849850201885	0.
0.028884872080088986	0.	0.21075491520336187	-0.06127080921329122	0.
0.0291003893214683	0.	0.21121867026864774	-0.06131883823384235	0.
0.029214404894327032	0.	0.21135974786132375	-0.061311465638347634	0.
0.029342324805339264	0.	0.21196908299564762	-0.06183146890786813	0.
0.029450778642936597	0.	0.21210565811196158	-0.06196547922589554	0.
0.029506395995550612	0.	0.21224373405372957	-0.06199928708245819	0.
0.02908370411568409	0.	0.21285907248986943	-0.06206054346029615	0.
0.029240823136818687	0.	0.2130076542098154	-0.06210475702481515	0.
0.02953003337041157	0.	0.2134729101005553	-0.06220644234041494	0.
0.02958982202447163	0.	0.21361849016959328	-0.062274370202401265	0.
0.029662124582869855	0.	0.21375806693681523	-0.06241320966476457	0.
0.029645439377085647	0.	0.21421882035119316	-0.06246915272051486	0.
0.02968159065628476	0.	0.21436590124568514	-0.06253619872325537	0.
0.029777530589543934	0.	0.21450847966381512	-0.06261225640817411	0.
0.02993604004449388	0.	0.214973735554555	-0.0625610348953949	0.
0.02996802002224694	0.	0.21512231727450098	-0.06253933550303745	0.
0.02996802002224694	0.	0.21571964580519287	-0.06283280648687115	0.
0.02987347052280311	0.	0.21587122917604684	-0.06287860431410804	0.
0.029891546162402666	0.	0.21601380759417682	-0.06290392441764121	0.
0.03007647385984427	0.	0.2166201410775927	-0.06303142713334672	0.
0.03004866518353726	0.	0.21676121867026865	-0.06316871165275827	0.
0.030189098998887647	0.	0.21720096052829055	-0.06318724672157713	0.
0.03022246941045606	0.	0.21736154885186854	-0.06320679400477407	0.
0.03026835372636262	0.	0.2175116313972685	-0.06319293691628125	0.
0.030083426028921025	0.	0.2179678823352844	-0.06332252503064421	0.
0.030029199110122355	0.	0.21812696983340837	-0.0633965648014497	0.
0.030091768631813124	0.	0.21827254990244635	-0.06346018877577288	0.
0.03028503893214683	0.	0.21871229176046827	-0.06349173397237037	0.
0.030243325917686317	0.	0.21887288008404623	-0.06355452663299138	0.
0.030410177975528363	0.	0.21946720696383012	-0.06359226099144162	0.
0.030510289210233594	0.	0.2196232928110461	-0.06359244534223692	0.
0.030599276974416015	0.	0.21977337535644603	-0.0635910287762862	0.
0.03057424916573971	0.	0.22036770223622992	-0.06366273715985592	0.
0.030312847608453836	0.	0.2205267897343539	-0.0637085426551244	0.
0.03061735261401557	0.	0.22096653159237584	-0.06386375341884812	0.
0.030775862068965515	0.	0.22111961578868378	-0.06389048137769428	0.
0.030864849833147943	0.	0.22127269998499174	-0.06381516911636263	0.
0.031131813125695212	0.	0.22169593276301966	-0.06400428333732078	0.
0.031099833147942155	0.	0.22185351943568962	-0.06400431575995112	0.
0.030864849833147943	0.	0.2220171094101756	-0.06408573310677051	0.
0.030102892102335927	0.	0.2224628545700135	-0.06432993315600942	0.
0.03029477196885428	0.	0.2226189404172295	-0.06432993488546868	0.
0.031020578420467182	0.	0.22320726399519736	-0.0653666588991158	0.
0.031095661846496106	0.	0.22336334984241332	-0.06528544129137129	0.
0.031134593993325913	0.	0.22352693981689928	-0.0653500695552073	0.
0.03112625139043381	0.	0.22411526339486718	-0.06538259735175322	0.
0.030959399332591765	0.	0.22427435089299116	-0.065423943190266	0.
0.030987208008898776	0.	0.22471109110010506	-0.06561603910037911	0.
0.03112625139043381	0.	0.22486267447095903	-0.06565507064445908	0.
0.031231924360400443	0.	0.225023262794537	-0.06565570124432897	0.
0.031541991101223577	0.	0.2254720096052829	-0.06591629604667691	0.
0.03156006674082314	0.	0.22562059132522888	-0.0663081908958273	0.
0.03156979977753059	0.	0.22577067387062888	-0.0663290816849082	0.
0.031593437152391546	0.	0.22620441242683476	-0.06643318728164663	0.
0.03163932146829811	0.	0.22634849167041873	-0.06643318187228005	0.
0.03147385984427141	0.	0.2269698334083746	-0.06639126814725653	0.
0.03140989988876529	0.	0.22711691430286657	-0.0664253270742623	0.
0.03139877641824249	0.	0.22726849767372054	-0.06639733075601699	0.
0.031790878754171296	0.	0.22786132372805043	-0.0667627447649879	0.
0.03190767519466073	0.	0.2280159087498124	-0.06662121473227167	0.
0.031674082313681864	0.	0.2284781629896443	-0.0670912711611522	0.
0.03174221357063404	0.	0.22861623893141228	-0.06709127079216894	0.
0.03180061179087875	0.	0.22876331982590425	-0.06721949235479441	0.
0.032092602892102334	0.	0.22922107158937416	-0.06720902266564902	0.
0.032209399332591766	0.	0.22936365000750414	-0.06725316456536674	0.
0.03222886540600667	0.	0.2295137325529041	-0.06759999369038922	0.
0.03212319243604004	0.	0.22998349092000603	-0.06767122255635392	0.
0.03215378197997775	0.	0.23012306768722798	-0.06767122679237812	0.
0.03237208008898776	0.	0.23072039621791987	-0.06772264272877958	0.
0.03242352614015573	0.	0.23086147381059585	-0.06772264292399842	0.
0.032493047830923244	0.	0.2310040522287258	-0.06772236312439232	0.
0.03220800889877641	0.	0.2316208914903197	-0.0677055070283853	0.
0.032195494994438266	0.	0.23176497073390367	-0.06771043415811406	0.
0.032399888765294774	0.	0.23223022662464354	-0.06809791344576054	0.
0.03247497219132369	0.	0.23237880834458952	-0.06823705955922466	0.
0.03257369299221356	0.	0.23252288758817352	-0.06828936208908121	0.
0.032687708565072304	0.	0.2329851418280054	-0.06882275611318717	0.
0.03265572858731924	0.	0.2331292210715894	-0.0688225941414775	0.
0.03272246941045606	0.	0.23326879783881135	-0.06907415339838407	0.
0.03296718576195773	0.	0.23372805042773526	-0.0689472402816271	0.
0.03275583982202447	0.	0.23448746810745913	-0.06915276883555753	0.
0.03274610678531702	0.	0.2346375506528591	-0.06915261390033708	0.
0.0328615127919911	0.	0.23477712742008106	-0.06914810784729286	0.
0.03326056729699666	0.	0.2353774576016809	-0.06912465090211936	0.
0.03336206896551724	0.	0.23552003601981092	-0.06921465835771719	0.
0.03351779755283649	0.	0.2359702836560108	-0.06934486755848432	0.
0.03349833147942157	0.	0.2361278703286808	-0.0693574157522408	0.
0.033512235817575085	0.	0.23627495122317277	-0.06935881938191858	0.
0.03356924360400445	0.	0.23672219720846466	-0.06941729257252177	0.
0.0333801446051168	0.	0.23688278553204264	-0.06948335187918347	0.
0.03316323692992213	0.	0.23703436890289659	-0.06945045913556858	0.
0.03333426028921024	0.	0.2374786132372805	-0.06952011000262678	0.
0.0337527808676307	0.	0.23821852018610237	-0.0697941753166518	0.
0.033783370411568404	0.	0.23837910850968033	-0.06979416740551019	0.
0.03375139043381535	0.	0.2385336935314423	-0.06979415031279777	0.
0.0333940489432703	0.	0.23913252288758818	-0.07006669005912901	0.
0.03354699666295884	0.	0.23928560708389615	-0.07006589586626819	0.
0.03401279199110122	0.	0.23971934564010206	-0.07031359588470695	0.
0.03407675194660734	0.	0.23987543148731805	-0.07031893593732377	0.
0.03401418242491657	0.	0.24003301815998798	-0.07058736158280748	0.
0.034069799777530586	0.	0.24046675671619394	-0.07082670344160993	0.
0.03399610678531702	0.	0.24062284256340985	-0.0708266880770367	0.
0.0337527808676307	0.	0.24078193006153384	-0.07111554292397447	0.
0.03405172413793103	0.	0.24121416779228574	-0.07115620597048182	0.
0.03422274749721913	0.	0.24137175446495573	-0.07115620542385721	0.
0.03427141268075639	0.	0.2415338436139877	-0.07139037323202968	0.
0.034436874304783094	0.	0.24197808794837164	-0.07162693982228768	0.
0.03446885428253615	0.	0.24212967131922555	-0.07162694691685612	0.
0.03443826473859844	0.	0.24228575716644155	-0.07162713569422993	0.
0.03421857619577308	0.	0.24271799489719345	-0.07188298026245434	0.
0.034201890989988874	0.	0.24287107909350145	-0.07183245776001178	0.
0.03426863181312569	0.	0.2430331682425334	-0.07182816152086421	0.
0.034671857619577306	0.	0.2436259942968633	-0.07195658409874425	0.
0.03474137931034483	0.	0.24378057931862523	-0.07195658483184948	0.
0.03474276974416018	0.	0.2439366651658412	-0.07223859482044181	0.
0.03501807563959955	0.	0.24436890289659313	-0.07223736126631519	0.
0.034999999999999996	0.	0.2445249887438091	-0.07218381242221089	0.
0.03390294771968854	0.	0.245114813147231	-0.07265720824953992	0.
0.03416573971078976	0.	0.24526639651808493	-0.07269957502864811	0.
0.03436874304783092	0.	0.2454239831907549	-0.07269957253223622	0.
0.034923526140155724	0.	0.24586672669968485	-0.07287606863078498	0.
0.03504449388209121	0.	0.24602281254690078	-0.07310297275545047	0.
0.0349972191323693	0.	0.2461864025213868	-0.07319160508056156	0.
0.03481924360400445	0.	0.2466216419030467	-0.07319594553463017	0.
0.03490962180200222	0.	0.24677022362299264	-0.07326895901007224	0.
0.03505700778642937	0.	0.24692480864475463	-0.07329529321106074	0.
0.035419911012235815	0.	0.24736755215368453	-0.07343621149574767	0.
0.03549916573971079	0.	0.24751763469908453	-0.0733096224031877	0.
0.03549360400444939	0.	0.24767972384811648	-0.07335035417672325	0.
0.03548943270300334	0.	0.2481314723097704	-0.07355369929171426	0.
0.035525583982202444	0.	0.24828005402971634	-0.07357755074216693	0.
0.03567296996662959	0.	0.2488818850367702	-0.07404157424353433	0.
0.035602057842046717	0.	0.2490289659312622	-0.07397230851432277	0.
0.03555478309232481	0.	0.2491835509530242	-0.07400964277492741	0.
0.03560901001112347	0.	0.2496247936365001	-0.07406282945135513	0.
0.03571051167964404	0.	0.24976437040372204	-0.07404497171661566	0.
0.03579115684093437	0.	0.24991445294912204	-0.07394462211118803	0.
0.03599416017797552	0.	0.25037670718895394	-0.07412819822425533	0.
0.03607758620689655	0.	0.2505237880834459	-0.07412711365192601	0.
0.0360734149054505	0.	0.25068137475611585	-0.0741840333150462	0.
0.035629866518353724	0.	0.25113612486867776	-0.0743557196991352	0.
0.03559232480533926	0.	0.25127570163589974	-0.07435569825638946	0.
0.03560761957730812	0.	0.25142428335584577	-0.0744269168178215	0.
0.03598581757508342	0.	0.25188803842113167	-0.07445024912909258	0.
0.03617630700778643	0.	0.2520291160138076	-0.07445024464731054	0.
0.036422413793103445	0.	0.2526429536244935	-0.07464139068976323	0.
0.036505839822024475	0.	0.2527810295662615	-0.07467760259644805	0.
0.036511401557285876	0.	0.2529251088098454	-0.07471094735840224	0.
0.03571607341490545	0.	0.2533918655260394	-0.07492167311500396	0.
0.03569104560622914	0.	0.2535359447696233	-0.07494164639222874	0.
0.03589543937708565	0.	0.25368152483866124	-0.07497988100978703	0.
0.03639182424916574	0.	0.25414227825303914	-0.07526454507086945	0.
0.03653086763070078	0.	0.25428035419480716	-0.07553697114722233	0.
0.03666156840934371	0.	0.2544184301365751	-0.07556395835811879	0.
0.036579532814238036	0.	0.25487918355095307	-0.07604669219460426	0.
0.036551724137931035	0.	0.255032267747261	-0.0760469718020974	0.
0.036585094549499445	0.	0.255179348641753	-0.07603097571415335	0.
0.03665044493882091	0.	0.25564910700885485	-0.0762535865046923	0.
0.03646412680756396	0.	0.25579318625243885	-0.07624819881558109	0.
0.03652391546162402	0.	0.25639501725949276	-0.07631480269916821	0.
0.0366337597330367	0.	0.2565466006303467	-0.07631351995224443	0.
0.03681590656284761	0.	0.2566876782230227	-0.07632826571696624	0.
0.037155172413793104	0.	0.2571424283355846	-0.07643025920364167	0.
0.037169076751946604	0.	0.25729251088098454	-0.07641854099265402	0.
0.03719688542825361	0.	0.2574335884736605	-0.07627192068267975	0.
0.03721913236929922	0.	0.2578898394116764	-0.0764196751484649	0.
0.037214961067853165	0.	0.2580459252588924	-0.07639921847688094	0.
0.03722330367074527	0.	0.25819300615338436	-0.07639785438744305	0.
0.03739571746384872	0.	0.25864325378958425	-0.07669996838413302	0.
0.037392936596218014	0.	0.25879633798589224	-0.07675967719156244	0.
0.037423526140155726	0.	0.2589374155785682	-0.07675970497555386	0.
0.03654060066740823	0.	0.2593741557856821	-0.0769705655157041	0.
0.03629588431590656	0.	0.2595362449347141	-0.07681809667893416	0.
0.03709816462736373	0.	0.260139576767222	-0.07705037366987501	0.
0.037206618464961067	0.	0.26029716343989195	-0.07766483861086125	0.
0.03730255839822024	0.	0.2604457451598379	-0.07766651447941639	0.
0.03755144605116796	0.	0.2608839861924058	-0.07810727708906937	0.
0.03760428253615128	0.	0.2610460753414378	-0.07811434228760067	0.
0.03759872080088988	0.	0.26120216118865375	-0.07813870258496095	0.
0.037601501668520575	0.	0.2616358997448597	-0.07820348626242875	0.
0.037707174638487204	0.	0.26179198559207567	-0.07820638631366386	0.
0.03774749721913236	0.	0.2619465706138376	-0.07832366031888557	0.
0.03774054505005562	0.	0.26238481164640554	-0.07834547581631547	0.
0.03784482758620689	0.	0.2625469007954375	-0.07839454232410048	0.
0.037801724137931036	0.	0.2627059882935615	-0.07842979511989612	0.
0.037890711902113454	0.	0.2631382260243134	-0.07876183442435321	0.
0.0380297552836485	0.	0.26328980939516733	-0.07878492800120376	0.
0.038104838709677416	0.	0.26387062884586526	-0.07920083511317856	0.
0.0382146829810901	0.	0.2640267146930812	-0.07929072506706741	0.
0.03828003337041157	0.	0.2641903046675672	-0.07931073033912962	0.
0.03825500556173526	0.	0.2646360498274051	-0.07930930724066905	0.
0.038242491657397105	0.	0.26478763319825904	-0.0793092460577035	0.
0.038307842046718575	0.	0.26494521987092906	-0.0793128507803359	0.
0.03838987764182425	0.	0.26538196007804293	-0.0793054547253423	0.
0.03848164627363737	0.	0.2655365450998049	-0.07932369426879114	0.
0.038565072302558394	0.	0.26569713342338286	-0.07932484657051513	0.
0.03847330367074527	0.	0.2661383761068588	-0.07974645302786566	0.
0.03846635150166852	0.	0.26628545700135076	-0.0797086464333243	0.
0.03852057842046718	0.	0.26643854119765875	-0.07971139535611067	0.
0.03883064516129032	0.	0.26688278553204264	-0.0798961411704938	0.
0.0389460511679644	0.	0.2670358697283506	-0.0799521264218111	0.
0.0387416573971079	0.	0.2676452048626745	-0.08067790853413565	0.
0.038773637374860954	0.	0.26778928410625846	-0.0806773352153642	0.
0.03890711902113459	0.	0.2679393666516584	-0.08076119636042353	0.
0.03905033370411568	0.	0.2683821101605883	-0.08086187356565255	0.
0.03920189098998887	0.	0.2685246885787183	-0.0808618177603632	0.
0.0392797552836485	0.	0.2686777727750263	-0.08086071570130675	0.
0.039139321468298106	0.	0.26914302866576617	-0.08101248115216694	0.
0.0392741935483871	0.	0.2692871079093501	-0.0810186052479684	0.
0.039395161290322576	0.	0.26943869128020415	-0.0808754257533579	0.
0.03912402669632925	0.	0.26989494221822	-0.08093607042967879	0.
0.038740266963292545	0.	0.27003752063635	-0.08093528880099383	0.
0.03863181312569521	0.	0.270190604832658	-0.080971566724019	0.
0.03921579532814237	0.	0.2706513582470359	-0.08104796814055469	0.
0.03942018909899889	0.	0.2707909350142578	-0.08104797008177508	0.
0.039716351501668516	0.	0.27139876932312773	-0.08132921201710477	0.
0.03969132369299221	0.	0.2715413477412577	-0.08132545813228932	0.
0.03964543937708565	0.	0.2716899294612036	-0.08134242336287845	0.
0.03952308120133481	0.	0.2721566861773976	-0.0812785258659858	0.
0.03969271412680756	0.	0.27229926459552756	-0.08135365007670609	0.
0.039781701890989986	0.	0.2724433438391115	-0.08133653580896426	0.
0.03974833147942158	0.	0.2728950923007654	-0.08142745452073119	0.
0.03975111234705228	0.	0.27303917154434937	-0.08142745638232583	0.
0.03986790878754171	0.	0.2731817499624794	-0.08143937831742447	0.
0.04008064516129032	0.	0.27365000750412727	-0.08144317958376507	0.
0.04015711902113459	0.	0.27379558757316524	-0.0814276752894227	0.
0.040241935483870964	0.	0.27393666516584125	-0.08142779052682136	0.
0.03957591768631813	0.	0.2744049227074891	-0.08174574129136163	0.
0.0393047830923248	0.	0.27455350442743515	-0.08174604418276152	0.
0.04007647385984427	0.	0.275158337085397	-0.08180052005800223	0.
0.04022803114571746	0.	0.27530541797988894	-0.08185559291786276	0.
0.040378197997775304	0.	0.2754434939216569	-0.08269123199685324	0.
0.0401738042269188	0.	0.27589974485967284	-0.08290244679295514	0.
0.03989015572858732	0.	0.2760543298814348	-0.08290244342125971	0.
0.03994299221357063	0.	0.27619840912501875	-0.08306836740246497	0.
0.040318409343715236	0.	0.27665616088848866	-0.08320929850386902	0.
0.04036290322580645	0.	0.2768107459102506	-0.08321123301481995	0.
0.04042130144605116	0.	0.2769518235029266	-0.08332486278955735	0.
0.04085233592880978	0.	0.2773960678373105	-0.08402573289025184	0.
0.04093993325917686	0.	0.2775521536845265	-0.0840187141960006	0.
0.041044215795328146	0.	0.2776977337535645	-0.08402524084659418	0.
0.04080645161290322	0.	0.2781389764370404	-0.08438613052395214	0.
0.04015850945494994	0.	0.2782980639351643	-0.08432765122328859	0.
0.04061596218020022	0.	0.27889389164040224	-0.08441662613790855	0.
0.04078142380422691	0.	0.27905598078943417	-0.08451333729880654	0.
0.04093715239154616	0.	0.27920906498574216	-0.08448587767120071	0.
0.04136957730812013	0.	0.2796488068437641	-0.08506071218964532	0.
0.04142241379310344	0.	0.27980339186552605	-0.08506070021623817	0.
0.04144744160177975	0.	0.27995497523638	-0.08506191010922874	0.
0.04155311457174638	0.	0.2803902146180399	-0.08516017982511549	0.
0.041511401557285874	0.	0.2805553054179799	-0.08516517548747689	0.
0.041504449388209116	0.	0.2807143929161039	-0.08518924268859908	0.
0.04162124582869855	0.	0.2813027164940718	-0.08534813696375167	0.
0.041530867630700775	0.	0.2814573015158337	-0.08534782561529626	0.
0.041301446051167964	0.	0.28160288158487173	-0.08534786324703887	0.
0.04131674082313681	0.	0.2820456250938016	-0.08569924318440979	0.
0.041707452725250276	0.	0.2823532943118715	-0.08562509946576204	0.
0.0421579532814238	0.	0.2827855320426234	-0.08637644024413117	0.
0.042206618464961064	0.	0.2829446195407474	-0.08651989240397955	0.
0.042191323692992215	0.	0.28309920456250937	-0.08653701671120534	0.
0.04210372636262513	0.	0.28354494972234734	-0.08666367230174299	0.
0.04207313681868743	0.	0.28370703887137927	-0.08666330890675826	0.
0.04200083426028921	0.	0.2838646255440493	-0.08666415127742029	0.
0.04164071190211346	0.	0.2842983641002551	-0.08683082031939392	0.
0.041603170189099	0.	0.2844544499474711	-0.08689882710419924	0.
0.0423289766407119	0.	0.285045775176347	-0.0868805468718777	0.
0.04246245828698554	0.	0.28520336184901696	-0.08687955348379454	0.
0.04253197997775306	0.	0.2853609485216869	-0.0869287822711244	0.
0.042743325917686315	0.	0.2857931862524389	-0.08715852387388169	0.
0.04283370411568409	0.	0.28610535794687075	-0.08731863571217117	0.
0.04262931034482759	0.	0.28654810145580073	-0.08736379133735628	0.
0.04258620689655172	0.	0.2867026864775627	-0.08740925908926261	0.
0.04253058954393771	0.	0.2868617739756867	-0.0873962909029321	0.
0.04279616240266963	0.	0.28728800840462254	-0.08747156464859025	0.
0.042925472747497216	0.	0.28743809095002254	-0.08746899761871231	0.
0.043029755283648496	0.	0.28759717844814653	-0.08741257029436429	0.
0.04328976640711902	0.	0.2880444244334384	-0.08747056837109034	0.
0.04331062291434928	0.	0.2881990094552004	-0.08747203653726814	0.
0.042925472747497216	0.	0.28880084046225424	-0.08784822458116032	0.
0.04255144605116796	0.	0.2889464205312922	-0.08784822591534178	0.
0.04245272525027808	0.	0.2891010055530542	-0.08784951663354641	0.
0.04277252502780868	0.	0.2895527540147081	-0.0877523657679082	0.
0.0428587319243604	0.	0.28985742158187	-0.08783743710125673	0.
0.04330088987764182	0.	0.29030466756716194	-0.08840290384628305	0.
0.043488598442714126	0.	0.2904472459852919	-0.088398947739669	0.
0.043659621802002224	0.	0.2905988293561459	-0.08841566966095166	0.
0.043396829810901004	0.	0.2910580819450698	-0.08859289882005791	0.
0.04333704115684093	0.	0.29120666366501574	-0.08859290479486176	0.
0.04333426028921023	0.	0.29135974786132374	-0.08856962751558735	0.
0.04370133481646273	0.	0.29180099054479963	-0.0887128803824208	0.
0.043882091212458285	0.	0.2919390664865676	-0.08871288369737033	0.
0.04399054505005562	0.	0.29255440492270746	-0.08919966598942486	0.
0.043895995550611785	0.	0.29270148581719946	-0.0891996656350347	0.
0.04389182424916573	0.	0.2928530691880534	-0.08897717235780381	0.
0.04405033370411568	0.	0.2933138226024314	-0.08917043753772055	0.
0.044203281423804225	0.	0.2935974786132373	-0.08916857969744374	0.
0.04416713014460511	0.	0.2940657361548852	-0.08937421885946911	0.
0.044274193548387096	0.	0.2942068137475612	-0.08940074011680016	0.
0.044393770856507225	0.	0.29435389464205314	-0.08954128324682264	0.
0.04459260289210233	0.	0.29481464805643104	-0.08949710027814639	0.
0.04461345939933259	0.	0.294954224823653	-0.08950039018122866	0.
0.044692714126807566	0.	0.295098304067237	-0.08950081958994208	0.
0.04490684093437152	0.	0.2955695632597929	-0.0896245924150014	0.
0.045	0.	0.29571514332883087	-0.08962759745433839	0.
0.04446329254727475	0.	0.2963169743358848	-0.0899727086862206	0.
0.04383342602892102	0.	0.29645805192856073	-0.08997282472776161	0.
0.04364154616240267	0.	0.2965931262194207	-0.09002212780045901	0.
0.04437152391546162	0.	0.2970553804592526	-0.09009795145506773	0.
0.04476223581757508	0.	0.29735404472459853	-0.09013406039704426	0.
0.04486790878754171	0.	0.29781779978988443	-0.09129169605645646	0.
0.0448178531701891	0.	0.2979633798589224	-0.09129086610712088	0.
0.044851223581757506	0.	0.2981044574515984	-0.09133015170950419	0.
0.04505144605116796	0.	0.2985652108659763	-0.09131373645423838	0.
0.04502085650723025	0.	0.29872129671319225	-0.09131373109712201	0.
0.04481090100111234	0.	0.2988653759567762	-0.09138337381976344	0.
0.04462458286985539	0.	0.2993141227675222	-0.09159610910945144	0.
0.04449527252502781	0.	0.29946870778928414	-0.09142980010417764	0.
0.04528642936596218	0.	0.300064535494522	-0.0918575113334193	0.
0.04542686318131257	0.	0.30022512381809996	-0.09248014694832603	0.
0.045501946607341484	0.	0.30037070388713794	-0.09246827121777582	0.
0.045506117908787544	0.	0.30080894491970583	-0.09270144959168909	0.
0.04558259176863182	0.	0.3011091100105058	-0.09267590569844303	0.
0.0460789766407119	0.	0.3015458502176197	-0.09286502764679752	0.
0.046142936596218015	0.	0.3017094401921057	-0.0927748053095901	0.
0.04620550611790879	0.	0.3018655260393216	-0.09281085130216721	0.
0.04579393770856507	0.	0.3023082695482516	-0.0932469230988995	0.
0.04497219132369299	0.	0.3024643553954675	-0.09324623465201208	0.
0.04469688542825361	0.	0.30261743959177545	-0.09336003563562746	0.
0.045525583982202446	0.	0.3030571814497974	-0.09341565572792854	0.
0.04574666295884315	0.	0.30321776977337533	-0.09341565343732887	0.
0.04628754171301446	0.	0.30380309170043523	-0.09468176221584464	0.
0.046344549499443825	0.	0.3039606783731052	-0.0946729449378927	0.
0.04642519466073415	0.	0.3041182650457752	-0.09474016771719786	0.
0.04663793103448276	0.	0.3045550052528891	-0.09466184478494298	0.
0.04662124582869855	0.	0.30487468107459104	-0.09469786341675913	0.
0.046183259176863174	0.	0.30531292210715893	-0.09469394279959271	0.
0.04636540600667408	0.	0.30546150382710496	-0.09480621084171233	0.
0.04654338153503893	0.	0.3056130871979589	-0.09479192682325659	0.
0.04683815350389321	0.	0.3060453249287108	-0.09488173984574017	0.
0.046548943270300326	0.	0.3061984091250188	-0.09485109633045483	0.
0.04613876529477196	0.	0.30636049827405076	-0.09487566916583154	0.
0.04638765294771968	0.	0.3068062434338886	-0.09495072163376317	0.
0.046600389321468295	0.	0.3069563259792886	-0.09495072952265601	0.
0.04719132369299221	0.	0.3075596578117965	-0.09507389375955351	0.
0.04727057842046718	0.	0.3077112411826505	-0.09506646614153755	0.
0.047299777530589546	0.	0.30786882785532044	-0.0950911670072503	0.
0.04749860956618465	0.	0.30831157136425036	-0.09508577726532216	0.
0.04760567296996662	0.	0.3086102356295963	-0.0950663309470364	0.
0.04743604004449388	0.	0.3090619840912502	-0.09512765979757987	0.
0.0475027808676307	0.	0.30921056581119616	-0.09512768876386293	0.
0.04746384872080089	0.	0.3093681524838661	-0.09508127993991329	0.
0.047144048943270296	0.	0.30981840012006606	-0.09559772246307406	0.
0.04731785317018909	0.	0.309959477712742	-0.0955978058649232	0.
0.04747636262513904	0.	0.310108059432688	-0.09573831492129534	0.
0.04779060066740823	0.	0.31056130871979587	-0.09600623963770707	0.
0.047975528364849834	0.	0.3107038871379259	-0.09600623926120463	0.
0.048021412680756395	0.	0.31131472309770375	-0.09606232905392327	0.
0.04812152391546162	0.	0.31145730151583373	-0.09606232816602549	0.
0.04815628476084538	0.	0.3116058832357797	-0.09608575546208611	0.
0.04785038932146829	0.	0.3120726399519736	-0.09607469618833654	0.
0.04790183537263626	0.	0.31236380009004955	-0.0960923458451029	0.
0.047694660734149054	0.	0.31282905598078947	-0.09630765720088176	0.
0.04784482758620689	0.	0.31296563109710346	-0.09694830928236854	0.
0.04800750834260289	0.	0.3131067086897794	-0.09694904888085042	0.
0.04851640711902113	0.	0.3135764670568813	-0.09679328663097163	0.
0.04866518353726362	0.	0.3137220471259193	-0.09677483709450532	0.
0.0487472191323693	0.	0.31386762719495725	-0.09677692771197201	0.
0.0483940489432703	0.	0.31433138226024315	-0.09679853750023132	0.
0.048015850945494994	0.	0.3144709590274651	-0.0967963263495703	0.
0.048598442714126805	0.	0.315072790034519	-0.09721867459868427	0.
0.04869160177975528	0.	0.315219870929011	-0.0971955769901082	0.
0.04844966629588431	0.	0.31536094852168695	-0.097009148225224	0.
0.04817436040044494	0.	0.31581870028515685	-0.09757595958188821	0.
0.04851640711902113	0.	0.3161068587723248	-0.0974812485912686	0.
0.04909899888765295	0.	0.31657811796488067	-0.09751277364037081	0.
0.049214404894327025	0.	0.31673270298664263	-0.09752106417058026	0.
0.04934788654060067	0.	0.31687378057931864	-0.09752460363842438	0.
0.04919076751946607	0.	0.3173270298664265	-0.09747455034488386	0.
0.04896412680756396	0.	0.3174771124118265	-0.09747453619563244	0.
0.04864154616240267	0.	0.3176181900045025	-0.09747453558831148	0.
0.048808398220244714	0.	0.3180714392916104	-0.09728128193277484	0.
0.048998887652947715	0.	0.3182305267897344	-0.09738775549791531	0.
0.04965934371523915	0.	0.3189794386912802	-0.09834993501580784	0.
0.04976501668520578	0.	0.3191265195857722	-0.09833831393888277	0.
0.04985122358175751	0.	0.3192660963529942	-0.0983280542701711	0.
0.04997636262513904	0.	0.31986792736004804	-0.09851065785163611	0.
0.049999999999999996	0.	0.32000450247636203	-0.09858860856035888	0.
0.049712180200222465	0.	0.3204577517634699	-0.0987506524335208	0.
0.04983036707452725	0.	0.3206108359597779	-0.09875065693078833	0.
0.05025166852057842	0.	0.3212276752213718	-0.0992134483922701	0.
0.05016546162402669	0.	0.32138826354494976	-0.09921344588513063	0.
0.0501932703003337	0.	0.3215338436139877	-0.09951276085486804	0.
0.05022803114571746	0.	0.32197808794837157	-0.09953468075018665	0.
0.050379588431590655	0.	0.32227375056280955	-0.09951438133672943	0.
0.05083565072302558	0.	0.3227300015008254	-0.0997776643231247	0.
0.05082452725250278	0.	0.32288758817349544	-0.09966991454482171	0.
0.05083008898776418	0.	0.3230316674170794	-0.09969319608137982	0.
0.05095244716351501	0.	0.3236274951223173	-0.09992255299298775	0.
0.051021968854282534	0.	0.32377757766771725	-0.10001534198623141	0.
0.051357063403781975	0.	0.32422332282755517	-0.10007149007432148	0.
0.051087319243604	0.	0.32438090950022513	-0.10009671974233339	0.
0.05110261401557285	0.	0.324955725649107	-0.1002153258635708	0.
0.051138765294771966	0.	0.32511631397268503	-0.10021532135898317	0.
0.05084677419354838	0.	0.32527390064535494	-0.10023943267294111	0.
0.05040739710789766	0.	0.3257211466306469	-0.100941264140189	0.
0.050582591768631814	0.	0.32603782080144084	-0.10120988942871717	0.
0.05117769744160178	0.	0.3264685577067387	-0.1015874223896337	0.
0.051297274749721906	0.	0.3266231427285007	-0.10158674533549268	0.
0.051329254727474974	0.	0.32678072940117064	-0.10176354074600825	0.
0.051899332591768634	0.	0.32737505628095454	-0.10190755061056463	0.
0.05194382647385984	0.	0.3275356446045325	-0.10196406294083986	0.
0.05177280311457174	0.	0.3279693831607384	-0.10212542011159688	0.
0.051895161290322574	0.	0.3281209665315924	-0.10227613435016415	0.
0.0521523915461624	0.	0.3287212967131923	-0.10229250785673039	0.
0.05225667408231368	0.	0.32887288008404625	-0.1023108034556721	0.
0.0523234149054505	0.	0.32902896593126224	-0.1023088404419561	0.
0.052365127919911006	0.	0.3294597028365601	-0.10230117068646219	0.
0.052476362625139036	0.	0.3297643704037221	-0.102347422768206	0.
0.05245411568409343	0.	0.33022062134173796	-0.10236592861702372	0.
0.05256395995550612	0.	0.3303737055380459	-0.10237978758721224	0.
0.05256952169076752	0.	0.3305327930361699	-0.10238831393972825	0.
0.05260428253615128	0.	0.33112261743959176	-0.10267522258291185	0.
0.05279755283648498	0.	0.33127870328680775	-0.1027572665599718	0.
0.05312986651835372	0.	0.3317259492720997	-0.10295489021993884	0.
0.053223025583982196	0.	0.33187303016659164	-0.10295489112658017	0.
0.053314794215795325	0.	0.3324763619990995	-0.1031590172225069	0.
0.05314794215795328	0.	0.3326174395917755	-0.10315905361434205	0.
0.05261540600667408	0.	0.33277052378808347	-0.10313946241420681	0.
0.052310901001112346	0.	0.33323577967882334	-0.10323899123343906	0.
0.052850389321468294	0.	0.33352844064235326	-0.10325880765328312	0.
0.05333426028921023	0.	0.33397418580219124	-0.10432437940586252	0.
0.053515016685205787	0.	0.3341107609185052	-0.10432971703560609	0.
0.053629032258064514	0.	0.33425934263845114	-0.10431746209234789	0.
0.053320355951056726	0.	0.334874681074591	-0.10437949582957977	0.
0.053341212458286984	0.	0.335024763619991	-0.10434837352748787	0.
0.05377641824249165	0.	0.33548701785982293	-0.1044575756361046	0.
0.05384733036707452	0.	0.33562659462704486	-0.10445757782603467	0.
0.053531701890989984	0.	0.33624343388863875	-0.10453216865021335	0.
0.05350111234705227	0.	0.3363845114813147	-0.10453217372245316	0.
0.05367908787541712	0.	0.3365270898994447	-0.10453284838374541	0.
0.054206062291434924	0.	0.3369878433138226	-0.10463427877143416	0.
0.05459538375973303	0.	0.33726999849917455	-0.10461128306105755	0.
0.0546802002224694	0.	0.33774125769173047	-0.10530154356866944	0.
0.05451473859844271	0.	0.33788833858622247	-0.10530481939991441	0.
0.05436457174638487	0.	0.3380309170043524	-0.10543745191474023	0.
0.05478587319243604	0.	0.3386282455350443	-0.10561812923210918	0.
0.054965239154616236	0.	0.33876932312772023	-0.10570891082953096	0.
0.05490684093437152	0.	0.33923457901846016	-0.10562410322002873	0.
0.05479282536151279	0.	0.33939066486567615	-0.10562422521031582	0.
0.055136262513904334	0.	0.339986492570914	-0.10581506780763338	0.
0.05522525027808676	0.	0.340138075941768	-0.10581506895324337	0.
0.055369855394883205	0.	0.34027915353444393	-0.10581816491253303	0.
0.055615962180200214	0.	0.34073690529791384	-0.10621028347901709	0.
0.05580645161290323	0.	0.3410370703887138	-0.10621187170359249	0.
0.05571607341490545	0.	0.3414828155485517	-0.10654747206635966	0.
0.05546857619577308	0.	0.3416374005703137	-0.10655458158699077	0.
0.05507925472747497	0.	0.34178598229025964	-0.10658527286073126	0.
0.0541421023359288	0.	0.34239681825003754	-0.10666509861766334	0.
0.05450639599555061	0.	0.3425469007954375	-0.10668959800254683	0.
0.05533648498331479	0.	0.3429806393516434	-0.10703784815357788	0.
0.055489432703003334	0.	0.3431352243734054	-0.10718054921730337	0.
0.05581201334816463	0.	0.3437205463004653	-0.10757283682009373	0.
0.05584121245828698	0.	0.34388113462404324	-0.10754549490155767	0.
0.055799499443826464	0.	0.3440357196458052	-0.10757639631069514	0.
0.05581062291434927	0.	0.3444784631547351	-0.10754985907222567	0.
0.055773081201334805	0.	0.3447921356746211	-0.10768886598076782	0.
0.055969132369299214	0.	0.345233378358097	-0.10849246355883056	0.
0.056078976640711896	0.	0.34538946420531297	-0.10849279131195645	0.
0.056163793103448274	0.	0.34554705087798293	-0.10850365223872538	0.
0.05636540600667408	0.	0.3461233678523188	-0.1090818860866547	0.
0.05628754171301445	0.	0.34628395617589675	-0.10908189086870233	0.
0.056319521690767524	0.	0.34672669968482667	-0.10921538897412342	0.
0.05635150166852058	0.	0.34688578718295066	-0.10920901055994653	0.
0.056715795328142374	0.	0.3474891190154585	-0.10930165667246684	0.
0.05680756395995551	0.	0.3476377007354045	-0.10926460950354318	0.
0.056938264738598435	0.	0.34779078493171245	-0.1092615036949254	0.
0.05708704115684093	0.	0.3482245234879184	-0.10929194358353278	0.
0.05681868743047831	0.	0.3485276902296263	-0.10983164175038401	0.
0.05703559510567297	0.	0.34897643704037223	-0.10987654057633695	0.
0.0571829810901001	0.	0.3491280204112262	-0.1099481324914116	0.
0.057349833147942154	0.	0.34928560708389617	-0.10994813365792393	0.
0.05780450500556174	0.	0.349885937265496	-0.11004458886027323	0.
0.05782675194660734	0.	0.350042023112712	-0.11004458516495512	0.
0.057734983314794215	0.	0.3504832657961879	-0.10997845556002456	0.
0.057886540600667405	0.	0.3506273450397719	-0.10997999001322709	0.
0.05624582869855395	0.	0.35123968182500376	-0.110097824911603	0.
0.056551724137931025	0.	0.35138526189404173	-0.11009540872280432	0.
0.05692714126807563	0.	0.3515368452648957	-0.11009262724770741	0.
0.057480533926585094	0.	0.3519915953774576	-0.11022191797494274	0.
0.05772803114571746	0.	0.35227975386462557	-0.1106671614328213	0.
0.057932424916573966	0.	0.35273900645354944	-0.11130454251248814	0.
0.05800055617352614	0.	0.3528785832207714	-0.11132105901089273	0.
0.058078420467185754	0.	0.35302716494071745	-0.11146680643779908	0.
0.057964404894327026	0.	0.3536289959477713	-0.11145465902672662	0.
0.05801446051167963	0.	0.3537775776677172	-0.11145412956747115	0.
0.05819104560622915	0.	0.35424883686027314	-0.11165122776471309	0.
0.05835372636262513	0.	0.35438991445294915	-0.11179780696794833	0.
0.05874582869855394	0.	0.35499624793636503	-0.11188108258826708	0.
0.05887096774193548	0.	0.355137325529041	-0.11196852799729086	0.
0.058986373748609565	0.	0.35527990394717096	-0.11198088634335687	0.
0.059178253615127914	0.	0.3557511631397269	-0.11198671960116764	0.
0.05932424916573971	0.	0.3560423232778028	-0.11209524523961167	0.
0.05915044493882091	0.	0.3561924058232028	-0.11224053821675124	0.
0.058629032258064505	0.	0.3566456551103107	-0.11222659823117812	0.
0.05890155728587319	0.	0.35678823352844063	-0.11236727655593381	0.
0.058994716351501664	0.	0.35693831607384063	-0.11236946328967434	0.
0.05867352614015573	0.	0.3573945670118565	-0.11256827420147839	0.
0.05885984427141268	0.	0.35753414377907855	-0.11264660182952388	0.
0.05914349276974415	0.	0.3576782230226625	-0.11264507832700031	0.
0.05961624026696329	0.	0.35814047726249437	-0.11282370345235364	0.
0.0596496106785317	0.	0.3584316374005703	-0.11282041922878938	0.
0.06001946607341491	0.	0.35890889989494223	-0.11369838167287652	0.
0.06007786429365962	0.	0.3590544799639802	-0.11369928732398127	0.
0.06003058954393771	0.	0.35919555755665616	-0.11369921709132923	0.
0.0598484427141268	0.	0.35979288608734805	-0.113685992742589	0.
0.06003197997775305	0.	0.35993246285457	-0.11377227104515833	0.
0.06032119021134594	0.	0.3604052228725799	-0.11384573490428361	0.
0.06033231368186874	0.	0.3605508029416179	-0.11376293540075562	0.
0.06076195773081201	0.	0.3611496322977638	-0.11393395473489511	0.
0.060846774193548385	0.	0.36129971484316376	-0.11393395595127387	0.
0.06085650723025584	0.	0.3614422932612937	-0.11394860469844319	0.
0.06093020022246941	0.	0.3619015458502176	-0.11421327207361189	0.
0.06062013348164627	0.	0.36218970433738557	-0.11420886601882667	0.
0.060518631813125695	0.	0.36263394867176946	-0.11458387534707351	0.
0.06075500556173526	0.	0.3627915353444394	-0.1145845656192495	0.
0.061009454949944385	0.	0.3629356145880234	-0.11457607003634657	0.
0.061437708565072295	0.	0.36355395467507134	-0.11515294605535953	0.
0.06114293659621802	0.	0.36369953474410927	-0.11519013151841687	0.
0.059877641824249164	0.	0.3641452799039472	-0.11543178475795289	0.
0.06002919911012236	0.	0.3643013657511631	-0.11543203625981378	0.
0.061183259176863174	0.	0.36490019510730903	-0.1157588706360423	0.
0.06136401557285872	0.	0.36505928260543297	-0.11634565998344826	0.
0.06156006674082313	0.	0.36520636349992497	-0.11631322353885705	0.
0.06212875417130145	0.	0.3656401020561309	-0.11629976835600685	0.
0.0621662958843159	0.	0.36595377457601685	-0.1163258936004697	0.
0.06146551724137931	0.	0.36639801891040075	-0.11637071422822733	0.
0.06141685205784204	0.	0.36655410475761674	-0.11637218625081121	0.
0.06134593993325917	0.	0.36670268647756266	-0.11632023228024295	0.
0.06187986651835373	0.	0.3672865075791686	-0.116778734661159	0.
0.061847886540600666	0.	0.36744709590274655	-0.11721824864166382	0.
0.061986929922135704	0.	0.36789434188803843	-0.11753433502643763	0.
0.06208843159065628	0.	0.36805042773525437	-0.1175343348167328	0.
0.06227753058954393	0.	0.36863875131322227	-0.11767055425677173	0.
0.062406840934371516	0.	0.3687933363349843	-0.11767055509976126	0.
0.06254588431590656	0.	0.36895392465856225	-0.11767821467699477	0.
0.062288654060066735	0.	0.3693936665165841	-0.11830244488254314	0.
0.061761679644048946	0.	0.3697073390364701	-0.11830748324678361	0.
0.062034204671857614	0.	0.37013957676722203	-0.1186436494516386	0.
0.0623289766407119	0.	0.3702926609635299	-0.11857981081489964	0.
0.06255978865406006	0.	0.37045324928710793	-0.11859135239490855	0.
0.06313125695216908	0.	0.37104757616689177	-0.11890422842194873	0.
0.06318131256952168	0.	0.3712021611886538	-0.1189016640397932	0.
0.06337875417130144	0.	0.3716313972684977	-0.11927969908182054	0.
0.06346913236929921	0.	0.3717769773375357	-0.1192843024362065	0.
0.0635372636262514	0.	0.37239231577367554	-0.11915495435574802	0.
0.06348025583982202	0.	0.37254239831907554	-0.11915495437541017	0.
0.06350806451612903	0.	0.3726984841662915	-0.11926667424160287	0.
0.0639794215795328	0.	0.37314573015158337	-0.11931013843741693	0.
0.06423387096774193	0.	0.37344439441692934	-0.11927639578545021	0.
0.06378197997775306	0.	0.37390814948221524	-0.11951364867324255	0.
0.06385845383759732	0.	0.3740492270748912	-0.11951279835509568	0.
0.06389738598442714	0.	0.37419780879483716	-0.11973391668159723	0.
0.06421579532814238	0.	0.37479513732552905	-0.11977064079088909	0.
0.06438542825361512	0.	0.37494521987092905	-0.11981597954671862	0.
0.06456201334816462	0.	0.3754104757616689	-0.11947612851199114	0.
0.0644479977753059	0.	0.3755530541797989	-0.11975885447294365	0.
0.06446746384872079	0.	0.3761503827104908	-0.11968008996743805	0.
0.06448832035595105	0.	0.37628845865225874	-0.11969416170678154	0.
0.06451612903225806	0.	0.3764310370703888	-0.11969416256176849	0.
0.06497219132369299	0.	0.37690529791385263	-0.11980879861626986	0.
0.06508481646273637	0.	0.3771964580519286	-0.11981181486980629	0.
0.0643075639599555	0.	0.3776572114663065	-0.11993999477040737	0.
0.06432285873192435	0.	0.3777997898844364	-0.12026387886276681	0.
0.06452308120133482	0.	0.37794386912802047	-0.12026366052082749	0.
0.06518770856507229	0.	0.3785607083896143	-0.12049949445028288	0.
0.06528642936596218	0.	0.37869878433138227	-0.12076650488103426	0.
0.06553392658509453	0.	0.3791565360948522	-0.12114245245515302	0.
0.06558259176863182	0.	0.3793036169893442	-0.12120683398245714	0.
0.06515016685205784	0.	0.37991745460003	-0.1214012382980406	0.
0.06512652947719688	0.	0.38006753714542996	-0.12140238713104544	0.
0.06536290322580644	0.	0.380207113912652	-0.121401308550535	0.
0.06605672969966629	0.	0.38065586072339785	-0.12135039829460892	0.
0.06628893214682981	0.	0.38094251838511184	-0.12141343149761821	0.
0.06653921023359287	0.	0.3813987693231278	-0.12163007458393574	0.
0.06654060066740822	0.	0.38155635599579774	-0.12161566711762767	0.
0.0664488320355951	0.	0.3817004352393817	-0.12163134158454292	0.
0.0665976084538376	0.	0.3823112711991596	-0.12179621931092166	0.
0.06668659621802002	0.	0.38245535044274354	-0.12179807331393945	0.
0.06654894327030032	0.	0.38291160138075947	-0.12191442910801212	0.
0.066305617352614	0.	0.38306918805342943	-0.1220673110516875	0.
0.06662124582869855	0.	0.3836515083295813	-0.12227875921495693	0.
0.0667880978865406	0.	0.38381209665315924	-0.1223319218029188	0.
0.06696329254727475	0.	0.38396217919855924	-0.12233191774855667	0.
0.06757091212458287	0.	0.3844109260093051	-0.12246117732463294	0.
0.06769744160177975	0.	0.3847230977037371	-0.12269056509031363	0.
0.0680881535038932	0.	0.385152333783581	-0.12277404649655316	0.
0.06813959955506117	0.	0.3853069188053429	-0.12278663398366292	0.
0.06794215795328142	0.	0.3854600030016509	-0.12277449743975813	0.
0.06702308120133481	0.	0.3860528290559808	-0.12293536134255201	0.
0.06732341490545049	0.	0.3862134173795588	-0.12287666395610473	0.
0.06797691879866517	0.	0.3866471559357647	-0.1230797981995834	0.
0.0680742491657397	0.	0.38680474260843467	-0.12312146877655424	0.
0.06718715239154616	0.	0.3874050727900345	-0.1238683559031601	0.
0.06711067853170188	0.	0.3875611586372505	-0.12387011119617833	0.
0.06725806451612903	0.	0.38771874530992045	-0.12384547784619253	0.
0.06813264738598443	0.	0.3881479813897644	-0.12415754395493155	0.
0.06854560622914349	0.	0.3884616539096503	-0.12417335288476693	0.
0.06912124582869854	0.	0.38890739906948824	-0.12477639831159823	0.
0.06914071190211345	0.	0.38906048326579623	-0.12484323830418996	0.
0.06881813125695216	0.	0.38921806993846614	-0.12484405421880018	0.
0.06745411568409343	0.	0.38980039021461804	-0.1249819967740589	0.
0.06757925472747496	0.	0.38995797688728806	-0.12498147660367204	0.
0.06823832035595105	0.	0.3904007203962179	-0.12502976723785336	0.
0.06851640711902113	0.	0.39054780129070993	-0.12540365462990433	0.
0.06949527252502781	0.	0.3911496322977638	-0.12599609026040182	0.
0.06971218020022246	0.	0.3912997148431637	-0.12635948536420896	0.
0.06981924360400445	0.	0.3914573015158337	-0.12638063461519525	0.
0.06968159065628475	0.	0.3919150532793036	-0.1265267092598517	0.
0.06989154616240267	0.	0.39221071589374157	-0.12660375883379466	0.
0.07022385984427142	0.	0.3926579618790335	-0.12663441636835857	0.
0.07034621802002225	0.	0.39280054029716344	-0.12674792412872823	0.
0.0703754171301446	0.	0.39295362449347143	-0.12705243530283042	0.
0.0700111234705228	0.	0.3935584571514333	-0.1273233926735157	0.
0.06986929922135707	0.	0.3937085396968333	-0.1272570898430217	0.
0.0698734705228031	0.	0.3938646255440493	-0.12731368064061008	0.
0.07046718576195772	0.	0.39430586822752517	-0.12755932384577182	0.
0.07076612903225807	0.	0.3946105357946871	-0.12766108709178775	0.
0.07070494994438264	0.	0.395056280954525	-0.1281581328399448	0.
0.07067018909899889	0.	0.395198859372655	-0.12801285173585172	0.
0.07063820912124583	0.	0.39535044274350895	-0.12809776926594135	0.
0.07093854282536151	0.	0.3959537745760168	-0.1283494498938374	0.
0.07113598442714127	0.	0.3961098604232328	-0.12853870874080323	0.
0.07106507230255839	0.	0.3965706138376107	-0.12870405540683202	0.
0.07101362625139043	0.	0.3967116914302867	-0.1287040323713836	0.
0.07100667408231368	0.	0.3968602731502326	-0.1287891354647266	0.
0.07139460511679643	0.	0.3973135224373405	-0.12896721876768444	0.
0.07162263626251389	0.	0.3974546000300165	-0.1289672216002763	0.
0.07178670745272524	0.	0.3976046825754165	-0.12896713306917687	0.
0.07204393770856507	0.	0.3980699384661564	-0.12927574799447245	0.
0.07220383759733036	0.	0.39835809695332436	-0.12934506917187638	0.
0.0723234149054505	0.	0.39881885036770226	-0.12973946434920092	0.
0.07223303670745272	0.	0.3989614287858322	-0.12970190970483966	0.
0.0721802002224694	0.	0.3991100105057782	-0.12976044684457472	0.
0.07254032258064516	0.	0.3997103406873781	-0.12989030809174504	0.
0.07271829810901001	0.	0.39984841662914605	-0.12989040856694434	0.
0.07279894327030033	0.	0.40031217169443195	-0.12982485257545737	0.
0.07274749721913237	0.	0.4004577517634699	-0.12987267819213477	0.
0.07230116796440489	0.	0.4006048326579619	-0.12987995966851673	0.
0.07099137931034481	0.	0.4010775926759718	-0.12975771029465252	0.
0.07115962180200222	0.	0.40122017109410174	-0.12975749247477047	0.
0.07146134593993325	0.	0.40136124868677775	-0.12976834897147538	0.
0.07244299221357063	0.	0.40182200210115565	-0.1300225952445397	0.
0.07294215795328142	0.	0.4021131622392316	-0.13006363710176666	0.
0.0730380978865406	0.	0.4025769173045175	-0.13001972248769886	0.
0.07290878754171301	0.	0.4027224973735555	-0.13005770366898162	0.
0.0727099555061179	0.	0.40286057331532343	-0.13004443708326718	0.
0.07277391546162403	0.	0.40347441092600933	-0.13026635031270015	0.
0.0730492213570634	0.	0.4036169893441393	-0.1302508234957772	0.
0.07321885428253615	0.	0.4040717394567012	-0.13023167996275728	0.
0.07331479421579533	0.	0.40422182200210116	-0.13022860630816843	0.
0.07347608453837597	0.	0.40436139876932314	-0.13023467148806075	0.
0.0735734149054505	0.	0.40480864475461503	-0.1303222608712648	0.
0.07344132369299221	0.	0.40496923307819305	-0.1303325882798105	0.
0.07336763070077865	0.	0.40511781479813896	-0.13033125707481044	0.
0.07348025583982203	0.	0.4055725649107009	-0.13073592511506327	0.
0.07359427141268075	0.	0.40587573165240887	-0.13074617212106593	0.
0.07436040044493882	0.	0.40631397268497677	-0.13093236823809856	0.
0.07456340378197997	0.	0.4064745610085547	-0.1310355950422469	0.
0.07472052280311457	0.	0.4066261443794087	-0.13102787315468245	0.
0.07484427141268074	0.	0.4072279753864626	-0.13121063863283036	0.
0.07470522803114571	0.	0.40737805793186255	-0.13120966386723074	0.
0.07419771968854282	0.	0.4078117964880684	-0.13153327295208744	0.
0.07398081201334816	0.	0.4079738856371004	-0.1315741395363576	0.
0.07404894327030033	0.	0.40813147230977037	-0.1314185097351092	0.
0.07489015572858732	0.	0.4085712141677923	-0.13148842066852962	0.
0.07510289210233592	0.	0.4087242983641003	-0.13174036462182248	0.
0.07513487208008898	0.	0.40887738256040823	-0.13195074082805905	0.
0.07526279199110121	0.	0.40930061533843615	-0.13236724965252653	0.
0.07545050055617353	0.	0.40961879033468407	-0.13241437010392373	0.
0.07497358175750835	0.	0.41006753714543004	-0.13252586729289914	0.
0.0749888765294772	0.	0.410222122167192	-0.13252566020868203	0.
0.07512791991101223	0.	0.4103797088398619	-0.13252566270418872	0.
0.075380978865406	0.	0.4109680324178298	-0.13291051139120505	0.
0.07544911012235818	0.	0.4111301215668618	-0.13291044160721688	0.
0.07585511679644048	0.	0.41156986342488366	-0.1335631498187823	0.
0.07600111234705227	0.	0.41171994597028366	-0.13383029163441248	0.
0.0761234705228031	0.	0.4118775326429536	-0.13379856960544564	0.
0.0765892658509455	0.	0.41231427285006755	-0.13419462027032628	0.
0.07674499443826473	0.	0.4124658562209215	-0.13438284102709286	0.
0.07691740823136818	0.	0.4126249437190455	-0.13438279192924243	0.
0.07708843159065629	0.	0.4130751913552454	-0.1343395304709862	0.
0.07698275862068965	0.	0.41337835809695334	-0.13436190850656957	0.
0.0771496106785317	0.	0.41380759417679724	-0.13437129805146564	0.
0.07708286985539488	0.	0.41395167342038125	-0.13440998906304244	0.
0.07685066740823136	0.	0.41410625844214316	-0.134427485933775	0.
0.07522525027808676	0.	0.41471409275101306	-0.13454438520707646	0.
0.07560622914349276	0.	0.414861173645505	-0.1345443889607244	0.
0.0766393214682981	0.	0.4153189254089749	-0.13459767233684783	0.
0.07695216907675194	0.	0.4154660063034669	-0.13452960168776523	0.
0.07722469410456062	0.	0.41562359297613694	-0.13504258595899404	0.
0.07764738598442714	0.	0.41608134473960684	-0.13558153247557442	0.
0.07758481646273638	0.	0.41622092150682877	-0.13557766305192775	0.
0.07738598442714126	0.	0.41636950322677474	-0.13557748745640924	0.
0.07671301446051167	0.	0.4168257541647906	-0.13565026897927093	0.
0.07736790878754171	0.	0.4171184151283206	-0.13553805048086764	0.
0.07827030033370411	0.	0.41758667266996846	-0.13565119341515397	0.
0.07848998887652947	0.	0.41772775026264447	-0.1357342046833369	0.
0.07864571746384871	0.	0.4178718295062284	-0.1357342117231596	0.
0.07853031145717464	0.	0.41846465556055834	-0.13564285730167733	0.
0.07862208008898776	0.	0.4186057331532343	-0.13564285168884502	0.
0.07886262513904338	0.	0.4190769923457902	-0.13578048857642408	0.
0.07886540600667408	0.	0.4192225724148282	-0.1358849166629632	0.
0.0789516129032258	0.	0.41936665165841214	-0.13588491682627113	0.
0.07919354838709676	0.	0.41983190754915206	-0.13601361352136399	0.
0.07933398220244717	0.	0.419975986792736	-0.13603557149910217	0.
0.07946607341490546	0.	0.42012006603631996	-0.1361796606303078	0.
0.0798122914349277	0.	0.4205868227525139	-0.13626627325985533	0.
0.0795091768631813	0.	0.42087348041422784	-0.13650461433011676	0.
0.07991935483870967	0.	0.42133123217769775	-0.13684099790059462	0.
0.08007091212458287	0.	0.42148131472309774	-0.13683412123847752	0.
0.08022664071190211	0.	0.4216238931412277	-0.1368583209563217	0.
0.07931729699666296	0.	0.4222392315773676	-0.13711402571381848	0.
0.07881674082313682	0.	0.4223788083445896	-0.13719574767584541	0.
0.07949110122358174	0.	0.42282455350442744	-0.13715715634864337	0.
0.07973581757508343	0.	0.42298063935164343	-0.13724714859695097	0.
0.08001251390433815	0.	0.4231262194206814	-0.13721957171720917	0.
0.08062847608453837	0.	0.4235764670568813	-0.13734437109068864	0.
0.08063542825361512	0.	0.42373105207864326	-0.13750757188444626	0.
0.08062847608453837	0.	0.42387663214768123	-0.1375075757342732	0.
0.08088431590656284	0.	0.4243238781329732	-0.1375331765441108	0.
0.08070912124582869	0.	0.42463304817649705	-0.13771507596001822	0.
0.08058398220244717	0.	0.425081794987243	-0.13784627018917056	0.
0.08052558398220244	0.	0.42524088248536696	-0.1381224926099878	0.
0.08057842046718576	0.	0.42538646255440493	-0.1381060068217299	0.
0.08103448275862069	0.	0.4259837910850968	-0.138233258222837	0.
0.08009593993325918	0.	0.4261383761068588	-0.1382345283468645	0.
0.0798540044493882	0.	0.4265796187903347	-0.13895707928772735	0.
0.08026835372636262	0.	0.42673720546300464	-0.13895581472143603	0.
0.0805408787541713	0.	0.42689028965931264	-0.13895581680820618	0.
0.08136262513904338	0.	0.42731952573915655	-0.13938613032164943	0.
0.08167686318131256	0.	0.4274771124118265	-0.1394034976722587	0.
0.08191184649610678	0.	0.42763469908449653	-0.13976055942532062	0.
0.08254449388209122	0.	0.4280669368152484	-0.13987803886517597	0.
0.08263209121245828	0.	0.42838060933513433	-0.1399303254866041	0.
0.0821523915461624	0.	0.42882185201861023	-0.13985516641469348	0.
0.08218715239154616	0.	0.4289794386912802	-0.14012760878559702	0.
0.0821551724137931	0.	0.42914002701485815	-0.14012760893261472	0.
0.08208565072302558	0.	0.42973135224373404	-0.1403181356187801	0.
0.0819980533926585	0.	0.429888938916404	-0.14031788208122328	0.
0.08242352614015573	0.	0.43032117664715597	-0.14091061902328458	0.
0.08260289210233593	0.	0.43047276001800994	-0.14116372818141215	0.
0.08274332591768631	0.	0.4306348491670419	-0.14112386183855413	0.
0.08327864293659622	0.	0.43122917604682576	-0.14130138131833594	0.
0.08349694104560622	0.	0.43138526189404175	-0.1413013808592651	0.
0.08359983314794216	0.	0.4315413477412577	-0.14130789630668297	0.
0.08354699666295884	0.	0.4321326729701336	-0.14132409311478147	0.
0.08404338153503893	0.	0.4327194957226475	-0.14141758048997063	0.
0.08420467185761957	0.	0.4328695782680474	-0.14142049499996526	0.
0.0840864849833148	0.	0.4330271649407174	-0.1414180258527274	0.
0.08282536151279199	0.	0.43347291010055533	-0.14153407292890735	0.
0.08294215795328143	0.	0.4336274951223173	-0.14165118352820422	0.
0.08325639599555061	0.	0.4337895842713493	-0.14164692966113074	0.
0.084130978865406	0.	0.4342308269548252	-0.14182118685756506	0.
0.08436874304783092	0.	0.4343809095002251	-0.14178248229629462	0.
0.08459538375973304	0.	0.4345384961728951	-0.14187086813599237	0.
0.08468437152391545	0.	0.434973735554555	-0.14227530485421877	0.
0.08476223581757508	0.	0.435125318925409	-0.1422780833410348	0.
0.08496662958843158	0.	0.43528590724898697	-0.1423119644726254	0.
0.0848540044493882	0.	0.43588173495422483	-0.14237167490439992	0.
0.08557285873192436	0.	0.4364835659612787	-0.14259521254214302	0.
0.08581201334816461	0.	0.4366321476812247	-0.14260126310609544	0.
0.08596078976640711	0.	0.4367852318775327	-0.14259812219769985	0.
0.08580088987764181	0.	0.43722947621191655	-0.1430797962250882	0.
0.0852043937708565	0.	0.43737055380459255	-0.14308585730791673	0.
0.08457591768631813	0.	0.43752063634999255	-0.14286893920771687	0.
0.0844674638487208	0.	0.43797688728800843	-0.1431694610854239	0.
0.08477335928809787	0.	0.4381239681825004	-0.14325321036313265	0.
0.08511540600667408	0.	0.43828005402971637	-0.1432515314670844	0.
0.08603587319243604	0.	0.43874230826954824	-0.14380318857053442	0.
0.08627502780867631	0.	0.4388818850367702	-0.1444643658048876	0.
0.08630700778642937	0.	0.4390304667567162	-0.14446048352412505	0.
0.08410456062291434	0.	0.4396307969383161	-0.14466694358915458	0.
0.08555339265850945	0.	0.44024613537445595	-0.14476446252899117	0.
0.08592602892102336	0.	0.44038571214167793	-0.14488071994807805	0.
0.08627085650723025	0.	0.4405297913852619	-0.1448807187894779	0.
0.08653642936596218	0.	0.44099504727600186	-0.145166273633571	0.
0.08633203559510566	0.	0.4411391265195858	-0.1451662428922882	0.
0.08607480533926584	0.	0.44128620741407776	-0.14516624134868994	0.
0.08620828698553948	0.	0.44174395917754766	-0.14553899371154616	0.
0.08651696329254727	0.	0.4418820351193156	-0.14553246329729858	0.
0.08687430478309233	0.	0.4420201110610836	-0.14550653979357067	0.
0.0875194660734149	0.	0.44248536695182356	-0.14602578559884	0.
0.087309510567297	0.	0.44263695032267747	-0.14603682922299077	0.
0.08712458286985539	0.	0.4427825303917155	-0.14615718125694596	0.
0.08743464961067852	0.	0.4433948671769473	-0.14632979262591186	0.
0.08819938820912124	0.	0.44399219570763926	-0.14618659076012547	0.
0.08836345939933259	0.	0.4441452799039472	-0.14631164306316854	0.
0.08833565072302559	0.	0.4442893591475312	-0.14631164287821344	0.
0.08721635150166851	0.	0.4447486117364551	-0.14626695856300156	0.
0.08714543937708565	0.	0.44489719345640105	-0.14640181222044538	0.
0.08701612903225807	0.	0.445036770223623	-0.14640181090406773	0.
0.08747358175750834	0.	0.4454930211616389	-0.14650956224695103	0.
0.08780450500556172	0.	0.4456521086597629	-0.14668120010623326	0.
0.08812291434927697	0.	0.4457976887288008	-0.1466784259093451	0.
0.08903642936596218	0.	0.44624343388863874	-0.1470957674945535	0.
0.08921996662958842	0.	0.44639651808494674	-0.14756570514185388	0.
0.08937986651835372	0.	0.44653759567762275	-0.1475323963526004	0.
0.08878615127919912	0.	0.44714092751013057	-0.14767756623526995	0.
0.08913236929922136	0.	0.4477442593426385	-0.14794552713749415	0.
0.08928392658509454	0.	0.4479018460153084	-0.147949365150687	0.
0.08936457174638487	0.	0.4480489269098004	-0.14794936794150543	0.
0.0898706896551724	0.	0.4484886687678223	-0.14823776452847365	0.
0.09007230255839821	0.	0.4486492570914003	-0.14823355369338231	0.
0.09021134593993325	0.	0.44880534293861624	-0.14829396547387425	0.
0.09043659621802001	0.	0.44924208314573016	-0.14863835495228853	0.
0.09047969966629588	0.	0.44939816899294616	-0.1487280503363564	0.
0.0903698553948832	0.	0.44955125318925415	-0.14885215102504548	0.
0.09031840934371524	0.	0.44998649257091405	-0.14886815084901306	0.
0.09034621802002224	0.	0.450148581719946	-0.149053383864908	0.
0.09028921023359288	0.	0.450309170043524	-0.14901835845068673	0.
0.09090100111234706	0.	0.4508899894942218	-0.1489743719460807	0.
0.09076473859844271	0.	0.45147681224673575	-0.1489250583144598	0.
0.09031979977753059	0.	0.45163289809395174	-0.14903291188603462	0.
0.08999165739710789	0.	0.45179498724298367	-0.1490324010687535	0.
0.09052280311457174	0.	0.45223923157736756	-0.14918070246539306	0.
0.09086763070077863	0.	0.45238931412276756	-0.14922156667714456	0.
0.09112347052280312	0.	0.4525453999699835	-0.14922022553876177	0.
0.09181312569521691	0.	0.45298664265345945	-0.14939618045716915	0.
0.09208147942157952	0.	0.45314122767522136	-0.14951891496439115	0.
0.09229560622914348	0.	0.4533018159987993	-0.14965042792242092	0.
0.09275305895439376	0.	0.4537385562059133	-0.14956715294520304	0.
0.09283787541713014	0.	0.45388863875131324	-0.1495942138350834	0.
0.0928837597330367	0.	0.4540432237730752	-0.14959320425575434	0.
0.09168798665183536	0.	0.4546375506528591	-0.1497703647510454	0.
0.0910901001112347	0.	0.455246885787183	-0.14972550361699116	0.
0.09148915461624027	0.	0.45539246585622095	-0.14972445526043832	0.
0.09190072302558397	0.	0.4555425484016209	-0.14972444991665748	0.
0.09286429365962179	0.	0.45598379108509685	-0.15009330915155383	0.
0.09317992213570633	0.	0.45612636950322677	-0.15016632357280935	0.
0.09346913236929921	0.	0.45627945369953476	-0.15016632195509966	0.
0.09382369299221356	0.	0.4567447095902747	-0.15033503734737935	0.
0.09392241379310344	0.	0.4568872880084046	-0.1503942620984484	0.
0.09381395995550611	0.	0.45703887137925864	-0.15039493656094477	0.
0.09241379310344827	0.	0.4574981239681825	-0.15030507086131298	0.
0.09261957730812012	0.	0.4576407023863125	-0.1504489388056313	0.
0.09300611790878753	0.	0.4577937865826205	-0.15045141651802982	0.
0.09441462736373749	0.	0.45838961428785835	-0.15065419691557444	0.
0.0952127363737486	0.	0.45900045024763625	-0.15135992320157954	0.
0.09528781979977753	0.	0.4591430286657662	-0.15146262828704404	0.
0.09521412680756396	0.	0.45929161038571215	-0.15153865838678526	0.
0.09404894327030033	0.	0.45976286957826806	-0.15156783903245633	0.
0.09386679644048943	0.	0.45990244634549005	-0.15166641364800895	0.
0.09406840934371523	0.	0.460043523938166	-0.151665841242255	0.
0.09490127919911012	0.	0.4605012757016359	-0.15207423915501164	0.
0.09506117908787541	0.	0.4606438541197659	-0.15209908753155205	0.
0.09520856507230256	0.	0.4607849317124419	-0.15217078613660545	0.
0.09587875417130144	0.	0.4612516884286358	-0.15269110711386288	0.
0.09608870967741935	0.	0.46139876932312773	-0.1527326820234466	0.
0.09630422691879865	0.	0.4615413477412577	-0.1528395719275205	0.
0.0966254171301446	0.	0.46215518535194355	-0.15295646948898814	0.
0.09430895439377085	0.	0.46276301966081346	-0.1531299172509678	0.
0.09376251390433815	0.	0.46290859972985143	-0.153170531612889	0.
0.09401974416017797	0.	0.46304517484616536	-0.15317047824169036	0.
0.09568409343715238	0.	0.4635014257841813	-0.15349200590262485	0.
0.0960928809788654	0.	0.4636575116313973	-0.15372973016239358	0.
0.09645161290322579	0.	0.4638030917004352	-0.15376114783090966	0.
0.09732619577308119	0.	0.4642578418129971	-0.15462283401980206	0.
0.09772246941045605	0.	0.4645535044274351	-0.1547045721483498	0.
0.09820077864293658	0.	0.46500075041272704	-0.15471600190789592	0.
0.09807563959955506	0.	0.465158337085397	-0.1547957785365605	0.
0.09795884315906563	0.	0.465303917154435	-0.15479697727662312	0.
0.09781145717463849	0.	0.46589974485967284	-0.1547142374768886	0.
0.09613181312569521	0.	0.4664985742158187	-0.1549115315122992	0.
0.09593159065628476	0.	0.46666366501575873	-0.1549256855986997	0.
0.09606646273637373	0.	0.46681825003752064	-0.1549256796866321	0.
0.09722747497219132	0.	0.46725348941918055	-0.15522560017033019	0.
0.09760706340378197	0.	0.4674080744409425	-0.15532717437949997	0.
0.09790600667408231	0.	0.4675581569863425	-0.15545780562131672	0.
0.09881535038932146	0.	0.46799189554254844	-0.15575206217895812	0.
0.09927280311457175	0.	0.4683175746660664	-0.15573734852250057	0.
0.09820773081201335	0.	0.46890739906948825	-0.15558630191072875	0.
0.09801307007786429	0.	0.4690634849167042	-0.1555682087687744	0.
0.098071468298109	0.	0.46920606333483417	-0.1555817962968381	0.
0.09880839822024472	0.	0.4696548101455801	-0.1555151728702266	0.
0.09937291434927696	0.	0.46995947771274205	-0.15573571000442324	0.
0.10003476084538375	0.	0.47038721296713193	-0.1557330011080853	0.
0.10009315906562846	0.	0.4705463004652559	-0.1557609583332416	0.
0.10006813125695217	0.	0.47069938466156386	-0.1557760544589183	0.
0.10007508342602892	0.	0.47114813147230983	-0.1557797596018393	0.
0.10020022246941046	0.	0.4713117214467958	-0.15577382468319964	0.
0.1001710233592881	0.	0.4714678072940118	-0.15578834079155277	0.
0.10056590656284761	0.	0.4720561308719796	-0.1558272408610824	0.
0.10124860956618464	0.	0.4726459552754015	-0.15598120534794196	0.
0.10141685205784204	0.	0.47280654359897945	-0.15610503531322192	0.
0.10151418242491657	0.	0.4729671319225574	-0.15609075672753794	0.
0.09899193548387096	0.	0.47339936965330937	-0.15609169792369806	0.
0.09855951056729699	0.	0.47370853969683324	-0.15636758920672372	0.
0.10017519466073414	0.	0.4741512832057632	-0.1566418019479319	0.
0.10056173526140155	0.	0.47430436740207116	-0.15687360297901132	0.
0.10078976640711902	0.	0.4744634549001951	-0.15687620075044706	0.
0.1009302002224694	0.	0.47488818850367703	-0.1580394126456663	0.
0.10123053392658508	0.	0.47503827104907703	-0.15828817778646423	0.
0.10134454949944383	0.	0.475198859372655	-0.1582882470437214	0.
0.10103865406006673	0.	0.47580069037970885	-0.1587099597080962	0.
0.10209955506117908	0.	0.4764040222122167	-0.15874652569805556	0.
0.10211763070077863	0.	0.4765496022812547	-0.1587476946176703	0.
0.10189098998887652	0.	0.47670268647756264	-0.1587493587826658	0.
0.09964543937708564	0.	0.4771529341137626	-0.15898438906177853	0.
0.10024471635150166	0.	0.4774591025063785	-0.15889470677698866	0.
0.10135428253615127	0.	0.47790634849167046	-0.15894617241901457	0.
0.10173943270300333	0.	0.4780504277352544	-0.15919702514071873	0.
0.10207452725250277	0.	0.47820351193156235	-0.1591415122820813	0.
0.10256813125695216	0.	0.4786597628695783	-0.15919066088322234	0.
0.10219966629588431	0.	0.47880534293861626	-0.15929136614718672	0.
0.10185483870967742	0.	0.4789584271349242	-0.1592913739811627	0.
0.10240823136818686	0.	0.47954374906198416	-0.15946769653032447	0.
0.1035956618464961	0.	0.48015908749812397	-0.159521543471048	0.
0.10379032258064515	0.	0.4803046675671619	-0.1597945710609629	0.
0.10374443826473859	0.	0.4804562509380159	-0.15974350312655702	0.
0.10247358175750834	0.	0.4809155035269398	-0.15989750788724494	0.
0.10257508342602892	0.	0.4810535794687078	-0.16005824691110224	0.
0.1027349833147942	0.	0.48120066036319975	-0.16005824597493265	0.
0.1027377641824249	0.	0.48166741707939364	-0.16034488331790686	0.
0.10294911012235816	0.	0.4818099954975237	-0.16096404623533755	0.
0.1032647385984427	0.	0.4819570763920156	-0.16083383982645286	0.
0.10412541713014459	0.	0.4824178298063936	-0.1615925571381912	0.
0.10424221357063403	0.	0.48255590574816154	-0.16156232840756074	0.
0.10439655172413793	0.	0.48269848416629146	-0.16195893075518247	0.
0.10443548387096774	0.	0.48317424583520935	-0.16212547164394703	0.
0.10395856507230256	0.	0.4834624043223773	-0.16213702374499672	0.
0.1036040044493882	0.	0.48391715443493927	-0.162319389814876	0.
0.10384872080088987	0.	0.48405973285306914	-0.16229336638345587	0.
0.10427280311457174	0.	0.48419780879483715	-0.1623374477880821	0.
0.10551167964404894	0.	0.48466456551103104	-0.16248734012366417	0.
0.10576473859844271	0.	0.484814648056431	-0.16261505559161368	0.
0.10595661846496106	0.	0.484960228125469	-0.16292838733920725	0.
0.10601084538375972	0.	0.4854224823653009	-0.1633177547385106	0.
0.10563264738598442	0.	0.48556956325979284	-0.16320546671502578	0.
0.10552141268075639	0.	0.4857106408524689	-0.16309246235105393	0.
0.1060928809788654	0.	0.48616989344139283	-0.16322055681347206	0.
0.10609427141268075	0.	0.48632597928860877	-0.16337323075668314	0.
0.10615962180200221	0.	0.4864700585321927	-0.1633732298637506	0.
0.10654477196885427	0.	0.4869188053429386	-0.16348976051540118	0.
0.10685344827586206	0.	0.4872129671319226	-0.16348377809942435	0.
0.10757508342602891	0.	0.48766471559357644	-0.16356422996158385	0.
0.10778921023359288	0.	0.48782530391715445	-0.163648786867653	0.
0.10799638487208009	0.	0.4879723848116464	-0.16358041589885258	0.
0.10838709677419354	0.	0.48841062584421435	-0.16384512635935045	0.
0.10841351501668521	0.	0.48856371004052224	-0.16387869120199824	0.
0.1082174638487208	0.	0.48870929010956027	-0.16387588655947286	0.
0.10671718576195773	0.	0.48915203361849013	-0.16414103734105404	0.
0.10618186874304782	0.	0.4893141227675222	-0.1640969826636291	0.
0.10602057842046718	0.	0.48946870778928414	-0.16412292154755323	0.
0.10723859844271412	0.	0.48990995047276	-0.1641639246079873	0.
0.10765711902113459	0.	0.49006753714543	-0.1642640897390317	0.
0.10804505005561735	0.	0.490220621341738	-0.1643502395102219	0.
0.10902252502780868	0.	0.4906603631997599	-0.1647734373740332	0.
0.10947719688542824	0.	0.49097853819600784	-0.16478025833999924	0.
0.10980255839822024	0.	0.4914092751013058	-0.16492169544109786	0.
0.1098289766407119	0.	0.4915608584721597	-0.1649457560528798	0.
0.10971357063403782	0.	0.4917139426684677	-0.16493733273132175	0.
0.11010706340378197	0.	0.4921581870028515	-0.16499630165826237	0.
0.11031840934371523	0.	0.49231577367552154	-0.1651640643436862	0.
0.11032258064516129	0.	0.4924763619990995	-0.16515331732062036	0.
0.11033370411568409	0.	0.49291310220621337	-0.16508357172819113	0.
0.11049360400444938	0.	0.4930631847516134	-0.1652102783653155	0.
0.11064377085650721	0.	0.4932177697733754	-0.1652102838213469	0.
0.11118186874304782	0.	0.4936470058532193	-0.1651062993273964	0.
0.11138904338153505	0.	0.49380159087498127	-0.16530214444609526	0.
0.11131952169076752	0.	0.4939636800240132	-0.16530214207381327	0.
0.11048943270300332	0.	0.49440792435839714	-0.16529636225211847	0.
0.10941323692992212	0.	0.49471859522737505	-0.1654535627896084	0.
0.10949666295884315	0.	0.495161338736305	-0.1656093878220883	0.
0.10988459399332591	0.	0.49531292210715894	-0.16560266791582523	0.
0.11026696329254726	0.	0.4954720096052829	-0.16553897648196703	0.
0.11070216907675194	0.	0.4959132522887589	-0.16650542110522717	0.
0.11065350389321467	0.	0.4960573315323428	-0.1664083553913186	0.
0.1105492213570634	0.	0.49621041572865077	-0.16670245187654728	0.
0.11081757508342602	0.	0.4966651658412126	-0.1667480333070559	0.
0.11106368186874305	0.	0.49681374756115865	-0.16678867040459094	0.
0.11132786429365962	0.	0.4969713342338286	-0.1667201625698451	0.
0.11192853170189097	0.	0.49742008104457447	-0.167314129934395	0.
0.11221078976640711	0.	0.49756416028815853	-0.16734588514094845	0.
0.11235539488320356	0.	0.4977142428335585	-0.16736382867702704	0.
0.11104560622914349	0.	0.4981644904697584	-0.16749073676899115	0.
0.11093437152391546	0.	0.4984541497823804	-0.16754386159108653	0.
0.11187430478309231	0.	0.49891640402221227	-0.1678235963299979	0.
0.1123122914349277	0.	0.4990589824403422	-0.1678900844188804	0.
0.11270022246941044	0.	0.49920906498574225	-0.16789209338732264	0.
0.11333565072302557	0.	0.4996773225273901	-0.16825134403634534	0.
0.11333565072302557	0.	0.49981990094552003	-0.16845575755015385	0.
0.11338987764182423	0.	0.4999669818400121	-0.1684257556292753	0.
0.11367908787541713	0.	0.5004292360798439	-0.16848058654506387	0.
0.11389321468298108	0.	0.5005703136725199	-0.1684864595827657	0.
0.11415461624026697	0.	0.5007158937415578	-0.16848646177966534	0.
0.11404616240266961	0.	0.5011751463304819	-0.16851835284827207	0.
0.11388765294771967	0.	0.5013207263995197	-0.16864263960550738	0.
0.11368186874304782	0.	0.5014678072940116	-0.16858989619822048	0.
0.1133829254727475	0.	0.5019315623592976	-0.16854039584608935	0.
0.11378476084538376	0.	0.5022152183701036	-0.16866881136820655	0.
0.1146913236929922	0.	0.5026759717844814	-0.16886204961497042	0.
0.11483175750834258	0.	0.5028215518535195	-0.16885729333518087	0.
0.11486929922135705	0.	0.5029596277952875	-0.1689970010637693	0.
0.11462041156840932	0.	0.5034233828605734	-0.16927069280313467	0.
0.1146885428253615	0.	0.5035719645805192	-0.16927171520923343	0.
0.11487486095661845	0.	0.5037130421731952	-0.16943260792621645	0.
0.11507091212458287	0.	0.5041767972384812	-0.16947859826827152	0.
0.11517797552836484	0.	0.5043313822602431	-0.16948114390398722	0.
0.11543103448275861	0.	0.5044754615038272	-0.16959594846316475	0.
0.11649193548387096	0.	0.5049302116163891	-0.17041973580534428	0.
0.11675472747497219	0.	0.5050832958126971	-0.17043213671381516	0.
0.11700361512791989	0.	0.5052228725799189	-0.17042302093041173	0.
0.11763765294771968	0.	0.5056746210415729	-0.1704399150857097	0.
0.11764043381535037	0.	0.5059777877832807	-0.17047378454162218	0.
0.11583147942157954	0.	0.5065841212666967	-0.1707167104380842	0.
0.11520022246941045	0.	0.5067266996848266	-0.1707495272772459	0.
0.11519048943270299	0.	0.5068692781029567	-0.1707425258221324	0.
0.11661290322580643	0.	0.5073315323427885	-0.17083969942691213	0.
0.11684927697441602	0.	0.5074786132372805	-0.17088393288252854	0.
0.11707313681868743	0.	0.5076151883535945	-0.17097930653798263	0.
0.11785734149054504	0.	0.5080699384661563	-0.17128684643229702	0.
0.11773915461624027	0.	0.5082245234879184	-0.17189364920824488	0.
0.11746523915461624	0.	0.5083686027315023	-0.17189033580413215	0.
0.11777113459399333	0.	0.5088338586222422	-0.17207437427955086	0.
0.11792408231368186	0.	0.5089899444694582	-0.1720686396644495	0.
0.11808676307007787	0.	0.5091325228875881	-0.17207984480810715	0.
0.11880422691879865	0.	0.50972985141828	-0.17227013710806713	0.
0.11878476084538374	0.	0.50987242983641	-0.1722701339372187	0.
0.11761401557285872	0.	0.51032267747261	-0.17224671878483036	0.
0.1175166852057842	0.	0.5104862674470959	-0.17248730644559082	0.
0.1168325917686318	0.	0.5106378508179499	-0.17248731081533522	0.
0.11707730812013346	0.	0.5110760918505177	-0.17269951175183523	0.
0.11774332591768631	0.	0.5112336785231877	-0.17312790227848493	0.
0.11832452725250277	0.	0.5113837610685877	-0.17313776858244054	0.
0.11971774193548385	0.	0.5118280054029716	-0.17331226286597393	0.
0.12005978865406007	0.	0.5119870929010957	-0.17323275269535937	0.
0.12031979977753057	0.	0.5121356746210416	-0.17350653883589245	0.
0.1209885984427141	0.	0.5125589073990695	-0.1736468747286037	0.
0.12112903225806451	0.	0.5127164940717395	-0.17364564765013196	0.
0.12096635150166851	0.	0.5128740807444094	-0.17365226668820627	0.
0.1196023359288098	0.	0.5134819150532792	-0.17378845302201862	0.
0.11997775305895439	0.	0.5136380009004953	-0.17378845945748186	0.
0.12046857619577307	0.	0.5140732402821552	-0.17389423618475056	0.
0.12025862068965515	0.	0.5142278253039172	-0.1738713552242185	0.
0.12046996662958841	0.	0.514822152183701	-0.17400655257119474	0.
0.12053948832035595	0.	0.514978238030917	-0.17410674065713186	0.
0.12044911012235816	0.	0.515140327179949	-0.1741067322651106	0.
0.12096635150166851	0.	0.5155725649107009	-0.17435365406737793	0.
0.12133064516129033	0.	0.5157256491070089	-0.17427535722206539	0.
0.12168103448275862	0.	0.5158847366051328	-0.17427643461394685	0.
0.12262374860956618	0.	0.5163259792886088	-0.17436526792328724	0.
0.12290739710789765	0.	0.5164790634849167	-0.17434407061966747	0.
0.12317575083426029	0.	0.5166351493321327	-0.17428382404777915	0.
0.12251668520578421	0.	0.5172099654810146	-0.174381233108963	0.
0.12249026696329254	0.	0.5173660513282305	-0.17439734601778262	0.
0.12206062291434928	0.	0.5178238030917005	-0.1743757744635969	0.
0.12227614015572859	0.	0.5179768872880084	-0.17456301533067978	0.
0.12368464961067853	0.	0.5185757166441544	-0.174356084041464	0.
0.12392519466073414	0.	0.5187227975386463	-0.17435594207246569	0.
0.12420745272525027	0.	0.5188773825604083	-0.17453059645019273	0.
0.12424360400444939	0.	0.5193321326729701	-0.17456279473648834	0.
0.12417825361512791	0.	0.5194792135674622	-0.17457103019161005	0.
0.12429226918798664	0.	0.5196322977637701	-0.17456783601688308	0.
0.12433954393770857	0.	0.5200795437490621	-0.17456465069705676	0.
0.12356090100111233	0.	0.520222122167192	-0.17459628623951523	0.
0.12285456062291433	0.	0.5203752063635	-0.17460282774805372	0.
0.12224137931034483	0.	0.5209815398469159	-0.17504854204092132	0.
0.12246384872080089	0.	0.5211316223923158	-0.17504854230172992	0.
0.1239377085650723	0.	0.5215803692030616	-0.17528017174628618	0.
0.12442575083426029	0.	0.5217169443193757	-0.17555600106896765	0.
0.1256757508342603	0.	0.5223337835809696	-0.17648690418228963	0.
0.12587319243604003	0.	0.5224778628245536	-0.176674370960524	0.
0.1260928809788654	0.	0.5226264445444995	-0.17667436995212316	0.
0.12551446051167964	0.	0.5230886987843314	-0.176685913833832	0.
0.12476918798665182	0.	0.5232297763770074	-0.17663684648449116	0.
0.12437569521690767	0.	0.5233768572714993	-0.17663068324562353	0.
0.12492769744160177	0.	0.5238466156386012	-0.17687352107027923	0.
0.12538515016685203	0.	0.5239906948821852	-0.1769985228421757	0.
0.1258829254727475	0.	0.5241332733003152	-0.1769998788614531	0.
0.1267992213570634	0.	0.5247321026564611	-0.1775472261895307	0.
0.12673804226918797	0.	0.524873180249137	-0.17772192395605368	0.
0.1260845383759733	0.	0.525347441092601	-0.17826870422725732	0.
0.12609149054505006	0.	0.5254945219870929	-0.17831615732343983	0.
0.12750417130144603	0.	0.5260858472159688	-0.1784678153294255	0.
0.12778503893214682	0.	0.5262314272850068	-0.17850992661069176	0.
0.12798248053392658	0.	0.5263710040522287	-0.17905078269812694	0.
0.12816601779755285	0.	0.5268347591175147	-0.17965086841837305	0.
0.12719549499443825	0.	0.5269893441392767	-0.17962599227924558	0.
0.12561318131256952	0.	0.5271319225574066	-0.1796259899365614	0.
0.12461624026696329	0.	0.5275881734954225	-0.17994536938536565	0.
0.1251682424916574	0.	0.5277412576917305	-0.17997698798188597	0.
0.12577030033370412	0.	0.5278838361098604	-0.17998365880222994	0.
0.12794911012235816	0.	0.5284976737205463	-0.18095451451644312	0.
0.12827864293659622	0.	0.5286417529641303	-0.1809562998071256	0.
0.12906701890989988	0.	0.5290829956476062	-0.18116825975972223	0.
0.12921579532814237	0.	0.5292375806693682	-0.18122255885969868	0.
0.12927558398220243	0.	0.52983490920006	-0.18136632419844642	0.
0.12891963292547273	0.	0.529998499174546	-0.18139068565677047	0.
0.128615127919911	0.	0.5301500825454	-0.18138492255038935	0.
0.12899471635150167	0.	0.530583821101606	-0.18151984344869598	0.
0.12939516129032258	0.	0.5307369052979138	-0.18151932265955362	0.
0.12968437152391546	0.	0.5308839861924058	-0.1815359340687146	0.
0.13017519466073413	0.	0.5313237280504277	-0.18193613061105843	0.
0.13044911012235816	0.	0.5314873180249137	-0.18206533782240136	0.
0.130599276974416	0.	0.5316434038721297	-0.18217528034390057	0.
0.13138070077864292	0.	0.5322392315773675	-0.18213229107720633	0.
0.1314988876529477	0.	0.5323953174245836	-0.18232870357765704	0.
0.13202586206896552	0.	0.5328365601080594	-0.18256096921967316	0.
0.13216490545050055	0.	0.5329941467807294	-0.18259518126679838	0.
0.13171718576195773	0.	0.5335809695332433	-0.1826532193578928	0.
0.1319674638487208	0.	0.5337355545550053	-0.1826561210305592	0.
0.13223581757508343	0.	0.5338946420531292	-0.18263650232985656	0.
0.13307563959955507	0.	0.5343343839111512	-0.1826725150948344	0.
0.13338153503893213	0.	0.5344919705838211	-0.18263031940142366	0.
0.13366240266963292	0.	0.534652558907399	-0.18271784446226166	0.
0.13338431590656283	0.	0.5350817949872431	-0.18265968185444909	0.
0.13213431590656283	0.	0.535230376707189	-0.18273890476166535	0.
0.13061735261401555	0.	0.535386462554405	-0.18270810862299872	0.
0.13132647385984428	0.	0.5359717844814648	-0.18267797192417243	0.
0.13198275862068964	0.	0.5361308719795888	-0.18268038154578753	0.
0.13321329254727474	0.	0.5365826204412427	-0.18275221231741823	0.
0.13353170189098998	0.	0.5367327029866427	-0.18280953285709134	0.
0.13391824249165737	0.	0.5373420381209666	-0.18366930896281258	0.
0.13357758620689653	0.	0.5374906198409125	-0.18364993544673036	0.
0.1332452725250278	0.	0.5376452048626745	-0.18365189827623757	0.
0.13305339265850946	0.	0.5380864475461504	-0.18364920109536956	0.
0.13319104560622913	0.	0.5382305267897344	-0.18363499439232975	0.
0.13354421579532813	0.	0.5383836109860424	-0.18366534167181459	0.
0.13467324805339265	0.	0.5388428635749662	-0.18367539129660918	0.
0.13506674082313683	0.	0.5389914452949122	-0.18367363048456464	0.
0.13542130144605116	0.	0.5391460303166742	-0.1836660088364383	0.
0.1358606785317019	0.	0.5397343538946421	-0.1837567259424952	0.
0.13583286985539486	0.	0.539884436440042	-0.18380623010591873	0.
0.13646690767519465	0.	0.5403451898544199	-0.18387646574619368	0.
0.13674082313681868	0.	0.5404847666216419	-0.18391872640916446	0.
0.13599276974416016	0.	0.5410895992796038	-0.18409056730827	0.
0.1358829254727475	0.	0.5412306768722798	-0.18413129907590906	0.
0.13604838709677416	0.	0.5413807594176798	-0.18412928242090257	0.
0.13657953281423804	0.	0.5418535194356897	-0.18433894088876132	0.
0.13665739710789765	0.	0.5419975986792737	-0.18440264063508072	0.
0.13688125695216907	0.	0.5421446795737656	-0.1844482089604844	0.
0.1374888765294772	0.	0.5426039321626895	-0.18532748435720267	0.
0.13745550611790877	0.	0.5427435089299114	-0.18532635416824375	0.
0.1373818131256952	0.	0.5428860873480414	-0.18536810492043643	0.
0.13720383759733035	0.	0.5435029266096353	-0.1854382046100433	0.
0.1370147385984427	0.	0.5436455050277653	-0.18570101651817508	0.
0.1370230812013348	0.	0.5437955875731653	-0.18572319772235932	0.
0.13772803114571747	0.	0.5442488368602731	-0.18585308416821458	0.
0.13843993325917686	0.	0.5445384961728952	-0.18618513966372743	0.
0.13893075639599553	0.	0.5449977487618191	-0.18654024095559277	0.
0.13858731924360398	0.	0.5451373255290409	-0.18653088378270152	0.
0.13793520578420465	0.	0.5452814047726249	-0.18653088092848408	0.
0.1374944382647386	0.	0.5457421581870029	-0.18679961458779554	0.
0.1381173526140156	0.	0.5458862374305868	-0.18685637642223443	0.
0.14010845383759732	0.	0.5465075791685428	-0.1871195452405984	0.
0.1404393770856507	0.	0.5466501575866727	-0.1871144476661055	0.
0.14080228031145717	0.	0.5467912351793486	-0.18711643613214043	0.
0.14167964404894326	0.	0.5472534894191806	-0.187111422508141	0.
0.14180617352614017	0.	0.5473975686627646	-0.18711048045683473	0.
0.1418631813125695	0.	0.5475386462554406	-0.18711087525862724	0.
0.14132925472747498	0.	0.5480069037970884	-0.1872688752908972	0.
0.14133203559510565	0.	0.5482935614588024	-0.1872682029463182	0.
0.1414627363737486	0.	0.5487513132222722	-0.1873814617828707	0.
0.14181729699666296	0.	0.5489013957676723	-0.18739600541279117	0.
0.14222330367074526	0.	0.5490439741858022	-0.18739601123593366	0.
0.14326890989988877	0.	0.5495032267747261	-0.18749424214898994	0.
0.1434302002224694	0.	0.549653309320126	-0.18770880298020612	0.
0.14429922135706338	0.	0.550237130421732	-0.18762008059025298	0.
0.1445536707452725	0.	0.5503932162689479	-0.18775862421081738	0.
0.14475528364849832	0.	0.5505402971634399	-0.18775861730336313	0.
0.1421941045606229	0.	0.5510040522287258	-0.1879143916893865	0.
0.14078003337041156	0.	0.5511601380759418	-0.1878978932508021	0.
0.1402850389321468	0.	0.5513027164940718	-0.18790324203357975	0.
0.14177002224694102	0.	0.5517469608284556	-0.1878592637034573	0.
0.1428865406006674	0.	0.5520546300465257	-0.18800137972555364	0.
0.14425194660734147	0.	0.5525003752063635	-0.18841068389128288	0.
0.14463014460511678	0.	0.5526594627044875	-0.1886636130694479	0.
0.1449666295884316	0.	0.5528080444244334	-0.18929034510372908	0.
0.1459385428253615	0.	0.5532447846315474	-0.18930072315772403	0.
0.14617213570634038	0.	0.5534023713042173	-0.18930841350486402	0.
0.14366518353726362	0.	0.5540012006603632	-0.18940640031949546	0.
0.14294076751946608	0.	0.5541572865075791	-0.1893999338070127	0.
0.14295745272525026	0.	0.5543058682275251	-0.18944110832931627	0.
0.14469271412680756	0.	0.5547306018310071	-0.18958766392895943	0.
0.14530172413793105	0.	0.554886687678223	-0.1896674924143005	0.
0.14578837597330366	0.	0.5550472760018009	-0.1897211478702495	0.
0.14677975528364848	0.	0.555496022812547	-0.1907050363457486	0.
0.14630839822024472	0.	0.5558126969833409	-0.1908677219244608	0.
0.1450750834260289	0.	0.5562434338886387	-0.19084764434255688	0.
0.1453726362625139	0.	0.5563995197358547	-0.19095991499161188	0.
0.1456131813125695	0.	0.5565601080594327	-0.19095991789846725	0.
0.1468659621802002	0.	0.5569983490920006	-0.1910979486493767	0.
0.14735817575083426	0.	0.5571544349392166	-0.1912924297127988	0.
0.14841490545050054	0.	0.5577427585171845	-0.19192693520334286	0.
0.1481840934371524	0.	0.5578973435389464	-0.1919849449444646	0.
0.14802836484983314	0.	0.5580579318625244	-0.19198494858536205	0.
0.1475945494994438	0.	0.5585051778478163	-0.19236251579778363	0.
0.14781840934371523	0.	0.5586537595677623	-0.1923983664174532	0.
0.14818687430478308	0.	0.5588068437640703	-0.19239503751268813	0.
0.14918520578420466	0.	0.5592390814948222	-0.19258956942178082	0.
0.1495008342602892	0.	0.5595407474110762	-0.19264057110151298	0.
0.1499096218020022	0.	0.559998499174546	-0.19302520113743354	0.
0.14998748609566184	0.	0.560148581719946	-0.1930741402680588	0.
0.14999165739710787	0.	0.5603031667417079	-0.19306118433323663	0.
0.14568965517241378	0.	0.560754915203362	-0.19312113888839536	0.
0.14519744160177975	0.	0.5608989944469459	-0.19313381411363648	0.
0.14764182424916572	0.	0.5615083295812697	-0.19335316003518577	0.
0.14838014460511678	0.	0.5616509079993998	-0.1932685379747896	0.
0.14905867630700778	0.	0.5618024913702536	-0.19330049638382474	0.
0.15063264738598442	0.	0.5622527390064536	-0.19369456053451645	0.
0.15107063403781978	0.	0.5623953174245836	-0.19401611977912572	0.
0.15146829810901	0.	0.5625469007954376	-0.19401732474417066	0.
0.15222886540600666	0.	0.5630136575116313	-0.19382994834660114	0.
0.1520091768631813	0.	0.5633033168242533	-0.1938326988553324	0.
0.15121523915461624	0.	0.5637535644604532	-0.19396860038645242	0.
0.15073275862068963	0.	0.5638901395767673	-0.19387418032630882	0.
0.1505603448275862	0.	0.5640357196458052	-0.1940141141646347	0.
0.15162124582869854	0.	0.5645099804892691	-0.1941636184456864	0.
0.1520063959955506	0.	0.5646525589073991	-0.19417132240170423	0.
0.15318409343715236	0.	0.565261894041723	-0.19495277424538246	0.
0.1534051724137931	0.	0.5654044724598529	-0.19488449116383877	0.
0.15365823136818688	0.	0.565547050877983	-0.19495733032130816	0.
0.15295467185761957	0.	0.5660168092450849	-0.19509018003223888	0.
0.15209121245828697	0.	0.5661593876632147	-0.1952222599314148	0.
0.1517908787541713	0.	0.5663004652558907	-0.1951942556622684	0.
0.15256535038932145	0.	0.5667597178448146	-0.19539205036654714	0.
0.15208982202447163	0.	0.5670448746810747	-0.1956769755057782	0.
0.14744577308120133	0.	0.5675161338736305	-0.1959428454959177	0.
0.14789627363737484	0.	0.5676662164190305	-0.19611608048214238	0.
0.14867352614015572	0.	0.5678072940117065	-0.19623081402079476	0.
0.15072302558398218	0.	0.5682575416479063	-0.19647946803365945	0.
0.15127641824249163	0.	0.5684061233678523	-0.19656257432730986	0.
0.15157258064516127	0.	0.5690064535494522	-0.19691287287997755	0.
0.15041017797552836	0.	0.5691625393966682	-0.19686620661603277	0.
0.14989710789766406	0.	0.5693066186402521	-0.19675140725921142	0.
0.15156562847608454	0.	0.56975986792736	-0.1968614741817139	0.
0.15229560622914348	0.	0.569915953774576	-0.1968667101513923	0.
0.15287819799777527	0.	0.57006003301816	-0.19698830105949536	0.
0.1542310901001112	0.	0.5705147831307219	-0.1970645881720083	0.
0.15500973303670745	0.	0.5708239531742458	-0.1971259872338175	0.
0.15623470522803112	0.	0.5712546900795438	-0.19716245529302057	0.
0.15655589543937706	0.	0.5714122767522137	-0.19719194370095836	0.
0.15620550611790876	0.	0.5715638601230677	-0.1971924762899886	0.
0.1551001112347052	0.	0.5720096052829056	-0.1973161579444404	0.
0.15512096774193548	0.	0.5721716944319376	-0.19731172946978023	0.
0.15545606229143494	0.	0.5727540147080894	-0.19778192500269504	0.
0.15600806451612903	0.	0.5729085997298514	-0.19778932604510469	0.
0.15641963292547276	0.	0.5730616839261594	-0.1979934041858188	0.
0.15705088987764182	0.	0.5734984241332733	-0.19837319511578683	0.
0.15726223581757506	0.	0.5736560108059433	-0.1984888449006431	0.
0.1575389321468298	0.	0.5738135974786132	-0.19858858223502898	0.
0.158587319243604	0.	0.5742518385111811	-0.19861220608024474	0.
0.15912958843159064	0.	0.5745670118565211	-0.1987481833416745	0.
0.15820912124582867	0.	0.575009755365451	-0.199057039802389	0.
0.15750139043381534	0.	0.575165841212667	-0.19912371886049332	0.
0.15659621802002224	0.	0.5753234278853369	-0.19913494108436258	0.
0.156142936596218	0.	0.5757511631397269	-0.19919313215055615	0.
0.15671023359288097	0.	0.5759042473360348	-0.1991931491758435	0.
0.15905311457174637	0.	0.5765090799939967	-0.1993546211144841	0.
0.15957452725250276	0.	0.5766621641903047	-0.19935944926523871	0.
0.15998470522803113	0.	0.5768197508629747	-0.19940884223304153	0.
0.1607536151279199	0.	0.5772549902446346	-0.1994896049050009	0.
0.16095661846496107	0.	0.5774035719645806	-0.19947389863130213	0.
0.1612305339265851	0.	0.5775611586372505	-0.19944549966519678	0.
0.1616198553948832	0.	0.5780024013207264	-0.1996090503771907	0.
0.1616921579532814	0.	0.5783040672369804	-0.19967128942019746	0.
0.1616337597330367	0.	0.5787528140477263	-0.19959615227640543	0.
0.16173109010011122	0.	0.5789028965931262	-0.19959615524594157	0.
0.1619897107897664	0.	0.5790589824403423	-0.19962907937012067	0.
[truncated: 19,337 more rows]
