# Supplementary material for: Programming mechanics in knitted materials, stitch by stitch
Source: Nat Commun. 2024 Mar 23;15:2622. doi: 10.1038/s41467-024-46498-z (PMC10960873; doi:10.1038/s41467-024-46498-z)
Supplement: Supplementary file 3 — Source Data [file 41467_2024_46498_MOESM3_ESM.zip › SourceData/Source Data for Supplementary Information/TableS19data/gloveprototype_stockinettebigv1]

-0.00003910833007430583	0.	0.	0.	0.
-6.518055012384306e-6	0.	1.9054878048780488e-6	-0.00028146052004743245	0.
0.0008199713205579456	0.	0.00025533536585365855	-0.00028669381272731554	0.
0.0010806935210533179	0.	0.00048208841463414634	-0.0002859340557538465	0.
0.0012710207274149396	0.	0.0007107469512195122	-0.0004874405233849521	0.
0.0020792595489505933	0.	0.0012519054878048779	-0.0002362712892688711	0.
0.0021744231521314042	0.	0.0014405487804878049	-0.0005055162990390987	0.
0.002261765089297354	0.	0.0016310975609756097	-0.00032767006521442795	0.
0.002777995046278191	0.	0.002158917682926829	-0.00014110121140117958	0.
0.0029239994785555993	0.	0.002351371951219512	-0.000023112596902445414	0.
0.0029983053056967805	0.	0.0025457317073170733	-0.0004181674261838972	0.
0.003342458610350672	0.	0.003094512195121951	-0.00035708262786208935	0.
0.0034219788815017605	0.	0.003286966463414634	-0.00011842549965056367	0.
0.003497588319645418	0.	0.0034889481707317074	-0.0005503115715776283	0.
0.003815669404249773	0.	0.004047256097560976	-0.00042327439951737905	0.
0.0038808499543736157	0.	0.00423780487804878	-0.000057846273378750296	0.
0.00395776300351975	0.	0.004439786585365854	-0.00009097666367240026	0.
0.004201538260982923	0.	0.00500952743902439	-0.001112996842641988	0.
0.004251075479077044	0.	0.0052019817073170735	-0.0006423230818831452	0.
0.004295398253161257	0.	0.00540015243902439	-0.0006974558307000886	0.
0.004522226567592231	0.	0.005956554878048781	-0.0014245412971036694	0.
0.004682570720896885	0.	0.006335746951219513	-0.0018455769704439618	0.
0.004859861817233738	0.	0.006915015243902439	-0.0013619200316905026	0.
0.0049276495893625346	0.	0.007103658536585366	-0.001354124993256406	0.
0.0050984226306870035	0.	0.007867759146341463	-0.0026491525051668364	0.
0.005231390952939644	0.	0.008046875	-0.0026523191130451767	0.
0.005283535393038718	0.	0.008239329268292683	-0.002191316797433551	0.
0.0053878242732368666	0.	0.008820503048780487	-0.0033038523229148844	0.
0.005484291487420155	0.	0.008999618902439024	-0.003297278661569481	0.
0.005520792595489507	0.	0.009186356707317073	-0.0027107402208519735	0.
0.005634206752704993	0.	0.009773246951219512	-0.0034953096220025795	0.
0.00573979924390562	0.	0.009952362804878049	-0.003864476100274818	0.
0.005794550906009647	0.	0.010144817073170732	-0.0036798910156485153	0.
0.005872767566158259	0.	0.01074123475609756	-0.0035958870270648975	0.
0.005974449224351454	0.	0.010922256097560977	-0.0035692112093138216	0.
0.0060057358884108986	0.	0.011108993902439024	-0.00361744409788491	0.
0.006096988658584279	0.	0.01169016768292683	-0.004793457668755516	0.
0.006181723373745275	0.	0.011867378048780488	-0.004487896722181354	0.
0.006266458088906271	0.	0.012050304878048779	-0.004487926240048393	0.
0.0064854647373223835	0.	0.01300685975609756	-0.004476047464364493	0.
0.006567592230478427	0.	0.01359375	-0.005891207264535152	0.
0.006627558336592361	0.	0.013776676829268293	-0.006121971895724653	0.
0.006726632772780603	0.	0.013957698170731708	-0.0061380754599237265	0.
0.0067813844348846315	0.	0.014544588414634145	-0.006138171835211259	0.
0.006813974709946553	0.	0.01472751524390244	-0.00635368903553664	0.
0.006901316647112503	0.	0.014902820121951219	-0.006546345560552959	0.
0.007004301916308174	0.	0.015483993902439024	-0.00645468958894007	0.
0.007025159692347805	0.	0.015678353658536585	-0.0065747650012891465	0.
0.007125537739538522	0.	0.015861280487804878	-0.006392465032414911	0.
0.007229826619736672	0.	0.01645198170731707	-0.006867092660952382	0.
0.007227219397731718	0.	0.016646341463414635	-0.006871486102918101	0.
0.007276756615825839	0.	0.016825457317073172	-0.007370932323275179	0.
0.0075179246512840575	0.	0.01777057926829268	-0.007183526811932462	0.
0.007614391865467345	0.	0.018351753048780485	-0.007320169062365321	0.
0.007631338808499546	0.	0.018551829268292682	-0.007317622610510142	0.
0.007673054360578804	0.	0.018734756097560975	-0.00734814526912983	0.
0.007852952678920612	0.	0.019298780487804878	-0.008467111132968023	0.
0.007843827401903274	0.	0.019498856707317075	-0.008215740923307473	0.
0.007884239342980055	0.	0.01968559451219512	-0.008340797974285602	0.
0.0080902098813714	0.	0.020251524390243903	-0.008739046809952994	0.
0.008027636553252511	0.	0.020453506097560973	-0.008741866690183436	0.
0.008013296832225266	0.	0.0206421493902439	-0.008849801584653743	0.
0.0082309998696389	0.	0.02158346036585366	-0.00917314483543138	0.
0.008413505409985662	0.	0.022153201219512197	-0.009960282182702257	0.
0.008418719853995569	0.	0.022357088414634147	-0.009997488354009333	0.
0.008388736800938601	0.	0.02255716463414634	-0.009749832347102319	0.
0.008592100117324992	0.	0.023105945121951216	-0.009958221818662039	0.
0.008636422891409205	0.	0.023304115853658536	-0.00995725170446693	0.
0.008632512058401775	0.	0.023504192073170734	-0.010673477704650847	0.
0.00866249511145874	0.	0.023690929878048782	-0.010673484151723488	0.
0.008786338156694044	0.	0.024254954268292682	-0.009939020939044642	0.
0.008753747881632122	0.	0.024458841463414635	-0.010232089200103909	0.
0.008791552600703951	0.	0.024645579268292684	-0.010195856789176394	0.
0.009005344805110156	0.	0.025200076219512195	-0.010458263506168498	0.
0.008992308695085388	0.	0.02540205792682927	-0.01071367881022652	0.
0.008992308695085388	0.	0.02559451219512195	-0.010713673583348387	0.
0.009125277017338026	0.	0.026358612804878046	-0.01076314104322584	0.
0.009159170903402425	0.	0.02654916158536585	-0.01076399980013368	0.
0.009336461999739278	0.	0.02708650914634146	-0.011780870877058426	0.
0.009341676443749187	0.	0.02729039634146341	-0.011770574461582323	0.
0.009336461999739278	0.	0.027494283536585368	-0.011861575276050203	0.
0.009500716986051363	0.	0.028062118902439023	-0.011983410250131905	0.
0.009515056707078608	0.	0.028264100609756097	-0.011995645328780002	0.
0.009516360318081086	0.	0.028464176829268294	-0.011995737213782961	0.
0.00965584669534611	0.	0.029009146341463413	-0.012246765227994082	0.
0.009698865858427847	0.	0.02920731707317073	-0.012234898039949644	0.
0.009709294746447661	0.	0.029409298780487807	-0.012234876362483183	0.
0.009833137791682963	0.	0.029965701219512194	-0.013199052406527481	0.
0.009840959457697824	0.	0.03016387195121951	-0.013422501527102055	0.
0.009827923347673056	0.	0.030363948170731705	-0.01366904367363731	0.
0.010027375831052015	0.	0.0313109756097561	-0.014557542935734106	0.
0.010205970538391345	0.	0.031869283536585365	-0.01486986504292864	0.
0.0102085777603963	0.	0.03205983231707317	-0.014896742178342868	0.
0.010213792204406207	0.	0.03225800304878049	-0.01489673964665459	0.
0.010329813583626647	0.	0.03280487804878049	-0.015172244352466344	0.
0.010365011080693523	0.	0.032995426829268294	-0.014862299149570442	0.
0.010408030243775259	0.	0.03319931402439024	-0.014862292673247351	0.
0.010471907182896626	0.	0.03378239329268293	-0.014786070880590014	0.
0.01049537218094121	0.	0.03397294207317073	-0.016229933566528187	0.
0.010547516621040283	0.	0.034169207317073166	-0.016229927757767628	0.
0.010621822448181464	0.	0.03473323170731707	-0.014203687113165567	0.
0.01067787772128797	0.	0.034918064024390245	-0.016654337909542904	0.
0.010727414939382089	0.	0.03511432926829268	-0.016654335808277274	0.
0.010851257984617392	0.	0.03606897865853659	-0.017143774984992182	0.
0.010937296310780864	0.	0.036636814024390243	-0.017770045776979406	0.
0.011022031025941861	0.	0.03681783536585365	-0.0177519143933679	0.
0.011037674357971584	0.	0.037014100609756094	-0.017751698999259352	0.
0.011071568244035981	0.	0.037600990853658534	-0.01830633974460342	0.
0.0111549993481945	0.	0.037968749999999996	-0.018031250853979837	0.
0.011212358232303482	0.	0.03854039634146342	-0.018288100134880716	0.
0.01128796767044714	0.	0.03871760670731707	-0.018270905394789618	0.
0.011344022943553645	0.	0.03890434451219512	-0.019025410390923495	0.
0.011370095163603182	0.	0.039506478658536584	-0.020039609407811555	0.
0.011448311823751793	0.	0.03968940548780488	-0.020041389834269816	0.
0.0114874201538261	0.	0.039874237804878046	-0.02001908974685325	0.
0.011522617650892976	0.	0.04045922256097561	-0.020282122145163787	0.
0.011591709034024249	0.	0.04063833841463414	-0.0208421823505172	0.
0.011656889584148091	0.	0.04082317073170731	-0.02082315053087285	0.
0.011714248468257074	0.	0.04141768292682927	-0.020868382052890714	0.
0.011761178464346241	0.	0.04159870426829268	-0.02091432034304587	0.
0.011808108460435408	0.	0.04177782012195121	-0.020849053901900175	0.
0.01184460956850476	0.	0.042362804878048776	-0.02066155786136433	0.
0.011959327336722723	0.	0.04272865853658536	-0.020564837481598954	0.
0.012001042888801983	0.	0.04350800304878049	-0.020687150637005183	0.
0.012066223438925825	0.	0.04368521341463415	-0.021348900459475587	0.
0.012137922044062053	0.	0.044264481707317074	-0.0215784252861372	0.
0.0121522617650893	0.	0.044453124999999996	-0.02156924264871187	0.
0.012240907313257724	0.	0.04463033536585366	-0.021515352608668104	0.
0.012308695085386522	0.	0.045219131097560976	-0.021452641322038866	0.
0.012303480641376615	0.	0.04541539634146341	-0.021171755834617428	0.
0.012349107026463305	0.	0.04559451219512195	-0.022756573308370668	0.
0.012445574240646592	0.	0.046171874999999994	-0.022062039477990143	0.
0.012440359796636685	0.	0.046368140243902435	-0.021889847838457197	0.
0.012489897014730805	0.	0.046551067073170735	-0.02295676666150274	0.
0.012624168947985924	0.	0.047130335365853655	-0.022848353436131875	0.
0.012634597836005738	0.	0.047511432926829265	-0.02351805645478662	0.
0.0127832094902881	0.	0.04826791158536586	-0.02431743246277631	0.
0.012784513101290577	0.	0.0484546493902439	-0.024135599006298292	0.
0.012938339199582847	0.	0.049028201219512194	-0.0240794895197452	0.
0.012914874201538263	0.	0.04923208841463414	-0.024729783031725284	0.
0.012918785034545693	0.	0.0494188262195122	-0.02446120623114187	0.
0.013079129187850348	0.	0.04996760670731707	-0.024707692707849865	0.
0.013047842523790902	0.	0.05016577743902439	-0.02464130656378689	0.
0.013079129187850348	0.	0.05036013719512195	-0.024504945122825132	0.
0.013236866119150049	0.	0.05091844512195122	-0.024745345742343616	0.
0.013242080563159956	0.	0.05111661585365853	-0.025013752792745467	0.
0.013230348064137662	0.	0.051314786585365854	-0.024990838842447717	0.
0.013377656107417549	0.	0.051871189024390245	-0.02494278988549308	0.
0.013388084995437362	0.	0.052275152439024385	-0.02495236306559465	0.
0.013557554425759356	0.	0.053037347560975605	-0.02626983493706123	0.
0.013527571372702388	0.	0.05323551829268293	-0.0255444643790816	0.
0.013695737192021903	0.	0.053778582317073165	-0.02614412047775497	0.
0.0137296310780863	0.	0.053974847560975606	-0.026150723645594752	0.
0.013712684135054103	0.	0.054178734756097566	-0.026196509528442775	0.
0.013798722461217574	0.	0.05474275914634146	-0.026285684127434136	0.
0.013800026072220051	0.	0.0549390243902439	-0.02635234768020669	0.
0.013827401903272064	0.	0.05513719512195122	-0.026569793969926984	0.
0.013979924390561858	0.	0.055682164634146346	-0.02699520999077152	0.
0.013960370225524705	0.	0.0558765243902439	-0.026559310977239476	0.
0.013964281058532134	0.	0.05607660060975609	-0.02721275884080964	0.
0.014125928822839265	0.	0.05663681402439025	-0.028078167650266272	0.
0.014185894928953204	0.	0.05701791158536586	-0.028569290355829422	0.
0.014279754921131536	0.	0.05778010670731708	-0.030050557176927412	0.
0.014399687133359408	0.	0.05855564024390244	-0.030346251743813623	0.
0.014421848520401515	0.	0.05874237804878049	-0.030362853605479686	0.
0.014446617129448575	0.	0.05893483231707317	-0.03045079869481436	0.
0.014535262677617001	0.	0.05950266768292683	-0.03015164317917342	0.
0.01459001433972103	0.	0.05968559451219512	-0.03002452009503646	0.
0.014612175726763136	0.	0.0598780487804878	-0.03007581588691339	0.
0.014657802111849827	0.	0.06046303353658536	-0.030041299847003607	0.
0.014716464606961285	0.	0.06064596036585366	-0.03004130072609504	0.
0.014724286272976145	0.	0.06083650914634146	-0.030110510560010153	0.
0.014771216269065314	0.	0.06141577743902439	-0.030405360336366535	0.
0.014885934037283275	0.	0.061785442073170736	-0.03056297196041266	0.
0.014996740972493811	0.	0.06254192073170732	-0.0312923556194685	0.
0.01506322513362013	0.	0.0633155487804878	-0.031265663830037364	0.
0.015147959848781124	0.	0.06349657012195122	-0.031250672604090195	0.
0.01522878373093469	0.	0.06368521341463415	-0.031277526238613275	0.
0.01521314039890497	0.	0.06428544207317073	-0.031045885144430633	0.
0.015248337895971844	0.	0.06446455792682927	-0.031166507522108155	0.
0.015313518446095688	0.	0.06464557926829267	-0.031170480683444766	0.
0.015355233998174947	0.	0.06523056402439024	-0.03199574597761552	0.
0.015383913440229437	0.	0.06540967987804878	-0.03205807196126616	0.
0.015464737322383001	0.	0.0655907012195122	-0.03216947951594987	0.
0.015472558988397864	0.	0.06618902439024389	-0.032034692932185194	0.
0.015615956198670318	0.	0.06655297256097562	-0.03230339430799608	0.
0.015687654803806548	0.	0.06732088414634146	-0.03239138138013974	0.
0.015799765350019555	0.	0.06809070121951219	-0.033044255880655724	0.
0.015812801460044327	0.	0.06827553353658536	-0.03314588654643979	0.
0.015885803676183027	0.	0.06845083841463415	-0.03309967672812436	0.
0.015957502281319254	0.	0.06902820121951218	-0.033298747458939286	0.
0.01597314561334898	0.	0.06922256097560975	-0.03329191226453093	0.
0.01603441533046539	0.	0.06940548780487804	-0.033284014099753845	0.
0.016132186155651155	0.	0.06999809451219513	-0.03390631803763436	0.
0.016129578933646204	0.	0.07019435975609756	-0.0339027994065268	0.
0.016179116151740325	0.	0.07037728658536585	-0.03477679976602897	0.
0.016299048363968192	0.	0.07132240853658536	-0.03569798523858986	0.
0.01642549863120845	0.	0.07209984756097561	-0.03567258179580071	0.
0.016488071959327336	0.	0.07245998475609756	-0.03567719318481393	0.
0.016567592230478427	0.	0.07304306402439024	-0.036375535403109754	0.
0.016561074175466043	0.	0.07323742378048781	-0.0362855777363411	0.
0.01661582583757007	0.	0.07341844512195123	-0.03618382176762385	0.
0.01669795333072611	0.	0.07399961890243903	-0.03623981882297075	0.
0.016714900273758312	0.	0.07418826219512195	-0.03618396331873232	0.
0.016777473601877202	0.	0.07435975609756097	-0.03617978557340286	0.
0.016914352757137274	0.	0.07492949695121952	-0.0360914286829954	0.
0.016876548038065445	0.	0.07513147865853657	-0.036297231311909	0.
0.01691044192412984	0.	0.07532202743902439	-0.03629743665019024	0.
0.017004301916308175	0.	0.07590320121951219	-0.03653297495075596	0.
0.017036892191370098	0.	0.0762842987804878	-0.037724514048555285	0.
0.017194629122669797	0.	0.07704649390243902	-0.038119179471167934	0.
0.017211576065702	0.	0.07723704268292683	-0.03811917990298654	0.
0.01732238300091253	0.	0.07779916158536586	-0.03810701382847471	0.
0.017308043279885287	0.	0.07799923780487805	-0.03894823426493875	0.
0.017338026332942253	0.	0.07818978658536585	-0.03895212639403108	0.
0.01750097770825186	0.	0.07874237804878048	-0.038611126983677226	0.
0.017495763264241952	0.	0.07894435975609755	-0.036622939138414475	0.
0.017503584930256815	0.	0.07914253048780488	-0.036639729052113074	0.
0.017596141311432674	0.	0.0797046493902439	-0.03665275554093442	0.
0.01760135575544258	0.	0.07990091463414634	-0.03665755737333355	0.
0.017573979924390564	0.	0.08009336890243901	-0.037465217002829065	0.
0.017760396297744757	0.	0.08062690548780488	-0.03749064161464948	0.
0.01774996740972494	0.	0.08104039634146341	-0.03813811471875388	0.
0.017923347673054365	0.	0.08180449695121951	-0.03797958462115014	0.
0.01791943684004693	0.	0.08200457317073172	-0.037988885157605914	0.
0.018047190718289665	0.	0.08255716463414635	-0.03863767653604683	0.
0.018091513492373878	0.	0.08275152439024391	-0.038657361481998186	0.
0.018098031547386262	0.	0.08295350609756097	-0.038687016153649195	0.
0.018204927649589368	0.	0.08350990853658537	-0.0385692803183036	0.
0.01823621431364881	0.	0.08370426829268293	-0.03857500834611066	0.
0.01824012514665624	0.	0.08390434451219511	-0.03918060825664179	0.
0.018347021248859344	0.	0.08445503048780488	-0.0395481307449338	0.
0.01836918263590145	0.	0.08465129573170731	-0.039870970577267385	0.
0.0183717898579064	0.	0.08485708841463413	-0.03988877982693754	0.
0.018485204015121888	0.	0.08541920731707317	-0.039904543677040605	0.
0.018528223178203625	0.	0.08580221036585366	-0.03979397541874073	0.
0.018678138443488465	0.	0.08653963414634146	-0.03982070486172811	0.
0.018697692608525617	0.	0.08673971036585366	-0.040499020951466576	0.
0.018732890105592495	0.	0.08732278963414634	-0.040817650346529996	0.
0.01879676704471386	0.	0.08750952743902439	-0.040790594626474205	0.
0.018851518706817887	0.	0.08770388719512194	-0.04061230254601902	0.
0.018907573979924392	0.	0.08827743902439024	-0.0406413722753787	0.
0.01898448702907053	0.	0.08846417682926828	-0.0406057919792122	0.
0.01900795202711511	0.	0.0886623475609756	-0.04116616843914293	0.
0.019019684526137403	0.	0.08923780487804878	-0.04074120063883136	0.
0.019114848129318213	0.	0.0894169207317073	-0.041113937585658754	0.
0.01913309868335289	0.	0.08960556402439024	-0.041129598074276456	0.
0.019176117846434627	0.	0.09018483231707317	-0.04175599275007791	0.
0.0192791031156303	0.	0.09055830792682927	-0.04197373183845693	0.
0.01938991005084083	0.	0.09133003048780487	-0.042617854422952364	0.
0.01941207143788294	0.	0.09151486280487804	-0.0426180681013896	0.
0.019449876156954767	0.	0.09208841463414634	-0.042719870867296436	0.
0.019511145874071177	0.	0.092265625	-0.04274059581098937	0.
0.01958154086820493	0.	0.0924485518292683	-0.04284004354238969	0.
0.01958545170121236	0.	0.09304687499999999	-0.04278240273296985	0.
0.01963889975231391	0.	0.09323170731707317	-0.042819447812391956	0.
0.019711901968452617	0.	0.09341844512195122	-0.043454624703682436	0.
0.019753617520531876	0.	0.09400533536585365	-0.043690402778415134	0.
0.019792725850606183	0.	0.09419016768292683	-0.04389951826723479	0.
0.01988528223178204	0.	0.09437690548780486	-0.04388380779195035	0.
0.01990092556381176	0.	0.09496570121951219	-0.044776118452091944	0.
0.019970016946943035	0.	0.09532393292682927	-0.044861106852624615	0.
0.020070394994133753	0.	0.09609756097560974	-0.04526107279468106	0.
0.020136879155260072	0.	0.09627858231707316	-0.04490891580631365	0.
0.020219006648416114	0.	0.09686737804878048	-0.04506625023117025	0.
0.02020075609438144	0.	0.0970579268292683	-0.04503615825971338	0.
0.020260722200495376	0.	0.09723323170731707	-0.045038875101933475	0.
0.02037804719071829	0.	0.09780868902439024	-0.04544396404521337	0.
0.02036240385868857	0.	0.09799923780487804	-0.04524720852837454	0.
0.020402815799765352	0.	0.09817835365853658	-0.04504343892716083	0.
0.02050840829096598	0.	0.09875381097560976	-0.045673526716470965	0.
0.02049537218094121	0.	0.09895388719512195	-0.045018379443408585	0.
0.020552731065050192	0.	0.099140625	-0.045373046934794596	0.
0.0206817885542954	0.	0.09971417682926828	-0.045785694936408765	0.
0.020698735497327602	0.	0.10010289634146341	-0.04601999932780208	0.
0.0208395254855951	0.	0.10087080792682927	-0.04629414906420869	0.
0.020838221874592625	0.	0.10105182926829269	-0.04730651061273754	0.
0.021002476860904708	0.	0.1016063262195122	-0.047359433776588356	0.
0.02098683352887499	0.	0.10181021341463414	-0.047359161652282225	0.
0.020972493807847742	0.	0.10200457317073171	-0.04743816102276936	0.
0.021119801851127627	0.	0.10257050304878049	-0.04755012919020232	0.
0.02109764046408552	0.	0.10277248475609757	-0.04748567916104384	0.
0.021108069352105335	0.	0.10296303353658537	-0.04734853570366978	0.
0.021286664059444665	0.	0.10351181402439023	-0.04777751842209542	0.
0.02129709294746448	0.	0.10371379573170732	-0.047789855944620104	0.
0.021268413505409988	0.	0.10391387195121951	-0.04781101206562731	0.
0.021418328770694828	0.	0.10446074695121951	-0.0478248228796462	0.
0.021450919045756748	0.	0.1048608993902439	-0.04732633192091508	0.
0.02162560292008865	0.	0.1056154725609756	-0.047072297572403596	0.
0.02159040542302177	0.	0.10582507621951219	-0.04742566139910017	0.
0.021710337635249644	0.	0.10638147865853659	-0.048634620879247734	0.
0.02176248207534872	0.	0.10657583841463414	-0.048653656217545416	0.
0.02175726763133881	0.	0.10677591463414635	-0.0488034040332267	0.
0.021873289010559252	0.	0.10732088414634146	-0.04880158423397012	0.
0.021905879285621172	0.	0.1075171493902439	-0.04866404852855873	0.
0.02193325511667319	0.	0.10772103658536585	-0.04863775953311857	0.
0.022051883717898582	0.	0.10828125	-0.04901014969165899	0.
0.022071437882935734	0.	0.10847370426829268	-0.04900832800932703	0.
0.022079259548950597	0.	0.10867378048780488	-0.04942025318266852	0.
0.02216399426411159	0.	0.10923018292682928	-0.04996670968705658	0.
0.02224872897927259	0.	0.10962271341463414	-0.049812923433008666	0.
0.022350410637465783	0.	0.11036013719512194	-0.049939898737023015	0.
0.022398644244557425	0.	0.11055259146341463	-0.05003254453571804	0.
0.022462521183678794	0.	0.11113376524390244	-0.050933380564441424	0.
0.022510754790770436	0.	0.11132431402439023	-0.051109164789604505	0.
0.022542041454829884	0.	0.11152439024390244	-0.05099197800929898	0.
0.02256420284187199	0.	0.11210746951219512	-0.052689348224171415	0.
0.02263850866901317	0.	0.11228658536585366	-0.053104705031352326	0.
0.022685438665102337	0.	0.11247522865853658	-0.05301846224406178	0.
0.02271672532916178	0.	0.11304306402439024	-0.05307736039262927	0.
0.0227832094902881	0.	0.11322408536585366	-0.05302903916836567	0.
0.02284187198539956	0.	0.11341844512195122	-0.05296244747164505	0.
0.022869247816451575	0.	0.11401295731707316	-0.053853533442775506	0.
0.02297092947464477	0.	0.11438071646341463	-0.05372130062103686	0.
0.023098683352887502	0.	0.11514291158536585	-0.053820686801138024	0.
0.02312475557293704	0.	0.11533346036585365	-0.054037408380570924	0.
0.023180810846043544	0.	0.11591653963414635	-0.05407213645310885	0.
0.02323556250814757	0.	0.11608993902439023	-0.05406877216340788	0.
0.02328901055924912	0.	0.11627096036585365	-0.05404999898678693	0.
0.02331899361230609	0.	0.11685785060975609	-0.054183721953093296	0.
0.023373745274410117	0.	0.11704268292682928	-0.05421564235554238	0.
0.02343240776952158	0.	0.1172294207317073	-0.0546545148738258	0.
0.023466301655585976	0.	0.1178296493902439	-0.054654390377407214	0.
0.023515838873680098	0.	0.11801067073170732	-0.05458079201115443	0.
0.023586233867813847	0.	0.11818978658536586	-0.05460602467397943	0.
0.023728327467083827	0.	0.11913490853658537	-0.05804017217126922	0.
0.023754399687133363	0.	0.11932355182926829	-0.0570739226961494	0.
0.023820883848259682	0.	0.11991425304878048	-0.05705943260881622	0.
0.023903011341415724	0.	0.12008955792682927	-0.057057463073574954	0.
0.02392908356146526	0.	0.12027439024390243	-0.057413184775077813	0.
0.023966888280537092	0.	0.1208689024390244	-0.05823866188116048	0.
0.024026854386651027	0.	0.12105373475609756	-0.05823593048758288	0.
0.024110285490809544	0.	0.12182545731707316	-0.058198486589095794	0.
0.02415721548689871	0.	0.12199885670731707	-0.05835208997727496	0.
0.024217181593012647	0.	0.12217416158536584	-0.05837565918454052	0.
0.024253682701082	0.	0.12276486280487806	-0.05833913612292858	0.
0.024305827141181076	0.	0.12295350609756098	-0.058306669423140105	0.
0.024397079911354456	0.	0.12314024390243902	-0.05885024213381024	0.
0.02442706296441142	0.	0.12391958841463414	-0.058892866962660884	0.
0.024509190457567467	0.	0.12409679878048781	-0.05889286982843372	0.
0.02460956850475818	0.	0.12468749999999999	-0.05892875338440695	0.
0.024597836005735892	0.	0.1248780487804878	-0.05897270110610698	0.
0.024651284056837443	0.	0.12505907012195122	-0.05803040185737524	0.
0.02473080432798853	0.	0.12563833841463415	-0.058154314475648464	0.
0.0247268934949811	0.	0.1258250762195122	-0.05815446762372406	0.
0.0249185243123452	0.	0.1265891768292683	-0.05901284606387409	0.
0.024901577369312998	0.	0.1267892530487805	-0.059021769132186805	0.
0.024941989310389785	0.	0.1269721798780488	-0.059014843938370046	0.
0.025063225133620134	0.	0.12753620426829268	-0.05904597273775482	0.
0.02503584930256812	0.	0.12772865853658535	-0.059036880922936415	0.
0.025086690131664716	0.	0.12790586890243902	-0.05908190123449283	0.
0.025284839004041198	0.	0.12867568597560977	-0.05920491312437732	0.
0.025291357059053582	0.	0.1288700457317073	-0.05922312741048865	0.
0.025398253161256684	0.	0.12944169207317072	-0.060210305804644246	0.
0.02538782427323687	0.	0.12964176829268292	-0.06027605385070153	0.
0.025406074827271547	0.	0.12982850609756097	-0.06027516283372265	0.
0.02555729370355886	0.	0.13038871951219513	-0.0602718608289533	0.
0.025554686481553908	0.	0.13059260670731707	-0.06018897501755567	0.
0.025698083691826364	0.	0.13133955792682925	-0.061499128302905874	0.
0.025692869247816455	0.	0.13154153963414633	-0.06124403386397764	0.
0.025692869247816455	0.	0.13173399390243903	-0.06166015685552237	0.
0.025874071177160736	0.	0.13229039634146342	-0.062024031352815444	0.
0.025921001173249907	0.	0.13249618902439025	-0.06206883956173208	0.
0.025900143397210276	0.	0.13269626524390243	-0.061916888105402856	0.
0.0260565767175075	0.	0.1334375	-0.06223350047328463	0.
0.026048755051492636	0.	0.13363376524390244	-0.06230050896343593	0.
0.026190848650762617	0.	0.13418064024390244	-0.06280241692310082	0.
0.026235171424846833	0.	0.13437881097560975	-0.06307342676540585	0.
0.026216920870812153	0.	0.13458460365853658	-0.06257004788262825	0.
0.026340763916047453	0.	0.13514862804878047	-0.06258340275869902	0.
0.02638639030113414	0.	0.13534108231707315	-0.06328285356192441	0.
0.02650501890235954	0.	0.13610137195121952	-0.0633669162304152	0.
0.026553252509451186	0.	0.13629763719512195	-0.06327598090223421	0.
0.02656237778646852	0.	0.1365015243902439	-0.0632627598297811	0.
0.026682309998696394	0.	0.13705411585365854	-0.0635833360489832	0.
0.02667839916568896	0.	0.13724466463414633	-0.06356163514506459	0.
0.026727936383783082	0.	0.13744283536585367	-0.06344457784173539	0.
0.026836136096988664	0.	0.13819169207317072	-0.06367034232490708	0.
0.026876548038065447	0.	0.1383936737804878	-0.06405471065758801	0.
0.02695737192021901	0.	0.13896341463414633	-0.06405197963278438	0.
0.026999087472298268	0.	0.13914824695121952	-0.06405930755246665	0.
0.027052535523399823	0.	0.1393407012195122	-0.06427143292636356	0.
0.02710598357450137	0.	0.13989900914634146	-0.06492125360807477	0.
0.027175074957632647	0.	0.14008193597560975	-0.06494154896444042	0.
0.027270238560813457	0.	0.14086699695121951	-0.06562606861542679	0.
0.027344544387954636	0.	0.14105182926829268	-0.06562857921457135	0.
0.027366705774996745	0.	0.14124428353658536	-0.06583016703685314	0.
0.02744752965715031	0.	0.14182355182926829	-0.0667591368764484	0.
0.027520531873289015	0.	0.14200838414634145	-0.06716452210029233	0.
0.027532264372311308	0.	0.142202743902439	-0.06694116794896351	0.
0.027640464085516885	0.	0.14295731707317072	-0.06640136082915579	0.
0.027665232694563942	0.	0.14314214939024392	-0.0664755919152705	0.
0.027733020466692744	0.	0.14373094512195123	-0.06679799006663689	0.
0.027787772128796774	0.	0.14391196646341464	-0.06675398205051945	0.
0.0278255768478686	0.	0.14410251524390244	-0.06675060093910994	0.
0.027877721287967675	0.	0.14469131097560975	-0.06709949560395365	0.
0.02793638378307913	0.	0.1448704268292683	-0.06717455049171059	0.
0.0280511015512971	0.	0.14563833841463414	-0.06715435977845165	0.
0.028069352105331773	0.	0.14581745426829268	-0.06715304560475234	0.
0.02816190848650763	0.	0.1459984756097561	-0.06769957541371488	0.
0.028221874592621564	0.	0.1465948932926829	-0.0678925434988022	0.
0.02825185764567853	0.	0.1467797256097561	-0.06788657077450441	0.
0.02830791291878504	0.	0.14695884146341462	-0.06785326492696449	0.
0.02838221874592622	0.	0.14773628048780488	-0.06899657727599312	0.
0.028466953461087217	0.	0.14791539634146342	-0.06836406251151984	0.
0.02850997262416895	0.	0.14850990853658536	-0.0696790300909094	0.
0.028539955677225917	0.	0.14869664634146343	-0.06920970482086122	0.
0.02862469039238692	0.	0.1488719512195122	-0.06971499250353778	0.
0.028732890105592494	0.	0.14944931402439024	-0.06942635056889793	0.
0.02874722982661974	0.	0.14964176829268291	-0.06912529927313886	0.
0.02888541259288229	0.	0.1504096798780488	-0.07001802100566336	0.
0.028912788423934306	0.	0.1507793445121951	-0.06977438828279166	0.
0.02904445313518447	0.	0.15134908536585365	-0.07063533574892189	0.
0.029041845913179508	0.	0.15154916158536585	-0.07024159639531381	0.
0.029074436188241435	0.	0.15173018292682927	-0.06947945662749878	0.
0.029243905618563427	0.	0.15229420731707316	-0.06888618008987082	0.
0.029225655064528747	0.	0.15249618902439024	-0.0692083687656296	0.
0.029429018380915137	0.	0.1532545731707317	-0.07015401071578543	0.
0.029409464215877982	0.	0.15346036585365852	-0.07019064869809372	0.
0.029392517272845788	0.	0.15365282012195122	-0.0702969427126262	0.
0.029580237257202453	0.	0.15441310975609757	-0.07092802449123808	0.
0.02958545170121236	0.	0.1546017530487805	-0.07138575036267426	0.
0.029753617520531878	0.	0.1551486280487805	-0.07129043266834598	0.
0.02976535001955417	0.	0.15535060975609755	-0.07167805199758477	0.
0.029754921131534356	0.	0.15555068597560975	-0.07227866662086894	0.
0.029915265284839006	0.	0.15610708841463417	-0.07294528243941402	0.
0.029926997783861303	0.	0.1563090701219512	-0.07291247151324137	0.
0.029907443618824147	0.	0.15650533536585365	-0.07294928337153764	0.
0.030043019163081743	0.	0.15705221036585368	-0.07389872479736052	0.
0.030099074436188245	0.	0.15725228658536583	-0.07303533678020659	0.
0.030215095815408686	0.	0.15800495426829267	-0.07427710951668767	0.
0.03026332942250033	0.	0.15819740853658534	-0.07471232960006305	0.
0.030292008864554822	0.	0.15839748475609755	-0.07363613861834123	0.
0.03046669273888672	0.	0.15916158536585365	-0.07373683281851948	0.
0.030448442184852046	0.	0.15936737804878048	-0.07372121145268706	0.
0.030564463564072483	0.	0.15992378048780487	-0.07345626287056795	0.
0.03061269717116413	0.	0.16011432926829267	-0.07384477712501891	0.
0.030633554947203757	0.	0.16031059451219512	-0.07381702223683988	0.
0.030753487159431634	0.	0.16086509146341463	-0.0747341333829828	0.
0.0307834702124886	0.	0.16106135670731708	-0.07473412701082402	0.
0.03080302437752575	0.	0.16126524390243904	-0.07472111882055563	0.
0.030859079650632254	0.	0.16182736280487803	-0.07543545782693255	0.
0.03090209881371399	0.	0.16201600609756095	-0.07541864006572793	0.
0.031046799634988926	0.	0.16278010670731707	-0.07502640582841226	0.
0.031092426020075614	0.	0.16296875	-0.07502640533945647	0.
0.031109372963107815	0.	0.16316501524390245	-0.0749821524899832	0.
0.031255377395385225	0.	0.16390815548780488	-0.07510046027508009	0.
0.03130361100247687	0.	0.16410251524390243	-0.07541184120173115	0.
0.03137400599661062	0.	0.16468178353658536	-0.076001314754099	0.
0.031439186546734464	0.	0.16487042682926828	-0.07600134374206302	0.
0.03147177682179638	0.	0.1650685975609756	-0.07598367026819465	0.
0.03153304653891279	0.	0.16564596036585363	-0.0756025062558477	0.
0.03158649459001434	0.	0.16582698170731708	-0.0756598418441068	0.
0.03161778125407379	0.	0.16601943597560975	-0.0755291718872632	0.
0.03176117846434624	0.	0.16677972560975607	-0.07668501377327042	0.
0.03183809151349238	0.	0.16717035060975607	-0.0767477701257647	0.
0.03192021900664842	0.	0.16773056402439024	-0.07704254172037998	0.
0.03197497066875245	0.	0.16791539634146344	-0.07688783407767281	0.
0.03202581149784905	0.	0.1681154725609756	-0.07687734828581427	0.
0.032120975101029854	0.	0.16869283536585364	-0.07722468362565982	0.
0.03217963759614132	0.	0.1688795731707317	-0.07730544118329562	0.
0.03220179898318343	0.	0.16907202743902439	-0.07728861903993935	0.
0.03225524703428497	0.	0.16963605182926828	-0.0781221978120283	0.
0.03233607091643854	0.	0.16981326219512194	-0.07788002280621599	0.
0.032416894798592104	0.	0.17059451219512195	-0.07907328217341425	0.
0.03248598618172338	0.	0.17078125	-0.07920410186080147	0.
0.0325185764567853	0.	0.17097560975609755	-0.07920475835571696	0.
0.032586364228914096	0.	0.17155678353658535	-0.07934828325138538	0.
0.032711510885151875	0.	0.17192073170731706	-0.0792093138239203	0.
0.03275322643723114	0.	0.1725095274390244	-0.07922997966557181	0.
0.03284447920740451	0.	0.17269054878048778	-0.07931121014892928	0.
0.03289532003650111	0.	0.1728810975609756	-0.08083045807007093	0.
0.032934428366575424	0.	0.1734603658536585	-0.080768392133879	0.
0.03300351974970669	0.	0.1736375762195122	-0.08074527234392193	0.
0.03307130752183549	0.	0.17382050304878047	-0.08082584568318542	0.
0.03313648807195933	0.	0.1744207317073171	-0.08066349156750606	0.
0.033197757789075744	0.	0.17460365853658535	-0.0804199399411178	0.
0.033307261113283804	0.	0.1753658536585366	-0.0811261733130901	0.
0.03334767305436059	0.	0.17554496951219511	-0.08070359417572079	0.
0.0334311041585191	0.	0.17571836890243903	-0.08088052903929834	0.
0.03352626776169992	0.	0.17631478658536584	-0.0813590696891117	0.
0.033660539694955034	0.	0.17668635670731708	-0.08139325546069096	0.
0.03370095163603181	0.	0.177280868902439	-0.08159499203410721	0.
0.03368661191500456	0.	0.1774657012195122	-0.08156425056337169	0.
0.03377786468517795	0.	0.17764291158536583	-0.08153651471985823	0.
0.033846956068309224	0.	0.17823170731707316	-0.08164799514946679	0.
0.033841741624299315	0.	0.1784260670731707	-0.08164799405515415	0.
0.03389779689740582	0.	0.17860708841463416	-0.0827029037539046	0.
0.034034676052665885	0.	0.17917873475609755	-0.08258002436325296	0.
0.034016425498631216	0.	0.17937309451219513	-0.08261152648544667	0.
0.03423934298005476	0.	0.18012957317073172	-0.08278746165340435	0.
0.034206752704992835	0.	0.18033346036585365	-0.08279441846268172	0.
0.034210663538000265	0.	0.1805201981707317	-0.08317528634733316	0.
0.034399687133359405	0.	0.18108041158536584	-0.0835826430012244	0.
0.0344114196323817	0.	0.18145388719512195	-0.08337564322858619	0.
0.034623908225785434	0.	0.18201028963414634	-0.08440911226846683	0.
0.0346369443358102	0.	0.18221798780487802	-0.08383420312722052	0.
0.03462781905879286	0.	0.18241425304878048	-0.08387418864341953	0.
0.03477382349107027	0.	0.18298018292682927	-0.08464151429310747	0.
0.03478555599009256	0.	0.18318216463414635	-0.08463378418174214	0.
0.034802502933124764	0.	0.18337271341463415	-0.0846598831175042	0.
0.03494720375439969	0.	0.18393102134146339	-0.08482933264785297	0.
0.034971972363446756	0.	0.18413490853658535	-0.08487522323592425	0.
0.03512840568374398	0.	0.18487995426829268	-0.08497082938739148	0.
0.035166210402815805	0.	0.18507812499999998	-0.0849707711691055	0.
0.03515578151479599	0.	0.18527439024390244	-0.08494135457961514	0.
0.03530960761308826	0.	0.18583079268292682	-0.08588712523839076	0.
0.035343501499152656	0.	0.1862385670731707	-0.08584177215890587	0.
0.03548429148742016	0.	0.18679115853658534	-0.08640279246682711	0.
0.035528614261504374	0.	0.18698170731707314	-0.08640298708019144	0.
0.035526007039499416	0.	0.1871779725609756	-0.08617823666960094	0.
0.035699387302828844	0.	0.18772103658536585	-0.08609590590537775	0.
0.03576065701994525	0.	0.18791920731707318	-0.08608847795105637	0.
0.03575022813192544	0.	0.18812881097560974	-0.0862006910886464	0.
0.03585190979011863	0.	0.18869092987804878	-0.08630608918668188	0.
0.035880589232173125	0.	0.18888338414634145	-0.08630523622067642	0.
0.03605136227349759	0.	0.18964748475609755	-0.08619355809401853	0.
0.03609698865858429	0.	0.1898418445121951	-0.08710024931494921	0.
0.03610350671359667	0.	0.19004573170731706	-0.08709961824622774	0.
0.03621561725980967	0.	0.1905983231707317	-0.08742273812436256	0.
0.036282101420936	0.	0.19097751524390244	-0.08737833585172812	0.
0.03638247946812672	0.	0.1915529725609756	-0.08757532834784783	0.
0.036422891409203496	0.	0.19174161585365854	-0.08752435144461965	0.
0.036467214183287716	0.	0.1919435975609756	-0.08752752314384214	0.
0.03647894668231	0.	0.1925076219512195	-0.08758165427701813	0.
0.03656759223047843	0.	0.19268673780487805	-0.08733326131512235	0.
0.03663016555859732	0.	0.19287728658536585	-0.08777562424271548	0.
0.03671359666275584	0.	0.19345274390243902	-0.08811912222459271	0.
0.03680093859992179	0.	0.1936375762195122	-0.08804422726301622	0.
0.036913049146134795	0.	0.19441310975609755	-0.08798715417014649	0.
0.03700169469430323	0.	0.1945922256097561	-0.0880216879979106	0.
0.037031677747360194	0.	0.1947827743902439	-0.08891248858647255	0.
0.03710337635249642	0.	0.19537728658536582	-0.0891067882872393	0.
0.037203754399687136	0.	0.1957469512195122	-0.08960520403138508	0.
0.037258506061791166	0.	0.19633003048780487	-0.08949849839097299	0.
0.03734193716594968	0.	0.19650342987804878	-0.08947268304811538	0.
0.0373862599400339	0.	0.19668635670731707	-0.08992255693757431	0.
0.03748272715421719	0.	0.19728277439024391	-0.09000315301233985	0.
0.03753487159431626	0.	0.19746570121951218	-0.09017358070529902	0.
0.037570069091383135	0.	0.1976543445121951	-0.09015413052809851	0.
0.03760657019945249	0.	0.19823932926829269	-0.09037835846474976	0.
0.03766001825055404	0.	0.19841463414634147	-0.09035404236376474	0.
0.03781645157085126	0.	0.19918826219512195	-0.09054197815893635	0.
0.03783991656889584	0.	0.19937118902439022	-0.09062050303377084	0.
0.03790248989701474	0.	0.1995483993902439	-0.09049200617448047	0.
0.038039369052274806	0.	0.2001314786585366	-0.0904929030585231	0.
0.03816321209751011	0.	0.20049923780487805	-0.09047373515079457	0.
0.0382427323686612	0.	0.20109756097560974	-0.09173949470983782	0.
0.03825446486768349	0.	0.20128810975609754	-0.09176519921497696	0.
0.03831182375179247	0.	0.20146913109756098	-0.09163715811425724	0.
0.03843827401903272	0.	0.2020483993902439	-0.09175591558200054	0.
0.038451310129057496	0.	0.20223704268292683	-0.09175591493618296	0.
0.038513883457176386	0.	0.20241234756097562	-0.09161790187774727	0.
0.038639030113414165	0.	0.2029954268292683	-0.09289783338270106	0.
0.03865597705644636	0.	0.20319359756097563	-0.09289783195848136	0.
0.038828053708773305	0.	0.20394817073170732	-0.09348914453262439	0.
0.038843697040803024	0.	0.20414443597560974	-0.09340744396592551	0.
0.03887759092686743	0.	0.20432736280487807	-0.09339012257755638	0.
0.03905097119019685	0.	0.20489900914634146	-0.09396460386827471	0.
0.039053578412201806	0.	0.20528010670731706	-0.09396775600997796	0.
0.039232173119541136	0.	0.2058326981707317	-0.09408993041202698	0.
0.03923347673054361	0.	0.20603467987804877	-0.09440411940491272	0.
0.03925433450658324	0.	0.20622522865853657	-0.0945426885272793	0.
0.039442054490939904	0.	0.20679878048780487	-0.09426977186910239	0.
0.039442054490939904	0.	0.2070045731707317	-0.09422663747202265	0.
0.03943684004693	0.	0.20719702743902438	-0.09422933969431671	0.
0.039594576978229705	0.	0.20775152439024389	-0.09485006481677638	0.
0.03962325642028419	0.	0.2079516006097561	-0.09493378225546803	0.
0.039780993351583895	0.	0.20869474085365852	-0.09542449849884795	0.
0.03983313779168297	0.	0.2089005335365854	-0.09542449508638787	0.
0.03981879807065572	0.	0.20910251524390241	-0.09533707876103653	0.
0.039955677225915795	0.	0.20965320121951217	-0.09596720980358	0.
0.04004823360709165	0.	0.21004954268292683	-0.09605974980350111	0.
0.040149915265284844	0.	0.21060594512195122	-0.09640564681926679	0.
0.040219006648416114	0.	0.21080221036585367	-0.09641532285626009	0.
0.04022422109242602	0.	0.21100038109756097	-0.09631544808967332	0.
0.04036240385868858	0.	0.21154153963414632	-0.09649953945246266	0.
0.04041063746578021	0.	0.21173208841463415	-0.09647438043736702	0.
0.04046538912788424	0.	0.21193216463414632	-0.0964758475444427	0.
0.040567070786077436	0.	0.21250571646341462	-0.09685640246471343	0.
0.040612697171164135	0.	0.21270388719512193	-0.09729083161325291	0.
0.040752183548429154	0.	0.21346227134146342	-0.09750180472869882	0.
0.040803024377525754	0.	0.21365282012195122	-0.09753363807085424	0.
0.040872115760657024	0.	0.21385099085365852	-0.09753402337327034	0.
0.04088384825967932	0.	0.21404916158536585	-0.09738677748287843	0.
0.04108590796506323	0.	0.21480373475609754	-0.09814791068614964	0.
0.041104158519097905	0.	0.21500381097560975	-0.09790188537714845	0.
0.041213661843305965	0.	0.21555640243902438	-0.09791860958895196	0.
0.041271020727414946	0.	0.21575076219512193	-0.09833342504859899	0.
0.041276235171424855	0.	0.21595274390243901	-0.09875300675436796	0.
0.04142354321470474	0.	0.21651676829268293	-0.09850375680669557	0.
0.0414483118237518	0.	0.2167092225609756	-0.09801260432862126	0.
0.041458740711771615	0.	0.21690739329268294	-0.09813848630022791	0.
0.04160735236605397	0.	0.21744474085365853	-0.09838245769717395	0.
0.04172728457828184	0.	0.2178391768292683	-0.09937656269429666	0.
0.041815930126450275	0.	0.21842225609756097	-0.09926390330421091	0.
0.04184069873549733	0.	0.21861661585365855	-0.09932920694185843	0.
0.04189936123060879	0.	0.21881669207317073	-0.09974944981380428	0.
0.042028418719854	0.	0.21955983231707318	-0.09981173092613799	0.
0.04208838482596794	0.	0.2197580030487805	-0.09948196682788411	0.
0.04217051231912398	0.	0.22032202743902438	-0.09982072923420492	0.
0.042243514535262684	0.	0.22050876524390245	-0.09960000814662437	0.
0.042300873419371665	0.	0.22070693597560978	-0.10053669475901368	0.
0.04239212618954505	0.	0.22127477134146342	-0.10101831134311072	0.
0.04245861035067137	0.	0.2214576981707317	-0.10101861636851507	0.
0.042534219788815025	0.	0.22165015243902436	-0.10102712651411261	0.
0.04261374005996611	0.	0.22224085365853657	-0.10211977885538709	0.
0.04268934949810977	0.	0.22261623475609757	-0.1022333405160042	0.
0.04277538782427324	0.	0.2231764481707317	-0.102224772195959	0.
0.04287185503845653	0.	0.2233517530487805	-0.10312151618302794	0.
0.042914874201538264	0.	0.22354039634146342	-0.10266694525263234	0.
0.04303611002476861	0.	0.22432736280487806	-0.10281579857811339	0.
0.04306870029983054	0.	0.22451981707317073	-0.10393608602463444	0.
0.0431612566810064	0.	0.2251028963414634	-0.10443418021054289	0.
0.04323556250814758	0.	0.22528201219512195	-0.10454081293186333	0.
0.04329943944726894	0.	0.22546875	-0.10453419725599813	0.
0.043380263329422505	0.	0.22606135670731706	-0.1045357093589512	0.
0.043424586103506725	0.	0.2262423780487805	-0.10452117691153649	0.
0.04348846304262809	0.	0.22642530487804877	-0.10351395390602783	0.
0.04354191109372964	0.	0.22700838414634145	-0.10354005875754119	0.
0.043686611915004565	0.	0.2273685213414634	-0.1044238758768666	0.
0.043797418850215104	0.	0.2279668445121951	-0.10414421303311423	0.
0.04384304523530179	0.	0.22815358231707317	-0.10423562696984112	0.
0.04393038717246774	0.	0.22833460365853658	-0.10416179440734362	0.
0.04405814105071047	0.	0.22909108231707317	-0.10492022548863962	0.
0.04414026854386652	0.	0.22926638719512196	-0.10539263573047732	0.
0.04425628992308695	0.	0.22985899390243902	-0.10502594748960721	0.
0.044286272976143924	0.	0.23005335365853657	-0.10596177807264989	0.
0.044347542693260335	0.	0.23023818597560977	-0.10599314771653554	0.
0.044406205188371795	0.	0.2308231707317073	-0.10540722338525135	0.
0.04442706296441142	0.	0.23101181402439025	-0.10639756610589689	0.
0.04448181462651545	0.	0.23118902439024389	-0.10613793852335991	0.
0.04466040933385478	0.	0.2317701981707317	-0.10620291464234297	0.
0.0446708382218746	0.	0.23214748475609756	-0.10624266946709748	0.
0.04486898709425108	0.	0.23271341463414633	-0.10680671214186153	0.
0.044880719593273374	0.	0.23291158536585366	-0.10668056788039183	0.
0.04491200625733282	0.	0.23309451219512192	-0.10634573424727209	0.
0.045112762351714256	0.	0.23387385670731706	-0.10647871208109243	0.
0.04513101290574893	0.	0.23406059451219513	-0.10675311629221984	0.
0.04527701733802634	0.	0.23461509146341464	-0.1068418266538438	0.
0.04528223178203624	0.	0.2348113567073171	-0.10685319007919007	0.
0.045295267892061016	0.	0.23499809451219514	-0.10627174689172904	0.
0.045533828705514284	0.	0.2355564024390244	-0.10650756284608129	0.
0.0455612045365663	0.	0.23576410060975608	-0.1062706924976169	0.
0.04556250814756877	0.	0.23596036585365854	-0.10652692328930548	0.
0.045730673966888284	0.	0.23652057926829267	-0.10702307550817841	0.
0.04576717507495764	0.	0.23691882621951219	-0.10692666074330173	0.
0.04593664450527963	0.	0.23747713414634145	-0.10744989858558096	0.
0.04599921783339852	0.	0.23767911585365853	-0.10739893001628774	0.
0.04598096727936384	0.	0.23787919207317074	-0.10924922592776351	0.
0.046181723373745286	0.	0.2386185213414634	-0.11041636341336944	0.
0.04619084865076262	0.	0.23881859756097562	-0.11037552718597704	0.
0.046366836136096996	0.	0.23937118902439025	-0.11115866951749206	0.
0.04642810585321341	0.	0.23957317073170734	-0.11115865378496236	0.
0.046425498631208456	0.	0.23977896341463414	-0.11094607594865738	0.
0.046550645287446235	0.	0.240327743902439	-0.11107032164452882	0.
0.0465806283405032	0.	0.24051638719512192	-0.11107032772916506	0.
0.04663668361360971	0.	0.24071074695121952	-0.11107609459650507	0.
0.04678399165688959	0.	0.2412747713414634	-0.11193450870386037	0.
0.046863511928040676	0.	0.24167111280487805	-0.11194602278958916	0.
0.04695867553122149	0.	0.2422332317073171	-0.1121248371278748	0.
0.04700039108330075	0.	0.24242378048780489	-0.11212483903120761	0.
0.04705644635640726	0.	0.2426238567073171	-0.11185189996146229	0.
0.047224612175726766	0.	0.24338795731707316	-0.1118979293060078	0.
0.047265024116803556	0.	0.24358422256097562	-0.11197765675812373	0.
0.047405814105071054	0.	0.24414253048780488	-0.11168008189299301	0.
0.04748924520922957	0.	0.24432736280487805	-0.11177911095735285	0.
0.04754008603832617	0.	0.24452362804878047	-0.11173278030366633	0.
0.04762351714248469	0.	0.2451028963414634	-0.1120349489994837	0.
0.047699126580628345	0.	0.24528963414634145	-0.11203485577103697	0.
0.04776821796375962	0.	0.24548208841463412	-0.1119569160581946	0.
0.04785164906791814	0.	0.24605373475609757	-0.11238268133923615	0.
0.04797940294616087	0.	0.246421493902439	-0.11231214073224918	0.
0.04807847738234911	0.	0.24700457317073168	-0.11304833615795994	0.
0.04816581931951506	0.	0.24718368902439025	-0.1131904828433111	0.
0.04820753487159432	0.	0.24737423780487805	-0.11319108289062049	0.
0.04840568374397081	0.	0.2481345274390244	-0.11431504582239126	0.
0.04845913179507236	0.	0.24832698170731707	-0.11374878086220808	0.
0.048530830400208586	0.	0.24892530487804876	-0.1148645611235408	0.
0.04857776039629775	0.	0.2491063262195122	-0.11486455800330195	0.
0.04861817233737453	0.	0.24929306402439025	-0.11448520192134888	0.
0.04870421066353801	0.	0.24987614329268293	-0.11431250156464261	0.
0.04877721287967671	0.	0.2500533536585366	-0.11431250342235448	0.
0.04884500065180551	0.	0.250234375	-0.11468840740925948	0.
0.048954503976013565	0.	0.250828887195122	-0.1148247916593556	0.
0.04909790118628602	0.	0.2511928353658537	-0.11482685360525159	0.
0.049198279233476735	0.	0.25178353658536584	-0.11485709901054958	0.
0.04923478034154609	0.	0.2519626524390244	-0.11475439154993226	0.
0.04933776561074176	0.	0.2521417682926829	-0.11475503808081754	0.
0.04946421587798202	0.	0.2529153963414634	-0.11643158777004889	0.
0.04953721809412072	0.	0.25309070121951216	-0.11640278699172159	0.
0.04970408030243776	0.	0.25366806402439024	-0.11629061573932528	0.
0.04971450919045758	0.	0.2538605182926829	-0.11642499027195309	0.
0.04977447529657151	0.	0.2540434451219512	-0.11620271158837729	0.
0.049915265284839014	0.	0.2546417682926829	-0.1167605997414637	0.
0.04989571111980186	0.	0.2548361280487805	-0.11685458821876739	0.
0.04992047972884892	0.	0.255015243902439	-0.11694602575208275	0.
0.05011471776821797	0.	0.2555868902439024	-0.11795232006447497	0.
0.050148611654282374	0.	0.2559565548780488	-0.1176538478721063	0.
0.0503780471907183	0.	0.2565358231707317	-0.11817020644983589	0.
0.050384565245730685	0.	0.256733993902439	-0.11819491015112556	0.
0.050400208577760404	0.	0.2569188262195122	-0.11765026620428527	0.
0.050636162169208715	0.	0.2576829268292683	-0.11752220522329554	0.
0.05066875244427064	0.	0.2578734756097561	-0.11769821116144036	0.
0.05083300743058272	0.	0.25843940548780486	-0.11925965935557958	0.
0.05085256159561988	0.	0.25863948170731704	-0.11926028377098581	0.
0.050864294094642166	0.	0.2588262195121951	-0.11926449566444139	0.
0.05104028157997654	0.	0.25937690548780484	-0.11970109724719705	0.
0.05108069352105333	0.	0.25958079268292683	-0.11992154986745507	0.
0.05109112240907314	0.	0.2597751524390244	-0.12004097423731377	0.
0.05126580628340504	0.	0.26034108231707315	-0.12013888044518221	0.
0.05137139877460566	0.	0.26074314024390244	-0.12021655280821265	0.
0.051533046538912795	0.	0.2612919207317073	-0.121412930702761	0.
0.05159431625602921	0.	0.26148818597560974	-0.12135857342817014	0.
0.051611263199061404	0.	0.26168635670731705	-0.12141625079673958	0.
0.05162951375309609	0.	0.2618730945121951	-0.12128632495576429	0.
0.05183809151349238	0.	0.26244283536585367	-0.12180334219028928	0.
0.051836787902489904	0.	0.2626448170731707	-0.12181029990168815	0.
0.05185894928953201	0.	0.2628296493902439	-0.12177131428611788	0.
0.05208447399296051	0.	0.2633860518292683	-0.12177299314729656	0.
0.052113153435015	0.	0.2635899390243902	-0.12236907153096192	0.
0.05230608786338158	0.	0.2643483231707317	-0.12250977643094398	0.
0.052329552861426154	0.	0.264546493902439	-0.12251262957904778	0.
0.0523217311954113	0.	0.26473323170731705	-0.12245591455974549	0.
0.05255898839786208	0.	0.26547827743902436	-0.12346647862124206	0.
0.05255507756485466	0.	0.26568216463414634	-0.123360197457012	0.
0.05274670838221875	0.	0.26625190548780486	-0.12341393931595268	0.
0.0528171033763525	0.	0.26645198170731704	-0.12348678806814802	0.
0.05283405031938471	0.	0.2666501524390244	-0.1233310335563098	0.
0.05300612697171164	0.	0.2671970274390244	-0.12339535896028468	0.
0.053081736409855314	0.	0.2673951981707317	-0.12340080468723778	0.
0.053086950853865215	0.	0.26759717987804876	-0.12349190036961533	0.
0.05325642028418721	0.	0.26815167682926827	-0.12460816295347231	0.
0.05331508277929867	0.	0.2683460365853659	-0.1251690590610867	0.
0.053397210272454705	0.	0.26910060975609756	-0.1252736366814717	0.
0.053445443879546355	0.	0.2692949695121951	-0.12525471744250263	0.
0.053433711380524065	0.	0.2694950457317073	-0.12514508528648136	0.
0.05343240776952158	0.	0.27025533536585367	-0.12507707055126802	0.
0.05348455220962066	0.	0.27045350609756097	-0.12542128932914084	0.
0.053737452744101175	0.	0.27099275914634147	-0.1256524191027122	0.
0.05384695606830923	0.	0.2711794969512195	-0.12660627807746186	0.
0.05397992439056186	0.	0.2713795731707317	-0.126108813886114	0.
0.05415721548689872	0.	0.2719626524390244	-0.1261523256585938	0.
0.05419893103897798	0.	0.2721551067073171	-0.12542122466308944	0.
0.05426802242210924	0.	0.2723532774390244	-0.12546253606920083	0.
0.054356667970277675	0.	0.27291730182926827	-0.12565871097122056	0.
0.054463564072480784	0.	0.2731040396341463	-0.12618037607254629	0.
0.054605657671750754	0.	0.27388147865853657	-0.12607473439085115	0.
0.05468126710989442	0.	0.27406440548780486	-0.1260268348524577	0.
0.05472558988397863	0.	0.27425495426829266	-0.1260006505466498	0.
0.0548676834832486	0.	0.275	-0.12623274288154793	0.
0.054940685699387315	0.	0.2751943597560976	-0.12617433830641125	0.
0.05505670707860775	0.	0.2757869664634146	-0.12738645186414188	0.
0.05513753096076131	0.	0.275967987804878	-0.1275197193012002	0.
0.055177942901838105	0.	0.27615663109756095	-0.12705688047434063	0.
0.05527310650501891	0.	0.2767282774390244	-0.1279534001630916	0.
0.0553408942771477	0.	0.2769016768292683	-0.12813751693136927	0.
0.055433450658323564	0.	0.27708841463414635	-0.1282284749191635	0.
0.055546864815539054	0.	0.27769245426829264	-0.1278426428246941	0.
0.05558206231260593	0.	0.277875381097561	-0.12776210239288144	0.
0.0557411028549081	0.	0.27864710365853657	-0.12864388594383738	0.
0.05579976535001956	0.	0.2788262195121951	-0.12868100338088415	0.
0.05589232173119541	0.	0.2790110518292683	-0.1286852916450598	0.
0.05606439838352236	0.	0.27978658536585366	-0.12871816993569815	0.
0.05614913309868336	0.	0.2799637957317073	-0.12873422577399424	0.
0.05628601225394343	0.	0.28054687500000003	-0.12933662499692625	0.
0.056310780862990496	0.	0.28072980182926827	-0.12933653864861733	0.
0.0564059444661713	0.	0.28091272865853656	-0.12929904353351168	0.
0.056568895841480914	0.	0.28151486280487803	-0.13000745977786834	0.
0.05658323556250815	0.	0.2817016006097561	-0.1299899282287104	0.
0.056634076391604754	0.	0.28187690548780486	-0.1296478397622346	0.
0.0567892061008995	0.	0.2824485518292683	-0.12971532637375555	0.
0.05681658193195151	0.	0.2826391006097561	-0.12971532955660328	0.
0.057055142745404776	0.	0.2834012957317073	-0.1302399546945246	0.
0.057068178855429544	0.	0.28359756097560973	-0.13023995447914538	0.
0.057113805240516236	0.	0.28377858231707315	-0.13024151498470218	0.
0.05731325772389519	0.	0.2845483993902439	-0.12962807283489813	0.
0.057356276886976934	0.	0.2847313262195122	-0.12963779651048046	0.
0.057596141311432675	0.	0.2853182164634146	-0.1306580080563286	0.
0.057600052144440105	0.	0.2855144817073171	-0.130658007904516	0.
0.05760526658845001	0.	0.2856974085365854	-0.13065894072496353	0.
0.05783470212488594	0.	0.28625571646341463	-0.13143802883532224	0.
0.05786859601095034	0.	0.2864576981707317	-0.1314287550320771	0.
0.057892061008994924	0.	0.2866463414634146	-0.13152554749863452	0.
0.0581071568244036	0.	0.2872141768292683	-0.13178652452901807	0.
0.05812280015643333	0.	0.2874199695121951	-0.13178652278078531	0.
0.058374397079911364	0.	0.2881592987804878	-0.13209590378992936	0.
0.05841089818798071	0.	0.2883574695121951	-0.1320952756732413	0.
0.058430452353017866	0.	0.2885499237804878	-0.132252159033422	0.
0.05869378177551819	0.	0.2893044969512195	-0.13215346199251676	0.
0.05869508538652068	0.	0.2895026676829268	-0.13210709113705787	0.
0.058858036761830275	0.	0.2900590701219512	-0.13279820238069862	0.
0.058920610089949164	0.	0.2902610518292683	-0.1327981924869865	0.
0.05894016425498632	0.	0.29046303353658537	-0.13267849409688545	0.
0.05909790118628602	0.	0.2910232469512195	-0.13273719863550534	0.
0.05916308173640986	0.	0.2912214176829268	-0.1328786021794373	0.
0.0591669925694173	0.	0.2914195884146341	-0.13288216433521532	0.
0.05937035588580368	0.	0.2919626524390244	-0.13333558093877448	0.
0.059447268934949817	0.	0.2921589176829268	-0.133322716567942	0.
0.059620649198279245	0.	0.2929249237804878	-0.13351908457048103	0.
0.05970016946943033	0.	0.29311928353658534	-0.13351890957672333	0.
0.059747099465519496	0.	0.2933193597560976	-0.13346091438844535	0.
0.05993090861686873	0.	0.2940625	-0.13419013622191456	0.
0.05999217833398515	0.	0.2942625762195122	-0.13417973038339845	0.
0.06013818276626255	0.	0.2948208841463415	-0.1346192155917653	0.
0.06017989831834181	0.	0.2950114329268293	-0.13461921431176907	0.
0.0602424716464607	0.	0.2952115091463414	-0.134867303926408	0.
0.06041454829878765	0.	0.2957717225609756	-0.1352097542060532	0.
0.060482336070916444	0.	0.29596036585365854	-0.13520899584856858	0.
0.06055273106505019	0.	0.2961604420731707	-0.13468146195544808	0.
0.0606817885542954	0.	0.2967435213414634	-0.1357596190092119	0.
0.0608903663146917	0.	0.2976886432926829	-0.13576164892192227	0.
0.06099726241689481	0.	0.2978696646341463	-0.13586305697543666	0.
0.061074175466040936	0.	0.29806592987804875	-0.13586245312173878	0.
0.06123712684135055	0.	0.2988300304878049	-0.13564712163914874	0.
0.061312736279494205	0.	0.29902248475609755	-0.13565572834748074	0.
0.06140268543866512	0.	0.2996017530487805	-0.13627145907622074	0.
0.06150958154086821	0.	0.299780868902439	-0.13673267663027525	0.
0.061560422369964805	0.	0.29997141768292684	-0.136603869107091	0.
0.06168687263720507	0.	0.3005544969512195	-0.13649886961239027	0.
0.06175987485334376	0.	0.3007298018292683	-0.13649887302828176	0.
0.06182505540346762	0.	0.30091653963414633	-0.13650814241568296	0.
0.06193325511667319	0.	0.3015034298780488	-0.1372179923600782	0.
0.06223699648025031	0.	0.30247332317073167	-0.13774945426743473	0.
0.06229565897536176	0.	0.3026505335365854	-0.1377487437291293	0.
0.06236735758049799	0.	0.30282964939024387	-0.1376308724704071	0.
0.06254464867683483	0.	0.30359565548780487	-0.13778591305786456	0.
0.06264633033502803	0.	0.3037766768292683	-0.13776942988120786	0.
0.06275974449224353	0.	0.3043769054878048	-0.1378534508160984	0.
0.06280276365532525	0.	0.3045598323170732	-0.137861122873822	0.
0.06288228392647634	0.	0.30473894817073166	-0.13778282296457922	0.
0.0630478425237909	0.	0.30531440548780486	-0.13869721879734015	0.
0.06308304002085778	0.	0.30549923780487803	-0.13869902618595484	0.
0.06315343501499153	0.	0.3056821646341464	-0.13867472255028937	0.
0.06332681527832096	0.	0.3062766768292683	-0.1386333261971256	0.
0.06334636944335811	0.	0.3064653201219512	-0.13857025318765487	0.
0.06340763916047452	0.	0.306640625	-0.13857070790302461	0.
0.06364098552991788	0.	0.30721608231707315	-0.1384393628813782	0.
0.06364098552991788	0.	0.3074104420731707	-0.1387917649457219	0.
0.06371920219006649	0.	0.307593368902439	-0.13863179427288502	0.
0.06393820883848261	0.	0.3081859756097561	-0.13934048686852957	0.
0.06394081606048756	0.	0.3083803353658537	-0.13934048864426965	0.
0.06397731716855691	0.	0.3085613567073171	-0.13934304788974172	0.
0.06420023464998045	0.	0.3093235518292683	-0.13942440971672188	0.
0.06424586103506714	0.	0.30950647865853653	-0.13950288612869358	0.
0.06432407769521577	0.	0.30968559451219513	-0.13951580891960277	0.
0.06449224351453527	0.	0.3102801067073171	-0.13986193734806765	0.
0.06451179767957242	0.	0.31046303353658533	-0.13980864043141	0.
0.0647777343240777	0.	0.31122522865853663	-0.1408939246964918	0.
0.06479598487811239	0.	0.3114138719512195	-0.1403457424378092	0.
0.06487811237126842	0.	0.3115948932926829	-0.14035067346202829	0.
0.06504497457958547	0.	0.31217987804878045	-0.14072171638246875	0.
0.06504888541259289	0.	0.31236661585365855	-0.14040424575833318	0.
0.06509451179767958	0.	0.31254192073170733	-0.1406573761958474	0.
0.06532916177812542	0.	0.3131135670731708	-0.14074927836567017	0.
0.06536566288619476	0.	0.3133174542682927	-0.1406710059049681	0.
0.06540868204927651	0.	0.31350800304878046	-0.14056373848424197	0.
0.0656120453656629	0.	0.31409108231707317	-0.14166413775457992	0.
0.06560422369964804	0.	0.31428925304878047	-0.14215977581236205	0.
0.06565506452874463	0.	0.314468368902439	-0.14207483808077456	0.
0.06590796506322513	0.	0.31503429878048783	-0.14267379366411262	0.
0.06595359144831184	0.	0.3152362804878049	-0.14263028385310045	0.
0.06621561725980968	0.	0.31598704268292677	-0.14268871220910903	0.
0.0662429930908617	0.	0.3161852134146341	-0.1427578812088867	0.
0.0662429930908617	0.	0.3163738567073171	-0.1426667216260259	0.
0.06617781254073786	0.	0.3169340701219512	-0.14292184289667265	0.
0.06585321340112112	0.	0.3171417682926829	-0.1427190715002145	0.
0.06567983313779169	0.	0.31733803353658535	-0.14338341406217842	0.
0.0661921522617651	0.	0.31788681402439023	-0.1434149896895921	0.
0.06635249641506975	0.	0.3180849847560976	-0.14375588409715329	0.
0.0664463564072481	0.	0.3182793445121951	-0.14372661206704665	0.
0.06675140138182767	0.	0.3188185975609756	-0.14396482794027862	0.
0.06686481553904317	0.	0.3190186737804878	-0.14390949881007262	0.
0.06695867553122149	0.	0.31922256097560975	-0.14387370316741294	0.
0.06713727023856082	0.	0.31979230182926827	-0.14378998338082913	0.
0.06719723634467475	0.	0.31999237804878045	-0.14390960120014196	0.
0.06745665493416765	0.	0.3207393292682927	-0.1450370026074207	0.
0.0675335679833138	0.	0.3209375	-0.14527110214413907	0.
0.06758180159040543	0.	0.321141387195122	-0.1444947165093701	0.
0.06772259157867294	0.	0.3216939786585366	-0.1456589166380638	0.
0.06779689740581411	0.	0.3218864329268293	-0.14565892315271997	0.
0.06784382740190328	0.	0.3220865091463414	-0.14505689613087575	0.
0.06801590405423023	0.	0.3226448170731708	-0.14698143801216018	0.
0.06810585321340114	0.	0.32283917682926827	-0.14653290254868834	0.
0.06816190848650763	0.	0.3230430640243902	-0.14624929905990786	0.
0.0683157345847999	0.	0.32360708841463415	-0.14559575541806707	0.
0.06837570069091384	0.	0.3237938262195122	-0.1458461230222566	0.
0.06845131012905749	0.	0.32398628048780487	-0.14584611983058957	0.
0.06858167122930518	0.	0.32454268292682925	-0.14668434531701705	0.
0.06865597705644637	0.	0.3247313262195122	-0.1467498434304882	0.
0.06885021509581542	0.	0.3255106707317073	-0.1473941776531599	0.
0.06890235953591449	0.	0.32569740853658535	-0.14739417098820573	0.
0.06899100508408292	0.	0.3258917682926829	-0.1472485291303977	0.
0.06911484812931822	0.	0.3264576981707317	-0.14770185000339256	0.
0.06923217311954115	0.	0.3266444359756097	-0.14763238973593956	0.
0.0693299439447269	0.	0.3268426067073171	-0.14772709923993196	0.
0.06940946421587799	0.	0.32742378048780485	-0.1478436762366884	0.
0.06953461087211577	0.	0.3276028963414634	-0.14784357027867792	0.
0.06961543475426935	0.	0.32779344512195124	-0.14742409926308242	0.
0.06971711641246253	0.	0.32837080792682927	-0.14777041541295616	0.
0.06983965584669535	0.	0.3285499237804878	-0.1477704179959437	0.
0.06994655194889846	0.	0.32874237804878054	-0.1476597837443608	0.
0.07003650110806936	0.	0.32933689024390245	-0.14944088831808994	0.
0.07010168165819321	0.	0.32951410060975606	-0.1494408954477617	0.
0.07032850997262417	0.	0.3302705792682927	-0.14933568817724602	0.
0.0703884760787381	0.	0.33044778963414634	-0.14933568631203045	0.
0.07047451440490159	0.	0.33063071646341463	-0.14933529349308647	0.
0.07063746578021118	0.	0.3312347560975609	-0.15032285570132844	0.
0.07066223438925825	0.	0.3314157774390244	-0.15054536443392302	0.
0.07076000521444402	0.	0.33160060975609756	-0.1506791906259278	0.
0.07092947464476601	0.	0.33218940548780485	-0.15088578928341	0.
0.07097640464085518	0.	0.3323723323170732	-0.15091832555340837	0.
0.0710872115760657	0.	0.33255907012195124	-0.15088473845580466	0.
0.0712345196193456	0.	0.33315358231707315	-0.15179814741344347	0.
0.07125407378438275	0.	0.3333346036585366	-0.15163261413636223	0.
0.0713414157215487	0.	0.33350990853658535	-0.1516240816860919	0.
0.07159040542302178	0.	0.33409298780487806	-0.15217610669207873	0.
0.0716112631990614	0.	0.3342816310975609	-0.15228896576807052	0.
0.07189936123060879	0.	0.3350533536585366	-0.152815894384284	0.
0.07190587928562119	0.	0.3352419969512195	-0.1528159015824076	0.
0.07193325511667319	0.	0.33541920731707314	-0.152920117192596	0.
0.07216269065310912	0.	0.33599657012195117	-0.15373263945447938	0.
0.07217572676313389	0.	0.336187118902439	-0.1537326379514589	0.
0.0722096206491983	0.	0.3363643292682927	-0.15398096691411334	0.
0.07245339590666146	0.	0.33693597560975613	-0.15490075693559568	0.
0.07245469951766394	0.	0.3371360518292683	-0.1548474796950179	0.
0.07250032590275063	0.	0.33732278963414636	-0.15434532301407936	0.
0.07269586755312216	0.	0.3379001524390244	-0.15520689169366075	0.
0.07273888671620389	0.	0.3381021341463415	-0.1548282568447335	0.
0.07279363837830792	0.	0.3382869664634146	-0.15532574234399468	0.
0.07301003780471908	0.	0.3388567073170732	-0.15468170992283659	0.
0.07303611002476862	0.	0.3390548780487805	-0.15467766241234548	0.
0.07333463694433581	0.	0.33980182926829267	-0.15480621544747666	0.
0.0733919958284448	0.	0.34000190548780485	-0.15516447400234024	0.
0.073408942771477	0.	0.3401905487804878	-0.15515094575460367	0.
0.07370746969104419	0.	0.3407564786585366	-0.15490710566583135	0.
0.07373745274410116	0.	0.34095846036585364	-0.15494690819778684	0.
0.07372832746708384	0.	0.34115282012195125	-0.15493902906226356	0.
0.07396949550254205	0.	0.34169969512195125	-0.15493306511351554	0.
0.07402946160865599	0.	0.34189977134146343	-0.15485614940466624	0.
0.07404119410767829	0.	0.3420960365853658	-0.15490587273838793	0.
0.0742823621431365	0.	0.34264481707317074	-0.15588713235288087	0.
0.0743840438013297	0.	0.3428448932926829	-0.15584508009601836	0.
0.07441793768739409	0.	0.3430430640243902	-0.1560037891377652	0.
0.07466432016686222	0.	0.3436013719512195	-0.15627656000546297	0.
0.07476339460305047	0.	0.3438033536585366	-0.15627655023716064	0.
0.07495372180941208	0.	0.3445655487804878	-0.15621197645904225	0.
0.07504367096858298	0.	0.34475990853658534	-0.1562119768097817	0.
0.07507886846564986	0.	0.34495998475609757	-0.1565123387063851	0.
0.07526137400599663	0.	0.34550876524390245	-0.1562689664871281	0.
0.07534610872115761	0.	0.34570312499999994	-0.15626896651957317	0.
0.07542432538130622	0.	0.34590891768292686	-0.15632948200007757	0.
0.07559770564463565	0.	0.3464710365853659	-0.15753358852622026	0.
0.0756628861947595	0.	0.34666349085365855	-0.15746643713755995	0.
0.07571111980185115	0.	0.3468616615853658	-0.1574738893791389	0.
0.07587537478816322	0.	0.3474161585365853	-0.15802824916227845	0.
0.0759444661712945	0.	0.34760861280487804	-0.1579183495381969	0.
0.07600964672141834	0.	0.3478086890243902	-0.15799946557970926	0.
0.07612697171164125	0.	0.3483650914634146	-0.15878257201315427	0.
0.07622083170381959	0.	0.3485518292682927	-0.15890563401856778	0.
0.07645026724025551	0.	0.34931783536585365	-0.15948653683515948	0.
0.07655325250945119	0.	0.3494969512195122	-0.15978700257772205	0.
0.07664971972363448	0.	0.34968559451219516	-0.1597732077906585	0.
0.07682961804197629	0.	0.3502801067073171	-0.1590964488708883	0.
0.07694042497718681	0.	0.35046684451219506	-0.15909998500886355	0.
0.07701081997132056	0.	0.3506669207317073	-0.15892028773510308	0.
0.07707339329943946	0.	0.35124237804878045	-0.16007602762836268	0.
0.07718028940164255	0.	0.35142339939024386	-0.16002863500506384	0.
0.07725459522878374	0.	0.35161775914634147	-0.16012020237696525	0.
0.07738756355103638	0.	0.3522008384146341	-0.1602261729530317	0.
0.0774827271542172	0.	0.3523780487804878	-0.1602265121061837	0.
0.07756355103637076	0.	0.3525647865853659	-0.15986085052717322	0.
0.07772389518967542	0.	0.3531497713414634	-0.16068649441459598	0.
0.07781775518185374	0.	0.35332888719512195	-0.1606864933483767	0.
0.0780732629383392	0.	0.35410251524390246	-0.1615722367115593	0.
0.07812540737843829	0.	0.35427591463414637	-0.16157224219975666	0.
0.07822839264763395	0.	0.35445693597560973	-0.1616600170735412	0.
0.07842784513101292	0.	0.35504573170731707	-0.16226292466701409	0.
0.07848390040411943	0.	0.3552286585365853	-0.16238007917200065	0.
0.07858036761830271	0.	0.3554173018292683	-0.16238059967828491	0.
0.07875244427062966	0.	0.356015625	-0.1628563213112299	0.
0.07878112371268416	0.	0.3561985518292683	-0.1628595328595283	0.
0.0788906270368922	0.	0.3563795731707317	-0.16294792923070026	0.
0.07907965063225135	0.	0.35715129573170734	-0.16250870463751466	0.
0.07917872506843959	0.	0.3573304115853659	-0.1625082861909778	0.
0.07925042367357582	0.	0.35751905487804875	-0.16227616451823604	0.
0.07940424977186808	0.	0.35810403963414633	-0.16230887169157468	0.
0.07958154086820494	0.	0.3584641768292683	-0.1626023597563361	0.
0.07979402946160867	0.	0.3590586890243902	-0.1629182118033255	0.
0.07986312084473994	0.	0.35923971036585367	-0.1629181981199266	0.
0.07994524833789599	0.	0.3594264481707317	-0.16290952670350062	0.
0.08009907443618826	0.	0.36000952743902437	-0.16392350227995928	0.
0.08014209359926999	0.	0.36018483231707316	-0.16392350438546902	0.
0.080254204145483	0.	0.36036013719512194	-0.1639180122907152	0.
0.08053187328901057	0.	0.3609546493902439	-0.1642114519647275	0.
0.08058923217311956	0.	0.36114329268292683	-0.16421145101740414	0.
0.0808290965975753	0.	0.36192263719512197	-0.16433853497279682	0.
0.08084473992960502	0.	0.3621055640243902	-0.16439651791261484	0.
0.08093729631078088	0.	0.36228277439024387	-0.16424488511238555	0.
0.08120844739929606	0.	0.36287157012195126	-0.1652269486696294	0.
0.0812801460044323	0.	0.3632450457317073	-0.16485024279373814	0.
0.08148350932081869	0.	0.36382621951219507	-0.16511489803290308	0.
0.08151870681788556	0.	0.36401295731707317	-0.16511489361638287	0.
0.08159692347803416	0.	0.36419016768292684	-0.165513745036202	0.
0.0818824142875766	0.	0.36477515243902436	-0.1653279664244686	0.
0.0819097901186286	0.	0.36497141768292685	-0.16532831172832008	0.
0.08196714900273759	0.	0.36515624999999996	-0.16532465099917484	0.
0.0821809412071438	0.	0.3657202743902439	-0.16658197717850554	0.
0.08221353148220573	0.	0.3659108231707317	-0.16658183164268286	0.
0.08256681006387695	0.	0.366655868902439	-0.16647849978623674	0.
0.0826267761699909	0.	0.3668616615853659	-0.1665102249752007	0.
0.08264372311302308	0.	0.36705411585365855	-0.16651174354024958	0.
0.0828796767044714	0.	0.3676295731707317	-0.16785459349773257	0.
0.0829187850345457	0.	0.3680144817073171	-0.16755808222467963	0.
0.08318863251205842	0.	0.36857469512195123	-0.16796014699847095	0.
0.08324859861817235	0.	0.36877858231707317	-0.16820535063047207	0.
0.08327858167122931	0.	0.3689729420731708	-0.1683943917963291	0.
0.08352105331769001	0.	0.36952934451219516	-0.16865599689577465	0.
0.0835953591448312	0.	0.36972751524390246	-0.1686559971812117	0.
0.0836175205318733	0.	0.3699199695121951	-0.1686695462804614	0.
0.08386259940033894	0.	0.37047065548780483	-0.16904681944491146	0.
0.0839786207795594	0.	0.3706745426829268	-0.16903972574919227	0.
0.0841976274279755	0.	0.37143483231707314	-0.16941970964663342	0.
0.08427714769912659	0.	0.37162919207317074	-0.16941967925130605	0.
0.08429800547516622	0.	0.3718216463414634	-0.1696264712234456	0.
0.08454438795463436	0.	0.37236089939024386	-0.16962031263177957	0.
0.08465780211184984	0.	0.372764862804878	-0.1696665760459457	0.
0.08420023464998046	0.	0.3733365091463415	-0.17042755093832393	0.
0.08434884630426281	0.	0.37353086890243903	-0.1704277069524208	0.
0.08451179767957243	0.	0.3737309451219512	-0.17040222102373345	0.
0.08493677486637989	0.	0.37428163109756096	-0.1710691453895109	0.
0.08508929735366967	0.	0.3744778963414634	-0.17102007358129778	0.
0.08522356928692479	0.	0.3746836890243902	-0.17100879901965826	0.
0.0854543084343632	0.	0.3752381859756097	-0.17085709135053972	0.
0.08553382870551429	0.	0.37542873475609756	-0.17085709819561312	0.
0.08583626645808892	0.	0.37617949695121955	-0.17159242243805786	0.
0.08592621561725983	0.	0.37637195121951217	-0.17159242031649138	0.
0.08605266588450007	0.	0.376577743902439	-0.1715939705197151	0.
0.08618041976274281	0.	0.3771532012195122	-0.17186901131378235	0.
0.08636683613609701	0.	0.377530487804878	-0.17217939428259507	0.
0.0864854647373224	0.	0.3780887957317073	-0.17228494990025248	0.
0.08664189805761963	0.	0.37827172256097563	-0.1722849450145155	0.
0.08677095554686483	0.	0.37846989329268294	-0.17228509419637114	0.
0.08688697692608527	0.	0.3790548780487805	-0.17281186256381997	0.
0.08697953330726113	0.	0.37923971036585363	-0.17279401536292285	0.
0.0870707860774345	0.	0.3794359756097561	-0.1730165605077967	0.
0.08721679050971191	0.	0.38001143292682926	-0.1730458860363271	0.
0.08734063355494723	0.	0.38019626524390243	-0.1730254741304919	0.
0.0875674618693782	0.	0.3809737042682927	-0.17345621166756225	0.
0.08764958936253424	0.	0.38115091463414635	-0.17343696212965545	0.
0.08773171685569027	0.	0.38133574695121947	-0.17344115897899037	0.
0.08795593794811629	0.	0.3819169207317073	-0.17326513588042702	0.
0.0881254073784383	0.	0.3822903963414634	-0.17423704210188276	0.
0.08829748403076523	0.	0.3828830030487804	-0.1743522530229533	0.
0.0883717898579064	0.	0.38305830792682927	-0.17435226436382087	0.
0.08846956068309218	0.	0.38324123475609756	-0.17435185754647564	0.
0.08865206622343895	0.	0.38382431402439027	-0.17417272611476758	0.
0.08871072871855039	0.	0.38400533536585363	-0.17417272998087582	0.
0.08883066093077827	0.	0.3841882621951219	-0.17414234710247145	0.
0.08903272063616217	0.	0.38477705792682926	-0.17489638692977763	0.
0.08906791813322905	0.	0.38495998475609755	-0.17493153987090673	0.
0.08945509060096468	0.	0.3857374237804878	-0.17557100849729965	0.
0.0894824664320167	0.	0.38592606707317073	-0.17557100018328098	0.
0.08959066614522228	0.	0.3861070884146341	-0.17616845623547062	0.
0.08979402946160867	0.	0.38669207317073173	-0.17618630157700726	0.
0.08988528223178205	0.	0.387046493902439	-0.17618813792319352	0.
0.09023334636944337	0.	0.38763528963414634	-0.17644847134086505	0.
0.09027506192152263	0.	0.38783155487804877	-0.17644811930109405	0.
0.09035067135966628	0.	0.38801448170731706	-0.17639629321294875	0.
0.09061530439316909	0.	0.3885994664634146	-0.17709671414957429	0.
0.09063485855820624	0.	0.3887919207317073	-0.17709671454038717	0.
0.09067787772128798	0.	0.388969131097561	-0.17710386920354357	0.
0.09099986963889976	0.	0.3895350609756097	-0.1773278345256553	0.
0.09104940685699388	0.	0.38973323170731705	-0.17730439533549386	0.
0.09137400599661062	0.	0.39047637195121954	-0.17668684819116426	0.
0.09141702515969236	0.	0.39067454268292684	-0.17668684465103207	0.
0.09143527571372705	0.	0.39086318597560976	-0.1773240683807147	0.
0.09176769651935864	0.	0.39144245426829266	-0.17815760616503729	0.
0.09185503845652458	0.	0.3918387957317073	-0.17769210072733263	0.
0.09211576065701996	0.	0.39240091463414634	-0.17808390480221936	0.
0.0921757267631339	0.	0.39259908536585364	-0.17808390169289195	0.
0.09218876287315866	0.	0.3927858231707317	-0.17804665747360318	0.
0.09246382479468128	0.	0.3933384146341463	-0.17815009734998027	0.
0.09254595228783732	0.	0.3935442073170731	-0.17812682476260341	0.
0.09257463172989182	0.	0.3937423780487805	-0.17813670876411083	0.
0.09273367227219399	0.	0.394296875	-0.178374096537009	0.
0.09269977838612958	0.	0.39449885670731705	-0.17901188602086743	0.
0.09291226697953332	0.	0.3952439024390244	-0.17966913946957025	0.
0.09308955807587017	0.	0.39544588414634146	-0.17966840373333548	0.
0.0931782036240386	0.	0.39564596036585364	-0.17965673389065062	0.
0.09350671359666277	0.	0.3961852134146341	-0.17940310965335965	0.
0.09374788163212099	0.	0.39658155487804875	-0.17942008719855054	0.
0.09401381827662628	0.	0.39714367378048776	-0.17911371921746455	0.
0.0941246252118368	0.	0.3973418445121951	-0.17982933899245987	0.
0.09420414548298789	0.	0.39754763719512193	-0.1797725059316503	0.
0.094338417416243	0.	0.39810594512195124	-0.18056306016142576	0.
0.0944400990744362	0.	0.398296493902439	-0.18054838364366205	0.
0.09451570851257986	0.	0.3984965701219512	-0.18054906476421076	0.
0.09464476600182507	0.	0.39905106707317073	-0.18121375993132063	0.
0.09473732238300092	0.	0.3992454268292683	-0.18117824677373062	0.
0.0947386259940034	0.	0.4000114329268292	-0.18142020847375054	0.
0.09484161126319907	0.	0.4002000762195122	-0.18134008872497925	0.
0.09499152652848392	0.	0.4003963414634146	-0.18151675793387967	0.
0.09527571372702387	0.	0.40096417682926827	-0.18143378454409637	0.
0.09553382870551429	0.	0.4013509908536585	-0.18154613120726884	0.
0.09565897536175207	0.	0.40190929878048776	-0.1816312177054502	0.
0.09580628340503196	0.	0.40208841463414635	-0.1816253048419487	0.
0.09592491200625734	0.	0.40228086890243897	-0.18162530492501594	0.
0.09615043670968584	0.	0.40286585365853655	-0.1826749381527385	0.
0.09628079780993352	0.	0.40305449695121953	-0.18266872182519892	0.
0.09638117585712425	0.	0.40325266768292684	-0.18266871468144166	0.
0.0965584669534611	0.	0.40383384146341467	-0.18340675525326158	0.
0.09664189805761962	0.	0.40401295731707315	-0.18335832362161303	0.
0.0970029983053057	0.	0.4049657012195122	-0.1838733393021601	0.
0.09710207274149395	0.	0.4051543445121951	-0.18398447534882462	0.
0.09721287967670449	0.	0.4053544207317073	-0.18383901747981368	0.
0.09743449354712555	0.	0.40610137195121954	-0.1844153705881177	0.
0.09755442575935341	0.	0.40629763719512196	-0.18446124588896654	0.
0.09776952157476211	0.	0.4068769054878049	-0.18466556249389898	0.
0.09784513101290576	0.	0.4070655487804878	-0.18466204493627264	0.
0.09808238821535656	0.	0.40781821646341465	-0.18582543130609058	0.
0.09819710598357452	0.	0.40799542682926826	-0.18589038438225886	0.
0.09834311041585192	0.	0.40818407012195124	-0.1858688558181908	0.
0.09861035067135968	0.	0.408780487804878	-0.1858380519833472	0.
0.09882414287576588	0.	0.4091615853658536	-0.18608924517850334	0.
0.09900795202711513	0.	0.40974275914634145	-0.18609080004213857	0.
0.0990822578542563	0.	0.4099199695121951	-0.1860908026160971	0.
0.09920479728848913	0.	0.41010670731707316	-0.18609289090662368	0.
0.0995280928171034	0.	0.41087842987804873	-0.1862067186132889	0.
0.09960891669925695	0.	0.41106516768292684	-0.18622428021535947	0.
0.09980576196063097	0.	0.41164824695121954	-0.18675463936275946	0.
0.09987746056576718	0.	0.411827362804878	-0.18675491617093226	0.
0.10022682831443099	0.	0.4126048018292683	-0.18742989517949404	0.
0.10028418719853997	0.	0.41278963414634146	-0.18736096942308297	0.
0.10040933385477775	0.	0.41297065548780487	-0.1873632643636479	0.
0.10064007300221615	0.	0.41354992378048777	-0.18829848196147975	0.
0.10080041715552081	0.	0.4139024390243902	-0.18805854967045216	0.
0.10115630295919699	0.	0.4145026676829268	-0.18952919616245398	0.
0.10120323295528616	0.	0.41469321646341467	-0.18952919575131966	0.
0.10128536044844219	0.	0.4148761432926829	-0.18962264614005206	0.
0.10158128014600444	0.	0.4156478658536585	-0.19004754740184815	0.
0.10165949680615306	0.	0.41582888719512195	-0.19018778071127637	0.
0.10197366705774998	0.	0.4164195884146341	-0.19033369528656394	0.
0.10198800677877723	0.	0.4166158536585366	-0.19033369727589286	0.
0.10239342980054753	0.	0.41736471036585365	-0.1909258306942908	0.
0.10240125146656238	0.	0.4175571646341463	-0.19076137078142785	0.
0.102479468126711	0.	0.41773628048780487	-0.19105033607726732	0.
0.10284056837439709	0.	0.41831554878048777	-0.19087038826413044	0.
0.10292399947855561	0.	0.41870045731707317	-0.19094106304590003	0.
0.10324729500716986	0.	0.4192625762195122	-0.19088611128189684	0.
0.10329813583626647	0.	0.4194569359756098	-0.19088424547856464	0.
0.1033359405553383	0.	0.41963795731707315	-0.1908849062540646	0.
0.10372180941207146	0.	0.42040777439024385	-0.19185949895447746	0.
0.10375048885412595	0.	0.42060213414634146	-0.19185767917430954	0.
0.10406074827271543	0.	0.42116425304878047	-0.19282771476223948	0.
0.10414026854386653	0.	0.4213681402439024	-0.19282567466566847	0.
0.10447790379350803	0.	0.4221208079268292	-0.19280654606986272	0.
0.10458219267370619	0.	0.42232088414634145	-0.1928065433326752	0.
0.10461217572676317	0.	0.422515243902439	-0.1927994707452197	0.
0.10488593403728329	0.	0.42306402439024393	-0.19312919190157862	0.
0.105098422630687	0.	0.4234584603658536	-0.19323225748192477	0.
0.10536175205318735	0.	0.4240186737804878	-0.19319070263864369	0.
0.10548298787641769	0.	0.4242206554878049	-0.193191768095358	0.
0.10553773953852173	0.	0.42442263719512197	-0.19325843941236767	0.
0.10584930256811369	0.	0.4251657774390244	-0.1936603327915351	0.
0.10591969756224744	0.	0.4253639481707317	-0.1936530297658324	0.
0.10618693781775519	0.	0.4259108231707317	-0.19440633202385202	0.
0.10632381697301527	0.	0.4261070884146342	-0.1944063300635844	0.
0.10665363055664191	0.	0.42687309451219513	-0.1945854446465483	0.
0.10674357971581282	0.	0.4270655487804878	-0.19458544558502208	0.
0.1068517794290184	0.	0.42726753048780486	-0.19485545431461043	0.
0.10706557163342459	0.	0.4278315548780488	-0.19425920309680966	0.
0.10729109633685309	0.	0.4282278963414634	-0.19417192179302895	0.
0.1074488332681528	0.	0.4287842987804878	-0.19448485916047623	0.
0.10757919436840048	0.	0.42897103658536584	-0.19454945222936523	0.
0.10771085907965064	0.	0.42916730182926827	-0.19454995692241342	0.
0.10808890627036892	0.	0.42992568597560976	-0.19477599393330808	0.
0.10821535653760919	0.	0.43012576219512194	-0.1947589786744667	0.
0.10837439707991137	0.	0.4306935975609756	-0.1947465500768896	0.
0.10849041845913181	0.	0.43087461890243905	-0.19474655204337402	0.
0.10882675009777085	0.	0.43164443597560975	-0.19524939488404353	0.
0.10893234258897146	0.	0.431827362804878	-0.19526451351871577	0.
0.10906791813322907	0.	0.43201791158536584	-0.1952656314373566	0.
0.10928301394863775	0.	0.4325990853658536	-0.1959805489860772	0.
0.10949550254204148	0.	0.4329706554878049	-0.19655778702712753	0.
0.10972363446747492	0.	0.4335651676829268	-0.19695507002546575	0.
0.10979402946160867	0.	0.43374618902439027	-0.1969561903699719	0.
0.10986312084473994	0.	0.43393292682926826	-0.19710717355284388	0.
0.1097314561334898	0.	0.4346894054878049	-0.19769679923082323	0.
0.10974970668752447	0.	0.434874237804878	-0.19724983911436625	0.
0.1101981488723765	0.	0.43546684451219514	-0.19856424608972456	0.
0.11034545691565639	0.	0.4356497713414634	-0.199214152195928	0.
0.1108238821535654	0.	0.4364253048780488	-0.19829838120615143	0.
0.1108851518706818	0.	0.4366044207317073	-0.1980469650165954	0.
0.11102854908095425	0.	0.43678353658536584	-0.19802709019214437	0.
0.11141050710467998	0.	0.4373666158536585	-0.1978774771282708	0.
0.11157997653500197	0.	0.4377286585365854	-0.19846712544028677	0.
0.11193977317168559	0.	0.43831745426829266	-0.1985261592654862	0.
0.11197105983574503	0.	0.4385041920731707	-0.19850992867670306	0.
0.11210142093599271	0.	0.4386852134146342	-0.19822526699574258	0.
0.11248207534871597	0.	0.4394759908536585	-0.1986882354721781	0.
0.11255377395385219	0.	0.43965510670731706	-0.19868823592987797	0.
0.11285881892843179	0.	0.44023246951219513	-0.19931310269417077	0.
0.11292139225655067	0.	0.4404230182926829	-0.19932029107172336	0.
0.11339981749445967	0.	0.4411814024390244	-0.19951465592870335	0.
0.11343892582453398	0.	0.4413795731707317	-0.19963133423065854	0.
0.1134597836005736	0.	0.44156059451219515	-0.19963133838243263	0.
0.11369834441402688	0.	0.44213605182926824	-0.2002292839128806	0.
0.11374397079911357	0.	0.44251524390243896	-0.20007397589367848	0.
0.11412853604484423	0.	0.4430811737804878	-0.20036744652011854	0.
0.11418980576196064	0.	0.44327934451219514	-0.20037021041095582	0.
0.11424195020205972	0.	0.44346608231707313	-0.20037013591672628	0.
0.11471125016295139	0.	0.4442168445121951	-0.2018193390590992	0.
0.11475557293703559	0.	0.444407393292683	-0.20185011518141877	0.
0.11522096206491984	0.	0.4449790396341463	-0.20265838908313208	0.
0.11534871594316258	0.	0.4451905487804878	-0.20237892052782963	0.
0.11515447790379353	0.	0.4459355945121951	-0.20218823440456765	0.
0.11524964150697434	0.	0.4461356707317073	-0.20220318265372547	0.
0.1153539303871725	0.	0.4463300304878049	-0.20251650661402498	0.
0.11584930256811368	0.	0.4468864329268293	-0.20277783326130872	0.
0.11612697171164126	0.	0.44728849085365857	-0.20299908083011872	0.
0.11648285751531744	0.	0.44783727134146345	-0.20287370839557423	0.
0.11663016555859733	0.	0.4480335365853658	-0.2041009477818407	0.
0.116733150827793	0.	0.448233612804878	-0.20410091665690555	0.
0.11717377134663019	0.	0.44898818597560974	-0.20438647503684218	0.
0.11725329161778128	0.	0.4491901676829268	-0.2043864755002403	0.
0.11748403076521967	0.	0.4497275152439025	-0.20487228497781257	0.
0.1176300351974971	0.	0.4499180640243902	-0.2044654555620784	0.
0.11805110155129711	0.	0.4506916920731707	-0.20405662360076	0.
0.11819189153956461	0.	0.4508879573170732	-0.20547563398610846	0.
0.11831052014079001	0.	0.45109375	-0.2054756372630448	0.
0.11846564985008476	0.	0.4516501524390244	-0.20529435790055267	0.
0.11871985399556773	0.	0.4520369664634146	-0.2058292065994609	0.
0.11878894537869901	0.	0.4522370426829268	-0.20569373919045952	0.
0.11908356146525878	0.	0.45279725609756094	-0.2057270407147582	0.
0.11920349367748666	0.	0.4529973323170731	-0.20639656729299632	0.
0.11925954895059317	0.	0.45319740853658536	-0.20637607205699576	0.
0.11950723504106377	0.	0.4537404725609756	-0.20602960621421107	0.
0.11965975752835356	0.	0.4539367378048781	-0.20589744108938202	0.
0.11973015252248731	0.	0.454140625	-0.20590227013857912	0.
0.1195046278190588	0.	0.45470274390243903	-0.20670002796959477	0.
0.11967670447138576	0.	0.45509527439024394	-0.20673168691424773	0.
0.12004562638508672	0.	0.45563833841463414	-0.2074860706387423	0.
0.12023464998044585	0.	0.45582888719512193	-0.20765065401108226	0.
0.12043540607482729	0.	0.45603086890243905	-0.20771937474957175	0.
0.12094902880980318	0.	0.45679878048780487	-0.20793792199452668	0.
0.1210663538000261	0.	0.4570007621951219	-0.20806976677832925	0.
0.12072741493938209	0.	0.45755525914634143	-0.2089805274390545	0.
0.12080563159953071	0.	0.4577458079268293	-0.20898052677265405	0.
0.12140138182766264	0.	0.4585137195121951	-0.20896323982783838	0.
0.12158388736800942	0.	0.4587023628048781	-0.20896323561800662	0.
0.12176248207534875	0.	0.4588967225609756	-0.20896359872055273	0.
0.12207665232694564	0.	0.4594626524390244	-0.20946333533257994	0.
0.12241689479859211	0.	0.4598418445121951	-0.20895180566577423	0.
0.12268413505409986	0.	0.46042492378048777	-0.20901691512836462	0.
0.12282622865336985	0.	0.46060785060975606	-0.20901691472850653	0.
0.12294616086559773	0.	0.4608003048780488	-0.21046616330862622	0.
0.12330204666927391	0.	0.4615415396341463	-0.2107359233699204	0.
0.12345717637856865	0.	0.46173018292682927	-0.21106224908668209	0.
0.1237596141311433	0.	0.46233041158536586	-0.21074556457621113	0.
0.12391344022943555	0.	0.46251333841463416	-0.21074556027963035	0.
0.12423543214704733	0.	0.46328696646341466	-0.21138553607165628	0.
0.1243449354712554	0.	0.4634641768292683	-0.21138553101881535	0.
0.12450006518055014	0.	0.4636528201219512	-0.21138566053075025	0.
0.12479077043410247	0.	0.46424923780487803	-0.2117753194424613	0.
0.12498891930647896	0.	0.4646074695121951	-0.21197055461229222	0.
0.1252731065050189	0.	0.4651886432926829	-0.21188930406904496	0.
0.12532134011211057	0.	0.46536775914634143	-0.21167668210942267	0.
0.12548689870942512	0.	0.46554878048780485	-0.2115994068616987	0.
0.1258154086820493	0.	0.4663357469512195	-0.21232381443318893	0.
0.12590926867422764	0.	0.4665148628048781	-0.2123188485035688	0.
0.1262703689219137	0.	0.4670922256097561	-0.21292238348582423	0.
0.12630817364098554	0.	0.4672751524390244	-0.21298845464984917	0.
0.12687915526007043	0.	0.4680449695121951	-0.213156144004618	0.
0.12690783470212488	0.	0.4682412347560975	-0.2132525756281875	0.
0.1269704080302438	0.	0.4684241615853658	-0.2129747728651596	0.
0.12734454438795464	0.	0.4690015243902439	-0.21305963435545078	0.
0.12750228131925434	0.	0.4693730945121951	-0.21354837251134529	0.
0.12794811628210143	0.	0.4699618902439024	-0.21389719774167854	0.
0.12802633294225005	0.	0.47015625	-0.21381934776061967	0.
0.12808108460435408	0.	0.47033536585365854	-0.21401461824790383	0.
0.12854517012123584	0.	0.47109375	-0.21397462279427235	0.
0.1285986181723374	0.	0.4712785823170732	-0.21396586285738278	0.
0.1290926867422761	0.	0.4718559451219512	-0.21452372151999397	0.
0.12916177812540738	0.	0.4720598323170732	-0.21481036672630482	0.
0.1295385217051232	0.	0.4728029725609756	-0.21607642255048753	0.
0.12965323947334118	0.	0.47300114329268295	-0.2161588982650919	0.
0.1296923478034155	0.	0.47318788109756094	-0.2161219093367918	0.
0.13013296832225266	0.	0.47374047256097557	-0.21604800939155536	0.
0.1303506713596663	0.	0.4741482469512195	-0.21604553658003262	0.
0.13062312605918394	0.	0.4747084603658537	-0.21652640988586835	0.
0.13076652326945643	0.	0.474906631097561	-0.21643237053491868	0.
0.13088254464867685	0.	0.47510099085365853	-0.21643781339225335	0.
0.13137139877460569	0.	0.4758689024390244	-0.21702713245745728	0.
0.1314444009907444	0.	0.4760632621951219	-0.21746978757844662	0.
0.1317377134663017	0.	0.4766044207317073	-0.21589912224017943	0.
0.13194238039369055	0.	0.47680068597560976	-0.2158991212489834	0.
0.13232564202841873	0.	0.4775590701219512	-0.2164989804199811	0.
0.13248859340372834	0.	0.47775724085365856	-0.21651363231079185	0.
0.13261113283796117	0.	0.4779611280487805	-0.216513630730069	0.
0.13280276365532528	0.	0.47851181402439025	-0.21655415630340952	0.
0.13294355364359278	0.	0.4789043445121951	-0.2165339020612068	0.
0.13253291617781257	0.	0.47945693597560973	-0.21690854312468327	0.
0.1327558336592361	0.	0.47965320121951216	-0.21690854875011412	0.
0.1329930908616869	0.	0.47985518292682927	-0.21690855052179583	0.
0.13358884108981883	0.	0.48060975609756096	-0.21798088472278312	0.
0.133802633294225	0.	0.4808098323170732	-0.2179808763653726	0.
0.13415591187589626	0.	0.48137957317073166	-0.21801261699415272	0.
0.13434102463824799	0.	0.4815701219512195	-0.21834199737345875	0.
0.13475166210402817	0.	0.4823246951219512	-0.2179913215678715	0.
0.13491070264633034	0.	0.48250952743902437	-0.21829762572344807	0.
0.13510885151870683	0.	0.4827057926829268	-0.21829763161097943	0.
0.13542823621431366	0.	0.4832869664634146	-0.21858348871243793	0.
0.13567070786077434	0.	0.4836680640243902	-0.21868298936417122	0.
0.13591317950723505	0.	0.48423971036585367	-0.2192198166330786	0.
0.13602920088645548	0.	0.48441882621951216	-0.21921984255814236	0.
0.13616086559770568	0.	0.484609375	-0.21921920266381828	0.
0.13654543084343632	0.	0.4853734756097561	-0.21905470645465913	0.
0.13668491722070136	0.	0.485562118902439	-0.21905470631600024	0.
0.13705383913440233	0.	0.486139481707317	-0.21957246563882113	0.
0.13719202190066485	0.	0.48631859756097556	-0.21981141972001414	0.
0.13775127102072743	0.	0.4871189024390244	-0.22005737426576907	0.
0.13780862990483642	0.	0.48729611280487806	-0.22018885911806368	0.
0.13792334767305436	0.	0.48748094512195117	-0.22018886228787946	0.
0.13822839264763398	0.	0.4880602134146341	-0.22000444041618247	0.
0.13844479207404514	0.	0.4884203506097561	-0.22019150579993224	0.
0.13884239342980056	0.	0.48901676829268287	-0.22024328544536087	0.
0.13888932342588972	0.	0.4891996951219512	-0.22025999233639937	0.
0.13900143397210274	0.	0.48938071646341463	-0.2202599918641419	0.
0.13947464476600183	0.	0.49014862804878045	-0.22203706133572615	0.
0.1396128275322644	0.	0.490327743902439	-0.2220370642283547	0.
0.14002737583105204	0.	0.49091463414634146	-0.22233426112782673	0.
0.1400743058271412	0.	0.4911013719512195	-0.22249917516910853	0.
0.14060617911615175	0.	0.49185785060975606	-0.2224459450583321	0.
0.1406830921652979	0.	0.49204649390243904	-0.22213742640460193	0.
0.14080563159953072	0.	0.49222942073170733	-0.22182882448202268	0.
0.14129057489245211	0.	0.4928258384146341	-0.2219080995980258	0.
0.14137400599661062	0.	0.49320312499999996	-0.22283021427169156	0.
0.141776821796376	0.	0.49377096036585366	-0.2228637618320219	0.
0.14185112762351715	0.	0.4939653201219512	-0.222852193296614	0.
0.14194629122669797	0.	0.49414634146341463	-0.22285409738712494	0.
0.14247816451570855	0.	0.49491996951219513	-0.22444512144658124	0.
0.14253291617781255	0.	0.49510099085365855	-0.22444935775304398	0.
0.14299569808369186	0.	0.495670731707317	-0.22486601100446932	0.
0.14310780862990485	0.	0.49587080792682925	-0.22486184653919872	0.
0.14348455220962067	0.	0.4966215701219512	-0.22478092296468108	0.
0.14354321470473214	0.	0.4968235518292683	-0.22478249189539304	0.
0.14346108721157608	0.	0.49701028963414634	-0.224782491224784	0.
0.14378047190718293	0.	0.49755907012195116	-0.22481923573384724	0.
0.14414678659887892	0.	0.4979554115853658	-0.22479427982122308	0.
0.1446538912788424	0.	0.49853086890243903	-0.2251981596118057	0.
0.144816842654152	0.	0.49873475609756096	-0.2250155495910099	0.
0.14489897014730807	0.	0.49892911585365857	-0.22501555238540366	0.
0.145409985660279	0.	0.49967225609756094	-0.2263240701169326	0.
0.14552991787250688	0.	0.4998704268292683	-0.2263890037968204	0.
0.14559900925563815	0.	0.5000552591463414	-0.2263371526502989	0.
0.14609959588058924	0.	0.5006326219512195	-0.2271579540541808	0.
0.14617129448572547	0.	0.5010175304878048	-0.2271670473823884	0.
0.14605657671750752	0.	0.5015701219512194	-0.2266203884924763	0.
0.14624168947985922	0.	0.5017721036585365	-0.22662038352890665	0.
0.1464059444661713	0.	0.5019645579268293	-0.2277489293924553	0.
0.14717116412462525	0.	0.5027324695121952	-0.22750476850541657	0.
0.14725980967279367	0.	0.5029192073170732	-0.22723372067492395	0.
0.1477708251857646	0.	0.5034622713414634	-0.22795627055142215	0.
0.14798331377916832	0.	0.5036642530487805	-0.22795626938288374	0.
0.14812671098944077	0.	0.5038681402439025	-0.2280617629894506	0.
0.14850606179116152	0.	0.5044378810975609	-0.22807794631285286	0.
0.1486325120584018	0.	0.504639862804878	-0.22789621435139615	0.
0.1486872637205058	0.	0.5048361280487805	-0.22789623366975936	0.
0.1489975231390953	0.	0.5053810975609756	-0.22865090707459856	0.
0.1493143006126972	0.	0.505783155487805	-0.22892782990942295	0.
0.14967149002737584	0.	0.5063395579268293	-0.22914580714185523	0.
0.14983965584669537	0.	0.5065377286585366	-0.22915370608071578	0.
0.14997132055794554	0.	0.5067358993902439	-0.2290832177918028	0.
0.1504849432929214	0.	0.5074828506097561	-0.229873424093358	0.
0.1506439838352236	0.	0.5076848323170732	-0.22955931944300625	0.
0.1509086168687264	0.	0.5082469512195121	-0.23001018334815848	0.
0.1510780862990484	0.	0.5084413109756097	-0.23000978700613703	0.
0.15121757267631342	0.	0.5086394817073171	-0.2296820330230354	0.
0.1514769912658063	0.	0.5091806402439024	-0.23092127427265233	0.
0.15167514013818278	0.	0.5093692835365854	-0.23093354389211376	0.
0.15193195150567074	0.	0.5095693597560975	-0.23104525729772116	0.
0.1522539434232825	0.	0.5101486280487805	-0.2310515142896605	0.
0.15252900534480512	0.	0.5105354420731707	-0.2309275281143297	0.
0.1528066744883327	0.	0.5110975609756098	-0.23092754029358115	0.
0.1529709294746448	0.	0.5112842987804878	-0.2309070530055386	0.
0.15319254334506585	0.	0.511484375	-0.23087279339889488	0.
0.1536292530308956	0.	0.5122503810975609	-0.23111001205675633	0.
0.15376743579715815	0.	0.5124409298780488	-0.23116055883685063	0.
0.1540359796636684	0.	0.5130106707317073	-0.23336111794219236	0.
0.15419371659496808	0.	0.5131916920731707	-0.23405863429036572	0.
0.15438013296832226	0.	0.5133879573170731	-0.23374837330691037	0.
0.15463564072480773	0.	0.5139748475609757	-0.2342140885369992	0.
0.15472558988397864	0.	0.514155868902439	-0.23422114356331955	0.
0.15479859210011734	0.	0.5143445121951219	-0.23422629318259716	0.
0.1548416112631991	0.	0.5149142530487805	-0.23448308197001827	0.
0.15482205709816194	0.	0.5152782012195122	-0.2344830268988011	0.
0.15492764958936253	0.	0.515874618902439	-0.23386123692684324	0.
0.1549993481944988	0.	0.5160556402439024	-0.23384738621182607	0.
0.1552014078998827	0.	0.5162442835365854	-0.23384215706219594	0.
0.15597314561334902	0.	0.5170121951219512	-0.23439114460225918	0.
0.1562260461478295	0.	0.5171951219512195	-0.23439981003244595	0.
0.15695085386520663	0.	0.5177953506097561	-0.23439345092913583	0.
0.15706817885542956	0.	0.5179744664634146	-0.2343963401596629	0.
0.15721157606570202	0.	0.5181535823170731	-0.23439635290168753	0.
0.15779950462781908	0.	0.5187347560975609	-0.2344490680628511	0.
0.15790770434102466	0.	0.5189195884146341	-0.23450213013360136	0.
0.1580628340503194	0.	0.5191025152439024	-0.23437187745642638	0.
0.15856211706426804	0.	0.5196989329268293	-0.23462446407045137	0.
0.15873549732759748	0.	0.5200609756097561	-0.23494415670586863	0.
0.15919697562247428	0.	0.5206364329268293	-0.234621109778417	0.
0.15923347673054364	0.	0.5208231707317073	-0.23462112367221233	0.
0.15936514144179378	0.	0.5209984756097561	-0.23462111796984905	0.
0.15996610611393564	0.	0.5217835365853658	-0.2353353332898835	0.
0.16003910833007434	0.	0.5219645579268293	-0.235335332391724	0.
0.16052405162299574	0.	0.5225419207317072	-0.23566850917370358	0.
0.16062442967018645	0.	0.5227400914634146	-0.23549882766947175	0.
0.1606830921652979	0.	0.5229249237804878	-0.23550445243430715	0.
0.16119150045626388	0.	0.5235022865853659	-0.23575356461423258	0.
0.16127493156042239	0.	0.5237004573170732	-0.23539540446461135	0.
0.1612853604484422	0.	0.5238814786585366	-0.23539540169192447	0.
0.16179507235041066	0.	0.524437881097561	-0.23598524938400223	0.
0.16202450788684658	0.	0.5248304115853658	-0.2366524369022415	0.
0.16250554034676054	0.	0.5253982469512195	-0.23689474957311374	0.
0.16262416894798595	0.	0.5256002286585366	-0.23686205570690233	0.
0.1626658845000652	0.	0.5257907774390244	-0.2368621726493057	0.
0.16323165167514014	0.	0.5265434451219512	-0.2377201857411914	0.
0.16333854777734327	0.	0.526733993902439	-0.23772017990000793	0.
0.1637700430191631	0.	0.5272865853658537	-0.23759372974050139	0.
0.16395515578151482	0.	0.5274904725609756	-0.23723577647242658	0.
0.16405031938469564	0.	0.527688643292683	-0.23720830764428658	0.
0.16443618824142878	0.	0.5282469512195122	-0.2378963672993441	0.
0.16465128405683746	0.	0.5284470274390244	-0.23786425540848685	0.
0.16476078738104552	0.	0.5286471036585366	-0.23784702760433415	0.
0.16514665623777866	0.	0.529203506097561	-0.2378976221284956	0.
0.1654595228783731	0.	0.5296017530487805	-0.23845082720927122	0.
0.16582323034806415	0.	0.5301467225609756	-0.23898764796197397	0.
0.16605396949550255	0.	0.530342987804878	-0.2389722732945102	0.
0.166254725589884	0.	0.5305449695121951	-0.2390099155366032	0.
0.1668126710989441	0.	0.5313052591463414	-0.23921942971065369	0.
0.16697822969625864	0.	0.5315034298780488	-0.2392193956875319	0.
0.16725329161778127	0.	0.5320579268292682	-0.239675672595121	0.
0.16745013687915528	0.	0.532250381097561	-0.24006994536839577	0.
0.16766783991656892	0.	0.5324485518292683	-0.24006994489375055	0.
0.16796245600312867	0.	0.5330049542682926	-0.24037333444211037	0.
0.16815147959848784	0.	0.5331916920731707	-0.2410659080446497	0.
0.16838091513492376	0.	0.533389862804878	-0.2410756544576682	0.
0.16874853343762222	0.	0.5339557926829268	-0.2411396549356322	0.
0.16920349367748666	0.	0.5343521341463414	-0.24046379848014848	0.
0.16950853865206625	0.	0.5349314024390244	-0.2411717772690821	0.
0.16964541780732634	0.	0.5351181402439024	-0.24112101969104607	0.
0.1698435666797028	0.	0.5353105945121951	-0.24104934115770674	0.
0.17037283274670842	0.	0.5360575457317073	-0.24142105590642937	0.
0.17060487550514927	0.	0.5362557164634146	-0.24142107019423692	0.
0.17094511797679576	0.	0.5368407012195122	-0.24280288322511856	0.
0.17109764046408554	0.	0.5370217225609756	-0.24279318268805708	0.
0.17127623517142487	0.	0.5372122713414634	-0.24279319383704853	0.
0.17162560292008866	0.	0.5377877286585365	-0.24275857722241184	0.
0.17177160735236607	0.	0.5379668445121951	-0.24250257839240316	0.
0.1719671490027376	0.	0.5381592987804877	-0.24250257550407153	0.
0.1722774084213271	0.	0.5387404725609756	-0.24238254453496788	0.
0.1722656759223048	0.	0.5391025152439024	-0.24317396838200692	0.
0.1725759353408943	0.	0.5396875	-0.24337160338867805	0.
0.1727454047712163	0.	0.5398704268292682	-0.2430335119680419	0.
0.17297353669664975	0.	0.5400590701219512	-0.24303351619371713	0.
0.17368921913700955	0.	0.5408346036585365	-0.24378230322844677	0.
0.1739043149524182	0.	0.5410175304878049	-0.2437823136690941	0.
0.17449615434754273	0.	0.5416025152439025	-0.24391951644136314	0.
0.1745861035067136	0.	0.5417835365853658	-0.2436859000646901	0.
0.1747907704341025	0.	0.5419645579268293	-0.24369772792585162	0.
0.17497327597444925	0.	0.542562881097561	-0.24450739748453879	0.
0.1743723113023074	0.	0.5427439024390244	-0.24487206900122832	0.
0.1737530960761309	0.	0.5429230182926829	-0.245086121905305	0.
0.1746708382218746	0.	0.5435080030487804	-0.24496682820009977	0.
0.17531221483509324	0.	0.5438757621951219	-0.24504475693912617	0.
0.17620649198279237	0.	0.5444645579268292	-0.24567170510791667	0.
0.17633163863903015	0.	0.5446474847560976	-0.2459865255644882	0.
0.17647112501629517	0.	0.5448208841463414	-0.2456224904924097	0.
0.17741233216008345	0.	0.5455945121951219	-0.24620413657835186	0.
0.1775127102072742	0.	0.5457774390243902	-0.24621665419458316	0.
0.17818015904054232	0.	0.5463719512195122	-0.24652600292368215	0.
0.17825707208968844	0.	0.5465682164634147	-0.24660984894248236	0.
0.1783118237517925	0.	0.5467473323170732	-0.24660985051077366	0.
0.17908747229826621	0.	0.5475133384146341	-0.24675031572714107	0.
0.17915656368139748	0.	0.5476981707317073	-0.24675103808345822	0.
0.17932081866770958	0.	0.5478772865853658	-0.2467708854222961	0.
0.17990874722982667	0.	0.5486528201219512	-0.24712902635045877	0.
0.18059183939512452	0.	0.5494150152439025	-0.24637952425071896	0.
0.18068569938730286	0.	0.5496055640243902	-0.2463795300261992	0.
0.180762612436449	0.	0.5497846798780487	-0.24637875376348556	0.
0.1809242602007561	0.	0.5503658536585365	-0.24739763788232755	0.
0.18080302437752577	0.	0.5505544969512195	-0.24726228072074188	0.
0.18072611132837965	0.	0.5507317073170731	-0.2471951485692243	0.
0.18143006126971714	0.	0.5513014481707317	-0.24742315097518103	0.
0.18163863903011346	0.	0.5515034298780488	-0.24736123439209795	0.
0.18179637596141315	0.	0.5516920731707317	-0.2473168699712156	0.
0.18251596923478036	0.	0.5522732469512195	-0.2474517328798188	0.
0.18266197366705778	0.	0.5524714176829268	-0.24746927675908176	0.
0.18274149393820888	0.	0.5526543445121951	-0.2473782501399948	0.
0.18358623386781386	0.	0.5534184451219512	-0.24781938282405974	0.
0.1842210924260201	0.	0.5541730182926828	-0.24880446987103372	0.
0.18441533046538916	0.	0.5543711890243902	-0.24880447122361166	0.
0.18448833268152787	0.	0.5545598323170732	-0.2487315105740223	0.
0.18505801068961025	0.	0.5551162347560975	-0.24888207380256677	0.
0.1852796245600313	0.	0.5553220274390244	-0.24888207331769155	0.
0.18538912788423936	0.	0.5555221036585366	-0.24943846682215814	0.
0.18579585451701214	0.	0.556076600609756	-0.2497326380738824	0.
0.18600052144440102	0.	0.5562709603658537	-0.24947527735359715	0.
0.18609438143657936	0.	0.5564653201219512	-0.24986119195594567	0.
0.18656498500847352	0.	0.5570026676829268	-0.24934085704700584	0.
0.18687785164906795	0.	0.5572065548780488	-0.25016064829750423	0.
0.18707730413244691	0.	0.5574123475609756	-0.2502028048484763	0.
0.1877134663016556	0.	0.5581764481707316	-0.2505331569385198	0.
0.18821926737061664	0.	0.5589253048780488	-0.250437512536839	0.
0.18848520401512192	0.	0.5591234756097561	-0.2510378011441914	0.
0.18867553122148353	0.	0.559327362804878	-0.25103780218778526	0.
0.18896754008603833	0.	0.5598818597560975	-0.2507350420680686	0.
0.18918654673445445	0.	0.5600685975609756	-0.2507858817745354	0.
0.18940164254986314	0.	0.560264862804878	-0.25086942914468796	0.
0.18983704862469042	0.	0.5608231707317073	-0.2513442821558759	0.
0.19011341415721553	0.	0.5610194359756098	-0.25129466384511245	0.
0.1903845652457307	0.	0.5612290396341463	-0.25152067808925166	0.
0.19065962716725332	0.	0.561796875	-0.2515922484863309	0.
0.19082648937557034	0.	0.5619855182926828	-0.2516980815496825	0.
0.19104158519097902	0.	0.5621798780487804	-0.2516987416694598	0.
0.19156433320297225	0.	0.5629115853658536	-0.25218370379177785	0.
0.19224221092426022	0.	0.5637004573170731	-0.2526579490712382	0.
0.19238300091252772	0.	0.5638852896341463	-0.252553724260112	0.
0.19258897145091908	0.	0.564077743902439	-0.2529091160175186	0.
0.19291748142354323	0.	0.5646474847560975	-0.2527548954097459	0.
0.1930947725198801	0.	0.5648323170731707	-0.2528389884742327	0.
0.19330595750228136	0.	0.5650285823170731	-0.2528389886626531	0.
0.1926098292269587	0.	0.565607850609756	-0.253085081421387	0.
0.19273758310520145	0.	0.5657888719512195	-0.2529363860987005	0.
0.19311171946291228	0.	0.5659775152439024	-0.25278886387269306	0.
0.19409333854777736	0.	0.5665548780487805	-0.253071883770201	0.
0.1943436318602529	0.	0.5667358993902439	-0.2532562986124083	0.
0.19466040933385478	0.	0.5669264481707317	-0.25326162624188364	0.
0.19550254204145487	0.	0.5677000762195121	-0.25439943228663814	0.
0.1962442967018642	0.	0.5684584603658537	-0.2543984747377586	0.
0.1963733541911094	0.	0.5686318597560975	-0.2543914166800782	0.
0.19663929083561466	0.	0.5688147865853659	-0.2543444805904162	0.
0.19733802633294228	0.	0.5694226371951219	-0.2543686110675122	0.
0.19741754660409336	0.	0.5696036585365853	-0.2542978131133978	0.
0.1976183026984748	0.	0.5697884908536586	-0.2550855854745649	0.
0.1982101420935993	0.	0.570373475609756	-0.25564520210767117	0.
0.19827923347673057	0.	0.5705544969512195	-0.25563944083066387	0.
0.1984747751271021	0.	0.5707374237804879	-0.25563944316459514	0.
0.1990887759092687	0.	0.5713376524390243	-0.2567124795015068	0.
0.19912918785034547	0.	0.5715205792682927	-0.2568935394223439	0.
0.19926215617259813	0.	0.5716958841463414	-0.2568505769334886	0.
0.20006648416112635	0.	0.572467606707317	-0.25720787449397015	0.
0.20085777603962982	0.	0.5732431402439024	-0.2572510984925104	0.
0.200932081866771	0.	0.5734298780487804	-0.25752883008890726	0.
0.20098552991787252	0.	0.5736070884146341	-0.2575288319344694	0.
0.20169339069221748	0.	0.5741806402439024	-0.2571929363790124	0.
0.20182114457046021	0.	0.5743730945121951	-0.2572669851332572	0.
0.20190327206361625	0.	0.5745522103658537	-0.25729500337613365	0.
0.20260331117194633	0.	0.5751295731707317	-0.25760774039279394	0.
0.2027493156042237	0.	0.575327743902439	-0.257783632574345	0.
0.2028301394863773	0.	0.5755106707317073	-0.2577907082359135	0.
0.20347933776561078	0.	0.5760842225609756	-0.2580720490376935	0.
0.20365532525094515	0.	0.5762881097560976	-0.258108198341329	0.
0.20374005996610614	0.	0.5764767530487804	-0.25810819907888144	0.
0.20447138573849566	0.	0.5772446646341464	-0.25889388339574015	0.
0.20516490679181337	0.	0.5779801829268293	-0.25939159355860614	0.
0.20542302177030375	0.	0.5781840701219512	-0.25897927308186774	0.
0.20554295398253164	0.	0.5783784298780488	-0.25898293416675333	0.
0.20612306087863386	0.	0.5789443597560975	-0.25978425085110324	0.
0.2063107808629905	0.	0.5791463414634146	-0.25981078907057165	0.
0.2064072480771738	0.	0.5793368902439024	-0.26030689431468396	0.
0.20688306609307786	0.	0.5798856707317074	-0.2607440376973933	0.
0.20713987746056578	0.	0.5800857469512195	-0.2608483028296263	0.
0.20727675661582587	0.	0.5802858231707316	-0.2608588108880303	0.
0.20676834832485988	0.	0.5808326981707317	-0.2608539359641373	0.
0.2067500977708252	0.	0.5810289634146342	-0.26075913852559507	0.
0.20687263720505802	0.	0.5812290396341463	-0.26206721122513493	0.
0.20798722461217575	0.	0.5819893292682926	-0.2621755765369125	0.
0.20898318341806807	0.	0.5827534298780488	-0.26240222569359495	0.
0.20927388867162042	0.	0.5829477896341463	-0.26289919885666996	0.
0.2095124494850737	0.	0.5831478658536585	-0.26294993613937284	0.
0.21002216138704216	0.	0.5836947408536586	-0.2628871073522403	0.
0.21033763524964155	0.	0.5838891006097561	-0.26289420742983893	0.
0.21064789466823103	0.	0.584092987804878	-0.2628942005887217	0.
0.21105853213401124	0.	0.5846532012195121	-0.26288664334194645	0.
0.21128796767044716	0.	0.5848456554878049	-0.2636224763638937	0.
0.21154086820492768	0.	0.585045731707317	-0.2636224761200908	0.
0.21195932733672274	0.	0.5856002286585366	-0.26378974999243204	0.
0.2122109242602008	0.	0.5857926829268293	-0.2639067089604949	0.
0.2124807717377135	0.	0.5859927591463414	-0.2639099766640348	0.
0.21300612697171167	0.	0.5867358993902438	-0.2651281660388682	0.
0.21347673054360583	0.	0.5875095274390244	-0.2651770391870423	0.
0.21324599139616743	0.	0.5877000762195123	-0.26534984794691885	0.
0.21337113805240518	0.	0.5878963414634146	-0.2652924797679365	0.
0.21418328770694828	0.	0.5884756097560975	-0.2655160598630409	0.
0.2144583496284709	0.	0.5886585365853658	-0.26539722064754645	0.
0.2147686090470604	0.	0.5888471798780488	-0.265398923671229	0.
0.21542302177030376	0.	0.5894169207317074	-0.26493887543198136	0.
0.216003128666406	0.	0.5897942073170732	-0.26559296274459415	0.
0.2165871463955156	0.	0.5903791920731707	-0.26556422555925596	0.
0.2167514013818277	0.	0.5905583079268293	-0.266062641815797	0.
0.21701603441533052	0.	0.5907450457317074	-0.26602557733729193	0.
0.21782296962586367	0.	0.5915110518292683	-0.26618200182870627	0.
0.2186338156694043	0.	0.5922846798780488	-0.2662210917454469	0.
0.21870160344153305	0.	0.5924580792682926	-0.2662731405468087	0.
0.21891148481293185	0.	0.5926352896341464	-0.26627807201654896	0.
0.21972884891148484	0.	0.5932278963414634	-0.26626149748037625	0.
0.2198487811237127	0.	0.5934146341463414	-0.2666313385737599	0.
0.2200808238821536	0.	0.5936032774390244	-0.2668743936676643	0.
0.22076782688045887	0.	0.594203506097561	-0.2664492446900848	0.
0.22094511797679575	0.	0.5945598323170732	-0.26693444657906173	0.
0.22182896623647508	0.	0.5953353658536585	-0.2673736773922148	0.
0.22200234649980452	0.	0.5955163871951219	-0.2673750592226871	0.
0.22225133620127757	0.	0.5957050304878049	-0.2673741602745208	0.
0.22284839004041196	0.	0.5962919207317072	-0.26760310843214874	0.
0.22319906140007825	0.	0.5966501524390244	-0.2676123092070814	0.
0.22389258245339597	0.	0.5972408536585365	-0.26752802315583696	0.
0.22403728327467087	0.	0.597421875	-0.2674793860713975	0.
0.22428366575413897	0.	0.597610518292683	-0.2678479495739877	0.
0.22486898709425113	0.	0.5981935975609756	-0.26870156514706134	0.
0.22490288098031552	0.	0.5983689024390244	-0.2687032420466348	0.
0.22511536957371922	0.	0.598546112804878	-0.2687032380798146	0.
0.22611132837961154	0.	0.599329268292683	-0.26875763723160884	0.
0.2270264633033503	0.	0.6001105182926829	-0.26951470515769144	0.
0.22707600052144444	0.	0.6002934451219512	-0.26855110057030745	0.
0.2272246121757268	0.	0.6004706554878049	-0.26855110317510067	0.
0.22796506322513366	0.	0.6010575457317073	-0.2700629385202612	0.
0.22818406987354978	0.	0.6014233993902439	-0.2700491450996686	0.
0.22894668230999873	0.	0.6020102896341463	-0.2697571873257729	0.
0.22903402424716465	0.	0.602202743902439	-0.26958262335190764	0.
0.22909529396428108	0.	0.6023799542682927	-0.270182364302242	0.
0.2299348194498762	0.	0.6029573170731707	-0.2702487986968453	0.
0.23008734193716596	0.	0.6031573932926829	-0.2707789497197232	0.
0.2301590405423022	0.	0.603342225609756	-0.27045156452927493	0.
0.23096467214183292	0.	0.6041006097560975	-0.2702154890356595	0.
0.23199191761178467	0.	0.6048418445121951	-0.27078608337747107	0.
0.232255247034285	0.	0.6050514481707316	-0.27114400433155345	0.
0.23236214313648812	0.	0.6052419969512195	-0.27138865748648594	0.
0.23304523530178597	0.	0.6058117378048781	-0.2714071446606041	0.
0.23336201277538784	0.	0.6061985518292683	-0.27140432253583885	0.
0.2339838352235693	0.	0.6067606707317074	-0.27139844482744707	0.
0.23336853083040027	0.	0.6069664634146341	-0.27293906927526684	0.
0.232058401772911	0.	0.6071589176829268	-0.27293906605671553	0.
0.2326606700560553	0.	0.6077115091463414	-0.2730686469365056	0.
0.23333333333333336	0.	0.6079134908536585	-0.27301843216914995	0.
0.23374657802111856	0.	0.6081059451219512	-0.2730279438963106	0.
0.23548559509842265	0.	0.6088662347560975	-0.27302301859964756	0.
0.2365597705644636	0.	0.6096189024390244	-0.2732059453051743	0.
0.23690001303611005	0.	0.6098132621951219	-0.27359831549699054	0.
0.2371620388476079	0.	0.6100057164634146	-0.27359831427324854	0.
0.23786077434493552	0.	0.6105544969512194	-0.273817837843876	0.
0.23825316125668103	0.	0.6107526676829269	-0.27406887182159123	0.
0.23855820623126064	0.	0.6109603658536585	-0.2741642578368779	0.
0.2390783470212489	0.	0.6115224847560976	-0.2751263201688367	0.
0.239354712553774	0.	0.6117168445121951	-0.27420967735459695	0.
0.23960500586624953	0.	0.6119169207317072	-0.27438362149314705	0.
0.24011602137922047	0.	0.6124733231707318	-0.27419428101284227	0.
0.2404080302437753	0.	0.612671493902439	-0.2742115746325748	0.
0.240593143006127	0.	0.6128753810975609	-0.27497796201374086	0.
0.24040151218876288	0.	0.6134241615853658	-0.27417121315796716	0.
0.24087602659366447	0.	0.6138109756097561	-0.27419046336571395	0.
0.24145482987876418	0.	0.614375	-0.274099509167102	0.
0.2417546604093339	0.	0.6145674542682926	-0.2741014735196949	0.
0.24215226176508936	0.	0.6147694359756097	-0.2741124503691994	0.
0.24063616216920872	0.	0.6153391768292683	-0.2749883530944268	0.
0.24055533828705516	0.	0.6155240091463415	-0.2750056903888155	0.
0.24110285490809547	0.	0.6157145579268293	-0.27499060910971684	0.
0.24253943423282495	0.	0.6162747713414635	-0.2755760908976079	0.
0.24301264502672407	0.	0.6164576981707317	-0.2755529711753899	0.
0.2435340894277148	0.	0.616655868902439	-0.27553604530811826	0.
0.24450788684656502	0.	0.6172389481707317	-0.27572309618285773	0.
0.2448246643201669	0.	0.6174237804878049	-0.2756613435365705	0.
0.24518185373484555	0.	0.6176181402439024	-0.2756763238635516	0.
0.24600312866640597	0.	0.6181955030487805	-0.2756961869835093	0.
0.2465884500065181	0.	0.6185785060975609	-0.2764364110953239	0.
0.24714769912658066	0.	0.619155868902439	-0.27712771224429933	0.
0.24730673966888284	0.	0.6193311737804877	-0.27655549830885195	0.
0.2475791943684005	0.	0.619514100609756	-0.27655550021677305	0.
0.2483743970799114	0.	0.6201028963414634	-0.2772211080461919	0.
0.2485151870681789	0.	0.6202801067073171	-0.27776599036807564	0.
0.24883196454178078	0.	0.6204687499999999	-0.2777659905082897	0.
0.24958154086820494	0.	0.6210651676829267	-0.2778005014093457	0.
0.24969495502542044	0.	0.6212423780487805	-0.2777672786786027	0.
0.24993612306087865	0.	0.6214253048780488	-0.27776155916072115	0.
0.25066875244427067	0.	0.6220083841463414	-0.27814122972001226	0.
0.2507600052144441	0.	0.6221875	-0.27806485238013595	0.
0.25100638769391215	0.	0.6223685213414635	-0.2788072730025683	0.
0.25189414678659894	0.	0.6229649390243902	-0.27950852108921936	0.
0.25220570981619084	0.	0.6233307926829269	-0.27948388114051353	0.
0.2530687002998306	0.	0.6239272103658536	-0.2793505855687529	0.
0.25318732890105594	0.	0.6241139481707317	-0.2798939181165813	0.
0.25338547777343245	0.	0.6242949695121951	-0.2798927741629235	0.
0.2542328249250424	0.	0.6248780487804878	-0.2800057724270032	0.
0.25430973797418854	0.	0.6250628810975609	-0.27996341792391594	0.
0.25444400990744365	0.	0.6252381859756098	-0.28025542526355707	0.
0.2554725589883979	0.	0.6258193597560976	-0.28013084561668417	0.
0.25562768869769265	0.	0.6260137195121951	-0.28029303398018685	0.
0.25578542562899237	0.	0.6261966463414634	-0.2802930310284219	0.
0.2566445052796246	0.	0.626781631097561	-0.28077294998750135	0.
0.2567983313779169	0.	0.6269740853658536	-0.28085908300028517	0.
0.2568635119280407	0.	0.6271512957317074	-0.2808555474492626	0.
0.25779689740581413	0.	0.6277210365853658	-0.28064590841403547	0.
0.2580784773823491	0.	0.6281021341463415	-0.28046190141949706	0.
0.25894016425498634	0.	0.6286661585365855	-0.2805615653759532	0.
0.2591956720114718	0.	0.6288643292682927	-0.28049086950149854	0.
0.2593103897796898	0.	0.629049161585366	-0.28049086218659125	0.
0.2602163994264112	0.	0.6296208079268292	-0.2809306443599058	0.
0.2605527310650502	0.	0.629828506097561	-0.2822773490954458	0.
0.2607026463303351	0.	0.6300247713414634	-0.28231532277864113	0.
0.2613700951636032	0.	0.6305887957317073	-0.282495818241522	0.
0.26162038847607877	0.	0.6307869664634147	-0.28246639275875374	0.
0.26173380263329427	0.	0.6309737042682927	-0.282491550492167	0.
0.262452092295659	0.	0.6315243902439025	-0.28244145926236547	0.
0.2628288358753748	0.	0.6317282774390244	-0.28197998766391325	0.
0.26303871724677363	0.	0.6319264481707316	-0.2816078825087877	0.
0.26368139747099467	0.	0.6324828506097562	-0.2823421737340845	0.
0.2641520010428889	0.	0.6328772865853658	-0.28236142066766007	0.
0.26221744231521316	0.	0.6334279725609756	-0.2830053911347526	0.
0.26219006648416116	0.	0.6336280487804878	-0.2829074094748523	0.
0.2627414939382089	0.	0.633828125	-0.282923616887493	0.
0.2642693260331117	0.	0.6343788109756098	-0.28380918655073295	0.
0.2648142354321471	0.	0.6345712652439025	-0.2830480217187552	0.
0.26530569678008087	0.	0.6347694359756098	-0.2830783125608353	0.
0.26642419502020603	0.	0.635329649390244	-0.2837201883388754	0.
0.2669234780341546	0.	0.6355297256097562	-0.2837073605040485	0.
0.2673601877199844	0.	0.6357374237804878	-0.2836962099756651	0.
0.2679794029461609	0.	0.6362919207317074	-0.28361485120008495	0.
0.2683561465258767	0.	0.6364824695121951	-0.2835260320570567	0.
0.26877069482466437	0.	0.6366825457317074	-0.2835722391731536	0.
0.26939773171685577	0.	0.6372389481707318	-0.28319445407961585	0.
0.2701681658193195	0.	0.6376333841463415	-0.28341838142974324	0.
0.2707365402163995	0.	0.6381974085365855	-0.2834423823441515	0.
0.27103245991396174	0.	0.6383860518292682	-0.28348209569505217	0.
0.2714235432147048	0.	0.6385823170731707	-0.28355169897624993	0.
0.27199322122278713	0.	0.6391482469512194	-0.28460355436634743	0.
0.27229826619736675	0.	0.6393368902439024	-0.2846249250758962	0.
0.27267370616608005	0.	0.6395331554878049	-0.2845817401194037	0.
0.2731234519619346	0.	0.6400990853658536	-0.284225823858753	0.
0.2733646199973928	0.	0.6402782012195122	-0.28421834111203337	0.
0.27372180941207147	0.	0.6404706554878048	-0.28491743433492295	0.
0.27425889714509194	0.	0.6410537347560975	-0.2853916649154595	0.
0.27438143657932473	0.	0.6412423780487805	-0.28575051036844074	0.
0.2745900143397211	0.	0.6414405487804877	-0.28573461637484204	0.
0.2750501890235954	0.	0.6420198170731707	-0.28573880569872917	0.
0.2756250814756877	0.	0.6423894817073171	-0.2861286105321959	0.
0.2767748663798723	0.	0.6431573932926828	-0.2868615074214152	0.
0.2771098944075088	0.	0.6433479420731708	-0.28682067459630667	0.
0.27749576326424197	0.	0.6435461128048781	-0.2880516016778112	0.
0.2780067787772129	0.	0.6441044207317073	-0.28732804693889513	0.
0.2783300743058272	0.	0.6442892530487805	-0.2872210980300984	0.
0.2787524442706297	0.	0.644485518292683	-0.2872116137726589	0.
0.2771776821796376	0.	0.6450666920731707	-0.2877399526417458	0.
0.27659757528353546	0.	0.6452534298780488	-0.28772551760805215	0.
0.27706296441141964	0.	0.6454458841463414	-0.28772159857212015	0.
0.27880980315473863	0.	0.6460080030487806	-0.28755310488463925	0.
0.27924912006257335	0.	0.6461833079268293	-0.2876113635669314	0.
0.2797862077955938	0.	0.6463719512195122	-0.2876178249055225	0.
0.2815539043149524	0.	0.6471512957317073	-0.28825236467288845	0.
0.2819788815017599	0.	0.6473475609756097	-0.28825236754472294	0.
0.28284969365141444	0.	0.6479287347560976	-0.28826441014651466	0.
0.28309346890887765	0.	0.6481059451219512	-0.2885031964595845	0.
0.28347542693260336	0.	0.6482926829268292	-0.2885031984643427	0.
0.2844922435145353	0.	0.6488833841463415	-0.2883537324433122	0.
0.2846551948898449	0.	0.6490625	-0.2884245735207028	0.
0.28498891930647896	0.	0.6492492378048781	-0.2884245732190042	0.
0.2858871072871855	0.	0.6498323170731707	-0.288634371143264	0.
0.2860318081084605	0.	0.6500095274390243	-0.28864715326249313	0.
0.2863642289140921	0.	0.6501962652439025	-0.2885788645058463	0.
0.2873315082779299	0.	0.6507926829268292	-0.28897655014282686	0.
0.28746969104419245	0.	0.6509756097560976	-0.28902797932824803	0.
0.28770303741363584	0.	0.6511604420731707	-0.2889950526627191	0.
0.2885868856733151	0.	0.6519150152439024	-0.28961582705345945	0.
0.2887967670447139	0.	0.6520865091463415	-0.289615678006442	0.
0.29004301916308173	0.	0.6526829268292683	-0.2896764812328466	0.
0.290229435536436	0.	0.652875381097561	-0.28955750323874985	0.
0.2913648807195933	0.	0.6536509146341464	-0.29036903350635296	0.
0.29150306348585586	0.	0.6538376524390244	-0.2906125561849446	0.
0.29163733541911097	0.	0.654016768292683	-0.29062434960449013	0.
0.2927310650501891	0.	0.6546017530487804	-0.29119485330454775	0.
0.2929096597575284	0.	0.654796112804878	-0.2912372170012509	0.
0.29301655585973146	0.	0.6549752286585366	-0.29122087909911937	0.
0.29399817494459657	0.	0.6555506859756097	-0.29177949465086683	0.
0.2942028418719855	0.	0.6557450457317073	-0.2917887386403235	0.
0.29430713075218357	0.	0.655922256097561	-0.2917855096304554	0.
0.2931052014078999	0.	0.6567035060975609	-0.29250404258492135	0.
0.29148220570981626	0.	0.6568864329268292	-0.2925671105024852	0.
0.2928262286533699	0.	0.6574485518292682	-0.29269256861200804	0.
0.29363186025290056	0.	0.6576429115853659	-0.29272928287140915	0.
0.2960278972754531	0.	0.6583879573170731	-0.29314448586113645	0.
0.296623647503585	0.	0.65859375	-0.29298206433499946	0.
0.29699126580628343	0.	0.6587900152439025	-0.29369946252365603	0.
0.2980758701603442	0.	0.6593521341463415	-0.29375969927705525	0.
0.2984721679050972	0.	0.6595503048780488	-0.29384355470449725	0.
0.2987289792725851	0.	0.6597408536585365	-0.2937556847152789	0.
0.29982531612566815	0.	0.6603029725609757	-0.29375820885312376	0.
0.3002907052535524	0.	0.6605049542682927	-0.29401099100571537	0.
0.3005788032850998	0.	0.6607012195121951	-0.2940606004040119	0.
0.30187198539955684	0.	0.6614500762195121	-0.2935734927212827	0.
0.3021718159301265	0.	0.6616463414634146	-0.2938562093556919	0.
0.30302046669273897	0.	0.662202743902439	-0.2941428307507093	0.
0.3034949810976405	0.	0.662404725609756	-0.29419071785577594	0.
0.3036370746969105	0.	0.663155487804878	-0.29416589704527335	0.
0.30278972754530054	0.	0.6633498475609757	-0.29434864957765	0.
0.3027232433841742	0.	0.663548018292683	-0.2943470976051903	0.
0.3040933385477774	0.	0.6640987042682926	-0.2946701029870643	0.
0.3047738234910703	0.	0.6642968749999999	-0.29467199664888105	0.
0.30535653760917747	0.	0.6645026676829269	-0.2946719940795204	0.
0.30626124364489643	0.	0.6650609756097561	-0.2950988122614861	0.
0.30673054360578805	0.	0.6652515243902438	-0.2953925222125656	0.
0.3072363446747491	0.	0.665451600609756	-0.29540255696692086	0.
0.3085803676183027	0.	0.666219512195122	-0.29544648388362815	0.
0.30900273758310526	0.	0.666421493902439	-0.2954465583469084	0.
0.30945900143397215	0.	0.6669702743902439	-0.2957600657177217	0.
0.3098227089036632	0.	0.6671532012195122	-0.29600135287517393	0.
0.3111406596271673	0.	0.6679230182926829	-0.29593345626898687	0.
0.3115095815408683	0.	0.6681116615853658	-0.2960773502864029	0.
0.31195932733672277	0.	0.6683117378048781	-0.29607735063096113	0.
0.3125928822839265	0.	0.6688814786585365	-0.2961474895705081	0.
0.31290314170251604	0.	0.6690644054878048	-0.29622204184750106	0.
0.3133020466692739	0.	0.6692549542682927	-0.29619971212593593	0.
0.3141194107678269	0.	0.6698266006097562	-0.296105489540829	0.
0.31444661712944866	0.	0.6700076219512194	-0.296102493686884	0.
0.3148403076521966	0.	0.6702000762195122	-0.2962259958617675	0.
0.31596662755833665	0.	0.6709641768292683	-0.2968111418290054	0.
0.3163459783600574	0.	0.6711547256097561	-0.2968111421845222	0.
0.3174214574371008	0.	0.6717473323170732	-0.2969933362047547	0.
0.317662625472559	0.	0.6719321646341463	-0.2969988601214056	0.
0.3188202320427585	0.	0.6727019817073171	-0.2980074163161701	0.
0.3189753617520532	0.	0.6728772865853659	-0.29801608631998955	0.
0.31934037283274674	0.	0.6730621189024389	-0.29801651089221426	0.
0.3204940685699388	0.	0.6736547256097561	-0.2978800088758019	0.
0.3206948246643202	0.	0.6738376524390244	-0.29789351279648224	0.
0.32103245991396173	0.	0.6740243902439024	-0.2979939227228422	0.
0.3219658453917352	0.	0.6746112804878048	-0.2988587897540575	0.
0.3220870812149655	0.	0.6747884908536586	-0.29807302617680936	0.
0.3223790900795203	0.	0.6749714176829268	-0.2980198787286403	0.
0.3216699256941729	0.	0.6757412347560975	-0.29860544038214243	0.
0.322255247034285	0.	0.675920350609756	-0.2986971811936343	0.
0.32404640855168826	0.	0.6765015243902439	-0.2989339904253849	0.
0.3243397210272455	0.	0.6766882621951219	-0.2989031326210559	0.
0.32615434754269335	0.	0.677469512195122	-0.2993621367908569	0.
0.32634988919306485	0.	0.6776619664634146	-0.2993475133124793	0.
0.3265532525094512	0.	0.6778410823170731	-0.29934196749286673	0.
0.32778646851779436	0.	0.678422256097561	-0.2989202431763939	0.
0.32800156433320304	0.	0.6786128048780488	-0.29922560830019496	0.
0.3281788554295399	0.	0.6787938262195122	-0.29913981738936685	0.
0.3293755703298136	0.	0.6793654725609757	-0.2992608367773238	0.
0.3297066875244427	0.	0.6795636432926829	-0.29932380416535603	0.
0.3299048363968192	0.	0.6797484756097562	-0.2989712102541009	0.
0.33129970016946947	0.	0.680516387195122	-0.3005181934388357	0.
0.3314183287706949	0.	0.6806974085365853	-0.30048043049956386	0.
0.32979663668361364	0.	0.6812690548780488	-0.30080760098024123	0.
0.3304341024638248	0.	0.681467225609756	-0.3014096268617857	0.
0.3328966236475036	0.	0.682204649390244	-0.3013345241074258	0.
0.3334506583235563	0.	0.6824047256097562	-0.3013091420378632	0.
0.33377916829618043	0.	0.6825952743902439	-0.30148988684869304	0.
0.33521574762091	0.	0.6831669207317074	-0.30146919794008187	0.
0.3357085125798462	0.	0.683374618902439	-0.3015212214368881	0.
0.33597184200234653	0.	0.6835689786585366	-0.30127237175838645	0.
0.33689349498109766	0.	0.6841215701219513	-0.3015581669199266	0.
0.33735497327597447	0.	0.6843178353658536	-0.30155828900886933	0.
0.33765480380654417	0.	0.6845102896341463	-0.30141472540276043	0.
0.33925433450658327	0.	0.6852743902439025	-0.30155103918974746	0.
0.33950593143006136	0.	0.6854744664634146	-0.3015772974472969	0.
0.3402072741493939	0.	0.6860175304878049	-0.30177254021151717	0.
0.34070525355234005	0.	0.6862157012195121	-0.30197309868479943	0.
0.341918915395646	0.	0.6869759908536586	-0.3025365889061566	0.
0.3422969625863643	0.	0.687172256097561	-0.3025236052254926	0.
0.34264111589101814	0.	0.6873723323170732	-0.30289683210151586	0.
0.3432029722330857	0.	0.6879153963414634	-0.3034154869023927	0.
0.34365011080693525	0.	0.6881059451219512	-0.3030832157510352	0.
0.3441806804849433	0.	0.6883079268292682	-0.30344784628447535	0.
0.34518706817885547	0.	0.6888814786585367	-0.3038532498625838	0.
0.3456707078607744	0.	0.6890834603658537	-0.303670749835852	0.
0.34614000782166604	0.	0.6892873475609755	-0.3036563431243529	0.
0.3470733932994395	0.	0.6900266768292683	-0.3041667191453404	0.
0.347580497979403	0.	0.6902229420731708	-0.3040323822979231	0.
0.3479885282231782	0.	0.6904211128048781	-0.3040289589276842	0.
0.348903663146917	0.	0.6909813262195122	-0.30478877947761873	0.
0.34968061530439326	0.	0.6913795731707317	-0.3046190902635828	0.
0.35041845913179515	0.	0.6919226371951219	-0.30500139489322375	0.
0.3509581540868206	0.	0.6921208079268292	-0.30520316776994405	0.
0.351440490157737	0.	0.6923246951219512	-0.30520372247982214	0.
0.35229305175335685	0.	0.6928849085365854	-0.30569793254829125	0.
0.3527128144961544	0.	0.6930811737804878	-0.30501925097052096	0.
0.3536149133098684	0.	0.6938185975609756	-0.30605826574441597	0.
0.3540033893886065	0.	0.6940091463414634	-0.3063675462558208	0.
0.354395776300352	0.	0.6942111280487805	-0.3063675467923193	0.
0.35114848129318216	0.	0.6947903963414634	-0.3063804248568513	0.
0.3484434884630427	0.	0.6949866615853659	-0.306497001079771	0.
0.34791552600703957	0.	0.695186737804878	-0.30649699958952825	0.
0.3505136227349759	0.	0.6957393292682926	-0.30688876355044675	0.
0.35230999869638907	0.	0.6961185213414633	-0.30633959084592194	0.
0.3534076391604746	0.	0.6966996951219513	-0.30622899339900517	0.
0.3543175596402034	0.	0.696888338414634	-0.30557841765943056	0.
0.3553343762221354	0.	0.6970826981707318	-0.3058650092678461	0.
0.35728327467083826	0.	0.6976505335365852	-0.3058711338686958	0.
0.35792465128405687	0.	0.6978353658536585	-0.3066308651996417	0.
0.3602124885934038	0.	0.6986166158536585	-0.3061414804748559	0.
0.36062051883717905	0.	0.6987976371951219	-0.3061323290227884	0.
0.3611615174032069	0.	0.6989862804878049	-0.30597864501879435	0.
0.3623178203624039	0.	0.6995560213414633	-0.30570893352955697	0.
0.36264111589101816	0.	0.6997294207317073	-0.30634932767045153	0.
0.3631808108460436	0.	0.6999180640243902	-0.30636377433343814	0.
0.3639434232824925	0.	0.7005201981707317	-0.30644953203835196	0.
0.36176117846434624	0.	0.700889862804878	-0.30733092541143076	0.
0.3639095293964282	0.	0.7014748475609757	-0.3071420372003621	0.
0.3644700821274932	0.	0.7016520579268292	-0.30793584354888703	0.
0.36511928040672664	0.	0.7018387957317074	-0.30720446706099963	0.
0.3669039238691175	0.	0.7024333079268292	-0.3077498769486581	0.
0.3671815930126451	0.	0.7026124237804878	-0.3085885292098556	0.
0.369045756746187	0.	0.7033765243902439	-0.3083758843120017	0.
0.3692869247816452	0.	0.7035556402439025	-0.30818336538088775	0.
0.3697418850215096	0.	0.7037385670731707	-0.30802504792413	0.
0.3712736279494199	0.	0.7043387957317073	-0.30804071054650245	0.
0.3714274540477122	0.	0.7045236280487804	-0.308260843837695	0.
0.3717103376352497	0.	0.7047027439024389	-0.30813037910040125	0.
0.3729696258636423	0.	0.7052801067073171	-0.31002076149315094	0.
0.37341415721548693	0.	0.7056383384146341	-0.3101035370527536	0.
0.37508408290965983	0.	0.7062290396341463	-0.3112854590784238	0.
0.37536827010819973	0.	0.7064253048780488	-0.3108873589194999	0.
0.37558727675661585	0.	0.706608231707317	-0.3108873995930483	0.
0.376820492764959	0.	0.7071875	-0.31077812079356004	0.
0.37709294746447664	0.	0.707376143292683	-0.3107119754196868	0.
0.37891409203493687	0.	0.7081440548780488	-0.31013863552875987	0.
0.3792100117324991	0.	0.7083403201219511	-0.31049223132619336	0.
0.37932342588971457	0.	0.7085213414634146	-0.31100998978109445	0.
0.3806400730022162	0.	0.7090929878048781	-0.31083178899628117	0.
0.38097770825185767	0.	0.7092873475609756	-0.3108251312218891	0.
0.3811080693521054	0.	0.7094702743902438	-0.3108251412585987	0.
0.3824195020205971	0.	0.710047637195122	-0.311078614172178	0.
0.3829722330856473	0.	0.710438262195122	-0.3114312896173693	0.
0.3839655846695347	0.	0.7109851371951219	-0.3118583150666099	0.
0.38446877851649075	0.	0.7111852134146341	-0.3125207640965895	0.
0.3847425368270109	0.	0.7113738567073171	-0.31252503828081074	0.
0.3860057358884109	0.	0.7119302591463414	-0.3125511813931195	0.
0.3865610741754661	0.	0.7121360518292683	-0.31333524400773805	0.
0.38786077434493554	0.	0.7128925304878048	-0.3142174662140926	0.
0.388397862077956	0.	0.713094512195122	-0.31417500944446775	0.
0.38873810454960245	0.	0.7132907774390245	-0.31432858062745095	0.
0.3897197236344675	0.	0.7138509908536584	-0.31428905046984257	0.
0.39023725720245084	0.	0.7140529725609757	-0.31420643912527924	0.
0.3905044974579586	0.	0.7142511432926829	-0.3139340441952733	0.
0.38820362403858694	0.	0.7147865853658536	-0.31480293471264875	0.
0.38986181723373753	0.	0.7151867378048781	-0.314581140383331	0.
0.38983444140268547	0.	0.7157469512195122	-0.3149818508226967	0.
0.39019945248337906	0.	0.7159489329268293	-0.314887881995397	0.
0.3909829226958676	0.	0.7161528201219513	-0.31484525414173525	0.
5.232177894048398e-6	0.	0.	0.	0.
-0.000023544800523217786	0.	1.9054878048780488e-6	-0.00007188088028805021	0.
0.0008580771746239372	0.	0.0002572408536585366	0.0005708297242980516	0.
0.001173315892740353	0.	0.0004878048780487805	-0.00044432877768915983	0.
0.0014637017658600392	0.	0.0007145579268292683	0.000525611654738031	0.
0.0022158273381294963	0.	0.0012538109756097561	0.000696885289662959	0.
0.0023152387181164156	0.	0.001442454268292683	0.0007268967346434893	0.
0.002409417920209287	0.	0.0016330030487804877	0.0005051449831592912	0.
0.002945716154349248	0.	0.002160823170731707	-0.000054959023431561426	0.
0.003062132112491825	0.	0.002351371951219512	-0.000056244041143037936	0.
0.0031654676258992803	0.	0.0025476371951219513	0.0004348483642521441	0.
0.0035356442119032043	0.	0.003098323170731707	0.0001628498906796264	0.
0.0035866579463701763	0.	0.00329077743902439	0.0002878876205246904	0.
0.0036520601700457817	0.	0.0034908536585365854	-0.0003375116556423454	0.
0.003959450621321125	0.	0.004051067073170732	-0.00008960909336633143	0.
0.004077174623937214	0.	0.004241615853658536	-0.00009999334630121603	0.
0.004167429692609548	0.	0.004441692073170731	0.0002977661697109859	0.
0.00439895356442119	0.	0.005011432926829268	0.0007748890235846484	0.
0.004472204054937867	0.	0.0052000762195121945	0.0006684373847553801	0.
0.00452321778940484	0.	0.005396341463414634	0.0006874880891706145	0.
0.004712884238064094	0.	0.005956554878048781	0.00023217887194851134	0.
0.004896010464355788	0.	0.00633765243902439	-0.00019212137635875662	0.
0.005029431000654022	0.	0.006916920731707317	0.00005597868747752507	0.
0.005118378024852844	0.	0.007103658536585366	-0.0005683548896820472	0.
0.005304120340091563	0.	0.00787157012195122	-0.00020421199585316711	0.
0.0054270765206017	0.	0.008050685975609756	-0.0005219227069112339	0.
0.005499018966644865	0.	0.008239329268292683	-0.00041437272440264994	0.
0.005599738391105297	0.	0.008822408536585367	-0.0005660223782714798	0.
0.005675604970568999	0.	0.009001524390243902	-0.0005585174373458226	0.
0.005693917593198169	0.	0.009190167682926829	-0.0011841575826772909	0.
0.005826030085022891	0.	0.009773246951219512	-0.0006311028964424086	0.
0.0059228253760627856	0.	0.009956173780487803	-0.0006532538882253662	0.
0.005989535644211902	0.	0.010146722560975608	-0.0007707300097072047	0.
0.006078482668410726	0.	0.010743140243902438	-0.0005158935601139831	0.
0.006172661870503597	0.	0.010924161585365855	-0.0005158738636580115	0.
0.0062197514715500325	0.	0.011110899390243902	-0.0005188814983952398	0.
0.006298234139960758	0.	0.01168826219512195	-0.0011697622411099636	0.
0.006384565075212557	0.	0.01186547256097561	-0.0011705208561266992	0.
0.006481360366252452	0.	0.012048399390243901	-0.0015579197533733954	0.
0.006671026814911707	0.	0.013008765243902438	-0.001785095295389673	0.
0.006754741661216481	0.	0.013597560975609756	-0.0020166332728423146	0.
0.006805755395683453	0.	0.013778582317073169	-0.002285802223082465	0.
0.0068973185088293	0.	0.013957698170731708	-0.001944404436717245	0.
0.006984957488554611	0.	0.014548399390243901	-0.0025168681190401144	0.
0.007005886200130804	0.	0.014729420731707316	-0.0022885060254540547	0.
0.007110529758011771	0.	0.014904725609756097	-0.0022835732767410707	0.
0.007192936559843035	0.	0.015485899390243902	-0.002273547346239863	0.
0.007217789404839764	0.	0.01568025914634146	-0.002293375731237289	0.
0.007336821451929365	0.	0.015861280487804878	-0.0021601314155072922	0.
0.007404839764551995	0.	0.01645579268292683	-0.002571516677058222	0.
0.007429692609548724	0.	0.01664824695121951	-0.002546775245722999	0.
0.007502943100065402	0.	0.016827362804878048	-0.0025546629614774164	0.
[truncated: 12,484 more rows]
