# Supplementary material for: Programming mechanics in knitted materials, stitch by stitch
Source: Nat Commun. 2024 Mar 23;15:2622. doi: 10.1038/s41467-024-46498-z (PMC10960873; doi:10.1038/s41467-024-46498-z)
Supplement: Supplementary file 3 — Source Data [file 41467_2024_46498_MOESM3_ESM.zip › SourceData/Source Data for Supplementary Information/TableS19data/gloveprototype_stockinettesmallv1]

0.000025995125913891148	0.	0.	0.	0.
0.00007961007311129164	0.	2.157497303128371e-6	-0.0007799939898252124	0.
0.0021982128350934204	0.	0.00026968716289104636	0.0009395048809292679	0.
0.0033387489845653944	0.	0.0005156418554476806	0.0009107060979194439	0.
0.004290820471161657	0.	0.0007702265372168285	-0.0015188159843322023	0.
0.006297319252640131	0.	0.0014110032362459545	-0.00005890740343944786	0.
0.007034930950446792	0.	0.0016008629989212513	-0.00009879230761751646	0.
0.007610073111291633	0.	0.0018058252427184463	-0.0013080551840805343	0.
0.008960194963444355	0.	0.002448759439050701	-0.00005831539915258702	0.
0.009367993501218523	0.	0.0026429341963322543	-0.00008663887498344326	0.
0.009805036555645819	0.	0.002839266450916936	-0.0027248944913633795	0.
0.010752233956133226	0.	0.0035102481121898595	-0.001771329013928032	0.
0.011236393176279448	0.	0.0037216828478964397	-0.001668478493684488	0.
0.011697806661251016	0.	0.003926645091693635	-0.0020708007125774053	0.
0.012609260763606826	0.	0.004591154261057173	-0.0009815919346352368	0.
0.01292120227457352	0.	0.004798274002157496	-0.0018432503659471474	0.
0.01329813160032494	0.	0.005001078748651564	-0.001839450622771244	0.
0.014017871649065802	0.	0.005672060409924487	-0.0024690837205258004	0.
0.014243704305442731	0.	0.005889967637540453	-0.002700427994395827	0.
0.014640129975629572	0.	0.006094929881337648	-0.0035411751523376266	0.
0.015497969130787978	0.	0.006746494066882415	-0.003039865531342326	0.
0.011697806661251016	0.	0.003926645091693635	-0.003609099492150986	0.
0.016646628757108043	0.	0.00782740021574973	-0.004772418573605894	0.
0.016800974817221773	0.	0.008053937432578208	-0.0047427596242993145	0.
0.017839155158407803	0.	0.008895361380798274	-0.004021853820887108	0.
0.01800974817221771	0.	0.009113268608414238	-0.004765904617398647	0.
0.018180341186027623	0.	0.009316073354908305	-0.005269952999606493	0.
0.018862713241267266	0.	0.00995900755124056	-0.0063089414112134125	0.
0.019018683996750614	0.	0.010192017259978424	-0.006322783013600825	0.
0.019210398050365556	0.	0.01040992448759439	-0.006129541446077225	0.
0.020000000000000004	0.	0.011048543689320388	-0.0069883664759001676	0.
0.020168968318440297	0.	0.011275080906148866	-0.006937318661924718	0.
0.020277822908204714	0.	0.01149298813376483	-0.006924837155092381	0.
0.020934199837530466	0.	0.01213160733549083	-0.007160713287791082	0.
0.02109179528838343	0.	0.012364617044228695	-0.006500149369289637	0.
0.02120877335499594	0.	0.01258252427184466	-0.0075259603267717875	0.
0.02193176279447604	0.	0.013203883495145629	-0.00722404797000903	0.
0.02210235580828595	0.	0.01342826321467098	-0.007932504225392248	0.
0.022230706742485788	0.	0.013648327939590076	-0.007578055933606122	0.
0.023060926076360684	0.	0.014742179072276158	-0.006533989929886618	0.
0.023683184402924454	0.	0.015359223300970871	-0.008325951104407425	0.
0.02389601949634444	0.	0.015574973031283709	-0.008606256293209099	0.
0.02404061738424046	0.	0.015795037756202803	-0.008535287531345833	0.
0.02455239642567019	0.	0.01642071197411003	-0.008623543934607845	0.
0.02476848090982941	0.	0.016642934196332254	-0.008249243345099307	0.
0.02492282696994314	0.	0.016878101402373245	-0.008243040458936526	0.
0.02543623070674249	0.	0.017514563106796114	-0.0091256415314446	0.
0.025623070674248582	0.	0.017732470334412078	-0.009084969893273368	0.
0.025792038992688872	0.	0.017961165048543688	-0.007926044307345035	0.
0.026269699431356625	0.	0.018601941747572813	-0.007949846971026938	0.
0.026430544272948827	0.	0.018826321467098166	-0.007926554148203278	0.
0.026607636068237208	0.	0.019052858683926643	-0.008109787751746785	0.
0.027506092607636073	0.	0.020107874865156417	-0.01010303169068509	0.
0.027935012185215276	0.	0.020755124056094927	-0.010061959774036438	0.
0.02811860276198213	0.	0.02097303128371089	-0.010090180042230695	0.
0.02828269699431357	0.	0.0212017259978425	-0.010647375338647855	0.
0.028682372055239647	0.	0.02183603020496224	-0.010869407567361683	0.
0.028911454102355814	0.	0.022043149946062567	-0.011423995897432837	0.
0.029104792851340378	0.	0.02226321467098166	-0.011250136133539248	0.
0.029458976441917143	0.	0.022906148867313916	-0.012753897783153986	0.
0.029660438667749797	0.	0.023111111111111107	-0.012650677191348105	0.
0.029855402112103982	0.	0.023331175836030203	-0.012432465190672667	0.
0.030670999187652318	0.	0.024414239482200645	-0.013042616132974723	0.
0.03105442729488221	0.	0.02508522114347357	-0.012916928017461698	0.
0.03126563769293258	0.	0.02529018338727076	-0.012923374268002191	0.
0.03142648253452478	0.	0.0255059331175836	-0.013526170977519056	0.
0.03183753046303819	0.	0.026161812297734625	-0.01418149995154053	0.
0.03205036555645817	0.	0.026360302049622437	-0.014169765208668191	0.
0.03222745735174655	0.	0.026571736785329016	-0.014614977771273784	0.
0.03241592201462226	0.	0.026796116504854365	-0.014046094220907194	0.
0.03282047116165719	0.	0.027447680690399136	-0.01406866807515354	0.
0.03299268887083672	0.	0.027659115426105715	-0.013705097673745333	0.
0.03319090170593014	0.	0.027881337648327936	-0.013705093100152485	0.
0.033580828594638505	0.	0.02852642934196332	-0.01372326064647237	0.
0.03377741673436231	0.	0.028733549083063647	-0.013729115749102079	0.
0.03393338748984566	0.	0.02895145631067961	-0.013906797563316772	0.
0.034516653127538585	0.	0.029805825242718444	-0.01474854670317041	0.
0.03467262388302194	0.	0.030023732470334408	-0.014751344516759714	0.
0.03504142973192527	0.	0.030679611650485432	-0.016072251089570513	0.
0.03528838342810724	0.	0.03088457389428263	-0.01609697307082575	0.
0.035473598700243705	0.	0.03110463861920172	-0.015843019854110338	0.
0.03579691307879773	0.	0.03178425026968716	-0.016069524609587032	0.
0.03598212835093421	0.	0.031989212513484355	-0.016371776868372094	0.
0.03612022745735175	0.	0.032198489751887806	-0.016335573833834743	0.
0.03654589764419172	0.	0.03284789644012945	-0.015759623516970352	0.
0.03673761169780667	0.	0.03305070118662352	-0.016837941654212867	0.
0.03691957757920391	0.	0.03326213592233009	-0.016837934834370905	0.
0.03730950446791227	0.	0.0339395900755124	-0.016733218729905033	0.
0.037468724614134856	0.	0.03414239482200647	-0.01801674854236546	0.
0.037655564581640946	0.	0.03434735706580366	-0.01801674776726672	0.
0.038409423233143794	0.	0.035421790722761595	-0.019311354068128752	0.
0.03880259951259139	0.	0.03609061488673139	-0.020061572319412926	0.
0.038919577579203904	0.	0.036295577130528583	-0.020164367479840125	0.
0.03913566206336312	0.	0.03649622437971952	-0.02016771148601553	0.
0.03962144597887896	0.	0.0371564185544768	-0.019022840554118084	0.
0.03972217709179529	0.	0.03737001078748651	-0.01899130298473949	0.
0.03991876523151909	0.	0.03757497303128371	-0.01989807859933759	0.
0.04037530463038181	0.	0.03825242718446602	-0.01995364396871228	0.
0.040454914703493106	0.	0.03846817691477885	-0.02003098054139777	0.
0.040604386677497974	0.	0.03867098166127292	-0.020135407128093297	0.
0.04109666937449229	0.	0.03932038834951456	-0.02109016426319754	0.
0.04118927701056053	0.	0.039538295577130525	-0.02083712457401868	0.
0.041343623070674254	0.	0.039741100323624594	-0.020837915215263316	0.
0.04206011372867588	0.	0.04082847896440129	-0.021890910404353613	0.
0.042614134849715685	0.	0.041473570658036675	-0.021807188192507397	0.
0.042740861088545905	0.	0.04169795037756203	-0.02153654327067749	0.
0.04284321689683185	0.	0.04190722761596547	-0.021536719314810483	0.
0.04333712428919578	0.	0.04255231930960086	-0.02243231898238938	0.
0.04353371242891958	0.	0.04298813376483279	-0.022599816882995345	0.
0.044069861900893584	0.	0.04360733549083063	-0.021423583315367888	0.
0.04421445978878961	0.	0.04383603020496224	-0.022402750528879193	0.
0.0443476848090983	0.	0.04405609492988133	-0.022416117553780052	0.
0.0448659626320065	0.	0.04470550161812297	-0.025594660745580738	0.
0.044995938261575955	0.	0.04493635382955771	-0.025541149762995843	0.
0.04509017059301382	0.	0.04515426105717368	-0.02557711762318079	0.
0.0455710804224208	0.	0.0457799352750809	-0.02633766865205857	0.
0.04572542648253453	0.	0.046002157497303124	-0.026391120277828563	0.
0.04582290820471162	0.	0.04622653721682847	-0.026781028874184976	0.
0.0463476848090983	0.	0.046858683926645085	-0.027349242021262803	0.
0.04650203086921203	0.	0.047087378640776695	-0.027350626307332728	0.
0.04658489033306256	0.	0.04731391585760517	-0.02721096717841233	0.
0.04705767668562145	0.	0.047930960086299886	-0.027355511648809998	0.
0.047371242891957765	0.	0.04838619201725998	-0.02822819979136285	0.
0.04796750609260764	0.	0.049242718446601934	-0.028348409582028687	0.
0.048063363119415115	0.	0.049467098166127293	-0.028166402214906437	0.
0.04848578391551585	0.	0.05007551240560949	-0.029458686497374032	0.
0.04868399675060927	0.	0.0502891046386192	-0.02944052849755264	0.
0.0488659626320065	0.	0.0505177993527508	-0.029449432928227045	0.
0.04931762794476036	0.	0.051173678532901834	-0.029168793022077866	0.
0.04945247766043868	0.	0.05139374325782092	-0.029295822773313444	0.
0.049597075548334695	0.	0.0516202804746494	-0.02931886529060249	0.
0.050025995125913894	0.	0.05225026968716289	-0.029075792967503466	0.
0.050178716490658005	0.	0.05246601941747572	-0.029080410790085793	0.
0.050362307067424866	0.	0.052690399137001076	-0.029327530948030252	0.
0.05074411047928514	0.	0.05333980582524272	-0.030128908991270607	0.
0.05111779041429733	0.	0.05377777777777777	-0.030455018534363238	0.
0.05168805848903331	0.	0.05462135922330096	-0.03093892543974286	0.
0.0519008935824533	0.	0.05484358144552318	-0.03095005628296994	0.
0.05226969943135663	0.	0.05550377562028047	-0.031155530732985718	0.
0.05246791226645005	0.	0.05571305285868392	-0.03125471026358151	0.
0.052622258326563774	0.	0.055930960086299886	-0.032175610092801864	0.
0.052995938261575955	0.	0.05656094929881337	-0.03195314361166872	0.
0.053194151096669376	0.	0.05676159654800431	-0.03197315521009164	0.
0.05336474411047929	0.	0.05697950377562028	-0.03231857479167868	0.
0.053775792038992694	0.	0.05765480043149945	-0.032244311425473515	0.
0.0539545085296507	0.	0.057861920172599786	-0.03227406687012024	0.
0.05413160032493908	0.	0.05807766990291262	-0.03315875481787427	0.
0.05451177904142974	0.	0.0587378640776699	-0.033174589451108925	0.
0.05489033306255078	0.	0.05915857605177993	-0.033167876418040074	0.
0.05543298131600326	0.	0.060034519956850045	-0.033820591454096154	0.
0.05565231519090171	0.	0.060239482200647246	-0.033761285069143464	0.
0.05609260763606824	0.	0.060897518878101395	-0.03421005341268936	0.
0.05625995125913892	0.	0.06109816612729234	-0.03430390264931002	0.
0.05648740861088546	0.	0.06130528586839266	-0.0342201040319041	0.
0.056895207148659636	0.	0.06199137001078748	-0.03538335094996263	0.
0.057015434606011384	0.	0.0621984897518878	-0.035440687178008884	0.
0.057181153533712434	0.	0.062401294498381873	-0.03540992094445247	0.
0.057597075548334695	0.	0.06305070118662351	-0.03626928006988706	0.
0.05770105605199025	0.	0.06325566343042072	-0.036266855572063245	0.
0.057876523151909026	0.	0.06345631067961165	-0.03660583793178262	0.
0.05844029244516654	0.	0.06412729234088457	-0.03635501247860981	0.
0.05867587327376118	0.	0.06455231930960086	-0.0362042996474632	0.
0.059281884646628764	0.	0.06542826321467098	-0.03684588382246033	0.
0.05999350121852154	0.	0.06629557713052858	-0.037762588951883176	0.
0.06009910641754672	0.	0.06651564185544769	-0.03766618511696273	0.
0.06022095857026808	0.	0.06671628910463862	-0.03768504901400553	0.
0.060809098294069865	0.	0.06736138079827399	-0.03752290902752064	0.
0.060901705930138106	0.	0.06758360302049622	-0.03775677262089624	0.
0.06102518277822909	0.	0.06778856526429342	-0.03813419163149121	0.
0.061639317627944765	0.	0.06844660194174756	-0.038046509074104076	0.
0.061701056051990257	0.	0.0686774541531823	-0.038129040703713084	0.
0.061761169780666134	0.	0.06888457389428262	-0.03803377597435675	0.
0.06234281072298945	0.	0.06951672060409925	-0.03814941029583729	0.
0.06254752233956135	0.	0.06994822006472491	-0.038748845671252384	0.
0.06330300568643381	0.	0.07081553398058252	-0.03963274731536461	0.
0.06392201462225834	0.	0.07166990291262135	-0.03961704084157577	0.
0.06409585702680748	0.	0.0718942826321467	-0.0396227654450038	0.
0.0642225832656377	0.	0.07211650485436892	-0.03965862363241187	0.
0.06470349309504468	0.	0.07275512405609492	-0.03952249596829502	0.
0.06490170593013811	0.	0.0729816612729234	-0.0395379519714093	0.
0.06501868399675062	0.	0.07320388349514562	-0.039618490540739425	0.
0.06551096669374493	0.	0.07382092772384034	-0.04022059424950741	0.
0.06571567831031683	0.	0.07404746494066883	-0.04022206663195028	0.
0.0658472786352559	0.	0.0742740021574973	-0.04021587350641452	0.
0.0663476848090983	0.	0.07491046386192017	-0.04024475850426915	0.
0.0666612510154346	0.	0.07536569579288024	-0.04024325528187144	0.
0.06729975629569455	0.	0.07620064724919093	-0.04087660401988506	0.
0.06791551584077986	0.	0.07704854368932039	-0.042057494084460606	0.
0.0681332250203087	0.	0.07726860841423948	-0.04232322037640636	0.
0.06833143785540212	0.	0.07749946062567421	-0.042360592761345246	0.
0.06869861900893583	0.	0.07813592233009709	-0.04249098185020183	0.
0.06890820471161657	0.	0.07835382955771304	-0.0424595329117369	0.
0.06915678310316815	0.	0.07858252427184466	-0.04286010921027792	0.
0.06955808285946385	0.	0.07922761596548004	-0.04242265823668725	0.
0.06976116978066614	0.	0.07944336569579287	-0.042482000459497224	0.
0.06994638505280261	0.	0.07966990291262135	-0.04297088166898736	0.
0.07076523151909017	0.	0.08073570658036677	-0.04372506553006514	0.
0.07141348497156784	0.	0.08159439050701185	-0.044067236065874905	0.
0.07174329813160034	0.	0.08204530744336569	-0.043108563883578636	0.
0.07215272136474411	0.	0.08266666666666665	-0.043129653941172144	0.
0.07238180341186028	0.	0.08288457389428262	-0.043210094970305986	0.
0.0725523964256702	0.	0.08311326860841424	-0.04319324782989171	0.
0.07298943948009748	0.	0.08374541531823085	-0.04362628562107084	0.
0.07317627944760358	0.	0.08396116504854369	-0.04365925753869185	0.
0.0734102355808286	0.	0.08418338727076591	-0.04495503717279497	0.
0.07384565393988629	0.	0.08481984897518878	-0.045342643891968966	0.
0.07407311129163283	0.	0.08503991370010787	-0.04537309366847319	0.
0.07427132412672624	0.	0.0852707659115426	-0.045620723974209756	0.
0.07470674248578393	0.	0.08591801510248111	-0.047665679929413174	0.
0.07511291632818846	0.	0.08635598705501618	-0.04759668782655672	0.
0.07571242891957759	0.	0.08719956850053937	-0.04803405525394821	0.
0.07590414297319253	0.	0.08742179072276159	-0.048009916502369604	0.
0.07625345247766044	0.	0.08807982740021573	-0.04845484909404114	0.
0.07643866774979692	0.	0.08828478964401293	-0.04951060792788746	0.
0.07664662875710805	0.	0.08850485436893203	-0.049419827884767537	0.
0.07709179528838343	0.	0.08915210355987055	-0.049857537925462866	0.
0.07734362307067426	0.	0.08935706580366774	-0.0507798325225082	0.
0.07756620633631196	0.	0.0895749730312837	-0.050814937222393705	0.
0.07801137286758733	0.	0.090235167206041	-0.05153128139517959	0.
0.07821608448415922	0.	0.09043365695792879	-0.05149584991521357	0.
0.07843379366368808	0.	0.09064293419633224	-0.05153886066258957	0.
0.07891307879772544	0.	0.09130744336569578	-0.051866833901843976	0.
0.07934687246141349	0.	0.09173031283710893	-0.052076807273492745	0.
0.07994800974817222	0.	0.09261057173678533	-0.05213502803647887	0.
0.08015597075548336	0.	0.09281553398058251	-0.052499710206816846	0.
0.08063525588952072	0.	0.09347357065803666	-0.052839876734303716	0.
0.08079935012185217	0.	0.09367637540453073	-0.05273250291344221	0.
0.08103005686433795	0.	0.09388565264293419	-0.05273156106108739	0.
0.08156458164094232	0.	0.09456094929881337	-0.05314819181536564	0.
0.08165718927701057	0.	0.0947680690399137	-0.053146293662641585	0.
0.0818830219333875	0.	0.09497303128371089	-0.05311506881046405	0.
0.08242404549147035	0.	0.09563754045307443	-0.052848239421411494	0.
0.08255402112103981	0.	0.09584681769147788	-0.053496433955879094	0.
0.0827749796913079	0.	0.0960539374325782	-0.05348434082980439	0.
0.08331600324939074	0.	0.09671628910463861	-0.05328139749980799	0.
0.08354508529650691	0.	0.09711758360302049	-0.05435383260034638	0.
0.08434768480909831	0.	0.09799352750809061	-0.05430832193835523	0.
0.08451990251827785	0.	0.09820064724919092	-0.054305584459894606	0.
0.08515190901705931	0.	0.09888025889967636	-0.0545923759963313	0.
0.08523801787164909	0.	0.09910032362459546	-0.05457612383472383	0.
0.08532900081234769	0.	0.09930097087378639	-0.054136907312555785	0.
0.0859902518277823	0.	0.09994390507011865	-0.05492265514788464	0.
0.0861056051990252	0.	0.10016828478964401	-0.054906124554116344	0.
0.08624695369618199	0.	0.10037756202804746	-0.05647838833492616	0.
0.08695532087733551	0.	0.10102481121898597	-0.05656097940648351	0.
0.08706255077173031	0.	0.10125134843581444	-0.056511351907834385	0.
0.08715678310316816	0.	0.10145846817691477	-0.05659003533010305	0.
0.0878472786352559	0.	0.10209708737864076	-0.05681900751241549	0.
0.08810722989439482	0.	0.1025415318230852	-0.05678398961946604	0.
0.08887246141348498	0.	0.10340453074433656	-0.05708746729619692	0.
0.08897644191714055	0.	0.10361596548004313	-0.05707615639175852	0.
0.08962632006498782	0.	0.10422869471413161	-0.05727750976448954	0.
0.08987164906580017	0.	0.10445954692556635	-0.057161277031051824	0.
0.09000649878147848	0.	0.1046860841423948	-0.05754511904929836	0.
0.0905800162469537	0.	0.10533333333333332	-0.05793711783006281	0.
0.09078635255889522	0.	0.10555987055016179	-0.0580240211396561	0.
0.09088220958570269	0.	0.10578425026968716	-0.05826834937494637	0.
0.09142648253452479	0.	0.10640345199568499	-0.05866638006432163	0.
0.09169943135662065	0.	0.10662783171521034	-0.058742199497966316	0.
0.09186352558895208	0.	0.10685652642934196	-0.059316516008812735	0.
0.09236068237205525	0.	0.10748867313915857	-0.05834767957136704	0.
0.09278960194963445	0.	0.10793743257820927	-0.05770421371181333	0.
0.0935255889520715	0.	0.10877885652642934	-0.05849253409569024	0.
0.09371567831031682	0.	0.10900755124056094	-0.05983087765140605	0.
0.09422583265637693	0.	0.1096504854368932	-0.06034925129446667	0.
0.09444191714053617	0.	0.10986839266450915	-0.06086533748367084	0.
0.09460926076360683	0.	0.11009061488673137	-0.06097516033039322	0.
0.0951242891957758	0.	0.11069902912621357	-0.06088370842709331	0.
0.09539886271324129	0.	0.11091477885652642	-0.06101507468553585	0.
0.09567343623070676	0.	0.11114778856526428	-0.061005501173172785	0.
0.09613647441104795	0.	0.11179935275080904	-0.06125606838627112	0.
0.09631681559707556	0.	0.11201725997842502	-0.06163817441969903	0.
0.09657189277010561	0.	0.11223948220064724	-0.06234483221557323	0.
0.09703168155970757	0.	0.11287810140237324	-0.0626142783443643	0.
0.0975450852965069	0.	0.11331823085221142	-0.062128245058357304	0.
0.0981965881397238	0.	0.11417475728155338	-0.06275609952650237	0.
0.09841592201462226	0.	0.11439482200647248	-0.06285471518017863	0.
0.09889520714865964	0.	0.1150355987055016	-0.06308379489916707	0.
0.09914703493095046	0.	0.11524271844660193	-0.06315819642465943	0.
0.09942323314378555	0.	0.11546709816612727	-0.06287349413967323	0.
0.099910641754671	0.	0.11613160733549081	-0.06364151838665552	0.
0.10014459788789604	0.	0.11633656957928801	-0.06364845810657925	0.
0.10036230706742487	0.	0.11655447680690399	-0.06323996909620042	0.
0.10078960194963445	0.	0.11719956850053936	-0.06475203400506256	0.
0.10099756295694559	0.	0.11739805825242718	-0.06490055778833687	0.
0.10128675873273763	0.	0.11760949298813375	-0.064842292038245	0.
0.10191226645004063	0.	0.11828694714131606	-0.06487263348243877	0.
0.1022940698619009	0.	0.11870550161812296	-0.06543833253036163	0.
0.10302030869212024	0.	0.11956850053937432	-0.06509586282148828	0.
0.10331112916328189	0.	0.11977993527508089	-0.06475181765215501	0.
0.10381478472786354	0.	0.12045523193096007	-0.06493689880254805	0.
0.10393176279447605	0.	0.12065372168284788	-0.06550430800480314	0.
0.10419821283509344	0.	0.12085868392664507	-0.06551241659145546	0.
0.10482209585702683	0.	0.12151887810140236	-0.06560566195969998	0.
0.105017059301381	0.	0.1217259978425027	-0.06568750190945573	0.
0.10530463038180342	0.	0.12193743257820926	-0.06572660099433492	0.
0.105944760357433	0.	0.12261920172599783	-0.06588343594042163	0.
0.10603736799350123	0.	0.12282632146709815	-0.06590567500927957	0.
0.10621121039805038	0.	0.12302265372168283	-0.06593511901189547	0.
0.10688708367181154	0.	0.12367206040992447	-0.06607692583815744	0.
0.10725101543460602	0.	0.12408414239482199	-0.06653331631908138	0.
0.1081153533712429	0.	0.12497950377562027	-0.06648300095953312	0.
0.10823883021933388	0.	0.12518446601941746	-0.0675007070246731	0.
0.10895044679122666	0.	0.12583603020496223	-0.0675315679863465	0.
0.10910479285134038	0.	0.12605609492988132	-0.06754366665966868	0.
0.10926888708367183	0.	0.12626321467098164	-0.06751511335153355	0.
0.10996913078797727	0.	0.12692556634304206	-0.06776024614197383	0.
0.11010722989439481	0.	0.1271477885652643	-0.06811657253550105	0.
0.11019821283509343	0.	0.1273484358144552	-0.06816676826312423	0.
0.11096994313566207	0.	0.12798058252427183	-0.0682120696400393	0.
0.11117952883834283	0.	0.12820927723840345	-0.06816094525971764	0.
0.11131112916328191	0.	0.12842071197411004	-0.06816229226850391	0.
0.11209585702680748	0.	0.12907443365695792	-0.06872657896528937	0.
0.11236555645816411	0.	0.12951240560949298	-0.06853377547903286	0.
0.11322989439480098	0.	0.13036030204962243	-0.0696842131492481	0.
0.11338586515028434	0.	0.1305782092772384	-0.06954028400355415	0.
0.11412835093419986	0.	0.131210355987055	-0.06990684222486523	0.
0.11436718115353373	0.	0.1314390507011866	-0.06988630053914888	0.
0.1145069049553209	0.	0.13166127292340885	-0.06975907834609174	0.
0.11510966693744924	0.	0.13228910463861918	-0.07046007882396904	0.
0.11537611697806663	0.	0.1325177993527508	-0.07037112481073712	0.
0.11558570268074737	0.	0.13274217907227615	-0.06983008543459157	0.
0.11620796100731114	0.	0.13338079827400215	-0.07068344604322549	0.
0.11647278635255891	0.	0.13360733549083062	-0.07058454961233114	0.
0.11660601137286761	0.	0.13383171521035597	-0.07086389314577383	0.
0.11774979691307881	0.	0.1348996763754045	-0.07387696425042753	0.
0.11785865150284323	0.	0.13511758360302048	-0.07382176584149917	0.
0.11862713241267263	0.	0.1357583603020496	-0.07396213658946009	0.
0.11878797725426483	0.	0.13598921251348434	-0.07396686915815791	0.
0.11890495532087735	0.	0.1362049622437972	-0.07418799255770286	0.
0.11962794476035744	0.	0.13682632146709814	-0.07416012132625642	0.
0.11992526401299758	0.	0.13705285868392664	-0.07403138938143555	0.
0.12071649065800165	0.	0.13789644012944982	-0.07474375658950574	0.
0.12100893582453291	0.	0.13812297734627832	-0.07463287254865388	0.
0.12116328188464665	0.	0.13834735706580364	-0.07596255890716437	0.
0.12180828594638507	0.	0.138975188781014	-0.07594447801507324	0.
0.12211860276198214	0.	0.13920388349514562	-0.075946238639026	0.
0.12230706742485785	0.	0.1394368932038835	-0.07598035966127656	0.
0.12313728675873276	0.	0.14029126213592233	-0.07596432110569985	0.
0.12334524776604387	0.	0.14051348435814454	-0.07657521457528872	0.
0.1239268887083672	0.	0.1411326860841424	-0.07666330106982647	0.
0.12423558082859465	0.	0.1413549083063646	-0.07691649785067893	0.
0.12453290008123478	0.	0.14158791801510245	-0.07686704193730716	0.
0.12504792851340374	0.	0.14222437971952534	-0.07728021857280984	0.
0.12531600324939074	0.	0.14244012944983817	-0.0773274819326416	0.
0.12616571892770106	0.	0.14329449838187702	-0.07848123342393429	0.
0.12646303818034121	0.	0.1435145631067961	-0.07943841722655627	0.
0.12674898456539402	0.	0.14374110032362458	-0.07844124874404287	0.
0.12716328188464665	0.	0.14437108953613806	-0.07895648987931614	0.
0.12748984565393992	0.	0.1445803667745415	-0.07889337922648218	0.
0.12780341186027622	0.	0.14480043149946062	-0.08093959301722502	0.
0.1287132412672624	0.	0.14566343042071198	-0.08237287238468563	0.
0.12901218521527213	0.	0.14589212513484356	-0.08223781269853986	0.
0.12950609260763607	0.	0.14654584681769145	-0.0823028152062071	0.
0.12973354995938263	0.	0.14675080906148866	-0.08230281588545188	0.
0.1300178716490658	0.	0.14696871628910463	-0.08187780496282066	0.
0.13061088545897645	0.	0.14761596548004313	-0.08227644906741077	0.
0.1308903330625508	0.	0.14782308522114346	-0.08250719834824141	0.
0.13176116978066613	0.	0.14870550161812296	-0.08187081149202151	0.
0.13200974817221772	0.	0.14891046386192017	-0.08196095893817389	0.
0.13231194151096673	0.	0.14912405609492987	-0.0829028195114491	0.
0.13296831844029247	0.	0.14978425026968714	-0.08361639838470182	0.
0.13321202274573518	0.	0.14999137001078747	-0.08265311058411318	0.
0.1335093419983753	0.	0.15020711974110032	-0.08264726322866113	0.
0.13427944760357435	0.	0.15105717367853289	-0.0829641515861169	0.
0.13455402112103984	0.	0.1512621359223301	-0.08293152284338921	0.
0.13531437855402112	0.	0.15193527508090615	-0.08291592195781167	0.
0.13551096669374493	0.	0.15214023732470333	-0.08293255653021785	0.
0.13580503655564585	0.	0.15235382955771304	-0.0835787420064663	0.
0.1365329000812348	0.	0.15303128371089536	-0.08373424790510454	0.
0.13665475223395615	0.	0.15323408845738942	-0.08373603616272422	0.
0.13772542648253455	0.	0.15410355987055013	-0.08516234673088087	0.
0.13789601949634447	0.	0.1543128371089536	-0.0851645700849502	0.
0.13813972380178718	0.	0.15451995685005393	-0.08632789862809682	0.
0.13888708367181157	0.	0.15518446601941746	-0.08616557115889653	0.
0.13904955320877338	0.	0.1553937432578209	-0.0859784575525135	0.
0.1392835093419984	0.	0.15559439050701185	-0.08559638217779464	0.
0.14034118602761983	0.	0.15647896440129447	-0.08576050391915586	0.
0.14052152721364747	0.	0.15668176914778856	-0.08624091527958999	0.
0.14135824532900082	0.	0.1573398058252427	-0.08784184354801373	0.
0.14147522339561336	0.	0.1575512405609493	-0.08797576185727835	0.
0.14163119415109668	0.	0.1577497303128371	-0.08784140290358175	0.
0.1425800162469537	0.	0.15839482200647248	-0.08857072308855526	0.
0.14281072298943948	0.	0.15862351672060407	-0.08932642742908335	0.
0.14384077985377744	0.	0.15949946062567422	-0.08832720844821888	0.
0.1439707554833469	0.	0.15972384034519954	-0.08833556022941814	0.
0.14406173842404552	0.	0.15992880258899675	-0.08874357146933794	0.
0.1450056864337937	0.	0.1605652642934196	-0.0891298349783503	0.
0.14522664500406177	0.	0.1607918015102481	-0.0892057290808712	0.
0.14535012185215276	0.	0.1610053937432578	-0.08999543326219175	0.
0.14646791226645006	0.	0.16187486515641855	-0.08957996810675564	0.
0.14658001624695371	0.	0.1620862998921251	-0.09012039243634565	0.
0.14741510966693747	0.	0.16271628910463862	-0.09048865746976091	0.
0.14771730300568645	0.	0.1629449838187702	-0.09047892763771234	0.
0.14789277010560523	0.	0.16316720604099244	-0.09051606385667238	0.
0.14866125101543462	0.	0.16380582524271842	-0.09084328385810599	0.
0.14892120227457353	0.	0.16403236245954692	-0.09087551366369674	0.
0.14985215272136476	0.	0.1648543689320388	-0.09209249037739067	0.
0.15025182778229082	0.	0.16508522114347354	-0.0923535732470248	0.
0.15047928513403738	0.	0.16531607335490828	-0.09149598926144624	0.
0.15106417546709994	0.	0.16595900755124054	-0.09302995131814662	0.
0.1513631194151097	0.	0.16618122977346275	-0.09265606619974225	0.
0.1515629569455727	0.	0.16640560949298813	-0.09266581391753693	0.
0.152748984565394	0.	0.16725350593311758	-0.09268161371302605	0.
0.15301705930138101	0.	0.16748651564185543	-0.09272400126891885	0.
0.15359870024370434	0.	0.1681165048543689	-0.09310652397517374	0.
0.1539073923639318	0.	0.16833225458468176	-0.0935219114289645	0.
0.15420146222583267	0.	0.16855879180151023	-0.09368043188174095	0.
0.15490495532087734	0.	0.16918230852211433	-0.0940442929173445	0.
0.15529163281884648	0.	0.16940668824163968	-0.09399913630736217	0.
0.1560422420796101	0.	0.17027400215749727	-0.09500992596623824	0.
0.156659626320065	0.	0.1707076591154261	-0.09538461136047614	0.
0.1572948822095857	0.	0.1713311758360302	-0.09528049620423984	0.
0.15765556458164096	0.	0.1715447680690399	-0.09523907893388911	0.
0.15808935824532902	0.	0.17177346278317152	-0.09580971192426345	0.
0.15869861900893584	0.	0.1724271844660194	-0.09652231192335477	0.
0.15900243704305445	0.	0.17263861920172596	-0.0965027480076235	0.
0.15997562956945577	0.	0.1735080906148867	-0.0963231123296374	0.
0.16031519090170596	0.	0.1737195253505933	-0.09637378055921007	0.
0.16066450040617386	0.	0.17394390507011867	-0.09638639307002808	0.
0.16149147034930952	0.	0.1747918015102481	-0.09597804352167434	0.
0.16184240454914706	0.	0.17500755124056092	-0.09593918057100777	0.
0.16264987814784732	0.	0.17566774541531824	-0.09659533638626697	0.
0.16292445166531278	0.	0.17587270765911542	-0.09654288972453523	0.
0.16325426482534525	0.	0.17609061488673136	-0.09686668620498623	0.
0.16396750609260766	0.	0.17675512405609492	-0.09790378676015789	0.
0.1641933387489846	0.	0.17695792880258898	-0.09799862998256595	0.
0.1645166531275386	0.	0.17716936353829557	-0.09810003026515066	0.
0.16530787977254266	0.	0.1778252427184466	-0.098148809831702	0.
0.16553208773354997	0.	0.1780237324703344	-0.09818018248208077	0.
0.16676198212835097	0.	0.17891046386192017	-0.0985688082908384	0.
0.166927701056052	0.	0.17911326860841423	-0.09861396086586723	0.
0.1672412672623883	0.	0.17932470334412082	-0.09790413415802746	0.
0.1682989439480098	0.	0.1801984897518878	-0.097729861880737	0.
0.16861900893582457	0.	0.18040776699029126	-0.09772186118013641	0.
0.1695093419983753	0.	0.18108090614886732	-0.09876404847010821	0.
0.16966368805848905	0.	0.18128586839266447	-0.09875487448845013	0.
0.16991389114541025	0.	0.18148651564185542	-0.09873640535632401	0.
0.17090008123476852	0.	0.18215102481121898	-0.09975553346834982	0.
0.1710544272948822	0.	0.18236030204962245	-0.09948490325732327	0.
0.17131762794476038	0.	0.18256526429341963	-0.09947941927669217	0.
0.17229894394800976	0.	0.18323840345199566	-0.09974629754145506	0.
0.1724272948822096	0.	0.18344983818770225	-0.09965623252376689	0.
0.17359057676685624	0.	0.1842998921251348	-0.10108999621416402	0.
0.17381640942323315	0.	0.1845156418554477	-0.10112283781116628	0.
0.17399512591389119	0.	0.18472060409924485	-0.10042193243733082	0.
0.17529488220958572	0.	0.18559654800431497	-0.10180015629223929	0.
0.1754459788789602	0.	0.1858036677454153	-0.10201471738892263	0.
0.17651340373679936	0.	0.1864530744336569	-0.102387977615945	0.
0.17676848090982944	0.	0.18668176914778853	-0.1023879788068875	0.
0.17692932575142165	0.	0.18689536138079824	-0.10281257209562708	0.
0.1779268887083672	0.	0.18754908306364615	-0.10270741324425146	0.
0.17815434606011377	0.	0.18777777777777777	-0.10271988100117287	0.
0.17824532900081236	0.	0.18798274002157495	-0.10270375370342476	0.
0.1795613322502031	0.	0.18883926645091695	-0.10354541785362642	0.
0.17998700243704308	0.	0.18926213592233007	-0.1040153107923985	0.
0.18098294069861903	0.	0.18992664509169363	-0.10390086791994539	0.
0.18113728675873275	0.	0.19013807982740022	-0.10393640126804723	0.
0.18131600324939076	0.	0.19033656957928802	-0.10509376661441011	0.
0.182446791226645	0.	0.1909902912621359	-0.10516987889829642	0.
0.18267262388302194	0.	0.19121035598705502	-0.10516944545087538	0.
0.18281559707554834	0.	0.1914153182308522	-0.10485281527810307	0.
0.18384565393988628	0.	0.19205825242718444	-0.1056841527083911	0.
0.18413160032493908	0.	0.19228047464940667	-0.10476000117708524	0.
0.18540861088545899	0.	0.19314131607335489	-0.10544826098787648	0.
0.185710804224208	0.	0.19337432578209274	-0.10601156332468681	0.
0.18586352558895208	0.	0.19359007551240556	-0.10651546603401672	0.
0.1867961007311129	0.	0.19422437971952533	-0.10677502952900321	0.
0.18724289195775795	0.	0.19466019417475727	-0.10759313864372276	0.
0.188268074735987	0.	0.19529234088457387	-0.10757973461036568	0.
0.18865475223395617	0.	0.1955231930960086	-0.10812157459310388	0.
0.18886596263200653	0.	0.19574757281553398	-0.1081292430171154	0.
0.18968805848903333	0.	0.19637756202804746	-0.108715206817927	0.
0.19006986190089362	0.	0.19660409924487593	-0.10853112012330522	0.
0.19031356620633635	0.	0.19682632146709814	-0.10854250616468912	0.
0.19116328188464665	0.	0.19745199568500538	-0.1089235814784026	0.
0.191587327376117	0.	0.19767637540453073	-0.10910640455703483	0.
0.19260438667749796	0.	0.19851564185544768	-0.10958801273301329	0.
0.19305767668562146	0.	0.19873786407766986	-0.10953855004741854	0.
0.1933842404549147	0.	0.19896655879180147	-0.10955520575892577	0.
0.19427619821283512	0.	0.1996073354908306	-0.10973729691229381	0.
0.19496831844029244	0.	0.2000625674217907	-0.11047186042475843	0.
0.19567343623070677	0.	0.20068824163969792	-0.110483561807739	0.
0.1960422420796101	0.	0.2009061488673139	-0.11049266408137627	0.
0.1963931762794476	0.	0.20113268608414236	-0.11053478123583221	0.
0.19714703493095045	0.	0.20176051779935272	-0.11159819425603743	0.
0.1975775792038993	0.	0.20198058252427184	-0.11166068714133597	0.
0.1979983753046304	0.	0.20221143473570657	-0.11120442078937666	0.
0.19861088545897648	0.	0.2028457389428263	-0.11131274029163872	0.
0.19901056051990254	0.	0.203059331175836	-0.1112793366560823	0.
0.20021283509342	0.	0.20392664509169361	-0.11125980809242021	0.
0.20058326563769296	0.	0.20414023732470332	-0.11125821583270575	0.
0.20102030869212026	0.	0.20436245954692556	-0.11134189117414009	0.
0.20165393988627134	0.	0.2049967637540453	-0.11143494204728993	0.
0.2025069049553209	0.	0.2054217907227616	-0.11142323773097082	0.
0.2033452477660439	0.	0.20607982740021574	-0.11164662838681975	0.
0.20371730300568647	0.	0.20629557713052857	-0.11178851551203338	0.
0.20415272136474413	0.	0.20651995685005392	-0.11176760720115769	0.
0.20483509341998377	0.	0.2071715210355987	-0.11233682285667068	0.
0.20516328188464666	0.	0.207378640776699	-0.11227798880772467	0.
0.20558245329000815	0.	0.20759439050701184	-0.11318963267959115	0.
0.20647441104792855	0.	0.208252427184466	-0.1160755671230939	0.
0.20681722177091796	0.	0.20845954692556634	-0.1158577133587184	0.
0.20803899268887086	0.	0.20933764832793958	-0.11641659000995772	0.
0.20830544272948823	0.	0.2095382955771305	-0.1164682438245278	0.
0.20870511779041434	0.	0.20974973031283708	-0.11646470114074273	0.
0.2097205523964257	0.	0.21041639697950376	-0.11670719397232918	0.
0.21036555645816413	0.	0.21083279395900753	-0.11679130304145138	0.
0.2112737611697807	0.	0.21149514563106794	-0.11715874686810077	0.
0.21141348497156784	0.	0.2116893203883495	-0.11715111028770664	0.
0.21181316003249395	0.	0.21189212513484354	-0.11636678139728712	0.
0.21308367181153534	0.	0.21256310679611648	-0.11658250577828146	0.
0.21331925264013	0.	0.2127766990291262	-0.11659137203980559	0.
0.213676685621446	0.	0.21298813376483278	-0.11684715579271954	0.
0.21471649065800164	0.	0.21365911542610572	-0.1171737777505516	0.
0.21483021933387492	0.	0.21386192017259975	-0.11716894482960562	0.
0.21633631194151098	0.	0.2147313915857605	-0.11827351244957539	0.
0.21653452477660443	0.	0.21494282632146708	-0.11816084408698876	0.
0.21681397238017874	0.	0.21514563106796114	-0.11805519716387387	0.
0.21801624695369623	0.	0.21581445523193094	-0.1183012859474146	0.
0.21837855402112108	0.	0.2162200647249191	-0.11774993225718168	0.
0.2197562956945573	0.	0.21688457389428262	-0.11873146585913423	0.
0.21997400487408614	0.	0.21710679611650485	-0.11775206152008705	0.
0.22017059301380995	0.	0.21731175836030203	-0.11894576065175677	0.
0.22131275385865154	0.	0.21796548004314995	-0.12142032176631513	0.
0.22149959382615764	0.	0.21817907227615965	-0.12187756691498834	0.
0.22163281884646632	0.	0.21837540453074433	-0.12161666921973639	0.
0.22301868399675065	0.	0.21901833872707657	-0.12145819308208364	0.
0.2233549959382616	0.	0.2192491909385113	-0.12213930079876029	0.
0.2246839967506093	0.	0.22011650485436893	-0.12268482846088642	0.
0.22498131600324942	0.	0.22034088457389425	-0.12268987380905172	0.
0.225140536149472	0.	0.2205480043149946	-0.122984529394024	0.
0.22632981316003253	0.	0.22118878101402373	-0.12310141178002482	0.
0.22700243704305445	0.	0.2216375404530744	-0.12317760721010698	0.
0.2280438667749797	0.	0.222269687162891	-0.12416521103522656	0.
0.22845816409423236	0.	0.2224962243797195	-0.1241652572570147	0.
0.22867262388302195	0.	0.22271197411003232	-0.12432744511651915	0.
0.2298099106417547	0.	0.2233398058252427	-0.12517193364525128	0.
0.23033468724614137	0.	0.2235749730312837	-0.1251623770703845	0.
0.23059788789601954	0.	0.22380151024811218	-0.12486326910320436	0.
0.23137774167343628	0.	0.22442286947141313	-0.1251237091565356	0.
0.23184402924451666	0.	0.22464293419633224	-0.1251236545389111	0.
0.23314703493095046	0.	0.22547788565264293	-0.1247090240464633	0.
0.23369943135662066	0.	0.22570226537216825	-0.12470902797745514	0.
0.2341689683184403	0.	0.2259395900755124	-0.12476063932080109	0.
0.23502030869212026	0.	0.2265868392664509	-0.12474811984171884	0.
0.23573192526401301	0.	0.2270269687162891	-0.12475168259920835	0.
0.23669049553208776	0.	0.22765480043149944	-0.12642855528609223	0.
0.23723639317627948	0.	0.22788133764832794	-0.12642302661331398	0.
0.2376571892770106	0.	0.2281143473570658	-0.12591327759458099	0.
0.2383265637692933	0.	0.22873570658036677	-0.12554929321005917	0.
0.23878472786352561	0.	0.2289514563106796	-0.1255124325614187	0.
0.23929325751421612	0.	0.22917583603020492	-0.12562267269294855	0.
0.24017871649065803	0.	0.22981445523193092	-0.12514514805403498	0.
0.24065475223395616	0.	0.23003451995685004	-0.12540709833533809	0.
0.24189439480097485	0.	0.23090183387270763	-0.12566613212923006	0.
0.24233306255077175	0.	0.23111111111111107	-0.12565751119731605	0.
0.24279447603574333	0.	0.23132901833872704	-0.12564608461041268	0.
0.24363606823720554	0.	0.23196116504854367	-0.12652821395475422	0.
0.2446515028432169	0.	0.23239482200647246	-0.1265439719102346	0.
0.24551909017059306	0.	0.23304638619201726	-0.1270165664153516	0.
0.2459366368805849	0.	0.23325782092772382	-0.12701656677927708	0.
0.24643216896831846	0.	0.23348004314994603	-0.12795724970832745	0.
0.24741835905767673	0.	0.23413807982740018	-0.12748092134399538	0.
0.24781640942323316	0.	0.23434951456310676	-0.12785881580066705	0.
0.24832493907392367	0.	0.23457173678532903	-0.12788432123584278	0.
0.24917952883834282	0.	0.23522545846817688	-0.12790470772220405	0.
0.24948984565393992	0.	0.23542610571736786	-0.12817737953557531	0.
0.25113241267262393	0.	0.23630204962243795	-0.1290702097523163	0.
0.2514346060113729	0.	0.236504854368932	-0.12907021263827884	0.
0.2519090170593014	0.	0.23672276159654798	-0.12850268828965342	0.
0.2528919577579204	0.	0.2373851132686084	-0.1286169492094718	0.
0.2536328188464663	0.	0.23779288025889964	-0.12873183852009124	0.
0.25483346872461415	0.	0.2384573894282632	-0.12963776639197785	0.
0.2550154346060114	0.	0.23866019417475726	-0.13068445196176426	0.
0.2553988627132413	0.	0.23886515641855446	-0.1307762908247299	0.
0.2567961007311129	0.	0.2395318230852211	-0.1317601115430563	0.
0.2570024370430545	0.	0.23973894282632147	-0.1317582227835643	0.
0.2574021121039805	0.	0.23994606256742176	-0.13175934731082226	0.
0.2588009748172218	0.	0.2406256742179072	-0.13217563845974822	0.
0.258961819658814	0.	0.24083495145631065	-0.13217768781010436	0.
0.2606125101543461	0.	0.24170873786407768	-0.13356387332641392	0.
0.2607652315190902	0.	0.24191585760517798	-0.13356314800135072	0.
0.26101868399675066	0.	0.24211434735706577	-0.13354223532821752	0.
0.2614589764419172	0.	0.24232578209277236	-0.13353959580166444	0.
0.26305605199025184	0.	0.2431952535059331	-0.13427976479770365	0.
0.2635142160844842	0.	0.2434088457389428	-0.13432312580315042	0.
0.2647116165718928	0.	0.2440776699029126	-0.13475392691077864	0.
0.26489520714865966	0.	0.24427615965480043	-0.13415264881521677	0.
0.26530625507717304	0.	0.2444811218985976	-0.1341702284988456	0.
0.26665312753858655	0.	0.24514778856526429	-0.13501786327233956	0.
0.26685134037367997	0.	0.24535059331175835	-0.13415392897448677	0.
0.26723314378554025	0.	0.24555339805825238	-0.134247612726674	0.
0.26864500406173847	0.	0.2462222222222222	-0.13480617403828032	0.
0.26918115353371247	0.	0.2466321467098166	-0.13466724548288894	0.
0.2707636068237206	0.	0.24730960086299889	-0.1357432531334199	0.
0.2709536961819659	0.	0.24752535059331174	-0.1357433267634181	0.
0.271229894394801	0.	0.24773031283710895	-0.13423069258085701	0.
0.2728090982940699	0.	0.24859978425026968	-0.1350666408980026	0.
0.27304305442729493	0.	0.2488004314994606	-0.1358562989153575	0.
0.27470511779041434	0.	0.24946494066882413	-0.13573291652584443	0.
0.27497156783103166	0.	0.24968500539374325	-0.13571402810476232	0.
0.2751584077985378	0.	0.2498878101402373	-0.1355945478837469	0.
0.27660276198212835	0.	0.25054584681769143	-0.1358671388763395	0.
0.27686758732737615	0.	0.2507659115426105	-0.13581186333652442	0.
0.2770495532087734	0.	0.2509665587918015	-0.13579482033514406	0.
0.2785621445978879	0.	0.25161380798274	-0.13703974051247053	0.
0.27915190901705933	0.	0.2520453074433657	-0.13793813592447962	0.
0.2805458976441918	0.	0.2526752966558791	-0.13830294656382416	0.
0.28103330625507716	0.	0.25290399137001074	-0.1380225200668039	0.
0.2813176279447604	0.	0.25311974110032365	-0.13802316576835613	0.
0.283229894394801	0.	0.2540021574973031	-0.13886144160465957	0.
0.28348172217709183	0.	0.25422222222222224	-0.13900949772642926	0.
0.28448903330625513	0.	0.25484789644012945	-0.1403973922075461	0.
0.2849991876523152	0.	0.2550722761596548	-0.13965337881074255	0.
0.2852558895207149	0.	0.2552858683926645	-0.13926132939751468	0.
0.2866580016246954	0.	0.2559201725997842	-0.13959748911312783	0.
0.28725751421608453	0.	0.256151024811219	-0.1396108982012468	0.
0.2875548334687247	0.	0.2563754045307443	-0.14036800105236868	0.
0.28856376929325755	0.	0.2569967637540453	-0.14045377577552595	0.
0.2895987002437043	0.	0.25744983818770223	-0.1404664229774388	0.
0.29062063363119417	0.	0.2580776699029126	-0.14193775351173724	0.
0.2912071486596263	0.	0.25830204962243797	-0.14241138786628665	0.
0.2916198212835094	0.	0.25852858683926644	-0.142489586342948	0.
0.2930966693744923	0.	0.2593549083063646	-0.1425732908224931	0.
0.29370593013809915	0.	0.25958576051779936	-0.14235718491920124	0.
0.29482534524776605	0.	0.2602308522114347	-0.14196501708892204	0.
0.29537124289195776	0.	0.2604552319309601	-0.14178997275684818	0.
0.29587164906580016	0.	0.2606860841423948	-0.1420481242794267	0.
0.2967408610885459	0.	0.261311758360302	-0.14291868525955048	0.
0.2972688870836719	0.	0.261529665587918	-0.14349902071382675	0.
0.297855402112104	0.	0.26175404530744334	-0.14385107479730738	0.
0.2989082047116166	0.	0.26239482200647246	-0.1435619369237723	0.
0.300012997562957	0.	0.2628414239482201	-0.143423386632324	0.
0.300872461413485	0.	0.2634692556634304	-0.14471143899692634	0.
0.3014232331437856	0.	0.263680690399137	-0.1445329804179892	0.
0.3020926076360683	0.	0.2639029126213592	-0.14452153745768187	0.
0.3038196588139724	0.	0.26477669902912615	-0.14555266348140825	0.
0.30425995125913896	0.	0.26499460625674215	-0.1448243648742092	0.
0.30517790414297324	0.	0.2656202804746494	-0.14648904776559765	0.
0.30568155970755484	0.	0.26582308522114345	-0.1465884782579067	0.
0.30634606011372867	0.	0.2660409924487594	-0.14663264122802877	0.
0.3077855402112104	0.	0.2667141316073355	-0.1470273063050903	0.
0.3082177091795289	0.	0.2669277238403452	-0.14693278218940797	0.
0.30868562144597894	0.	0.2671477885652643	-0.14698874340658283	0.
0.3096880584890333	0.	0.2677971952535059	-0.1467766339568863	0.
0.31064987814784734	0.	0.2682114347357065	-0.1470704451338553	0.
0.3120877335499594	0.	0.26888025889967637	-0.14798304430417006	0.
0.3123785540211211	0.	0.26908522114347355	-0.1480015276394311	0.
0.3128935824532901	0.	0.26929881337648326	-0.14948930092166846	0.
0.3144890333062551	0.	0.27015965480043147	-0.15010947883951814	0.
0.31502843216896836	0.	0.2703689320388349	-0.15087478147311648	0.
0.3166206336311942	0.	0.27104638619201726	-0.15014973783777683	0.
0.31684971567831033	0.	0.27125350593311753	-0.15014971791492238	0.
0.3172542648253453	0.	0.2714606256742179	-0.14965677974797248	0.
0.3185653939886272	0.	0.27211218985976265	-0.15007364606510237	0.
0.31874248578391556	0.	0.27231067961165045	-0.15014896135512767	0.
0.319208773354996	0.	0.2725113268608414	-0.1502618672882715	0.
0.3211259138911454	0.	0.2731909385113268	-0.15085145201712735	0.
0.32167018683996756	0.	0.27360949298813375	-0.15062414692903375	0.
0.32330787977254266	0.	0.2742826321467098	-0.1511669777694827	0.
0.3235077173030057	0.	0.27449190938511325	-0.15116697348720132	0.
0.3237644191714054	0.	0.27469255663430414	-0.15116634537496898	0.
0.32580178716490665	0.	0.27557928802588993	-0.15228462395969675	0.
0.32602924451665316	0.	0.275782092772384	-0.15231809278977443	0.
0.3276961819658814	0.	0.27643797195253506	-0.15222434795054843	0.
0.32799675060926076	0.	0.2766537216828479	-0.15234995686393796	0.
0.3282648253452478	0.	0.2768543689320388	-0.15224785506854382	0.
0.3301267262388302	0.	0.277512405609493	-0.15338216175560415	0.
0.33055564581640945	0.	0.27773894282632144	-0.1535977392929499	0.
0.330783103168156	0.	0.27794606256742177	-0.15399991692952883	0.
0.33227782290820473	0.	0.2785868392664509	-0.15382755731426015	0.
0.33295694557270517	0.	0.27900970873786407	-0.1549141792819892	0.
0.3347067424857839	0.	0.27964832793959005	-0.15364543809032147	0.
0.3353257514216085	0.	0.2798813376483279	-0.15365245269745262	0.
0.3356084484159221	0.	0.28009708737864075	-0.15339215294504607	0.
0.3376035743298132	0.	0.28096224379719525	-0.15443635083852764	0.
0.33793988627132415	0.	0.2811801510248112	-0.15412669648493768	0.
0.33941835905767676	0.	0.28181445523193094	-0.15502039857581804	0.
0.34003736799350126	0.	0.2820474649406688	-0.15502008188686103	0.
0.3403314378554021	0.	0.2822675296655879	-0.15503799045574404	0.
0.3415077173030057	0.	0.28288888888888886	-0.15516475886301379	0.
0.3421527213647442	0.	0.2831132686084142	-0.15516470132424365	0.
0.3425523964256702	0.	0.2833333333333333	-0.1551639004783655	0.
0.3439415109666938	0.	0.2839654800431499	-0.15527304144289003	0.
0.3450771730300569	0.	0.28442502696871624	-0.15563047183944742	0.
0.3460861088545898	0.	0.2850463861920172	-0.15555995043924234	0.
0.346714865962632	0.	0.28526429341963316	-0.15567308159992024	0.
0.34724939073923644	0.	0.28548867313915854	-0.1556762625526531	0.
0.34916978066612514	0.	0.28632793959007546	-0.15706523059778163	0.
0.34982128350934205	0.	0.2865587918015102	-0.15706579630265483	0.
0.3510219333874899	0.	0.2871952535059331	-0.15699700158419305	0.
0.35167018683996754	0.	0.28741963322545844	-0.15699106722675435	0.
0.352294069861901	0.	0.28764832793959005	-0.1570636604519727	0.
0.35344597887896023	0.	0.2882826321467098	-0.15718035120457327	0.
0.3540389926888709	0.	0.2885026968716289	-0.15718034088142085	0.
0.35470349309504473	0.	0.28872923408845735	-0.15737824999254665	0.
0.3557173030056865	0.	0.28936353829557715	-0.15816131362901414	0.
0.35703818034118606	0.	0.28979935275080904	-0.158152318611178	0.
0.3582047116165719	0.	0.2904422869471413	-0.1582322337049528	0.
0.3588692120227458	0.	0.2906580366774541	-0.15823222908551252	0.
0.35959870024370433	0.	0.2908867313915857	-0.15818062490846285	0.
0.36113403736799354	0.	0.2917324703344121	-0.1586458075051986	0.
0.36174979691307885	0.	0.29194822006472493	-0.15850637290455918	0.
0.3631210398050366	0.	0.2925954692556634	-0.1587180968291499	0.
0.36359707554833476	0.	0.29280258899676376	-0.15871716747843123	0.
0.36429569455727057	0.	0.2930204962243797	-0.15871902770134988	0.
0.3657156783103168	0.	0.2936828478964401	-0.15949636777329676	0.
0.36619496344435426	0.	0.2938878101402373	-0.15949636975256523	0.
0.3668529650690496	0.	0.2941057173678533	-0.15948184391112136	0.
0.36822095857026815	0.	0.29476806903991365	-0.16058200848544357	0.
0.36930950446791233	0.	0.29519093851132683	-0.16055093930023068	0.
0.3707311129163282	0.	0.2958511326860841	-0.16038518557888506	0.
0.37108042242079614	0.	0.2960539374325782	-0.16033164509137138	0.
0.3716718115353372	0.	0.29626537216828475	-0.16045482997737376	0.
0.37238342810722996	0.	0.2964854368932039	-0.16166513482286768	0.
0.3738440292445167	0.	0.2971348435814455	-0.16204884638945108	0.
0.3744240454914704	0.	0.2973462783171521	-0.1620574799140918	0.
0.3750966693744923	0.	0.2975685005393743	-0.1621256717982615	0.
0.37624695369618205	0.	0.2982092772384034	-0.16190886371412397	0.
0.3767977254264826	0.	0.2984120819848975	-0.1619871658199702	0.
0.37890170593013817	0.	0.29929018338727076	-0.16259789879506462	0.
0.3793517465475224	0.	0.29949514563106794	-0.1626151752768328	0.
0.3800048740861089	0.	0.2997108953613808	-0.16260655209831706	0.
0.38198050365556463	0.	0.30057605177993524	-0.1629819691044331	0.
0.3826320064987815	0.	0.30079395900755124	-0.16298117747940316	0.
0.38418683996750613	0.	0.30145846817691474	-0.16294468970011045	0.
0.3845588952071487	0.	0.30166558791801507	-0.16283359491463434	0.
0.38516003249390746	0.	0.3018791801510248	-0.16281113428035293	0.
0.386727863525589	0.	0.3025393743257821	-0.16275376899066504	0.
0.38701380991064177	0.	0.302740021574973	-0.16272679965690118	0.
0.3875775792038993	0.	0.30294714131607337	-0.16288261245184157	0.
0.3895564581640943	0.	0.30362243797195254	-0.16308618247422071	0.
0.3897952883834282	0.	0.3038274002157497	-0.16362297278255195	0.
0.39209585702680755	0.	0.3047011866235167	-0.16591059168565486	0.
0.3923216896831845	0.	0.3049039913700108	-0.16716774122808803	0.
0.3928432168968319	0.	0.3051067961165048	-0.16715826830462474	0.
0.39504142973192535	0.	0.30598274002157494	-0.16717512243443702	0.
0.3953939886271325	0.	0.3061833872707659	-0.16709353977916783	0.
0.3974346060113729	0.	0.30684142394822	-0.167744781474371	0.
0.39784890333062556	0.	0.307059331175836	-0.16774081847566413	0.
0.398246953696182	0.	0.3072686084142394	-0.16779986343064124	0.
0.4001543460601138	0.	0.3079417475728155	-0.1681716741199196	0.
0.40044191714053623	0.	0.3081553398058252	-0.16816943953773242	0.
0.4006856214459789	0.	0.30835598705501616	-0.16808778689228826	0.
0.4026563769293258	0.	0.3090075512405609	-0.1687850302884945	0.
0.4030495532087734	0.	0.3092254584681769	-0.1687925196620715	0.
0.405476848090983	0.	0.31009061488673134	-0.1688468427732536	0.
0.40597400487408614	0.	0.31031930960086296	-0.16885171699041907	0.
0.40614134849715683	0.	0.3105264293419633	-0.1689138802076426	0.
0.4085475223395614	0.	0.3113851132686084	-0.16990022155042533	0.
0.40890658001624697	0.	0.31159654800431497	-0.16892324935767947	0.
0.4107294882209586	0.	0.3122416396979504	-0.16948945990530057	0.
0.4113160032493908	0.	0.3124660194174757	-0.1694376153749168	0.
0.41157920389926894	0.	0.31267313915857603	-0.16945361566677258	0.
0.4132656376929326	0.	0.31329665587918015	-0.1694823888966549	0.
0.41405361494719745	0.	0.3135253505933117	-0.16950954650885988	0.
0.414480909829407	0.	0.3137432578209277	-0.1694972550628574	0.
0.4163054427294883	0.	0.3143905070118662	-0.16907244637741148	0.
0.41705605199025186	0.	0.31462351672060407	-0.16899200673794076	0.
0.4188107229894395	0.	0.31546925566343037	-0.17000270382860308	0.
0.41957270511779043	0.	0.31569363538295575	-0.17000288653784282	0.
0.4201510966693745	0.	0.31591585760517793	-0.1700117925594584	0.
0.42247116165718934	0.	0.31677454153182305	-0.1711084662223928	0.
0.42305280259951267	0.	0.3170010787486515	-0.17110011463598457	0.
0.4242973192526402	0.	0.3176202804746494	-0.17111926985648454	0.
0.4251324126726239	0.	0.31784466019417473	-0.17111926259268206	0.
0.42585540211210404	0.	0.3180733549083063	-0.17153203392845703	0.
0.427174654752234	0.	0.31870550161812294	-0.1726678073011897	0.
0.4278716490658002	0.	0.31892556634304203	-0.1726233086332726	0.
0.42856701868399677	0.	0.3191499460625674	-0.17260079768804767	0.
0.4295727051177905	0.	0.31976483279395895	-0.1735073052902562	0.
0.43035093419983755	0.	0.31997842502696866	-0.17350730984660737	0.
0.4327457351746548	0.	0.3208565264293419	-0.17352293321276607	0.
0.4334849715678311	0.	0.32107874865156416	-0.17352294076384833	0.
0.43426807473598705	0.	0.32130960086299887	-0.1735579166814348	0.
0.43600974817221777	0.	0.32215102481121893	-0.17519100721986314	0.
0.43687408610885464	0.	0.3223754045307443	-0.17519009756212922	0.
0.4383720552396426	0.	0.3230269687162891	-0.17520263029152358	0.
0.43904467912266454	0.	0.3232427184466019	-0.17513513359541089	0.
0.4397741673436231	0.	0.32346494066882414	-0.1751298947544787	0.
0.44090333062550774	0.	0.32409708737864074	-0.17570263659483612	0.
0.44156458164094237	0.	0.32430420711974106	-0.17567936660475778	0.
0.4424581640942324	0.	0.32452427184466015	-0.17568011712017448	0.
0.4441754670999188	0.	0.3251909385113268	-0.17570436440407045	0.
0.44471486596263204	0.	0.3253980582524272	-0.17570359893404588	0.
0.44674573517465477	0.	0.326252427184466	-0.1766792651299607	0.
0.4472737611697807	0.	0.32645307443365695	-0.17666465779166662	0.
0.4481397238017872	0.	0.32666882416396975	-0.17669850472357765	0.
0.4505897644191714	0.	0.32755124056094925	-0.17635633285558733	0.
0.45127376116978074	0.	0.32776914778856525	-0.17625271990285887	0.
0.45285946385052805	0.	0.3284250269687163	-0.176570605353746	0.
0.4532493907392365	0.	0.32862567421790717	-0.17654374636452894	0.
0.4540406173842405	0.	0.32884142394822	-0.17663037944299492	0.
0.4559772542648254	0.	0.3295167206040992	-0.17644184282918518	0.
0.4562242079610074	0.	0.3297195253505933	-0.17644101278931226	0.
0.4568009748172218	0.	0.3299266450916936	-0.1762550070420667	0.
0.4587749796913079	0.	0.33058252427184465	-0.17627342919176284	0.
0.4591177904142974	0.	0.3307874865156418	-0.17641062619789316	0.
0.4620779853777417	0.	0.33167853290183386	-0.17690459497650896	0.
0.4622875710804225	0.	0.33188349514563104	-0.17691746858351884	0.
0.46275873273761176	0.	0.33208845738942827	-0.1767820319583194	0.
0.46493907392363937	0.	0.3329428263214671	-0.17868182878487437	0.
0.46536474411047934	0.	0.3331413160733549	-0.17935399571785918	0.
0.46801949634443546	0.	0.3338166127292341	-0.17934942715723398	0.
0.4683590576766857	0.	0.33403451995685	-0.17927956563317152	0.
0.4687246141348498	0.	0.33424163969795034	-0.17928142129937308	0.
0.4708318440292446	0.	0.3348996763754045	-0.18060486067598785	0.
0.47123151909017064	0.	0.3351154261057174	-0.1806034966761734	0.
0.4715938261575955	0.	0.3353203883495145	-0.18078349933828702	0.
0.4738878960194964	0.	0.3359848975188781	-0.1813401455060904	0.
0.4768334687246142	0.	0.337059331175836	-0.1824613938772842	0.
0.4773046303818035	0.	0.33727939590075506	-0.1824613992847823	0.
0.47753046303818036	0.	0.3374843581445523	-0.1813989336837865	0.
0.4805670186839968	0.	0.33836461704422865	-0.18205327966432522	0.
0.48081072298943955	0.	0.3385738942826321	-0.1819234141769507	0.
0.48266937449228275	0.	0.33920819848975187	-0.1836620905451683	0.
0.4833517465475224	0.	0.3394304207119741	-0.1836620913379362	0.
0.48367018683996754	0.	0.3396375404530744	-0.18455682246518243	0.
0.4858261575954509	0.	0.340269687162891	-0.1851450628978667	0.
0.4867327376116979	0.	0.340504854368932	-0.18514505816913066	0.
0.48717790414297324	0.	0.34072276159654796	-0.18514349905959246	0.
0.00002769631801889866	0.	0.	0.	0.
0.00003910068426197458	0.	2.157497303128371e-6	0.000316142377855246	0.
0.0021717171717171714	0.	0.00026537216828478963	-0.0006554635995704511	0.
0.0032893450635386114	0.	0.0005113268608414239	-0.00033592986669209803	0.
0.004424894102313457	0.	0.0007659115426105716	-0.0007553882655969452	0.
0.00679863147605083	0.	0.0014088457389428261	-0.0010726968207365284	0.
0.0073916585206907776	0.	0.0016008629989212513	-0.0010490412391971037	0.
0.007888563049853373	0.	0.001803667745415318	-0.0003144015978917794	0.
0.009167481264255456	0.	0.002446601941747573	-0.002560276115238831	0.
0.009543825350276963	0.	0.0026429341963322543	-0.0034829862334683557	0.
0.009915281850765722	0.	0.002839266450916936	-0.003631942259502829	0.
0.011085043988269793	0.	0.0035059331175836027	-0.002256209654131222	0.
0.011441837732160311	0.	0.0037173678532901834	-0.0017129546505563267	0.
0.011775822743564679	0.	0.003924487594390506	-0.0019549199306630478	0.
0.01253014011078527	0.	0.004588996763754045	-0.003190900481660833	0.
0.012789182144020852	0.	0.004796116504854369	-0.003172002821353152	0.
0.013054740957966764	0.	0.004998921251348435	-0.0031272175050552544	0.
0.013924731182795698	0.	0.00566774541531823	-0.0028114154977831028	0.
0.014185402411208862	0.	0.005887810140237324	-0.003943306270934133	0.
0.014478657543173672	0.	0.006092772384034519	-0.0033240224243012008	0.
0.01513033561420658	0.	0.006742179072276159	-0.002894194460100817	0.
0.015537634408602148	0.	0.007160733549083063	-0.002865616584011783	0.
0.01633431085043988	0.	0.007825242718446602	-0.004952607817904411	0.
0.01649234278266536	0.	0.00805177993527508	-0.005132382361181827	0.
0.01737210817855979	0.	0.008893203883495146	-0.0043400964116189905	0.
0.017482893450635383	0.	0.00911111111111111	-0.004925810194739223	0.
0.017662104920169435	0.	0.009316073354908305	-0.004979396067513881	0.
0.01843434343434343	0.	0.00995900755124056	-0.0058587508428879845	0.
0.018595633756924076	0.	0.010192017259978424	-0.0058134549914269605	0.
0.018779732811990874	0.	0.010407766990291261	-0.004481251517881432	0.
0.019364613880742912	0.	0.011044228694714131	-0.005642555667992595	0.
0.019517758227435643	0.	0.011270765911542609	-0.0056431138237545255	0.
0.019656239817530136	0.	0.011488673139158575	-0.0062050426449896294	0.
0.020317693059628543	0.	0.012129449838187702	-0.006746217787929994	0.
0.020492016943629846	0.	0.012360302049622436	-0.006746504969211292	0.
0.020637015314434667	0.	0.012580366774541529	-0.005173531862238545	0.
0.021231671554252197	0.	0.013201725997842502	-0.0052340010103433246	0.
0.021404366243075918	0.	0.013426105717367852	-0.0052242814462320685	0.
0.02149234278266536	0.	0.013648327939590076	-0.00882085223590999	0.
0.022453567937438905	0.	0.01474002157497303	-0.007745653019629969	0.
0.022955360052134242	0.	0.015361380798274	-0.00799051089733546	0.
0.023139459107201037	0.	0.015577130528586837	-0.008098668189248849	0.
0.023235581622678393	0.	0.01579719525350593	-0.007955814015928084	0.
0.023761811665037467	0.	0.016422869471413158	-0.0092554624129183	0.
0.023963831867057674	0.	0.016647249190938507	-0.008407583672296435	0.
0.02412023460410557	0.	0.016878101402373245	-0.008401004015773877	0.
0.02462691430433366	0.	0.0175059331175836	-0.01189301017669748	0.
0.02479309221244705	0.	0.017728155339805825	-0.01135114208173318	0.
0.024939719778429452	0.	0.01795685005393743	-0.011461801855899772	0.
0.025454545454545452	0.	0.0185933117583603	-0.011744564781464012	0.
0.025628869338546755	0.	0.018815533980582524	-0.011700323971341171	0.
0.02578364288041707	0.	0.01904422869471413	-0.013504347896898063	0.
0.02657054415118931	0.	0.020107874865156417	-0.014939954259583494	0.
0.026948517432388394	0.	0.020755124056094927	-0.015240470242974872	0.
0.02714890843923102	0.	0.020968716289104638	-0.01513732022541513	0.
0.027385141739980447	0.	0.021195253505933116	-0.015511712808519332	0.
0.02776148582600195	0.	0.02183603020496224	-0.015785349075467858	0.
0.027929292929292925	0.	0.022043149946062567	-0.01578295369748677	0.
0.028100358422939068	0.	0.02226321467098166	-0.015025822433886308	0.
0.02849788204626914	0.	0.022903991370010788	-0.015120241448307184	0.
0.028703160638644507	0.	0.023111111111111107	-0.015725911789244415	0.
0.028882372108178556	0.	0.023331175836030203	-0.01572501989165899	0.
0.029617139133268165	0.	0.024409924487594388	-0.016184221603924916	0.
0.029988595633756922	0.	0.025080906148867314	-0.017057721402259144	0.
0.030175953079178884	0.	0.025288025889967633	-0.016050953970277067	0.
0.030356793743890515	0.	0.025503775620280472	-0.016064074814338608	0.
0.030728250244379276	0.	0.026159654800431496	-0.01721450455455316	0.
0.030931899641577058	0.	0.026360302049622437	-0.0174735333198634	0.
0.031117627891821435	0.	0.026571736785329016	-0.01738854276421995	0.
0.03129358097100032	0.	0.02679395900755124	-0.017388535292506745	0.
0.031674812642554576	0.	0.02744336569579288	-0.01768531044914545	0.
0.03187194525904203	0.	0.027656957928802586	-0.018724110665033614	0.
0.03202020202020202	0.	0.02787918015102481	-0.0187238305215079	0.
0.03241283805799935	0.	0.028522114347357064	-0.019094976102410517	0.
0.03261811665037471	0.	0.02873139158576052	-0.0188212417846471	0.
0.03278918214402085	0.	0.028949298813376483	-0.01881840492848219	0.
0.033323558162267834	0.	0.029805825242718444	-0.019194381721504436	0.
0.03350602802215705	0.	0.03002157497303128	-0.019194387932733193	0.
0.033853046594982075	0.	0.030679611650485432	-0.020254578372728198	0.
0.03404040404040404	0.	0.0308824163969795	-0.020578623209425204	0.
0.03422287390029325	0.	0.031100323624595468	-0.02056891807171649	0.
0.03457478005865102	0.	0.031773462783171516	-0.020955769128688156	0.
0.034750733137829906	0.	0.03198058252427184	-0.02135963529692683	0.
0.03492505702183121	0.	0.03219417475728155	-0.022658178496003784	0.
0.035320951449983706	0.	0.03284789644012945	-0.02255184463138608	0.
0.035465949820788524	0.	0.033048543689320385	-0.022771024086922817	0.
0.03566471163245356	0.	0.03325997842502697	-0.02309053877905561	0.
0.036062235255783635	0.	0.033937432578209276	-0.023026057381863214	0.
0.03619257086999022	0.	0.0341445523193096	-0.023370272616772932	0.
0.03640110785272076	0.	0.034349514563106795	-0.02337040849864594	0.
0.037148908439231014	0.	0.035421790722761595	-0.022954655071067098	0.
0.03751547735418703	0.	0.036088457389428265	-0.023251092886472185	0.
0.03763115021179537	0.	0.03629341963322545	-0.022999690928124535	0.
0.037815249266862166	0.	0.036494066882416396	-0.023322277615157278	0.
0.038248615184099055	0.	0.037152103559870545	-0.02322445111101097	0.
0.03836102965135223	0.	0.03736569579288026	-0.025404542785402533	0.
0.03854024112088628	0.	0.03757065803667745	-0.025232833675838524	0.
0.039009449332029975	0.	0.038250269687162886	-0.024973556798170985	0.
0.039112088628217655	0.	0.038466019417475725	-0.024880732036460535	0.
0.039255457803844894	0.	0.038668824163969794	-0.024845535670306822	0.
0.03976865428478331	0.	0.03931823085221143	-0.025204626002836416	0.
0.03984522645812968	0.	0.0395361380798274	-0.02647918801961477	0.
0.03998696643857934	0.	0.03973894282632147	-0.02646480715727216	0.
0.040702183121537956	0.	0.040826321467098164	-0.027104913163821548	0.
0.04124307592049527	0.	0.04146925566343042	-0.027502707798331593	0.
0.04135711958292603	0.	0.04169363538295577	-0.027495391369827055	0.
0.04142880417073965	0.	0.041905070118662346	-0.027495394191322648	0.
0.04196480938416422	0.	0.0425480043149946	-0.027866818779583098	0.
0.04212447051156728	0.	0.04298597626752966	-0.02836293960743236	0.
0.04267350928641251	0.	0.043605177993527505	-0.02885463945151873	0.
0.042815249266862164	0.	0.04383171521035598	-0.02885467522224391	0.
0.04290811339198436	0.	0.044053937432578204	-0.028436717480549996	0.
0.04337406321277289	0.	0.04470550161812297	-0.02837848959380675	0.
0.0434734441186054	0.	0.04493419633225458	-0.028379524553939453	0.
0.04354512870641902	0.	0.04515426105717368	-0.029552661768047363	0.
0.04404203323558162	0.	0.045775620280474646	-0.03018962251867646	0.
0.04421961550993808	0.	0.046002157497303124	-0.03005244904408537	0.
0.04432062561094819	0.	0.04622653721682847	-0.029660305032489433	0.
0.044855001629195174	0.	0.04685652642934196	-0.030604853276861334	0.
0.04500977517106549	0.	0.04708522114347356	-0.030646248087049924	0.
0.04505539263603779	0.	0.04731175836030204	-0.030603495487314333	0.
0.04551319648093841	0.	0.047928802588996754	-0.03109588963961953	0.
0.04578364288041707	0.	0.04838187702265372	-0.03115198848028119	0.
0.04641577060931899	0.	0.049240560949298816	-0.03155036764124436	0.
0.046507005539263596	0.	0.04946278317152104	-0.032163364716685704	0.
0.04695829260345389	0.	0.05007335490830636	-0.03185834130064286	0.
0.047129358097100026	0.	0.0502891046386192	-0.03187741851791938	0.
0.0473150863473444	0.	0.0505177993527508	-0.03198903849395324	0.
0.04772238514173997	0.	0.0511715210355987	-0.03222393494942681	0.
0.04787227109807755	0.	0.05139374325782092	-0.032156380501382226	0.
0.048038449006190934	0.	0.0516202804746494	-0.03205355239664746	0.
0.04844086021505376	0.	0.052245954692556634	-0.03238860312123921	0.
0.048633105246008466	0.	0.052461704422869467	-0.03239289678692624	0.
0.048797653958944275	0.	0.052690399137001076	-0.032262894369790344	0.
0.04920169436298468	0.	0.05333764832793959	-0.03389148139421533	0.
0.049537308569566625	0.	0.053773462783171515	-0.03392370870462069	0.
0.05007820136852394	0.	0.05461920172599784	-0.03401429409630636	0.
0.05025904203323558	0.	0.054839266450916926	-0.03463815347708239	0.
0.05063049853372433	0.	0.05550161812297734	-0.034678303822918706	0.
0.05081948517432388	0.	0.05571089536138079	-0.03569356948659819	0.
0.05097751710654936	0.	0.055928802588996754	-0.03564433917280196	0.
0.051321277289019224	0.	0.056558791801510244	-0.035603331239261744	0.
0.05154773541870316	0.	0.05676159654800431	-0.03554074418748492	0.
0.05173835125448028	0.	0.05697950377562028	-0.03556365958653031	0.
0.05209025741283805	0.	0.0576504854368932	-0.03608248338311077	0.
0.052295536005213424	0.	0.05785760517799353	-0.03650305636790791	0.
0.05246985988921472	0.	0.05807551240560949	-0.03648953812178946	0.
0.0528396871945259	0.	0.058740021574973024	-0.03646709443925096	0.
0.053204626914304325	0.	0.0591564185544768	-0.03645523575709857	0.
0.053773216031280546	0.	0.06002588996763754	-0.037418505277164144	0.
0.05393613554903877	0.	0.06023300970873786	-0.03769823984252379	0.
0.05437275985663082	0.	0.060891046386192006	-0.03702430374186796	0.
0.054498207885304656	0.	0.061100323624595464	-0.03631517000758933	0.
0.0547148908439231	0.	0.061311758360302046	-0.037796031452255886	0.
0.055101010101010095	0.	0.06199137001078748	-0.038152088540743104	0.
0.05519713261648745	0.	0.06219633225458468	-0.03815093818111868	0.
0.05535679374389051	0.	0.062401294498381873	-0.038472255482876715	0.
0.055809710003258385	0.	0.06305070118662351	-0.038427046539508174	0.
0.055900944933202995	0.	0.06325350593311757	-0.038473192810029526	0.
0.056135549038774844	0.	0.06345199568500538	-0.03874035341867555	0.
0.05668458781362006	0.	0.06412729234088457	-0.0393796036240844	0.
0.05695014662756598	0.	0.06455016181229772	-0.0396484633432764	0.
0.057528510915607685	0.	0.06542826321467098	-0.039843222778404457	0.
0.058202997719126744	0.	0.06629341963322545	-0.04122172387798286	0.
0.05826327794069729	0.	0.06651348435814454	-0.04133887717141096	0.
0.05837895079830563	0.	0.06671628910463862	-0.04134615593518912	0.
0.05893613554903877	0.	0.06735922330097087	-0.04170274670500799	0.
0.05904203323558162	0.	0.06757928802588996	-0.041777280451060134	0.
0.05918540241120886	0.	0.06778425026968715	-0.041578107380595426	0.
0.05978657543173672	0.	0.06844228694714131	-0.04146241618145301	0.
0.059876181166503735	0.	0.06867313915857604	-0.04148427668051311	0.
0.059952753339850104	0.	0.06888241639697949	-0.04208234436301649	0.
0.06054089279895731	0.	0.06951240560949298	-0.04257780155577374	0.
0.060700553926360375	0.	0.06994606256742178	-0.04328357967907132	0.
0.06148256761159986	0.	0.07081121898597625	-0.04361571772240193	0.
0.06200879765395893	0.	0.07166774541531823	-0.04414750981357237	0.
0.0622238514173998	0.	0.07188996763754045	-0.04422725988125582	0.
0.062333007494297814	0.	0.07210787486515641	-0.04388496922108215	0.
0.062811990876507	0.	0.07275296655879179	-0.044358695391454525	0.
0.06299771912675138	0.	0.0729816612729234	-0.04452096564511812	0.
0.06312153796024764	0.	0.07320388349514562	-0.044438249146714126	0.
0.06359074617139132	0.	0.07381877022653721	-0.0457664777728295	0.
0.06381557510589768	0.	0.07404099244875943	-0.046172698422487383	0.
0.06394591072010426	0.	0.07426968716289105	-0.04619709420144322	0.
0.06440045617464972	0.	0.07490614886731391	-0.046160959017596745	0.
0.06468882372108178	0.	0.07536353829557713	-0.0468351753202248	0.
0.06531443466927338	0.	0.07619417475728155	-0.047160393325743295	0.
0.0658895405669599	0.	0.07705501618122977	-0.04761543773040146	0.
0.06608178559791462	0.	0.07727292340884573	-0.04761723465214111	0.
0.06626099706744867	0.	0.07749730312837108	-0.047683945749803405	0.
0.06672368849788204	0.	0.07813376483279395	-0.047908599168595585	0.
0.06692245030954708	0.	0.07835167206040992	-0.04793479586453756	0.
0.06713750407298794	0.	0.0785782092772384	-0.04834880077803844	0.
0.06749918540241119	0.	0.07922545846817691	-0.04816681844842458	0.
0.06769631801889865	0.	0.07944336569579287	-0.048172088386436	0.
0.06790159661127401	0.	0.07966558791801509	-0.04980028707137523	0.
0.06873248615184098	0.	0.08073139158576051	-0.05105235227292345	0.
0.06932877158683609	0.	0.08159223300970873	-0.0517747995940941	0.
0.06967904855001629	0.	0.08204314994606257	-0.050697582979036517	0.
0.07010589768654284	0.	0.0826623516720604	-0.05026705704000542	0.
0.07029977191267514	0.	0.08288025889967636	-0.05083633601808715	0.
0.0705050505050505	0.	0.08310895361380798	-0.05083634121509479	0.
0.07093515803193222	0.	0.08374325782092772	-0.0510404224144579	0.
0.07112414467253175	0.	0.08395685005393742	-0.05207152423479743	0.
0.07135386119257085	0.	0.08418338727076591	-0.05215695145838095	0.
0.07174812642554577	0.	0.08482200647249191	-0.05209455807090787	0.
0.07193385467579015	0.	0.08503991370010787	-0.052072348866716085	0.
0.07212772890192244	0.	0.08526860841423947	-0.052026884719452104	0.
0.072554578038449	0.	0.08591801510248111	-0.05288560750975529	0.
0.07293743890518083	0.	0.08634735706580367	-0.05367940661714525	0.
0.073584229390681	0.	0.08719741100323623	-0.05355538517787893	0.
0.07378787878787878	0.	0.08742179072276159	-0.05355538490784012	0.
0.07417073965461062	0.	0.0880776699029126	-0.053664992929841934	0.
0.07437764744216356	0.	0.08828263214670981	-0.05429889159732122	0.
0.07460084718149233	0.	0.08850053937432578	-0.054308401555258005	0.
0.07497230368198109	0.	0.08915426105717367	-0.054286359257220515	0.
0.07517106549364613	0.	0.08935706580366774	-0.051519531591729464	0.
0.07537797328119908	0.	0.0895749730312837	-0.05149408244599865	0.
0.07578690127077223	0.	0.09023300970873785	-0.05206632519895765	0.
0.07599380905832519	0.	0.09043149946062566	-0.052029356077617925	0.
0.07623492994460734	0.	0.09064293419633224	-0.05226800712356862	0.
0.07672205930270445	0.	0.09130312837108953	-0.05251977210080115	0.
0.07712447051156728	0.	0.0917259978425027	-0.05274803336343001	0.
0.07770446399478656	0.	0.09260625674217907	-0.0530528121983001	0.
0.0778950798305637	0.	0.09281553398058251	-0.05323651254050293	0.
0.07840827631150211	0.	0.09347141316073354	-0.0531290680258624	0.
0.07856793743890517	0.	0.09367637540453073	-0.05312894783315123	0.
0.07881394591072009	0.	0.09388349514563106	-0.053504410885286964	0.
0.07930433365917236	0.	0.0945566343042071	-0.05369778024208252	0.
0.07938579341805148	0.	0.09476375404530743	-0.05462806920446881	0.
0.07958781362007168	0.	0.09496871628910462	-0.05463904645249657	0.
0.08014499837080481	0.	0.09563754045307443	-0.05520941478756477	0.
0.08024926686217008	0.	0.09584466019417476	-0.054418356267312076	0.
0.08043662430759203	0.	0.09604962243797195	-0.05436561862871002	0.
0.08105246008471813	0.	0.09670334412081984	-0.05650747655435717	0.
0.08131964809384162	0.	0.09711326860841422	-0.056536334693517966	0.
0.08207396546106223	0.	0.09799999999999999	-0.05777658715634654	0.
0.08220593027044638	0.	0.09820711974110032	-0.05850683420426694	0.
0.08283968719452589	0.	0.09887594390507012	-0.058385474147282436	0.
0.08292766373411534	0.	0.0990960086299892	-0.05840371902661504	0.
0.08302541544477027	0.	0.09929881337648327	-0.05882036939158967	0.
0.08369990224828934	0.	0.0999395900755124	-0.05985652969653614	0.
0.08383023786249592	0.	0.10016396979503775	-0.0598458265196522	0.
0.08394428152492668	0.	0.1003732470334412	-0.06271126439291447	0.
0.0846236559139785	0.	0.10102265372168284	-0.06149508857786318	0.
0.08474584555229715	0.	0.10125134843581444	-0.0614755127012685	0.
0.08481915933528836	0.	0.1014606256742179	-0.06141586290339731	0.
0.08548061257738676	0.	0.10209277238403451	-0.06239355122245284	0.
0.08575431736722058	0.	0.10253721682847895	-0.06228023101250939	0.
0.08649397197784293	0.	0.10340237324703343	-0.06220260524972427	0.
0.08656891495601172	0.	0.10361380798274002	-0.06222422370488436	0.
0.08720267188009123	0.	0.10422653721682847	-0.06390527800960225	0.
0.08747311827956988	0.	0.10445523193096007	-0.06382348414521956	0.
0.08762137504072987	0.	0.10468392664509168	-0.06388515762424313	0.
0.08819322254806124	0.	0.1053311758360302	-0.06477719495347625	0.
0.08840338872596935	0.	0.10555987055016179	-0.06409247537268174	0.
0.08848973607038121	0.	0.10578209277238401	-0.06403393511293672	0.
0.08904692082111436	0.	0.10640129449838187	-0.06578167123500121	0.
0.08929618768328444	0.	0.10662567421790722	-0.06577490870187258	0.
0.08946073639622026	0.	0.10685221143473571	-0.06555077913088776	0.
0.08998533724340174	0.	0.10748867313915857	-0.06565296970992238	0.
0.09038611925708699	0.	0.10793527508090613	-0.06656597904859651	0.
0.09112740306288693	0.	0.10877238403451994	-0.066562154888464	0.
0.0913212772890192	0.	0.10900323624595468	-0.066836090066007	0.
0.09175790159661126	0.	0.1096504854368932	-0.06793628773417554	0.
0.09192570869990224	0.	0.10986839266450915	-0.06794420532953736	0.
0.09212935809710002	0.	0.11008845738942825	-0.06836866775813204	0.
0.09261322906484196	0.	0.11069902912621357	-0.06924898569392213	0.
0.09288856304985336	0.	0.11091477885652642	-0.06926368867367759	0.
0.09316226783968719	0.	0.11114563106796116	-0.06976447748850656	0.
0.09366243075920494	0.	0.11179935275080904	-0.0697273788968424	0.
0.0938595633756924	0.	0.11201725997842502	-0.06968448268414243	0.
0.09406321277289019	0.	0.11223948220064724	-0.06969886548068277	0.
0.09450472466601498	0.	0.11287378640776698	-0.07062191953982865	0.
0.09501955034213098	0.	0.11331175836030204	-0.07053290256590668	0.
0.09567774519387422	0.	0.11417259978425026	-0.07127564110632185	0.
0.09591560768980123	0.	0.11439050701186622	-0.07125573182191505	0.
0.09635874877810362	0.	0.1150355987055016	-0.07240039725286385	0.
0.09663082437275984	0.	0.11524271844660193	-0.07230025421922154	0.
0.09690778755294883	0.	0.11546494066882415	-0.07232548586418082	0.
0.09731997393287714	0.	0.11613160733549081	-0.07223729635018077	0.
0.09754643206256108	0.	0.11633656957928801	-0.07217449402412136	0.
0.09777451938742261	0.	0.11655231930960085	-0.07174447902405973	0.
0.09823884001303354	0.	0.11719525350593311	-0.07160182404425158	0.
0.09844737699576409	0.	0.11739374325782093	-0.07184657642544592	0.
0.09871619420006515	0.	0.11760733549083063	-0.0730395274027429	0.
0.09931247963506026	0.	0.11828478964401293	-0.0728970040918879	0.
0.09968882372108177	0.	0.11869902912621358	-0.07320356777938042	0.
0.10043662430759204	0.	0.11956634304207119	-0.07333895711049815	0.
0.1006614532420984	0.	0.11977777777777777	-0.07365250444401732	0.
0.10122678396871945	0.	0.12044875943905069	-0.07360924722592734	0.
0.10131964809384164	0.	0.12064940668824163	-0.07359847833066867	0.
0.10157380254154447	0.	0.12085436893203884	-0.07447695670059243	0.
0.10222548061257739	0.	0.12152319309600862	-0.07440881899599748	0.
0.1023704789833822	0.	0.12173031283710894	-0.07439730956354863	0.
0.10262952101661779	0.	0.12193743257820926	-0.0741501540973857	0.
0.10333007494297815	0.	0.12261704422869471	-0.07491663346032466	0.
0.10340664711632452	0.	0.12282632146709815	-0.07515873592662439	0.
0.10359563375692407	0.	0.1230269687162891	-0.07519983668303096	0.
0.10424079504724665	0.	0.12367637540453073	-0.07547882017060083	0.
0.10456011730205278	0.	0.12408629989212513	-0.07554149010728047	0.
0.1054121863799283	0.	0.12497087378640775	-0.07563621388267211	0.
0.10557510589768652	0.	0.12517367853290182	-0.07624357678654073	0.
0.10629358097100032	0.	0.12583171521035597	-0.07580201326907268	0.
0.10641739980449658	0.	0.1260539374325782	-0.07564671160822346	0.
0.10659172368849787	0.	0.12626105717367853	-0.07620703143942313	0.
0.10731019876181166	0.	0.1269212513484358	-0.07659500590502431	0.
0.10743075920495275	0.	0.12714131607335488	-0.07658373467661947	0.
0.10753014011078527	0.	0.1273462783171521	-0.07688408552892043	0.
0.10826001955034212	0.	0.12798058252427183	-0.07689132760936043	0.
0.10845226458129682	0.	0.12820927723840345	-0.07689364423239599	0.
0.10857119582926034	0.	0.12842071197411004	-0.07662135163866567	0.
0.10935320951449984	0.	0.12907227615965478	-0.0767249532818141	0.
0.10955360052134244	0.	0.1295145631067961	-0.07627647938512196	0.
0.11041707396546105	0.	0.13035598705501616	-0.07818549065762374	0.
0.11058813945910718	0.	0.130571736785329	-0.0781961460916222	0.
0.11133268165526228	0.	0.13120604099244876	-0.07811686259587008	0.
0.11158357771260996	0.	0.1314368932038835	-0.078536925866921	0.
0.1116634082763115	0.	0.1316591154261057	-0.07853616331763145	0.
0.1122873900293255	0.	0.13228478964401294	-0.07802707020209775	0.
0.1126001955034213	0.	0.1325113268608414	-0.07929544031355626	0.
0.11279732811990875	0.	0.13274217907227615	-0.07925735593089268	0.
0.11333007494297816	0.	0.1333851132686084	-0.07936983134417572	0.
0.11356956663408276	0.	0.13360949298813377	-0.0793866540509519	0.
0.1136754643206256	0.	0.13383171521035597	-0.080564155992133	0.
0.1148338220918866	0.	0.1348975188781014	-0.08082620888598602	0.
0.11495438253502768	0.	0.13511542610571736	-0.08091543641444553	0.
0.11567285760834146	0.	0.1357583603020496	-0.08172075128781107	0.
0.11588465298142717	0.	0.1359848975188781	-0.08209658817917484	0.
0.11601335940045616	0.	0.13620064724919093	-0.08209118556613361	0.
0.11671228413163896	0.	0.1368220064724919	-0.08281844228881297	0.
0.11695992179863146	0.	0.13704854368932037	-0.08293445379569336	0.
0.11775496904529162	0.	0.13789644012944982	-0.08290652908930861	0.
0.11801401107852719	0.	0.13812297734627832	-0.08290706527940067	0.
0.1181704138155751	0.	0.13834519956850053	-0.08343037769658596	0.
0.11876832844574779	0.	0.13897087378640777	-0.08347896034883617	0.
0.11909579667644182	0.	0.13919741100323624	-0.08347800060114315	0.
0.1193189964157706	0.	0.1394304207119741	-0.08355708880769118	0.
0.12010263929618767	0.	0.14028694714131607	-0.08390595337138708	0.
0.12034376018246985	0.	0.14050916936353827	-0.08408988649972857	0.
0.12093027044639947	0.	0.1411326860841424	-0.08399337762501119	0.
0.12124307592049527	0.	0.1413549083063646	-0.08399129692661902	0.
0.12151189312479634	0.	0.14158791801510245	-0.08408008617368289	0.
0.12201205604431409	0.	0.14222006472491908	-0.08444161052006983	0.
0.1223069403714565	0.	0.14243797195253505	-0.08438888330170186	0.
0.12311990876507005	0.	0.14329234088457388	-0.08452191550042029	0.
0.1234099055066797	0.	0.14351024811218985	-0.08463532135860176	0.
0.12369175627240142	0.	0.14373678532901835	-0.08465990568391851	0.
0.12414956011730205	0.	0.1443667745415318	-0.0857176527035112	0.
0.12441674812642553	0.	0.14457820927723838	-0.08591606436261885	0.
0.12472466601498858	0.	0.1447982740021575	-0.08565863479102398	0.
0.1255962854349951	0.	0.14566127292340883	-0.0856253265026019	0.
0.1259253828608667	0.	0.14588996763754042	-0.08670455555569816	0.
0.1263945910720104	0.	0.14654584681769145	-0.08654881613627108	0.
0.12663734115347017	0.	0.14675512405609492	-0.0865181723055225	0.
0.1269126751384816	0.	0.14696871628910463	-0.08714683354681522	0.
0.12750081459758877	0.	0.1476116504854369	-0.08701585304353746	0.
0.12778592375366568	0.	0.1478187702265372	-0.08702903172116183	0.
0.12868849788204625	0.	0.14870334412081984	-0.08772683372473569	0.
0.12892961876832845	0.	0.1489061488673139	-0.08770604282836024	0.
0.129208211143695	0.	0.1491197411003236	-0.08780987398509187	0.
0.1298403388725969	0.	0.14978209277238402	-0.08908457983128627	0.
0.13009612251547734	0.	0.14998705501618123	-0.08958294065506514	0.
0.1303844900619094	0.	0.15020496224379717	-0.0895513003761722	0.
0.13104105571847507	0.	0.15105717367853289	-0.09007163624039058	0.
0.13130824372759856	0.	0.1512621359223301	-0.09005477733288357	0.
0.13212284131638968	0.	0.151933117583603	-0.0904541154810582	0.
0.1323069403714565	0.	0.15213807982740019	-0.09037569146017002	0.
0.1325920495275334	0.	0.15235382955771304	-0.09028413691860532	0.
0.13329423264907134	0.	0.15302912621359221	-0.09092044182134602	0.
0.13341805148256758	0.	0.15323193096008628	-0.0913034242700318	0.
0.13449820788530464	0.	0.15410140237324702	-0.09164945751282237	0.
0.13461713913326814	0.	0.15430852211434734	-0.09211479489321082	0.
0.1348696643857934	0.	0.1545113268608414	-0.09214960410580748	0.
0.13571847507331375	0.	0.15517799352750808	-0.09196882962728489	0.
0.13583740632127728	0.	0.15538942826321467	-0.09192567090116882	0.
0.13602150537634408	0.	0.15559223300970873	-0.0924186577386668	0.
0.1369843597262952	0.	0.15647680690399135	-0.09369282566674392	0.
0.13717986314760505	0.	0.15668176914778856	-0.0937145721395884	0.
0.13794232649071358	0.	0.15734196332254582	-0.0940767083072106	0.
0.1380579993483219	0.	0.15755339805825241	-0.0940577158713182	0.
0.13818344737699575	0.	0.1577497303128371	-0.09399416660233231	0.
0.1392359074617139	0.	0.15839266450916933	-0.09553215577027706	0.
0.13946888237210817	0.	0.15862351672060407	-0.09554066434305052	0.
0.14053437601824695	0.	0.15949514563106795	-0.09617028092751888	0.
0.1406679700228087	0.	0.15971952535059328	-0.09616736625464092	0.
0.14078201368523946	0.	0.15992448759439049	-0.09622025589106215	0.
0.1416454871293581	0.	0.16056094929881337	-0.09663387328125105	0.
0.14188172043010752	0.	0.160789644012945	-0.09662640980452426	0.
0.14203486477680025	0.	0.16100107874865155	-0.09674758585854226	0.
0.1430791788856305	0.	0.1618727076591154	-0.09678824269619317	0.
0.143198110133594	0.	0.162084142394822	-0.09716030261215607	0.
0.14402737047898337	0.	0.16271628910463862	-0.09749710794719224	0.
0.1443385467579016	0.	0.16294714131607335	-0.09710556126889033	0.
0.14449983708048222	0.	0.16316720604099244	-0.09708722184386254	0.
0.1451808406647116	0.	0.1638036677454153	-0.0966427246488554	0.
0.14544477028347996	0.	0.16402804746494065	-0.09627250884167339	0.
0.14635549038774842	0.	0.1648522114347357	-0.09870669806317771	0.
0.14675138481590094	0.	0.16508306364617042	-0.09777630056779285	0.
0.14698761811665037	0.	0.16531391585760516	-0.09779179222874328	0.
0.1476083414793092	0.	0.16595469255663428	-0.09776863906876233	0.
0.14788041707396546	0.	0.16617907227615963	-0.09778439215038591	0.
0.14805148256761158	0.	0.16639913700107875	-0.09926741763707926	0.
0.14913326816552622	0.	0.16723840345199567	-0.0986800761571636	0.
0.1494639947865754	0.	0.16747357065803667	-0.09931741330678885	0.
0.15008797653958944	0.	0.1681143473570658	-0.09975030342105126	0.
0.1503763440860215	0.	0.16833225458468176	-0.10002033632597089	0.
0.15062886933854674	0.	0.16855879180151023	-0.10114791841049622	0.
0.15130661453242097	0.	0.1691779935275081	-0.10144480955985115	0.
0.15170576735092864	0.	0.16940668824163968	-0.10145097249259116	0.
0.15254154447702833	0.	0.17027400215749727	-0.10158449369667717	0.
0.15317530140110783	0.	0.1707076591154261	-0.10215920577687684	0.
0.15375529488432713	0.	0.17132901833872705	-0.10413826861127667	0.
0.15413815575105896	0.	0.17154261057173675	-0.10364420168867318	0.
0.15456174649723034	0.	0.17177130528586837	-0.10436375604609026	0.
0.15514662756598238	0.	0.17242934196332252	-0.10527892608707479	0.
0.15538774845226455	0.	0.17263861920172596	-0.10483119903611293	0.
0.15634571521668295	0.	0.17350377562028046	-0.10564761648283771	0.
0.15666992505702182	0.	0.17371521035598705	-0.10602931425140003	0.
0.1570478983382209	0.	0.17393959007551238	-0.10601535649325503	0.
0.15785109156076896	0.	0.17478964401294497	-0.10605624116341275	0.
0.1582144020853698	0.	0.1750053937432578	-0.1059326456139584	0.
0.15898501140436622	0.	0.17566343042071195	-0.10632869805440202	0.
0.1592619745845552	0.	0.1758705501618123	-0.1062842233927736	0.
0.15960084718149234	0.	0.17609061488673136	-0.10718894220560855	0.
0.16028185076572174	0.	0.1767529665587918	-0.10757634031599293	0.
0.16050830889540565	0.	0.17695361380798275	-0.10753713838687752	0.
0.16085043988269793	0.	0.1771650485436893	-0.10787107266903824	0.
0.16160475724991852	0.	0.17782092772384034	-0.10817677989454992	0.
0.1618475073313783	0.	0.17801941747572816	-0.10809067184588463	0.
0.163088954056696	0.	0.17890614886731387	-0.10901452537953427	0.
0.16323069403714563	0.	0.1791111111111111	-0.1089482408951202	0.
0.16350439882697945	0.	0.17932038834951455	-0.10812809380977582	0.
0.16458781362007166	0.	0.18019417475728156	-0.10817082243191461	0.
0.16491854024112088	0.	0.180403451995685	-0.1081706791874196	0.
0.165772238514174	0.	0.18107659115426103	-0.10864275571454476	0.
0.16589279895731507	0.	0.18128155339805824	-0.10864275623131858	0.
0.16616324535679372	0.	0.1814843581445523	-0.10864978821871182	0.
0.16710654936461386	0.	0.18214886731391586	-0.10959134820778581	0.
0.16724503095470836	0.	0.18235814455231927	-0.10959135208878308	0.
0.16752525252525252	0.	0.18256310679611648	-0.10959191529181074	0.
0.16847670250896057	0.	0.18323840345199566	-0.11044968174977149	0.
0.16862658846529813	0.	0.18344768069039913	-0.11057942812222009	0.
0.1698061257738677	0.	0.1842998921251348	-0.11127469685101457	0.
0.17002932551319647	0.	0.18451348435814452	-0.1112749251165117	0.
0.1702101661779081	0.	0.18471844660194173	-0.11091531344742803	0.
0.17144672531769306	0.	0.18559439050701185	-0.11195451169462303	0.
0.17157217334636687	0.	0.18580151024811217	-0.1117565918066992	0.
0.17272238514173996	0.	0.18645523193096009	-0.11267685221648166	0.
0.17293743890518082	0.	0.18668392664509165	-0.11267684634246268	0.
0.17307103290974257	0.	0.18689320388349512	-0.11363833997700405	0.
0.17411045943304004	0.	0.1875447680690399	-0.11312253658722425	0.
0.17432551319648093	0.	0.18777130528586838	-0.11330079594203654	0.
0.17438905180840664	0.	0.18797626752966556	-0.11284252794580231	0.
0.17575431736722058	0.	0.18883710895361377	-0.11364298021594578	0.
0.176158357771261	0.	0.18925997842502695	-0.11386161110919737	0.
0.1771407624633431	0.	0.1899244875943905	-0.11491833270828555	0.
0.1772873900293255	0.	0.19013807982740022	-0.11493499471274789	0.
0.17749103942652328	0.	0.19033656957928802	-0.1142558488087705	0.
0.17860377973281197	0.	0.19098597626752964	-0.11443549728688003	0.
0.17881394591072008	0.	0.19120604099244873	-0.1144280362899954	0.
0.17896383186705767	0.	0.19141100323624594	-0.11443375789213485	0.
0.17997393287715865	0.	0.19205609492988132	-0.11591821198526359	0.
0.18021016617790808	0.	0.19228047464940667	-0.11586991641914836	0.
0.18145324209840338	0.	0.19313915857605177	-0.11648830668807014	0.
0.1817269468882372	0.	0.19337216828478962	-0.11710918878979265	0.
0.1818442489410231	0.	0.19358576051779933	-0.11697345083480808	0.
0.1827842945584881	0.	0.1942222222222222	-0.1164912148360466	0.
0.18324861518409905	0.	0.19466019417475727	-0.11642944099750184	0.
0.18423101987618115	0.	0.19529234088457387	-0.11603225639598946	0.
0.1846399478657543	0.	0.1955231930960086	-0.11560259984075105	0.
0.18485011404366242	0.	0.19574541531823086	-0.11555288794922243	0.
0.18567285760834146	0.	0.1963732470334412	-0.11645001991545492	0.
0.18606712284131638	0.	0.19659978425026967	-0.11645140743395616	0.
0.1862821766047572	0.	0.1968220064724919	-0.11703780498477989	0.
0.18712609970674485	0.	0.19744983818770223	-0.11708330641312381	0.
0.18754806125773865	0.	0.19767637540453073	-0.11708122394402176	0.
0.18855001629195176	0.	0.19851348435814453	-0.11744745468631804	0.
0.18897360703812313	0.	0.19873354908306362	-0.11755876307382683	0.
0.18931247963506026	0.	0.19896008629989212	-0.1186476818084732	0.
0.19013848159009447	0.	0.19960086299892124	-0.11883569581437994	0.
0.19088791137178232	0.	0.2000604099244876	-0.1189608092842664	0.
0.19148745519713262	0.	0.2006860841423948	-0.11974394413384672	0.
0.1918996415770609	0.	0.20090399137001075	-0.12044993453911224	0.
0.19226295210166175	0.	0.20113052858683925	-0.12080955013608513	0.
0.19304333659172368	0.	0.2017562028047465	-0.12089473786749796	0.
0.1934799608993157	0.	0.20197842502696872	-0.12082430274078354	0.
0.19390355164548712	0.	0.20220927723840346	-0.1207873753069654	0.
0.19454382535027695	0.	0.20284142394822005	-0.12188815021020379	0.
0.19492994460736396	0.	0.20305501618122976	-0.12183261898008688	0.
0.19614532420984032	0.	0.20392664509169361	-0.12198281508346312	0.
0.19649723036819808	0.	0.20414239482200644	-0.12185335252037958	0.
0.19687031606386443	0.	0.2043646170442287	-0.12194250035618553	0.
0.19749266862170084	0.	0.20499460625674215	-0.12293157527112512	0.
0.19833170413815573	0.	0.20541963322545845	-0.12283643424661082	0.
0.19921472792440534	0.	0.2060776699029126	-0.12318694747630451	0.
0.19959921798631475	0.	0.20629126213592233	-0.12318325941087757	0.
0.19999511241446724	0.	0.20651564185544766	-0.12333211634225087	0.
0.20072010426849135	0.	0.20716936353829554	-0.12398956620417924	0.
0.20101498859563374	0.	0.20737432578209278	-0.12398990477102008	0.
0.20140110785272072	0.	0.2075900755124056	-0.12362379810152341	0.
0.20232649071358746	0.	0.208252427184466	-0.12404987190670458	0.
0.20263277940697294	0.	0.20845738942826322	-0.12406089637390583	0.
0.2038595633756924	0.	0.20933549083063643	-0.12579614737498918	0.
0.20409579667644182	0.	0.20953613807982738	-0.12570623056922703	0.
0.20448517432388397	0.	0.20974757281553397	-0.12581591622808871	0.
0.20551645487129355	0.	0.21041423948220064	-0.12558674923576177	0.
0.2061290322580645	0.	0.2108306364617044	-0.12551049739092512	0.
0.2070283479960899	0.	0.2114929881337648	-0.12651015293847798	0.
0.20717334636689475	0.	0.2116893203883495	-0.12660956654952607	0.
0.2075187357445422	0.	0.21189212513484354	-0.12652347061950192	0.
0.20877158683610292	0.	0.21256094929881336	-0.12669211632579883	0.
0.20900293255131963	0.	0.21277454153182307	-0.12665326767217067	0.
0.20938579341805147	0.	0.21298597626752966	-0.12663215356368893	0.
0.21037471489084392	0.	0.21365695792880257	-0.12742797698351857	0.
0.21045454545454542	0.	0.21386192017259975	-0.1281179676786524	0.
0.21203160638644508	0.	0.21472923408845737	-0.12834663470770444	0.
0.21221733463668946	0.	0.21494066882416396	-0.1284094820792573	0.
0.21246334310850437	0.	0.21514563106796114	-0.1284969204247196	0.
0.21367546432062556	0.	0.21581229773462782	-0.1284702608175888	0.
0.21403877484522643	0.	0.2162200647249191	-0.1289179061801046	0.
0.21539752362333006	0.	0.2168824163969795	-0.12868791026734047	0.
0.2156158357771261	0.	0.21710463861920168	-0.12866754833305372	0.
0.21578527207559461	0.	0.21731175836030203	-0.12872211931590616	0.
0.21693222548061256	0.	0.21796116504854365	-0.12894163673110792	0.
0.21712772890192242	0.	0.21817691477885653	-0.1289421105555517	0.
0.21729716520039097	0.	0.21837540453074433	-0.12886867370765467	0.
0.21870641902899968	0.	0.21901833872707657	-0.12917820166303834	0.
0.21904529162593678	0.	0.2192491909385113	-0.12923388727481389	0.
0.2203372434017595	0.	0.22011434735706578	-0.13057659863842638	0.
0.2206223525578364	0.	0.22033872707659113	-0.13038421541403886	0.
0.22078201368523948	0.	0.2205480043149946	-0.13036369482760501	0.
0.22193548387096773	0.	0.22118878101402373	-0.12997675195812022	0.
0.2224975562072336	0.	0.2216353829557713	-0.13024857214186347	0.
0.22355816226783964	0.	0.22226537216828476	-0.13184931238211597	0.
0.22397197784294556	0.	0.22249190938511326	-0.13100974597450704	0.
0.22420495275333982	0.	0.2227076591154261	-0.13105967606790242	0.
0.2252720755946562	0.	0.22333764832793956	-0.13106408010445839	0.
0.22576735092864123	0.	0.22357281553398056	-0.1310453047242506	0.
0.2260198761811665	0.	0.22379935275080906	-0.13110223855663028	0.
0.2267807103290974	0.	0.22442286947141313	-0.1309793189089772	0.
0.22720918866080153	0.	0.22464077669902913	-0.13098205042124983	0.
0.22855653307266208	0.	0.2254692556634304	-0.13253870781840024	0.
0.22919354838709674	0.	0.22570010787486514	-0.13236219190768675	0.
0.22963994786575428	0.	0.22594174757281552	-0.13343488359953776	0.
0.23037145650048874	0.	0.2265868392664509	-0.13208157125989947	0.
0.23113229064841964	0.	0.22702912621359223	-0.1322190683707894	0.
0.23202346041055716	0.	0.22765480043149944	-0.13421339852673467	0.
0.23249429781687844	0.	0.22787918015102482	-0.13421339431747278	0.
0.23293418051482565	0.	0.22811003236245955	-0.1338512487660776	0.
0.23364125122189636	0.	0.22873354908306365	-0.135573064912587	0.
0.23410883023786247	0.	0.22894929881337647	-0.13551719804510523	0.
0.2345927012056044	0.	0.22917583603020492	-0.1352335167020236	0.
0.23551319648093838	0.	0.22981014023732468	-0.1357683058567736	0.
0.23599055066796998	0.	0.23003020496224377	-0.13577037661793184	0.
0.23720104268491363	0.	0.23089751887810137	-0.13516323903054697	0.
0.23759693711306612	0.	0.23110895361380795	-0.1351624362321065	0.
0.23807266210492015	0.	0.2313247033441208	-0.13552784900476975	0.
0.2390241120886282	0.	0.23195685005393743	-0.13731250762334044	0.
0.24002606712284127	0.	0.23239266450916934	-0.13715718419668596	0.
0.2409433040078201	0.	0.2330507011866235	-0.1369161862031153	0.
0.24132616487455194	0.	0.23326213592233008	-0.1377658421135461	0.
0.24177419354838706	0.	0.23348004314994603	-0.13767481801843792	0.
0.24271260997067445	0.	0.23413807982740018	-0.13766560650207615	0.
0.2431036168132942	0.	0.23434735706580365	-0.13772824707807063	0.
0.24358911697621372	0.	0.23456742179072274	-0.13806718721484434	0.
0.24445259042033232	0.	0.23522330097087377	-0.13791037468148581	0.
0.24477842945584877	0.	0.23542179072276156	-0.13792401912720822	0.
0.2464402085369827	0.	0.23629989212513483	-0.1384287364855607	0.
0.24675790159661126	0.	0.236504854368932	-0.13842872565249426	0.
0.24722385141739978	0.	0.23672060409924484	-0.13913415080466995	0.
0.24823395242750076	0.	0.23738079827400213	-0.13905324910154246	0.
0.24897849462365587	0.	0.23779072276159652	-0.13954438541564293	0.
0.2501694362984685	0.	0.23845307443365696	-0.13989976114593186	0.
0.25036168132942327	0.	0.23865372168284787	-0.1398997558842963	0.
0.2507885304659498	0.	0.23885868392664505	-0.1403562994121582	0.
0.25217986314760504	0.	0.2395318230852211	-0.13990725176025953	0.
0.25240143369175627	0.	0.23974110032362458	-0.140763929264837	0.
0.25275985663082434	0.	0.23994606256742176	-0.1407919422456705	0.
0.2541137178233952	0.	0.24061704422869468	-0.14064305936400406	0.
0.2543401759530792	0.	0.24083063646170438	-0.14063584117605074	0.
0.2559270120560443	0.	0.2417065803667745	-0.14060273159528056	0.
0.2560638644509612	0.	0.2419115426105717	-0.14063753070031385	0.
0.2563294232649071	0.	0.24211003236245954	-0.14026114132198222	0.
0.25679048550016287	0.	0.24231930960086298	-0.14058135715888348	0.
0.2584522645812968	0.	0.24319956850053934	-0.14087045536535686	0.
0.25885304659498204	0.	0.24341316073354904	-0.14041470694896302	0.
0.25996252851091556	0.	0.24407551240560948	-0.14232483408869895	0.
0.26014988595633753	0.	0.2442740021574973	-0.14230176905466585	0.
0.2605962854349951	0.	0.24447896440129446	-0.1421843220940833	0.
0.26194200065167805	0.	0.24514563106796117	-0.14184639787295042	0.
0.26211469534050175	0.	0.24535059331175835	-0.14179277165177967	0.
0.2624991854024112	0.	0.24555339805825238	-0.14223488069252138	0.
0.2639247311827957	0.	0.24621790722761594	-0.14300791665298393	0.
0.2644672531769306	0.	0.24662998921251347	-0.1443248907194003	0.
0.26599869664385795	0.	0.24730528586839265	-0.14426889255939063	0.
0.2662300423590746	0.	0.24752103559870547	-0.14428530481904778	0.
0.26648419680677743	0.	0.24772815533980583	-0.14428997292654086	0.
0.26798957315086347	0.	0.24859762675296657	-0.14547789761608157	0.
0.26821114369501464	0.	0.24879827400215748	-0.1454640646124408	0.
0.26984848484848484	0.	0.24945846817691475	-0.1452950204875002	0.
0.2701075268817204	0.	0.24968069039913696	-0.14524582534135624	0.
0.2703290974258716	0.	0.24988349514563105	-0.14529449761714153	0.
0.2717709351580319	0.	0.2505415318230852	-0.14594768536065847	0.
0.27209677419354833	0.	0.2507615965480043	-0.14559887444302166	0.
0.27234278266536327	0.	0.2509644012944983	-0.1455856400331642	0.
0.2738204626914304	0.	0.25161380798274	-0.14760021883703842	0.
0.2743825350276963	0.	0.2520453074433657	-0.1481128126757179	0.
0.2757070707070707	0.	0.2526709816612729	-0.1470442139862508	0.
0.2762121212121212	0.	0.2528996763754045	-0.14701442157212918	0.
0.2764679048550016	0.	0.25311542610571736	-0.14826421060770295	0.
0.27843760182469857	0.	0.2540021574973031	-0.1467031638457079	0.
0.27861192570869986	0.	0.25421790722761595	-0.14723488258218903	0.
0.2797491039426523	0.	0.25484358144552316	-0.14683772081380334	0.
0.2802785923753665	0.	0.25507011866235163	-0.14739688242959328	0.
0.2805311176278918	0.	0.2552880258899676	-0.14869426619466466	0.
0.28179211469534043	0.	0.255915857605178	-0.14908993843163945	0.
0.28240306288693384	0.	0.25614886731391584	-0.14894428901676654	0.
0.28272238514174	0.	0.25637324703344117	-0.15011859102448546	0.
0.283693385467579	0.	0.25699460625674214	-0.1509062543947298	0.
0.2846871945259042	0.	0.257445523193096	-0.1509217747395108	0.
0.285783642880417	0.	0.25807982740021573	-0.15090522840143905	0.
0.2863115021179537	0.	0.2582998921251348	-0.1514006177237151	0.
0.2867497556207233	0.	0.25852427184466015	-0.1513793662243165	0.
0.28831215379602476	0.	0.2593527508090615	-0.15216310796487287	0.
0.2889231019876181	0.	0.2595836030204962	-0.15211704847161509	0.
0.2900276963180189	0.	0.26022869471413157	-0.15207716756283643	0.
0.29062724014336916	0.	0.2604552319309601	-0.1520409191895793	0.
0.29113229064841967	0.	0.2606860841423948	-0.15229168405554447	0.
0.2918621700879765	0.	0.2613074433656958	-0.15284186829881063	0.
0.29242750081459756	0.	0.2615253505933117	-0.15280307220657058	0.
0.293030303030303	0.	0.26174973031283705	-0.1528422012517636	0.
0.2941169762137504	0.	0.2623926645091693	-0.15302267125195476	0.
0.29526718800912344	0.	0.26283495145631064	-0.1530217129280514	0.
0.29605408927989574	0.	0.2634692556634304	-0.15328267359154363	0.
0.29656402737047893	0.	0.2636763754045307	-0.15400283233805045	0.
0.29723362658846525	0.	0.26389859762675294	-0.15405967390458547	0.
0.29883675464320625	0.	0.26476591154261053	-0.15500616537167247	0.
0.2993548387096774	0.	0.26498813376483277	-0.15499415003601177	0.
0.3002443792766373	0.	0.2656159654800431	-0.1550574398960835	0.
0.3007461713913327	0.	0.2658209277238403	-0.15453437144109644	0.
0.30138807429130005	0.	0.2660388349514563	-0.15584136867786264	0.
0.3028462039752362	0.	0.26671197411003233	-0.1567240314525207	0.
0.3032714239165852	0.	0.26692556634304204	-0.15640409589963133	0.
0.303752036493972	0.	0.267143473570658	-0.15628964923789368	0.
0.3048093841642228	0.	0.267799352750809	-0.1566247818683884	0.
0.30570055392636036	0.	0.26820927723840343	-0.15787534561106356	0.
0.30714076246334304	0.	0.2688781014023732	-0.15798291527400576	0.
0.3075073313782991	0.	0.26908522114347355	-0.1579847507073077	0.
0.30804496578690127	0.	0.26929881337648326	-0.15682375672601837	0.
0.30956337569240794	0.	0.2701574973031284	-0.15760127921125008	0.
0.3101482567611599	0.	0.2703667745415318	-0.15784658537754154	0.
0.3117416096448354	0.	0.2710442286947141	-0.1578327151494372	0.
0.3119892473118279	0.	0.27125134843581444	-0.15783093823701771	0.
0.31243401759530787	0.	0.2714606256742179	-0.15801047392606793	0.
0.31373574454219616	0.	0.27211218985976265	-0.15791947075548812	0.
0.3139279895731508	0.	0.27231067961165045	-0.15775672301636925	0.
0.3144183773216031	0.	0.2725091693635383	-0.15808872885020228	0.
0.31635060280221566	0.	0.2731866235167206	-0.15873962391840515	0.
0.31692896709025736	0.	0.27360949298813375	-0.15871550704113457	0.
0.3184946236559139	0.	0.27428047464940664	-0.15887735413538637	0.
0.3187178233952427	0.	0.2744897518878101	-0.15887676523736943	0.
0.31905832518735744	0.	0.27469255663430414	-0.15889023064124264	0.
0.3210638644509612	0.	0.2755771305285868	-0.15967081807172276	0.
0.32131476050830887	0.	0.2757799352750809	-0.15963938613582174	0.
0.32300749429781683	0.	0.2764314994606256	-0.16067592586991386	0.
0.3233333333333333	0.	0.2766494066882416	-0.1607940150384841	0.
0.32360215053763436	0.	0.2768522114347357	-0.1603783389852892	0.
0.3254203323558162	0.	0.277512405609493	-0.15986711268683307	0.
0.3257787552948843	0.	0.27773678532901835	-0.16045664980028104	0.
0.3259758879113718	0.	0.2779439050701186	-0.16067636861445078	0.
0.327515477354187	0.	0.2785868392664509	-0.1605847886469286	0.
0.32808895405669597	0.	0.27900107874865154	-0.160705281649345	0.
0.3300244379276637	0.	0.27964401294498376	-0.16192766641310216	0.
0.3306125773867709	0.	0.27988349514563104	-0.16192766060834168	0.
0.33082274356467906	0.	0.280101402373247	-0.16225439280002313	0.
0.33284294558488103	0.	0.2809600862998921	-0.1620380776138492	0.
0.33311176278918214	0.	0.28117583603020496	-0.16219821174980542	0.
0.3346529814271749	0.	0.28181445523193094	-0.1622203375638666	0.
0.335288367546432	0.	0.2820453074433657	-0.16246179405759992	0.
0.3355946562398175	0.	0.2822653721682848	-0.16246187981307889	0.
0.3368263277940697	0.	0.28288673139158577	-0.16255130320016734	0.
0.3375089605734767	0.	0.2831111111111111	-0.16243357146284318	0.
0.3379439556858911	0.	0.2833311758360302	-0.1625122846558218	0.
0.3393092212447051	0.	0.2839633225458468	-0.1640108587379184	0.
0.34053600521342453	0.	0.28442071197411	-0.16459980555680573	0.
0.34159172368849783	0.	0.285042071197411	-0.16445073272967894	0.
0.3422645812968393	0.	0.2852621359223301	-0.16443245236718593	0.
0.34284294558488104	0.	0.28548867313915854	-0.16443207949487434	0.
0.34478331704138154	0.	0.28632793959007546	-0.16673421816438022	0.
0.34547409579667643	0.	0.28656310679611646	-0.16706317264465204	0.
0.3465640273704789	0.	0.2871974110032362	-0.1679001236090435	0.
0.3471749755620723	0.	0.2874174757281553	-0.1679001164556815	0.
0.34781524926686214	0.	0.28764185544768067	-0.16799301356828317	0.
0.3489915281850765	0.	0.2882761596548004	-0.16992784543585696	0.
0.34959758879113717	0.	0.28849838187702265	-0.1701537610520629	0.
0.35026881720430103	0.	0.28872707659115426	-0.16984337159073795	0.
0.35123492994460737	0.	0.28935922330097086	-0.17089166816988036	0.
0.3525578364288041	0.	0.28979288025889965	-0.1708060356682324	0.
0.35382535027696316	0.	0.290437971952535	-0.17079711404291203	0.
0.3544200065167807	0.	0.290655879180151	-0.17113276105288924	0.
0.35511078527207557	0.	0.2908824163969795	-0.17056336713575646	0.
0.356653633105246	0.	0.29173031283710893	-0.1716494146193469	0.
0.3573378950798305	0.	0.29194822006472493	-0.17173601619017134	0.
0.35860540892798953	0.	0.29259115426105714	-0.17233150488324092	0.
0.3591169762137504	0.	0.29279827400215747	-0.17238876627257677	0.
0.3598387096774193	0.	0.29301618122977346	-0.17240682810023528	0.
0.3612218963831867	0.	0.29368069039913697	-0.17272642996766938	0.
0.3616911045943304	0.	0.2938856526429342	-0.1727264289327356	0.
0.36236559139784946	0.	0.29410355987055015	-0.17246610050699554	0.
0.3638383838383838	0.	0.29477238403451994	-0.1724713988826733	0.
0.36482567611599864	0.	0.29519093851132683	-0.1723375901137207	0.
0.36624796350602795	0.	0.2958425026968716	-0.17229094427653602	0.
0.3666552623004235	0.	0.29604314994606257	-0.17228694184669305	0.
0.36731997393287713	0.	0.2962567421790723	-0.17236220442218791	0.
0.3680596285434995	0.	0.2964811218985976	-0.17229912157331762	0.
0.36933691756272397	0.	0.2971326860841424	-0.17297868460562157	0.
0.369910394265233	0.	0.29734412081984896	-0.17302329219697515	0.
0.37058488106875204	0.	0.29756418554476805	-0.1729858834715361	0.
0.3717595307917888	0.	0.2982092772384034	-0.17309808459764742	0.
0.3723297491039426	0.	0.29841423948220064	-0.17312719049400724	0.
0.3744786575431736	0.	0.2992880258899676	-0.17440363923389973	0.
0.37497067448680343	0.	0.29949083063646165	-0.1740538688187685	0.
0.3756647116324535	0.	0.29970873786407765	-0.1740267050334688	0.
0.3777647442163571	0.	0.3005738942826321	-0.17411780168179827	0.
0.3784213098729227	0.	0.3007918015102481	-0.174229898080449	0.
0.38006190941674806	0.	0.30145846817691474	-0.17427384026147763	0.
0.3804659498207885	0.	0.301663430420712	-0.17424528421690924	0.
0.38104594330400776	0.	0.3018770226537217	-0.1757271137178275	0.
0.38263277940697293	0.	0.30253721682847895	-0.17579203639218155	0.
0.3828885630498533	0.	0.30273570658036675	-0.17577727084438546	0.
0.3835239491691104	0.	0.3029428263214671	-0.17544127639888243	0.
0.38549038774845223	0.	0.30362243797195254	-0.17537632185558713	0.
0.38572825024437923	0.	0.3038252427184466	-0.1753895929634564	0.
0.38808406647116317	0.	0.30469902912621355	-0.17680714506211653	0.
0.3882958618442489	0.	0.30490183387270764	-0.17680859623313797	0.
0.3887878787878788	0.	0.30510463861920173	-0.1773059684832587	0.
0.3910459433040078	0.	0.3059805825242718	-0.17732050643706987	0.
0.3914630172694688	0.	0.30618122977346274	-0.17740155231614593	0.
0.3935337243401759	0.	0.3068392664509169	-0.17843360452478985	0.
0.3939442815249266	0.	0.3070550161812297	-0.1796663145508907	0.
0.3943711306614532	0.	0.3072642934196332	-0.17978437507166967	0.
0.3964499837080482	0.	0.30793959007551236	-0.1804608997993933	0.
0.3967334636689475	0.	0.3081574973031283	-0.18022070965411194	0.
0.3969175627240143	0.	0.3083581445523193	-0.18022437701466393	0.
0.39878624959270115	0.	0.3090053937432578	-0.18089077026412143	0.
0.3992163571195829	0.	0.3092211434735706	-0.1809206512538822	0.
0.40161942000651674	0.	0.310084142394822	-0.18073595947363624	0.
0.40210003258390353	0.	0.31031067961165043	-0.18068344182526427	0.
0.4023232323232323	0.	0.3105199568500539	-0.18070619499965185	0.
0.4047295536005213	0.	0.31138295577130526	-0.1813023917194482	0.
0.4050635386119257	0.	0.3115943905070118	-0.18136860098461213	0.
0.40701042684913646	0.	0.31223948220064723	-0.18128565057020243	0.
0.4076099706744868	0.	0.3124660194174757	-0.18130866930567363	0.
0.40784131638970345	0.	0.3126752966558791	-0.18151521991424616	0.
0.40950472466601495	0.	0.313294498381877	-0.18161392326720718	0.
0.4103046594982078	0.	0.3135231930960086	-0.18163052356933615	0.
0.41077549690452914	0.	0.31374110032362457	-0.18152561010925328	0.
0.4125806451612903	0.	0.31438834951456307	-0.18328517757544163	0.
0.41334962528510916	0.	0.3146192017259978	-0.18328517786787848	0.
0.4152394916911046	0.	0.3154670981661273	-0.1838417086789705	0.
0.41600521342456825	0.	0.3156914778856526	-0.18384303318377337	0.
0.41657543173672207	0.	0.31591370010787484	-0.18384604913336372	0.
0.4189556858911697	0.	0.3167723840345199	-0.18408220642167422	0.
0.41953893776474416	0.	0.3170010787486515	-0.18406731230343626	0.
0.42084392310198754	0.	0.3176202804746494	-0.18493267143186867	0.
0.42166992505702183	0.	0.3178425026968716	-0.18488365745073607	0.
0.42236233300749426	0.	0.3180711974110032	-0.1848699229350377	0.
0.42387096774193544	0.	0.31870550161812294	-0.18489862963963666	0.
0.42464157706093186	0.	0.31892556634304203	-0.18487869438912125	0.
0.4252997719126751	0.	0.3191499460625674	-0.18486510376873055	0.
0.4264222873900293	0.	0.31976267529665586	-0.18566895864527255	0.
0.4272548061257738	0.	0.31997626752966557	-0.18567363061956982	0.
0.4298142717497556	0.	0.3208565264293419	-0.18642628154631552	0.
0.43059628543499506	0.	0.321076591154261	-0.18643921437945563	0.
0.4314011078527207	0.	0.32130528586839263	-0.186439642921982	0.
0.4332958618442489	0.	0.32214886731391584	-0.18704646233433114	0.
0.4342277614858259	0.	0.3223754045307443	-0.18720302241179593	0.
0.43568263277940694	0.	0.32302481121898596	-0.18692498471482225	0.
0.43630009775171064	0.	0.3232405609492988	-0.18695738723015498	0.
0.4370495275333985	0.	0.3234606256742179	-0.18727230496530747	0.
0.4383594004561746	0.	0.3240927723840345	-0.18761892663551882	0.
0.4390957966764418	0.	0.3242998921251348	-0.18761892860644622	0.
0.44002932551319646	0.	0.32452427184466015	-0.18765082108563863	0.
0.44166666666666665	0.	0.3251887810140237	-0.1884962574529711	0.
0.44220918866080156	0.	0.32539590075512403	-0.1884962589339671	0.
0.44429455848810684	0.	0.326252427184466	-0.18882428921133715	0.
0.4448175301401108	0.	0.3264509169363538	-0.18882946649327992	0.
0.4456598240469208	0.	0.32666666666666666	-0.18882167448462978	0.
0.4482535027696318	0.	0.32754908306364616	-0.189549033541397	0.
0.4489068100358422	0.	0.32776483279395896	-0.18956203767365434	0.
0.450623981753014	0.	0.3284250269687163	-0.1895294245624087	0.
0.45106712284131634	0.	0.3286278317152103	-0.18985048892957573	0.
0.45182306940371453	0.	0.32884142394822	-0.18986115435610246	0.
0.45384001303356136	0.	0.32951240560949296	-0.19055853845160411	0.
0.4541267513848159	0.	0.329715210355987	-0.19054004986412695	0.
0.45470348647768	0.	0.3299223300970873	-0.19053452350206862	0.
0.4567790811339198	0.	0.33058252427184465	-0.1911943922552658	0.
0.4571114369501466	0.	0.3307853290183387	-0.19119438828682236	0.
0.46009938090583247	0.	0.3316763754045307	-0.19223268733801976	0.
0.4603046594982078	0.	0.3318813376483279	-0.19223268573033842	0.
0.4607412838057999	0.	0.332084142394822	-0.19225681915477164	0.
0.46294069729553594	0.	0.33294066882416395	-0.1916965682274031	0.
0.46338057999348314	0.	0.33313915857605175	-0.191617727321634	0.
0.4661078527207559	0.	0.33381229773462784	-0.19206516725609354	0.
0.46658031932225474	0.	0.3340323624595469	-0.19206516910335308	0.
0.4670055392636037	0.	0.33424163969795034	-0.19207054817051158	0.
0.4690583251873574	0.	0.33489536138079823	-0.19111533011542156	0.
0.46953893776474415	0.	0.3351132686084142	-0.19111647375877316	0.
0.46999185402411203	0.	0.3353182308522114	-0.19113540026098613	0.
0.4724340175953079	0.	0.33598274002157497	-0.19204454639457721	0.
0.4754806125773867	0.	0.33705070118662345	-0.19246230203350537	0.
0.47604757249918533	0.	0.3372750809061488	-0.1923721277697205	0.
0.47631476050830884	0.	0.33748220064724915	-0.19230038590927717	0.
0.47927337895079825	0.	0.3383624595469255	-0.19369241809828874	0.
0.47957640925382855	0.	0.3385738942826321	-0.19372390977720125	0.
0.4813734115347018	0.	0.3392038834951456	-0.19321748593714444	0.
0.4820886282176604	0.	0.3394261057173678	-0.19321758587787097	0.
0.4824780058651026	0.	0.3396353829557713	-0.1932305117170754	0.
0.48462528510915603	0.	0.3402675296655879	-0.19366824972212696	0.
0.48553926360377964	0.	0.34050053937432573	-0.1936691020084555	0.
0.4859433040078201	0.	0.3407206040992449	-0.19347133936363747	0.
0.48764581296839354	0.	0.34135275080906147	-0.1932690553375121	0.
-0.00001294707881534229	0.	0.	0.	0.
-0.00003236769703835572	0.	2.157497303128371e-6	-0.0005146782480637993	0.
0.0021637805470140804	0.	0.00026752966558791797	-0.00047804421728242264	0.
0.0033824243405081726	0.	0.0005091693635382956	-0.00034241454841542535	0.
0.004489399579219938	0.	0.0007615965480043149	-0.0021390595980262162	0.
0.00668878459297621	0.	0.0014088457389428261	0.000301865848369406	0.
0.00721475966984949	0.	0.0016008629989212513	0.0000964921508167086	0.
0.007740734746722771	0.	0.001803667745415318	-0.0002976199315309409	0.
0.008739278200356046	0.	0.002446601941747573	-0.0015810260160860107	0.
0.00907913901925878	0.	0.0026429341963322543	-0.00025186037122548895	0.
0.009480498462534391	0.	0.002839266450916936	-0.00027329000288497056	0.
0.010356044667421913	0.	0.0035102481121898595	-0.0021514535552401965	0.
0.01062955170739602	0.	0.0037195253505933113	-0.0009356625122975252	0.
0.010946755138371905	0.	0.003926645091693635	-0.0006476597730340747	0.
0.011663699627771485	0.	0.004591154261057173	-0.0018757004402699085	0.
0.011904838970707236	0.	0.004798274002157496	-0.0025135055927154116	0.
0.01220100339860819	0.	0.005001078748651564	-0.0018852675252478033	0.
0.0129389868910827	0.	0.005672060409924487	-0.00240029659609759	0.
0.013118627609645574	0.	0.005892125134843581	-0.002717072385071457	0.
0.013364622107137077	0.	0.006097087378640777	-0.0027084196458123035	0.
0.014045962129794465	0.	0.0067443365695792875	-0.002705047327228332	0.
0.014384204563845284	0.	0.007162891046386192	-0.0027691954317637015	0.
0.015133516750283219	0.	0.00782740021574973	-0.003875116953777931	0.
0.015282408156659655	0.	0.008053937432578208	-0.0038772017543389527	0.
0.01604466742191293	0.	0.0088975188781014	-0.004068938024277411	0.
0.016167664670658683	0.	0.009115426105717367	-0.0038501133116938366	0.
0.01631008253762745	0.	0.009318230852211434	-0.005207253504718096	0.
0.017059394724065383	0.	0.00996116504854369	-0.005717329081563396	0.
0.01718724712736689	0.	0.010192017259978424	-0.005708925408211716	0.
0.017294060527593462	0.	0.01040992448759439	-0.0052962456720580505	0.
0.017899336462210716	0.	0.011048543689320388	-0.006278944196963562	0.
0.018020715326104546	0.	0.011275080906148866	-0.0062494486000695395	0.
0.01817284350218482	0.	0.011490830636461703	-0.007438982299829398	0.
0.018815342288396184	0.	0.01213160733549083	-0.006492828346788465	0.
0.01894966823110536	0.	0.012364617044228695	-0.007015527735929259	0.
0.019054863246480015	0.	0.01258252427184466	-0.007449322302902551	0.
0.019609969250687816	0.	0.013197411003236246	-0.007609701218656416	0.
0.019807412202621784	0.	0.013423948220064723	-0.007622343457425195	0.
0.019906133678588768	0.	0.013648327939590076	-0.007621988687232031	0.
0.020775206344068622	0.	0.014742179072276158	-0.00858169514549309	0.
0.021302799805793818	0.	0.015365695792880258	-0.008976518445324337	0.
0.021430652209095326	0.	0.015583603020496224	-0.009137367963934797	0.
0.021518044991098884	0.	0.015803667745415317	-0.009157323446536171	0.
0.022094189998381617	0.	0.016425026968716287	-0.01041063952452239	0.
0.0222657387926849	0.	0.01664940668824164	-0.00995262705847502	0.
0.02236284188379997	0.	0.016880258899676374	-0.009957964315830806	0.
0.022841883799967634	0.	0.017512405609492986	-0.009951601708053438	0.
0.02302799805793818	0.	0.017732470334412078	-0.009926824738475585	0.
0.023146140152128177	0.	0.017961165048543688	-0.010056256984582092	0.
0.0236122349894805	0.	0.018597626752966556	-0.010617436092840946	0.
0.02379996763230296	0.	0.018817691477885652	-0.010851840389852775	0.
0.023968279656902413	0.	0.019046386192017258	-0.010724903143507724	0.
0.024704644764525004	0.	0.020107874865156417	-0.011332721092427177	0.
0.02515617413821007	0.	0.020757281553398056	-0.011678126208870914	0.
0.02532772293251335	0.	0.020970873786407766	-0.011681755862422899	0.
0.025517073960187733	0.	0.021197411003236244	-0.012603489277220027	0.
0.025831040621459786	0.	0.02183818770226537	-0.013907426256224455	0.
0.02600420780061499	0.	0.022045307443365695	-0.013984748002616974	0.
0.026204887522252793	0.	0.02226321467098166	-0.013689626933731266	0.
0.02655769541997087	0.	0.022906148867313916	-0.015324189118513165	0.
0.02679074283864703	0.	0.023113268608414235	-0.015436493942550677	0.
0.02698171225117333	0.	0.023331175836030203	-0.01597215062925545	0.
0.027688946431461404	0.	0.024412081984897516	-0.01589912068616438	0.
0.028043372714031397	0.	0.025083063646170443	-0.017519073497543537	0.
0.02825214435992879	0.	0.025288025889967633	-0.016165878890113665	0.
0.028389707072341803	0.	0.025503775620280472	-0.016141942581754824	0.
0.02871338404272536	0.	0.026159654800431496	-0.017540130757638987	0.
0.028917300534067002	0.	0.02635814455231931	-0.01718230755226852	0.
0.029098559637481796	0.	0.026569579288025887	-0.01695678862947398	0.
0.029297620974267684	0.	0.02679395900755124	-0.016956781661875236	0.
0.02964395533257809	0.	0.027447680690399136	-0.017888288375067812	0.
0.029823596051140964	0.	0.027661272923408843	-0.019689965533026304	0.
0.0299724874575174	0.	0.027883495145631064	-0.019746145209289846	0.
0.030388412364460268	0.	0.02852642934196332	-0.01759745624300417	0.
0.03057128985272698	0.	0.028733549083063647	-0.02030601076769544	0.
0.030721799643955335	0.	0.02895361380798274	-0.020306263497884947	0.
0.031212170254086423	0.	0.029807982740021572	-0.022111819001659788	0.
0.03139019258779738	0.	0.03002157497303128	-0.0221118215946738	0.
0.03175756594918271	0.	0.030679611650485432	-0.022149841679038624	0.
0.03196957436478395	0.	0.03088457389428263	-0.022019440638114864	0.
0.0321378863893834	0.	0.03110463861920172	-0.022821408253990264	0.
0.03250364136591682	0.	0.03177562028047465	-0.023150281189529727	0.
0.03267842692992394	0.	0.03198058252427184	-0.02316478308210595	0.
0.03284026541511571	0.	0.03219633225458468	-0.0231633059174457	0.
0.03318821815827804	0.	0.03285005393743257	-0.023022023068767723	0.
0.03334681987376598	0.	0.03305285868392664	-0.023752841678989608	0.
0.03353455251658844	0.	0.03326213592233009	-0.023752868141100864	0.
0.0339035442628257	0.	0.0339395900755124	-0.02489973494467789	0.
0.03404758051464639	0.	0.03414239482200647	-0.024551513902321208	0.
0.03425311539083994	0.	0.03434735706580366	-0.024542810114582054	0.
0.034966823110535686	0.	0.035421790722761595	-0.025319517241293884	0.
0.03537141932351513	0.	0.036088457389428265	-0.025655501970612664	0.
0.03542482602362842	0.	0.036295577130528583	-0.025783378418917327	0.
0.03561255866645088	0.	0.036494066882416396	-0.025783377304831382	0.
0.0360689431946917	0.	0.037152103559870545	-0.02546983414626067	0.
0.036164427900954844	0.	0.037367853290183384	-0.02621857697314966	0.
0.03635539731348115	0.	0.03757281553398058	-0.0258963917264882	0.
0.03680368991746237	0.	0.03825242718446602	-0.025449372555872596	0.
0.03686842531153908	0.	0.03846817691477885	-0.027186707901623326	0.
0.03701407994821169	0.	0.038668824163969794	-0.027186708363666833	0.
0.03749474024923127	0.	0.03932038834951456	-0.026616261069883924	0.
0.03760155364945784	0.	0.039538295577130525	-0.02721476721126075	0.
0.037716458973944	0.	0.039741100323624594	-0.027215885571082506	0.
0.038415601229972486	0.	0.04082847896440129	-0.026985575939630545	0.
0.03892377407347467	0.	0.041473570658036675	-0.027551683807991275	0.
0.039022495549441656	0.	0.04170010787486515	-0.02868231734500632	0.
0.039119598640556724	0.	0.0419093851132686	-0.028676360858033573	0.
0.03964719210228193	0.	0.04255231930960086	-0.02987665390061025	0.
0.03977666289043535	0.	0.04298813376483279	-0.029900635926324297	0.
0.04031720343097589	0.	0.043605177993527505	-0.031047340262996187	0.
0.04046285806764849	0.	0.04383387270765911	-0.031050427391285912	0.
0.04058423693154232	0.	0.044053937432578204	-0.031050431703506545	0.
0.041084317850784924	0.	0.04470550161812297	-0.031046035981134194	0.
0.04119113125101149	0.	0.04493635382955771	-0.031766470598559096	0.
0.04127852403301505	0.	0.04515426105717368	-0.031745211739258136	0.
0.041791552031072994	0.	0.04577777777777777	-0.03267982539984087	0.
0.041946916976857096	0.	0.046002157497303124	-0.03270914590242808	0.
0.0420375465285645	0.	0.046224379719525345	-0.032697596800819746	0.
0.04253762744780709	0.	0.04686299892125134	-0.03385319589993063	0.
0.042660624696552844	0.	0.04708953613807982	-0.033442307652555285	0.
0.042712413011814214	0.	0.0473160733549083	-0.033923696584940155	0.
0.04314452176727626	0.	0.047930960086299886	-0.03483339333866333	0.
0.0434665803528079	0.	0.04838403451995684	-0.034383797058159825	0.
0.0440491988994983	0.	0.049242718446601934	-0.03518677210600363	0.
0.044160867454280626	0.	0.04946278317152104	-0.03501528453275902	0.
0.04459621297944651	0.	0.050071197411003236	-0.03552997728653541	0.
0.044770998543453636	0.	0.0502891046386192	-0.03555388906327688	0.
0.044944165722608835	0.	0.0505177993527508	-0.0359382685070954	0.
0.045377892862922806	0.	0.05117583603020495	-0.036527037293398554	0.
0.04550574526622431	0.	0.05140021574973031	-0.036886081863663926	0.
0.045627124130118143	0.	0.051628910463861914	-0.036103219394912324	0.
0.04602201003398609	0.	0.05225026968716289	-0.03634793698859736	0.
0.046191940443437454	0.	0.052468176914778855	-0.03635030444515236	0.
0.04637643631655608	0.	0.05269471413160733	-0.03606227103603108	0.
0.04676161191131251	0.	0.05333980582524272	-0.03646374148657626	0.
0.04706424987862114	0.	0.05377562028047465	-0.03679065064686026	0.
0.04763553973134812	0.	0.05462135922330096	-0.03735186440761187	0.
0.04783621945298592	0.	0.05484358144552318	-0.03793867879847196	0.
0.0481615148082214	0.	0.05550377562028047	-0.037692130257544434	0.
0.048355720990451524	0.	0.05571089536138079	-0.037774640561176735	0.
0.048502994011976046	0.	0.055928802588996754	-0.03761873900140374	0.
0.048857420294546046	0.	0.05655663430420711	-0.03845993466412964	0.
0.04909046771322221	0.	0.056759439050701174	-0.03844527878454016	0.
0.04927334520148892	0.	0.05697950377562028	-0.038666038743152054	0.
0.04962453471435507	0.	0.05765264293419633	-0.03872488003195391	0.
0.04980417543291795	0.	0.05785760517799353	-0.0387542956872918	0.
0.04998057938177698	0.	0.05807335490830636	-0.03906802646010433	0.
0.05033986081890274	0.	0.058740021574973024	-0.039826059957408975	0.
0.05063278847709986	0.	0.059147788565264287	-0.040399881820414374	0.
0.051241301181420944	0.	0.06001941747572814	-0.040282975974121275	0.
0.05142903382424341	0.	0.0602286947141316	-0.04034753695617379	0.
0.05183201165237094	0.	0.060897518878101395	-0.041538274453244525	0.
0.05194206182230134	0.	0.061102481121898596	-0.04161144700733036	0.
0.05217349085612559	0.	0.06131391585760517	-0.042295890507099525	0.
0.052582942223660785	0.	0.062008629989212506	-0.042383130997910266	0.
0.05267357177536819	0.	0.0622135922330097	-0.04238848916978922	0.
0.05283541026055996	0.	0.062414239482200644	-0.04278601415216525	0.
0.05331607056157955	0.	0.06304854368932038	-0.0424219281263347	0.
0.0534487781194368	0.	0.06324919093851132	-0.042783121467892614	0.
0.05366726007444571	0.	0.06345199568500538	-0.043117214895152474	0.
0.054144683605761454	0.	0.06413592233009709	-0.04347039736585756	0.
0.054406861951772134	0.	0.06455663430420712	-0.04365049703655859	0.
0.05494416572260884	0.	0.06543257820927723	-0.0443031640009314	0.
0.05567405729082376	0.	0.06629773462783171	-0.0448566175148712	0.
0.05574850299401198	0.	0.0665177993527508	-0.045776616680528834	0.
0.05584236931542321	0.	0.06672060409924487	-0.045774526016976146	0.
0.05643631655607704	0.	0.06735922330097087	-0.04577442229993782	0.
0.05650914387441333	0.	0.06758144552319309	-0.04578340433042417	0.
0.056630522738307175	0.	0.06778856526429342	-0.04683883152248713	0.
0.057187247127366884	0.	0.06844660194174756	-0.046419982042246385	0.
0.057245508982035925	0.	0.06867313915857604	-0.04662190043924458	0.
0.05732966499433566	0.	0.06888241639697949	-0.04770397100651226	0.
0.05793979608350866	0.	0.06951456310679612	-0.04761662389103751	0.
0.058155041268813726	0.	0.06994822006472491	-0.047909629430643676	0.
0.05887036737336138	0.	0.07081769147788565	-0.04800300417157305	0.
0.059420618223013436	0.	0.07166990291262135	-0.04923246369142241	0.
0.0595905486324648	0.	0.0718942826321467	-0.04939542568594033	0.
0.059664994335653025	0.	0.07211434735706579	-0.04947591135110765	0.
0.06016507525489562	0.	0.07274649406688241	-0.0492517440588575	0.
0.06034957112801424	0.	0.07297518878101401	-0.04946386506272128	0.
0.06041268813723904	0.	0.07320388349514562	-0.04946614484968501	0.
0.060865835895776016	0.	0.0738252427184466	-0.05029093699329253	0.
0.06108755462048875	0.	0.07404962243797195	-0.05014327789790281	0.
0.06121540702379026	0.	0.07427615965480042	-0.05001642698185326	0.
0.06171548794303286	0.	0.07491046386192017	-0.04964395185700389	0.
0.06201650752548956	0.	0.07536569579288024	-0.049851990530057094	0.
0.06270755785725846	0.	0.07620064724919093	-0.050493763443519614	0.
0.06329988671306037	0.	0.07704854368932039	-0.051388359668769965	0.
0.06348600097103091	0.	0.07726860841423948	-0.05140179890281267	0.
0.06362194529859201	0.	0.07749946062567421	-0.05229750078015034	0.
0.0639941738145331	0.	0.07814023732470333	-0.05231268409543132	0.
0.06416410422398447	0.	0.0783581445523193	-0.05228814877099021	0.
0.06437449425473378	0.	0.07858252427184466	-0.05230769011560813	0.
0.06480660301019583	0.	0.07922977346278316	-0.052777025302456274	0.
0.06500080919242596	0.	0.079445523193096	-0.052803109879884756	0.
0.06516588444732158	0.	0.07966990291262135	-0.05343681223450301	0.
0.06600420780061499	0.	0.08073354908306364	-0.053372729566049396	0.
0.06655931380482279	0.	0.08159439050701185	-0.05345601591934451	0.
0.06692830555106005	0.	0.08204530744336569	-0.054195008059176014	0.
0.06739116361870853	0.	0.08266882416396978	-0.054357057634010754	0.
0.06760479041916168	0.	0.08288457389428262	-0.05458568667053383	0.
0.0677795759831688	0.	0.0831111111111111	-0.05449259696811262	0.
0.06817122511733291	0.	0.08374325782092772	-0.054553889996138354	0.
0.06838808868748988	0.	0.08395900755124056	-0.055214696759344414	0.
0.06860495225764686	0.	0.08418338727076591	-0.05539080449282369	0.
0.06901440362518207	0.	0.08482200647249191	-0.055323217115223706	0.
0.06921346496196795	0.	0.085042071197411	-0.055348426632569156	0.
0.06938663214112316	0.	0.0852707659115426	-0.05534796934104303	0.
0.0697362032691374	0.	0.08591801510248111	-0.055292144501354404	0.
0.07014403625182068	0.	0.08635598705501618	-0.05634302248889156	0.
0.0707913901925878	0.	0.08719956850053937	-0.05757650047659459	0.
0.07100339860818902	0.	0.08741963322545845	-0.05758923596942949	0.
0.07135944327561095	0.	0.08807982740021573	-0.058235744370095516	0.
0.071555267842693	0.	0.08828478964401293	-0.058004499893510586	0.
0.07173005340670012	0.	0.08850485436893203	-0.05800450749814217	0.
0.07212655769541997	0.	0.08915210355987055	-0.05863419669065889	0.
0.07234180288072503	0.	0.08935490830636461	-0.06003410625575713	0.
0.07257323191454929	0.	0.08957281553398057	-0.06006989709279491	0.
0.0729940119760479	0.	0.09023948220064724	-0.0600267245753352	0.
0.07317527107946269	0.	0.09044012944983819	-0.060342469903207456	0.
0.07336300372228516	0.	0.09064940668824163	-0.06038229846145579	0.
0.07388412364460269	0.	0.09130528586839266	-0.060904342354276685	0.
0.07431137724550899	0.	0.09172815533980581	-0.06141295852586794	0.
0.07484382586178993	0.	0.09260841423948218	-0.06148550152415473	0.
0.07504936073798349	0.	0.09281553398058251	-0.06150799220199556	0.
0.0755057452662243	0.	0.0934757281553398	-0.06151946833692243	0.
0.07564816313319307	0.	0.09367853290183385	-0.061515717472095596	0.
0.07586502670335006	0.	0.09388565264293419	-0.061312350131051664	0.
0.07638129147111183	0.	0.09456094929881337	-0.06242827596011	0.
0.07649134164104224	0.	0.0947680690399137	-0.062467634951423906	0.
0.0767049684414954	0.	0.09497303128371089	-0.062658495911715	0.
0.07725360090629553	0.	0.09564185544768068	-0.06325736236520799	0.
0.07736365107622593	0.	0.095848975188781	-0.06325646411592116	0.
0.07756594918271564	0.	0.0960539374325782	-0.06376727049572548	0.
0.07812914711118304	0.	0.09670550161812298	-0.06389609799066139	0.
0.07841560122997249	0.	0.09711974110032362	-0.06380501144189048	0.
0.07907752063440686	0.	0.09799999999999999	-0.06470840387388328	0.
0.0792539245832659	0.	0.09820496224379718	-0.06470840905954096	0.
0.07988347629066192	0.	0.09887810140237324	-0.06589772440254435	0.
0.07998867130603658	0.	0.0990960086299892	-0.06584794604228884	0.
0.08011166855478233	0.	0.09929881337648327	-0.06583982479108336	0.
0.08078006149862436	0.	0.09994390507011865	-0.06617652484968971	0.
0.08091115067162973	0.	0.10016828478964401	-0.06613063747867771	0.
0.08096132060203917	0.	0.10037756202804746	-0.06707171857158822	0.
0.08163780547014081	0.	0.10102265372168284	-0.06706812197172356	0.
0.08175756594918272	0.	0.10125134843581444	-0.06700562282503558	0.
0.0818287748826671	0.	0.1014606256742179	-0.06700773186792963	0.
0.08248583913254572	0.	0.10209708737864076	-0.06700683039018666	0.
0.08276258294222366	0.	0.10254368932038835	-0.06773599143294308	0.
0.0834940928952905	0.	0.10340668824163969	-0.06820450297297422	0.
0.08359928791066516	0.	0.10361812297734627	-0.06942943620331259	0.
0.08424826023628419	0.	0.10423085221143473	-0.06923196816994932	0.
0.08447159734584885	0.	0.10445954692556635	-0.06929288515210273	0.
0.08459944974915036	0.	0.1046860841423948	-0.06929335072253373	0.
0.08513189836543131	0.	0.10533333333333332	-0.0693204949480174	0.
0.08531801262340184	0.	0.10556418554476805	-0.06931454207800003	0.
0.08539569509629391	0.	0.10578640776699028	-0.07028476068814786	0.
0.08594756433079787	0.	0.10640345199568499	-0.07026476251566142	0.
0.08623078167988348	0.	0.10662998921251349	-0.07026585768141047	0.
0.08638452824081566	0.	0.10685652642934196	-0.07027332642049094	0.
0.08687328046609484	0.	0.10749083063646168	-0.07139858413089999	0.
0.08722608836381292	0.	0.10793311758360301	-0.07123851091339928	0.
0.08805793817769865	0.	0.1087766990291262	-0.0721006717297531	0.
0.08824890759022495	0.	0.10901186623516719	-0.07226953943462947	0.
0.08866968765172359	0.	0.10965480043149944	-0.0722342486989445	0.
0.08888655122188056	0.	0.10986839266450915	-0.07227015493011521	0.
0.08910341479203755	0.	0.11009061488673137	-0.07240709317732553	0.
0.08954199708690727	0.	0.11070118662351672	-0.07317795128255469	0.
0.0897815180449911	0.	0.11091477885652642	-0.0731643942104134	0.
0.09004855154555753	0.	0.11114563106796116	-0.07303184134525391	0.
0.09055186923450396	0.	0.11180151024811219	-0.07416756349759367	0.
0.09071532610454766	0.	0.11201941747572815	-0.07416778660583076	0.
0.0909095322867778	0.	0.11224163969795037	-0.07416677536819063	0.
0.09134487781194368	0.	0.11287594390507011	-0.07418604790600608	0.
0.09185790581000162	0.	0.11331391585760518	-0.07512307231218791	0.
0.09249231267195339	0.	0.11417475728155338	-0.0751779598388338	0.
0.09275934617251984	0.	0.11439266450916936	-0.07517710649090564	0.
0.09313966661272051	0.	0.11503775620280474	-0.07620929300018689	0.
0.0933937530344716	0.	0.11524487594390505	-0.0761869146849847	0.
0.09367858876840914	0.	0.11546709816612727	-0.07618675365343662	0.
0.09410907913901927	0.	0.11613376483279395	-0.07610680892736021	0.
0.09435345525165885	0.	0.11634088457389428	-0.07626313173051348	0.
0.0945492798187409	0.	0.11655663430420711	-0.0762506481280567	0.
0.09502508496520473	0.	0.11719093851132685	-0.0766104675078158	0.
0.09526784269299239	0.	0.11739158576051778	-0.07622930908240418	0.
0.09553002103900309	0.	0.11760733549083063	-0.07622595290187081	0.
0.09602524680368991	0.	0.1182891046386192	-0.07615655578050129	0.
0.0964233694772617	0.	0.11870118662351671	-0.07618135989143462	0.
0.09716782650914386	0.	0.11956418554476807	-0.07623568674619313	0.
0.0974251497005988	0.	0.11977777777777777	-0.07688235627697962	0.
0.09794950639262016	0.	0.12045523193096007	-0.0769087232069799	0.
0.09806117494740249	0.	0.120655879180151	-0.07691674439417638	0.
0.09832335329341318	0.	0.1208608414239482	-0.07734251139194298	0.
0.09895937854021687	0.	0.12152319309600862	-0.0770618948746644	0.
0.09910503317688947	0.	0.12173031283710894	-0.07706217425446338	0.
0.09937854021686357	0.	0.12193743257820926	-0.07704493627942993	0.
0.10000485515455575	0.	0.12261920172599783	-0.0769710654760815	0.
0.10007444570318823	0.	0.12282847896440129	-0.07697417818335985	0.
0.10024599449749151	0.	0.1230269687162891	-0.07786509271364755	0.
0.10084317850784917	0.	0.12367853290183387	-0.07790681682442173	0.
0.1011377245508982	0.	0.12408845738942825	-0.07960463262098172	0.
0.10201974429519339	0.	0.12497087378640775	-0.08038186534469009	0.
0.1021751092409775	0.	0.12517367853290182	-0.08055912483747156	0.
0.10293089496682312	0.	0.1258274002157497	-0.0815709975773662	0.
0.10307169444893996	0.	0.12604962243797194	-0.08140324082902313	0.
0.10321411231590873	0.	0.12626105717367853	-0.08141217887459398	0.
0.10391001780223338	0.	0.12692556634304206	-0.08142453948527374	0.
0.10401197604790419	0.	0.12714563106796115	-0.08141378449035451	0.
0.1041495387603172	0.	0.1273484358144552	-0.0822862703766523	0.
0.10489399579219938	0.	0.1279870550161812	-0.08254271703313895	0.
0.10509953066839295	0.	0.1282135922330097	-0.08269819302669959	0.
0.1052128176080272	0.	0.12842718446601942	-0.08271150737578338	0.
0.1058601715487943	0.	0.12907659115426107	-0.0828272181289575	0.
0.10614338889787993	0.	0.1295145631067961	-0.0827949743009413	0.
0.10704482926039813	0.	0.13035814455231928	-0.08410884916982324	0.
0.10719533905162648	0.	0.13057389428263214	-0.08411567278413373	0.
0.10789286292280303	0.	0.13120604099244876	-0.08483682122075907	0.
0.10811134487781195	0.	0.13143473570658035	-0.0847731289989929	0.
0.1082618546690403	0.	0.13165695792880258	-0.08456873210632643	0.
0.10890597184010359	0.	0.13229126213592232	-0.08516367791369657	0.
0.10917624211037386	0.	0.1325199568500539	-0.08517673847400996	0.
0.10934779090467713	0.	0.13275080906148864	-0.08528900272997123	0.
0.10987376598155042	0.	0.1333851132686084	-0.08517252646435718	0.
0.11014079948211686	0.	0.13360949298813377	-0.08605613526975843	0.
0.11032205858553164	0.	0.13383171521035597	-0.08569178371641271	0.
0.11139990289690889	0.	0.13490183387270765	-0.08658682545966975	0.
0.11148567729406053	0.	0.13511974110032363	-0.08756310850216302	0.
0.11217025408642176	0.	0.1357583603020496	-0.08837367102074341	0.
0.11236446026865188	0.	0.13598705501618122	-0.088580678014041	0.
0.1124826023628419	0.	0.13620064724919093	-0.08876754052031885	0.
0.11317688946431462	0.	0.13682632146709814	-0.08877778872000942	0.
0.11342612073150997	0.	0.13705285868392664	-0.0887524692439812	0.
0.11419323515131899	0.	0.13789644012944982	-0.0893374261460356	0.
0.11445703188218159	0.	0.13812297734627832	-0.08934643940004089	0.
0.11461887036737337	0.	0.13834735706580364	-0.08950400344863922	0.
0.1152775530021039	0.	0.138975188781014	-0.08942628921895221	0.
0.11556400712089335	0.	0.13920388349514562	-0.09041177945171829	0.
0.11572746399093706	0.	0.13943473570658035	-0.09042531122739048	0.
0.11649296002589417	0.	0.14028910463861918	-0.09027516698577599	0.
0.11670820521119923	0.	0.14051348435814454	-0.09018073486459535	0.
0.11729406052759347	0.	0.1411348435814455	-0.09123646413786025	0.
0.11760964557371743	0.	0.14135922330097087	-0.09116692365442787	0.
0.11785725845606086	0.	0.14159223300970872	-0.09117677031535068	0.
0.1183427739116362	0.	0.14222437971952534	-0.09103435148787485	0.
0.11862437287586988	0.	0.1424422869471413	-0.09103052781029541	0.
0.11943842045638453	0.	0.14329234088457388	-0.09268854436633393	0.
0.11972325619032206	0.	0.14351024811218985	-0.09271121726404534	0.
0.12002913092733453	0.	0.14373894282632146	-0.0926623079390276	0.
0.1204547661433889	0.	0.14436893203883494	-0.09261090694186669	0.
0.12072341802880726	0.	0.1445803667745415	-0.09262263188712039	0.
0.12101310891730055	0.	0.14480043149946062	-0.09240648978724247	0.
0.12189027350703999	0.	0.14566343042071198	-0.09282025498296886	0.
0.12224308140475805	0.	0.14589212513484356	-0.09445856609385724	0.
0.1226929923935912	0.	0.14654368932038833	-0.09445309324959529	0.
0.12295840750930571	0.	0.14675296655879178	-0.09461154401180094	0.
[truncated: 4,181 more rows]
