# Supplementary material for: Programming mechanics in knitted materials, stitch by stitch
Source: Nat Commun. 2024 Mar 23;15:2622. doi: 10.1038/s41467-024-46498-z (PMC10960873; doi:10.1038/s41467-024-46498-z)
Supplement: Supplementary file 3 — Source Data [file 41467_2024_46498_MOESM3_ESM.zip › SourceData/Source Data for Supplementary Information/TableS19data/gloveprototype_ribv1]

-2.2033711578715434e-6	0.	0.	0.	0.
-0.00001983034042084389	0.	2.583979328165375e-6	-3.7577186543292757e-6	0.
0.00040321692189049246	0.	0.00033591731266149866	0.000015218974230828032	0.
0.0005177922220998127	0.	0.0006253229974160206	0.00006052133359904312	0.
0.0007039770849399581	0.	0.0009018087855297157	-0.0001949792922541761	0.
0.0010443979288311115	0.	0.001669250645994832	0.0001473692547296352	0.
0.001119312548198744	0.	0.0019147286821705426	0.00007662651529761067	0.
0.001264735044618266	0.	0.002152454780361757	7.811521699925797e-6	0.
0.001361683375564614	0.	0.0029431524547803615	0.0003404399764767166	0.
0.001434394623774375	0.	0.0031989664082687336	0.00021828991230206677	0.
0.0015148176710366862	0.	0.0034366925064599485	0.00021749479094798318	0.
0.00167015533766663	0.	0.004204134366925065	0.00024306569213873575	0.
0.0016910873636664095	0.	0.004470284237726097	8.43423090599097e-6	0.
0.0017318497300870333	0.	0.004720930232558139	-0.000013973364899510727	0.
0.001877272226506555	0.	0.005498708010335917	0.00025405135528662806	0.
0.001853035143769968	0.	0.005770025839793282	-4.651080867355853e-8	0.
0.0018926958246116559	0.	0.006018087855297157	0.000031605617854204675	0.
0.002071168888399251	0.	0.006770025839793282	0.00034105122628441415	0.
0.0020568469758730857	0.	0.0070490956072351415	0.000470207577467797	0.
0.0021009143990305167	0.	0.007310077519379844	0.0002239237231230582	0.
0.002206676214608351	0.	0.008072351421188631	0.000058846341000926523	0.
0.0022496419521868456	0.	0.008594315245478035	-0.000141611394731809	0.
0.0023961661341853034	0.	0.009330749354005166	-0.0003385304438671044	0.
0.0024049796188167897	0.	0.009604651162790696	-0.0003290351690914008	0.
0.0025349785171312105	0.	0.010651162790697674	0.00018660480623560577	0.
0.002539385259446954	0.	0.010922480620155038	0.0001844587769248954	0.
0.0024997245786052657	0.	0.011191214470284237	-0.00022662521653579005	0.
0.002649553817340531	0.	0.0119328165374677	0.00015459665865736138	0.
0.00265506224523521	0.	0.01220671834625323	0.00013950241271955483	0.
0.002649553817340531	0.	0.01248062015503876	0.0001680997252488226	0.
0.002747603833865815	0.	0.013237726098191214	0.00007432184574785212	0.
0.002749807205023686	0.	0.013503875968992246	8.33914838507146e-6	0.
0.0027277734934449704	0.	0.013775193798449612	-0.00012270307380734372	0.
0.002878704417759171	0.	0.014516795865633073	-0.00021773594519564163	0.
0.002901839814916823	0.	0.014782945736434109	-0.00007975009698092634	0.
0.002889721273548529	0.	0.015062015503875967	0.000025507349172993455	0.
0.003008703316073593	0.	0.01582687338501292	0.00003439714925787831	0.
0.003005398259336785	0.	0.01608527131782946	-0.00020242802622063533	0.
0.0029987881458631706	0.	0.016348837209302327	-0.00020815680344086037	0.
0.003127685358598656	0.	0.017614987080103357	-0.00014357614383814644	0.
0.0031783628952297012	0.	0.018397932816537465	0.0003769650445655171	0.
0.003191583122176931	0.	0.018656330749354005	-0.00018178216814574187	0.
0.0032070067202820316	0.	0.018925064599483205	-0.00016055475518120542	0.
0.0032830230252285995	0.	0.019689922480620153	-0.000016154421250227004	0.
0.0032940398810179573	0.	0.019948320413436693	-0.000015659368128288947	0.
0.003305056736807315	0.	0.02021705426356589	-0.00014395422894262493	0.
0.003356835959017297	0.	0.02099483204134367	-0.000072576933936957	0.
0.0034020050677536634	0.	0.02124547803617571	-0.00007413825935834597	0.
0.0033898865263853693	0.	0.021506459948320414	-0.00021275099385730838	0.
0.0034174286658587637	0.	0.022281653746770023	0.000025947375368891553	0.
0.0034714112592266165	0.	0.022527131782945735	0.0003542782167928769	0.
0.0034923432852263965	0.	0.022790697674418603	0.00037890593858970565	0.
0.003537512393962763	0.	0.024090439276485787	0.0009283334754681243	0.
0.0035760713892255148	0.	0.024868217054263564	0.0011015214352267922	0.
0.0036487826374352757	0.	0.025103359173126616	0.0010872316884449524	0.
0.0036785281480665416	0.	0.025354005167958653	0.001169966145627827	0.
0.003637765781645918	0.	0.026157622739018085	0.0012734818710043684	0.
0.003696155117329514	0.	0.026405684754521964	0.001461555965776384	0.
0.003715985457750358	0.	0.026661498708010337	0.0012774801968759605	0.
0.0037270023135397156	0.	0.027459948320413433	0.0012136911429501253	0.
0.0037853916492233118	0.	0.02770284237726098	0.001186489469930955	0.
0.003812933788696706	0.	0.027953488372093025	0.0011246159069584955	0.
0.00389005177922221	0.	0.029245478036175707	0.0011924840884430163	0.
0.003885645036906467	0.	0.030041343669250646	0.0012350099337980112	0.
0.003923102346590284	0.	0.03028940568475452	0.0011708081487502048	0.
0.003991406852484301	0.	0.030537467700258395	0.0009587316780828592	0.
0.003974881568800264	0.	0.03134883720930232	0.0007473154574434443	0.
0.00399691528037898	0.	0.031602067183462534	0.0008279314899039981	0.
0.004072931585325548	0.	0.03184237726098191	0.0008057173720796589	0.
0.0040839484411149055	0.	0.03209302325581395	0.0008057159745260322	0.
0.004066321471851933	0.	0.03287338501291989	0.000877779682437095	0.
0.004111490580588299	0.	0.03311111111111111	0.000661212450335189	0.
0.0041258124931144655	0.	0.03336175710594315	0.0006608770825864267	0.
0.004107083838272557	0.	0.03417829457364341	0.0004947386572881957	0.
0.004154456318166795	0.	0.034421188630490956	0.0005304929445801962	0.
0.004186405199955933	0.	0.034671834625323	0.0005500465524838897	0.
0.004231574308692299	0.	0.03571834625322998	0.0008216272668694406	0.
0.004249201277955271	0.	0.035968992248062014	0.0008216282216054959	0.
0.004244794535639528	0.	0.03677260981912145	0.0004896909924629502	0.
0.004273438360691858	0.	0.037020671834625325	0.0004866461194701917	0.
0.004316404098270353	0.	0.037263565891472866	0.00048664514308192073	0.
0.004314200727112482	0.	0.03805426356589147	0.0005042655629875809	0.
0.00434614960890162	0.	0.038307493540051675	0.0005042655171077061	0.
0.004396827145532665	0.	0.03855297157622739	0.0005042654723738858	0.
0.004319709155007161	0.	0.03935400516795865	0.0005740890488012809	0.
0.004339539495428004	0.	0.039607235142118856	0.0005614567660008671	0.
0.004434284455216481	0.	0.03984754521963824	0.0007698443740989171	0.
0.004498182218794756	0.	0.040625322997416016	0.0007718444781758785	0.
0.004493775476479013	0.	0.040888888888888884	0.0008029392035840697	0.
0.004537842899636444	0.	0.04113695090439277	0.0008471867329405834	0.
0.0045488597554258015	0.	0.042439276485788116	0.0010238717253015285	0.
0.004631486173845984	0.	0.04321447028423773	0.0009788721062081334	0.
0.00460394403437259	0.	0.04348578811369509	0.0008820712918434097	0.
0.004614960890161948	0.	0.0437390180878553	0.0008820702689757135	0.
0.0046535198854247	0.	0.04451937984496124	0.0006626388931284462	0.
0.0046204693180566265	0.	0.04478552971576227	0.0006143143531179034	0.
0.0046689434835298005	0.	0.045028423772609814	0.0005687346443666607	0.
0.004787925526054864	0.	0.045785529715762274	0.000570781615443475	0.
0.004742756417318497	0.	0.04606201550387597	0.0006103916845032873	0.
0.004719621020160846	0.	0.046325581395348835	0.0006103907588158132	0.
0.004838603062685909	0.	0.04708785529715762	0.0006267126303605205	0.
0.004802247438581029	0.	0.04736175710594315	0.0006151674081429979	0.
0.004798942381844222	0.	0.047625322997416016	0.0003911509252518192	0.
0.004813264294370387	0.	0.048906976744186044	0.00013785605940435289	0.
0.004953178362895229	0.	0.04965116279069767	0.00003436210758725993	0.
0.004956483419632037	0.	0.0499173126614987	0.000015595732338446876	0.
0.004937754764790129	0.	0.050186046511627905	0.00011862019457404545	0.
0.005023686239947119	0.	0.050945736434108525	0.00021756104529264692	0.
0.005001652528368403	0.	0.05149612403100775	0.0002169600807861476	0.
0.0050644486063677425	0.	0.05225322997416021	0.00021696280169029473	0.
0.0050919907458411365	0.	0.05251421188630491	-0.00029562870621562855	0.
0.0050666519775256135	0.	0.052785529715762274	-0.00025038556181104663	0.
0.005122837942051339	0.	0.0535297157622739	-0.00028630142371542417	0.
0.005084278946788587	0.	0.05379586563307493	-0.00022480058335751013	0.
0.005045719951525834	0.	0.054074935400516784	-0.00028184085059343515	0.
0.005204362674892585	0.	0.05483462532299742	-0.0003787795552113275	0.
0.0052285997576291725	0.	0.05509819121447028	-0.0002913620911766675	0.
0.00523961661341853	0.	0.05537209302325581	-0.0003344633655386464	0.
0.005284785722154897	0.	0.05612144702842377	-0.0004341149470917942	0.
0.005247328412471081	0.	0.05638242894056847	-0.0004457586124428157	0.
0.005242921670155338	0.	0.05665116279069767	-0.00044575843356447646	0.
0.005280378979839154	0.	0.05741085271317829	-0.0006063864241647783	0.
0.005324446402996585	0.	0.05792248062015504	-0.0007509817213426137	0.
0.005401564393522089	0.	0.05896124031007752	-0.0007376266894614564	0.
0.005372920568469759	0.	0.05923514211886305	-0.0007231788454775889	0.
0.005399361022364217	0.	0.06001033591731266	-0.0007752006206123027	0.
0.005442326759942712	0.	0.06025581395348837	-0.0007295011931301204	0.
0.005469868899416107	0.	0.060521963824289406	-0.0006462154025892571	0.
0.005459953729205685	0.	0.06129974160206718	-0.0007912450350187352	0.
0.00550291946678418	0.	0.061547803617571055	-0.0007921993064275132	0.
0.005494105982152693	0.	0.06181136950904393	-0.0007760870610285991	0.
0.005517241379310345	0.	0.0626046511627907	-0.000646422285269566	0.
0.005589952627520105	0.	0.0628501291989664	-0.0006444326469510461	0.
0.0056119863390988204	0.	0.06310335917312661	-0.0007313575165579043	0.
0.005567918915941389	0.	0.06389664082687338	-0.00040474697420399237	0.
0.00563842679299328	0.	0.0643953488372093	-0.00043692928666076323	0.
0.005627409937203922	0.	0.06542118863049096	-0.00042922051924382633	0.
0.00566927398920348	0.	0.06566666666666666	-0.0003980145548107995	0.
0.005641731849730087	0.	0.0664625322997416	-0.00043326554951759723	0.
0.005686900958466454	0.	0.0667080103359173	-0.000447012233090744	0.
0.005754103778781536	0.	0.06695865633074935	-0.0005828615319495826	0.
0.005751900407623664	0.	0.06777002583979327	-0.000445440933817152	0.
0.005771730748044508	0.	0.06802067183462532	-0.000397924042631464	0.
0.005827916712570233	0.	0.06826614987080103	-0.00038567828407911643	0.
0.005831221769307039	0.	0.06906459948320413	-0.0003845521081871233	0.
0.0058598655943593704	0.	0.06931782945736434	-0.0003845549799061108	0.
0.005894017847306379	0.	0.06956589147286822	-0.0010452267363464055	0.
0.005835628511622782	0.	0.0703798449612403	-0.0006685673101013111	0.
0.005923763357937644	0.	0.07086304909560723	-0.0008076060419661352	0.
0.005941390327200617	0.	0.07191214470284236	-0.0011688724883592294	0.
0.006005288090778892	0.	0.07215762273901809	-0.0012642134323396423	0.
0.0060030847196210204	0.	0.07294573643410852	-0.0011786711661101953	0.
0.005999779662884212	0.	0.07319896640826873	-0.0011947903560212748	0.
0.006048253828357387	0.	0.07343152454780362	-0.0012288206906085526	0.
0.006041643714883772	0.	0.07420671834625323	-0.0011999807905357178	0.
0.005999779662884212	0.	0.07448320413436692	-0.0011954143035021877	0.
0.006018508317726121	0.	0.07473901808785528	-0.0012720613201662033	0.
0.006090117880356945	0.	0.07552454780361757	-0.0009762782372782718	0.
0.00607359259667291	0.	0.0757906976744186	-0.001010352809516266	0.
0.006107744849619919	0.	0.07603359173126614	-0.001328931793510245	0.
0.006190371268040101	0.	0.07680361757105943	-0.0014574270428593843	0.
0.006179354412250743	0.	0.07733074935400516	-0.0015917701823429857	0.
0.006239947119092211	0.	0.07836692506459948	-0.001624341443122932	0.
0.0063313870221438796	0.	0.07937467700258398	-0.0016218236788707403	0.
0.006321471851933458	0.	0.079656330749354	-0.001841479471952195	0.
0.006299438140354743	0.	0.0799250645994832	-0.0018414799913672938	0.
0.00636774264624876	0.	0.08068217054263566	-0.0019186803048678101	0.
0.006375454445301311	0.	0.08095090439276485	-0.001901931969908206	0.
0.0063567257904594025	0.	0.08120671834625323	-0.001922025515417933	0.
0.006440453894458522	0.	0.08193023255813953	-0.0020384958548768746	0.
0.006431640409827035	0.	0.0822015503875969	-0.0020379842677099784	0.
0.006402996584774705	0.	0.08248320413436692	-0.002235901230900941	0.
0.006503249972457861	0.	0.08325839793281654	-0.0022091819187739946	0.
0.006434945466563842	0.	0.08379328165374676	-0.0026346565236286036	0.
0.006551724137931035	0.	0.08481653746770025	-0.002801367351206231	0.
0.006635452241930152	0.	0.08584754521963824	-0.0029132780368637816	0.
0.006636553927509089	0.	0.08610852713178294	-0.002905907609615242	0.
0.006627740442877603	0.	0.0863798449612403	-0.0030259083201211313	0.
0.00664646909771951	0.	0.08712403100775194	-0.0030640150736673086	0.
0.006648672468877383	0.	0.08739018087855296	-0.0030584597102684082	0.
0.006614520215930374	0.	0.08766925064599482	-0.003055959787447017	0.
0.0067125702324556565	0.	0.08843669250645994	-0.003067274621501299	0.
0.006722485402666079	0.	0.08868992248062016	-0.0028858636128539315	0.
0.006739010686350116	0.	0.08895090439276486	-0.0027650536668160286	0.
0.006817230362454556	0.	0.08969767441860464	-0.0029677608938062116	0.
0.006840365759612207	0.	0.09022222222222222	-0.0028258044053388054	0.
0.00687341632698028	0.	0.09126614987080103	-0.003051678904280277	0.
0.006884433182769638	0.	0.09230232558139534	-0.003501575091690891	0.
0.00690977195108516	0.	0.09255813953488372	-0.003436332432651039	0.
0.006908670265506224	0.	0.09282687338501291	-0.003436334119862814	0.
0.006880026440453895	0.	0.0936046511627907	-0.0034447661732166343	0.
0.006932907348242811	0.	0.0938501291989664	-0.0035787703499695414	0.
0.006945025889611104	0.	0.0941111111111111	-0.0035749152098252172	0.
0.006921890492453453	0.	0.09489405684754522	-0.0035762090545071058	0.
0.006992398369505343	0.	0.09513953488372093	-0.003574940598223714	0.
0.0069879916271895996	0.	0.09540310077519379	-0.0037198343674185114	0.
0.007064007932136168	0.	0.09669509043927649	-0.0036849737419828994	0.
0.007091550071609563	0.	0.09771059431524548	-0.004074264941034833	0.
0.0071334141236091215	0.	0.09823255813953488	-0.004263995772564378	0.
0.007097058499504242	0.	0.09902325581395348	-0.004386164150254468	0.
0.007137820865924865	0.	0.09927131782945736	-0.004568779286230493	0.
0.007171973118871874	0.	0.09953488372093022	-0.004408169484807938	0.
0.0071918034592927185	0.	0.10031782945736434	-0.004407860393845385	0.
0.0072468877382395065	0.	0.1005736434108527	-0.00440786277179727	0.
0.007232565825713341	0.	0.10083979328165374	-0.004407859206383958	0.
0.007255701222870992	0.	0.10162273901808784	-0.0047517177240077564	0.
0.007304175388344167	0.	0.10186304909560723	-0.004745790758826812	0.
0.007307480445080974	0.	0.10211627906976745	-0.004745789990194979	0.
0.00729536190371268	0.	0.1029095607235142	-0.0046312587569926214	0.
0.007325107414343946	0.	0.10341343669250647	-0.004617689373971	0.
0.00737358157981712	0.	0.10444961240310077	-0.004636819540752797	0.
0.007447394513605817	0.	0.10469767441860464	-0.00461908953303378	0.
0.007407733832764129	0.	0.1054909560723514	-0.004500900881867108	0.
0.007446292828026881	0.	0.10573385012919896	-0.0053796668743449575	0.
0.007494766993500055	0.	0.10598191214470283	-0.005386821034780909	0.
0.007458411369395175	0.	0.10678552971576227	-0.005381199264207658	0.
0.007491461936763248	0.	0.10703359173126614	-0.006219706585142126	0.
0.007542139473394293	0.	0.10727906976744185	-0.00620814843326878	0.
0.007539936102236421	0.	0.1080826873385013	-0.006460185682656824	0.
0.007515699019499835	0.	0.10834108527131782	-0.006476420103175758	0.
0.007535529359920679	0.	0.10859173126614986	-0.006476220946420882	0.
0.0075707832984466235	0.	0.10937726098191214	-0.006555094350059499	0.
0.007649002974551063	0.	0.1098578811369509	-0.006617446872397468	0.
0.007664426572656164	0.	0.11092764857881138	-0.006611467620906127	0.
0.007706290624655723	0.	0.11117571059431525	-0.006107261110514335	0.
0.007629172634130219	0.	0.11196382428940568	-0.006564694838275997	0.
0.007637986118761706	0.	0.11222222222222221	-0.006118250207537513	0.
0.007708493995813594	0.	0.11246253229974158	-0.006140624209519634	0.
0.0078109507546546214	0.	0.11324031007751936	-0.006536401482570741	0.
0.00777239175939187	0.	0.11350904392764857	-0.0065423429161293204	0.
0.007767985017076126	0.	0.11375193798449611	-0.006433353686654984	0.
0.007775696816128676	0.	0.11451937984496123	-0.006887560892035975	0.
0.007791120414233778	0.	0.1147906976744186	-0.006799612204025286	0.
0.007825272667180787	0.	0.11504134366925063	-0.006762868522171166	0.
0.007943153024126914	0.	0.11581912144702841	-0.006921740551621383	0.
0.007961881678968823	0.	0.11635658914728682	-0.006707720806092262	0.
0.0079673901068635	0.	0.11739018087855296	-0.007015212552115258	0.
0.0079519665087584	0.	0.11764599483204134	-0.007132026721133979	0.
0.008026881128126034	0.	0.11840051679586562	-0.00649142203803169	0.
0.00802798281370497	0.	0.11867700258397933	-0.006968977454092559	0.
0.008033491241599647	0.	0.11894315245478036	-0.006880364361397662	0.
0.008112812603283023	0.	0.11969509043927648	-0.006728329705798544	0.
0.008085270463809628	0.	0.11996640826873384	-0.0066564104581400005	0.
0.0080874738349675	0.	0.12022997416020671	-0.006656409329993168	0.
0.00815026991296684	0.	0.120984496124031	-0.0066157613946369225	0.
0.008115015974440894	0.	0.1212532299741602	-0.006496317167501615	0.
0.008074253608020271	0.	0.12152196382428938	-0.006496316575084459	0.
0.008189930593808526	0.	0.12226098191214468	-0.006415114319808708	0.
0.008180015423598105	0.	0.12279328165374677	-0.006484636626921861	0.
0.008184422165913849	0.	0.12382170542635658	-0.00673689224275132	0.
0.008209760934229371	0.	0.12409560723514211	-0.006489257013877788	0.
0.008323234548859755	0.	0.12485529715762274	-0.006535338141051211	0.
0.00832984466233337	0.	0.12512144702842376	-0.006538956618974628	0.
0.008278065440123389	0.	0.12539276485788112	-0.006825840660285474	0.
0.00833755646138592	0.	0.12614728682170542	-0.007393970164302416	0.
0.008378318827806543	0.	0.12641085271317828	-0.007393971088556835	0.
0.008378318827806543	0.	0.126687338501292	-0.007264693068560797	0.
0.00844441996254269	0.	0.12744186046511627	-0.007367097923419376	0.
0.008438911534648012	0.	0.1277002583979328	-0.007367099250017414	0.
0.008412471080753553	0.	0.12796899224806202	-0.007369506023949944	0.
0.008443318276963754	0.	0.12873385012919897	-0.007436054120528863	0.
0.008438911534648012	0.	0.1292609819121447	-0.007445709321514174	0.
0.008573317175278176	0.	0.13026356589147287	-0.00758033704667664	0.
0.008555690206015203	0.	0.13052454780361758	-0.007586819649208037	0.
0.008578825603172854	0.	0.13131007751937984	-0.007668250202786303	0.
0.00862179134075135	0.	0.13156847545219638	-0.007871538939716686	0.
0.008636113253277514	0.	0.13184237726098189	-0.007685753056714513	0.
0.008556791891594138	0.	0.13262273901808785	-0.00744175514929826	0.
0.008611876170540926	0.	0.13286563307493537	-0.007461012070983807	0.
0.008660350336014101	0.	0.13312403100775194	-0.007571389352697189	0.
0.008606367742646249	0.	0.13391214470284238	-0.008113130688507377	0.
0.008638316624435385	0.	0.1341576227390181	-0.008179469285664024	0.
0.008605266057067313	0.	0.1344186046511628	-0.00817971227120358	0.
0.00868679078990856	0.	0.13520930232558137	-0.00815327425083486	0.
0.008705519444750467	0.	0.13570284237726096	-0.008148376084574456	0.
0.008790349234328523	0.	0.13674935400516797	-0.00808821647625802	0.
0.008828908229591275	0.	0.13700516795865633	-0.00846274820116236	0.
0.008782637435275973	0.	0.1377829457364341	-0.008512405093913334	0.
0.0087958576622232	0.	0.13802067183462532	-0.008511213365494435	0.
0.008842128456538504	0.	0.13826356589147284	-0.00910206584779544	0.
0.008705519444750467	0.	0.13908010335917312	-0.009266662232102475	0.
0.008796959347802138	0.	0.13933591731266148	-0.009256394918752719	0.
0.008898314421064228	0.	0.1395891472868217	-0.009645915970881762	0.
0.008940178473063788	0.	0.14039793281653745	-0.009891522627262145	0.
0.008988652638536961	0.	0.140640826873385	-0.010174318152115985	0.
0.009050347030957365	0.	0.14088113695090437	-0.010174317500192442	0.
0.00899416106643164	0.	0.1416770025839793	-0.009793526050901422	0.
0.008942381844221659	0.	0.1421782945736434	-0.010104290023195368	0.
0.008940178473063788	0.	0.14322480620155037	-0.010198838687719895	0.
0.00902280489148397	0.	0.14346511627906977	-0.01022504533749554	0.
0.00900738129337887	0.	0.1442609819121447	-0.01020896454087509	0.
0.00897873746832654	0.	0.14452971576227389	-0.010195447820355488	0.
0.00905695714443098	0.	0.14477777777777776	-0.00985962666362731	0.
0.0091869560427454	0.	0.1455503875968992	-0.009890937143323867	0.
0.009182549300429657	0.	0.14580878552971577	-0.010161389000747237	0.
0.009216701553376666	0.	0.14604651162790697	-0.010370976338152421	0.
0.009226616723587088	0.	0.14681653746770024	-0.010620641926341268	0.
0.00913738019169329	0.	0.1470904392764858	-0.01062063979458797	0.
0.009126363335903933	0.	0.14734625322997416	-0.010354431544121124	0.
0.009280599316954942	0.	0.14812919896640825	-0.010195509293744383	0.
0.009296022915060041	0.	0.14864599483204133	-0.010734216081845112	0.
0.009378649333480224	0.	0.14968992248062016	-0.010348643280628936	0.
0.009373140905585546	0.	0.14995348837209302	-0.010339116531824679	0.
0.009454665638426792	0.	0.15070542635658915	-0.010492801593214255	0.
0.00936983584884874	0.	0.1509767441860465	-0.010431352931379754	0.
0.009261870662113033	0.	0.1512377260981912	-0.010474795080321316	0.
0.00940068304505894	0.	0.15199741602067182	-0.010558316850459536	0.
0.009365429106532996	0.	0.15227390180878553	-0.01055476645189178	0.
0.009338988652638536	0.	0.1525374677002584	-0.010971413413139453	0.
0.009487716205794866	0.	0.15327906976744185	-0.01096948051193827	0.
0.009517461716426132	0.	0.1535426356589147	-0.011013239095661232	0.
0.009481106092321251	0.	0.15380878552971575	-0.011013237292659798	0.
0.009525173515478682	0.	0.15455297157622738	-0.011328534377311562	0.
0.009497631376005287	0.	0.15510594315245477	-0.011096607057765306	0.
0.009638647130109066	0.	0.15613953488372093	-0.01115197989698199	0.
0.009597884763688443	0.	0.15641085271317828	-0.011152408468249511	0.
0.009701443208108406	0.	0.15715503875968992	-0.0114081188060594	0.
0.00973449377547648	0.	0.1574237726098191	-0.01166663741173775	0.
0.009724578605266057	0.	0.15770284237726098	-0.011217453759079113	0.
0.009768646028423488	0.	0.15844961240310076	-0.0112977176910082	0.
0.009751019059160515	0.	0.1587080103359173	-0.011297717498345012	0.
0.009687121295582241	0.	0.15897416020671834	-0.011490616409919554	0.
0.009681612867687562	0.	0.15974160206718346	-0.011654319827227191	0.
0.009720171862950313	0.	0.16000516795865632	-0.011652425152751137	0.
0.009738900517792222	0.	0.16027906976744186	-0.011764341024640865	0.
0.009842458962212183	0.	0.16155555555555556	-0.012651275527537191	0.
0.009844662333370056	0.	0.16182170542635657	-0.012558842927183582	0.
0.009920678638316624	0.	0.16256072351421189	-0.012676776137160183	0.
0.009919576952737688	0.	0.16283204134366924	-0.012546600091906978	0.
0.009893136498843231	0.	0.1631111111111111	-0.012475870914581591	0.
0.009854577503580477	0.	0.16387080103359172	-0.012801890689750725	0.
0.009919576952737688	0.	0.1641317829457364	-0.012729410499904309	0.
0.01002864382505233	0.	0.16516795865633074	-0.012900065648983437	0.
0.010048474165473173	0.	0.1654315245478036	-0.012938744330880464	0.
0.010018728654841907	0.	0.16570542635658914	-0.013186302961258813	0.
0.01010686350115677	0.	0.16645736434108527	-0.013345337343265807	0.
0.010133303955051227	0.	0.16671059431524546	-0.01334247837862653	0.
0.0101355073262091	0.	0.16697932816537467	-0.013362841619282468	0.
0.010074914619367633	0.	0.16801033591731265	-0.013294070926563612	0.
0.01003415225294701	0.	0.16827906976744186	-0.01331983505057771	0.
0.01006720282031508	0.	0.16904909560723513	-0.013531055630853004	0.
0.010107965186735705	0.	0.16929974160206718	-0.013509047007442593	0.
0.010157541037787815	0.	0.1695607235142119	-0.013939261627753958	0.
0.010175168007050787	0.	0.170328165374677	-0.014211894666602887	0.
0.010230252285997575	0.	0.17057622739018088	-0.014211896388734093	0.
0.01023465902831332	0.	0.17163049095607236	-0.0142109004984565	0.
0.010295251735154786	0.	0.17187596899224805	-0.014180827268386676	0.
0.010301861848628401	0.	0.17213695090439274	-0.014310131421838096	0.
0.010197201718629503	0.	0.17293540051679585	-0.014406938279978802	0.
0.010232455657155448	0.	0.17318087855297157	-0.014568167311703064	0.
0.010256692739892034	0.	0.17344186046511628	-0.014568195203942202	0.
0.010376776467996033	0.	0.1744702842377261	-0.015012301180235546	0.
0.010380081524732842	0.	0.17472093023255814	-0.015011049863963559	0.
0.010376776467996033	0.	0.1755219638242894	-0.014988187385142617	0.
0.0104373691748375	0.	0.17577002583979326	-0.015056720628676672	0.
0.010475928170100252	0.	0.17602583979328165	-0.015163990035701558	0.
0.01047152142778451	0.	0.17682170542635658	-0.015565923777029636	0.
0.010511182108626197	0.	0.17706201550387596	-0.01540144360795742	0.
0.010468216371047704	0.	0.17810852713178293	-0.015414016244263829	0.
0.010504571995152583	0.	0.17835400516795866	-0.015420023864625586	0.
0.010573978186625537	0.	0.17859689922480618	-0.015529755614569344	0.
0.010536520876941721	0.	0.17938759689922482	-0.015523976411056111	0.
0.01053431750578385	0.	0.17963565891472869	-0.015523976752266893	0.
0.010602622011677868	0.	0.17988113695090438	-0.016072647099623798	0.
0.010601520326098932	0.	0.18095348837209302	-0.01563746684624286	0.
0.010653299548308912	0.	0.18119896640826874	-0.01608608507842601	0.
0.01064889280599317	0.	0.18198966408268732	-0.01601623833457874	0.
0.010653299548308912	0.	0.18224289405684754	-0.016142033103125293	0.
0.010683045058940178	0.	0.18248320413436692	-0.01606275726784671	0.
0.010697366971466343	0.	0.18327906976744185	-0.01605982995701985	0.
0.010713892255150381	0.	0.18354521963824288	-0.01623441711570975	0.
0.01083397598325438	0.	0.1845658914728682	-0.016363647655408313	0.
0.01080533215820205	0.	0.18483204134366923	-0.016339527667131724	0.
0.010837281039991186	0.	0.18507751937984493	-0.016339529109067438	0.
0.010938636113253278	0.	0.18585271317829455	-0.01663338112439754	0.
0.01090668723146414	0.	0.18611627906976744	-0.016642514338772747	0.
0.010916602401674563	0.	0.1863643410852713	-0.01664236644273183	0.
0.010902280489148397	0.	0.18739276485788114	-0.016755316818420032	0.
0.01094304285556902	0.	0.18765116279069766	-0.017073088374366253	0.
0.010994822077779002	0.	0.18842894056847545	-0.01754929286285249	0.
0.010924314200727113	0.	0.18871059431524545	-0.01753748574316009	0.
0.01092982262862179	0.	0.18897157622739016	-0.01796131933479697	0.
0.011111600749146192	0.	0.18972093023255812	-0.018040181949701382	0.
0.011066431640409826	0.	0.18998966408268733	-0.018020385791486286	0.
0.011122617604935553	0.	0.1910077519379845	-0.017998136847748494	0.
0.011150159744408946	0.	0.19128423772609818	-0.01800791793245991	0.
0.01115897322904043	0.	0.1915529715762274	-0.018230153115175885	0.
0.011193125481987441	0.	0.1923049095607235	-0.018177333048362523	0.
0.011135837831882779	0.	0.1925736434108527	-0.018236415603601463	0.
0.011097278836620029	0.	0.1928423772609819	-0.018407786920005383	0.
0.011286768756196981	0.	0.19386304909560723	-0.018507977276216423	0.
0.011248209760934227	0.	0.19413436692506458	-0.019180856511549233	0.
0.011323124380301862	0.	0.19486046511627905	-0.01935157470224685	0.
0.011322022694722926	0.	0.19512144702842377	-0.01938394917670932	0.
0.011259226616723588	0.	0.19539793281653745	-0.019408171233826207	0.
0.011356174947669934	0.	0.19616537467700257	-0.019658586377515927	0.
0.01137820865924865	0.	0.19643669250645993	-0.0195904142139211	0.
0.011423377767985016	0.	0.19746770025839794	-0.019672985975361785	0.
0.01134185303514377	0.	0.19772609819121445	-0.01984647414134006	0.
0.011275751900407624	0.	0.19799483204134366	-0.01984647331684463	0.
0.011457530020932026	0.	0.1987596899224806	-0.019879326130512062	0.
0.01149608901619478	0.	0.1990206718346253	-0.01990723430775176	0.
0.011503800815247328	0.	0.19929457364341083	-0.0198552662085154	0.
0.011475156990195	0.	0.2003049095607235	-0.01982575101147802	0.
0.011494987330615844	0.	0.2005736434108527	-0.020099175480665733	0.
0.011544563181667952	0.	0.20135400516795865	-0.02064601672195957	0.
0.011579817120193896	0.	0.20160723514211884	-0.02066223120334917	0.
0.011598545775035805	0.	0.20187080103359173	-0.020690400535529486	0.
0.011518122727773495	0.	0.2026330749354005	-0.020799979500670328	0.
0.011553376666299438	0.	0.2028733850129199	-0.020769644705735328	0.
0.01169329073482428	0.	0.20393540051679585	-0.020446218671603567	0.
0.011726341302192354	0.	0.2044547803617571	-0.021176145656604514	0.
0.01173735815798171	0.	0.20523255813953487	-0.020652615976092432	0.
0.01182108626198083	0.	0.20547286821705427	-0.020652170252123844	0.
0.011837611545664867	0.	0.20572868217054263	-0.021704187426353484	0.
0.011778120524402335	0.	0.20653229974160206	-0.021255117503611844	0.
0.01181117109177041	0.	0.2067751937984496	-0.02160556267899377	0.
0.01187617054092762	0.	0.2078268733850129	-0.021339331598061513	0.
0.011934559876611215	0.	0.20806976744186048	-0.021335163135036205	0.
0.011964305387242481	0.	0.20832041343669247	-0.0213570509416803	0.
0.012013881238294591	0.	0.20936692506459945	-0.02175990752245979	0.
0.012033711578715436	0.	0.2096175710594315	-0.021855330133918726	0.
0.011984135727663325	0.	0.21040310077519378	-0.02170002223850155	0.
0.011999559325768424	0.	0.210640826873385	-0.021709607816932753	0.
0.012007271124820976	0.	0.2108785529715762	-0.02184642590171853	0.
0.011910322793874627	0.	0.21168733850129196	-0.021895872520577887	0.
0.011838713231243803	0.	0.21194315245478035	-0.021887359371972177	0.
0.011882780654401234	0.	0.2121937984496124	-0.021753548794194257	0.
0.0120634570893467	0.	0.21299483204134367	-0.021787562589047203	0.
0.012093202599977966	0.	0.2132480620155039	-0.021975479584992342	0.
0.012068965517241377	0.	0.21428423772609817	-0.022140959766929525	0.
0.012020491351768204	0.	0.21454780361757106	-0.022214680163683116	0.
0.012043626748925855	0.	0.21479328165374675	-0.022197308276054085	0.
0.012127354852924975	0.	0.2158346253229974	-0.022244942200875528	0.
0.012213286328081965	0.	0.2160723514211886	-0.022246273390425383	0.
0.012283794205133855	0.	0.21686821705426354	-0.022562627799339204	0.
0.012244133524292166	0.	0.21713695090439275	-0.022562628333800464	0.
0.012290404318607468	0.	0.21738501291989665	-0.022770084856872156	0.
0.012260658807976204	0.	0.21814987080103357	-0.023209055845297026	0.
0.012226506555029193	0.	0.21841085271317828	-0.023209054129392528	0.
0.012251845323344718	0.	0.21865633074935398	-0.023223166686205818	0.
0.012451250413132093	0.	0.21942118863049095	-0.023131476406768367	0.
0.012463368954500386	0.	0.21970284237726095	-0.02315447832283529	0.
0.012452352098711029	0.	0.22073126614987076	-0.023194825690693675	0.
0.012350997025448937	0.	0.22100258397932815	-0.02319482568743287	0.
0.012342183540817451	0.	0.22125581395348834	-0.02320839826967881	0.
0.012549300429657375	0.	0.222297157622739	-0.023635121535216054	0.
0.012585656053762257	0.	0.22256330749354006	-0.02363512209170979	0.
0.012689214498182218	0.	0.2233100775193798	-0.024520370182871398	0.
0.012666079101024567	0.	0.22357881136950902	-0.024548029108937136	0.
0.012612096507656715	0.	0.22384237726098188	-0.024509200679801717	0.
0.012406081304395727	0.	0.22460465116279069	-0.024529098223827525	0.
0.012413793103448275	0.	0.22488113695090436	-0.02452909194991227	0.
0.012452352098711029	0.	0.22515245478036175	-0.02452909646454859	0.
0.01267599427123499	0.	0.22615762273901807	-0.02485221666710328	0.
0.012705739781866255	0.	0.22667441860465115	-0.025196993871189795	0.
0.01278506114354963	0.	0.22743410852713178	-0.025481290759652612	0.
0.012661672358708824	0.	0.22771317829457363	-0.02558003734586806	0.
0.012584554368183322	0.	0.2279767441860465	-0.02558003632606239	0.
0.012766332488707724	0.	0.22873385012919897	-0.025310597493311857	0.
0.012766332488707724	0.	0.2290077519379845	-0.025158135493050657	0.
0.01276743417428666	0.	0.22927131782945734	-0.0251581381884412	0.
0.012904043186074694	0.	0.23003359173126614	-0.025840423282998366	0.
0.012858874077338328	0.	0.230312661498708	-0.02597767301100756	0.
0.012929381954390216	0.	0.23131524547803617	-0.025661895283606902	0.
0.012976754434284454	0.	0.23157881136950903	-0.025651246274929117	0.
0.012969042635231905	0.	0.2318501291989664	-0.026029626167442903	0.
0.013035143769968052	0.	0.23261498708010336	-0.02622709735048798	0.
0.01291285667070618	0.	0.23315762273901805	-0.02736983493664116	0.
0.013014211743968272	0.	0.23390180878552969	-0.027353099984136153	0.
0.013053872424809959	0.	0.23416279069767437	-0.02735309909325125	0.
0.013074804450809739	0.	0.2344315245478036	-0.027395585258968118	0.
0.013197091550071609	0.	0.23518087855297157	-0.02740217002255785	0.
0.013202599977966287	0.	0.23544186046511625	-0.02738959281669639	0.
0.013181667951966507	0.	0.23571576227390179	-0.02753474422242345	0.
0.013179464580808636	0.	0.2364754521963824	-0.027490192547358405	0.
0.01323565054533436	0.	0.23673901808785527	-0.027488745523270523	0.
0.013222430318387131	0.	0.23777777777777775	-0.02780794124823989	0.
0.013130990415335463	0.	0.23803875968992244	-0.0278061439911059	0.
0.013112261760493554	0.	0.238312661498708	-0.027804538571659185	0.
0.013264294370386691	0.	0.2390645994832041	-0.02763022865130292	0.
0.013349124159964745	0.	0.23958914728682168	-0.0276318413327126	0.
0.013414123609121956	0.	0.24036950904392765	-0.028167038178495755	0.
0.013408615181227278	0.	0.2406227390180878	-0.028180643291587072	0.
0.01333700561859645	0.	0.24088888888888887	-0.028190192896583106	0.
0.013321582020491352	0.	0.24165891472868214	-0.028100810097314903	0.
0.013411920237964085	0.	0.24190697674418604	-0.028462617927633348	0.
0.013449377547647903	0.	0.24216795865633073	-0.028442728712731957	0.
0.013448275862068964	0.	0.24295348837209302	-0.028743784698974782	0.
0.013507766883331497	0.	0.2431937984496124	-0.02871473809719949	0.
0.013578274760383386	0.	0.24423514211886305	-0.028944833367355507	0.
0.013633359039330176	0.	0.24448062015503874	-0.028945313056778256	0.
0.013645477580698468	0.	0.24474677002583978	-0.028952947978781216	0.
0.013721493885645038	0.	0.24555555555555555	-0.028978233233111578	0.
0.013764459623223533	0.	0.24605426356589144	-0.029389938436107155	0.
0.01371268040101355	0.	0.24684237726098188	-0.02953104216102815	0.
0.013774374793433953	0.	0.24708527131782945	-0.02954748814749665	0.
0.013779883221328632	0.	0.24733850129198962	-0.029533930907969873	0.
0.013602511843119973	0.	0.24814728682170542	-0.02947254946060414	0.
0.013662002864382504	0.	0.24839276485788112	-0.029471460138078654	0.
0.01376005288090779	0.	0.2486382428940568	-0.02978680426045848	0.
0.013744629282802689	0.	0.24943410852713177	-0.029853024817991205	0.
0.01373361242701333	0.	0.24967441860465114	-0.029853024027018355	0.
0.013668612977856119	0.	0.25072351421188627	-0.030192582783314735	0.
0.01366530792111931	0.	0.250968992248062	-0.030192586393510332	0.
0.01373361242701333	0.	0.25120671834625324	-0.03017790664769547	0.
0.013888950093643273	0.	0.25199483204134365	-0.030992123471411552	0.
0.013941831001432191	0.	0.2525012919896641	-0.031142831183030045	0.
0.013998016965957915	0.	0.25330749354005166	-0.031125122214786523	0.
0.013974881568800264	0.	0.25356847545219635	-0.031101232952179758	0.
0.013996915280378979	0.	0.25380878552971575	-0.03108679446886768	0.
0.014035474275641733	0.	0.25459173126614987	-0.031113566424721656	0.
0.014016745620799824	0.	0.2548501291989664	-0.031089259355791116	0.
0.014022254048694501	0.	0.25509302325581396	-0.03108926057535112	0.
0.014068524843009803	0.	0.25588372093023254	-0.031336397865209226	0.
0.014065219786272997	0.	0.25615245478036175	-0.03128177832428339	0.
0.014266828247218243	0.	0.25716537467700257	-0.0315655199168225	0.
0.014242591164481656	0.	0.2574341085271318	-0.03165022698664148	0.
0.014226065880797618	0.	0.2576899224806201	-0.03163335677537962	0.
0.014166574859535088	0.	0.2584625322997416	-0.03152256723212908	0.
0.014003525393852592	0.	0.25897932816537467	-0.031480617470293	0.
0.014287760273218023	0.	0.2597235142118863	-0.0313399574875424	0.
0.014299878814586317	0.	0.25999999999999995	-0.031331669257688946	0.
0.014320810840586097	0.	0.26026356589147287	-0.03133426617878748	0.
0.01437479343395395	0.	0.2610361757105943	-0.031111918142520616	0.
0.014221659138481876	0.	0.261312661498708	-0.031081151496865494	0.
0.014145642833535308	0.	0.2615762273901808	-0.030990946921687045	0.
0.014424369285006058	0.	0.26232299741602066	-0.030833523185232428	0.
0.014457419852374132	0.	0.2625917312661499	-0.030843986526584957	0.
0.014389115346480115	0.	0.2636175710594315	-0.031186899918620514	0.
0.014433182769637546	0.	0.2638888888888889	-0.03118690471701526	0.
0.014439792883111159	0.	0.2641602067183463	-0.031257899194580295	0.
0.014574198523741323	0.	0.2649018087855297	-0.03144946947025758	0.
0.014628181117109177	0.	0.2654444444444444	-0.031456501950807694	0.
0.014610554147846205	0.	0.2662067183462532	-0.03145341648155935	0.
0.014599537292056847	0.	0.26647286821705424	-0.031455435796862226	0.
0.014558774925636222	0.	0.26673901808785533	-0.03152591243100911	0.
0.014639197972898534	0.	0.2674702842377261	-0.03163816721308861	0.
0.01472402776247659	0.	0.26772868217054263	-0.03153273300691623	0.
0.014754874958686789	0.	0.2680025839793282	-0.031877906811999535	0.
0.014906907568579927	0.	0.2687829457364341	-0.03360517069377609	0.
0.0149245345378429	0.	0.269046511627907	-0.03359283699274612	0.
0.01498182218794756	0.	0.2700749354005168	-0.034106204762066716	0.
0.014991737358157982	0.	0.2703333333333333	-0.03402052595448924	0.
0.01498953398700011	0.	0.2706020671834625	-0.03404592127571812	0.
0.014865043516580367	0.	0.2713772609819121	-0.03411464600467451	0.
0.014884873857001211	0.	0.27189664082687337	-0.03411965695030595	0.
0.014881568800264405	0.	0.2726666666666666	-0.03405491137941722	0.
0.014828687892475488	0.	0.27291472868217054	-0.0340815947171042	0.
0.014828687892475488	0.	0.2731782945736434	-0.03404632008636978	0.
0.015011567698578825	0.	0.2739767441860465	-0.03391119536019426	0.
0.015049025008262643	0.	0.2742248062015504	-0.03391119115586512	0.
0.015011567698578825	0.	0.27448578811369506	-0.03347498506114449	0.
0.014954280048474164	0.	0.27524031007751937	-0.03424750538508795	0.
0.015036906466894349	0.	0.2754806201550387	-0.03424690484130732	0.
0.014953178362895229	0.	0.27654521963824286	-0.03442084872437873	0.
0.015036906466894349	0.	0.2767958656330749	-0.03442085001221084	0.
0.015014872755315633	0.	0.2770568475452196	-0.03443590085666105	0.
0.015056736807315192	0.	0.27784496124031005	-0.03445526587979621	0.
0.015228599757629174	0.	0.27834625322997414	-0.034455799002769114	0.
0.015161396937314092	0.	0.27915245478036177	-0.034599715680290334	0.
0.015145973339208989	0.	0.2793927648578811	-0.03459907327931699	0.
0.015171312107524513	0.	0.2796382428940568	-0.03459786624823733	0.
0.01521648121626088	0.	0.2804366925064599	-0.03455706903479775	0.
0.015244023355734273	0.	0.28067958656330744	-0.03455706564687738	0.
0.015307921119312548	0.	0.28092764857881136	-0.03455575496872165	0.
0.015230803128787045	0.	0.2817441860465116	-0.03517080651285951	0.
0.01523190481436598	0.	0.2819922480620155	-0.0354939725931866	0.
0.015377327310785501	0.	0.28301033591731267	-0.035455703651336073	0.
0.015394954280048473	0.	0.2832583979328165	-0.03551219200354855	0.
0.015446733502258454	0.	0.2834961240310077	-0.0355092961696246	0.
0.015535970034152252	0.	0.28429974160206717	-0.03557740270038966	0.
0.015616393081414564	0.	0.2848113695090439	-0.03557740267831055	0.
0.01540927619257464	0.	0.28559948320413436	-0.035979487008669014	0.
0.015441225074363775	0.	0.2858578811369509	-0.035980284032763585	0.
0.015551393632257353	0.	0.28610077519379845	-0.03597353827112222	0.
0.015707832984466232	0.	0.2868966408268734	-0.035979338061320996	0.
0.015715544783518786	0.	0.28716020671834624	-0.035979336166633714	0.
0.015715544783518786	0.	0.2874031007751938	-0.03603274912895741	0.
0.01563842679299328	0.	0.28817571059431524	-0.03603024254650164	0.
0.015591054313099042	0.	0.2884392764857881	-0.036126048259307895	0.
0.015892916161727444	0.	0.28947545219638243	-0.036455235590537025	0.
0.01589071279056957	0.	0.28974935400516794	-0.03642953476457017	0.
0.01591384818772722	0.	0.29	-0.0367411492238702	0.
0.01596893246667401	0.	0.2902403100775194	-0.03682709780243273	0.
0.01602071168888399	0.	0.2912687338501292	-0.03702673390657788	0.
0.016074694282251847	0.	0.29150904392764854	-0.03702673377533144	0.
0.01613308361793544	0.	0.292312661498708	-0.03710340040844702	0.
0.01612316844772502	0.	0.29257622739018085	-0.037024353604089434	0.
0.016116558334251404	0.	0.29281912144702843	-0.037027933258977325	0.
0.01595350886856891	0.	0.2936046511627907	-0.03746137921359667	0.
0.01586757739341192	0.	0.2938708010335917	-0.03742932066348551	0.
0.015864272336675114	0.	0.2941188630490956	-0.03747015091933012	0.
0.015998677977305278	0.	0.29490697674418603	-0.03759401043347715	0.
0.01601299988983144	0.	0.29542118863049094	-0.03774093878882377	0.
0.016168337556461385	0.	0.29618087855297154	-0.03766532574536443	0.
0.016105541478462045	0.	0.2964521963824289	-0.03766532523691298	0.
0.016046050457199514	0.	0.29670542635658914	-0.03777749605415561	0.
0.01607579596783078	0.	0.2977571059431524	-0.038026096817794515	0.
0.016118761705409275	0.	0.29801033591731263	-0.03805870083510322	0.
0.01626308251624986	0.	0.29876227390180876	-0.03811101580683898	0.
0.016272997686460285	0.	0.2990284237726098	-0.03817381879985876	0.
0.01629943814035474	0.	0.2992842377260982	-0.03820850382500885	0.
0.016471301090668723	0.	0.3000413436692506	-0.038522388799120455	0.
0.016481216260879145	0.	0.3003152454780361	-0.0388725059416043	0.
0.01643825052330065	0.	0.3005813953488372	-0.038887657604040865	0.
0.016356725790459402	0.	0.30133850129198964	-0.03904426177034263	0.
0.016306048253828358	0.	0.3018837209302325	-0.03927506926238793	0.
0.016439352208879585	0.	0.30264082687338495	-0.03949732627252745	0.
0.016487826374352758	0.	0.3029095607235142	-0.039619439936108135	0.
0.016480114575300207	0.	0.3031782945736434	-0.03961943994591015	0.
0.01664096066982483	0.	0.3041860465116279	-0.03996539122196092	0.
0.016648672468877385	0.	0.3044625322997416	-0.0400490040273862	0.
0.016794094965296904	0.	0.3052222222222222	-0.040419247130809105	0.
0.016815026991296684	0.	0.30548837209302326	-0.04024313624019603	0.
0.016791891594139033	0.	0.30576227390180877	-0.040372465391293716	0.
0.016796298336454775	0.	0.30650387596899226	-0.04042582185720899	0.
0.016775366310454995	0.	0.30676485788113694	-0.04042582373521862	0.
0.016790789908560096	0.	0.3070387596899225	-0.04063790987817139	0.
0.016882229811611766	0.	0.30779328165374675	-0.04037991186446512	0.
0.016842569130770077	0.	0.3083152454780362	-0.04060601929819327	0.
0.016790789908560096	0.	0.3090801033591731	-0.04061349765051016	0.
0.016807315192244134	0.	0.309343669250646	-0.040641762754643096	0.
0.016754434284455215	0.	0.30962015503875967	-0.040643182133810705	0.
0.016853585986559436	0.	0.31065374677002583	-0.04079715201210616	0.
0.01692739892034813	0.	0.3109173126614987	-0.0413435390922691	0.
0.01699350005508428	0.	0.311687338501292	-0.04134576259082609	0.
0.017061804560978295	0.	0.31193540051679586	-0.04134576226826955	0.
0.017112482097609343	0.	0.3121989664082687	-0.04135033745470759	0.
0.01710256692739892	0.	0.3129819121447028	-0.04135157065384688	0.
0.017132312438030185	0.	0.31322739018087853	-0.04135051685046516	0.
0.017117990525504022	0.	0.3134909560723514	-0.041219748791277044	0.
0.017041974220557452	0.	0.31427131782945733	-0.041751558464393636	0.
0.017159854577503582	0.	0.3147751937984496	-0.04187324128523143	0.
0.017289853475818	0.	0.3155710594315245	-0.042392139491219116	0.
0.017336124270133306	0.	0.31580878552971575	-0.04240082531569382	0.
0.017296463589291617	0.	0.3160594315245478	-0.04239276775307779	0.
0.017260107965186736	0.	0.3170956072351421	-0.04242202691017022	0.
0.017320700672028202	0.	0.31735142118863047	-0.04239436258741554	0.
0.017124600638977635	0.	0.31816795865633074	-0.04228669197226786	0.
0.017109177040872534	0.	0.3184082687338501	-0.04228299291572977	0.
0.017173074804450808	0.	0.318656330749354	-0.042295925121192776	0.
0.01722154896992398	0.	0.31944961240310077	-0.0424555402820147	0.
0.01725349785171312	0.	0.31969509043927646	-0.04245554441830386	0.
0.01734273438360692	0.	0.31994315245478033	-0.04233504219521979	0.
0.01749036025118431	0.	0.3207519379844961	-0.04245312426917011	0.
0.017626969262972348	0.	0.3212454780361757	-0.04287922705730413	0.
0.01757959678307811	0.	0.3220413436692506	-0.042997948393847255	0.
0.017549851272446845	0.	0.3222919896640827	-0.04299795018796015	0.
0.01758730858213066	0.	0.3225374677002584	-0.0431421076258097	0.
0.017499173735815797	0.	0.32357881136950906	-0.04363566741452563	0.
0.017554258014762587	0.	0.32381395348837205	-0.043620918276786304	0.
0.017611545664867247	0.	0.32459689922480617	-0.04370604357843013	0.
0.01759942712349895	0.	0.3248656330749354	-0.04370847481109325	0.
0.01765451140244574	0.	0.3251162790697674	-0.04370604425942276	0.
0.017793323785391647	0.	0.3259173126614987	-0.044741446097700636	0.
0.01780654401233888	0.	0.32618087855297156	-0.04477486677357946	0.
0.01782967940949653	0.	0.3264237726098191	-0.04478984478733578	0.
0.017937644596232236	0.	0.3271937984496124	-0.04468064439259788	0.
0.017878153574969705	0.	0.3277131782945736	-0.04468154819546786	0.
0.017842899636443758	0.	0.3284857881136951	-0.04483964912312129	0.
0.017790018728654843	0.	0.3287596899224806	-0.04483576648365626	0.
0.017799933898865264	0.	0.3290103359173126	-0.04484787744348535	0.
0.017890272116337997	0.	0.3300490956072351	-0.04488143643249312	0.
0.017892475487495868	0.	0.3303074935400517	-0.04488143598199138	0.
0.01802247438581029	0.	0.33107493540051675	-0.044671260909814256	0.
0.018021372700231353	0.	0.33134108527131784	-0.045008767099162135	0.
0.01801476258675774	0.	0.33159431524547806	-0.045552642186185044	0.
0.018107304175388344	0.	0.33233074935400514	-0.045540991977141454	0.
0.018057728324336234	0.	0.3326046511627907	-0.04556289324467597	0.
0.017974000220337114	0.	0.3328785529715762	-0.04566887684908416	0.
0.018210862619808307	0.	0.3336485788113695	-0.04581127478708577	0.
0.01824611655833425	0.	0.3341912144702842	-0.04589674656832615	0.
0.01829348903822849	0.	0.3349328165374677	-0.04604793263145168	0.
0.018313319378649336	0.	0.3352015503875969	-0.04567613152371758	0.
0.01828798061033381	0.	0.3354754521963824	-0.04648787346294443	0.
0.018465351988542468	0.	0.33650129198966405	-0.04636731081273286	0.
0.01844992839043737	0.	0.33677002583979326	-0.046375616019339885	0.
0.01848848738570012	0.	0.33751421188630487	-0.04628702287723647	0.
0.01850391098380522	0.	0.33778036175710596	-0.0462963028894787	0.
0.018502809298226286	0.	0.33805684754521964	-0.04629733010631239	0.
0.018581028974330727	0.	0.3388191214470284	-0.04667383463435579	0.
0.018599757629172632	0.	0.3390801033591731	-0.04667383683173471	0.
0.018571113804120302	0.	0.3393488372093023	-0.04667383464484133	0.
0.0186295031398039	0.	0.34007493540051675	-0.047055911843439234	0.
0.01866806213506665	0.	0.340609819121447	-0.04705591542108404	0.
0.018746281811171092	0.	0.3413979328165374	-0.047863529000277606	0.
0.018747383496750026	0.	0.341656330749354	-0.04818224290632512	0.
0.018740773383276413	0.	0.341922480620155	-0.048184848860327166	0.
0.018791450919907457	0.	0.3429405684754522	-0.04817471467249945	0.
0.01884323014211744	0.	0.3432093023255814	-0.048141596816795834	0.
0.018750688553486834	0.	0.3439948320413436	-0.04821426143594471	0.
0.018737468326539605	0.	0.3442454780361757	-0.04815533724299779	0.
0.018755095295802576	0.	0.3445064599483204	-0.04851579992968011	0.
0.01860857111380412	0.	0.34527390180878553	-0.04864206713661985	0.
0.018661452021593035	0.	0.3455219638242894	-0.0486420667411293	0.
0.018737468326539605	0.	0.34578811369509044	-0.04865503039516214	0.
0.01894458521537953	0.	0.34658656330749354	-0.048285843164295184	0.
0.019043736917483747	0.	0.3470878552971576	-0.04816774948436975	0.
0.019067974000220336	0.	0.3478552971576227	-0.04834659748617562	0.
0.019136278506114355	0.	0.3480956072351421	-0.048528052088799165	0.
0.01919246447064008	0.	0.34835142118863044	-0.04853843802653264	0.
0.01927068414674452	0.	0.3494082687338501	-0.04865524323789859	0.
0.019287209430428554	0.	0.34966149870801033	-0.048652830985852255	0.
0.019248650435165805	0.	0.3504599483204134	-0.048746517507730056	0.
0.01927068414674452	0.	0.35070025839793284	-0.04918603744824591	0.
0.019269582461165585	0.	0.350953488372093	-0.049410063770793905	0.
0.019197972898534758	0.	0.3517622739018088	-0.04940420122820446	0.
0.019271785832323456	0.	0.35200258397932815	-0.04940420431770348	0.
0.019357717307480447	0.	0.3522454780361757	-0.04937994674145153	0.
0.019350005508427894	0.	0.35303875968992243	-0.04971282370872151	0.
0.019363225735375123	0.	0.3535374677002584	-0.04922811497627935	0.
0.01949212294811061	0.	0.35435142118863044	-0.04950951651873269	0.
0.01951195328853145	0.	0.35460206718346254	-0.04950951639345036	0.
0.01956703756747824	0.	0.3548423772609819	-0.04952078297019583	0.
0.01959127465021483	0.	0.35509302325581393	-0.04966566787897674	0.
0.01961991847526716	0.	0.3558733850129199	-0.04991708249479454	0.
0.019660680841687782	0.	0.3561111111111111	-0.050117283694628055	0.
0.01966398589842459	0.	0.35636175710594314	-0.05005573853459455	0.
0.019374242591164482	0.	0.3571757105943152	-0.05014072511601832	0.
0.019470089236531894	0.	0.3574237726098191	-0.05039503701734312	0.
0.01955161396937314	0.	0.3584702842377261	-0.05043673909986215	0.
0.019639748815688002	0.	0.35871834625322996	-0.050436737571490343	0.
0.019769747714002424	0.	0.358968992248062	-0.05073075898295809	0.
0.01977305277073923	0.	0.36002325581395345	-0.05114853702465762	0.
0.019799493224633688	0.	0.3602583979328165	-0.051108096649326716	0.
0.019862289302633028	0.	0.3610568475452196	-0.0506970789129376	0.
0.019886526385369613	0.	0.3613100775193798	-0.05069707834537217	0.
0.01998127134515809	0.	0.3615529715762274	-0.05100734651342534	0.
0.020058389335683595	0.	0.36236175710594315	-0.05107673755693205	0.
0.020048474165473174	0.	0.36261498708010337	-0.0510752872722274	0.
0.020006610113473614	0.	0.3628552971576227	-0.05165489360577503	0.
0.019862289302633028	0.	0.3636279069767442	-0.05203124463294923	0.
0.01987220447284345	0.	0.3638863049095607	-0.05203124630024833	0.
0.02003635562410488	0.	0.3649173126614987	-0.05145995681802263	0.
0.019988983144210642	0.	0.3651860465116279	-0.052166104184519974	0.
0.01998127134515809	0.	0.36543152454780364	-0.05215401386485202	0.
0.019983474716315962	0.	0.36647803617571056	-0.0527309146139074	0.
0.020016525283684035	0.	0.3667286821705426	-0.052747103598483905	0.
0.02015643935220888	0.	0.3675116279069767	-0.05273158960335641	0.
0.020139914068524844	0.	0.36778036175710593	-0.0525850124281402	0.
0.020152032609893136	0.	0.3680284237726098	-0.05260094680662653	0.
0.020373471411259225	0.	0.3687906976744186	-0.05266223697812231	0.
0.020408725349785172	0.	0.36906459948320414	-0.05269665703467032	0.
0.020434064118100694	0.	0.3693255813953488	-0.05273163506860498	0.
0.020517792222099814	0.	0.37009043927648577	-0.053021762675781764	0.
0.020408725349785172	0.	0.3703643410852713	-0.053021760505569476	0.
0.020396606808416876	0.	0.37136692506459945	-0.0534890817735906	0.
0.020365759612206675	0.	0.37163824289405684	-0.053489077003341615	0.
0.02033601410157541	0.	0.37190439276485787	-0.05367276088412724	0.
0.020395505122837942	0.	0.37292248062015504	-0.05390583928685171	0.
0.02032279387462818	0.	0.37319121447028425	-0.0541024009853399	0.
0.02059601189820425	0.	0.373937984496124	-0.05420110764795403	0.
0.020667621460835076	0.	0.37421188630490954	-0.05421967872271704	0.
0.020657706290624654	0.	0.37449354005167956	-0.05487546041444262	0.
0.020785501817781205	0.	0.37525322997416016	-0.054580702644151366	0.
0.02081745069957034	0.	0.3755167958656331	-0.05458081105015016	0.
0.020745841136939516	0.	0.37578552971576223	-0.05458081231798927	0.
0.020732620909992287	0.	0.3765297157622739	-0.05459557204676216	0.
0.020718298997466123	0.	0.37679586563307493	-0.05449823604200713	0.
0.02090668723146414	0.	0.3778320413436692	-0.05484898433380016	0.
0.02098050016525284	0.	0.3780930232558139	-0.0548582882955216	0.
0.021033381073041754	0.	0.3783643410852713	-0.05485305182972176	0.
0.021145753002093204	0.	0.3793798449612403	-0.055179650274615376	0.
0.021136939517461716	0.	0.3796459948320413	-0.05528257129162027	0.
0.020926517571884982	0.	0.3804031007751938	-0.055440280962002285	0.
0.020926517571884982	0.	0.3806537467700258	-0.055351423351853495	0.
0.020954059711358376	0.	0.38091989664082687	-0.05533927358830236	0.
0.021004737247989423	0.	0.3816976744186046	-0.055512308508464975	0.
0.021054313099041534	0.	0.3819560723514212	-0.0555167164159489	0.
0.02115126142998788	0.	0.38222480620155036	-0.05565698731112412	0.
0.021293378869670598	0.	0.38301033591731265	-0.055995075865512084	0.
0.021351768205354192	0.	0.38325581395348834	-0.05599507442839855	0.
0.021394733942932686	0.	0.38428682170542633	-0.05591729919048352	0.
0.02145863170651096	0.	0.38453488372093025	-0.05591000401015265	0.
0.021463038448826705	0.	0.38480103359173123	-0.05632239162585131	0.
0.02146414013440564	0.	0.3858423772609819	-0.056457300896415874	0.
0.021480665418089677	0.	0.38609819121447025	-0.05657137856677362	0.
0.021619477801035583	0.	0.38688888888888884	-0.05733238456543874	0.
0.021688883992508536	0.	0.38713695090439276	-0.057332386048774026	0.
0.021660240167456206	0.	0.38739793281653745	-0.057332385856859784	0.
0.021669053652087693	0.	0.38818346253229974	-0.057633510196051375	0.
0.021699900848297895	0.	0.3884186046511628	-0.057686554078987776	0.
0.021704307590613637	0.	0.3886640826873385	-0.05764362567890807	0.
0.021788035694612757	0.	0.3894599483204134	-0.05787046842919045	0.
0.02181778120524402	0.	0.38971059431524546	-0.057776714221398094	0.
0.021756086812823622	0.	0.39078036175710595	-0.05835194799923589	0.
0.021761595240718298	0.	0.3910206718346253	-0.058465778910748105	0.
0.021785832323454886	0.	0.3912635658914728	-0.05845841580934301	0.
0.02158422386250964	0.	0.39231266149870797	-0.05869212140851868	0.
0.0216569351107194	0.	0.3925581395348837	-0.05869211853848251	0.
0.021845323344717418	0.	0.3933643410852713	-0.059297959606261746	0.
0.02192023796408505	0.	0.393609819121447	-0.05925638055994507	0.
0.022016084609452462	0.	0.3938475452196382	-0.05910733169667117	0.
0.021981932356505453	0.	0.3946459948320413	-0.059470888596365866	0.
0.021929051448716534	0.	0.3949018087855297	-0.05945089214154791	0.
0.021940068304505893	0.	0.39514987080103353	-0.05951185383634709	0.
0.022052440233557343	0.	0.39594315245478034	-0.05980514413636138	0.
0.022114134625977742	0.	0.3961937984496124	-0.05980580105551285	0.
0.022292607689765338	0.	0.3971963824289405	-0.0600840336452972	0.
0.022202269472292605	0.	0.39747286821705424	-0.06009079266989713	0.
0.022194557673240058	0.	0.3977286821705426	-0.0602226136231651	0.
0.02212074473945136	0.	0.3987829457364341	-0.06032248601117722	0.
0.022157100363556243	0.	0.3990206718346253	-0.060338421851038194	0.
0.02235870882450149	0.	0.39979069767441855	-0.060528306058050686	0.
0.022331166685028093	0.	0.4000723514211886	-0.0605321743984109	0.
0.022356505453343615	0.	0.40033074935400514	-0.06059563390447487	0.
0.022498622893026326	0.	0.4011033591731266	-0.06005518331912975	0.
0.022431420072711247	0.	0.401374677002584	-0.06005518169769311	0.
0.02231684477250193	0.	0.40163049095607234	-0.060055178390685936	0.
0.022450148727553153	0.	0.40239018087855294	-0.059983399676993704	0.
0.022664977415445632	0.	0.40368733850129196	-0.06048833287321153	0.
0.022682604384708604	0.	0.4039509043927648	-0.060461414956043194	0.
0.02266057067312989	0.	0.40420413436692504	-0.060461414298780415	0.
0.022732180235760714	0.	0.40521447028423774	-0.061006646463401426	0.
0.02271455326649774	0.	0.4054935400516796	-0.06103842835243561	0.
0.02294370386691638	0.	0.4062558139534883	-0.061034060694672355	0.
0.02295251735154787	0.	0.4065271317829457	-0.0610340606781252	0.
0.02295472072270574	0.	0.4067958656330749	-0.06110727425963672	0.
0.023091329734493776	0.	0.40754263565891474	-0.06118058169388929	0.
0.02313980389996695	0.	0.4078087855297157	-0.06118057996329529	0.
0.02311777018838823	0.	0.4080852713178294	-0.061204142173273794	0.
0.02296794094965297	0.	0.40884496124031006	-0.06123321368419091	0.
0.022940398810179573	0.	0.4101214470284238	-0.061712222309876504	0.
0.022995483089126363	0.	0.41039018087855295	-0.06164428812412815	0.
0.02297344937754765	0.	0.4106692506459948	-0.061643051949666114	0.
0.023053872424809958	0.	0.41168733850129197	-0.06191537719469888	0.
0.02311556681723036	0.	0.4119509043927648	-0.06208102208669047	0.
0.023273107855018176	0.	0.4126976744186046	-0.06207518317551293	0.
0.023327090448386028	0.	0.412953488372093	-0.06206854208189673	0.
0.02338658146964856	0.	0.4132222222222222	-0.06206854369075093	0.
0.023224633689545002	0.	0.4139999999999999	-0.0627586691837575	0.
0.023170651096177153	0.	0.4142480620155039	-0.06275866749818064	0.
0.023219125261650327	0.	0.41451421188630483	-0.0627579937204512	0.
0.023481326429437042	0.	0.4152945736434108	-0.06308552746354784	0.
0.023566156219015092	0.	0.4155478036175711	-0.06308552830645897	0.
0.02359039330175168	0.	0.415813953488372	-0.0630855282535269	0.
0.023403106753332598	0.	0.41660981912144707	-0.06322170459195976	0.
0.023484631486173843	0.	0.4168578811369509	-0.06322170654046246	0.
0.023518783739120853	0.	0.4171162790697674	-0.06338346937486804	0.
0.0234493775476479	0.	0.41788888888888887	-0.06382720213715559	0.
0.023484631486173843	0.	0.41813695090439273	-0.06382720310913093	0.
0.023476919687121293	0.	0.4184005167958656	-0.0639094807606586	0.
0.023670816349013992	0.	0.4194418604651162	-0.06419914092908025	0.
0.02374132422606588	0.	0.41968992248062015	-0.0641822880417252	0.
0.023820645587749253	0.	0.4199509043927648	-0.0641842061232871	0.
0.023836069185854358	0.	0.42070542635658914	-0.0642652416946412	0.
0.023881238294590722	0.	0.4209560723514212	-0.06426518371227749	0.
0.023831662443538612	0.	0.422015503875969	-0.06422900927379578	0.
0.023890051779222207	0.	0.42226356589147285	-0.06423945098298664	0.
0.023904373691748373	0.	0.4225271317829457	-0.06432679001116906	0.
0.02378539164922331	0.	0.4233152454780362	-0.06430555119797329	0.
0.023873526495538172	0.	0.42356330749354004	-0.0642575588881387	0.
0.02395725459953729	0.	0.4238294573643411	-0.064379118363031	0.
0.02389556020711689	0.	0.4246175710594315	-0.06415719080783114	0.
0.0238713231243803	0.	0.4248552971576227	-0.06413435619339412	0.
0.02390327200616944	0.	0.42510594315245476	-0.06428004587117878	0.
0.02400462707943153	0.	0.4259043927648579	-0.06425550030651642	0.
0.024070728214167673	0.	0.4261498708010336	-0.06431151433674302	0.
0.024143439462377438	0.	0.42641085271317825	-0.06428853264813514	0.
0.024226065880797617	0.	0.4272118863049096	-0.06489924219580522	0.
0.024249201277955268	0.	0.42745219638242893	-0.06489586520212465	0.
0.02429987881458632	0.	0.4284883720930232	-0.06523958924185881	0.
0.024331827696375454	0.	0.4287286821705426	-0.06523916407145784	0.
0.024380301861848627	0.	0.4289741602067183	-0.06513373274361853	0.
0.024388013660901178	0.	0.4297855297157622	-0.06550944183338533	0.
0.024405640630164153	0.	0.4300335917312661	-0.06565139123832117	0.
0.024455216481216263	0.	0.4302764857881137	-0.06552850660979669	0.
0.024368183320480335	0.	0.43108010335917313	-0.06557082497496748	0.
0.024422165913848187	0.	0.4313307493540051	-0.06559501239892565	0.
0.024540046270794317	0.	0.43157881136950904	-0.06559366335953112	0.
0.024667841797950864	0.	0.43238242894056844	-0.06602779789019134	0.
0.02465462157100363	0.	0.43262790697674414	-0.065877157330007	0.
0.024624876060372367	0.	0.43286563307493536	-0.06602485812285662	0.
0.02454445301311006	0.	0.4336640826873385	-0.06608900621406516	0.
0.024542249641952188	0.	0.43392506459948316	-0.06600754397317304	0.
0.024811060923212516	0.	0.4349638242894057	-0.06595031446219331	0.
0.024833094634791233	0.	0.43521963824289406	-0.06595031787790255	0.
0.024841908119422718	0.	0.4354625322997416	-0.06593209841554756	0.
0.024749366530792113	0.	0.43624031007751934	-0.06651802464497117	0.
0.024698688994161062	0.	0.43650387596899226	-0.06651802437198596	0.
0.024726231133634462	0.	0.43674935400516796	-0.066442100016232	0.
0.024958686790789907	0.	0.437516795865633	-0.06640303018249667	0.
0.02496309353310565	0.	0.4377881136950904	-0.06634574406431129	0.
0.024991737358157982	0.	0.4380387596899225	-0.06636434142812524	0.
0.025193345819103225	0.	0.4388165374677002	-0.06654799916496684	0.
0.025213176159524075	0.	0.43909560723514207	-0.06655056692482056	0.
0.025257243582681506	0.	0.43935142118863046	-0.06704218170346475	0.
0.025397157651206346	0.	0.44011111111111106	-0.06724004878302119	0.
0.02536410708383827	0.	0.4403850129198966	-0.0672331603036556	0.
0.025248430098050015	0.	0.44139793281653744	-0.0670753537444132	0.
0.02516360030847196	0.	0.4416744186046512	-0.06707535339013514	0.
0.02505343175057838	0.	0.4419405684754522	-0.06707535175902962	0.
0.02524292167015534	0.	0.44269509043927646	-0.06711708443639562	0.
0.025332158202049135	0.	0.44296382428940567	-0.06714171737479341	0.
0.025367412140575078	0.	0.4432273901808785	-0.06715298143665245	0.
0.025475377327310783	0.	0.4439793281653746	-0.06768646696541633	0.
0.02547868238404759	0.	0.444250645994832	-0.06773898772252397	0.
0.02539495428004847	0.	0.44451679586563303	-0.0674703267660871	0.
0.025298005949102125	0.	0.4452532299741602	-0.06779262744408478	0.
0.0252847857221549	0.	0.44551937984496115	-0.06778758700957924	0.
0.02528698909331277	0.	0.4457932816537467	-0.06778758662054958	0.
0.025543681833204802	0.	0.4465607235142119	-0.06782416776343335	0.
0.02564283353530902	0.	0.4468268733850129	-0.06782405328080841	0.
0.02562190150930924	0.	0.4478578811369509	-0.06825810684746364	0.
0.025648341963203702	0.	0.44811627906976736	-0.06825810423345843	0.
0.025648341963203702	0.	0.4483850129198966	-0.06815841921925637	0.
0.025792662774044288	0.	0.4491369509043927	-0.0684230141382056	0.
0.025822408284675556	0.	0.4494056847545219	-0.06842301555335907	0.
0.025822408284675556	0.	0.44968475452196377	-0.0684062215980213	0.
0.025905034703095735	0.	0.4504418604651162	-0.06856027257605606	0.
0.025984356064779113	0.	0.45069767441860464	-0.0685598785835363	0.
0.026048253828357383	0.	0.4509638242894057	-0.06864473330512183	0.
0.026234438691197532	0.	0.4517364341085271	-0.06855050166254896	0.
0.02623554037677647	0.	0.45199483204134366	-0.06835402954569321	0.
0.026221218464250302	0.	0.4522609819121447	-0.06849091507129908	0.
0.02621901509309243	0.	0.45301291989664083	-0.06863461140702072	0.
0.026247658918144758	0.	0.4532583979328165	-0.06887050517395452	0.
0.02641952186845874	0.	0.4543074935400517	-0.06889271382131805	0.
0.026493334802247435	0.	0.4545658914728682	-0.06889271293546338	0.
0.026502148286878927	0.	0.4548372093023256	-0.06888599849065928	0.
0.02633799713561749	0.	0.4556201550387597	-0.06918951350048493	0.
0.026346810620248982	0.	0.4558656330749354	-0.06918951387517337	0.
0.026345708934670045	0.	0.45612661498708007	-0.06923391410184358	0.
0.026318166795196652	0.	0.45691214470284236	-0.06964798752602401	0.
0.026388674672248542	0.	0.45716020671834623	-0.06974676826382992	0.
0.0264613859204583	0.	0.45742118863049097	-0.06974894082754747	0.
0.026517571884984024	0.	0.4582170542635659	-0.06975834858543117	0.
0.02654291065329955	0.	0.45845736434108525	-0.07000690746549063	0.
0.026561639308141455	0.	0.4587105943152454	-0.07013992235619133	0.
0.026602401674562078	0.	0.4595064599483204	-0.07040896191153553	0.
0.026628842128456537	0.	0.45975452196382427	-0.07040896116601818	0.
0.026515368513826153	0.	0.4607932816537467	-0.07038243745268782	0.
0.02661121515919357	0.	0.46103100775193795	-0.07038126006865006	0.
0.026767654511402447	0.	0.46127390180878547	-0.07050785097364337	0.
0.0269725680290845	0.	0.4620775193798449	-0.07053332364127393	0.
0.02703646579266277	0.	0.4623307493540051	-0.070533325659224	0.
0.02712019389666189	0.	0.46258397932816536	-0.07067951679620955	0.
0.02705519444750468	0.	0.46338759689922476	-0.07181304815630868	0.
0.026983584884873856	0.	0.46363565891472863	-0.07181305024814587	0.
0.027037567478241712	0.	0.4638733850129198	-0.07180917904182249	0.
0.027086041643714885	0.	0.464671834625323	-0.07176642346224092	0.
0.027069516360030847	0.	0.4649276485788113	-0.07176642070736004	0.
0.02713121075245125	0.	0.465173126614987	-0.07176642258832903	0.
0.02711578715434615	0.	0.46596640826873387	-0.07269195440949702	0.
0.027123498953398703	0.	0.46621963824289403	-0.07269195318644284	0.
0.026994601740663215	0.	0.4672558139534883	-0.07259352418669826	0.
0.026936212404979617	0.	0.4675245478036175	-0.0725935276276121	0.
0.027015533766662995	0.	0.4677726098191214	-0.07259581106973309	0.
0.0273482428115016	0.	0.4685426356589147	-0.07261502656932439	0.
0.027395615291395833	0.	0.46880103359173125	-0.07260580600786287	0.
0.02745951305497411	0.	0.4690361757105943	-0.07261941074802154	0.
0.027654511402445743	0.	0.4698087855297157	-0.07297573889349786	0.
0.027589511953288532	0.	0.47009043927648575	-0.0731349739247528	0.
0.02743637765781646	0.	0.47034625322997414	-0.07297695674126638	0.
0.027260107965186738	0.	0.47112403100775196	-0.07302973457665697	0.
0.027369174837501377	0.	0.47139276485788106	-0.07302973476801028	0.
0.027494766993500053	0.	0.47164599483204134	-0.07302972865925404	0.
0.027824170981601847	0.	0.4723953488372093	-0.07345240465744841	0.
0.02783739120854908	0.	0.47267441860465115	-0.07345240592942687	0.
0.02768535859865594	0.	0.47370284237726096	-0.07372105995707166	0.
0.02766222320149829	0.	0.47397674418604646	-0.07372106073403109	0.
0.027570783298446623	0.	0.4742377260981912	-0.0739304913179059	0.
0.02766332488707723	0.	0.47498966408268734	-0.07386001657345546	0.
0.027716205794866146	0.	0.4752687338501292	-0.07400103394055621	0.
0.02770408725349785	0.	0.4755400516795866	-0.07397125520631422	0.
0.027888068745180124	0.	0.47628940568475453	-0.07377619892513812	0.
0.02793764459623223	0.	0.47655297157622734	-0.07372898471528204	0.
0.027988322132863282	0.	0.4768139534883721	-0.07370665633326608	0.
0.02812162608791451	0.	0.4775452196382429	-0.0739295421752114	0.
0.028026881128126034	0.	0.4778165374677002	-0.07392954668084324	0.
0.027889170430759058	0.	0.47810077519379846	-0.07393028442928634	0.
0.028005949102126254	0.	0.47886563307493535	-0.07443303246206812	0.
0.028069846865704524	0.	0.4791266149870801	-0.07443000045140886	0.
0.028135948000440673	0.	0.4801524547803618	-0.07503175020657174	0.
0.028156880026440453	0.	0.4804186046511627	-0.0749594475910598	0.
0.028115015974440896	0.	0.4806950904392765	-0.0756669522176624	0.
0.02803789798391539	0.	0.4814496124031008	-0.07542548136793786	0.
0.02816349013991407	0.	0.48170801033591726	-0.07542548074801975	0.
0.028274760383386582	0.	0.4819741602067183	-0.07546048943089921	0.
0.028553486834857332	0.	0.4827312661498708	-0.07568170246606856	0.
0.028599757629172634	0.	0.4829974160206718	-0.0756817024344261	0.
0.028575520546436046	0.	0.48327648578811366	-0.07566075252226756	0.
0.028447725019279495	0.	0.48428940568475454	-0.07789498499663995	0.
0.02838382725570122	0.	0.48455038759689917	-0.07803572429354712	0.
0.028302302522859975	0.	0.4848191214470284	-0.07796654234588271	0.
0.02852263963864713	0.	0.48556330749354004	-0.07810427771129512	0.
0.028723146414013443	0.	0.4861111111111111	-0.07823115557363519	0.
0.028875179023906575	0.	0.4868630490956072	-0.07838443573223954	0.
0.028879585766222318	0.	0.4871240310077519	-0.07838443433089877	0.
0.028834416657485956	0.	0.4873979328165375	-0.07831816561740784	0.
0.028934670045169107	0.	0.4881679586563307	-0.07855660406577165	0.
0.028974330726010796	0.	0.48843669250645994	-0.07855660183025465	0.
0.0289897543241159	0.	0.48871059431524544	-0.07855883739416247	0.
0.02903492343285226	0.	0.48946253229974157	-0.07885352653352436	0.
0.02910873636664096	0.	0.48971317829457356	-0.07907687114926198	0.
0.02916602401674562	0.	0.4907519379844961	-0.07904639479000312	0.
0.029233226837060703	0.	0.49101291989664075	-0.07911077885303812	0.
0.029308141456428332	0.	0.4912868217054263	-0.07909399307036365	0.
0.029211193125481986	0.	0.49204909560723514	-0.07934291491607674	0.
0.029212294811060923	0.	0.4925581395348837	-0.07921738731740557	0.
0.028787044177591713	0.	0.4933307493540051	-0.07929772990369847	0.
0.02886416216811722	0.	0.49357881136950904	-0.07949854600745015	0.
0.029038228489589073	0.	0.49383979328165367	-0.07958695976046404	0.
0.02938195439021703	0.	0.49462790697674414	-0.0798834625873672	0.
0.029477801035584443	0.	0.49487338501291983	-0.07987688427974055	0.
0.029486614520215927	0.	0.4951343669250646	-0.0800198244511919	0.
0.029449157210532113	0.	0.4959328165374676	-0.08017783241314694	0.
0.029559325768425692	0.	0.49617829457364343	-0.0801778297015062	0.
0.029551613969373138	0.	0.49722997416020664	-0.08059678244108406	0.
0.02955602071168888	0.	0.49746770025839787	-0.08059678517191156	0.
0.029570342624215047	0.	0.49771834625322997	-0.0808191393739546	0.
0.029538393742425912	0.	0.4985167958656331	-0.0808101568608151	0.
0.029757629172634126	0.	0.49902067183462534	-0.08081015320358624	0.
0.02995262752010576	0.	0.4998191214470284	-0.08124012812415972	0.
0.029976864602842348	0.	0.5000594315245478	-0.08124012703739138	0.
0.030011016855789358	0.	0.5003023255813953	-0.08124837657302306	0.
0.02992178032389556	0.	0.5011033591731267	-0.08122496024861815	0.
0.02985127244684367	0.	0.5013488372093023	-0.08122495869823804	0.
0.029883221328632806	0.	0.5015891472868217	-0.08122495743277204	0.
0.03	0.	0.5023875968992247	-0.08127753781015261	0.
0.03006499944915721	0.	0.5026356589147287	-0.08127753926469504	0.
0.03036135286989093	0.	0.5036899224806201	-0.08110009568249356	0.
0.030397708493995812	0.	0.5039483204134366	-0.08110009536794804	0.
0.030447284345047922	0.	0.5041963824289405	-0.0810975131525954	0.
0.030089236531893795	0.	0.5049819121447028	-0.082153263340908	0.
0.03021372700231354	0.	0.5054806201550388	-0.08224964431787957	0.
0.030343725900627963	0.	0.5062739018087855	-0.08202820320288387	0.
0.03034042084389115	0.	0.5065426356589148	-0.0820282019882329	0.
0.03037016635452242	0.	0.5067855297157623	-0.08259083301602373	0.
0.030381183210311774	0.	0.5075684754521964	-0.08237170422942976	0.
0.030355844441996252	0.	0.5078268733850129	-0.08240318891059231	0.
0.030369064668943485	0.	0.5080697674418604	-0.08219407844129976	0.
0.030525504021152363	0.	0.5088501291989663	-0.08276598184285938	0.
0.03060702875399361	0.	0.5091162790697674	-0.08282859153199208	0.
0.030809738900517795	0.	0.5101188630490955	-0.08264553195397505	0.
0.03065329954830891	0.	0.5103927648578811	-0.08281902814582481	0.
0.030518893907678746	0.	0.5106511627906977	-0.08281902639362489	0.
0.030749146193676326	0.	0.5114289405684754	-0.08346573321956074	0.
0.030886856891043295	0.	0.5119664082687337	-0.08377005040367251	0.
0.0309639748815688	0.	0.5127183462532299	-0.08340522737236514	0.
0.030965076567147736	0.	0.5129896640826873	-0.08337176313970725	0.
0.030919907458411368	0.	0.5132480620155039	-0.08390144651048959	0.
0.030928720943042855	0.	0.5140051679586563	-0.08355954316447708	0.
0.030853806323675223	0.	0.5142816537467699	-0.08358465011599223	0.
0.030751349564834198	0.	0.5145529715762274	-0.08426768201838838	0.
0.03083728103999119	0.	0.5152997416020672	-0.08441680314342334	0.
0.03090338217472733	0.	0.5155658914728682	-0.08441680558190645	0.
0.03104219455767324	0.	0.5165917312661499	-0.08449794738411913	0.
0.031095075465462155	0.	0.5168578811369509	-0.08445311474052287	0.
0.031139142888619586	0.	0.5171317829457365	-0.0844528886043279	0.
0.031356174947669936	0.	0.5178578811369509	-0.08460468617509348	0.
0.03147625867577393	0.	0.5183953488372093	-0.08462309058413103	0.
0.0314597333920899	0.	0.5191679586563307	-0.0852369669338789	0.
0.03145091990745841	0.	0.51943669250646	-0.08518985425391709	0.
0.03144320810840586	0.	0.5197131782945736	-0.08519531832382558	0.
0.03162718960008813	0.	0.5204651162790698	-0.08496860144971151	0.
0.03169549410598215	0.	0.5207235142118863	-0.08496860135836136	0.
0.03176820535419191	0.	0.5209922480620155	-0.08501233950650405	0.
0.031945576732400574	0.	0.5217545219638242	-0.08503290966150992	0.
0.0319742205574529	0.	0.522015503875969	-0.08503290973027561	0.
0.03161286768756197	0.	0.5230542635658915	-0.08579152452083413	0.
0.031593037347141126	0.	0.5233049095607235	-0.08580171230068775	0.
0.031703205905034705	0.	0.5235710594315245	-0.08531098062268891	0.
0.03182218794755977	0.	0.5243488372093024	-0.0858826838954215	0.
0.03197532224303184	0.	0.5248682170542636	-0.08578641244706957	0.
0.032139473394293266	0.	0.5256279069767441	-0.08686903162801855	0.
0.03225735375123939	0.	0.5258682170542635	-0.08686903268836497	0.
0.032270573978186626	0.	0.5261266149870801	-0.08686903551026055	0.
0.03222540486945026	0.	0.5269302325581395	-0.08686661194803265	0.
0.03231133634460725	0.	0.5271834625322998	-0.0868666130159844	0.
0.03237964085050126	0.	0.5274444444444444	-0.08685674665058588	0.
0.03244904704197422	0.	0.528235142118863	-0.08747028826376659	0.
0.032497521207447394	0.	0.5284754521963825	-0.08762320929462818	0.
0.032596672909551615	0.	0.5295271317829456	-0.08787455898164118	0.
0.03263413021923543	0.	0.5297726098191213	-0.08787637831398308	0.
0.032585656053762256	0.	0.5300258397932817	-0.08787638069432538	0.
0.03230031948881789	0.	0.5308217054263565	-0.08809386074074321	0.
0.03253057177481546	0.	0.5313152454780362	-0.08877490223517404	0.
0.03274650214828688	0.	0.53212661498708	-0.08881473025870458	0.
0.03280599316954941	0.	0.532374677002584	-0.08884616272587814	0.
0.03285556902060152	0.	0.5326227390180879	-0.08884569519051001	0.
0.032975652748705515	0.	0.5333979328165374	-0.08913251911518431	0.
0.03297675443428445	0.	0.5336356589147287	-0.08908169433930398	0.
0.0329657375784951	0.	0.5338759689922481	-0.08904118266179213	0.
0.03232235320039661	0.	0.5346925064599483	-0.0893165651421977	0.
0.03238404759281701	0.	0.5349483204134367	-0.08931175224381535	0.
0.03296133083617935	0.	0.5359922480620154	-0.08956300895210287	0.
0.0330120083728104	0.	0.5362454780361757	-0.08964170696153484	0.
0.0330891263633359	0.	0.5364857881136951	-0.08991871652861659	0.
0.03300760163049466	0.	0.5372868217054263	-0.09022685269136874	0.
0.033100143219125265	0.	0.5377906976744186	-0.09022639834571206	0.
0.03338658146964856	0.	0.538578811369509	-0.09004416150290434	0.
0.03344497080533216	0.	0.5388372093023256	-0.09006979976022894	0.
0.033559546105541474	0.	0.5390749354005168	-0.0900698018355585	0.
0.03358157981712019	0.	0.5398682170542636	-0.08991221703590073	0.
0.03350997025448937	0.	0.5401421188630491	-0.09004185558946277	0.
0.03344717417649003	0.	0.5403927648578811	-0.0900418582545338	0.
0.03327200616943924	0.	0.5411421188630491	-0.09018946187812601	0.
0.03335132753112262	0.	0.541405684754522	-0.09054926138329954	0.
0.03363335903933018	0.	0.5424211886304909	-0.09059814039865806	0.
0.03367522309132973	0.	0.5427002583979328	-0.0906152901959157	0.
0.03365979949322463	0.	0.5429612403100774	-0.09061888830308616	0.
0.033643274209540594	0.	0.5437286821705426	-0.09083590393910977	0.
0.033767764679960344	0.	0.5442558139534883	-0.09065485908352316	0.
0.033915390547537734	0.	0.5450232558139535	-0.09085830082394458	0.
0.033859204583012004	0.	0.5452997416020672	-0.0908599301213989	0.
0.03380632367522309	0.	0.5455607235142118	-0.0910296886497726	0.
0.03389556020711689	0.	0.5462997416020672	-0.09112240247331467	0.
0.033963864713010904	0.	0.5465684754521963	-0.09117822457565494	0.
0.03398589842458962	0.	0.5468346253229974	-0.09117822487565669	0.
0.03424920127795527	0.	0.5475968992248061	-0.09182445973973039	0.
0.034340641181006944	0.	0.5478733850129198	-0.09182446161772123	0.
0.03412140575079872	0.	0.5491524547803617	-0.09210976488229247	0.
0.03412801586427233	0.	0.5494211886304909	-0.09234640504033576	0.
0.034230472623113364	0.	0.5496692506459948	-0.09235672090687344	0.
0.034509199074584114	0.	0.5507080103359173	-0.0924595527128367	0.
0.03445191142447945	0.	0.5509715762273902	-0.09246046437423543	0.
0.034459623223532	0.	0.5517286821705426	-0.09262047057427217	0.
0.03449157210532114	0.	0.5519974160206719	-0.09262046930535264	0.
0.0346226726892145	0.	0.5530103359173126	-0.09316961415619297	0.
0.03434945466563843	0.	0.55328165374677	-0.0931061247263701	0.
0.034068524843009804	0.	0.5535581395348836	-0.09303032089703904	0.
0.034404538944585214	0.	0.5543178294573643	-0.09319177312219606	0.
0.034681062024898096	0.	0.5548552971576227	-0.09308919238234685	0.
0.034613859204583014	0.	0.5556149870801034	-0.09367450852916227	0.
0.034594028864162164	0.	0.5558888888888888	-0.0936745617552217	0.
0.034619367632477686	0.	0.5561602067183462	-0.0936986747329675	0.
0.035065550291946676	0.	0.5571602067183462	-0.0939364307625193	0.
0.03506444860636774	0.	0.5574315245478036	-0.09396515526319908	0.
0.03524843009805002	0.	0.5581808785529716	-0.09396598718177136	0.
0.03534758180015424	0.	0.5584366925064599	-0.0939659898622388	0.
0.03545885204362675	0.	0.5594728682170542	-0.094149349993978	0.
0.035465462157100364	0.	0.559733850129199	-0.09416340650700579	0.
0.0353740222540487	0.	0.5600103359173126	-0.09418214655714334	0.
0.035133854797840695	0.	0.560780361757106	-0.09415125318697296	0.
0.035401564393522086	0.	0.5613074935400516	-0.0944717938427417	0.
0.03538944585215379	0.	0.5620645994832041	-0.09431776634973689	0.
0.03534317505783849	0.	0.5623178294573643	-0.09466699604759624	0.
0.03532444640299658	0.	0.5625839793281653	-0.09465595422886919	0.
0.03566156219015093	0.	0.5636227390180878	-0.09497000675676263	0.
0.035733171752781755	0.	0.5638888888888889	-0.09497000855297653	0.
0.03581359480004406	0.	0.5646614987080103	-0.09534565479037038	0.
0.03590723807425361	0.	0.5649043927648578	-0.09537149621500664	0.
0.03589732290404318	0.	0.5659509043927649	-0.0956555970698282	0.
0.035759612206676214	0.	0.5661912144702842	-0.09565252176974458	0.
0.035621901509309245	0.	0.5664470284237726	-0.09565564247875373	0.
0.03562520656604605	0.	0.5672377260981912	-0.0959078053122598	0.
0.03589952627520106	0.	0.5677441860465116	-0.09592407220498367	0.
0.03616943924204032	0.	0.5685503875968992	-0.09615479236219213	0.
0.036257574088355185	0.	0.5687958656330749	-0.09614231342775695	0.
0.03623884543351327	0.	0.5690516795865633	-0.09613951014849861	0.
0.03598876280709486	0.	0.5700826873385013	-0.09606091495912923	0.
0.03611766001983034	0.	0.5703333333333332	-0.09622014688409429	0.
0.036184862840145424	0.	0.5711317829457364	-0.09623849777682103	0.
0.03626528588740773	0.	0.5713720930232559	-0.09623849787845429	0.
0.03643274209540597	0.	0.5724211886304909	-0.0967212632472619	0.
0.036499944915721054	0.	0.5726666666666665	-0.0966406683117512	0.
0.03662002864382505	0.	0.5729147286821705	-0.09655561279478896	0.
0.036830450589401785	0.	0.5737286821705425	-0.09684254019440051	0.
0.037013330395505126	0.	0.5742144702842377	-0.0969940507522864	0.
0.03697477140024237	0.	0.5749974160206719	-0.09738210902825888	0.
0.036929602291506006	0.	0.5752532299741602	-0.09740723766098734	0.
0.03693180566266387	0.	0.5754987080103359	-0.09740724094056413	0.
0.0368370607028754	0.	0.5765658914728682	-0.09742575054396742	0.
0.036925195549190264	0.	0.5768062015503875	-0.09741933279060384	0.
0.036989093312768534	0.	0.5775891472868216	-0.0975003355039883	0.
0.03696926297234769	0.	0.5778501291989664	-0.09749040875521135	0.
0.03705739781866255	0.	0.5788837209302325	-0.09807864636896697	0.
0.03701553376666299	0.	0.5791524547803617	-0.09807864947471573	0.
0.037035364107083836	0.	0.5793979328165374	-0.09829994440085374	0.
0.037303073702765234	0.	0.5801705426356589	-0.09840663716423637	0.
0.037391208549080096	0.	0.580687338501292	-0.09840570631039623	0.
0.03759502038118321	0.	0.5814573643410853	-0.09879839950987195	0.
0.03756307149939407	0.	0.5817312661498708	-0.09879839795147508	0.
0.03752120744739451	0.	0.5819819121447029	-0.0986808543446797	0.
0.03757188498402556	0.	0.5829896640826873	-0.09899021413693405	0.
0.03757959678307811	0.	0.5832558139534884	-0.09898299687555907	0.
0.03766883331497191	0.	0.5840387596899225	-0.09900122978696058	0.
0.03760934229370937	0.	0.5843152454780361	-0.09900215488398678	0.
0.03764790128897213	0.	0.5853255813953488	-0.09940380535693844	0.
0.03771400242370827	0.	0.5855968992248062	-0.09954414059142022	0.
0.03768315522749807	0.	0.5858656330749353	-0.09939958044425704	0.
0.037802137270023135	0.	0.5866175710594316	-0.09961258752782909	0.
0.03797179684917924	0.	0.5871653746770025	-0.09957393252038854	0.
0.038269251955491905	0.	0.5879018087855297	-0.10006620861947446	0.
0.03833535309022804	0.	0.5881705426356589	-0.10006620931644242	0.
0.03837170871433293	0.	0.5884444444444444	-0.10006620886185943	0.
0.03830340420843891	0.	0.5894677002583979	-0.10016803508767017	0.
0.03825933678528148	0.	0.5897364341085272	-0.10016803657641056	0.
0.03824170981601851	0.	0.5904677002583979	-0.10019678468000234	0.
0.038281370496860194	0.	0.5907260981912145	-0.1001967857510788	0.
0.038285777239175936	0.	0.5917829457364341	-0.10072007321121361	0.
0.038395945797069515	0.	0.5920465116279069	-0.10072007410722099	0.
0.03852924975212074	0.	0.5923178294573643	-0.10072007416007067	0.
0.03884543351327531	0.	0.5930697674418604	-0.10122434300269154	0.
0.03890933127685359	0.	0.5936020671834625	-0.10122841867807782	0.
0.038932466674011235	0.	0.5943720930232558	-0.10138173987266122	0.
0.03894238184422166	0.	0.5946304909560723	-0.1013718257587164	0.
0.038885094194116995	0.	0.5948992248062015	-0.1013764329692038	0.
0.03863060482538284	0.	0.5959095607235141	-0.10193522352590483	0.
0.038674672248540265	0.	0.596173126614987	-0.10193522417326546	0.
0.038958907127905694	0.	0.59697157622739	-0.10190517668811161	0.
0.039073482428115015	0.	0.597219638242894	-0.10206844242196089	0.
0.039200176269692626	0.	0.5982377260981913	-0.10199077891851718	0.
0.039300429657375784	0.	0.5984754521963824	-0.10259284535215826	0.
0.039341192023796406	0.	0.5987364341085271	-0.10259284394555972	0.
0.039279497631376004	0.	0.599547803617571	-0.10259673507758836	0.
0.039325768425691306	0.	0.6000568475452196	-0.10260832365963223	0.
0.039424920127795526	0.	0.6008449612403101	-0.10240373874945198	0.
0.039472292607689766	0.	0.6010878552971576	-0.10252850054430636	0.
0.039462377437479344	0.	0.601343669250646	-0.10245805293811974	0.
0.03904483860306268	0.	0.6023953488372092	-0.10241450227004217	0.
0.039174837501377104	0.	0.6026434108527131	-0.1028707686017348	0.
0.03945356395284785	0.	0.6034341085271318	-0.10314308602003162	0.
0.03957034262421505	0.	0.6036744186046512	-0.10313695689136167	0.
0.03984796739010686	0.	0.6047390180878552	-0.102853108151274	0.
0.03980720502368624	0.	0.6049896640826873	-0.10260596536204596	0.
0.03982813704968602	0.	0.605235142118863	-0.10297113914934193	0.
0.03998567808747384	0.	0.6060077519379845	-0.10266452767157652	0.
0.0400275421394734	0.	0.6064909560723514	-0.10262357601439942	0.
0.04019499834747163	0.	0.6072971576227391	-0.10273461649484152	0.
0.040139914068524844	0.	0.6075607235142119	-0.10292621530888796	0.
0.04010576181557783	0.	0.6078062015503876	-0.10292621347234424	0.
0.040104660129998894	0.	0.6088578811369508	-0.10344731571114874	0.
0.04014321912526165	0.	0.6091007751937983	-0.10344812358884685	0.
0.04045940288641622	0.	0.6098940568475453	-0.10344099528528757	0.
0.040481436597994934	0.	0.6101602067183461	-0.10375473631929077	0.
0.0403789798391539	0.	0.6111757105943152	-0.10436383126139712	0.
0.04032830230252286	0.	0.6114366925064599	-0.1043556575002842	0.
0.04033050567368073	0.	0.6116821705426356	-0.10435121443287051	0.
0.040611435496309356	0.	0.6124754521963824	-0.10428891873772808	0.
0.040717197311887186	0.	0.6129999999999999	-0.10432855136532755	0.
0.04083397598325438	0.	0.6132403100775193	-0.1042972886352711	0.
0.04103448275862069	0.	0.6140206718346253	-0.10396451307461485	0.
0.04098821196430538	0.	0.6142713178294573	-0.1043748439103185	0.
0.04093202599977966	0.	0.6145090439276486	-0.10435696250135751	0.
0.04088906026220117	0.	0.6153049095607235	-0.10452665431717807	0.
0.04085711138041203	0.	0.6155684754521964	-0.10452665391261177	0.
0.04091439903051669	0.	0.6158139534883721	-0.10452665289898584	0.
0.04093422937093753	0.	0.6166020671834626	-0.10457861270219587	0.
0.041058719841357276	0.	0.6171162790697674	-0.10457861492572783	0.
0.04110278726451471	0.	0.6179043927648579	-0.10506784301630254	0.
0.04095626308251625	0.	0.618173126614987	-0.10536310775284571	0.
0.04091329734493775	0.	0.6184186046511627	-0.10535294742531884	0.
0.04135727663324887	0.	0.6194521963824289	-0.10580675437218363	0.
0.041432191252616504	0.	0.6197080103359173	-0.10596217773636528	0.
0.04167566376556131	0.	0.6204832041343669	-0.10580234828217296	0.
0.04163820645587749	0.	0.6207545219638242	-0.10580235226548072	0.
0.04184422165913848	0.	0.6217519379844961	-0.10594292048861421	0.
0.04185744188608571	0.	0.6220206718346253	-0.10594292069510108	0.
0.04181227277734934	0.	0.6222790697674419	-0.10594932079839747	0.
0.04198193235650546	0.	0.6230361757105942	-0.10619785364698814	0.
0.042083287429767545	0.	0.6235891472868217	-0.10652533246543748	0.
0.04212074473945136	0.	0.6243385012919896	-0.10625918503458692	0.
0.04215049025008263	0.	0.624609819121447	-0.1062598408000083	0.
0.042179134075134954	0.	0.6248837209302325	-0.10633978176679856	0.
0.04222650655502919	0.	0.6259147286821705	-0.1068579701621588	0.
0.04220777790018729	0.	0.6261834625322997	-0.10686257255724305	0.
0.04232235320039661	0.	0.6269173126614987	-0.10689850571538073	0.
0.04238735264955382	0.	0.6271886304909561	-0.1068985039694994	0.
0.04266497741544563	0.	0.6282222222222222	-0.10665064055719449	0.
0.042729976864602844	0.	0.6284883720930232	-0.10665063987439931	0.
0.04273328192133965	0.	0.6287622739018088	-0.10697282103154888	0.
0.042544893687341635	0.	0.6295038759689922	-0.10735408249164981	0.
0.04262201167786713	0.	0.6300335917312662	-0.10759731392836641	0.
0.04268150269912967	0.	0.6307906976744185	-0.10753451191852839	0.
0.042770739231023466	0.	0.6310439276485788	-0.10753450804953918	0.
0.04287319598986449	0.	0.6313100775193798	-0.10767687352768984	0.
0.043133193786493336	0.	0.6323436692506459	-0.10715388482756578	0.
0.04316404098270354	0.	0.6326149870801033	-0.10774481830434184	0.
0.042640740332709044	0.	0.6333953488372093	-0.10825514178650941	0.
0.04267819764239286	0.	0.6336511627906977	-0.1082551414284592	0.
0.043128787044177594	0.	0.6346795865633075	-0.10879120708775751	0.
0.04321031177701884	0.	0.6349276485788113	-0.10867984520874846	0.
0.04318937975101906	0.	0.6351963824289405	-0.10880648528352697	0.
0.04316954941059821	0.	0.635984496124031	-0.10943749688901269	0.
0.043407513495648344	0.	0.6364909560723514	-0.10977811386731184	0.
0.043654291065329955	0.	0.6372713178294573	-0.11005918339603944	0.
0.0437512393962763	0.	0.637516795865633	-0.11002759320020765	0.
0.04381513715985458	0.	0.6377751937984495	-0.10979657343844994	0.
0.04389776357827476	0.	0.6388062015503876	-0.1102614442751609	0.
0.043936322573537516	0.	0.6390568475452196	-0.11001370749328583	0.
0.04398149168227388	0.	0.6398449612403101	-0.1104164821452599	0.
0.0440685248430098	0.	0.6400904392764858	-0.11041648053365931	0.
0.04393962763027432	0.	0.6411679586563307	-0.11032078396485287	0.
0.04390988211964306	0.	0.6414082687338502	-0.11066198422866626	0.
0.04383937424259116	0.	0.6416537467700258	-0.11064736731149095	0.
0.04351878373912085	0.	0.6424470284237725	-0.11073807003574347	0.
0.0432521758290184	0.	0.6429405684754521	-0.11108000437711628	0.
0.04362344386911975	0.	0.643751937984496	-0.1110967975637616	0.
0.04383056075795968	0.	0.6439974160206717	-0.11109461740411693	0.
0.044059711358378315	0.	0.6442377260981912	-0.11107710505893373	0.
0.04452462267268922	0.	0.6452894056847545	-0.11164065043680317	0.
0.044646909771951085	0.	0.6455348837209302	-0.11150084901405966	0.
0.04474385810289743	0.	0.646328165374677	-0.11302322909052927	0.
0.04462267268921449	0.	0.646578811369509	-0.11303279631830475	0.
0.04408835518343065	0.	0.6475917312661499	-0.11314102343055939	0.
0.04344166574859535	0.	0.6478552971576227	-0.1131156714767709	0.
0.04324887077228159	0.	0.6481059431524547	-0.11311567137709337	0.
0.04402886416216812	0.	0.648906976744186	-0.11319409977339932	0.
0.044395725459953725	0.	0.6494160206718346	-0.113486094434069	0.
0.044746061474055306	0.	0.650188630490956	-0.11372419630189486	0.
0.044791230582791663	0.	0.6504573643410853	-0.11383542525665506	0.
0.04486173845984356	0.	0.6507080103359173	-0.11383542861684934	0.
0.04509309243142007	0.	0.6517622739018087	-0.11411270708281458	0.
0.045024787925526055	0.	0.6520129198966408	-0.11434000721997618	0.
0.044898094083948445	0.	0.6527648578811369	-0.11486618562161674	0.
0.044934449708053326	0.	0.6530387596899224	-0.11449700819656047	0.
0.04494326319268481	0.	0.6540697674418604	-0.11496643313743538	0.
0.04496750027542139	0.	0.6543385012919897	-0.11494685231663329	0.
0.045000550842789463	0.	0.6545891472868216	-0.11497684109306763	0.
0.04537402225404869	0.	0.6553229974160206	-0.11508975018684904	0.
0.045194447504682156	0.	0.6558733850129199	-0.11508914727379081	0.
0.04527927729426022	0.	0.6566434108527132	-0.11532564488928045	0.
0.04540707282141677	0.	0.6569147286821705	-0.11532564469676448	0.
0.045480885755205466	0.	0.6571834625322996	-0.11532564377865497	0.
0.045792662774044285	0.	0.6581963824289405	-0.11554536449101911	0.
0.04574198523741324	0.	0.6584728682170542	-0.11554536412354256	0.
0.04548969923983695	0.	0.6592299741602067	-0.11588589378831271	0.
0.04545775035804781	0.	0.6594961240310078	-0.11590887932174769	0.
0.04590833975983254	0.	0.6605142118863049	-0.11590373164620026	0.
0.0460240167456208	0.	0.6607803617571059	-0.11597106225496633	0.
0.046086812823620135	0.	0.6610568475452195	-0.11597106000131019	0.
0.04615401564393522	0.	0.6618165374677003	-0.11597754791284723	0.
0.04592266167235871	0.	0.6623436692506459	-0.11642441454873337	0.
0.04603393191583122	0.	0.6630775193798449	-0.11639275088947605	0.
0.04619587969593478	0.	0.6633333333333333	-0.11638309174554108	0.
0.04633579376445962	0.	0.663609819121447	-0.11638309245953317	0.
0.046696044948771616	0.	0.6646614987080103	-0.1168932495129391	0.
0.04672358708824502	0.	0.6649276485788114	-0.11702779107260525	0.
0.046694943263192686	0.	0.6656821705426357	-0.11704865044291557	0.
0.04677646799603393	0.	0.665937984496124	-0.11704565324502825	0.
0.04673460394403437	0.	0.6669948320413436	-0.11733621705642756	0.
0.04670706180456098	0.	0.6672428940568474	-0.11734956001768097	0.
0.04674231574308692	0.	0.667501291989664	-0.11745565699021497	0.
0.046806213506665195	0.	0.6682764857881137	-0.11788718484107152	0.
0.047008923653189386	0.	0.6687906976744186	-0.11785029638195242	0.
0.047173074804450814	0.	0.6695865633074936	-0.1178837172928241	0.
0.047236972568029084	0.	0.6698320413436692	-0.11789238443394046	0.
0.04719731188718739	0.	0.6700904392764858	-0.11787624118253723	0.
0.04673129888729756	0.	0.6710852713178295	-0.11828691503355751	0.
0.04684367081634901	0.	0.671343669250646	-0.11828691503355751	0.
0.04726561639308142	0.	0.6721679586563307	-0.11828115126077751	0.
0.04723917593918695	0.	0.6724134366925064	-0.11831739781878349	0.
0.04713451580918806	0.	0.6734599483204133	-0.11871538121727798	0.
0.04725129448055525	0.	0.6737002583979328	-0.11871949905125155	0.
0.04738129337886967	0.	0.6739509043927648	-0.11871949969761393	0.
0.047315192244133525	0.	0.6747596899224806	-0.11869920764503289	0.
0.04747603833865815	0.	0.675250645994832	-0.11867635332417839	0.
0.04766993500055084	0.	0.6760387596899224	-0.11876333869712842	0.
0.04777459513054974	0.	0.6762842377260981	-0.11952815691032308	0.
0.0478935771730748	0.	0.676532299741602	-0.11952816147802586	0.
0.0480874738349675	0.	0.6776020671834625	-0.11999025452715227	0.
0.04815577834086152	0.	0.6778397932816537	-0.1199902565359968	0.
0.04822628621791341	0.	0.6780878552971576	-0.11994109324382828	0.
0.04849509749917374	0.	0.6788656330749353	-0.11996829133904086	0.
0.048707722815908336	0.	0.6793565891472868	-0.12002553110783883	0.
0.048679078990856	0.	0.6801705426356589	-0.12014623922975762	0.
0.048601961000330506	0.	0.6804134366925064	-0.12014624035033543	0.
0.04854577503580478	0.	0.6806640826873385	-0.12014624101917688	0.
0.048176710366861296	0.	0.6817131782945737	-0.12021340517765546	0.
0.04827145532664977	0.	0.6819638242894056	-0.12021340497175907	0.
0.04839704748264845	0.	0.6827726098191215	-0.12051392764633832	0.
0.048455436818332046	0.	0.683015503875969	-0.12070973667686612	0.
0.04858433403106754	0.	0.6832532299741602	-0.12070973938297398	0.
0.048980940839484406	0.	0.684046511627907	-0.12061687635293304	0.
0.04904594028864162	0.	0.6842997416020671	-0.12064059175493846	0.
0.049084499283904376	0.	0.6845478036175711	-0.12074997524305403	0.
0.048679078990856	0.	0.6853540051679586	-0.12079069013236089	0.
0.048788145863170644	0.	0.68584496124031	-0.12081016089465108	0.
0.049053652087694175	0.	0.6866279069767441	-0.12089636599864159	0.
0.04913517682053542	0.	0.6868863049095607	-0.12089636846559652	0.
0.04922551503800816	0.	0.6871317829457364	-0.12105615678327163	0.
0.04914729536190371	0.	0.6881782945736433	-0.12218258640878223	0.
0.04919466784179795	0.	0.6884263565891472	-0.12097922892566595	0.
0.04946898755095296	0.	0.6891963824289405	-0.1209566171040095	0.
0.04950864823179465	0.	0.6894599483204134	-0.12095406296356824	0.
0.04946898755095296	0.	0.6897131782945736	-0.12095406358088433	0.
0.04956924093863611	0.	0.6905219638242893	-0.12154801286792308	0.
0.04966068084168778	0.	0.6907906976744186	-0.12164593382342731	0.
0.04976423928610774	0.	0.6910335917312661	-0.12178532631055985	0.
0.05003525393852594	0.	0.6917855297157622	-0.12309330449453518	0.
0.05009805001652528	0.	0.6923204134366925	-0.12315712673910131	0.
0.05015974440894568	0.	0.6930904392764858	-0.12331360115903271	0.
0.0501233887848408	0.	0.6933617571059432	-0.1233136041869303	0.
0.05008593147515698	0.	0.6936201550387596	-0.12330915683922536	0.
0.0503327090448386	0.	0.6946382428940568	-0.12367952098338456	0.
0.05039220006610113	0.	0.6949018087855298	-0.1236795210312574	0.
0.05047592817010025	0.	0.6956459948320414	-0.1240833822690696	0.
0.050467114685468766	0.	0.6959147286821705	-0.12408338244201877	0.
0.05044948771620579	0.	0.6961834625322997	-0.12407548161925219	0.
0.05051448716536301	0.	0.6969457364341085	-0.12459329288195567	0.
0.05050677536631046	0.	0.6972170542635658	-0.12459329034352132	0.
0.05047152142778451	0.	0.6974935400516795	-0.12457126799148861	0.
0.05066431640409827	0.	0.6982480620155038	-0.12474022056141827	0.
0.050876941720832874	0.	0.6987829457364341	-0.12479487861861911	0.
0.05107414343946238	0.	0.6995245478036175	-0.12362203685925982	0.
0.05116888839925085	0.	0.6997932816537468	-0.12362203643742399	0.
0.05121846425030296	0.	0.7000723514211886	-0.12362203599288064	0.
0.05131431089567037	0.	0.7010904392764857	-0.12480204871104984	0.
0.05131541258124931	0.	0.7013643410852713	-0.124802047466557	0.
0.05136168337556461	0.	0.7021136950904393	-0.1251237460038279	0.
0.05139253057177482	0.	0.7023772609819121	-0.1252287737953895	0.
0.05148947890272117	0.	0.7026459948320413	-0.1252233491302576	0.
0.05168447725019279	0.	0.7034005167958656	-0.12539779489187505	0.
0.05165803679629834	0.	0.7036485788113696	-0.12525386412102088	0.
0.05155227498072051	0.	0.7039121447028424	-0.1253196520693871	0.
0.051134736146303844	0.	0.7046976744186045	-0.1252692932888599	0.
0.05144210642282693	0.	0.7052222222222222	-0.1257349965091026	0.
0.051795747493665306	0.	0.7060077519379845	-0.12609927951205907	0.
0.05176710366861298	0.	0.7062558139534884	-0.1262640108531167	0.
0.05176710366861298	0.	0.7065193798449613	-0.1262623814130546	0.
0.0518387132312438	0.	0.7075400516795864	-0.12653418198846647	0.
0.051896000881348464	0.	0.7078062015503875	-0.12653418040483144	0.
0.051591935661562185	0.	0.708594315245478	-0.12675827775831688	0.
0.05167125702324556	0.	0.7088372093023255	-0.12676180440256238	0.
0.051781425581139136	0.	0.7090956072351421	-0.12676180411614899	0.
0.052173625647240277	0.	0.7098966408268733	-0.12679404932199848	0.
0.0523344717417649	0.	0.7101421188630491	-0.1270031381870476	0.
0.0524391318717638	0.	0.7103953488372092	-0.1271512221105414	0.
0.05262641842018288	0.	0.7111731266149871	-0.12755706750240664	0.
0.052637435275972234	0.	0.711656330749354	-0.1278034463182376	0.
0.05241379310344828	0.	0.7124573643410852	-0.12805182613391455	0.
0.05235209871102787	0.	0.7127054263565892	-0.1280584388282897	0.
0.05242480995923764	0.	0.7129638242894056	-0.12805844136638173	0.
0.052763027431970914	0.	0.7140180878552971	-0.12825354077993273	0.
0.05293599206786383	0.	0.7142609819121446	-0.1286498449242984	0.
0.05334692078880687	0.	0.7150568475452196	-0.12850480282963664	0.
0.05343064889280599	0.	0.7153100775193798	-0.12866017242896693	0.
0.053464801145753	0.	0.7155555555555555	-0.12866017229819218	0.
0.053140905585545885	0.	0.7163617571059431	-0.12873959608736332	0.
0.05315853255480885	0.	0.7166098191214471	-0.1287963895640772	0.
0.05324336234438692	0.	0.7168475452196382	-0.12879639134850748	0.
0.05350336014101575	0.	0.7176459948320413	-0.1288192898935624	0.
0.0534185303514377	0.	0.7181524547803617	-0.1288369933199781	0.
0.05350005508427895	0.	0.7189354005167958	-0.12881846303098532	0.
0.053593698358488484	0.	0.719188630490956	-0.1288372975920905	0.
0.05367081634901399	0.	0.7194263565891472	-0.1288372967894157	0.
0.052590062796078	0.	0.7204754521963824	-0.12902739376866013	0.
0.05253938525944695	0.	0.7207286821705425	-0.1290273939388197	0.
0.05328412471080753	0.	0.7215193798449612	-0.12947289677692025	0.
0.05344827586206896	0.	0.7217881136950903	-0.12947289675962484	0.
0.05354852924975212	0.	0.7220361757105942	-0.1294728949646152	0.
0.0539572545995373	0.	0.722798449612403	-0.13007093216120572	0.
0.05405199955932576	0.	0.7230697674418605	-0.13010073988530987	0.
0.0541269141786934	0.	0.7233229974160206	-0.13006491924527877	0.
0.05420733722595571	0.	0.7240981912144703	-0.13012008876787842	0.
0.05420733722595571	0.	0.7246201550387597	-0.1305510350709296	0.
0.05452241930153134	0.	0.725374677002584	-0.1310455865384366	0.
0.05459402886416217	0.	0.7256537467700258	-0.13128113159703014	0.
0.0546689434835298	0.	0.725922480620155	-0.1315071576939531	0.
0.05446623333700562	0.	0.7269405684754522	-0.13219809465800147	0.
0.05437920017626969	0.	0.7271989664082688	-0.13221101289871176	0.
0.05421835408174507	0.	0.7279354005167958	-0.1325358475398375	0.
0.05394403437259006	0.	0.7282093023255813	-0.13252229813271288	0.
0.053698358488487384	0.	0.728485788113695	-0.1325222963270825	0.
0.05395945797069516	0.	0.7292558139534884	-0.1328152590179936	0.
0.05412581249311447	0.	0.7295219638242894	-0.13288606534370276	0.
0.054226065880797626	0.	0.7297906976744185	-0.13288606421198623	0.
0.05482538283573868	0.	0.7305400516795865	-0.1330053614952536	0.
0.05513936322573537	0.	0.7310852713178294	-0.13294385844009876	0.
0.05536631045499614	0.	0.7318397932816537	-0.13359828323668813	0.
0.05530461606257574	0.	0.7321033591731265	-0.1338710057772736	0.
0.05523631155668172	0.	0.732374677002584	-0.13387100737233526	0.
0.0555866475707833	0.	0.7333824289405685	-0.13372915425641593	0.
0.055588850941941166	0.	0.7336614987080103	-0.13376689309120082	0.
0.05516690536520877	0.	0.7344263565891472	-0.13379891203991948	0.
0.05520215930373471	0.	0.7346821705426356	-0.1338248628098518	0.
0.05536741214057508	0.	0.7349457364341084	-0.1340846162668007	0.
0.055794866145202154	0.	0.7356899224806202	-0.1343854697209592	0.
0.05588410267709596	0.	0.7359457364341085	-0.13436331084039493	0.
0.05591274650214828	0.	0.7362170542635658	-0.13436331288894512	0.
0.05597003415225295	0.	0.7370051679586562	-0.1345866756247629	0.
0.05616833755646138	0.	0.7375245478036175	-0.13492110515093217	0.
0.05540376776467996	0.	0.7382945736434108	-0.13501600438315817	0.
0.05483970474826485	0.	0.7385452196382429	-0.1350147595004403	0.
0.05487275531563292	0.	0.738813953488372	-0.13501605553450408	0.
0.056028423487936546	0.	0.7398449612403101	-0.13552228366883787	0.
0.056194778010355835	0.	0.7401007751937984	-0.13552228367641342	0.
0.05650324997245786	0.	0.7408837209302325	-0.13472155598774085	0.
0.05665748595350887	0.	0.7411317829457363	-0.13467692392878305	0.
0.056739010686350115	0.	0.7413953488372093	-0.13467692371732276	0.
0.0569108736366641	0.	0.742439276485788	-0.13516193771062526	0.
0.05693070397708494	0.	0.742687338501292	-0.13516193801969406	0.
0.05684917924424369	0.	0.7429457364341084	-0.1351404987352301	0.
0.05672468877382395	0.	0.743953488372093	-0.13522882571325326	0.
0.0567478241709816	0.	0.7450103359173127	-0.13542500701315227	0.
0.05685028092982263	0.	0.7452609819121446	-0.13542500770886567	0.
0.05687121295582241	0.	0.7455271317829457	-0.13566206402207637	0.
0.057113583783188274	0.	0.7463178294573644	-0.13572820026932872	0.
0.05733061584223862	0.	0.7465658914728681	-0.1357282002849278	0.
0.057483750137710704	0.	0.746829457364341	-0.13572820173279063	0.
0.05756417318497301	0.	0.7476175710594315	-0.13571638635369282	0.
0.0575145973339209	0.	0.7478578811369508	-0.13584526982142134	0.
0.05748154676655282	0.	0.7481085271317829	-0.13584899981363716	0.
0.05747273328192134	0.	0.7489043927648579	-0.13599041140548015	0.
0.057469428225184534	0.	0.7491498708010336	-0.13635881269634606	0.
0.057433072601079646	0.	0.74940826873385	-0.13636400367865362	0.
0.05746171642613198	0.	0.7504496124031007	-0.13600240661834018	0.
0.05801255921559986	0.	0.7514883720930232	-0.1375522957035778	0.
0.058135948000440675	0.	0.7517338501291989	-0.13755229572666935	0.
0.05827255701222871	0.	0.7519793281653747	-0.1368425121234529	0.
0.058052219896441555	0.	0.7527777777777778	-0.13688840691077123	0.
0.05753883441665749	0.	0.7530232558139535	-0.13688841012002714	0.
0.05747714002423708	0.	0.7532687338501292	-0.13697473747815747	0.
0.05768646028423488	0.	0.7540801033591731	-0.13754271547283028	0.
0.05773162939297125	0.	0.7543359173126614	-0.13752834104881304	0.
0.057936542910653296	0.	0.7545813953488372	-0.13760787709903852	0.
0.05842569130770078	0.	0.7553772609819122	-0.13791571844812076	0.
0.05844662333370056	0.	0.7556253229974159	-0.13792122717067315	0.
0.05849179244243693	0.	0.7558630490956072	-0.13792122723024566	0.
0.058765010466013	0.	0.7569276485788113	-0.13784753164560604	0.
0.05893687341632698	0.	0.7579586563307492	-0.13806680271963925	0.
0.05885534868348573	0.	0.758219638242894	-0.13808712515193897	0.
0.05877382395064449	0.	0.7584599483204134	-0.13808712317362593	0.
0.05902610994822078	0.	0.7592325581395348	-0.13804179954991974	0.
0.058996364437589516	0.	0.7595012919896641	-0.13874849268015643	0.
0.05884323014211743	0.	0.7597467700258398	-0.13874849440468287	0.
0.05886195879695935	0.	0.7605142118863049	-0.13869203144864942	0.
0.058954500385589956	0.	0.7607803617571058	-0.13875020168207602	0.
0.059059160515588856	0.	0.7610310077519379	-0.13875032961229908	0.
0.05947780103558444	0.	0.761813953488372	-0.139772328856447	0.
0.05938856450369064	0.	0.7620904392764857	-0.13994766100827744	0.
0.05925195549190261	0.	0.7623462532299742	-0.14009048823891015	0.
0.059603393191583115	0.	0.7633850129198966	-0.14013341447880667	0.
0.05983805221989644	0.	0.7643901808785529	-0.140573676760849	0.
0.05980720502368624	0.	0.7646692506459948	-0.14059258983380002	0.
0.05966068084168778	0.	0.764937984496124	-0.140806467784413	0.
0.059785171312107525	0.	0.7656950904392764	-0.14121410208517796	0.
0.059917373581579815	0.	0.7659664082687339	-0.1412140987133634	0.
0.05998567808747383	0.	0.7662273901808785	-0.14123564291626858	0.
0.06026109948220778	0.	0.7669767441860464	-0.14129790079839233	0.
0.060375674782417094	0.	0.7672454780361756	-0.1413057644475315	0.
0.06038669163820645	0.	0.7675142118863049	-0.14130576442506848	0.
0.06055304616062576	0.	0.7682506459948321	-0.1412975101161244	0.
0.060632367522309126	0.	0.768516795865633	-0.14179286329375365	0.
0.06048694502588961	0.	0.7687906976744185	-0.141794466145588	0.
0.060589401784730636	0.	0.7698217054263565	-0.14175908868277945	0.
0.060716095626308246	0.	0.7708527131782945	-0.14175455801309528	0.
0.060858213065990964	0.	0.7711188630490956	-0.14133522163863035	0.
0.06097168668062135	0.	0.7713901808785529	-0.14133522153067782	0.
0.061104990635672575	0.	0.7721343669250645	-0.14209870853821427	0.
0.06106422826925195	0.	0.7724031007751937	-0.142125841284894	0.
0.060981601850831776	0.	0.7726821705426355	-0.1424404324901526	0.
0.0610532114134626	0.	0.773439276485788	-0.14267964811945863	0.
0.06119312548198744	0.	0.7736950904392764	-0.14260692149252147	0.
0.06137270023135397	0.	0.7739638242894057	-0.14259745591522918	0.
0.06170430759061364	0.	0.7747286821705426	-0.142767177025671	0.
0.06179023906577063	0.	0.7749896640826873	-0.1427671753722689	0.
0.061856340200506774	0.	0.7752609819121447	-0.1427671739358277	0.
0.061797950864823176	0.	0.7762558139534883	-0.1432250725616628	0.
0.062060152032609894	0.	0.7773049095607235	-0.1437213998337619	0.
0.06217803238955602	0.	0.77756330749354	-0.14374294326270434	0.
0.06223642172523962	0.	0.7778320413436692	-0.14378002661240108	0.
0.06211413462597774	0.	0.7786149870801033	-0.1442765505199432	0.
0.06221879475597664	0.	0.778860465116279	-0.14466849244014113	0.
0.062324556571554474	0.	0.7791188630490956	-0.1446684949739995	0.
0.06213837170871433	0.	0.7799095607235141	-0.14416475594347553	0.
0.062148286878924756	0.	0.7801524547803618	-0.14440863690915567	0.
0.06214277845103007	0.	0.7804134366925065	-0.14440742730808387	0.
0.061572105321141345	0.	0.7812118863049096	-0.1446628869295727	0.
0.06171752781756087	0.	0.7814496124031007	-0.14492458036649103	0.
0.061976423928610774	0.	0.781702842377261	-0.14461470724304357	0.
0.06243031838713231	0.	0.7827441860465116	-0.1450497101047436	0.
0.0628335353090228	0.	0.7837906976744186	-0.14479294429118164	0.
0.0628919246447064	0.	0.7840258397932816	-0.14479629248498765	0.
0.06298336454775806	0.	0.7842687338501291	-0.14479628925135637	0.
0.06297675443428445	0.	0.7850749354005168	-0.1452781055904792	0.
0.06271896000881348	0.	0.7853333333333332	-0.1452860403797508	0.
0.0625592155998678	0.	0.7855865633074935	-0.14530968369230102	0.
0.062710146524182	0.	0.786390180878553	-0.14535016956767802	0.
0.06285556902060152	0.	0.7866279069767441	-0.14529422428041297	0.
0.06302302522859976	0.	0.7868656330749353	-0.1453079006312178	0.
0.06340531012449047	0.	0.787671834625323	-0.14547710215686746	0.
0.06351988542469979	0.	0.7879276485788113	-0.14547710198144986	0.
0.06367301972017186	0.	0.7881731266149871	-0.14547710045282358	0.
0.06390547537732731	0.	0.789219638242894	-0.1459007198894963	0.
0.06381073041753883	0.	0.7902583979328165	-0.14572498849820098	0.
0.06386911975322243	0.	0.7905219638242893	-0.14599691177722854	0.
0.06397047482648452	0.	0.7907648578811369	-0.1459969119481137	0.
0.0643891153464801	0.	0.7915400516795865	-0.14592429050132905	0.
0.06447945356395285	0.	0.7918010335917313	-0.1460637357162964	0.
0.06457530020932026	0.	0.7920387596899224	-0.14606373811836482	0.
0.06470309573647681	0.	0.7928113695090439	-0.14624212761381675	0.
0.06458080863721494	0.	0.7930878552971575	-0.14619722764070103	0.
0.06449157210532114	0.	0.7933436692506459	-0.1462036612286827	0.
0.06464801145753002	0.	0.794124031007752	-0.14701689586343591	0.
0.0646568249421615	0.	0.794392764857881	-0.14707582445642392	0.
0.06463038448826705	0.	0.794640826873385	-0.14707947845785121	0.
0.06486724688773823	0.	0.7956873385012919	-0.1471781671328997	0.
0.06511182108626197	0.	0.7967002583979328	-0.14760470650468738	0.
0.06511512614299879	0.	0.7969715762273901	-0.14760470731211137	0.
0.06500275421394733	0.	0.7972325581395349	-0.14760470684066546	0.
0.06511402445741986	0.	0.797984496124031	-0.14797930230153658	0.
0.06524071829899747	0.	0.7982635658914728	-0.1479302041502799	0.
0.06526165032499724	0.	0.7985348837209302	-0.1479042463185678	0.
0.06509639748815688	0.	0.7992842377260981	-0.14791883305615156	0.
0.06439352208879585	0.	0.7998062015503876	-0.14861885447731912	0.
0.0652451250413132	0.	0.8005581395348836	-0.14893259638712877	0.
0.0654819874407844	0.	0.8008320413436693	-0.14870888080653288	0.
0.06563952847857221	0.	0.8011085271317829	-0.1487048399381612	0.
0.06589732290404318	0.	0.8021162790697673	-0.14887209819838368	0.
0.06584995042414894	0.	0.8031524547803617	-0.14892511645921136	0.
0.06604825382835738	0.	0.803421188630491	-0.14962994423639106	0.
0.06611325327751459	0.	0.8036976744186046	-0.14962975767570377	0.
0.06608020271014653	0.	0.8044418604651162	-0.14892155456020553	0.
0.06622672689214498	0.	0.8047002583979328	-0.1489806419587741	0.
0.06634791230582791	0.	0.8049664082687338	-0.14898064359544766	0.
0.06604825382835738	0.	0.8057338501291988	-0.14957031553458108	0.
0.06624655723256583	0.	0.806266149870801	-0.14964614457956665	0.
0.06674121405750798	0.	0.8072894056847545	-0.1496364147341057	0.
0.06689985678087473	0.	0.8075503875968991	-0.14974068155257317	0.
0.06698468657045278	0.	0.807813953488372	-0.1497828221637334	0.
0.06725459953729206	0.	0.8085555555555555	-0.150274003442253	0.
0.06742095405971135	0.	0.8091085271317829	-0.15027164802342968	0.
0.06749807205023686	0.	0.809860465116279	-0.15004694033218144	0.
0.0674749366530792	0.	0.8101240310077519	-0.15025568153358554	0.
0.06731298887297565	0.	0.8103979328165375	-0.15024862306956996	0.
0.06640740332709044	0.	0.8111627906976744	-0.15067889045999755	0.
0.06651316514266828	0.	0.8114289405684754	-0.15046667550634116	0.
0.06679850170761265	0.	0.8117054263565892	-0.15046646390358243	0.
0.0658025779442547	0.	0.8127080103359172	-0.15123552710615112	0.
0.06678748485182329	0.	0.8137467700258397	-0.15120703835111812	0.
0.0670188388233998	0.	0.8140051679586563	-0.15115167421158263	0.
0.06720171862950314	0.	0.8142790697674418	-0.1511491012181144	0.
0.06762917263413022	0.	0.8150490956072352	-0.1511313329055536	0.
0.06799383056075796	0.	0.8155581395348837	-0.15113133522637887	0.
0.06832433623443869	0.	0.8163229974160207	-0.15194735490365663	0.
0.06834636994601741	0.	0.8165684754521964	-0.15189816827507646	0.
0.06828908229591274	0.	0.8168320413436692	-0.152175514670717	0.
0.068284675553597	0.	0.8176279069767441	-0.1521223456451714	0.
0.06842458962212185	0.	0.8178708010335917	-0.1521223459259213	0.
0.06851713121075245	0.	0.8181317829457364	-0.1521223446851087	0.
0.06854577503580478	0.	0.8191782945736434	-0.15227969529026825	0.
0.06852484300980499	0.	0.8202248062015504	-0.1525832160833318	0.
0.068558995262752	0.	0.8204599483204134	-0.15250082124538258	0.
0.06872645147075024	0.	0.8207131782945737	-0.1525008238834139	0.
0.06903051669053652	0.	0.8215142118863049	-0.1526222290121978	0.
0.06906136388674672	0.	0.8220206718346252	-0.15327851689576782	0.
0.06877933237853917	0.	0.8228165374677002	-0.15340292529427416	0.
0.06868568910432962	0.	0.8230542635658914	-0.15341695957128204	0.
0.06879916271896001	0.	0.8232997416020671	-0.15341695775331374	0.
0.06938195439021702	0.	0.8241033591731266	-0.15411786897116747	0.
0.06952517351547868	0.	0.8243488372093023	-0.15425502110244768	0.
0.0696860196100033	0.	0.8245891472868216	-0.1542550202136938	0.
0.06963203701663545	0.	0.8256330749354005	-0.15449754137139965	0.
0.07005949102126253	0.	0.8266950904392764	-0.15404585540636684	0.
0.0699878814586317	0.	0.8269509043927649	-0.15404585307228857	0.
0.06994932246336896	0.	0.8271937984496124	-0.15404585486789008	0.
0.06983805221989645	0.	0.8279819121447028	-0.15405916493445085	0.
0.06981271345158092	0.	0.8282377260981911	-0.15425347152689514	0.
0.06992839043736918	0.	0.8284780361757106	-0.15427809742469548	0.
0.07022584554368183	0.	0.8292713178294573	-0.1545766058391676	0.
0.07025669273989203	0.	0.8295400516795866	-0.15449739790535774	0.
0.0703448275862069	0.	0.8297855297157621	-0.15441585089809703	0.
0.07067423157430869	0.	0.8305684754521964	-0.1547958885087368	0.
0.070754654621571	0.	0.8308268733850128	-0.15499813412524235	0.
0.07088575520546436	0.	0.8310671834625323	-0.15499492234673476	0.
0.07122948110609231	0.	0.83184496124031	-0.15504092507724612	0.
0.07127354852924975	0.	0.8323617571059432	-0.15521154292400693	0.
0.0715456648672469	0.	0.8331214470284236	-0.15538700535617966	0.
0.07156219015093093	0.	0.8333953488372093	-0.1553870007035568	0.
0.07150159744408945	0.	0.8336511627906977	-0.15538700239665018	0.
0.07106312658367302	0.	0.8344289405684754	-0.15547720760356168	0.
0.07105651647019941	0.	0.8347105943152454	-0.15545946168075203	0.
0.07112482097609342	0.	0.8349689922480619	-0.15547720890231984	0.
0.07130219235430209	0.	0.8357105943152454	-0.15534358696518621	0.
0.0712074473945136	0.	0.8359819121447027	-0.15618650658024968	0.
0.07116007491461937	0.	0.8362454780361755	-0.15618650962333594	0.
0.07170430759061364	0.	0.8370025839793281	-0.15594693649024297	0.
0.07185854357166464	0.	0.8372790697674419	-0.15632594047346585	0.
0.0719587969593478	0.	0.8375452196382428	-0.156438733632836	0.
0.0721714222760824	0.	0.8382868217054262	-0.15659926381841183	0.
0.07178362895229701	0.	0.838829457364341	-0.15662259244428697	0.
0.07169218904924535	0.	0.8395865633074934	-0.1567508746305898	0.
0.07185964525724359	0.	0.8398552971576227	-0.1567446243557597	0.
0.07201938966618927	0.	0.8401266149870801	-0.15674462482314475	0.
0.07238294590723807	0.	0.8408630490956073	-0.15709801417667063	0.
0.07247879255260549	0.	0.8411214470284237	-0.1571107263297113	0.
0.07251404649113143	0.	0.8413953488372092	-0.15714238291951257	0.
0.07280819654070728	0.	0.8421627906976744	-0.15769397168506608	0.
0.07279387462818111	0.	0.8424341085271319	-0.15769397466822768	0.
0.07281260328302303	0.	0.8427105943152455	-0.15769397198987845	0.
0.0730307370276523	0.	0.8434651162790697	-0.15784572042340722	0.
0.07312217693070397	0.	0.8437209302325581	-0.15784549472201428	0.
0.073224633689545	0.	0.8439922480620154	-0.157890496550578	0.
0.0736124270133304	0.	0.8447545219638243	-0.15850996357406685	0.
0.07380191693290734	0.	0.8452868217054263	-0.1585099632228467	0.
0.07277073923102347	0.	0.8460465116279069	-0.15857054829689063	0.
0.07282582350997026	0.	0.8462971576227389	-0.1583266406043782	0.
0.07306268590944144	0.	0.8465684754521964	-0.15838803724561062	0.
0.07377106973669714	0.	0.8473488372093023	-0.15911144846025982	0.
0.0739638647130109	0.	0.8476046511627907	-0.15910475649230962	0.
0.07405640630164151	0.	0.8478682170542635	-0.15910925488689248	0.
0.07415886306048254	0.	0.848625322997416	-0.15935460088045753	0.
0.07424148947890272	0.	0.8488682170542635	-0.15938267101307904	0.
0.0743241158973229	0.	0.8491240310077519	-0.15937987453140381	0.
0.07407513495648342	0.	0.8499276485788114	-0.15972341500683057	0.
0.07398369505343175	0.	0.8501782945736434	-0.16040603633116587	0.
0.07397818662553707	0.	0.8504444444444443	-0.16040603538192888	0.
0.07426462487606036	0.	0.8512299741602066	-0.16037896553951353	0.
0.07451360581689986	0.	0.8517235142118863	-0.1609821014641345	0.
0.07470970584995042	0.	0.8525271317829457	-0.16051158472036622	0.
0.07466233337005618	0.	0.8527726098191214	-0.1606947823484923	0.
0.07455767324005728	0.	0.8530310077519381	-0.160694780553001	0.
0.07458080863721495	0.	0.8538217054263566	-0.16076276704269454	0.
0.07461385920458301	0.	0.854062015503876	-0.16088771364866042	0.
0.07477029855679189	0.	0.854312661498708	-0.16088771379803327	0.
0.07511622782857771	0.	0.8551214470284239	-0.1615466690280516	0.
0.07515368513826154	0.	0.8553669250645994	-0.16160720897286174	0.
0.07522088795857662	0.	0.8556201550387595	-0.16160720957176133	0.
0.07541147956373251	0.	0.8564031007751938	-0.16136888007887085	0.
0.07544453013110058	0.	0.8566408268733849	-0.1614399886592453	0.
0.07557342734383607	0.	0.8568785529715762	-0.1614399861376063	0.
0.07602181337446293	0.	0.8576847545219638	-0.16147702567862418	0.
0.07599427123498953	0.	0.8581989664082686	-0.1618987054197286	0.
0.07591605155888509	0.	0.8589948320413435	-0.16239785487366806	0.
0.0759656274099372	0.	0.8592428940568474	-0.16239086218167756	0.
0.07544012338878484	0.	0.8594832041343669	-0.16228461991303036	0.
0.07482978957805442	0.	0.86028165374677	-0.16256121722300598	0.
0.07518783739120855	0.	0.8605426356589146	-0.1627518611009869	0.
0.07553486834857331	0.	0.8607855297157622	-0.16260793790601563	0.
0.07638757298666961	0.	0.8615658914728681	-0.16309046472116784	0.
0.0765473173956153	0.	0.8618294573643411	-0.16306067989770856	0.
0.07667951966508758	0.	0.8620749354005167	-0.16368313007025176	0.
0.07700231353971576	0.	0.8628630490956072	-0.16400657201110014	0.
0.07698468657045279	0.	0.8631369509043927	-0.16393704748791166	0.
0.07695604274540045	0.	0.8633850129198966	-0.1636497296491747	0.
0.07701443208108405	0.	0.8641472868217055	-0.16403379156302608	0.
0.07686570452792772	0.	0.8646511627906978	-0.16398593012759194	0.
0.0769692629723477	0.	0.8654160206718345	-0.16430591921727217	0.
0.07695824611655833	0.	0.8656950904392765	-0.16442063345383667	0.
0.0769329073482428	0.	0.8659586563307493	-0.16441865904192693	0.
0.07737578495097498	0.	0.8667235142118863	-0.16453905008042588	0.
0.07757739341192023	0.	0.8669896640826873	-0.16456890969085927	0.
0.07772501927949764	0.	0.8672454780361756	-0.16434779298756838	0.
0.07788586537402226	0.	0.8680077519379845	-0.16518531491568839	0.
0.07773162939297125	0.	0.8682868217054263	-0.16513772675846275	0.
0.07735705629613308	0.	0.8685555555555555	-0.16540491871687227	0.
0.07612427013330395	0.	0.8693023255813954	-0.16577585048441176	0.
0.07654841908119422	0.	0.8695736434108527	-0.16577551267596455	0.
0.0769604494877162	0.	0.8698397932816536	-0.1660673256591159	0.
0.07758510521097278	0.	0.8705968992248062	-0.166005550528378	0.
0.07736586978076457	0.	0.8711472868217054	-0.16607521796878602	0.
0.07797950864823179	0.	0.8721498708010336	-0.1661085791988941	0.
0.0781337446292828	0.	0.8724160206718347	-0.16623265104772392	0.
0.07822077779001874	0.	0.8726640826873385	-0.16622498359047455	0.
0.07843450479233227	0.	0.8734263565891472	-0.16605573603719226	0.
0.07843009805001652	0.	0.8737080103359173	-0.16635827186310428	0.
0.07847306378759503	0.	0.8739715762273901	-0.16627563526687983	0.
0.07898424589622122	0.	0.8747260981912144	-0.16678016560397316	0.
0.07906246557232566	0.	0.8749999999999999	-0.16684967097734194	0.
0.07909110939737798	0.	0.8752635658914729	-0.16687151955947704	0.
0.07904594028864162	0.	0.8760335917312662	-0.1671697145652643	0.
0.07893797510190591	0.	0.8763049095607234	-0.16696803616719855	0.
0.07869780764569792	0.	0.8765710594315245	-0.16702022521914878	0.
0.0791990745841137	0.	0.8775762273901809	-0.16756978818668983	0.
0.07924093863611326	0.	0.8778501291989663	-0.16765763096392192	0.
0.07924314200727112	0.	0.8786072351421188	-0.16788750268023606	0.
0.07944034372590063	0.	0.8788811369509044	-0.1678928302451175	0.
0.07963534207337226	0.	0.8791576227390181	-0.16789283045178025	0.
0.08011237192905145	0.	0.8798966408268734	-0.16823965482092526	0.
0.08025338768315522	0.	0.8801576227390181	-0.1682383602005999	0.
0.08032720061694391	0.	0.8804263565891471	-0.16823835869800807	0.
0.08025228599757629	0.	0.8811757105943152	-0.16886637641523367	0.
0.08032940398810179	0.	0.881439276485788	-0.1691711873271336	0.
0.08047592817010026	0.	0.8817105943152455	-0.16917118813219836	0.
0.08080312878704418	0.	0.8824677002583978	-0.16889460569924747	0.
0.08090007711799052	0.	0.8827286821705426	-0.16958235492445792	0.
0.08095516139693731	0.	0.8830051679586562	-0.169572669347866	0.
0.08006499944915721	0.	0.8840413436692507	-0.16923321050321163	0.
0.08000771179905254	0.	0.8843152454780361	-0.16923098857327482	0.
0.08038669163820646	0.	0.8850671834625322	-0.17025530514498474	0.
0.08057728324336234	0.	0.8853178294573643	-0.16991344198290095	0.
0.08124049796188168	0.	0.8863669250645994	-0.1702531683838763	0.
0.08135617494766993	0.	0.8866201550387596	-0.170241899957206	0.
0.08134515809188057	0.	0.8868863049095607	-0.17029344276552155	0.
0.08137820865924865	0.	0.8876563307493539	-0.1704818624620447	0.
0.08150930924314201	0.	0.8878992248062014	-0.17031467653483306	0.
0.0816382064558775	0.	0.888157622739018	-0.17037755974724367	0.
0.08180456097829679	0.	0.8889457364341085	-0.17038844260441832	0.
0.0815214277845103	0.	0.889188630490956	-0.1704968665881688	0.
0.08140244574198523	0.	0.8894470284237725	-0.17049827393420156	0.
0.08175939186956042	0.	0.8904806201550386	-0.1711612510688228	0.
0.0818541368293489	0.	0.8907416020671833	-0.17116237712309312	0.
0.08190701773713782	0.	0.8915503875968992	-0.17138105226440103	0.
0.0820017626969263	0.	0.8917932816537467	-0.1713730356806789	0.
0.08229811611766003	0.	0.8928372093023255	-0.17117256275307588	0.
0.0823465902831332	0.	0.8930749354005166	-0.17163853985092722	0.
0.08241269141786933	0.	0.8933229974160205	-0.1716385404085646	0.
0.08247879255260548	0.	0.8941369509043926	-0.17184523852737527	0.
0.08259667290955161	0.	0.8943824289405684	-0.17180839046964766	0.
0.08275421394733942	0.	0.8946279069767442	-0.17182380697463828	0.
0.0829690426352319	0.	0.8954237726098191	-0.171899762157106	0.
0.08293599206786383	0.	0.8956692506459948	-0.1718437989959587	0.
0.08287319598986449	0.	0.8959147286821705	-0.17201431804817952	0.
0.08318056626638758	0.	0.8969586563307492	-0.17205425603090216	0.
0.08334692078880687	0.	0.8971989664082688	-0.17205916030975005	0.
0.08378539164922331	0.	0.897987080103359	-0.17236917183201875	0.
0.08383496750027541	0.	0.8982454780361756	-0.1725055673358194	0.
0.08400903382174726	0.	0.8993023255813952	-0.17321299041002944	0.
0.08406742315743086	0.	0.89956330749354	-0.17321299018957348	0.
0.0841390327200617	0.	0.8998062015503875	-0.17301406571068528	0.
0.08422055745290294	0.	0.9005865633074934	-0.17325978708840128	0.
0.08421174396827145	0.	0.9008475452196382	-0.17332628161644925	0.
0.08428665858763908	0.	0.9010904392764857	-0.17335722767796907	0.
0.08469207888068744	0.	0.9018785529715763	-0.1740078888802008	0.
0.08473834967500275	0.	0.9021472868217054	-0.17414034114615012	0.
0.08480004406742316	0.	0.9023953488372092	-0.1741403422107013	0.
0.08515919356615621	0.	0.9034289405684753	-0.17392187716733157	0.
0.0850137710697367	0.	0.9036847545219637	-0.17392187822029065	0.
0.08454224964195219	0.	0.9044573643410851	-0.17510011233630807	0.
0.08427123498953398	0.	0.9047260981912144	-0.1751011290990352	0.
0.08485182328963313	0.	0.9057183462532299	-0.1751420461495793	0.
0.08511953288531453	0.	0.9059948320413436	-0.17522273552961554	0.
0.08527376886636555	0.	0.9062583979328166	-0.1752221732162546	0.
0.08574308692299218	0.	0.9070335917312662	-0.17519487204194326	0.
0.0858543571664647	0.	0.9073100775193799	-0.1756880061127755	0.
0.08583232345488598	0.	0.9075736434108527	-0.17568800655505332	0.
0.0858268150269913	0.	0.9083229974160205	-0.17564133703157178	0.
0.08584444199625427	0.	0.9085917312661499	-0.17577366576631454	0.
0.08584223862509639	0.	0.9088578811369509	-0.17577366572987668	0.
0.08635562410488046	0.	0.9098837209302325	-0.1760848836300858	0.
0.08626087914509199	0.	0.9101550387596898	-0.17608866355976804	0.
0.08628952297014432	0.	0.910891472868217	-0.17603208138847126	0.
0.08642833535309023	0.	0.911157622739018	-0.17645075917977862	0.
0.08574749366530791	0.	0.9121963824289405	-0.1765764673363016	0.
0.08578935771730747	0.	0.9124625322997416	-0.17664285594337967	0.
0.08599427123498952	0.	0.9127312661498707	-0.176685535111599	0.
0.08682384047592817	0.	0.9134702842377261	-0.17688327075797705	0.
0.08710256692739891	0.	0.9137286821705426	-0.17688327109202964	0.
0.08734383606918586	0.	0.914002583979328	-0.1768832682623225	0.
0.08785391649223312	0.	0.9147777777777777	-0.17725679544003262	0.
0.08792772942602181	0.	0.9150439276485787	-0.17690250955460787	0.
0.08794425470970585	0.	0.9153204134366925	-0.17695310641482115	0.
0.08775035804781314	0.	0.916328165374677	-0.1768465600997715	0.
0.08785281480665418	0.	0.9165994832041343	-0.17777013783867635	0.
0.08782527266718078	0.	0.9173720930232557	-0.17761438279269182	0.
0.08792662774044287	0.	0.9176279069767441	-0.17734570730044338	0.
0.08831331937864932	0.	0.9186589147286822	-0.17784809693269266	0.
0.08841026770959569	0.	0.9189095607235142	-0.17785200072385363	0.
0.08846094524622673	0.	0.9191757105943151	-0.17784381455058595	0.
0.08809849069075686	0.	0.9199612403100774	-0.1778364976008792	0.
0.08786823840475927	0.	0.9202118863049096	-0.17783506652069414	0.
0.08660240167456208	0.	0.9204754521963824	-0.17781817944947556	0.
0.08662994381403548	0.	0.9212377260981911	-0.17799793887683846	0.
0.08711688883992509	0.	0.9214754521963823	-0.17806773479900734	0.
0.08755976644265727	0.	0.921733850129199	-0.17817986739881414	0.
0.08875509529580258	0.	0.9228010335917313	-0.1787911466294778	0.
0.08895229701443207	0.	0.9230594315245477	-0.17878515761665525	0.
0.08930814145642833	0.	0.9238346253229974	-0.17902697395228268	0.
0.0893841577613749	0.	0.924080103359173	-0.17921012517518536	0.
0.08901399140685248	0.	0.9251447028423773	-0.17929520906544205	0.
0.08897212735485292	0.	0.925390180878553	-0.17933145147394425	0.
0.08902390657706291	0.	0.9256382428940568	-0.17933507234091242	0.
0.0892178032389556	0.	0.9264289405684755	-0.17940505176139981	0.
0.08925966729095516	0.	0.9266692506459947	-0.17940792671358044	0.
0.08941941169990085	0.	0.9269198966408269	-0.17969528127135287	0.
0.09005177922220997	0.	0.9277312661498707	-0.1800702316892372	0.
0.09022915060041863	0.	0.927968992248062	-0.18005976619171707	0.
0.09040431860746942	0.	0.9282118863049095	-0.18022677019325936	0.
0.09080863721493884	0.	0.9292558139534884	-0.18050923796218407	0.
0.09090999228820093	0.	0.9294961240310077	-0.1807591299598857	0.
0.09100033050567367	0.	0.9302971576227389	-0.1806741283690181	0.
0.09073151922441335	0.	0.9305607235142119	-0.1806671059812499	0.
0.09059270684146745	0.	0.9315994832041343	-0.1808269782563284	0.
0.09064779112041423	0.	0.9318527131782945	-0.18075585323109167	0.
0.09071829899746613	0.	0.9320956072351421	-0.18086636383561597	0.
0.09119643053872425	0.	0.9328940568475452	-0.18131478172254709	0.
0.09126363335903934	0.	0.9331602067183462	-0.18138369405968427	0.
0.09128456538503911	0.	0.9334031007751938	-0.18139352448418836	0.
0.09160185083177261	0.	0.9341705426356589	-0.18160950961464473	0.
0.0916877823069296	0.	0.9344341085271317	-0.18146959674842944	0.
0.09171312107524512	0.	0.9346821705426355	-0.18147220096130726	0.
0.09196430538724248	0.	0.9357441860465114	-0.18191413757066904	0.
0.09196761044397928	0.	0.9359948320413436	-0.18191866201183662	0.
0.09204032169218905	0.	0.936235142118863	-0.18174639629146058	0.
0.09138041203040653	0.	0.937018087855297	-0.18217885314618157	0.
0.09152803789798392	0.	0.9375116279069767	-0.18217223474667446	0.
0.09074694282251845	0.	0.9383023255813953	-0.1820184924943759	0.
0.09062465572325659	0.	0.9385658914728681	-0.1820177826841003	0.
0.09081414564283354	0.	0.9388113695090439	-0.18201778339606356	0.
0.09184422165913848	0.	0.9395943152454779	-0.18251064058595323	0.
0.09191472953619037	0.	0.9398630490956073	-0.18223752423549885	0.
0.09203481326429436	0.	0.9409018087855296	-0.18189376491811993	0.
0.09224413352429216	0.	0.9411679586563307	-0.18220590918799615	0.
0.09247438581028974	0.	0.9414160206718346	-0.1822096430948299	0.
0.09318937975101906	0.	0.9421834625322997	-0.1821300363308734	0.
0.09331497190701774	0.	0.9424521963824289	-0.18235899641167652	0.
0.0933722595571224	0.	0.9427028423772609	-0.1823589960274815	0.
0.09374132422606589	0.	0.9434780361757105	-0.1823891512818244	0.
0.09368403657596122	0.	0.9440077519379844	-0.18244727292957127	0.
0.09360691858543572	0.	0.9447545219638241	-0.18243376664684963	0.
0.09365318937975102	0.	0.9450232558139535	-0.18243347250481512	0.
0.09359920678638317	0.	0.94528165374677	-0.18243347105032254	0.
0.09380191693290735	0.	0.9460335917312661	-0.18323348452901755	0.
0.093739120854908	0.	0.9463074935400517	-0.183226755065639	0.
0.09390657706290624	0.	0.9473307493540052	-0.18346860150692468	0.
0.09406301641511512	0.	0.9476046511627907	-0.18346222600067622	0.
0.09420182879806104	0.	0.9478785529715761	-0.18376947144399322	0.
0.09396937314090559	0.	0.9486330749354005	-0.18411883697519785	0.
0.09406191472953619	0.	0.9489018087855295	-0.18430043393610576	0.
0.0941302192354302	0.	0.949173126614987	-0.18430189812532122	0.
0.09451250413132092	0.	0.9499121447028424	-0.1847271215529023	0.
0.09500605927068415	0.	0.9504547803617571	-0.18469544888047357	0.
0.09540927619257464	0.	0.9512196382428939	-0.18469545245876742	0.
0.09541588630604825	0.	0.951485788113695	-0.18516745361402287	0.
0.09543902170320591	0.	0.9517571059431523	-0.18552384646572548	0.
0.09560978296794094	0.	0.9525038759689921	-0.18550463891049832	0.
0.09558003745730968	0.	0.9527622739018087	-0.18563276936043635	0.
0.09427343836069185	0.	0.9537829457364341	-0.18567848856730312	0.
0.09470970584995042	0.	0.9540413436692505	-0.18602563434317848	0.
0.09509199074584114	0.	0.954312661498708	-0.18602563454312737	0.
0.0959777459513055	0.	0.955077519379845	-0.1862251427137685	0.
0.09624655723256582	0.	0.9553410852713178	-0.18623371803340602	0.
0.09649774154456318	0.	0.9556149870801034	-0.1862337174196312	0.
0.09674562079982373	0.	0.9564005167958657	-0.18685656014995888	0.
0.09692739892034813	0.	0.9569121447028422	-0.1866351293780153	0.
0.09657045279277295	0.	0.9576770025839793	-0.18738696346698505	0.
0.09655172413793102	0.	0.9579250645994831	-0.18746355356979566	0.
0.09667511292277184	0.	0.9581912144702842	-0.18745278789161215	0.
0.09706070287539936	0.	0.9589819121447029	-0.18764411071864717	0.
0.09719951525834528	0.	0.9592299741602066	-0.1876076561307329	0.
0.0975112922771841	0.	0.9602661498708011	-0.1882292668238767	0.
0.09767764679960338	0.	0.9605142118863049	-0.18826651617567328	0.
0.09785832323454886	0.	0.9607777777777777	-0.18831329139689515	0.
0.09760052880907788	0.	0.9615633074935399	-0.1888621421308807	0.
0.0975090889060262	0.	0.9617984496124031	-0.18887462502476285	0.
0.09744298777129008	0.	0.9620490956072351	-0.1888744665993432	0.
0.09772832433623442	0.	0.9628475452196382	-0.18873991443093735	0.
0.09799383056075796	0.	0.9633436692506459	-0.18874272888993487	0.
0.09810840586096728	0.	0.9641627906976743	-0.1891638190776635	0.
0.0980566266387573	0.	0.9644056847545218	-0.1893786085757448	0.
0.09786934009033821	0.	0.964656330749354	-0.18966684065280692	0.
0.09728985347581799	0.	0.9654444444444443	-0.1897295029930599	0.
0.09737688663655393	0.	0.9656873385012921	-0.18977058384933124	0.
0.09853145312327861	0.	0.9667467700258398	-0.1900503877826489	0.
0.09868899416106643	0.	0.9669922480620156	-0.19038303840712484	0.
0.09889280599316955	0.	0.9672351421188631	-0.19019212481494843	0.
0.09954941059821526	0.	0.9680284237726097	-0.1902876148148781	0.
0.09972237523410818	0.	0.9682842377260982	-0.18999453342757722	0.
0.09987330615842238	0.	0.9685297157622739	-0.18999453240580275	0.
0.10003305056736807	0.	0.9693255813953489	-0.19057594567831357	0.
0.09963864713010906	0.	0.9698087855297156	-0.19059556256988286	0.
0.09972347691968712	0.	0.9705994832041343	-0.1910390153510994	0.
0.09966508758400353	0.	0.9708656330749353	-0.19103604546942332	0.
0.09975432411589732	0.	0.9711085271317829	-0.19083219978572302	0.
0.10002203371157872	0.	0.9719043927648577	-0.19100385744940962	0.
0.1000154235981051	0.	0.9721705426356588	-0.19100385643561743	0.
0.10058719841357276	0.	0.9731860465116279	-0.19128940413326442	0.
0.1007392310234659	0.	0.973454780361757	-0.19128940554506027	0.
0.10082516249862289	0.	0.9737054263565891	-0.19131035209695005	0.
0.10128236201388124	0.	0.9744883720930232	-0.19146203878859613	0.
0.10137270023135396	0.	0.9747596899224805	-0.19146940410468416	0.
0.10143219125261652	0.	0.9750077519379844	-0.19141821477866353	0.
0.10165363005398259	0.	0.975767441860465	-0.19194416572512707	0.
0.10169769747714001	0.	0.9762997416020671	-0.19192169036361684	0.
0.10026881128126032	0.	0.977064599483204	-0.19193412408861157	0.
0.10046050457199515	0.	0.9773333333333333	-0.19201917136906557	0.
0.10090448386030627	0.	0.9775839793281654	-0.19201916948616513	0.
0.1019951525834527	0.	0.9783255813953486	-0.19216926047258398	0.
0.10220887958576622	0.	0.9786020671834624	-0.1920220369171278	0.
0.10285336564944365	0.	0.9796434108527131	-0.19261993763190438	0.
0.10292497521207447	0.	0.9799173126614987	-0.1924074057390337	0.
0.10286217913407514	0.	0.9801834625322998	-0.192407404546924	0.
0.10233337005618597	0.	0.980925064599483	-0.19247744007052847	0.
0.1024325217582902	0.	0.9811937984496124	-0.1927538268381832	0.
0.10253277514597334	0.	0.9814702842377261	-0.19275382395725854	0.
0.1029260768976534	0.	0.9822299741602067	-0.19327689290630387	0.
0.1033414123609122	0.	0.9827648578811369	-0.1934886026795317	0.
0.10317615952407182	0.	0.9835116279069768	-0.19411152335850246	0.
0.10324776908670266	0.	0.9837726098191215	-0.19410483560184125	0.
0.10334031067533327	0.	0.9840490956072352	-0.1942385248584428	0.
0.10363666409606698	0.	0.984813953488372	-0.1944062372665285	0.
0.10385810289743307	0.	0.9850723514211887	-0.19440524824407515	0.
0.10199735595461056	0.	0.9860749354005167	-0.19476755440313492	0.
0.102504131320921	0.	0.9863333333333334	-0.19478102310145554	0.
0.10306709265175718	0.	0.9866072351421188	-0.19477905053108185	0.
0.10396496639858983	0.	0.987390180878553	-0.19471941139268595	0.
0.10420182879806102	0.	0.9876511627906975	-0.19471161302028195	0.
0.10445521648121626	0.	0.9879198966408269	-0.19471048514567033	0.
0.10470529910763467	0.	0.9886821705426356	-0.19468079814650374	0.
0.10502478792552604	0.	0.9892067183462532	-0.19511248417531418	0.
0.1053123278616283	0.	0.9899896640826874	-0.19524374157197033	0.
0.10524622672689214	0.	0.9902377260981912	-0.19524393269492607	0.
0.1051371598545775	0.	0.9904987080103358	-0.1955283924166558	0.
0.10487165363005398	0.	0.9912713178294573	-0.1955768914909068	0.
0.10488377217142228	0.	0.9915193798449612	-0.195576890251677	0.
0.10518673570562961	0.	0.9925813953488372	-0.19587334779265136	0.
0.10535309022804892	0.	0.992826873385013	-0.19629837733753913	0.
0.1055833425140465	0.	0.9930826873385011	-0.1962993919616309	0.
0.10595240718298997	0.	0.9938372093023256	-0.19666833874813536	0.
0.10607469428225183	0.	0.9940749354005167	-0.1971194723623304	0.
0.10615621901509309	0.	0.9943307493540052	-0.19712514706745404	0.
0.10582901839814916	0.	0.9951705426356589	-0.19725032064777695	0.
0.10610333810730417	0.	0.9956718346253229	-0.1971958521868305	0.
0.10656714773603614	0.	0.9964547803617572	-0.19742102703585207	0.
0.10662223201498293	0.	0.9966976744186047	-0.19732122856642736	0.
0.1067786713671918	0.	0.9969483204134366	-0.19741926496672288	0.
[truncated: 18,384 more rows]
