# Supplementary material for: Programming mechanics in knitted materials, stitch by stitch
Source: Nat Commun. 2024 Mar 23;15:2622. doi: 10.1038/s41467-024-46498-z (PMC10960873; doi:10.1038/s41467-024-46498-z)
Supplement: Supplementary file 3 — Source Data [file 41467_2024_46498_MOESM3_ESM.zip › SourceData/Source Data for Supplementary Information/TableS19data/gloveprototype_garterv1]

6.573541495480691e-6	0.	0.	0.	0.
0.00004108463434675432	0.	1.6750418760469012e-6	0.00005477009114178436	0.
0.0007444535743631883	0.	0.00021440536013400335	6.290522868630481e-6	0.
0.0008233360723089565	0.	0.00042211055276381905	4.450902342805508e-6	0.
0.0009383730484798685	0.	0.0006247906197654941	0.00004736110930863869	0.
0.0014543960558751027	0.	0.0010921273031825793	-0.000053653174386957	0.
0.0016351684470008218	0.	0.001252931323283082	-0.00004574276167580679	0.
0.0016976170912078885	0.	0.001418760469011725	0.0000452551500936466	0.
0.002142974527526705	0.	0.0018927973199329982	-0.00013808080217414474	0.
0.002302382908792112	0.	0.002065326633165829	-0.00022969792774478427	0.
0.0023418241577649957	0.	0.0022412060301507538	-0.0002752672541381919	0.
0.0025456039441248976	0.	0.0027169179229480736	-0.00009850543688250114	0.
0.0026228430566967954	0.	0.0028844221105527633	-0.0001978355655937407	0.
0.0026984387838948237	0.	0.0030586264656616417	-0.0001724699001636345	0.
0.003035332785538209	0.	0.003547738693467336	-0.00026525328324973315	0.
0.0031355792933442893	0.	0.0037219430485762144	-0.0001875296247581116	0.
0.003152013147082991	0.	0.0039011725293132326	-0.0001048899085210459	0.
0.003306491372226787	0.	0.0043886097152428805	-0.00038253124672420636	0.
0.003339359079704191	0.	0.004554438860971523	-0.00037376745285202	0.
0.003400164338537387	0.	0.004725293132328308	-0.0004461926897159328	0.
0.003659819227608875	0.	0.005211055276381909	-0.0004088385103878084	0.
0.003796220213640099	0.	0.005552763819095477	-0.00027179870238180036	0.
0.003911257189811011	0.	0.006060301507537688	-0.0007057739317735457	0.
0.0039934264585045195	0.	0.006224455611390284	-0.0006825606975068802	0.
0.004167625308134758	0.	0.006899497487437185	-0.0005985353276859589	0.
0.004327033689400165	0.	0.007063651591289782	-0.0005913184318930775	0.
0.004308956450287593	0.	0.007237855946398659	-0.0007926137705203227	0.
0.0043861955628594915	0.	0.007743718592964823	-0.0008848052968090249	0.
0.004501232539030403	0.	0.00790284757118928	-0.0008852621433912457	0.
0.004516023007395235	0.	0.008068676716917923	-0.0010154811113463676	0.
0.004652423993426459	0.	0.008581239530988273	-0.0009480794305820125	0.
0.004767460969597371	0.	0.008742043551088777	-0.0009554252781190105	0.
0.004801972062448645	0.	0.008911222780569513	-0.0010818484287094796	0.
0.0048562037797863595	0.	0.009425460636515911	-0.001004852763004101	0.
0.004936729663105999	0.	0.009581239530988273	-0.0011242056042160009	0.
0.004995891536565325	0.	0.00974539363484087	-0.0011042965109288331	0.
0.0050451930977814296	0.	0.01025293132328308	-0.0010022637626819994	0.
0.005150369761709121	0.	0.010410385259631491	-0.0014142797789418694	0.
0.00523089564502876	0.	0.010572864321608038	-0.001214382052769916	0.
0.0054215283483977	0.	0.011413735343383583	-0.001372942195743306	0.
0.005479046836483155	0.	0.01193969849246231	-0.001464455525509671	0.
0.005544782251437962	0.	0.012100502512562814	-0.0014048329590120054	0.
0.005631881676253081	0.	0.012259631490787268	-0.0013919303538991066	0.
0.005641741988496303	0.	0.012777219430485761	-0.0017189454995714386	0.
0.005677896466721446	0.	0.012936348408710217	-0.001665492642582784	0.
0.0057880032867707485	0.	0.013093802345058624	-0.001671264126301934	0.
0.005835661462612983	0.	0.013611390284757118	-0.0019193779557836969	0.
0.005884963023829088	0.	0.013773869346733667	-0.0019225618221475145	0.
0.005986852917009039	0.	0.013927973199329983	-0.0020449284550614778	0.
0.006003286770747741	0.	0.014445561139028475	-0.002057455288790079	0.
0.0060246507806080525	0.	0.014613065326633163	-0.0020902679237732873	0.
0.006136400986031225	0.	0.014770519262981573	-0.0022495453518497945	0.
0.006322103533278554	0.	0.015608040201005023	-0.0020340525586573332	0.
0.006396055875102712	0.	0.01611725293132328	-0.002114674905332208	0.
0.00638126540673788	0.	0.016288107202680067	-0.0021724984774625263	0.
0.006455217748562038	0.	0.01644723618090452	-0.0022595388808842893	0.
0.006596548890714872	0.	0.01695644891122278	-0.002155772083432966	0.
0.00656532456861134	0.	0.01713400335008375	-0.0021545485302314326	0.
0.006599835661462614	0.	0.017298157453936345	-0.0025336870251632094	0.
0.006744453574363188	0.	0.01779396984924623	-0.002453381877382449	0.
0.0067247329498767465	0.	0.017968174204355106	-0.002523224017978074	0.
0.0067526705012325395	0.	0.01812897822445561	-0.0026921744750306805	0.
0.0069416598192276096	0.	0.018974874371859296	-0.0026708228329318847	0.
0.0070895645028759245	0.	0.019463986599664987	-0.003166695445980886	0.
0.00704354971240756	0.	0.019641541038525962	-0.003105967974454612	0.
0.007064913722267872	0.	0.0198107202680067	-0.003138916182613852	0.
0.007245686113393592	0.	0.0202964824120603	-0.0033572791989585136	0.
0.00723582580115037	0.	0.020472361809045225	-0.0032996790622138853	0.
0.007244042728019722	0.	0.020643216080402007	-0.003302191859168699	0.
0.007313064913722268	0.	0.020802345058626465	-0.003254105584594031	0.
0.007406737880032868	0.	0.0212964824120603	-0.00325122871002037	0.
0.007400164338537387	0.	0.021472361809045225	-0.0032392231764380624	0.
0.007464256368118324	0.	0.02163819095477387	-0.0032392324498777656	0.
0.007559572719802794	0.	0.02214572864321608	-0.0034345968315501684	0.
0.007543138866064092	0.	0.022326633165829144	-0.0035796395862859025	0.
0.007579293344289236	0.	0.022494137353433835	-0.0035942513473935594	0.
0.0077025472473294995	0.	0.023157453936348407	-0.0037007063344242975	0.
0.00771405094494659	0.	0.02332328308207705	-0.003973499330819298	0.
0.007883319638455219	0.	0.02381909547738693	-0.0037522326978066327	0.
0.007871815940838127	0.	0.023998324958123953	-0.004212699614167295	0.
0.007881676253081348	0.	0.024167504187604688	-0.004212697383257746	0.
0.008013147082990961	0.	0.024651591289782244	-0.00422008366176927	0.
0.008018077239112572	0.	0.024827470686767165	-0.004255615272353284	0.
0.008026294165981922	0.	0.024999999999999998	-0.004240711904699272	0.
0.00818570254724733	0.	0.025492462311557787	-0.004440388535226971	0.
0.00819391947411668	0.	0.02566834170854271	-0.004429635766250349	0.
0.00818241577649959	0.	0.02584254606365159	-0.004429627297649462	0.
0.008302382908792112	0.	0.02631155778894472	-0.004906902274878459	0.
0.008341824157764997	0.	0.02648408710217755	-0.004907661114533731	0.
0.008305669679539851	0.	0.026663316582914574	-0.0049076646628163165	0.
0.00845850451930978	0.	0.027517587939698492	-0.0048464243562132995	0.
0.008617912900575186	0.	0.028003350083752092	-0.004950517986696676	0.
0.008645850451930979	0.	0.028172529313232827	-0.005084177475081695	0.
0.008624486442070667	0.	0.028346733668341704	-0.0051976689985420545	0.
0.008741166803615448	0.	0.028839195979899496	-0.005296682450424597	0.
0.00874281018898932	0.	0.02900837520938023	-0.005515992953230406	0.
0.008749383730484799	0.	0.029185929648241203	-0.005515995891847594	0.
0.008900575184880855	0.	0.029678391959798992	-0.005723893324524499	0.
0.008915365653245686	0.	0.029845896147403683	-0.0056736640740122244	0.
0.008890714872637635	0.	0.030021775544388608	-0.005666455937983797	0.
0.009005751848808547	0.	0.03051758793969849	-0.005640804836529544	0.
0.009025472473294988	0.	0.030685092127303183	-0.005744366445098139	0.
0.00903533278553821	0.	0.03085929648241206	-0.005744355330477815	0.
0.009186524239934267	0.	0.03167336683417085	-0.006111566303113917	0.
0.009212818405916187	0.	0.03219262981574539	-0.006098787212553193	0.
0.009298274445357437	0.	0.03235678391959799	-0.006099874678747212	0.
0.009342645850451931	0.	0.032529313232830814	-0.006099875007852221	0.
0.00931963845521775	0.	0.03303685092127303	-0.006184068858366594	0.
0.009441248972884142	0.	0.033360134003350084	-0.006307223671681905	0.
0.009502054231717339	0.	0.03387604690117253	-0.006881140156336042	0.
0.009594083812654067	0.	0.03403517587939698	-0.006885426085458364	0.
0.009590797041906327	0.	0.03420435510887772	-0.006885422896861522	0.
0.009580936729663106	0.	0.03471524288107202	-0.00733465228707717	0.
0.009671322925225967	0.	0.03487102177554438	-0.007334075029750468	0.
0.009725554642563682	0.	0.03503350083752094	-0.007163334161405236	0.
0.009712407559572719	0.	0.03555611390284757	-0.0074852566939534095	0.
0.00981429745275267	0.	0.035716917922948066	-0.0075893036883585025	0.
0.009837304847986854	0.	0.035881072026800666	-0.007563263561415917	0.
0.009815940838126543	0.	0.036390284757118925	-0.0076039198915444865	0.
0.00991125718981101	0.	0.03654103852596315	-0.008090217514532833	0.
0.010000000000000002	0.	0.036696817420435505	-0.008041259722193161	0.
0.009972062448644207	0.	0.03722445561139028	-0.007926811608636503	0.
0.010139687756778966	0.	0.037551088777219424	-0.008081604949653652	0.
0.010141331142152835	0.	0.03822948073701843	-0.00837298992060699	0.
0.010236647493837306	0.	0.03838693467336683	-0.008347156308954776	0.
0.010246507806080527	0.	0.03891122278056951	-0.008565135163176871	0.
0.010246507806080527	0.	0.03907705192629815	-0.00856083359162935	0.
0.010322103533278554	0.	0.03923450586264656	-0.008560736772077467	0.
0.010361544782251438	0.	0.03974371859296482	-0.008598223113472123	0.
0.010382908792111751	0.	0.03990787269681741	-0.008610835387494608	0.
0.01046179129005752	0.	0.04006365159128978	-0.008998717193053552	0.
0.010506162695152014	0.	0.040582914572864316	-0.009150337861631616	0.
0.010489728841413313	0.	0.04075711892797319	-0.009123429774485417	0.
0.010535743631881677	0.	0.040914572864321604	-0.009233067521997063	0.
0.010655710764174198	0.	0.041412060301507535	-0.009131401437602714	0.
0.010680361544782253	0.	0.04173701842546063	-0.009421918160017842	0.
0.010732949876746098	0.	0.04241541038525963	-0.00943259450344181	0.
0.01077074774034511	0.	0.04258291457286431	-0.009536698648361572	0.
0.010900575184880855	0.	0.04308040201005024	-0.00950000828245258	0.
0.010890714872637633	0.	0.043254606365159126	-0.009449641384478544	0.
0.010908792111750205	0.	0.04342043551088777	-0.009678514538616782	0.
0.01103533278553821	0.	0.04392629815745393	-0.009877496715106104	0.
0.011005751848808545	0.	0.044107202680067	-0.010017287115219936	0.
0.011012325390304027	0.	0.04427303182579564	-0.010031836722570322	0.
0.011173377156943304	0.	0.04475209380234505	-0.010159881608998096	0.
0.01113393590797042	0.	0.04492964824120603	-0.010185776844854286	0.
0.011119145439605588	0.	0.045100502512562805	-0.010175762683236958	0.
0.011293344289235827	0.	0.045592964824120605	-0.010448898315253728	0.
0.011250616269515202	0.	0.04594807370184254	-0.010627286131006603	0.
0.01141002465078061	0.	0.04660134003350083	-0.010604998160683728	0.
0.011390304026294167	0.	0.046772194304857614	-0.010889050037182373	0.
0.011603944124897288	0.	0.04725125628140703	-0.011175718357488875	0.
0.011564502875924405	0.	0.04742881072026801	-0.011174120715103476	0.
0.011490550534100247	0.	0.047609715242881066	-0.011331422403580815	0.
0.011649958915365653	0.	0.04810217755443886	-0.01126823066594777	0.
0.011651602300739524	0.	0.048276381909547736	-0.011267781735004501	0.
0.011625308134757602	0.	0.04845058626465661	-0.011525259996783967	0.
0.011760065735414956	0.	0.0489430485762144	-0.01171424724832301	0.
0.011781429745275268	0.	0.04911557788944723	-0.01171399778269109	0.
0.011779786359901397	0.	0.04929145728643215	-0.011770830728348754	0.
0.011822514379622022	0.	0.04977889447236181	-0.01193911825267721	0.
0.011906327033689401	0.	0.05011892797319933	-0.011791281186420142	0.
0.012041084634346756	0.	0.05078559463986599	-0.012149620755049523	0.
0.012138044371405097	0.	0.0514572864321608	-0.012057838247291926	0.
0.012142974527526705	0.	0.051619765494137354	-0.01216470269393776	0.
0.01217584223500411	0.	0.051788944723618086	-0.012227281325623418	0.
0.012251437962202138	0.	0.05228140703517587	-0.012547758586733432	0.
0.01228594905505341	0.	0.05244388609715243	-0.012560592976864123	0.
0.01227937551355793	0.	0.05261641541038525	-0.012575094829106325	0.
0.012323746918652425	0.	0.05312897822445561	-0.012661335475560328	0.
0.0123746918652424	0.	0.05328978224455611	-0.012894169131940914	0.
0.012396055875102712	0.	0.053460636515912895	-0.0129452924317331	0.
0.01246507806080526	0.	0.053976549413735336	-0.01329473300618386	0.
0.01255217748562038	0.	0.054308207705192624	-0.013430182420473034	0.
0.012608052588331965	0.	0.0549715242881072	-0.013331051598223245	0.
0.012665571076417421	0.	0.055653266331658284	-0.013594655476971348	0.
0.012729663105998356	0.	0.05581239530988274	-0.013578989392616779	0.
0.012765817584223502	0.	0.05597822445561138	-0.01401118400691773	0.
0.01275760065735415	0.	0.05649246231155778	-0.014016165677262386	0.
0.012838126540673789	0.	0.0566465661641541	-0.013978800524065757	0.
0.012869350862777322	0.	0.0568073701842546	-0.014210671404656254	0.
0.01284798685291701	0.	0.05732830820770519	-0.014490813129516987	0.
0.012918652423993428	0.	0.0574857621440536	-0.014491039068126196	0.
0.012977814297452752	0.	0.057644891122278046	-0.01448809586004759	0.
0.013005751848808545	0.	0.05815912897822445	-0.01475592133824058	0.
0.013127362366474939	0.	0.05847906197654941	-0.014790754085317315	0.
0.01313557929334429	0.	0.05917587939698492	-0.014796830786794264	0.
0.013222678718159409	0.	0.05984422110552764	-0.015229388137570962	0.
0.013258833196384552	0.	0.06000837520938023	-0.015649321757050277	0.
0.013354149548069023	0.	0.06016415410385259	-0.015664746975964636	0.
0.013332785538208712	0.	0.06068174204355108	-0.015670407371419243	0.
0.013344289235825802	0.	0.06085092127303182	-0.015787438227222044	0.
0.0134379622021364	0.	0.061008375209380225	-0.015745830254225025	0.
0.013467543138866065	0.	0.06151926298157453	-0.015770088593158187	0.
0.013490550534100247	0.	0.06168676716917922	-0.015783557836927566	0.
0.013536565324568612	0.	0.06184254606365159	-0.016049133010499	0.
0.013617091207888251	0.	0.06268174204355109	-0.016387169811829333	0.
0.013733771569433032	0.	0.0633467336683417	-0.01643305087827424	0.
0.013845521774856205	0.	0.0636716917922948	-0.01670730963007	0.
0.013837304847986853	0.	0.06420268006700167	-0.01674433456434974	0.
0.013866885784716516	0.	0.06437018425460636	-0.01674501028900188	0.
0.013922760887428103	0.	0.06452763819095476	-0.016745010111041604	0.
0.013935907970419064	0.	0.06503350083752094	-0.01702933911494332	0.
0.013955628594905506	0.	0.06519765494137353	-0.017024619637717568	0.
0.014026294165981924	0.	0.06535510887772193	-0.016993831332702297	0.
0.014095316351684472	0.	0.06587269681742043	-0.017498371858990634	0.
0.014085456039441249	0.	0.06604355108877721	-0.01750911692371447	0.
0.014169268693508628	0.	0.06620100502512562	-0.017509110983095665	0.
0.014205423171733771	0.	0.06670686767169179	-0.017552772935679417	0.
0.014231717337715695	0.	0.06704187604690116	-0.01755399483754583	0.
0.014307313064913724	0.	0.06771524288107203	-0.01791026772063904	0.
0.014331963845521776	0.	0.06787604690117252	-0.017915875723732936	0.
0.01448151191454396	0.	0.06836180904522612	-0.018020202879392037	0.
0.014422350041084636	0.	0.0685393634840871	-0.017992549607574206	0.
0.014432210353327856	0.	0.06870854271356783	-0.01799219056822812	0.
0.014594905505341003	0.	0.069214405360134	-0.018778671773358367	0.
0.01456368118323747	0.	0.06939363484087102	-0.018698409411617874	0.
0.014532456861133936	0.	0.0695611390284757	-0.01869175484762088	0.
0.014683648315529992	0.	0.07004522613065327	-0.01877214111780733	0.
0.014675431388660643	0.	0.07022110552763818	-0.01878894577578157	0.
0.014650780608052588	0.	0.07039363484087101	-0.018793861017734323	0.
0.014798685291700904	0.	0.07088274706867671	-0.019248320792865675	0.
0.01474281018898932	0.	0.07123283082077052	-0.019172039118798053	0.
0.014917009038619556	0.	0.07189447236180903	-0.019080086589029075	0.
0.014902218570254727	0.	0.07207035175879396	-0.01924431100135234	0.
0.015022185702547248	0.	0.07256281407035176	-0.019396239138796102	0.
0.01504847986852917	0.	0.0727319932998325	-0.019583202919957056	0.
0.015005751848808547	0.	0.07290619765494137	-0.019579227618095905	0.
0.015173377156943304	0.	0.07337688442211054	-0.01968162649357184	0.
0.015193097781429746	0.	0.07354606365159128	-0.019680275682952147	0.
0.015179950698438784	0.	0.0737252931323283	-0.02017378959276391	0.
0.015298274445357436	0.	0.07423283082077052	-0.020361621478620334	0.
0.015303204601479048	0.	0.07440536013400334	-0.020368523072473783	0.
0.015299917830731308	0.	0.07458123953098826	-0.02027197948927141	0.
0.015372226787181595	0.	0.07507202680067	-0.02034803288597533	0.
0.015401807723911259	0.	0.07541373534338358	-0.020581893172139373	0.
0.015508627773212819	0.	0.07608207705192628	-0.02068332551637944	0.
0.015508627773212819	0.	0.07625795644891122	-0.020684314194271237	0.
0.01561544782251438	0.	0.07674371859296482	-0.02119253240537644	0.
0.015646672144617912	0.	0.07690787269681741	-0.02138979461145685	0.
0.015649958915365653	0.	0.0770820770519263	-0.021478491944113935	0.
0.01568447000821693	0.	0.07759128978224455	-0.021428335643586458	0.
0.01571569433032046	0.	0.07775544388609715	-0.021406160188458236	0.
0.015756778964667217	0.	0.07792462311557788	-0.021493882804766034	0.
0.015786359901396877	0.	0.07841708542713567	-0.021433185330360455	0.
0.01588331963845522	0.	0.07857286432160804	-0.021532347580094476	0.
0.015894823336072308	0.	0.0787437185929648	-0.02179047293236963	0.
0.015952341824157765	0.	0.07926633165829144	-0.021941479748389055	0.
0.015996713229252262	0.	0.0795996649916248	-0.022193162072284604	0.
0.016118323746918652	0.	0.0802613065326633	-0.022289839512177886	0.
0.016146261298274445	0.	0.08043048576214405	-0.022328917380584082	0.
0.016096959737058342	0.	0.08095142378559463	-0.022695907672071615	0.
0.016159408381265408	0.	0.08110887772194304	-0.022629851960544616	0.
0.016225143796220212	0.	0.08127135678391958	-0.02271282561987308	0.
0.016211996713229253	0.	0.08178391959798995	-0.02306483644482944	0.
0.01630073952341824	0.	0.08194137353433835	-0.023040020437490663	0.
0.016396055875102712	0.	0.08210217755443885	-0.02321434658852168	0.
0.01635332785538209	0.	0.08263316582914572	-0.023148518125174048	0.
0.0163911257189811	0.	0.08279229480737019	-0.02336539841286767	0.
0.01647822514379622	0.	0.08294974874371858	-0.023364980527312697	0.
0.01646343467543139	0.	0.0834539363484087	-0.023551244350935727	0.
0.016588331963845526	0.	0.08376716917922947	-0.02360962661517438	0.
0.01661626951520132	0.	0.08446398659966499	-0.024140720360455517	0.
0.01667050123253903	0.	0.08462311557788943	-0.024040567646062296	0.
0.016700082169268694	0.	0.08513400335008374	-0.024260032040798	0.
0.016734593262119967	0.	0.08529983249581238	-0.02425552755164533	0.
0.01681676253081348	0.	0.0854572864321608	-0.024440731338782908	0.
0.016803615447822516	0.	0.08597654941373532	-0.024421590115403402	0.
0.016813475760065734	0.	0.08614405360134003	-0.024405251977332044	0.
0.016887428101889895	0.	0.08629983249581238	-0.024666490099065137	0.
0.016943303204601478	0.	0.08680234505862645	-0.024922408254673584	0.
0.016943303204601478	0.	0.08697487437185929	-0.02480409515234356	0.
0.01701725554642564	0.	0.08713567839195979	-0.02486523568711715	0.
0.017066557107641742	0.	0.08764656616415409	-0.025407743395632468	0.
0.01711750205423172	0.	0.08798157453936348	-0.025355472033181906	0.
0.017175020542317173	0.	0.08864824120603014	-0.025308226991120775	0.
0.017198027937551357	0.	0.0888073701842546	-0.02530822751544465	0.
0.017354149548069023	0.	0.08930485762144053	-0.02551799642246278	0.
0.017304847986852917	0.	0.08948576214405358	-0.025634607935808507	0.
0.01733278553820871	0.	0.08965326633165828	-0.025637788211380866	0.
0.0174215283483977	0.	0.09014572864321607	-0.02613759714523199	0.
0.01741824157764996	0.	0.09032328308207704	-0.02627336319339609	0.
0.017454396055875104	0.	0.09049413735343383	-0.026365959576268656	0.
0.017551355792933446	0.	0.0909899497487437	-0.026349270627627992	0.
0.017531635168447	0.	0.09116750418760469	-0.02652613170896438	0.
0.017543138866064092	0.	0.09133668341708542	-0.026541153923056438	0.
0.017668036154478227	0.	0.09182077051926298	-0.02650237637013164	0.
0.017658175842235006	0.	0.09217085427135678	-0.026580707814331403	0.
0.01780115036976171	0.	0.09284087102177555	-0.026670832389817812	0.
0.017763352506162695	0.	0.09301507537688442	-0.026637238451559134	0.
0.017866885784716516	0.	0.09349413735343383	-0.02682987470672345	0.
0.0178898931799507	0.	0.09366331658291457	-0.02682067988656719	0.
0.017871815940838125	0.	0.09383919597989948	-0.02711008667518094	0.
0.018023007395234183	0.	0.09432830820770519	-0.027392655102590733	0.
0.018034511092851275	0.	0.09449748743718592	-0.027421192995259067	0.
0.01800164338537387	0.	0.09467336683417085	-0.027806463449103182	0.
0.01815612161051767	0.	0.09515075376884422	-0.027736724185905566	0.
0.01818898931799507	0.	0.09531323283082076	-0.027832525956513268	0.
0.01818241577649959	0.	0.09548408710217755	-0.027919709868800713	0.
0.018327033689400165	0.	0.09598827470686766	-0.02831411873123737	0.
0.01825801150369762	0.	0.09638023450586264	-0.028569990664243892	0.
0.018377978635990142	0.	0.0970251256281407	-0.028725204738862455	0.
0.018399342645850452	0.	0.09719597989949748	-0.028645674880272504	0.
0.01847000821692687	0.	0.0976968174204355	-0.028842076370939735	0.
0.018502875924404274	0.	0.09786097152428809	-0.028971646265458527	0.
0.01853903040262942	0.	0.09803350083752092	-0.028892396425202815	0.
0.018571898110106823	0.	0.09852763819095477	-0.029251794392236987	0.
0.018616269515201317	0.	0.09868676716917922	-0.029294066110553428	0.
0.01864092029580937	0.	0.098857621440536	-0.029373222714907634	0.
0.018696795398520955	0.	0.09936180904522612	-0.02954008443384175	0.
0.018801972062448644	0.	0.09951926298157453	-0.029746463557919166	0.
0.018788824979457684	0.	0.09968844221105526	-0.02974646306834361	0.
0.018831552999178307	0.	0.10019430485762143	-0.029922958459343896	0.
0.018898931799506986	0.	0.10052596314907872	-0.030090978262520225	0.
0.018979457682826623	0.	0.10120938023450586	-0.030281733727103334	0.
0.018990961380443715	0.	0.1013752093802345	-0.030132832924009943	0.
0.019010682004930158	0.	0.1018827470686767	-0.030428897236474465	0.
0.0191076417419885	0.	0.10203685092127301	-0.030428694648543666	0.
0.019150369761709123	0.	0.10219932998324957	-0.030469260967913053	0.
0.01913886606409203	0.	0.1027252931323283	-0.03064342769336358	0.
0.01921446179129006	0.	0.10288442211055275	-0.03063957440959899	0.
0.019258833196384554	0.	0.1030469011725293	-0.03104162417251534	0.
0.019267050123253904	0.	0.10356281407035174	-0.030964865949417532	0.
0.019344289235825804	0.	0.10372026800670016	-0.031077584827982684	0.
0.01940016433853739	0.	0.10388274706867671	-0.031052265971610205	0.
0.01952177485620378	0.	0.1047068676716918	-0.03150507018006107	0.
0.019544782251437964	0.	0.10486767169179229	-0.03150094429245308	0.
0.019544782251437964	0.	0.10539195979899496	-0.031512706268681814	0.
0.01961380443714051	0.	0.1055544388609715	-0.03153152640793577	0.
0.01962695152013147	0.	0.1057252931323283	-0.03178167762634262	0.
0.01960558751027116	0.	0.10624790619765494	-0.03184911858771681	0.
0.019677896466721446	0.	0.10640368509212729	-0.031846458863251735	0.
0.019704190632703372	0.	0.10708040201005023	-0.03245987995819001	0.
0.019784716516023006	0.	0.10723283082077051	-0.03252022605003784	0.
0.019855382087099426	0.	0.10739363484087101	-0.03263889457610327	0.
0.019866885784716518	0.	0.10791959798994974	-0.032846968173519085	0.
0.019934264585045196	0.	0.1080787269681742	-0.03293474964637252	0.
0.019998356614626133	0.	0.1082395309882747	-0.03293852225634542	0.
0.020036154478225147	0.	0.1089145728643216	-0.032919269830162586	0.
0.020113393590797043	0.	0.10907370184254606	-0.03292142630912555	0.
0.020113393590797043	0.	0.10959296482412059	-0.03331382640572072	0.
0.020121610517666394	0.	0.10975209380234505	-0.033403410802523834	0.
0.020218570254724733	0.	0.10990452261306533	-0.0334043792119114	0.
0.020223500410846345	0.	0.11041541038525962	-0.03327477714415436	0.
0.020226787181594083	0.	0.11058626465661642	-0.03328547330984209	0.
0.02033853738701726	0.	0.11126800670016748	-0.03372743755992908	0.
0.020333607230895646	0.	0.11143551088777219	-0.033727207800500376	0.
0.020405916187345934	0.	0.1115929648241206	-0.03398447118128459	0.
0.020497945768282663	0.	0.1120971524288107	-0.03416791697213672	0.
0.020494658997534925	0.	0.11226968174204353	-0.034167717492863084	0.
0.020540673788003286	0.	0.11242881072026799	-0.03430230486526492	0.
0.020608052588331965	0.	0.11311557788944723	-0.03441481615460696	0.
0.0206392769104355	0.	0.11327470686767169	-0.03452868635674435	0.
0.020723089564502875	0.	0.11377051926298155	-0.034595935022720806	0.
0.020703368940016436	0.	0.11394807370184253	-0.03465090902347971	0.
0.020762530813475764	0.	0.11411222780569513	-0.03475630662784692	0.
0.020867707477403453	0.	0.11461306532663315	-0.035016323453692794	0.
0.020815119145439605	0.	0.11478726968174204	-0.03501631064210206	0.
0.020990961380443717	0.	0.11542713567839195	-0.035461080902135914	0.
0.020990961380443717	0.	0.11560636515912896	-0.03546107974323769	0.
0.02100082169268694	0.	0.11578056951423785	-0.03564372919404067	0.
0.021114215283483978	0.	0.11628643216080402	-0.03595437980043631	0.
0.021117502054231716	0.	0.11646231155778894	-0.03595441099705282	0.
0.021137222678718162	0.	0.11663149078726967	-0.035919669977909296	0.
0.02129334428923583	0.	0.1172897822445561	-0.03620664772737048	0.
0.021237469186524242	0.	0.11746566164154103	-0.036217802592195446	0.
0.021385373870172555	0.	0.11795477386934672	-0.03629538081974613	0.
0.021405094494658997	0.	0.1181289782244556	-0.036383877308414	0.
0.021364009860312245	0.	0.11830485762144052	-0.03638353088230868	0.
0.021513557929334428	0.	0.11878559463986599	-0.03637461015489198	0.
0.0215152013147083	0.	0.11895979899497486	-0.03640718159344503	0.
0.021645028759244043	0.	0.11963149078726967	-0.03666948258950103	0.
0.02164995891536565	0.	0.1198006700167504	-0.03661901916867823	0.
0.021648315529991784	0.	0.11997487437185927	-0.036723152472631464	0.
0.021748562037797865	0.	0.12045226130653265	-0.03705048080373574	0.
0.0217962202136401	0.	0.12061976549413733	-0.037062888514226816	0.
0.021799506984387842	0.	0.1207973199329983	-0.03699576705909974	0.
0.02188824979457683	0.	0.12147068676716917	-0.03727040237407207	0.
0.02188824979457683	0.	0.12164656616415409	-0.037236124134400035	0.
0.021975349219391947	0.	0.12213902847571187	-0.037188292625194685	0.
0.02199178307313065	0.	0.12230653266331658	-0.03718880277219427	0.
0.02201314708299096	0.	0.12248073701842545	-0.03768182705251002	0.
0.02208381265406738	0.	0.12298492462311557	-0.03809488780039788	0.
0.02208381265406738	0.	0.12314907872696818	-0.03809989819945846	0.
0.0221709120788825	0.	0.12381742043551087	-0.0381332881068672	0.
0.022235004108463435	0.	0.12397989949748743	-0.03819250073382985	0.
0.02227937551355793	0.	0.12415242881072026	-0.038480410019225864	0.
0.022308956450287593	0.	0.12466499162479061	-0.03900873956164337	0.
0.02235168447000822	0.	0.1248257956448911	-0.03900744264153302	0.
0.02237797863599014	0.	0.12499162479061975	-0.03909419012939629	0.
0.022532456861133938	0.	0.125643216080402	-0.0390413154564313	0.
0.022555464256368122	0.	0.1258140703517588	-0.03914001600814801	0.
0.02251930977814298	0.	0.12633835845896146	-0.03922047047076272	0.
0.022614626129827446	0.	0.12649748743718592	-0.03922886496213033	0.
0.022635990139687756	0.	0.1266616415410385	-0.03938497129902402	0.
0.02266885784716516	0.	0.12717085427135677	-0.03944857872448828	0.
0.022764174198849633	0.	0.12732998324958122	-0.03957871081877484	0.
0.022762530813475762	0.	0.12802345058626463	-0.03974392077524825	0.
0.022839769926047658	0.	0.128179229480737	-0.039753498684984435	0.
0.022895645028759244	0.	0.1283366834170854	-0.039758687575442736	0.
0.022903861955628595	0.	0.12884924623115576	-0.03994665729462901	0.
0.02296138044371405	0.	0.12901172529313232	-0.039883322684223656	0.
0.02303368940016434	0.	0.12917420435510887	-0.04011718551307013	0.
0.023086277732128187	0.	0.1298609715242881	-0.04065964560868667	0.
0.023158586688578474	0.	0.13001842546063652	-0.04066125269698594	0.
0.02315365653245686	0.	0.13052093802345058	-0.04070207029008273	0.
0.023181594083812658	0.	0.13068174204355107	-0.0407537376771345	0.
0.023260476581758425	0.	0.13083752093802345	-0.040695521815247944	0.
0.023267050123253905	0.	0.13136180904522612	-0.04097018747516997	0.
0.023308134757600657	0.	0.13153098827470686	-0.041014251882018245	0.
0.023449465899753493	0.	0.13220100502512563	-0.04146632373768156	0.
0.023502054231717338	0.	0.13253098827470686	-0.04151777324621281	0.
0.023557929334428924	0.	0.1330502512562814	-0.041774690088885416	0.
0.023559572719802795	0.	0.13321943048576212	-0.04176607789936074	0.
0.023602300739523418	0.	0.1333752093802345	-0.04176022200418466	0.
0.023702547247329498	0.	0.13387269681742042	-0.04175584924147255	0.
0.02370583401807724	0.	0.1340469011725293	-0.041727351777480305	0.
0.023814297452752674	0.	0.1347185929648241	-0.0424003404089093	0.
0.02378635990139688	0.	0.13489614740368508	-0.042398560202398974	0.
0.023857025472473297	0.	0.13505527638190953	-0.04250363279074309	0.
0.023937551355792935	0.	0.13571691792294804	-0.04263642230881431	0.
0.023950698438783898	0.	0.13588107202680066	-0.04264757640384954	0.
0.02408052588331964	0.	0.1363685092127303	-0.04282667913567926	0.
0.024062448644207066	0.	0.13654606365159128	-0.04290447060104599	0.
0.024070665571076417	0.	0.1367185929648241	-0.042741544035988406	0.
0.02423993426458505	0.	0.13721273031825792	-0.04314954727529501	0.
0.024235004108463434	0.	0.13739530988274706	-0.04347922213501258	0.
0.024207066557107644	0.	0.13756951423785593	-0.043498070173654056	0.
0.024312243221035337	0.	0.13805862646566164	-0.043672563874676065	0.
0.024333607230895647	0.	0.1382328308207705	-0.04387872035860285	0.
0.024450287592440428	0.	0.13888777219430487	-0.04402958411662515	0.
0.02445521774856204	0.	0.1390619765494137	-0.04402926597183145	0.
0.024430566967953985	0.	0.13923953098827468	-0.04438745398872546	0.
0.02455546425636812	0.	0.1399045226130653	-0.04456828771824287	0.
0.02454067378800329	0.	0.14008207705192627	-0.044518453078673	0.
0.024668857847165163	0.	0.14056281407035176	-0.04472806174159158	0.
0.024723089564502875	0.	0.1407319932998325	-0.044731828172809504	0.
0.024721446179129008	0.	0.14090954773869346	-0.04486893307643089	0.
0.02483319638455218	0.	0.14139195979899497	-0.04486988902175809	0.
0.024869350862777324	0.	0.1415611390284757	-0.044869710832682416	0.
0.024872637633525065	0.	0.1417403685092127	-0.04491786327014686	0.
0.02501561216105177	0.	0.14223115577889445	-0.0453024797280245	0.
0.024994248151191455	0.	0.14240368509212728	-0.04529188128983354	0.
0.025082990961380443	0.	0.14308375209380234	-0.04573454619510086	0.
0.02510271158586689	0.	0.14324958123953097	-0.045748368137625665	0.
0.025165160230073955	0.	0.14342043551088776	-0.04573230914829061	0.
0.025280197206244866	0.	0.14407705192629813	-0.04596109425462124	0.
0.025313064913722268	0.	0.14425125628140703	-0.04603958453649171	0.
0.025327855382087098	0.	0.1447604690117253	-0.046177121938196994	0.
0.025387017255546426	0.	0.14492294807370182	-0.04617989743638789	0.
0.025406737880032868	0.	0.14509212730318258	-0.046160291873853475	0.
0.02542481511914544	0.	0.14559631490787267	-0.046259266603402974	0.
0.02551191454396056	0.	0.1457571189279732	-0.04644149296999251	0.
0.02552341824157765	0.	0.14592797319932996	-0.04643750399763324	0.
0.025656532456861135	0.	0.1465896147403685	-0.04648653592141162	0.
0.025663105998356618	0.	0.14692629815745392	-0.04691183211465867	0.
0.025753492193919474	0.	0.14742713567839194	-0.046745523849975705	0.
0.02577814297452753	0.	0.1475963149078727	-0.04674548004968083	0.
0.02580279375513558	0.	0.1477755443886097	-0.046973002680404254	0.
0.02587838948233361	0.	0.14827805695142376	-0.04720601418071694	0.
0.025921117502054232	0.	0.14843886097152428	-0.04720831454812638	0.
0.025955628594905505	0.	0.14860971524288105	-0.047390794270670014	0.
0.026003286770747744	0.	0.14910887772194303	-0.04760304924101525	0.
0.02607395234182416	0.	0.1492713567839196	-0.047597965261268395	0.
0.026133114215283488	0.	0.14995309882747065	-0.047658004923512784	0.
0.02618077239112572	0.	0.15011390284757117	-0.047662187770083284	0.
0.026230073952341827	0.	0.1502830820770519	-0.047669023488038455	0.
0.02627280197206245	0.	0.1507889447236181	-0.04834967764856133	0.
0.02634839769926048	0.	0.15111892797319934	-0.04825041743680139	0.
0.02637633525061627	0.	0.15162981574539364	-0.048544917989081865	0.
0.026468364831553	0.	0.15178056951423782	-0.048783239894631784	0.
0.026509449465899754	0.	0.15194137353433834	-0.048788833444829365	0.
0.026502875924404274	0.	0.15245896147403684	-0.04889620417399758	0.
0.02658833196384552	0.	0.15262144053601337	-0.048908354954472925	0.
0.026624486442070668	0.	0.15279396984924623	-0.048898163044392866	0.
0.02664256368118324	0.	0.1533115577889447	-0.049063507981113356	0.
0.026701725554642567	0.	0.15346733668341708	-0.04914770166241827	0.
0.026752670501232537	0.	0.15414572864321607	-0.04923245426916619	0.
0.026800328677074776	0.	0.15430653266331656	-0.04924440797170868	0.
0.026879211175020543	0.	0.15446566164154102	-0.04966158767296521	0.
0.02688249794576828	0.	0.15498827470686766	-0.04942623213315026	0.
0.027025472473294992	0.	0.15530318257956446	-0.050116365762204663	0.
0.027015612161051767	0.	0.15582412060301506	-0.050102343371770906	0.
0.027053410024650785	0.	0.15598827470686766	-0.05010116923380854	0.
0.02715036976170912	0.	0.15614907872696818	-0.050229356208606704	0.
0.027181594083812655	0.	0.15665661641541037	-0.0503657045361031	0.
0.02718981101068201	0.	0.15681909547738693	-0.050448722817765725	0.
0.02724568611339359	0.	0.15697319932998324	-0.050757239542298264	0.
0.02733114215283484	0.	0.1574824120603015	-0.05043496102437274	0.
0.027319638455217753	0.	0.15765996649916247	-0.05048287099295774	0.
0.027464256368118327	0.	0.1583400335008375	-0.05084189181021101	0.
0.027467543138866065	0.	0.15850921273031823	-0.05083106450533714	0.
0.027502054231717338	0.	0.15866331658291458	-0.05102031223358974	0.
0.02759079704190633	0.	0.15916582914572863	-0.05127281292478866	0.
0.02760394412489729	0.	0.1595075376884422	-0.051269708114416536	0.
0.027779786359901398	0.	0.16000837520938022	-0.051327570278714686	0.
0.027737058340180774	0.	0.16018090452261305	-0.05134541982380146	0.
0.027746918652423992	0.	0.16034170854271354	-0.051605856133261144	0.
0.027873459326211998	0.	0.1608358458961474	-0.05193437307149692	0.
0.027855382087099426	0.	0.16101675041876046	-0.051976029143452535	0.
0.027852095316351688	0.	0.16118927973199326	-0.051969385287737264	0.
0.028014790468364834	0.	0.161678391959799	-0.052298096341407654	0.
0.027980279375513558	0.	0.1618509212730318	-0.05242322518290376	0.
0.02816105176663928	0.	0.16249581239530989	-0.052594558498914465	0.
0.028170912078882497	0.	0.16267671691792293	-0.05259401819227818	0.
0.02817748562037798	0.	0.16285259631490787	-0.053282688325750734	0.
0.028282662284305673	0.	0.16334840871021772	-0.053309064457423755	0.
0.028310599835661462	0.	0.16369849246231155	-0.05341010363507729	0.
0.02846179129005752	0.	0.16418425460636515	-0.05342910940193796	0.
0.02847493837304848	0.	0.1643601340033501	-0.053400146576232634	0.
0.028425636811832376	0.	0.16453768844221106	-0.05344524145890351	0.
0.02857682826622843	0.	0.16502345058626466	-0.053506715608312806	0.
0.028614626129827448	0.	0.16519430485762143	-0.053442376570044324	0.
0.028585045193097784	0.	0.16537018425460637	-0.053800856379224056	0.
0.028711585866885787	0.	0.1658542713567839	-0.053957190541764045	0.
0.02874281018898932	0.	0.16603015075376884	-0.05396526958469976	0.
0.02885784716516023	0.	0.1667001675041876	-0.054100476942692925	0.
0.028852917009038623	0.	0.16686767169179229	-0.054319075741557664	0.
0.028880854560394416	0.	0.16703852596314908	-0.05430585445289562	0.
0.028974527526705013	0.	0.1675226130653266	-0.05435514156972968	0.
0.029041906327033695	0.	0.16786599664991622	-0.05444859240549863	0.
0.02913886606409203	0.	0.1683718592964824	-0.05488407189003331	0.
0.029165160230073952	0.	0.16854103852596314	-0.0551445604230911	0.
0.029198027937551357	0.	0.168715242881072	-0.055144856390645605	0.
0.029260476581758423	0.	0.1692077051926298	-0.05516640024079826	0.
0.029301561216105176	0.	0.16937353433835844	-0.05527277623608834	0.
0.02932292522596549	0.	0.16954941373534335	-0.05523717990591637	0.
0.029383730484798688	0.	0.1700536013400335	-0.055325902683502085	0.
0.02942645850451931	0.	0.170214405360134	-0.055378607445198076	0.
0.029459326211996713	0.	0.1708827470686767	-0.05545257423760869	0.
0.029539852095316354	0.	0.17104522613065323	-0.05554524490609925	0.
0.02957436318816763	0.	0.1712177554438861	-0.05555419265617205	0.
0.02958586688578472	0.	0.17173534338358457	-0.055635624649578705	0.
0.029676253081347578	0.	0.1720569514237856	-0.05605552723005968	0.
0.029728841413311422	0.	0.17256448911222777	-0.056292651650647035	0.
0.029824157764995893	0.	0.17272026800670018	-0.0562896135364664	0.
0.02987017255546426	0.	0.17288442211055274	-0.05655619604221161	0.
0.029848808545603945	0.	0.17340201005025124	-0.057017350092529305	0.
0.029924404272801974	0.	0.1735611390284757	-0.057016805220536794	0.
0.02997863599013969	0.	0.17372696817420433	-0.05706882162014383	0.
0.030008216926869353	0.	0.17424455611390283	-0.05704678930146908	0.
0.03009038619556286	0.	0.17440368509212728	-0.05700995835352545	0.
0.030128184059161876	0.	0.17509212730318255	-0.05728140840777778	0.
0.03019063270336894	0.	0.175249581239531	-0.05729861277526947	0.
0.03026787181594084	0.	0.17540536013400335	-0.05733789307062255	0.
0.030277732128184062	0.	0.17592127303182578	-0.05766689485865131	0.
0.030402629416598194	0.	0.17624120603015073	-0.057669385292421604	0.
0.030417419884963024	0.	0.17676716917922947	-0.057891147410928843	0.
0.030460147904683647	0.	0.17692797319932996	-0.05810531209892331	0.
0.030532456861133938	0.	0.1770837520938023	-0.05800136078958346	0.
0.03054889071487264	0.	0.17759128978224453	-0.058334290356055814	0.
0.03054231717337716	0.	0.1777571189279732	-0.05837427213606041	0.
0.030631059983566147	0.	0.17791457286432158	-0.05837817214123974	0.
0.030728019720624486	0.	0.17842546063651588	-0.05854129474208785	0.
0.03074281018898932	0.	0.17859798994974874	-0.05856788884684926	0.
0.030877567789646673	0.	0.1792680067001675	-0.059120902040420795	0.
0.030890714872637635	0.	0.17944221105527636	-0.059120903616145325	0.
0.030948233360723092	0.	0.17960301507537688	-0.059188583932273046	0.
0.031066557107641744	0.	0.18011055276381907	-0.059458571931271666	0.
0.03110435497124076	0.	0.18043886097152426	-0.059496691152263415	0.
0.03119967132292523	0.	0.1809363484087102	-0.05991945379031125	0.
0.031179950698438784	0.	0.1811155778894472	-0.059920189771228816	0.
0.03119802793755136	0.	0.1812830820770519	-0.05981179295743425	0.
0.03136400986031224	0.	0.18178056951423782	-0.0601437270118234	0.
0.03135579293344289	0.	0.18195644891122276	-0.06014372247078591	0.
0.03137880032867708	0.	0.18212227805695141	-0.060331343544744245	0.
0.0315152013147083	0.	0.18260804020100502	-0.06043188344200416	0.
0.03150534100246508	0.	0.18278726968174203	-0.06043188631554625	0.
0.03165653245686113	0.	0.18344053601340032	-0.06039853687263838	0.
0.03164995891536566	0.	0.18361641541038523	-0.06040759687588803	0.
0.03165324568611339	0.	0.18378726968174203	-0.060447467643929345	0.
0.03179457682826623	0.	0.1842797319932998	-0.06087977419391489	0.
0.031809367296631065	0.	0.18463484087102178	-0.060874102728337924	0.
0.031968775677896466	0.	0.18512395309882745	-0.06091290809015497	0.
0.03198520953163517	0.	0.1852964824120603	-0.06093948537748749	0.
0.03197534921939195	0.	0.1854723618090452	-0.06092558676586051	0.
0.032136400986031224	0.	0.18595477386934672	-0.061160463448590094	0.
0.03212982744453575	0.	0.18613065326633163	-0.06124544618847444	0.
0.03211668036154478	0.	0.1863115577889447	-0.06126128713446262	0.
0.03225472473294988	0.	0.1867973199329983	-0.061828773847431025	0.
0.03227937551355793	0.	0.18696984924623114	-0.061828749914967514	0.
0.03235497124075596	0.	0.18763484087102178	-0.062036977525969886	0.
0.03236483155299918	0.	0.18780569514237855	-0.062036976898636687	0.
0.03237304847986853	0.	0.18797989949748742	-0.06224987918540711	0.
0.03237140509449466	0.	0.18814907872696815	-0.062366052451053026	0.
0.03254396055875103	0.	0.18880234505862645	-0.062427163741253254	0.
0.03252259654889072	0.	0.18897822445561138	-0.06246571733622275	0.
0.0326228430566968	0.	0.18947236180904523	-0.06269809797692066	0.
0.03264092029580937	0.	0.1896499162479062	-0.06270392685552399	0.
0.0326064092029581	0.	0.1898291457286432	-0.06282092782385153	0.
0.032746096959737056	0.	0.19031658291457285	-0.06329772532792975	0.
0.03279868529170091	0.	0.19049078726968172	-0.06356351613608222	0.
0.03273788003286771	0.	0.19067001675041872	-0.0635395722541077	0.
0.03296466721446179	0.	0.19114572864321608	-0.06371576847033193	0.
0.03296138044371405	0.	0.1914974874371859	-0.06374329485876329	0.
0.03308134757600657	0.	0.1919899497487437	-0.06381649414252837	0.
0.03313557929334429	0.	0.1921574539363484	-0.06388290320692637	0.
0.033133935907970424	0.	0.19233333333333333	-0.06416069088244658	0.
0.03327855382087099	0.	0.1929966499162479	-0.06442329067102978	0.
0.033298274445357434	0.	0.19317252931323284	-0.06462150664765573	0.
0.03337715694330321	0.	0.19365661641541035	-0.0648107858096417	0.
0.03340180772391126	0.	0.1938190954773869	-0.06485302389763913	0.
0.03345275267050123	0.	0.19399162479061977	-0.06497272125983833	0.
0.03354478225143796	0.	0.1944974874371859	-0.06519538774672637	0.
0.03359408381265407	0.	0.19466666666666665	-0.06517718299225117	0.
0.033643385373870176	0.	0.19484254606365156	-0.0651881166237109	0.
0.03366639276910436	0.	0.19534840871021775	-0.06528184074267702	0.
0.033748562037797865	0.	0.19567671691792293	-0.065347619420338	0.
0.03379293344289236	0.	0.19618425460636513	-0.06551703327378988	0.
0.03388824979457683	0.	0.19634505862646565	-0.06550346015550261	0.
0.033906327033689405	0.	0.19651591289782241	-0.06551606994168382	0.
0.03403122432210354	0.	0.19718090452261303	-0.06563795485312977	0.
0.034036154478225146	0.	0.19734673366834168	-0.06595420551903042	0.
0.03412325390304027	0.	0.19786264656616415	-0.06629054864719525	0.
0.03420870994248151	0.	0.19802177554438857	-0.06618324226336932	0.
0.034203779786359904	0.	0.19819095477386933	-0.06615336617372836	0.
0.034207066557107646	0.	0.19870016750418756	-0.06626946111048537	0.
0.0342810188989318	0.	0.1988509212730318	-0.0664132104844658	0.
0.03436154478225144	0.	0.19900837520938022	-0.06657856010049674	0.
0.03437140509449466	0.	0.1995326633165829	-0.06663068000274623	0.
0.03448808545603944	0.	0.19986264656616415	-0.06678989614306263	0.
0.034504519309778145	0.	0.20038358458961472	-0.06704726491989742	0.
0.03458175842235004	0.	0.2005393634840871	-0.06707918047392143	0.
0.03464913722267872	0.	0.2006968174204355	-0.06728471205554347	0.
0.03473130649137223	0.	0.20138358458961472	-0.06746595697061837	0.
0.03481511914543961	0.	0.2015443886097152	-0.0678097376933866	0.
0.03483976992604766	0.	0.20205862646566164	-0.0677158807537275	0.
0.03486935086277732	0.	0.20221775544388607	-0.06775153439291216	0.
0.0349531635168447	0.	0.20237353433835845	-0.06774642477162537	0.
0.03497945768282662	0.	0.20289447236180902	-0.06813714758904393	0.
0.03497945768282662	0.	0.20306365159128975	-0.06814739219866636	0.
0.03506655710764174	0.	0.20322445561139027	-0.06817742509583354	0.
0.03513229252259655	0.	0.20372864321608036	-0.06856342123688212	0.
0.03523253903040263	0.	0.20404522613065323	-0.06869805636917628	0.
0.03535086277732129	0.	0.2045477386934673	-0.06892237808533525	0.
0.03531470829909614	0.	0.20472696817420435	-0.06901314821993748	0.
0.03536400986031225	0.	0.20489279731993298	-0.06900714550752755	0.
0.035495480690221855	0.	0.20557286432160804	-0.06912073275502152	0.
0.03554149548069022	0.	0.20573199329983247	-0.0691227318408682	0.
0.03564338537387017	0.	0.20623450586264655	-0.06928427209928527	0.
0.03565488907148726	0.	0.20641206030150752	-0.06928266351585398	0.
0.03566803615447822	0.	0.20657788944723618	-0.06952220118121627	0.
0.03578635990139688	0.	0.20707035175879396	-0.06961000846241787	0.
0.035761709120788826	0.	0.2072462311557789	-0.06962399555736763	0.
0.0357797863599014	0.	0.20741038525963149	-0.06968242438739214	0.
0.03598192276088743	0.	0.20790619765494137	-0.06998468295553109	0.
0.035942481511914544	0.	0.2082579564489112	-0.07004311031235415	0.
0.03610024650780608	0.	0.20874204355108875	-0.0701795739811987	0.
0.03609860312243222	0.	0.20891624790619764	-0.07018046387456596	0.
0.03612818405916188	0.	0.2090820770519263	-0.07050313126762814	0.
0.03626622843056697	0.	0.20974204355108875	-0.07074603044300483	0.
0.036276088742810186	0.	0.20992127303182576	-0.07077302040663283	0.
0.03641413311421529	0.	0.21041373534338356	-0.07078577999651396	0.
0.03646179129005752	0.	0.2105862646566164	-0.07082973615498452	0.
0.036447000821692686	0.	0.2107621440536013	-0.07112955577370463	0.
0.03661298274445358	0.	0.21124455611390283	-0.07121317640964438	0.
0.03661791290057519	0.	0.21142043551088777	-0.07120916296996244	0.
0.03659983566146262	0.	0.21160301507537685	-0.07121358614976642	0.
0.03679046836483156	0.	0.21209212730318255	-0.07138162697899338	0.
0.0367493837304848	0.	0.21243718592964822	-0.07179160645767453	0.
0.0369531635168447	0.	0.2129246231155779	-0.07205514610482118	0.
0.03696302382908793	0.	0.21309547738693466	-0.07220770008260069	0.
0.0369531635168447	0.	0.21327470686767167	-0.07222325206637946	0.
0.037059983566146266	0.	0.21393467336683417	-0.07223154243654174	0.
0.03712571898110107	0.	0.21410552763819093	-0.0722319107845422	0.
0.03722925225965489	0.	0.2145896147403685	-0.07281902926119274	0.
0.037262119967132294	0.	0.21475544388609713	-0.0730442937800645	0.
0.03731306491372227	0.	0.2149329983249581	-0.07297363939759309	0.
0.03738537387017256	0.	0.21544053601340032	-0.07299751787407853	0.
0.03741331142152835	0.	0.21560636515912898	-0.07311399793108406	0.
0.037446179129005754	0.	0.2157788944723618	-0.07310057787044778	0.
0.03753985209531635	0.	0.21628140703517587	-0.07337220225160795	0.
0.037641741988496305	0.	0.2166180904522613	-0.07326562863697617	0.
0.03768118323746919	0.	0.21712395309882745	-0.07348701261397199	0.
0.03775513557929335	0.	0.21728140703517587	-0.07348744995939831	0.
0.03777321281840592	0.	0.21744891122278054	-0.07366271539944438	0.
0.037926047658175845	0.	0.21812227805695142	-0.07399593966846595	0.
0.037921117502054236	0.	0.21829145728643215	-0.07397933639019812	0.
0.03794083812654068	0.	0.21880569514237852	-0.07434444274039033	0.
0.038034511092851275	0.	0.21895979899497484	-0.07434444713279569	0.
0.03805258833196385	0.	0.2191222780569514	-0.07464892882761197	0.
0.03810846343467544	0.	0.21963316582914572	-0.07480269250551198	0.
0.03818241577649959	0.	0.21979229480737017	-0.07481444200450334	0.
0.03824650780608053	0.	0.21995812395309883	-0.07481674539117006	0.
0.038264585045193096	0.	0.22047236180904523	-0.07520463138490859	0.
0.038435497124075596	0.	0.2207939698492462	-0.07520463688748791	0.
0.03844700082169269	0.	0.22132160804020098	-0.07545402130199719	0.
0.038519309778142975	0.	0.22148408710217754	-0.07545349350830624	0.
0.03859161873459326	0.	0.22164489112227806	-0.07545231365049927	0.
0.03866392769104355	0.	0.22231658291457285	-0.0757314540666593	0.
0.038765817584223504	0.	0.22247068676716916	-0.0757330466327677	0.
0.038790468364831555	0.	0.2229899497487437	-0.0762529899108844	0.
0.03882990961380444	0.	0.2231574539363484	-0.07624149065723483	0.
0.0389202958093673	0.	0.2233182579564489	-0.07624144956489969	0.
0.03893015612161052	0.	0.22383417085427132	-0.07633406903344453	0.
0.03894658997534922	0.	0.22399832495812394	-0.07636996966734763	0.
0.039025472473294985	0.	0.22415242881072026	-0.07638637941457374	0.
0.039087921117502054	0.	0.22465996649916248	-0.07671629028525057	0.
0.03910106820049302	0.	0.2249899497487437	-0.07709351091690181	0.
0.039237469186524244	0.	0.22549078726968172	-0.07728920527449429	0.
0.0392177485620378	0.	0.2256616415410385	-0.07728941314334781	0.
0.039278553820871	0.	0.22582077051926297	-0.07741708593306063	0.
0.03943960558751028	0.	0.22651423785594638	-0.07754743513322268	0.
0.03948069022185703	0.	0.22668006700167503	-0.07764269003739878	0.
0.03959901396877568	0.	0.22717420435510888	-0.07820920952234849	0.
0.03960558751027116	0.	0.22734840871021772	-0.07820923629557887	0.
0.03960065735414955	0.	0.22751088777219428	-0.07818925786562832	0.
0.03979950698438785	0.	0.22800335008375208	-0.07831567330993555	0.
0.03981101068200493	0.	0.2281859296482412	-0.07877810074866462	0.
0.03980279375513558	0.	0.22835510887772192	-0.07883334678342148	0.
0.03996877567789647	0.	0.22884422110552763	-0.07885569914164135	0.
0.039986852917009034	0.	0.22918760469011723	-0.07891715305447161	0.
0.04013311421528348	0.	0.22967839195979897	-0.0787947297537792	0.
0.040131470829909616	0.	0.22985594639865994	-0.07878049180520981	0.
0.04012982744453575	0.	0.23002847571189278	-0.07877043428054599	0.
0.040169268693508633	0.	0.23018425460636516	-0.07892350150749183	0.
0.04032703368940017	0.	0.23067504187604687	-0.07883954129095601	0.
0.04033853738701726	0.	0.2308509212730318	-0.07881727350157365	0.
0.040359901396877576	0.	0.2310184254606365	-0.07935712995645554	0.
0.040461791290057524	0.	0.23152596314907872	-0.07965697895218966	0.
0.040470008216926874	0.	0.2317035175879397	-0.07961754749719607	0.
0.04066721446179129	0.	0.23236348408710214	-0.07976268903291585	0.
0.04067871815940838	0.	0.23253768844221104	-0.07976998119441543	0.
0.040686935086277735	0.	0.2327035175879397	-0.07980808048488809	0.
0.04084634346754314	0.	0.23337688442211055	-0.0799051445636915	0.
0.040854560394412494	0.	0.23354941373534335	-0.0800286480995682	0.
0.04099424815119146	0.	0.23403182579564488	-0.08015800074549145	0.
0.04100410846343468	0.	0.23420770519262982	-0.08020130786431826	0.
0.04100739523418242	0.	0.2343835845896147	-0.0801975689841687	0.
0.04118323746918652	0.	0.23487437185929647	-0.0809292340052108	0.
0.04121610517666393	0.	0.2350502512562814	-0.08103642465240934	0.
0.041198027937551354	0.	0.23522110552763817	-0.08104820787662091	0.
0.04134921939194741	0.	0.23569179229480736	-0.08100010087223841	0.
0.04137058340180772	0.	0.23586432160804016	-0.08095854703921058	0.
0.041526705012325395	0.	0.23654103852596312	-0.0811074865671157	0.
0.04154642563681183	0.	0.2367185929648241	-0.0811066714225468	0.
0.041534921939194745	0.	0.23689614740368506	-0.08125320795707856	0.
0.04168775677896467	0.	0.23755108877721942	-0.08138045421370957	0.
0.041723911257189814	0.	0.23772696817420433	-0.08213077912169243	0.
0.041848808545603945	0.	0.23821943048576213	-0.08229511014223531	0.
0.04189153656532457	0.	0.23838860971524287	-0.08228080693923558	0.
0.0418898931799507	0.	0.23856616415410384	-0.08238312653736984	0.
0.04200821692686935	0.	0.23905527638190952	-0.08248806287287794	0.
0.04205587510271159	0.	0.2392227805695142	-0.08248575276743648	0.
0.04206409202958094	0.	0.23939865996649914	-0.08284937209354491	0.
0.042141331142152835	0.	0.2398978224455611	-0.08248702616212918	0.
0.04217748562037798	0.	0.2400653266331658	-0.08249548881406754	0.
0.042287592440427284	0.	0.2407252931323283	-0.08287254562567986	0.
0.042363188167625306	0.	0.24088107202680065	-0.0830193230804731	0.
0.04238126540673788	0.	0.2410485762144053	-0.08302978347919385	0.
0.04249301561216105	0.	0.24173534338358457	-0.0838541189122787	0.
0.042509449465899754	0.	0.24190954773869344	-0.0836603932338212	0.
0.04254724732949877	0.	0.24241541038525963	-0.08395986311792505	0.
0.04264092029580937	0.	0.24257286432160802	-0.08399977888753278	0.
0.042701725554642564	0.	0.2427403685092127	-0.08413647168337078	0.
0.042759244042728024	0.	0.24325628140703515	-0.08431763369484452	0.
0.04285784716516023	0.	0.24341708542713567	-0.08438536755530932	0.
0.04287756778964668	0.	0.24358458961474033	-0.08438604529851643	0.
0.0429202958093673	0.	0.2440938023450586	-0.08447649593762764	0.
0.0430304026294166	0.	0.24424958123953097	-0.08449446676498176	0.
0.04311257189811011	0.	0.24493969849246228	-0.08470482554586972	0.
0.043198027937551356	0.	0.24509882747068676	-0.0847009136221942	0.
0.04324897288414133	0.	0.2452613065326633	-0.08489485151048375	0.
0.04332128184059162	0.	0.24592294807370182	-0.0856107042224638	0.
0.04339687756778965	0.	0.2460770519262981	-0.08582443266752474	0.
0.043457682826622844	0.	0.24660134003350082	-0.08604362132035956	0.
0.04351355792933444	0.	0.24676716917922945	-0.08603915724529107	0.
0.04360558751027116	0.	0.24693132328308204	-0.08590235433613364	0.
0.04361380443714052	0.	0.24744891122278057	-0.08594304158227191	0.
0.043640098603122436	0.	0.24760971524288103	-0.08594303856062567	0.
0.04374198849630239	0.	0.24776716917922947	-0.08599052584812829	0.
0.04379293344289236	0.	0.2482897822445561	-0.08625674813668871	0.
0.043815940838126545	0.	0.24845896147403684	-0.08622228575256566	0.
0.04395727198027938	0.	0.24912227805695142	-0.08653077148894077	0.
0.04401972062448644	0.	0.249286432160804	-0.08676216094295769	0.
0.04409202958093673	0.	0.24944221105527636	-0.08676280941639226	0.
0.04417584223500411	0.	0.25013567839195977	-0.08706566497661375	0.
0.04424650780608053	0.	0.2502948073701842	-0.08709353204263617	0.
0.04438948233360723	0.	0.2507906197654941	-0.08757363495359798	0.
0.04435990139687757	0.	0.2509581239530988	-0.0875679101308602	0.
0.044397699260476584	0.	0.2511139028475712	-0.08756727524444864	0.
0.044609695973705836	0.	0.2516180904522613	-0.08808238344677256	0.
0.044571898110106825	0.	0.2517973199329983	-0.08807834288981205	0.
0.04459983566146262	0.	0.251964824120603	-0.08810589412587325	0.
0.04479704190632704	0.	0.2524623115577889	-0.08812546859889667	0.
0.044785538208709945	0.	0.25263819095477386	-0.08815043229587416	0.
0.044961380443714054	0.	0.25330318257956447	-0.08812423092461616	0.
0.04496302382908793	0.	0.2534824120603015	-0.08816490267227087	0.
0.044981101068200496	0.	0.25364991624790617	-0.0881571918422123	0.
0.045115858668857846	0.	0.25430653266331654	-0.0885345775667389	0.
0.04511421528348398	0.	0.2544790619765494	-0.08869145910113367	0.
0.04531963845521775	0.	0.2549748743718593	-0.08887595969117716	0.
0.04532128184059162	0.	0.25515577889447233	-0.08887595628493411	0.
0.04532128184059162	0.	0.2553283082077052	-0.08899224657500693	0.
0.04550205423171734	0.	0.2558073701842546	-0.0891528966392508	0.
0.04550369761709121	0.	0.2559798994974874	-0.08909874382832772	0.
0.04550862777321282	0.	0.25615242881072026	-0.08915618649626043	0.
0.04568282662284306	0.	0.25663484087102173	-0.08939396681085847	0.
0.0457304847986853	0.	0.25681072026800666	-0.08940052937784802	0.
0.04583730484798686	0.	0.2574773869346733	-0.0895334217960721	0.
0.04589153656532457	0.	0.2576499162479062	-0.0895142938753547	0.
0.0459227608874281	0.	0.2578291457286432	-0.08950634784080122	0.
0.04608381265406738	0.	0.25849916247906196	-0.09018845811986054	0.
0.04610353327855383	0.	0.2586750418760469	-0.09013423386656773	0.
0.04623007395234183	0.	0.25915577889447233	-0.09014455230255704	0.
0.046272801972062454	0.	0.259323283082077	-0.09019690282937125	0.
0.046302382908792114	0.	0.2594974874371859	-0.09021418814330018	0.
0.04638290879211175	0.	0.2599966499162479	-0.0906817745395504	0.
0.04641248972884141	0.	0.2601658291457286	-0.09068177603244366	0.
0.04644207066557108	0.	0.2603433835845896	-0.09067247348327193	0.
0.04657189811010682	0.	0.26083417085427135	-0.09089834816957569	0.
0.04673788003286771	0.	0.26166499162479057	-0.09124772952872681	0.
0.046810188989318	0.	0.2618257956448911	-0.09136325634094138	0.
0.04682990961380444	0.	0.2619983249581239	-0.09138986198367395	0.
0.04694823336072309	0.	0.26267169179229477	-0.0916265978811497	0.
0.04701725554642564	0.	0.2628408710217755	-0.09166792820656434	0.
0.04709285127362367	0.	0.263356783919598	-0.09207017217328299	0.
0.04716516023007396	0.	0.2635175879396985	-0.09206485399751659	0.
0.04718159408381266	0.	0.2636867671691792	-0.09228670355970382	0.
0.04724732949876746	0.	0.2641943048576214	-0.0926601106345028	0.
0.04734757600657354	0.	0.2643500837520938	-0.0926601731174589	0.
0.047337715694330325	0.	0.26451591289782245	-0.09295804199245543	0.
0.047405094494658996	0.	0.2650335008375209	-0.09302551600304972	0.
0.04760723089564503	0.	0.26587437185929647	-0.09336414636147206	0.
0.04766639276910436	0.	0.2660301507537688	-0.09323330011257648	0.
0.04771569433032047	0.	0.2661926298157454	-0.09333334137635176	0.
0.04787017255546426	0.	0.2668626465661641	-0.09399102409514459	0.
0.04795398520953164	0.	0.2670217755443886	-0.09398946881484416	0.
0.04800657354149548	0.	0.2675427135678392	-0.09426513859375152	0.
0.048039441248972886	0.	0.26770519262981574	-0.09426514464460792	0.
0.04811668036154479	0.	0.2678643216080402	-0.09428131439332389	0.
0.048177485620377984	0.	0.26838860971524287	-0.0944669825118361	0.
0.04821692686935087	0.	0.26855276381909543	-0.09446698824897423	0.
0.04831717337715695	0.	0.268713567839196	-0.0944658750459997	0.
0.04839769926047658	0.	0.2692244556113903	-0.09462058015772797	0.
0.04837633525061628	0.	0.26938860971524287	-0.0947857086060826	0.
0.04843385373870173	0.	0.2695443886097152	-0.09477715589401559	0.
0.04856861133935908	0.	0.2700603015075376	-0.09490542625074577	0.
0.048586688578471655	0.	0.2702294807370184	-0.09497060620377476	0.
0.04866392769104355	0.	0.27038860971524287	-0.0951422248759259	0.
0.04876746096959737	0.	0.2708978224455611	-0.09566320512448848	0.
0.04879704190632704	0.	0.2710653266331658	-0.09566327161571848	0.
0.048854560394412494	0.	0.2712227805695142	-0.09576896752322263	0.
0.04896959737058341	0.	0.27190284757118927	-0.09629593539479799	0.
0.049012325390304035	0.	0.27205862646566165	-0.0962368715892433	0.
0.04909942481511915	0.	0.27221273031825793	-0.09629864324928983	0.
0.04921117502054232	0.	0.2727252931323283	-0.09636005594500323	0.
0.04925718981101069	0.	0.27289447236180897	-0.09629367731121982	0.
0.04941166803615448	0.	0.27358123953098823	-0.09654896208795981	0.
0.04943303204601479	0.	0.2737487437185929	-0.09653921659857466	0.
0.04950862777321282	0.	0.2739045226130653	-0.0968828920753044	0.
0.0495924404272802	0.	0.2744137353433836	-0.09699281470208537	0.
0.04962859490550534	0.	0.2745795644891122	-0.09699281442740723	0.
0.04972226787181594	0.	0.2747353433835846	-0.09707335126476242	0.
0.04978142974527527	0.	0.27525293132328305	-0.09743501425218716	0.
0.04982580115036976	0.	0.2754237855946398	-0.09740659662562966	0.
0.04987017255546426	0.	0.2755829145728643	-0.09751721609314716	0.
0.05000986031224322	0.	0.27608040201005024	-0.0974742971020287	0.
0.05001807723911258	0.	0.276249581239531	-0.0974780878280852	0.
0.05007066557107642	0.	0.27641038525963146	-0.09765011574622574	0.
0.05020870994248152	0.	0.2769195979899497	-0.09773424172466624	0.
0.05022350041084634	0.	0.2770971524288107	-0.0977148938005451	0.
0.05042892358258012	0.	0.27774371859296476	-0.09786538440616503	0.
0.05041577649958916	0.	0.2779262981574539	-0.0979211527402778	0.
0.05043221035332786	0.	0.27809715242881067	-0.09807628294947132	0.
0.0506228430566968	0.	0.2785979899497487	-0.09819299149810232	0.
0.05061626951520132	0.	0.2787755443886097	-0.0981877149462622	0.
0.050667214461791295	0.	0.27894137353433834	-0.09845074499450829	0.
0.05083976992604766	0.	0.27942713567839195	-0.09853310485032868	0.
0.05081183237469187	0.	0.2796046901172529	-0.09872699211965441	0.
0.050815119145439604	0.	0.2797772194304857	-0.09869724001443649	0.
0.05099917830731307	0.	0.2802663316582914	-0.09935296075794071	0.
0.05101232539030403	0.	0.2804438860971524	-0.09922935234857057	0.
0.051005751848808546	0.	0.2806197654941373	-0.09932171268517558	0.
0.0511848808545604	0.	0.28109882747068676	-0.09947379534727609	0.
0.051239112571898116	0.	0.2812747068676717	-0.09947370031052083	0.
0.05133771569433032	0.	0.28194639865996646	-0.09977915944094114	0.
0.05139523418241578	0.	0.2821172529313233	-0.09977915974584736	0.
0.05136729663105999	0.	0.2822914572864321	-0.09978281500151051	0.
0.05153492193919474	0.	0.2827604690117253	-0.10018728830414585	0.
0.0516088742810189	0.	0.282929648241206	-0.10029705844616753	0.
0.051582580115036976	0.	0.283108877721943	-0.10030622105683223	0.
0.05179786359901397	0.	0.2836147403685092	-0.10062731539597324	0.
0.05183073130649138	0.	0.283787269681742	-0.1006446223640455	0.
0.051799506984387844	0.	0.283964824120603	-0.10108460435286241	0.
0.05192604765817584	0.	0.28444891122278054	-0.10117940546215722	0.
0.0519342645850452	0.	0.2846164154103852	-0.10119685838958016	0.
0.05198520953163517	0.	0.28479396984924615	-0.10111171146314449	0.
0.052124897288414136	0.	0.2852948073701842	-0.10136963867063019	0.
0.052167625308134756	0.	0.285463986599665	-0.10136933863236254	0.
0.05232867707477404	0.	0.2861239530988275	-0.10159944471639672	0.
0.05239112571898111	0.	0.28628810720268005	-0.10159944414066258	0.
0.05246014790468365	0.	0.286465661641541	-0.10168281723147105	0.
0.05253574363188168	0.	0.28697487437185926	-0.10172072482316619	0.
0.052566967953985216	0.	0.2871390284757119	-0.10175814842825018	0.
0.05261626951520132	0.	0.2873082077051926	-0.10175810060128822	0.
0.052706655710764175	0.	0.2877973199329983	-0.10206315090311166	0.
0.05279868529170091	0.	0.28795309882747067	-0.10206314741410091	0.
0.05282004930156122	0.	0.2881222780569514	-0.10216274273958785	0.
0.05294987674609696	0.	0.28864489112227804	-0.10281627015588472	0.
0.0530468364831553	0.	0.28880904522613066	-0.10287630374436905	0.
0.05301889893179951	0.	0.28897822445561133	-0.10287063348055787	0.
0.05308627773212819	0.	0.2894857621440536	-0.10285865208229561	0.
0.053161873459326214	0.	0.289644891122278	-0.10294544641871385	0.
0.053294987674609696	0.	0.2903299832495812	-0.1034512725260445	0.
0.05338208709942482	0.	0.2904874371859296	-0.10345168931176499	0.
0.053403451109285134	0.	0.2906499162479062	-0.10370394311465447	0.
0.053490550534100255	0.	0.2911641541038526	-0.10395399446720295	0.
0.053567789646672144	0.	0.2913199329983249	-0.10396085252106153	0.
0.05362366474938373	0.	0.29148241206030145	-0.10395103672519881	0.
0.053687756778964674	0.	0.29201005025125626	-0.10396228319899121	0.
0.05376499589153656	0.	0.2921691792294807	-0.10396500974613772	0.
0.05386195562859491	0.	0.2923283082077052	-0.10394380121455926	0.
0.05391125718981101	0.	0.2928341708542713	-0.10426066291724606	0.
0.05396548890714873	0.	0.29298994974874365	-0.10425737517259526	0.
0.05405751848808546	0.	0.2931474036850921	-0.10405160941600106	0.
0.054180772391125724	0.	0.29367504187604687	-0.10477042468707558	0.
0.054205423171733776	0.	0.29384254606365157	-0.10477042432518403	0.
0.05431059983566147	0.	0.2945159128978224	-0.10505016977160228	0.
0.054318816762530815	0.	0.29468006700167504	-0.10511029646404856	0.
0.05439934264585045	0.	0.2948358458961474	-0.1050816054120673	0.
0.05455382087099425	0.	0.29535510887772193	-0.10516065156356182	0.
0.054573541495480694	0.	0.29552428810720266	-0.10516065140477433	0.
0.05465406737880033	0.	0.2956817420435511	-0.10516095298768488	0.
0.05477239112571898	0.	0.2961859296482412	-0.10538452751128265	0.
0.05478882497945768	0.	0.29635343383584584	-0.10538452989028346	0.
0.05483483976992605	0.	0.2965125628140703	-0.10544972212520769	0.
0.05498931799506984	0.	0.2970301507537688	-0.10568835701875533	0.
0.05500575184880855	0.	0.29720435510887766	-0.10608327214501281	0.
0.05506491372226787	0.	0.2973651591289782	-0.1061107335421469	0.
0.05518816762530814	0.	0.2978559463986599	-0.1062861971223481	0.
0.055216105176663935	0.	0.2980284757118928	-0.10638124987581701	0.
0.05548397699260477	0.	0.29868341708542706	-0.10651405740163497	0.
0.05543467543138867	0.	0.29886599664991625	-0.10652327506553484	0.
0.05543467543138867	0.	0.29903517587939693	-0.10651216310563341	0.
0.055651602300739525	0.	0.29952763819095474	-0.10685561765856326	0.
0.055646672144617916	0.	0.2997051926298157	-0.10685561796056758	0.
0.05563352506162696	0.	0.2998726968174204	-0.106870640910459	0.
0.05585866885784717	0.	0.3003701842546063	-0.10745928641133051	0.
0.055881676253081346	0.	0.30054941373534333	-0.1074592575352684	0.
0.055880032867707485	0.	0.3007219430485762	-0.10749483962324502	0.
0.05599013968775678	0.	0.3011976549413735	-0.107822623783869	0.
0.05603615447822515	0.	0.3013701842546064	-0.10782271044165867	0.
0.05605587510271159	0.	0.30154438860971516	-0.10785852721183911	0.
0.056202136400986036	0.	0.30204187604690114	-0.10813706412443361	0.
0.056223500410846346	0.	0.30222110552763815	-0.10814614338396741	0.
0.056381265406737886	0.	0.3028726968174204	-0.10841481965362708	0.
0.05644207066557108	0.	0.3030452261306532	-0.10841351846571032	0.
0.05642563681183238	0.	0.3032194304857621	-0.1086541834436425	0.
0.056621199671322925	0.	0.3037051926298157	-0.1088928118703789	0.
0.05663763352506163	0.	0.30387604690117254	-0.10889281692524183	0.
0.05663763352506163	0.	0.30405527638190954	-0.1089852580535926	0.
0.05679704190632704	0.	0.30454606365159126	-0.10917642594669752	0.
0.05685291700903862	0.	0.30471524288107205	-0.10917647013945278	0.
0.05689728841413312	0.	0.304891122278057	-0.10918161877000424	0.
0.0570912078882498	0.	0.30539530988274705	-0.10956647840309075	0.
0.057117502054231724	0.	0.3055695142378559	-0.10953901138315136	0.
0.05714872637633525	0.	0.3057453936348408	-0.10963918753222747	0.
0.05729005751848809	0.	0.3062244556113903	-0.11018286882297802	0.
0.057329498767460976	0.	0.3063902847571189	-0.11017865636778441	0.
0.05750698438783895	0.	0.3070686767169179	-0.11043130873325151	0.
0.05755792933442893	0.	0.30723618090452254	-0.11042270263517616	0.
0.05763023829087922	0.	0.3074087102177554	-0.1104261921025636	0.
0.05769597370583402	0.	0.30790619765494137	-0.11058440463044288	0.
0.05776663927691044	0.	0.3080653266331658	-0.11065766480085908	0.
0.05780772391125719	0.	0.3082361809045226	-0.11066271373696683	0.
0.05787510271158587	0.	0.3087437185929648	-0.11109683503971457	0.
0.05797699260476582	0.	0.3089028475711893	-0.1110916590132524	0.
0.05801150369761709	0.	0.30907035175879394	-0.11097680789897295	0.
0.0581216105176664	0.	0.3095762144053601	-0.11126704553507014	0.
0.05822514379622022	0.	0.3097370184254606	-0.11126705210197005	0.
0.05826129827444536	0.	0.30990954773869345	-0.11125450222181119	0.
0.058312243221035336	0.	0.3104321608040201	-0.11158587668729779	0.
0.058400986031224324	0.	0.3105896147403685	-0.11158588475449849	0.
0.058530813475760064	0.	0.31126298157453935	-0.11187658467401973	0.
0.0586392769104355	0.	0.3114204355108877	-0.11200289659301044	0.
0.058683648315529996	0.	0.31158626465661643	-0.11209930136305113	0.
0.058718159408381265	0.	0.31211055276381905	-0.11230478144919638	0.
0.05880361544782251	0.	0.3122646566164154	-0.11246955007613967	0.
0.05886277732128184	0.	0.3124254606365159	-0.11246702936978879	0.
0.0589531635168447	0.	0.3129430485762144	-0.11268270283032665	0.
0.05904026294165982	0.	0.3131005025125628	-0.1126020107745674	0.
0.05910599835661463	0.	0.3132596314907872	-0.11262714424964729	0.
0.05922103533278555	0.	0.31393802345058625	-0.11279913735870928	0.
0.05932621199671323	0.	0.3140904522613065	-0.11281447983976867	0.
0.059365653245686115	0.	0.31425460636515906	-0.11276065188136204	0.
0.059452752670501235	0.	0.3147705192629815	-0.11303348291276122	0.
0.059580936729663116	0.	0.31509882747068674	-0.11332945993199416	0.
0.059682826622843056	0.	0.31562479061976545	-0.11387960664798069	0.
0.05975677896466722	0.	0.31578056951423783	-0.1138619478899949	0.
0.05980443714050945	0.	0.31594304857621436	-0.11403617942172366	0.
0.05990961380443715	0.	0.3164539363484087	-0.11382225881625002	0.
0.060004930156121614	0.	0.316609715242881	-0.1138210621440177	0.
0.060078882497945775	0.	0.3167721943048576	-0.11407360907999917	0.
0.06014790468364832	0.	0.3172981574539363	-0.11402059344610413	0.
0.06021857025472473	0.	0.3174572864321608	-0.11401211673858146	0.
0.0603861955628595	0.	0.3181356783919598	-0.11463152918676839	0.
0.060442070665571085	0.	0.31829815745393636	-0.11471363948305412	0.
0.06051766639276911	0.	0.3184572864321608	-0.11472762833875039	0.
0.06056696795398522	0.	0.3189748743718593	-0.11498341278973367	0.
0.06065406737880033	0.	0.319286432160804	-0.11498319168782449	0.
0.06070336894001644	0.	0.3197956448911222	-0.11528186337651529	0.
0.06072473294987675	0.	0.31996314907872697	-0.11538518339309911	0.
0.060810188989318	0.	0.32012395309882746	-0.11541138481021515	0.
0.060972884141331146	0.	0.32064824120603014	-0.11565937290141354	0.
0.06098438783894824	0.	0.32081742043551087	-0.11570470686840444	0.
0.06105012325390304	0.	0.32097487437185923	-0.11572570725413972	0.
0.061194741166803616	0.	0.32148073701842544	-0.11622542668085982	0.
0.06120953163516845	0.	0.32165326633165825	-0.11623216917456738	0.
0.06143138866064093	0.	0.32231825795644886	-0.1165913805444426	0.
0.061446179129005754	0.	0.3224941373534338	-0.116591375597851	0.
0.06147904683648316	0.	0.32265326633165825	-0.11679316729368039	0.
0.061658175842235007	0.	0.3231507537688442	-0.11694634050808887	0.
0.06171405094494659	0.	0.32348743718592965	-0.11699197567486258	0.
0.061873459326212	0.	0.3239932998324958	-0.11718702577070604	0.
0.061901396877567794	0.	0.3241658291457286	-0.11747479824993332	0.
0.06191947411668036	0.	0.32432663316582916	-0.11750057902698088	0.
0.062134757600657356	0.	0.3248056951423785	-0.11776730782753721	0.
0.06213640098603123	0.	0.3249865996649916	-0.11776710645056537	0.
0.06215940838126541	0.	0.32516080402010045	-0.11782319443397257	0.
0.062386195562859494	0.	0.32566331658291453	-0.11815001963247318	0.
0.06236318816762531	0.	0.32584254606365154	-0.11815638526650156	0.
0.06260147904683648	0.	0.3264924623115577	-0.11882469389203103	0.
0.06262119967132293	0.	0.3266700167504187	-0.11884232641569051	0.
0.0626392769104355	0.	0.3268475711892797	-0.1194751498377182	0.
0.06282333607230896	0.	0.32733668341708544	-0.1194791255389138	0.
0.0628709942481512	0.	0.3276850921273031	-0.11949432297956594	0.
0.06303861955628595	0.	0.3281658291457286	-0.11964144650235375	0.
0.06311914543960559	0.	0.3283400335008375	-0.11963787806632963	0.
0.06313557929334429	0.	0.32852093802345056	-0.11968602566557443	0.
0.06327526705012325	0.	0.3290134003350083	-0.12004261532187795	0.
0.06335414954806903	0.	0.329179229480737	-0.1199250541684979	0.
0.0633393590797042	0.	0.3293517587939698	-0.11978056050518751	0.
0.06352013147082991	0.	0.3298291457286432	-0.1203478176863193	0.
0.06356450287592441	0.	0.32999999999999996	-0.12043176121104607	0.
0.06370419063270337	0.	0.3306867671691792	-0.12058480794710161	0.
0.06371569433032047	0.	0.3308592964824121	-0.12049499191827578	0.
0.06375349219391947	0.	0.33103182579564483	-0.12055282315540868	0.
0.06392111750205424	0.	0.3315159128978224	-0.1205349521291337	0.
0.06403122432210354	0.	0.3318609715242881	-0.12061778877183667	0.
0.0641824157764996	0.	0.3323685092127303	-0.12100556812298273	0.
0.06423007395234183	0.	0.33253098827470684	-0.12095744281914653	0.
0.06427280197206245	0.	0.33270016750418757	-0.1210851109629157	0.
0.06437304847986854	0.	0.3331943048576214	-0.12145696102194241	0.
0.06445850451930978	0.	0.333358458961474	-0.12145696465677894	0.
0.06452752670501233	0.	0.3335343383584589	-0.1219138472685348	0.
0.0646392769104355	0.	0.3340435510887772	-0.12216038514906334	0.
0.06470172555464257	0.	0.3342060301507538	-0.12216039219195335	0.
0.06486606409202958	0.	0.3348710217755444	-0.12229249144847076	0.
0.06496138044371405	0.	0.3350268006700167	-0.12229076492986467	0.
0.06500410846343467	0.	0.3351943048576214	-0.12229266157622107	0.
0.06510435497124076	0.	0.3357185929648241	-0.12247767227175675	0.
0.06523253903040263	0.	0.3360402010050251	-0.12246845774180909	0.
0.06536400986031224	0.	0.3365577889447236	-0.1229375442712421	0.
0.06545768282662284	0.	0.336715242881072	-0.12297069275488469	0.
0.0654987674609696	0.	0.3368810720268006	-0.12295529852854198	0.
0.06557271980279376	0.	0.3374020100502512	-0.12305354890030228	0.
0.06563845521774857	0.	0.33755946398659964	-0.12319859572747663	0.
0.0656861133935908	0.	0.33772194304857617	-0.123215285817332	0.
0.06580115036976171	0.	0.33823115577889445	-0.12342668022741088	0.
0.0658405916187346	0.	0.3383886097152428	-0.12356806036307941	0.
0.06608874281018899	0.	0.3390804020100502	-0.12372067197924373	0.
0.06611339359079704	0.	0.33924120603015073	-0.12371924822914558	0.
0.06619391947411668	0.	0.33939865996649915	-0.12378348195583755	0.
0.0662974527526705	0.	0.3399045226130653	-0.12394242716340076	0.
0.06643878389482334	0.	0.3402194304857621	-0.12412652487867182	0.
0.06656039441248973	0.	0.34073869346733665	-0.12434386128810031	0.
0.06658833196384552	0.	0.3409078726968174	-0.12434386283724627	0.
0.06669843878389484	0.	0.34106700167504184	-0.12463846485024041	0.
0.06685127362366475	0.	0.34158123953098823	-0.12471112036824833	0.
0.06686442070665571	0.	0.34175041876046897	-0.12471112061602736	0.
0.06696795398520954	0.	0.3419078726968174	-0.12483645500608345	0.
0.06710599835661463	0.	0.3424237855946398	-0.12515505982574746	0.
0.06712571898110108	0.	0.3425946398659966	-0.12515428498167677	0.
0.06737387017255547	0.	0.343251256281407	-0.125333549786643	0.
0.06737880032867707	0.	0.3434254606365159	-0.12539192387522052	0.
0.06741824157764997	0.	0.34358793969849244	-0.12541617642722713	0.
0.06759079704190633	0.	0.3440938023450586	-0.1254653597902859	0.
0.06763845521774857	0.	0.34443216080402006	-0.1255289593829521	0.
0.06784880854560395	0.	0.34492127303182574	-0.1259156448475121	0.
0.06784223500410846	0.	0.34509715242881067	-0.12587884327822205	0.
0.06787181594083813	0.	0.3452613065326633	-0.1258800586648231	0.
0.06807230895645029	0.	0.3457537688442211	-0.12625039997737525	0.
0.06807723911257191	0.	0.34593132328308207	-0.12626132932809506	0.
0.06808381265406738	0.	0.3461021775544388	-0.12627424631607653	0.
0.06825965488907149	0.	0.3465929648241206	-0.12666087012904456	0.
0.06833689400164339	0.	0.34676884422110554	-0.12683322261170757	0.
0.06849794576828266	0.	0.34743886097152427	-0.12693665572788645	0.
0.06855546425636812	0.	0.34761306532663316	-0.12695833175105542	0.
0.06856532456861135	0.	0.3477839195979899	-0.1269322767696474	0.
0.06873459326211998	0.	0.34826298157453933	-0.12734286123935726	0.
0.0688216926869351	0.	0.3486180904522613	-0.127572389054918	0.
0.06903697617091208	0.	0.349110552763819	-0.12760511923095075	0.
0.06907148726376336	0.	0.3492847571189279	-0.12770205008887447	0.
0.0691027115858669	0.	0.3494589614740368	-0.12769668578237298	0.
0.06929334428923582	0.	0.3499430485762144	-0.12794561167238608	0.
0.06933278553820871	0.	0.3501122278056951	-0.127980619849185	0.
0.0693722267871816	0.	0.35028978224455604	-0.1279797235334606	0.
0.06955299917830732	0.	0.3507738693467336	-0.12800713161697777	0.
0.06959737058340182	0.	0.35094137353433835	-0.12866948489310176	0.
0.06984880854560395	0.	0.35161474036850915	-0.12880865829450355	0.
0.06990304026294165	0.	0.351787269681742	-0.1290844649672951	0.
0.06993426458504519	0.	0.351966499162479	-0.12908451559657594	0.
0.07006244864420708	0.	0.35246566164154103	-0.1292823507278288	0.
0.07015447822514381	0.	0.35280569514237853	-0.1293751233768544	0.
0.07035661462612984	0.	0.35329648241206024	-0.12941206549420842	0.
0.07038455217748563	0.	0.35346063651591286	-0.12942778851090003	0.
0.07045357436318817	0.	0.35363316582914567	-0.12942798426288438	0.
0.07052588331963847	0.	0.35414572864321603	-0.12984261572452924	0.
0.07060312243221036	0.	0.3543065326633166	-0.12984808837090334	0.
0.07067543138866064	0.	0.35447571189279725	-0.12984808402516526	0.
0.07074774034511093	0.	0.35497487437185926	-0.1300240649355227	0.
0.07082333607230895	0.	0.3551340033500837	-0.13003836132020935	0.
0.07105012325390304	0.	0.35596817420435506	-0.13059972773809544	0.
0.07108792111750206	0.	0.3561340033500837	-0.1307039301111125	0.
0.07116023007395235	0.	0.3563082077051926	-0.1307404275372746	0.
0.07140345110928513	0.	0.3569798994974874	-0.13112445441302645	0.
0.07147411668036155	0.	0.35715745393634835	-0.13125059029358963	0.
0.07159079704190634	0.	0.3576582914572864	-0.13177253502095146	0.
0.07165160230073954	0.	0.3578207705192629	-0.13177342294048808	0.
0.07183894823336073	0.	0.3584874371859296	-0.13182887819283826	0.
0.0719342645850452	0.	0.3586515912897822	-0.13181594282162895	0.
0.07198027937551356	0.	0.3588257956448911	-0.13181607549301425	0.
0.07210846343467545	0.	0.3593366834170854	-0.13237208042512771	0.
0.07218405916187347	0.	0.3596616415410385	-0.13244558651222285	0.
0.07235990139687758	0.	0.36017252931323285	-0.13266275906366504	0.
0.0724470008216927	0.	0.36033333333333334	-0.1326501426124971	0.
0.0725012325390304	0.	0.360502512562814	-0.1328119119794099	0.
0.07265899753492194	0.	0.36115912897822444	-0.1332512795802972	0.
0.0727444535743632	0.	0.361321608040201	-0.1333641659825927	0.
0.07290550534100247	0.	0.36184087102177553	-0.13359982305635276	0.
0.07300575184880856	0.	0.362001675041876	-0.1336111375194017	0.
0.07318488085456039	0.	0.36269514237855943	-0.13354513152075584	0.
0.07326376335250617	0.	0.36285092127303176	-0.133591572899228	0.
0.07331306491372228	0.	0.3630117252931323	-0.13359218672879977	0.
0.07344289235825802	0.	0.3635259631490787	-0.133946858714971	0.
0.07359572719802794	0.	0.3638475711892797	-0.13396697988105669	0.
0.07373705834018078	0.	0.3643701842546063	-0.13441916971833126	0.
0.07377814297452753	0.	0.3645293132328308	-0.13441910788400385	0.
0.07385045193097782	0.	0.36468509212730316	-0.13442069852479635	0.
0.07404272801972062	0.	0.36536683417085425	-0.1350079693749867	0.
0.07412325390304027	0.	0.36552763819095474	-0.13500069711759113	0.
0.07428594905505341	0.	0.36604187604690114	-0.13508082287570558	0.
0.07431717337715694	0.	0.3662026800670017	-0.1350393562573391	0.
0.07457518488085456	0.	0.36686264656616413	-0.13527344047216103	0.
0.07460969597370584	0.	0.367038525963149	-0.13527343797720529	0.
0.07468529170090386	0.	0.3672010050251256	-0.13538224287555733	0.
0.07484141331142154	0.	0.367715242881072	-0.13554091304709495	0.
0.07487756778964669	0.	0.3680435510887772	-0.1356382820580958	0.
0.07509778142974528	0.	0.36854438860971517	-0.13610019262502118	0.
0.07513393590797043	0.	0.3687202680067001	-0.13611007604829461	0.
0.07517666392769104	0.	0.3688844221105527	-0.13614008143001877	0.
0.0753837304847987	0.	0.3695628140703517	-0.13643704806498597	0.
0.07541331142152835	0.	0.3697252931323283	-0.13651822338573646	0.
0.0756368118323747	0.	0.37021608040201004	-0.13663405836237505	0.
0.07564667214461793	0.	0.37039530988274705	-0.1366499744250628	0.
0.07586852917009039	0.	0.3710586264656616	-0.1371262197463727	0.
0.07590139687756779	0.	0.37122948073701845	-0.1371101247355567	0.
0.07592769104354971	0.	0.371393634840871	-0.13714405046133488	0.
0.07617748562037797	0.	0.3718760469011725	-0.13747490656895847	0.
0.0762645850451931	0.	0.37223450586264656	-0.13753211296722156	0.
0.07641084634346755	0.	0.3727319932998324	-0.13759620304148634	0.
0.0764847986852917	0.	0.37290787269681736	-0.1376169059082512	0.
0.07649137222678717	0.	0.3730787269681742	-0.13760895174543286	0.
0.07672801972062449	0.	0.37373534338358455	-0.13796314505306678	0.
0.07675595727198029	0.	0.3739145728643216	-0.13794113316896342	0.
0.07692193919474116	0.	0.37440201005025125	-0.13843994483813157	0.
0.07699096138044371	0.	0.37457286432160797	-0.13843998647483632	0.
0.07723582580115038	0.	0.37523953098827467	-0.1388288252901444	0.
0.07730320460147905	0.	0.37541541038525955	-0.13886172110412862	0.
0.0773508627773213	0.	0.3755963149078727	-0.13889839864383632	0.
0.07752999178307313	0.	0.37608375209380235	-0.1393133740712754	0.
0.07764009860312245	0.	0.3764221105527638	-0.13943224913105384	0.
0.07777485620377979	0.	0.3768994974874372	-0.13959434772255275	0.
0.07785373870172556	0.	0.3770653266331658	-0.13964228993785463	0.
0.07796548890714873	0.	0.37724288107202675	-0.13971448486991886	0.
0.07809202958093674	0.	0.37791792294807364	-0.13983596525328043	0.
0.0781544782251438	0.	0.37808877721943046	-0.13997958163280672	0.
0.07825636811832375	0.	0.37859128978224454	-0.1406815367534362	0.
0.07832046014790468	0.	0.37875711892797315	-0.14068153545813056	0.
0.07846672144617914	0.	0.3794321608040201	-0.14104114769377707	0.
0.07853081347576008	0.	0.3795929648241206	-0.14105306346223742	0.
0.07860969597370585	0.	0.3797604690117253	-0.14105393993953036	0.
0.07875595727198029	0.	0.3802629815745393	-0.1415270558278541	0.
0.07897617091207888	0.	0.3805946398659966	-0.14159770478862777	0.
0.07907313064913724	0.	0.3811155778894472	-0.14171971632205094	0.
0.07918652423993428	0.	0.38127303182579564	-0.14177574469720167	0.
0.0792292522596549	0.	0.38143886097152424	-0.14169940663484115	0.
0.07948562037797864	0.	0.38209882747068674	-0.14210182684229064	0.
0.07955299917830731	0.	0.38226298157453936	-0.142348224130818	0.
0.07967625308134758	0.	0.382787269681742	-0.14251863095888556	0.
0.07975677896466722	0.	0.3829447236180904	-0.14251718578290914	0.
0.07999178307313065	0.	0.38362479061976545	-0.1430552511532087	0.
0.0800772391125719	0.	0.3837839195979899	-0.1430485945021086	0.
0.08016433853738703	0.	0.38394974874371857	-0.1430481052373808	0.
0.08025636811832376	0.	0.3844723618090452	-0.1431905935586753	0.
0.08046179129005752	0.	0.3847839195979899	-0.1432461636350881	0.
0.08059983566146262	0.	0.3853031825795645	-0.14356082969123277	0.
0.08063763352506162	0.	0.385465661641541	-0.14377974593008958	0.
0.08074116680361546	0.	0.3856264656616415	-0.143779798561743	0.
0.0809153656532457	0.	0.3863082077051926	-0.1438469787948626	0.
0.08101068200493015	0.	0.38646398659966497	-0.14383433695525408	0.
0.08114379622021364	0.	0.3869698492462311	-0.1441704310462516	0.
0.08118323746918654	0.	0.3871356783919597	-0.14408892020251582	0.
0.08149876746096961	0.	0.3878073701842546	-0.1446310941184221	0.
0.081531635168447	0.	0.3879782244556113	-0.14462863613632598	0.
0.08157929334428925	0.	0.3881373534338358	-0.14461835895426245	0.
0.08181265406737881	0.	0.38864824120603014	-0.1446489850754426	0.
0.0818849630238291	0.	0.38898492462311557	-0.14485227830431427	0.
0.08208709942481512	0.	0.38949246231155776	-0.14494617127308923	0.
0.08210188989317996	0.	0.3896616415410385	-0.14519954180021866	0.
0.08217419884963025	0.	0.3898174204355108	-0.14519954624851908	0.
0.08246672144617913	0.	0.3904941373534338	-0.14575723203276897	0.
0.08250944946589975	0.	0.3906616415410385	-0.14574244238675887	0.
0.08270665571076419	0.	0.39116080402010045	-0.14574099889786632	0.
0.08271322925225966	0.	0.39133500837520935	-0.14583700489091872	0.
0.08300739523418242	0.	0.3919899497487437	-0.1462916371634548	0.
0.08306162695152013	0.	0.3921641541038525	-0.1462863971759231	0.
0.08308134757600659	0.	0.3923333333333333	-0.14629975756676994	0.
0.08328348397699262	0.	0.39282077051926295	-0.14683429266750614	0.
0.08339523418241579	0.	0.39316750418760466	-0.1468429668189574	0.
0.0836253081347576	0.	0.3936582914572864	-0.14692233255851966	0.
0.08365981922760887	0.	0.39383752093802343	-0.14690732467732398	0.
0.08368447000821694	0.	0.39401675041876044	-0.14691714603534625	0.
0.08396220213640099	0.	0.394680067001675	-0.14707208913366618	0.
0.08397206244864422	0.	0.39485092127303184	-0.147173826441864	0.
0.08413968775677898	0.	0.39533500837520935	-0.14729964920025393	0.
0.0842366474938373	0.	0.39551088777219423	-0.14742850020088286	0.
0.08433689400164339	0.	0.39617755443886093	-0.1477109489098131	0.
0.08440262941659821	0.	0.3963484087102177	-0.14781851175943753	0.
0.08443385373870174	0.	0.3965259631490787	-0.14782449793289087	0.
0.08469679539852096	0.	0.39701005025125624	-0.14833573502674555	0.
0.08482333607230896	0.	0.39735845896147404	-0.14840409434119703	0.
0.0848381265406738	0.	0.39753098827470684	-0.14861819976795757	0.
0.08506984387838949	0.	0.3980083752093802	-0.14860612778086815	0.
0.0851799506984388	0.	0.398180904522613	-0.14865506189721056	0.
0.08523253903040263	0.	0.3983551088777219	-0.14867923656150783	0.
0.08544782251437961	0.	0.3988525963149078	-0.14877437558582784	0.
0.0855480690221857	0.	0.3990301507537688	-0.14880694666530506	0.
0.08559079704190632	0.	0.3992093802345058	-0.1488096522074811	0.
0.08576499589153656	0.	0.39969681742043545	-0.14929705824175316	0.
0.08584716516023008	0.	0.4000402010050251	-0.14929655231197447	0.
0.08611503697617091	0.	0.4005259631490787	-0.14932018501400998	0.
0.08619391947411668	0.	0.4007018425460636	-0.1493200472521247	0.
0.08620542317173377	0.	0.4008810720268006	-0.149320085471731	0.
0.08646672144617913	0.	0.40153768844221105	-0.14963806445216393	0.
0.08650451930977815	0.	0.40171356783919593	-0.14964009294925246	0.
0.08670994248151193	0.	0.4022043551088777	-0.14972874517290213	0.
0.08675431388660641	0.	0.40237353433835843	-0.1498678826622903	0.
0.08684141331142153	0.	0.403036850921273	-0.1501032306649207	0.
0.08691700903861956	0.	0.4031959798994974	-0.15017327939607908	0.
0.08701068200493016	0.	0.4033668341708542	-0.15017553509291381	0.
0.0871733771569433	0.	0.4038760469011725	-0.15073061367596163	0.
0.08732949876746098	0.	0.4042227805695142	-0.15101724289648197	0.
0.08745110928512737	0.	0.40472529313232825	-0.15107949144096627	0.
0.08755299917830732	0.	0.4048860971524288	-0.1509819748484997	0.
0.08760558751027116	0.	0.4050552763819095	-0.15097913666144785	0.
0.08785866885784717	0.	0.4057252931323283	-0.15181585135246886	0.
0.08788331963845522	0.	0.40589614740368507	-0.1517785041617098	0.
0.08796548890714873	0.	0.40640703517587934	-0.15245184683550672	0.
0.088088742810189	0.	0.4065628140703517	-0.15268456677635356	0.
0.08830073952341824	0.	0.40724623115577885	-0.15299151594659774	0.
0.08839769926047658	0.	0.4074053601340033	-0.15299151013156093	0.
0.08848808545603945	0.	0.40757118927973196	-0.15319439702946516	0.
0.08854724732949877	0.	0.4080787269681742	-0.1534437220130373	0.
0.08875267050123255	0.	0.4083869346733668	-0.15355128853850564	0.
0.08890386195562859	0.	0.40891122278056946	-0.1537400793499973	0.
0.08902054231717338	0.	0.4090753768844221	-0.15374008040901369	0.
0.08910435497124075	0.	0.4092412060301507	-0.15387279466622894	0.
0.08925718981101069	0.	0.4099195979899497	-0.15436111483601547	0.
0.0893837304847987	0.	0.4100770519262981	-0.15440707752265537	0.
0.08958586688578472	0.	0.41059798994974867	-0.15433401299196572	0.
0.08961051766639277	0.	0.41076046901172525	-0.15433402767547474	0.
0.08992440427280197	0.	0.41143551088777214	-0.15519570502650318	0.
0.08998027937551356	0.	0.41159798994974867	-0.15519570957810766	0.
0.0900608052588332	0.	0.41175544388609714	-0.15519774522603638	0.
0.09026129827444536	0.	0.4122730318257956	-0.1555647162619304	0.
0.09038948233360725	0.	0.4126013400335008	-0.15555269977602162	0.
0.09054889071487264	0.	0.413107202680067	-0.1557237379456237	0.
0.09058011503697617	0.	0.4132730318257956	-0.15572269379582987	0.
0.0906787181594084	0.	0.41342546063651586	-0.15581772585410214	0.
0.0909926047658176	0.	0.41410720268006695	-0.15623585542162804	0.
0.0910534100246508	0.	0.4142713567839196	-0.15660207225275408	0.
0.09129170090386196	0.	0.4147805695142378	-0.1569288354434965	0.
0.09131963845521775	0.	0.4149547738693467	-0.15693242679682917	0.
0.09161873459326213	0.	0.41561641541038524	-0.15707760573077348	0.
0.09164338537387018	0.	0.41579564489112225	-0.157077609134195	0.
0.09167789646672145	0.	0.4159631490787269	-0.15708126591172095	0.
0.09191618734593263	0.	0.4164539363484087	-0.1574194321544633	0.
0.091962202136401	0.	0.4167922948073702	-0.15746235734520067	0.
0.09225636811832376	0.	0.41728643216080397	-0.15779701312708036	0.
0.0922760887428102	0.	0.41746901172529305	-0.15779701064501445	0.
0.09232867707477403	0.	0.4176415410385259	-0.15779628174431443	0.
0.09264092029580938	0.	0.41829313232830817	-0.15784487073586287	0.
0.0926507806080526	0.	0.4184623115577889	-0.15783529530867038	0.
0.09293344289235826	0.	0.41894639865996647	-0.15833474613136547	0.
0.09304847986852917	0.	0.4191222780569514	-0.15840706800989574	0.
0.09329334428923583	0.	0.41979564489112225	-0.15842558196599282	0.
0.09335743631881677	0.	0.41996817420435506	-0.15850943019543914	0.
0.09335086277732128	0.	0.42014405360134	-0.15851027274289017	0.
0.0936532456861134	0.	0.4206298157453936	-0.1585440587527316	0.
0.0937518488085456	0.	0.4209865996649916	-0.15854591288053896	0.
0.09397370583401808	0.	0.42146733668341707	-0.15949383472035308	0.
0.0940608052588332	0.	0.4216365159128978	-0.15950235983518993	0.
0.09410188989317995	0.	0.42181239530988274	-0.15940255255509123	0.
0.09439605587510272	0.	0.42247738693467335	-0.15981754445820562	0.
0.09446343467543139	0.	0.42265661641541036	-0.15982365104879487	0.
0.09461462612982745	0.	0.42314907872696816	-0.1597625637175068	0.
0.09464749383730485	0.	0.42331490787269677	-0.15965491618054883	0.
0.09494494658997536	0.	0.4239698492462311	-0.1598136431742522	0.
0.095063270336894	0.	0.4241356783919598	-0.15996369123595638	0.
0.09513557929334429	0.	0.4243149078726968	-0.1599634751615033	0.
0.09528184059161875	0.	0.4248207705192629	-0.16075716593491435	0.
0.09544946589975349	0.	0.4251557788944723	-0.1607903205842293	0.
0.09565653245686115	0.	0.42566164154103847	-0.1608406517795278	0.
0.09574527526705014	0.	0.4258257956448911	-0.1608873428832095	0.
0.09580279375513559	0.	0.426	-0.16098454508175905	0.
0.09602465078060805	0.	0.42665996649916244	-0.16113959819362855	0.
0.09610188989317996	0.	0.4268257956448911	-0.1612694446182632	0.
0.0962810188989318	0.	0.4273400335008375	-0.1614616523922556	0.
0.09638783894823336	0.	0.427500837520938	-0.16166605923571017	0.
0.096557107641742	0.	0.42818090452261304	-0.16188529508621421	0.
0.09665242399342647	0.	0.42833835845896145	-0.1623600904309484	0.
0.09671980279375514	0.	0.4285025125628141	-0.1623251433905267	0.
0.09689235825801151	0.	0.4290150753768844	-0.16218803726897857	0.
0.09709778142974529	0.	0.42933165829145725	-0.16244076827038975	0.
0.09728512736236648	0.	0.429857621440536	-0.16260987410847808	0.
0.09736072308956452	0.	0.4300184254606365	-0.162616030038417	0.
0.09746096959737059	0.	0.43017922948073695	-0.16261587673490302	0.
0.0976861133935908	0.	0.4308509212730318	-0.1633086118086952	0.
0.09782744453574363	0.	0.4310117252931323	-0.1633756388370662	0.
0.0979342645850452	0.	0.4315343383584589	-0.16379991790530457	0.
0.0979950698438784	0.	0.43169011725293127	-0.16386321282400448	0.
0.09831224322103535	0.	0.4323768844221105	-0.16407024037001375	0.
0.09837633525061627	0.	0.4325427135678392	-0.16424571358375448	0.
0.09848151191454398	0.	0.4327018425460636	-0.1642524203513224	0.
0.0986064092029581	0.	0.43321608040201	-0.16481518486962385	0.
0.09873623664749384	0.	0.43353433835845895	-0.16485103453713593	0.
0.09900575184880855	0.	0.4340418760469011	-0.16509705693707094	0.
0.0990139687756779	0.	0.4342127303182579	-0.1651562651730355	0.
0.09907477403451109	0.	0.43437018425460633	-0.16517680235052914	0.
0.09936236647493837	0.	0.4350452261306532	-0.16553431511188132	0.
0.09939852095316352	0.	0.43520268006700163	-0.16553400501202928	0.
0.09974691865242401	0.	0.4357118927973199	-0.16558136007310892	0.
0.09977814297452754	0.	0.43589112227805693	-0.16579300986635803	0.
0.10009038619556286	0.	0.43655611390284754	-0.16605079712077075	0.
0.1001216105176664	0.	0.43673031825795644	-0.16613371372515923	0.
0.10017584223500411	0.	0.436894472361809	-0.1661337165214612	0.
0.1004963023829088	0.	0.4373852596314907	-0.1662749833115029	0.
0.10059819227608875	0.	0.4377319932998325	-0.1665262063857051	0.
0.1008874281018899	0.	0.43822613065326627	-0.16664054860493113	0.
0.10091043549712407	0.	0.43840368509212724	-0.16669179191377095	0.
0.10092851273623665	0.	0.438571189279732	-0.16665729156270928	0.
0.10132621199671324	0.	0.43923450586264656	-0.16691143436454747	0.
0.10134264585045193	0.	0.4394087102177554	-0.16691143755927348	0.
0.10136565324568612	0.	0.43956783919597986	-0.16696756986057754	0.
0.10163516844700082	0.	0.4400586264656616	-0.1673427068500437	0.
0.10170419063270338	0.	0.44039698492462304	-0.1676171850213124	0.
0.1020608052588332	0.	0.4409011725293132	-0.16764848054665593	0.
0.10208052588331964	0.	0.4410837520938023	-0.16764848386007702	0.
0.10214133114215285	0.	0.441252931323283	-0.1676410644026051	0.
0.10244207066557108	0.	0.44192127303182577	-0.16801430091274164	0.
0.1024963023829088	0.	0.4420837520938023	-0.168215333228464	0.
0.1027822514379622	0.	0.44257788944723614	-0.1683591535013456	0.
0.10285949055053412	0.	0.44275711892797315	-0.16835915393369963	0.
0.10290057518488085	0.	0.442929648241206	-0.1683212372866604	0.
0.1031470829909614	0.	0.4434137353433836	-0.16894107842803416	0.
0.10321117502054232	0.	0.44358961474036845	-0.1689410573685551	0.
0.1032506162695152	0.	0.4437621440536013	-0.16894053787226873	0.
0.10353492193919474	0.	0.444251256281407	-0.16902834658261082	0.
0.10362366474938374	0.	0.4446013400335008	-0.16902044632905155	0.
0.10386524239934265	0.	0.4450737018425461	-0.16900694521139725	0.
0.10396548890714873	0.	0.44524790619765486	-0.16918309501924014	0.
0.10399671322925226	0.	0.44542546063651584	-0.1692136056394077	0.
0.10431717337715694	0.	0.44609882747068674	-0.1695484764192727	0.
0.10433360723089564	0.	0.44627805695142375	-0.16954846438737123	0.
0.10456368118323749	0.	0.44676381909547735	-0.17010077137933896	0.
0.1046672144617913	0.	0.4469329983249581	-0.1700952943441281	0.
0.10473130649137223	0.	0.44711055276381906	-0.1701835767477879	0.
0.10494823336072309	0.	0.44759966499162473	-0.17024905985433328	0.
0.10503368940016435	0.	0.4477705192629815	-0.17022526995250892	0.
0.10508956450287593	0.	0.44794974874371857	-0.1703741035222211	0.
0.10527691043549714	0.	0.44843886097152424	-0.17096989019715647	0.
0.10547576006573542	0.	0.4487788944723618	-0.17109814013606492	0.
0.10564502875924404	0.	0.44928140703517583	-0.17133387279799883	0.
0.10572555464256368	0.	0.44945058626465656	-0.17133386522447447	0.
0.10580443714050945	0.	0.44962479061976546	-0.17147382834492134	0.
0.10606244864420707	0.	0.4502646566164154	-0.17171325885435948	0.
0.10614133114215285	0.	0.45043216080402004	-0.17198287111859684	0.
0.10642728019720625	0.	0.4509514237855946	-0.17194474327466827	0.
0.10651602300739524	0.	0.4511189279731993	-0.17197014892380758	0.
0.10655382087099424	0.	0.4512914572864321	-0.17197032363830253	0.
0.1067658175842235	0.	0.45179564489112223	-0.17258259703642065	0.
0.10684141331142152	0.	0.4519514237855946	-0.17258448409064078	0.
0.10693179950698439	0.	0.45211892797319925	-0.17264379632683707	0.
0.10717173377156944	0.	0.4526365159128978	-0.17309434136729537	0.
0.10736894001643386	0.	0.452964824120603	-0.1732346042785984	0.
0.10754642563681184	0.	0.4534757118927973	-0.17321075096217387	0.
0.10762859490550535	0.	0.45363149078726966	-0.1731265046013845	0.
0.107746918652424	0.	0.45379564489112223	-0.17329724598373716	0.
0.10806737880032868	0.	0.45447906197654936	-0.1733034388881928	0.
0.10815776499589155	0.	0.4546415410385259	-0.17338327270213524	0.
0.10831388660640921	0.	0.4551474036850921	-0.17391429205298278	0.
0.10842070665571078	0.	0.45529983249581235	-0.17404529392132975	0.
0.10855382087099426	0.	0.45545561139028473	-0.17404529953321005	0.
0.10877896466721447	0.	0.4559832495812395	-0.17421325568882126	0.
0.10886113393590797	0.	0.4561474036850921	-0.17422984546653314	0.
0.10896302382908793	0.	0.45630820770519254	-0.17448175358579346	0.
0.10918652423993427	0.	0.4568291457286432	-0.1744375310932079	0.
0.1093278553820871	0.	0.45714740368509205	-0.17453615640564413	0.
0.10954642563681183	0.	0.45767001675041874	-0.17514655490977263	0.
0.1095875102711586	0.	0.45783584589614734	-0.17525016144823458	0.
0.10967953985209533	0.	0.45799329983249576	-0.17525016439493676	0.
0.10993919474116681	0.	0.4586616415410385	-0.17561927307891784	0.
0.11000657354149548	0.	0.45882077051926295	-0.17562619819627612	0.
0.1103253903040263	0.	0.4593417085427135	-0.1756040117835645	0.
0.11036154478225144	0.	0.4595159128978224	-0.1760886203138215	0.
0.11042892358258012	0.	0.4596767169179229	-0.176088619419126	0.
0.11064256368118323	0.	0.46017420435510886	-0.1762187795010793	0.
0.11065899753492195	0.	0.46034003350083746	-0.1763053534872258	0.
0.1107165160230074	0.	0.4604958123953098	-0.17645626964383465	0.
0.11108299096138045	0.	0.46099999999999997	-0.17669277297264202	0.
0.11121939194741166	0.	0.46134505862646563	-0.17670861280315778	0.
0.11149055053410026	0.	0.4618442211055276	-0.177117222226903	0.
0.11152341824157766	0.	0.4620201005025125	-0.17717522237677988	0.
0.11155628594905506	0.	0.4621859296482412	-0.17726546455327122	0.
0.111962202136401	0.	0.46286097152428807	-0.17758313378487284	0.
0.1119835661462613	0.	0.4630301507537688	-0.1775831318694688	0.
0.11226951520131472	0.	0.46351423785594636	-0.17782586185617358	0.
0.11235990139687758	0.	0.46368844221105526	-0.17806559118012402	0.
0.11241577649958916	0.	0.46385762144053594	-0.17806556009636315	0.
0.11269843878389484	0.	0.46435175879396984	-0.17820969197306843	0.
0.11276910435497126	0.	0.4645343383584589	-0.17872545412798746	0.
0.11278718159408382	0.	0.46471021775544386	-0.17872545080755142	0.
0.11302218570254725	0.	0.46518927973199325	-0.17854246236812518	0.
0.11316187345932623	0.	0.46553098827470685	-0.1788433254815258	0.
0.11344946589975351	0.	0.46601172529313234	-0.17917750260698753	0.
0.11359737058340182	0.	0.46618927973199326	-0.1792611101778079	0.
0.11363352506162695	0.	0.4663718592964824	-0.17926109878214075	0.
0.11397370583401809	0.	0.46703350083752093	-0.1798469538015275	0.
0.11401479046836484	0.	0.4672077051926298	-0.17985293834885396	0.
0.11425308134757602	0.	0.4677018425460636	-0.18007772138843067	0.
0.11440098603122432	0.	0.4678760469011725	-0.1800068888844789	0.
0.11443549712407561	0.	0.4680552763819095	-0.1800383116764018	0.
0.11463105998356615	0.	0.4685393634840871	-0.18055842082094167	0.
0.11473459326211997	0.	0.46870351758793966	-0.1806024537047285	0.
0.11481347576006573	0.	0.46887772194304855	-0.18066574137064617	0.
0.11508463434675432	0.	0.4693768844221105	-0.1806138293517404	0.
0.11530649137222679	0.	0.46972529313232825	-0.180657452794097	0.
0.11549055053410025	0.	0.470214405360134	-0.1808826119312888	0.
0.11558422350041085	0.	0.4703768844221105	-0.18091801189547588	0.
0.11568282662284306	0.	0.4705477386934673	-0.1810224863152898	0.
0.11600657354149549	0.	0.4712093802345058	-0.18146756388833346	0.
0.11614133114215283	0.	0.4713819095477387	-0.18148713969899039	0.
0.11635004108463436	0.	0.47188944723618087	-0.18165343104416268	0.
0.11646014790468365	0.	0.4720519262981574	-0.18185651384507703	0.
0.11654889071487264	0.	0.47222445561139026	-0.18185290464684745	0.
0.11679211175020543	0.	0.4727403685092127	-0.18183750248411779	0.
0.1169038619556286	0.	0.4729028475711892	-0.18197045273685494	0.
0.11699096138044372	0.	0.4730703517587939	-0.18193725501082214	0.
0.1171355792933443	0.	0.473572864321608	-0.1822109387768703	0.
0.11734757600657356	0.	0.473894472361809	-0.18261149417659053	0.
0.11759079704190634	0.	0.47441541038525964	-0.18275279417946305	0.
0.11769926047658176	0.	0.47457453936348404	-0.1827435568449625	0.
0.11779457682826623	0.	0.47474204355108873	-0.18280425659436372	0.
0.11809202958093674	0.	0.4754103852596315	-0.1832811249282003	0.
0.11821364009860312	0.	0.475572864321608	-0.18327057462528054	0.
0.1184519309778143	0.	0.47608877721943044	-0.18353573758723393	0.
0.11854067378800329	0.	0.47624623115577885	-0.1834924274034296	0.
0.11865242399342646	0.	0.4764036850921272	-0.18397728895716187	0.
0.11889235825801152	0.	0.4769145728643216	-0.18399238943555465	0.
0.1189531635168447	0.	0.4770770519262981	-0.18405285504681565	0.
0.11908956450287593	0.	0.47723953098827465	-0.18398610201846538	0.
0.11937880032867708	0.	0.47777219430485757	-0.18416743116426265	0.
0.1195365653245686	0.	0.4780938023450586	-0.1842741826379915	0.
0.11974034511092851	0.	0.47860636515912897	-0.1842195082603412	0.
0.11977649958915366	0.	0.47876716917922946	-0.18425047558782176	0.
0.11987181594083814	0.	0.4789229480737018	-0.1842504789402309	0.
0.12024486442070667	0.	0.47960971524288104	-0.18479181568359979	0.
0.12033032046014791	0.	0.4797688442211055	-0.18479181552652296	0.
0.12061955628594906	0.	0.4802780569514237	-0.18530747535581427	0.
0.1206672144617913	0.	0.48044891122278055	-0.18530772025584002	0.
0.12074774034511093	0.	0.4806063651591289	-0.18530772541165755	0.
0.12107313064913723	0.	0.4812830820770519	-0.1856858132825968	0.
0.12112900575184882	0.	0.4814405360134003	-0.18569259416686604	0.
0.12125883319638456	0.	0.4815946398659966	-0.18553680680194562	0.
0.12158751027115859	0.	0.4822713567839195	-0.18601013623424453	0.
0.1220065735414955	0.	0.48296147403685086	-0.18633114092276568	0.
0.12204272801972063	0.	0.48312897822445555	-0.18669567725312508	0.
0.12214626129827445	0.	0.48328475711892793	-0.18686472872780352	0.
0.12239769926047658	0.	0.4837906197654941	-0.18696849554903633	0.
0.12246179129005753	0.	0.48395644891122275	-0.1869706430623726	0.
0.12254231717337716	0.	0.4841139028475711	-0.18699930254400848	0.
0.12292029580936731	0.	0.48463149078726964	-0.18747547844229473	0.
0.12297452752670501	0.	0.48480402010050244	-0.18747578317043395	0.
0.12301889893179951	0.	0.48496314907872695	-0.1874773385668946	0.
0.12333278553820873	0.	0.48546398659966494	-0.18778696657017563	0.
0.12338701725554643	0.	0.48563651591289775	-0.18778696743237386	0.
0.12342481511914544	0.	0.48579731993299824	-0.18774027116759673	0.
0.12384880854560396	0.	0.4864807370184254	-0.18815778917567177	0.
0.12422021364009861	0.	0.4871239530988274	-0.1886577622243285	0.
0.12431059983566148	0.	0.4872998324958123	-0.18865712446116212	0.
0.12436811832374693	0.	0.4874673366834171	-0.1888130071127399	0.
0.12472637633525062	0.	0.4879765494137353	-0.18913208646283897	0.
0.12479704190632704	0.	0.4881557788944723	-0.18913210143961123	0.
0.12486606409202958	0.	0.488323283082077	-0.18913074912907304	0.
0.12515365653245686	0.	0.4888090452261306	-0.18884847633510968	0.
0.12527198027937553	0.	0.48898324958123945	-0.18886683471138357	0.
0.12533114215283486	0.	0.4891541038525963	-0.18886164560472454	0.
0.12564667214461792	0.	0.4896482412060301	-0.18886525693080627	0.
0.1257304847986853	0.	0.4898257956448911	-0.18929024139439737	0.
0.12579457682826625	0.	0.48999999999999994	-0.18929297253377542	0.
0.12619556285949057	0.	0.4906532663316583	-0.1896963455083715	0.
0.12648972884141332	0.	0.49132495812395305	-0.18987386608757637	0.
0.12658668857847166	0.	0.4914958123953099	-0.18989223639530728	0.
0.12664092029580937	0.	0.4916666666666666	-0.19003023574931824	0.
0.1268874281018899	0.	0.49214070351758793	-0.19027899176655838	0.
0.12700410846343468	0.	0.49231323283082074	-0.19028943362209957	0.
0.12712900575184882	0.	0.49249413735343384	-0.1905566532415316	0.
0.12744617912900574	0.	0.49299664991624786	-0.19066633019299956	0.
0.1275529991783073	0.	0.49316917922948067	-0.19079703463171177	0.
0.1276532456861134	0.	0.49334673366834164	-0.19079703134354636	0.
0.12785866885784716	0.	0.49382747068676713	-0.19120476314265464	0.
0.12795234182415777	0.	0.4939949748743718	-0.19128357517762282	0.
0.12807888249794577	0.	0.4941708542713567	-0.19150198839929888	0.
0.12842892358258012	0.	0.49484087102177554	-0.1918092932204398	0.
0.12880197206244864	0.	0.49550586264656615	-0.1921813140021174	0.
0.12889893179950698	0.	0.49567169179229476	-0.1922263663515776	0.
0.1290369761709121	0.	0.4958442211055276	-0.19222635164657387	0.
0.12928184059161874	0.	0.496356783919598	-0.19219886852739626	0.
0.12938701725554644	0.	0.4965175879396984	-0.1923694429212293	0.
0.12948397699260478	0.	0.4966867671691792	-0.19237112519452954	0.
0.12967132292522598	0.	0.49717420435510884	-0.1925858865366416	0.
0.1297912900575185	0.	0.49733165829145726	-0.1925679810919761	0.
0.1299391947411668	0.	0.497502512562814	-0.19256797966915543	0.
0.13021692686935088	0.	0.49802512562814066	-0.19285017950650052	0.
0.13034511092851275	0.	0.4981859296482412	-0.19284804912571185	0.
0.130430566967954	0.	0.4983567839195979	-0.19284756778075224	0.
0.13078553820870994	0.	0.49902345058626457	-0.1935116177535662	0.
0.13115858668857847	0.	0.4997135678391959	-0.19389585276348284	0.
0.13127691043549714	0.	0.4998693467336683	-0.19388923061880736	0.
0.13137880032867708	0.	0.5000301507537688	-0.19400691360472738	0.
0.13163845521774856	0.	0.5005427135678392	-0.19405889576344498	0.
0.13175020542317173	0.	0.5006984924623115	-0.19406897020878205	0.
0.13187017255546427	0.	0.5008626465661641	-0.1940824800639293	0.
0.13213968775677895	0.	0.5013902847571189	-0.1943154061635698	0.
0.13222350041084635	0.	0.5015477386934672	-0.19432155084776673	0.
0.13230566967953988	0.	0.5017102177554439	-0.19432154655389475	0.
0.13259819227608874	0.	0.502214405360134	-0.1945800913710693	0.
0.13265899753492194	0.	0.5023735343383584	-0.19483477332754096	0.
0.13278718159408381	0.	0.5025309882747069	-0.19489857871618088	0.
0.13317995069843877	0.	0.5032194304857621	-0.19535291132167817	0.
0.13362037797863602	0.	0.503894472361809	-0.1954760190130427	0.
0.1336910435497124	0.	0.5040603015075377	-0.19580277806054744	0.
0.13380115036976173	0.	0.50421608040201	-0.19577977714301462	0.
0.13410024650780608	0.	0.5047353433835845	-0.19577946812011154	0.
0.13417419884963025	0.	0.5049061976549414	-0.19605669925890692	0.
0.13428923582580116	0.	0.5050636515912897	-0.1961190471294681	0.
0.13458011503697617	0.	0.5055695142378559	-0.1963245950519068	0.
0.13463270336894	0.	0.5057386934673366	-0.19658924868289418	0.
0.13473294987674608	0.	0.5058978224455611	-0.19658937737614676	0.
0.13512078882497947	0.	0.5064103852596314	-0.1965516002626418	0.
0.135189811010682	0.	0.5065879396984925	-0.19685464751690562	0.
0.13520295809367297	0.	0.5067487437185929	-0.1968532880334587	0.
0.13557436318816765	0.	0.5074087102177555	-0.19709210002936312	0.
0.13609202958093675	0.	0.5080653266331657	-0.1978526565112584	0.
0.13615283483976995	0.	0.5082479061976549	-0.19785392887320197	0.
0.13623007395234182	0.	0.5084154103852596	-0.1978477796899011	0.
0.13655382087099427	0.	0.5089078726968174	-0.19838859799026112	0.
0.13666228430566968	0.	0.5090871021775544	-0.19841518931137261	0.
0.13673623664749385	0.	0.5092562814070352	-0.19827985371739415	0.
0.13707313064913723	0.	0.5097504187604689	-0.19859109569007863	0.
0.1371618734593262	0.	0.5099279731993299	-0.19862728576200497	0.
0.13718816762530814	0.	0.5101005025125628	-0.1987028134905784	0.
0.13745110928512735	0.	0.5105695142378559	-0.19892874510060707	0.
0.1376138044371405	0.	0.5107420435510888	-0.19903986549893912	0.
0.13771898110106823	0.	0.5109179229480737	-0.1992109723069667	0.
0.13819720624486442	0.	0.5116080402010049	-0.19940074317382753	0.
0.13851437962202137	0.	0.5122596314907872	-0.19966373843907137	0.
0.13863599013968778	0.	0.5124288107202679	-0.1998451141256893	0.
0.13872144617912902	0.	0.5126013400335008	-0.19984532563803908	0.
0.1390205423171734	0.	0.5130871021775544	-0.20009544372028384	0.
0.1391306491372227	0.	0.5132562814070352	-0.20041485315421023	0.
0.13921117502054234	0.	0.5134338358458961	-0.20039970594908588	0.
0.13952834839769926	0.	0.5139279731993299	-0.2005078576244444	0.
0.13964995891536566	0.	0.5141005025125628	-0.20051438139568936	0.
0.13974363188167624	0.	0.5142797319932998	-0.2005257590983467	0.
0.1400443714050945	0.	0.5147738693467336	-0.2007493074709658	0.
0.14013311421528352	0.	0.5149430485762144	-0.20080789951579023	0.
0.14025472473294986	0.	0.5151189279731992	-0.20085818284832355	0.
0.1406392769104355	0.	0.5157705192629816	-0.20170213857418942	0.
0.14104683648315533	0.	0.5164505862646566	-0.2017451134356285	0.
0.1411635168447001	0.	0.5166164154103852	-0.20181135241602266	0.
0.14128019720624488	0.	0.516787269681742	-0.20188458098410106	0.
0.14154478225143796	0.	0.5172864321608039	-0.20207577952017214	0.
0.14166310599835663	0.	0.5174489112227805	-0.20222777576774062	0.
0.14179457682826624	0.	0.5176197654941374	-0.20233213328831584	0.
0.14203615447822515	0.	0.5181206030150753	-0.20233158573949778	0.
0.14229416598192277	0.	0.5184455611390284	-0.20262365398398366	0.
0.1426014790468365	0.	0.5189581239530988	-0.2028755225155664	0.
0.14276581758422352	0.	0.5191206030150753	-0.20294042045744035	0.
0.14288578471651603	0.	0.5192931323283082	-0.20294129271670236	0.
0.14327362366474938	0.	0.519968174204355	-0.20325724622657473	0.
0.14361873459326213	0.	0.520644891122278	-0.2035927745236695	0.
0.14372719802793754	0.	0.5208006700167503	-0.20362962005038637	0.
0.14388331963845521	0.	0.520964824120603	-0.20363031183861988	0.
0.144215283483977	0.	0.5214874371859296	-0.20403481208614385	0.
0.14429580936729663	0.	0.521644891122278	-0.2042645656092287	0.
0.14442070665571077	0.	0.5218073701842546	-0.20426456128043063	0.
0.14471487263763352	0.	0.522323283082077	-0.20437209912043702	0.
0.14494987674609697	0.	0.5226398659966498	-0.20461789664552968	0.
0.14529498767460972	0.	0.5233165829145728	-0.20503683900960326	0.
0.14543631881676253	0.	0.5234723618090452	-0.20502582667259964	0.
0.14553492193919476	0.	0.5236381909547738	-0.20502581796266622	0.
0.1458619556285949	0.	0.5241524288107202	-0.20532900754510156	0.
0.14613968775677896	0.	0.5244807370184253	-0.20525076227924902	0.
0.1464568611339359	0.	0.5250067001675042	-0.20591845724235977	0.
0.14655546425636812	0.	0.5251641541038525	-0.2060408403315863	0.
0.14667050123253902	0.	0.5253266331658291	-0.20604337930268557	0.
0.14696795398520954	0.	0.5258358458961473	-0.20615083569398643	0.
0.14706162695152014	0.	0.5259916247906198	-0.20615957692080242	0.
0.14719309778142975	0.	0.5261557788944723	-0.20621538331771122	0.
0.1476105176663928	0.	0.5268408710217755	-0.20661333035637544	0.
0.1480739523418242	0.	0.5275142378559463	-0.20736581078630142	0.
0.148177485620378	0.	0.527676716917923	-0.20739327968522292	0.
0.14830073952341827	0.	0.5278375209380234	-0.2073899497057007	0.
0.1486573541495481	0.	0.5283551088777219	-0.20744647281491346	0.
0.1487822514379622	0.	0.5286700167504187	-0.2073764060301386	0.
0.14919145439605588	0.	0.5291758793969848	-0.2074990286924976	0.
0.14929005751848812	0.	0.5293417085427136	-0.20761482489800376	0.
0.1494067378800329	0.	0.529502512562814	-0.2077079680960811	0.
0.14979293344289238	0.	0.5300284757118928	-0.20773131994679347	0.
0.14982908792111752	0.	0.5301976549413735	-0.20798592996139048	0.
0.14993590797041906	0.	0.5303534338358459	-0.20828562333986897	0.
0.15038783894823335	0.	0.5310301507537688	-0.20841109039067401	0.
0.1509038619556286	0.	0.5317035175879397	-0.20851923891666707	0.
0.15095645028759247	0.	0.5318760469011725	-0.20873011970893376	0.
0.1510090386195563	0.	0.5320318257956448	-0.20873779599829542	0.
0.15142152834839773	0.	0.5325293132328308	-0.2087689585771478	0.
0.15162859490550534	0.	0.5328693467336683	-0.20889833597037374	0.
0.15195891536565326	0.	0.5333718592964823	-0.20914871657952103	0.
0.15203615447822516	0.	0.5335443886097152	-0.20934968234401732	0.
0.15210682004930157	0.	0.5337035175879397	-0.2093496859471832	0.
0.15257025472473296	0.	0.5341859296482412	-0.2097651502348771	0.
0.15270172555464256	0.	0.5343668341708543	-0.20989431756618898	0.
0.15276746096959737	0.	0.5345427135678391	-0.21002046886561648	0.
0.15324404272801972	0.	0.5352211055276381	-0.21024457798853208	0.
0.15364338537387018	0.	0.5358743718592964	-0.21029840676933903	0.
0.15380443714050945	0.	0.5360519262981573	-0.21034127459857913	0.
0.15390304026294166	0.	0.5362294807370184	-0.21034128249031217	0.
0.15423336072308957	0.	0.5367169179229481	-0.21101806468727966	0.
0.15440591618734595	0.	0.5368894472361809	-0.21115797691721966	0.
0.15448808545603945	0.	0.5370636515912898	-0.21120476534688054	0.
0.1547822514379622	0.	0.5375410385259631	-0.2115029707407383	0.
0.1549416598192276	0.	0.537713567839196	-0.2116635421636809	0.
0.15506655710764175	0.	0.537892797319933	-0.21166083085737558	0.
0.1553837304847987	0.	0.5383969849246231	-0.2118709299438409	0.
0.1554872637633525	0.	0.5385661641541039	-0.21185143287975602	0.
0.15556943303204604	0.	0.5387386934673366	-0.211850496596291	0.
0.15582580115036976	0.	0.5392093802345058	-0.2119705532155287	0.
0.15616105176663928	0.	0.5395577889447235	-0.21219490814162711	0.
0.15645521774856205	0.	0.5400653266331658	-0.21257183630101026	0.
0.15658175842235006	0.	0.5402345058626465	-0.2127486390426806	0.
0.15673952341824157	0.	0.5404103852596315	-0.2127537676678134	0.
0.15705176663927692	0.	0.5409028475711892	-0.2131057356249988	0.
0.15719145439605586	0.	0.5410686767169178	-0.21321827664732054	0.
0.1573344289235826	0.	0.5412445561139028	-0.21321401717256594	0.
0.15761380443714051	0.	0.5417453936348408	-0.21340506792476688	0.
0.15775020542317175	0.	0.5419061976549413	-0.21341382697310693	0.
0.15787674609695973	0.	0.5420753768844221	-0.21340641947258562	0.
0.15818405916187347	0.	0.542574539363484	-0.21396769836176188	0.
0.15832539030402631	0.	0.5427386934673366	-0.2139682255499158	0.
0.15850123253903042	0.	0.5429128978224456	-0.21381792966024424	0.
0.15880525883319638	0.	0.5434237855946398	-0.21429156971061172	0.
0.1590369761709121	0.	0.543753768844221	-0.21434330682966266	0.
0.15929663105998357	0.	0.5442462311557789	-0.2146014886731504	0.
0.1594281018898932	0.	0.5444003350083751	-0.21461544598830612	0.
0.15959572719802795	0.	0.5445678391959798	-0.21464352085721206	0.
0.15998520953163517	0.	0.5450954773869346	-0.21498329993716458	0.
0.16013311421528348	0.	0.5452562814070351	-0.21505857611921983	0.
0.16024486442070665	0.	0.5454221105527638	-0.21512868883275144	0.
0.1606014790468365	0.	0.5459363484087101	-0.2153505863822567	0.
0.16071158586688578	0.	0.5460938023450586	-0.2154216770783702	0.
0.16088249794576828	0.	0.5462596314907872	-0.2155252044088016	0.
0.16120953163516846	0.	0.5467788944723617	-0.21597802155738935	0.
0.1612999178307313	0.	0.5469346733668341	-0.2159856777360393	0.
0.16143138866064094	0.	0.5470954773869346	-0.21613811123546936	0.
0.16178307313064916	0.	0.547611390284757	-0.21619436662010943	0.
0.16207066557107644	0.	0.547932998324958	-0.2161497195993093	0.
0.1625242399342646	0.	0.5484589614740368	-0.21649493445560208	0.
0.16257189811010683	0.	0.5486197654941373	-0.21666066796650427	0.
0.16268200493015614	0.	0.5487772194304857	-0.21666015165047917	0.
0.16303861955628596	0.	0.5492830820770519	-0.2172740563855901	0.
0.16311750205423173	0.	0.5494438860971523	-0.21737686030750095	0.
0.16327526705012327	0.	0.5495979899497487	-0.21737206760769479	0.
0.1637485620377979	0.	0.5501222780569514	-0.2174858987455371	0.
0.1638060805258833	0.	0.550289782244556	-0.21752995817622278	0.
0.16394083812654067	0.	0.5504472361809044	-0.2175214331913213	0.
0.1643533278553821	0.	0.5509614740368509	-0.21767222462976624	0.
0.1644190632703369	0.	0.5511289782244556	-0.21767570607387227	0.
0.16454889071487266	0.	0.5512881072026801	-0.21767564117193858	0.
0.16500082169268696	0.	0.5518056951423784	-0.21781908828239352	0.
0.16512243221035336	0.	0.5521340033500838	-0.21827087248784574	0.
0.1655973705834018	0.	0.5526314907872697	-0.2182446580424402	0.
0.16568940016433856	0.	0.5528073701842545	-0.21831327812356507	0.
0.16573541495480693	0.	0.5529698492462312	-0.21843197354027566	0.
0.1662481511914544	0.	0.5534757118927972	-0.21888903265554532	0.
0.16632539030402632	0.	0.5536532663316582	-0.2188861075660162	0.
0.16638455217748563	0.	0.5538174204355109	-0.21890331290279388	0.
0.16678060805258835	0.	0.5543048576214404	-0.21944684400193692	0.
0.16686935086277732	0.	0.5544773869346733	-0.21950239655265583	0.
0.1669548069022186	0.	0.5546415410385259	-0.21952185135583746	0.
0.16741988496302385	0.	0.5551340033500837	-0.21950125752370503	0.
0.16753327855382089	0.	0.5553132328308207	-0.21959377438423808	0.
0.1676433853738702	0.	0.5554840871021774	-0.2195937779194467	0.
0.16804272801972064	0.	0.5559748743718592	-0.21995842284644848	0.
0.1683023829087921	0.	0.5563266331658291	-0.219968125559894	0.
0.16866392769104355	0.	0.5568207705192629	-0.22012383265898217	0.
0.16880525883319641	0.	0.5569966499162479	-0.22049015637209657	0.
0.16887428101889893	0.	0.5571675041876046	-0.22049164201310037	0.
0.16923089564502877	0.	0.5576448911222781	-0.22095783082273265	0.
0.16943960558751028	0.	0.5578190954773868	-0.2209998633439427	0.
0.16956943303204602	0.	0.5579966499162478	-0.2210443565139406	0.
0.16989317995069844	0.	0.5584941373534338	-0.22111558039288312	0.
0.17005094494658998	0.	0.5586666666666666	-0.22110568837403835	0.
0.17016433853738702	0.	0.5588425460636516	-0.22123190300982198	0.
0.17047658175842237	0.	0.5593199329983248	-0.22122749125755378	0.
0.1706392769104355	0.	0.5594924623115577	-0.22128354761298838	0.
0.1707773212818406	0.	0.5596716917922947	-0.2215660917378876	0.
0.17110106820049303	0.	0.5601557788944723	-0.2218751198989233	0.
0.1714165981922761	0.	0.5605008375209379	-0.22207097400931505	0.
0.17180608052588334	0.	0.5609916247906197	-0.22210721939738937	0.
0.17197206244864421	0.	0.5611624790619765	-0.22212716725444434	0.
0.17217255546425636	0.	0.5613417085427135	-0.2224103209252383	0.
0.17251602300739524	0.	0.5618458961474037	-0.2224159204126052	0.
0.17264913722267872	0.	0.5620117252931324	-0.22243086677160473	0.
0.17281840591618736	0.	0.562184254606365	-0.22269178299457631	0.
0.17311750205423174	0.	0.5626750418760469	-0.22300561962319676	0.
0.17331306491372225	0.	0.5628375209380234	-0.22288585067787794	0.
0.17350862777321283	0.	0.5630117252931324	-0.22321580015468998	0.
0.17384223500410848	0.	0.5635209380234506	-0.22330864350904572	0.
0.17399342645850455	0.	0.563683417085427	-0.223301695137901	0.
0.17415940838126542	0.	0.5638559463986599	-0.2233529346708869	0.
0.17447000821692688	0.	0.5643551088777219	-0.22362354590245495	0.
0.17482333607230896	0.	0.5646867671691791	-0.22388154783604286	0.
0.17528019720624488	0.	0.5653500837520937	-0.2240946251433587	0.
0.17543138866064095	0.	0.5655142378559463	-0.2241458547546002	0.
0.175620377978636	0.	0.5656867671691792	-0.2241454864899945	0.
0.17593919474116682	0.	0.5661892797319932	-0.2247152571028613	0.
0.1761051766639277	0.	0.566358458961474	-0.22470885741290256	0.
0.17629416598192277	0.	0.5665343383584589	-0.22477866171842142	0.
0.17660147904683648	0.	0.567036850921273	-0.22515678421889204	0.
0.17672473294987676	0.	0.5671993299832496	-0.22519221859330296	0.
0.1768923582580115	0.	0.5673685092127302	-0.22518703390420772	0.
0.1772128184059162	0.	0.5678676716917922	-0.22539869875553606	0.
0.17741331142152836	0.	0.5680318257956448	-0.2254000235456339	0.
0.1775990139687757	0.	0.5682077051926298	-0.22539805461884357	0.
0.17806080525883322	0.	0.5688743718592963	-0.22571160583175875	0.
0.17822843056696797	0.	0.5690435510887771	-0.22571218136604265	0.
0.17858833196384555	0.	0.5695527638190954	-0.22591976030344713	0.
0.17872966310599836	0.	0.5697118927973199	-0.22613616000280556	0.
0.17889400164338537	0.	0.5698810720268006	-0.22613616139612303	0.
0.17923253903040265	0.	0.5703886097152429	-0.22645934786890087	0.
0.17937387017255546	0.	0.5705410385259632	-0.226679024311906	0.
0.17952670501232543	0.	0.5707018425460636	-0.2266736984564423	0.
0.17997534921939196	0.	0.5712194304857621	-0.22699711507036982	0.
0.1801051766639277	0.	0.5713802345058626	-0.2269702016278679	0.
0.18028923582580114	0.	0.5715494137353433	-0.22696956441168684	0.
0.18069843878389483	0.	0.5720753768844221	-0.22709782657192815	0.
0.18077074774034513	0.	0.5722311557788944	-0.22705589716267763	0.
0.18088907148726377	0.	0.572390284757119	-0.2278425980366682	0.
0.18144289235825803	0.	0.5730670016750418	-0.22797181961831472	0.
0.18161873459326214	0.	0.5732278056951423	-0.22797184588088706	0.
0.18205916187345936	0.	0.573750418760469	-0.22793114945764006	0.
0.1821380443714051	0.	0.5739078726968174	-0.22793059680009795	0.
0.18279046836483157	0.	0.5745812395309883	-0.22861010087056208	0.
0.18289071487263764	0.	0.5747470686767168	-0.22862118014107086	0.
0.18304190632703368	0.	0.5749061976549413	-0.22864633484975191	0.
0.18344124897288416	0.	0.5754204355108877	-0.22885340771248602	0.
0.1834609695973706	0.	0.5755812395309883	-0.22887535399495382	0.
0.18353985209531637	0.	0.5757336683417085	-0.22887535118190935	0.
0.18413640098603123	0.	0.5762428810720267	-0.22916544028730348	0.
0.184253081347576	0.	0.5764187604690116	-0.22929515446207904	0.
0.18439605587510272	0.	0.5765812395309883	-0.22929233787566608	0.
0.18497288414133115	0.	0.5772646566164154	-0.2297997471338813	0.
0.18505834018077238	0.	0.5774221105527637	-0.22979952492550923	0.
0.18558258011503698	0.	0.5779262981574539	-0.23025373031338306	0.
0.18569104354971241	0.	0.5781021775544388	-0.23027198824910336	0.
0.18621857025472474	0.	0.5787688442211055	-0.23065501183781523	0.
0.1863582580115037	0.	0.5789430485762144	-0.230690179195535	0.
0.18646672144617915	0.	0.5791021775544388	-0.23067117038745186	0.
0.18703697617091208	0.	0.5795979899497486	-0.23074839858583288	0.
0.18717995069843882	0.	0.5797805695142378	-0.23081718817246913	0.
0.18725554642563683	0.	0.5799497487437185	-0.23080645473723055	0.
0.18766803615447825	0.	0.5804388609715242	-0.23082088124991976	0.
0.18780115036976172	0.	0.580613065326633	-0.23108827042675037	0.
0.18786195562859492	0.	0.5807788944723618	-0.2315294180557304	0.
0.18853903040262943	0.	0.58143216080402	-0.23173915829063554	0.
0.18866885784716517	0.	0.581609715242881	-0.2318225169905556	0.
0.18911257189811012	0.	0.5821105527638191	-0.2320359361440147	0.
0.18929991783073133	0.	0.582286432160804	-0.23216651859289245	0.
0.18981265406737882	0.	0.5829447236180904	-0.2321395215492907	0.
0.19003615447822517	0.	0.5831206030150753	-0.23253826859904816	0.
0.190177485620378	0.	0.5832998324958123	-0.23253862999183875	0.
0.19051273623664752	0.	0.5837839195979899	-0.23273654682773723	0.
0.190721446179129	0.	0.5839530988274707	-0.23305013617352272	0.
0.19088414133114215	0.	0.5841289782244556	-0.23305209001612356	0.
0.1913327855382087	0.	0.5846147403685091	-0.23312924271386237	0.
0.19154478225143798	0.	0.5847889447236181	-0.23322386698488393	0.
0.1917206244864421	0.	0.5849698492462311	-0.233223173620706	0.
0.19219720624486442	0.	0.5856298157453935	-0.23357368793270086	0.
0.19233360723089565	0.	0.5858006700167503	-0.23357368426681452	0.
0.1927165160230074	0.	0.5862814070351758	-0.23393675428314256	0.
0.19287428101889895	0.	0.5864472361809044	-0.23399348308996876	0.
0.19352670501232538	0.	0.5871323283082076	-0.23430368025262271	0.
0.19368282662284309	0.	0.5872998324958123	-0.2343101525060365	0.
0.1938635990139688	0.	0.5874723618090452	-0.2342999942309729	0.
0.19418898931799508	0.	0.5879698492462311	-0.23455550139161083	0.
0.19438455217748565	0.	0.5881373534338359	-0.23466427597753933	0.
0.1945620377978636	0.	0.5883165829145729	-0.23473916561992186	0.
0.19480361544782251	0.	0.5888107202680066	-0.23527799248909156	0.
0.19497288414133115	0.	0.5889715242881072	-0.23528356328416053	0.
0.1951470829909614	0.	0.589140703517588	-0.2353186304703002	0.
0.19572719802793756	0.	0.5898090452261305	-0.2358293194568001	0.
0.1959063270336894	0.	0.5899815745393634	-0.23582932748886784	0.
0.19633689400164342	0.	0.5904974874371859	-0.23584155827652895	0.
0.19647165160230073	0.	0.5906549413735342	-0.23587171986858924	0.
0.19706162695152013	0.	0.5913199329983249	-0.23599276377602296	0.
0.1972226787181594	0.	0.5914740368509213	-0.23628452481532097	0.
0.19740345110928514	0.	0.5916398659966499	-0.23628151582089893	0.
0.19791618734593264	0.	0.5921658291457286	-0.236610600168035	0.
0.1980673788003287	0.	0.592321608040201	-0.236778146792733	0.
0.19821692686935088	0.	0.5924857621440536	-0.23677868234473762	0.
0.19871980279375515	0.	0.5930050251256281	-0.23708733772192647	0.
0.19885291700903862	0.	0.5931675041876047	-0.2374761047873621	0.
0.1990369761709121	0.	0.5933316582914573	-0.2374742585475777	0.
0.1995710764174199	0.	0.5940100502512563	-0.2375669798068628	0.
0.19973541495480693	0.	0.5941641541038526	-0.23756695347729076	0.
0.20026951520131472	0.	0.594680067001675	-0.23805955245219865	0.
0.200379622021364	0.	0.5948425460636515	-0.23845758459402416	0.
0.2011240755957272	0.	0.5955259631490787	-0.2385546833485423	0.
0.20123418241577654	0.	0.5956884422110553	-0.23856415730370953	0.
0.20136565324568612	0.	0.5958442211055276	-0.2385709263303063	0.
0.20191618734593264	0.	0.5963534338358458	-0.23858306316408967	0.
0.20202136400986032	0.	0.5965175879396984	-0.2386231611150393	0.
0.2021446179129006	0.	0.5966750418760468	-0.23883950881525343	0.
0.2027444535743632	0.	0.5971876046901171	-0.23909340571238116	0.
0.20288085456039442	0.	0.597358458961474	-0.23915981986236687	0.
0.2029926047658176	0.	0.5975175879396984	-0.23958807314826183	0.
0.2037189811010682	0.	0.5982060301507537	-0.2396871684245747	0.
0.20382580115036977	0.	0.5983701842546064	-0.23976394167618495	0.
0.20434018077239116	0.	0.5988693467336682	-0.23979587968059576	0.
0.2044732949876746	0.	0.5990418760469011	-0.2398410297642059	0.
0.2051684470008217	0.	0.5996968174204356	-0.24022842892331114	0.
0.20535414954806902	0.	0.5998726968174203	-0.2402284112537407	0.
0.2054724732949877	0.	0.6000402010050251	-0.24025577700581682	0.
0.20603615447822515	0.	0.6005427135678392	-0.24100603487559785	0.
0.20616926869350866	0.	0.6007185929648241	-0.2410229005264247	0.
0.2062596548890715	0.	0.6008810720268006	-0.24103248339440422	0.
0.20679868529170092	0.	0.6013701842546063	-0.2414096839821914	0.
0.20699424815119147	0.	0.6015477386934672	-0.24144688171468454	0.
0.2071092851273624	0.	0.6017185929648241	-0.24144434187592512	0.
0.20776499589153657	0.	0.6023768844221105	-0.24146728349973212	0.
0.20790797041906328	0.	0.6025494137353433	-0.24161010050706622	0.
0.208430566967954	0.	0.6030402010050251	-0.24198578707905516	0.
0.20866557107641745	0.	0.6032194304857621	-0.24258001018456765	0.
0.20925061626951522	0.	0.6038860971524288	-0.24261465515813652	0.
0.20946589975349222	0.	0.6040586264656616	-0.24261261630851283	0.
0.20961873459326213	0.	0.6042345058626465	-0.24271853124666942	0.
0.21002465078060806	0.	0.6047135678391959	-0.2429729285675509	0.
0.2102974527526705	0.	0.6048894472361809	-0.2429458889044547	0.
0.21052095316351685	0.	0.6050686767169179	-0.24306058389092597	0.
0.21092193919474117	0.	0.6055594639865995	-0.243185244696445	0.
0.2111306491372227	0.	0.6057319932998324	-0.24319054964835204	0.
0.21128677074774035	0.	0.6059078726968173	-0.24320488382411742	0.
0.21189811010682005	0.	0.6065628140703516	-0.24323688973134844	0.
0.21212982744453573	0.	0.6067386934673366	-0.24369200348074976	0.
0.2122596548890715	0.	0.6069095477386934	-0.24370870126309763	0.
0.2126852917009039	0.	0.6073919597989949	-0.2442590847853714	0.
0.21309285127362368	0.	0.6077403685092126	-0.2442668966476005	0.
0.2135990139687757	0.	0.6082311557788944	-0.24444432082092746	0.
0.21387017255546426	0.	0.6084103852596314	-0.24447365109994693	0.
0.21402958093672966	0.	0.6085929648241205	-0.24448493094169071	0.
0.21432867707477404	0.	0.6090753768844221	-0.2445663540104462	0.
0.2145801150369762	0.	0.6092462311557788	-0.2446125316181573	0.
0.21521446179129008	0.	0.6099078726968173	-0.2451084021411144	0.
0.21546096959737057	0.	0.6100820770519263	-0.24532520444920056	0.
0.21566146261298275	0.	0.6102629815745393	-0.24543417426708722	0.
0.216037797863599	0.	0.610752093802345	-0.24563733988114209	0.
0.2162481511914544	0.	0.6109212730318258	-0.2457098717169236	0.
0.21647822514379625	0.	0.6110971524288107	-0.2456969456161379	0.
0.21694494658997537	0.	0.6115896147403684	-0.2459982784739105	0.
0.2173722267871816	0.	0.6119329983249581	-0.2460348209209104	0.
0.21774198849630239	0.	0.6124187604690117	-0.24643716118888276	0.
0.217962202136401	0.	0.6125812395309882	-0.24668153115523858	0.
0.21821692686935087	0.	0.612752093802345	-0.24668354107914067	0.
0.21872637633525063	0.	0.6132579564489111	-0.2466909251810201	0.
0.21895480690221858	0.	0.6134254606365158	-0.2466222156943247	0.
0.21961216105176665	0.	0.6141072026800669	-0.2467204316211106	0.
0.21976663927691045	0.	0.6142696817420435	-0.2470566047502938	0.
0.21993919474116683	0.	0.6144388609715242	-0.24705703242892585	0.
0.2204371405094495	0.	0.6149413735343383	-0.24739358866550792	0.
0.22063763352506166	0.	0.6151038525963148	-0.24780477553951621	0.
0.22085620377978638	0.	0.6152747068676717	-0.24780486516659353	0.
0.22128677074774034	0.	0.6157822445561139	-0.24799319456963742	0.
0.22171076417419885	0.	0.6161038525963148	-0.2479307349293365	0.
0.22228759244042728	0.	0.6166264656616416	-0.24833121543073236	0.
0.22244371405094496	0.	0.6167855946398659	-0.24855753121683477	0.
0.22267050123253904	0.	0.6169514237855946	-0.24855753637574604	0.
0.22311585866885786	0.	0.6174589614740368	-0.24860309381072726	0.
0.22322925225965493	0.	0.617609715242881	-0.24860370768676027	0.
0.22408709942481514	0.	0.6182931323283082	-0.2490526140053148	0.
0.22423829087921118	0.	0.6184572864321608	-0.2491425565854873	0.
0.2244420706655711	0.	0.6186231155778894	-0.24913303191873068	0.
0.22497124075595729	0.	0.6191407035175879	-0.24955361892330702	0.
0.22508299096138046	0.	0.6192981574539362	-0.24965917285013742	0.
0.2252555464256368	0.	0.6194556113902846	-0.24965917436586052	0.
0.2259178307313065	0.	0.6199765494137353	-0.24974069835760523	0.
0.22623336072308955	0.	0.6202981574539362	-0.24975055295852702	0.
0.2268496302382909	0.	0.6208174204355109	-0.25019823616998443	0.
0.22695316351684472	0.	0.6209782244556113	-0.2502971553859735	0.
0.22712078882497946	0.	0.6211340033500836	-0.2502971548180227	0.
0.2278241577649959	0.	0.6216499162479061	-0.25066319243666524	0.
0.22796877567789647	0.	0.621820770519263	-0.25066255183887687	0.
0.22873459326211998	0.	0.6224874371859296	-0.2507671100792336	0.
0.22885127362366475	0.	0.6226515912897822	-0.25094556310076493	0.
0.22895316351684472	0.	0.6228056951423785	-0.2509455626961585	0.
0.22976499589153657	0.	0.6233098827470686	-0.25121965739600527	0.
0.22996548890714874	0.	0.6234891122278056	-0.2512201268459858	0.
0.23011503697617092	0.	0.6236549413735343	-0.251219751647588	0.
0.2306951520131471	0.	0.6241641541038525	-0.25189624880193445	0.
0.23096302382908793	0.	0.6244941373534337	-0.2519036492279535	0.
0.2316696795398521	0.	0.6249916247906196	-0.25217356904805965	0.
0.23189317995069844	0.	0.6251708542713567	-0.2522529487212491	0.
0.23201807723911258	0.	0.6253383584589615	-0.25225295316719426	0.
0.23258504519309778	0.	0.6258324958123953	-0.25245967326606406	0.
0.23279046836483158	0.	0.6260067001675041	-0.2524323030487849	0.
0.23355135579293346	0.	0.6266649916247906	-0.2531155855902324	0.
0.2338027937551356	0.	0.6268458961474036	-0.253115425835298	0.
0.23395891536565325	0.	0.6270184254606365	-0.25311705183722627	0.
0.23443714050944947	0.	0.627505862646566	-0.25323693508169787	0.
0.23465406737880035	0.	0.6276783919597989	-0.25322734507198735	0.
0.23476581758422352	0.	0.6278442211055276	-0.25325265547970616	0.
0.23538044371405098	0.	0.628326633165829	-0.25345677924356447	0.
0.23584387838948237	0.	0.6286834170854271	-0.2535664069164007	0.
0.2364207066557108	0.	0.6291758793969848	-0.2539648216924232	0.
0.23666557107641742	0.	0.6293500837520938	-0.2539748399472551	0.
0.2368430566967954	0.	0.6295242881072026	-0.2539749249300485	0.
0.23736400986031225	0.	0.6300067001675042	-0.25404603420170774	0.
0.23765160230073953	0.	0.6301842546063651	-0.25423658849416103	0.
0.2383089564502876	0.	0.6308509212730318	-0.2546031310141196	0.
0.23853081347576008	0.	0.6310167504187605	-0.2547703316285001	0.
0.23875924404272802	0.	0.6311909547738692	-0.2548429710601125	0.
0.23931635168447002	0.	0.6316834170854271	-0.2550018698057953	0.
0.23959408381265407	0.	0.6318559463986599	-0.25498762871353736	0.
0.23985373870172558	0.	0.6320368509212729	-0.2550356540591771	0.
0.24028923582580117	0.	0.6325276381909547	-0.2553943209387453	0.
0.24066557107641745	0.	0.632859296482412	-0.2555328365713132	0.
0.24123418241577652	0.	0.6333500837520938	-0.2560659505465903	0.
0.24150041084634347	0.	0.6335192629815745	-0.25605121204113296	0.
0.24182087099424818	0.	0.6336968174204354	-0.256119980292899	0.
0.24228594905505343	0.	0.6342010050251257	-0.2564082269387418	0.
0.24248808545603945	0.	0.6343634840871021	-0.25639864681925	0.
0.243329498767461	0.	0.6350418760469011	-0.2565621623567703	0.
0.24358422350041087	0.	0.6352060301507537	-0.2566436861009676	0.
0.24383894823336075	0.	0.6353819095477387	-0.25664078918568156	0.
0.24427937551355794	0.	0.6358860971524288	-0.2568659745720734	0.
0.24440591618734595	0.	0.6360418760469011	-0.25694364163954414	0.
0.24460312243221036	0.	0.6362093802345058	-0.25714080026076747	0.
0.245114215283484	0.	0.636718592964824	-0.2573013490228024	0.
0.24548726376335253	0.	0.6370485762144052	-0.257417662037504	0.
0.24595398520953166	0.	0.6375661641541038	-0.25767998260622005	0.
0.24606573541495483	0.	0.6377202680067001	-0.2576644419678258	0.
0.24626129827444537	0.	0.6378827470686766	-0.25784350274007234	0.
0.24688907148726377	0.	0.638396984924623	-0.25805721875458054	0.
0.24706327033689401	0.	0.6385527638190954	-0.25823359942558655	0.
0.24806244864420707	0.	0.6392311557788944	-0.2584385977528288	0.
0.24825143796220214	0.	0.639391959798995	-0.25859693361816627	0.
0.2485143796220214	0.	0.6395544388609714	-0.25852891701435077	0.
0.24926211996713232	0.	0.6400787269681741	-0.25897407622179164	0.
0.249442892358258	0.	0.6402412060301507	-0.2589952913788534	0.
0.24965817584223504	0.	0.6404053601340033	-0.2590220422706628	0.
0.2502497945768283	0.	0.6409179229480736	-0.25927020074031065	0.
0.2505899753492194	0.	0.6412328308207704	-0.25955847014993555	0.
0.2514215283483977	0.	0.6417487437185928	-0.25954569047369175	0.
0.2516170912078883	0.	0.6419179229480736	-0.25961525692090504	0.
0.2518274445357437	0.	0.6420787269681741	-0.25968708474272273	0.
0.25250944946589976	0.	0.6425963149078726	-0.25968529864977835	0.
0.2526442070665571	0.	0.6427604690117252	-0.25995548060218504	0.
0.25354806902218574	0.	0.6434254606365158	-0.26014803163528827	0.
0.2536910435497124	0.	0.6435946398659966	-0.26041507183299567	0.
0.2538258011503698	0.	0.6437504187604689	-0.2604272766644593	0.
0.25459654889071487	0.	0.6442479061976548	-0.26054026691088067	0.
0.2547953985209532	0.	0.6444221105527638	-0.26078145078935894	0.
0.25495645028759245	0.	0.6445845896147403	-0.26082065977447955	0.
0.25575349219391946	0.	0.6450954773869346	-0.26085811605641424	0.
0.2561199671322925	0.	0.6454371859296483	-0.2611141426187075	0.
0.25682662284305674	0.	0.6459396984924624	-0.2615220133496814	0.
0.25703204601479046	0.	0.6461155778894471	-0.2615607140986186	0.
0.2571355792933443	0.	0.6462797319932998	-0.2615764646629036	0.
[truncated: 18,191 more rows]
