# Supplementary material for: Programming mechanics in knitted materials, stitch by stitch
Source: Nat Commun. 2024 Mar 23;15:2622. doi: 10.1038/s41467-024-46498-z (PMC10960873; doi:10.1038/s41467-024-46498-z)
Supplement: Supplementary file 3 — Source Data [file 41467_2024_46498_MOESM3_ESM.zip › SourceData/Source Data for Supplementary Information/TableS11data/SimulationData/ribcotton.txt]

0.0004828328509779183	0	0.01927433880794722	-0.00030073205306610306
0.002775448752496727	0	0.105653520062858	-0.028375678546382517
0.0043458673599653195	0	0.19203270131776876	-0.056666005946646454
0.005252504283019296	0	0.2784118825726795	-0.07206905344880928
0.0057354350838489925	0	0.3647910638275903	-0.08340200916569183
0.006237320763015073	0	0.4511702450825011	-0.09609854305019307
0.006791252632549917	0	0.5375494263374119	-0.1095045963274131
0.007402575073366324	0	0.6239286075923226	-0.12338155106848492
0.008088783318172024	0	0.7103077888472334	-0.13733085485958899
0.0088677763664872	0	0.7966869701021442	-0.1519891069023503
0.009751550076038925	0	0.8830661513570549	-0.1673423406940111
0.010700446567024957	0	0.9694453326119657	-0.18308772851138996
0.011830285073233736	0	1.0558245138668765	-0.19804635137165902
0.013183476179759445	0	1.1422036951217873	-0.2137477325288707
0.01472595044223614	0	1.228582876376698	-0.2313670397528717
0.016482787436472766	0	1.3149620576316088	-0.24792710210496896
0.018623373244963985	0	1.4013412388865196	-0.2653580413735916
0.021282476567527325	0	1.4877204201414302	-0.2831393585999845
0.024489242532843142	0	1.574099601396341	-0.3010735562615344
0.02848791756474444	0	1.660478782651252	-0.31928757435116434
0.033675408103391875	0	1.7468579639061628	-0.33788936127326213
0.04008909824167252	0	1.8332371451610732	-0.35656621264024735
0.049334905475988504	0	1.919616326415984	-0.3797659110163797
0.06355389628453738	0	2.0059955076708946	-0.3987411460507281
0.08563308138623385	0	2.0923746889258052	-0.41708835099291797
0.12455681164327592	0	2.1787538701807163	-0.43516800826324187
0.20543904518431233	0	2.265133051435627	-0.4522165687959576
0.425141322476309	0	2.3515122326905376	-0.4682544194939725
1.3257139899743973	0	2.4378914139454486	-0.48273665925771264
0	0.0010896365395070336	-0.024554744748065425	0.016102245368611517
0	0.002453121284157411	-0.0470240655362649	0.042686315741627484
0	0.0032952114289705957	-0.06717457619385518	0.06927038611464345
0	0.003971943016918034	-0.07962307271401474	0.09585445648765942
0	0.004613149989005912	-0.09777329018622578	0.12243852686067537
0	0.005350933161063194	-0.11150236273181578	0.14902259723369135
0	0.006181901658550131	-0.12573443497073378	0.17560666760670732
0	0.0068880203115018815	-0.13493717149453993	0.2021907379797234
0	0.007739131932148728	-0.15948206021652123	0.22877480835273936
0	0.00882742530001582	-0.1685707265838142	0.2553588787257553
0	0.010192106524867248	-0.18066741543640868	0.28194294909877127
0	0.01192263577792278	-0.18810941783211402	0.30852701947178723
0	0.014032742492013896	-0.1955761706326706	0.3351110898448032
0	0.016650894904007424	-0.20360652943340682	0.36169516021781917
0	0.019867332475764967	-0.21054340568245752	0.38827923059083513
0	0.023847094195647584	-0.21922953459018327	0.4148633009638511
0	0.028829457543169477	-0.22784627716066455	0.44144737133686707
0	0.035069196996936815	-0.2369982273833098	0.46803144170988303
0	0.043003202437001266	-0.24696279639561491	0.494615512082899
0	0.0532426789383453	-0.25771900635060063	0.521199582455915
0	0.06667519361570275	-0.26930938760702483	0.5477836528289309
0	0.08490671915110244	-0.28148267163744306	0.5743677232019468
0	0.11030468460027622	-0.2945706712137744	0.6009517935749629
0	0.14681363826617322	-0.3086005428676784	0.6275358639479788
0	0.20376971260437832	-0.32333172030815666	0.6541199343209948
0	0.30047014397428184	-0.3389929354818618	0.6807040046940107
0	0.4848999955861258	-0.35556517350618	0.7072880750670267
0	0.9080129246288335	-0.37309425716129424	0.7338721454400426
0	2.3572585664185506	-0.39247261111368514	0.7604562158130587
