# Supplementary material for: Programming mechanics in knitted materials, stitch by stitch
Source: Nat Commun. 2024 Mar 23;15:2622. doi: 10.1038/s41467-024-46498-z (PMC10960873; doi:10.1038/s41467-024-46498-z)
Supplement: Supplementary file 3 — Source Data [file 41467_2024_46498_MOESM3_ESM.zip › SourceData/Source Data for Supplementary Information/TableS11data/SimulationData/gartercotton.txt]

0.00715249966125873	0	0.01631444574510713	-0.008687354657430299
0.011361264730132735	0	0.03793815735670508	-0.025668381917565767
0.020447528756794925	0	0.05956186896830304	-0.02469015101509048
0.028174431214821077	0	0.081185580579901	-0.043088839151335705
0.02641417027521325	0	0.10280929219149895	-0.05246892433430656
0.03655787486552983	0	0.12443300380309691	-0.056626942485298766
0.04704849874310678	0	0.14605671541469487	-0.06681995321117845
0.048071665021358664	0	0.16768042702629282	-0.08054481596487904
0.047583255790073574	0	0.18930413863789078	-0.1181130137865269
0.050753765707634096	0	0.21092785024948874	-0.12420995330060172
0.045720683000596785	0	0.23255156186108666	-0.13307874019132546
0.04596509834329176	0	0.25417527347268465	-0.1358694080652679
0.05102593441856364	0	0.2757989850842826	-0.1424333861133969
0.08011612532130237	0	0.29742269669588056	-0.15455362990997445
0.08803467408473607	0	0.3190464083074785	-0.16652265461816312
0.06237703763138858	0	0.3406701199190765	-0.16476894337658696
0.08448400346709405	0	0.3622938315306744	-0.1741974559358892
0.10905189267407704	0	0.3839175431422724	-0.18952485232503627
0.10786589286992251	0	0.4055412547538703	-0.21000437430270305
0.09156840527967958	0	0.42716496636546825	-0.21774718786107827
0.10739027927886324	0	0.44878867797706623	-0.21127731260596513
0.14980726806846242	0	0.47041238958866416	-0.23456908345972338
0.1209580889898612	0	0.49203610120026214	-0.23685859199452763
0.1607239489099392	0	0.5136598128118601	-0.2425185502988859
0.21366302406600668	0	0.5352835244234581	-0.2685759779190488
0.2423074257503594	0	0.556907236035056	-0.2785393120810919
0.24412497887190407	0	0.5785309476466539	-0.24651539759540764
0.23957731595497356	0	0.600154659258252	-0.271285185105749
0.28464322995145086	0	0.6217783708698499	-0.28348357836577914
0	0.0022555547648444594	-0.016691783811875312	0.03958869590823278
0	0.0045095533613877395	-0.023463454728432424	0.08430218820536112
0	0.007017242472069566	-0.02459377382548515	0.12901568050248932
0	0.00930507425010121	-0.03372520572656542	0.17372917279961766
0	0.011887077085228279	-0.03633404665108412	0.21844266509674598
0	0.015282888589173378	-0.04366108017192309	0.2631561573938743
0	0.018577370652075494	-0.05179930057210756	0.30786964969100267
0	0.021814808712045632	-0.058170267711402324	0.35258314198813095
0	0.02547616529948246	-0.06415756276054804	0.3972966342852593
0	0.0297102614403278	-0.07193423525826044	0.44201012658238764
0	0.034231928390765574	-0.07908729204711142	0.486723618879516
0	0.03863818406393819	-0.08689789359062744	0.5314371111766443
0	0.04400954794794569	-0.09413467335830948	0.5761506034737727
0	0.05073662081217779	-0.10204764937551677	0.620864095770901
0	0.05813680348540081	-0.11011518877881551	0.6655775880680294
0	0.06691224249866481	-0.11860083674942097	0.7102910803651576
0	0.07751365102051257	-0.12724260452832759	0.7550045726622859
0	0.09048740823498315	-0.13625081959990046	0.7997180649594143
0	0.10676911618209968	-0.1455448979887007	0.8444315572565426
0	0.1274834398383587	-0.15516156596659708	0.889145049553671
0	0.15449412229680895	-0.1652162308152602	0.9338585418507993
0	0.19073177483650441	-0.17553594776031262	0.9785720341479276
0	0.24053947959488173	-0.18617139683322168	1.023285526445056
0	0.30927621821166545	-0.19721856276239783	1.0679990187421844
0	0.4006836253276166	-0.20901460466113905	1.1127125110393126
0	0.5678527850840489	-0.21995545581507364	1.1574260033364407
0	0.8719700533177364	-0.23115344131354273	1.2021394956335691
