# Supplementary material for: Programming mechanics in knitted materials, stitch by stitch
Source: Nat Commun. 2024 Mar 23;15:2622. doi: 10.1038/s41467-024-46498-z (PMC10960873; doi:10.1038/s41467-024-46498-z)
Supplement: Supplementary file 3 — Source Data [file 41467_2024_46498_MOESM3_ESM.zip › SourceData/Source Data for Supplementary Information/TableS11data/SimulationData/seedcotton.txt]

0.005291968964720709	0	0.018637765966802337	-0.006739148879622141
0.01101704775244258	0	0.04178862428422959	-0.017380712528325397
0.015199294918589583	0	0.06493948260165684	-0.02753692273725204
0.01891187547065038	0	0.08809034091908409	-0.03667053657129272
0.022442961794876627	0	0.11124119923651134	-0.04509659216419189
0.02515550844146344	0	0.1343920575539386	-0.053298052269665636
0.027744655038849583	0	0.15754291587136585	-0.06138969072823256
0.030138038129759945	0	0.1806937741887931	-0.0696976726143659
0.03266031935531797	0	0.20384463250622034	-0.07836472584727326
0.03565643973760468	0	0.2269954908236476	-0.08716490209785974
0.0390012916243595	0	0.25014634914107486	-0.09572715750955339
0.04222319119532898	0	0.2732972074585021	-0.10379235931023292
0.04593343520192334	0	0.29644806577592936	-0.11224019643497754
0.05034396223744468	0	0.3195989240933566	-0.1202740854955022
0.05486588320952542	0	0.34274978241078385	-0.12820778924223325
0.059830842654214796	0	0.3659006407282111	-0.13612082213334392
0.0653390230637149	0	0.38905149904563835	-0.143959619949786
0.07149280220520529	0	0.4122023573630656	-0.15172130600590586
0.07839490003566993	0	0.43535321568049284	-0.15940524076905352
0.08619995052164955	0	0.4585040739979201	-0.16701434201547413
0.09511504616386575	0	0.48165493231534734	-0.17456586096271592
0.10523104600829354	0	0.5048057906327746	-0.18203037882124948
0.11712405078707738	0	0.5279566489502019	-0.1891275316032739
0.131403217890035	0	0.5511075072676291	-0.1966410298759416
0.14825551317618083	0	0.5742583655850564	-0.2043572988887664
0.1689222704551259	0	0.5974092239024836	-0.21185628951900712
0.19460458891986288	0	0.6205600822199109	-0.21985211620672254
0.22711282567379504	0	0.6437109405373381	-0.2280732108475572
0.2691403413551412	0	0.6668617988547654	-0.2367513620765053
0.32522714597020447	0	0.6900126571721926	-0.24586557334158113
0.4020814428951386	0	0.7131635154896199	-0.2555604537700418
0.5119060534028499	0	0.7363143738070471	-0.2657126971270657
0.6771978749864824	0	0.7594652321244744	-0.2765074731367725
0.9419271006495358	0	0.7826160904419016	-0.28791696974007974
1.4080530286918962	0	0.8057669487593289	-0.29971511103719417
2.3425744423519133	0	0.8289178070767561	-0.31167892640963546
4.631657123337941	0	0.8520686653941834	-0.3234918215886222
0	0.0010741809863988525	-0.02647846268800345	0.004405194365684503
0	0.008137608412898997	-0.04003044239392194	0.03287011890236376
0	0.014821865150475561	-0.05162511129928408	0.061335043439043016
0	0.02104099762451882	-0.06204971464541636	0.08979996797572228
0	0.026728432697221142	-0.07078875390010016	0.11826489251240153
0	0.0318299461934004	-0.07812375032029682	0.14672981704908078
0	0.03650469183904004	-0.08438643590987274	0.17519474158576004
0	0.04090925064004495	-0.08928441455776688	0.2036596661224393
0	0.045326005824089445	-0.09345672069117257	0.23212459065911856
0	0.04998036217996995	-0.09745810450868718	0.2605895151957978
0	0.05495553341699878	-0.10086647057998399	0.2890544397324771
0	0.060326538566363844	-0.1040733371416045	0.31751936426915633
0	0.06625635293652037	-0.1073931342699245	0.3459842888058356
0	0.07296431771336147	-0.11045951778379101	0.37444921334251485
0	0.08068007850228698	-0.11366765223446142	0.4029141378791941
0	0.08972185150840717	-0.11716549110445237	0.43137906241587337
0	0.1004928466162245	-0.12096928616731117	0.45984398695255263
0	0.11353898196665423	-0.1253921804666706	0.48830891148923183
0	0.12957544647172983	-0.13049262202973594	0.5167738360259111
0	0.14949937593192686	-0.13624141009761134	0.5452387605625904
0	0.17471299535064683	-0.1430552188661028	0.5737036850992696
0	0.2051895329591412	-0.15085334469252074	0.6021686096359489
0	0.24511640664564532	-0.1611473474102268	0.6306335341726281
0	0.29940100385867446	-0.17230173381903063	0.6590984587093076
