# Supplementary material for: Programming mechanics in knitted materials, stitch by stitch
Source: Nat Commun. 2024 Mar 23;15:2622. doi: 10.1038/s41467-024-46498-z (PMC10960873; doi:10.1038/s41467-024-46498-z)
Supplement: Supplementary file 3 — Source Data [file 41467_2024_46498_MOESM3_ESM.zip › SourceData/Source Data for Supplementary Information/TableS11data/SimulationData/stockinettecotton.txt]

0.006646336673902505	0	0.010175031132411787	-0.0007011621521516004
0.0157151051149437	0	0.025480713422296762	-0.008924039284940144
0.023397904113496747	0	0.04078639571218174	-0.016892341119536178
0.029977859186966733	0	0.05609207800206672	-0.02473928416075019
0.035677948682104894	0	0.07139776029195169	-0.03238474418166039
0.040671260357245755	0	0.08670344258183667	-0.03988354994963157
0.045153363168296136	0	0.10200912487172165	-0.04735360928013337
0.049259480772352184	0	0.11731480716160662	-0.05444853723897074
0.05299894646916226	0	0.1326204894514916	-0.06182569700492632
0.05661255331473623	0	0.14792617174137657	-0.06878895911910332
0.06017446697622203	0	0.16323185403126156	-0.07598868981344016
0.06359831325417836	0	0.17853753632114652	-0.08305963389574009
0.0666533347411479	0	0.19384321861103151	-0.09008233749500721
0.06985520690317948	0	0.20914890090091648	-0.09691406190854483
0.07351562345153476	0	0.22445458319080147	-0.10378064314945257
0.07708644391118093	0	0.23976026548068657	-0.11076619679620882
0.08062556961123293	0	0.25506594777057157	-0.11767474096503588
0.08427092937704543	0	0.2703716300604565	-0.12452507740609084
0.08809302478265382	0	0.2856773123503415	-0.13133080453221133
0.09209669787105391	0	0.3009829946402265	-0.138099428900842
0.09628801728846087	0	0.3162886769301115	-0.14483828321170625
0.10072733089965338	0	0.3315943592199964	-0.15153557706089404
0.10544225670054026	0	0.3469000415098814	-0.15818575958021747
0.1104500026475021	0	0.3622057237997664	-0.16479940446548655
0.11572105078754921	0	0.37751140608965134	-0.1713471972898394
0.12141887812359659	0	0.3928170883795363	-0.17796259105791584
0.1275214419950404	0	0.4081227706694213	-0.1844964121135018
0.13405513457733753	0	0.4234284529593063	-0.19100037559637587
0.1411270177422472	0	0.43873413524919125	-0.19752947233227017
0.1487513525149112	0	0.45403981753907624	-0.2039264053692668
0.15698948384901812	0	0.46934549982896123	-0.21036443117016007
0.16561494094469173	0	0.48465118211884617	-0.21670414714147254
0.1753319758464529	0	0.49995686440873116	-0.22296760821855152
0.18627662867482953	0	0.5152625466986162	-0.22927164190701027
0.19800111245910146	0	0.5305682289885011	-0.23561464754947553
0.21090743348136726	0	0.5458739112783861	-0.24187116861124092
0.2251650651134242	0	0.5611795935682711	-0.24812263938895812
0.24094564809549812	0	0.576485275858156	-0.2543817263002089
0.2587182247765324	0	0.5917909581480411	-0.2605630915378678
0.27869727397645233	0	0.607096640437926	-0.2667287128899925
0.3010859123667926	0	0.6224023227278109	-0.2728684841394555
0.3264832879154541	0	0.637708005017696	-0.2789742100218677
0.35583035695083126	0	0.6530136873075809	-0.2852007214716595
0	0.0021649316133569873	0.0025604113602989615	0.0036552010173051784
0	0.0078023388358136395	-0.0017493840952692776	0.013123646309921272
0	0.013521063957120837	-0.006177323757738959	0.022592091602537365
0	0.01924116276230584	-0.01053050560413344	0.03206053689515346
0	0.024912486253317358	-0.014824924771047444	0.041528982187769556
0	0.030434752044726617	-0.01879479589651435	0.050997427480385646
0	0.035965423498286755	-0.022900443762701058	0.06046587277300174
0	0.04152786332209725	-0.02687590155812787	0.06993431806561784
0	0.046912277209783984	-0.030813085257990414	0.07940276335823393
0	0.05212565686148781	-0.03459908193886308	0.08887120865085002
0	0.05732430884285557	-0.0381720864800004	0.09833965394346612
0	0.06255564531534785	-0.041745153657525826	0.10780809923608221
0	0.06765932895436849	-0.04534566197560108	0.1172765445286983
0	0.07280597137213946	-0.04867430402853513	0.1267449898213144
0	0.0780436080078113	-0.05209667678003716	0.1362134351139305
0	0.08337890185781928	-0.055369964183289565	0.1456818804065466
0	0.08874749330886726	-0.05890008307490292	0.15515032569916268
0	0.09429217085125553	-0.06193279780308339	0.16461877099177877
0	0.10013722941333626	-0.06518938500600185	0.17408721628439486
0	0.10615866070867327	-0.0684176566945442	0.18355566157701098
0	0.11252428879263102	-0.07166664814415774	0.19302410686962707
0	0.11920941971658394	-0.0748634545176774	0.20249255216224316
0	0.1263253962485094	-0.07813505703799468	0.21196099745485925
0	0.13401455313907776	-0.08142155679787728	0.22142944274747534
0	0.14222098202443778	-0.08463773665415053	0.23089788804009143
0	0.1508663285245275	-0.08796997937315207	0.24036633333270752
0	0.16016421832087488	-0.0912845528650806	0.24983477862532363
0	0.1703249676575125	-0.09460469365524024	0.2593032239179397
0	0.1811543104605649	-0.09786631926380225	0.2687716692105558
0	0.19279976873850654	-0.1013282305815533	0.27824011450317193
0	0.20553622669745392	-0.10473252129903776	0.287708559795788
0	0.21921680634022228	-0.10804164311973564	0.2971770050884041
0	0.23412285532767882	-0.11156385975546969	0.3066454503810202
0	0.25031743985299426	-0.11492182196509199	0.3161138956736363
0	0.2680660414366198	-0.1184700213787414	0.3255823409662524
0	0.28773486470429543	-0.12186341263201696	0.335050786258868
0	0.3088862608488915	-0.1255112393789231	0.3445192315514841
