# Supplementary material for: Programming mechanics in knitted materials, stitch by stitch
Source: Nat Commun. 2024 Mar 23;15:2622. doi: 10.1038/s41467-024-46498-z (PMC10960873; doi:10.1038/s41467-024-46498-z)
Supplement: Supplementary file 3 — Source Data [file 41467_2024_46498_MOESM3_ESM.zip › SourceData/Source Data for Supplementary Information/TableS11data/ExperimentalData/linearCotSeed.txt]

0.	0.	0.	0.	0.
0.	0.	7.343458286899967e-6	0.	0.
0.	0.	0.000014690912816153024	0.	0.
0.	0.	0.0000220423635002013	0.	0.
0.	0.	0.00002939781025122902	0.	0.
0.	0.	0.00012602015542303836	-0.000027081614201349733	0.
0.	0.	0.00022265564875189367	-0.0000541609267206558	0.
0.	0.	0.0003193042864270288	-0.00008123793737080673	0.
0.	0.	0.0004159660646389672	-0.00010831264596448966	0.
0.	0.	0.0003913709952978602	-0.00007633655376720571	0.
0.	0.	0.00036677613234484095	-0.00004435597020342329	0.
0.	0.	0.00034218147579525464	-0.000012370895704364826	0.
0.	0.	0.0003175870256644465	0.00001961866929894865	0.
0.	0.	0.00024666532670877545	-9.655959517424045e-6	0.
0.	0.	0.00017574363079067906	-0.00003892993394600573	0.
0.	0.	0.00010482193791106003	-0.00006820325392878983	0.
0.	0.	0.00003390024807004733	-0.00009747591940877684	0.
0.	0.	0.000022136703506942503	-0.000054858132977242474	0.
0.	0.	0.000010374205811539592	-0.00001219446243710342	0.
0.	0.	-1.3872449787655492e-6	0.0000305150863396839	0.
0.	0.	-0.000013147648827737632	0.00007327050747451646	0.
0.	0.	0.00011367880990279245	-0.0001263141977312155	0.
0.	0.	0.0002405052703120094	-0.00032585426203938426	0.
0.	0.	0.00036733173239875263	-0.0005253496587119837	0.
0.	0.	0.0004941581961627643	-0.0007248003609973115	0.
0.	0.	0.00041089051859611984	-0.0006344299283630261	0.
0.	0.	0.00032766261064541525	-0.0005440157493808586	0.
0.	0.	0.00024447448223834626	-0.0004535578359224165	0.
0.	0.	0.00016132614330119008	-0.0003630561998601136	0.
0.	0.	0.0011387483739840275	-0.0001707001949491866	0.
0.	0.	0.002116243346813418	0.000021662218340137115	0.
0.	0.	0.0030938108491314073	0.00021403103631094597	0.
0.	0.	0.004071450669093209	0.0004064062552687454	0.
0.	0.	0.0060941230405599	0.0008709666852235198	0.
0.0007779656076352221	0.	0.01013946976917982	0.0018003573418285416	0.
0.001426270280664574	0.	0.012162144118397007	0.002265187318297876	0.
0.0020745749536939255	0.	0.012041459936107045	0.002173072825071788	0.
0.002463557757511537	0.	0.011920840903476814	0.002081251939985311	0.
0.0025932186921174072	0.	0.011679798380395418	0.001898491316873586	0.
0.010113552899257888	0.	0.011393301002167322	0.0022624677142802025	0.
0.0022042358882997963	0.	0.011106820451197824	0.0026264459110265557	0.
0.0019449140190880554	0.	0.010820356741794835	0.002990425905153312	0.
0.0018152530844821853	0.	0.010533909888280967	0.0033544076947039586	0.
0.0018152530844821853	0.	0.010474466881808305	0.003207158491335579	0.
0.0015559312152704445	0.	0.010355591750370208	0.0029130048504602854	0.
0.001426270280664574	0.	0.010296159626684611	0.002766100514088425	0.
0.001426270280664574	0.	0.010360407515021122	0.002778176624600238	0.
0.001426270280664574	0.	0.010424665522529675	0.0027903800037409397	0.
0.001426270280664574	0.	0.010488933647280133	0.0028027106468639625	0.
0.001426270280664574	0.	0.01055321188734222	0.0028151685492746013	0.
0.001426270280664574	0.	0.010196156746274462	0.0028472843583215056	0.
0.001426270280664574	0.	0.009839102311089237	0.0028794283725991107	0.
0.001426270280664574	0.	0.009482048582535237	0.0029116005893954086	0.
0.001426270280664574	0.	0.009124995561362698	0.002943801005996377	0.
0.001426270280664574	0.	0.008970695285390587	0.0030301407873004485	0.
0.001426270280664574	0.	0.00881642888984246	0.003116504734306243	0.
0.001426270280664574	0.	0.008662196390263516	0.003202892840772818	0.
0.001426270280664574	0.	0.008507997802204497	0.003289305100458827	0.
0.001426270280664574	0.	0.008572315275889858	0.003357600962663783	0.
0.0012966093460587036	0.	0.00863672414900333	0.0034259416601894093	0.
0.0012966093460587036	0.	0.008701224404036045	0.003494327183875503	0.
0.0012966093460587036	0.	0.008765816023459279	0.003562757524558638	0.
0.0012966093460587036	0.	0.00876914799620584	0.0033584118433652933	0.
0.0012966093460587036	0.	0.008772481653172548	0.00315412785730088	0.
0.0012966093460587036	0.	0.008775816994342895	0.0029499056040644305	0.
0.0012966093460587036	0.	0.00877915401969999	0.002745745121373506	0.
0.0012966093460587036	0.	0.008746219358270624	0.0027797781458149817	0.
0.0012966093460587036	0.	0.008713284704238544	0.0028138146398600404	0.
0.0012966093460587036	0.	0.008680350057605039	0.002847854603155003	0.
0.0012966093460587036	0.	0.008647415418370883	0.0028818980353465923	0.
0.0012966093460587036	0.	0.008699601384494937	0.0028640402030838115	0.
0.0012966093460587036	0.	0.008751805771751038	0.0028461826248773058	0.
0.0012966093460587036	0.	0.008804028577279176	0.002828325300741376	0.
0.0012966093460587036	0.	0.008856269798219085	0.002810468230689516	0.
0.0012966093460587036	0.	0.008909093703579563	0.0030028599637622186	0.
0.0012966093460587036	0.	0.008961920372089028	0.0031952952155839673	0.
0.0012966093460587036	0.	0.00901474980331356	0.0033877739611162688	0.
0.0012966093460587036	0.	0.00906758199681898	0.0035802961753333166	0.
0.002463557757511537	0.	0.008872515337165694	0.00340628421242678	0.
0.0011669484114528333	0.	0.008677449625493616	0.0032322834449185676	0.
0.0011669484114528333	0.	0.00848238486235324	0.003058293878635721	0.
0.0011669484114528333	0.	0.008287321048294542	0.0028843155194079	0.
0.0011669484114528333	0.	0.008693161074118666	0.0028021394931630316	0.
0.0011669484114528333	0.	0.009099033103907713	0.0027199635827580824	0.
0.0011669484114528333	0.	0.009504937099060395	0.002637787788221251	0.
0.0011669484114528333	0.	0.009910873021034872	0.002555612109581741	0.
0.0011669484114528333	0.	0.009425481934030972	0.0026863893753653763	0.
0.0011669484114528333	0.	0.008940091714943891	0.00281716664318468	0.
0.0011669484114528333	0.	0.008454702365026266	0.002947943913038644	0.
0.0011669484114528333	0.	0.00796931388553356	0.0030787211849264634	0.
0.0011669484114528333	0.	0.007755244702401782	0.0030799804097185884	0.
0.0011669484114528333	0.	0.007541175631813592	0.003081239637207012	0.
0.0011669484114528333	0.	0.00732710667384133	0.0030824988673917334	0.
0.0011669484114528333	0.	0.007113037828556564	0.0030837581002731563	0.
0.0011669484114528333	0.	0.007089854275898754	0.0031092123224918645	0.
0.0011669484114528333	0.	0.007066670725262383	0.003134666630572578	0.
0.0011669484114528333	0.	0.007043487176647323	0.0031601210245084483	0.
0.0011669484114528333	0.	0.007020303630053959	0.003185575504293232	0.
0.0011669484114528333	0.	0.007158586870512229	0.0031422201611445355	0.
0.0011669484114528333	0.	0.007296874196902158	0.0030988650693475578	0.
0.0011669484114528333	0.	0.00743516560754119	0.0030555102289355324	0.
0.0011669484114528333	0.	0.00757346110074806	0.0030121556399404837	0.
0.0011669484114528333	0.	0.007577816059315125	0.0030312457591846094	0.
0.0011669484114528333	0.	0.007582172549294894	0.003050335880630568	0.
0.0011669484114528333	0.	0.007586530570667252	0.003069426004279165	0.
0.0011669484114528333	0.	0.007590890123412083	0.0030885161301291916	0.
0.0011669484114528333	0.	0.007576222778426343	0.0031280719871465564	0.
0.0011669484114528333	0.	0.007561555657839564	0.0031676283225789224	0.
0.0011669484114528333	0.	0.007546888761661547	0.0032071851363709015	0.
0.0011669484114528333	0.	0.007532222089901447	0.00324674242846489	0.
0.0011669484114528333	0.	0.0075332076427497745	0.0032435591874227323	0.
0.0011669484114528333	0.	0.007534193509727505	0.003240376043098267	0.
0.0011669484114528333	0.	0.0075351796908343805	0.0032371929954923	0.
0.0011669484114528333	0.	0.007536166186069369	0.0032340100446062404	0.
0.0011669484114528333	0.	0.007595266379167411	0.003251750993470808	0.
0.0011669484114528333	0.	0.007654366810385854	0.0032694920432746566	0.
0.0011669484114528333	0.	0.007713467479683306	0.0032872331940127517	0.
0.0011669484114528333	0.	0.007772568387017212	0.0033049744456796547	0.
0.0011669484114528333	0.	0.007709281935724706	0.0032689467825772725	0.
0.0011669484114528333	0.	0.007645996970889805	0.0032329192770964572	0.
0.0011669484114528333	0.	0.007582713492792333	0.0031968919292539254	0.
0.0011669484114528333	0.	0.007519431501713404	0.0031608647390663942	0.
0.0011669484114528333	0.	0.007600677445054801	0.003179448523004631	0.
0.0011669484114528333	0.	0.007681925738488541	0.003198060847644478	0.
0.0011669484114528333	0.	0.007763176381445305	0.0032167017113978033	0.
0.0011669484114528333	0.	0.007844429373357062	0.0032353711126738584	0.
0.001426270280664574	0.	0.0152112725603893	0.005258507473229324	0.
0.0018152530844821853	0.	0.018894700623104055	0.00627119231300507	0.
0.002463557757511537	0.	0.02257813293647713	0.007284618599273135	0.
0.0035008452343585	0.	0.024778276042520496	0.007466208251382996	0.
0.0037601671035702405	0.	0.025878490878606667	0.007558340634727166	0.
0.004019488972781982	0.	0.026969525134651992	0.0077597885937861	0.
0.004019488972781982	0.	0.02696027958420958	0.007868212791401895	0.
0.0035008452343585	0.	0.02694187891352115	0.008085061190907442	0.
0.003241523365146759	0.	0.026920009313512964	0.007949010829864805	0.
0.003241523365146759	0.	0.026898152250929296	0.00781301339635459	0.
0.003111862430540889	0.	0.026876307726570414	0.007677068911805794	0.
0.003111862430540889	0.	0.026854475741236977	0.007541177397652243	0.
0.0027228796267232775	0.	0.03381962193743065	0.007919050986207238	0.
0.0027228796267232775	0.	0.03614234426963682	0.00804511327152395	0.
0.0037601671035702405	0.	0.04092884680046657	0.006832845665871389	0.
0.004538132711205464	0.	0.04254681999604498	0.006534869856876358	0.
0.005056776449628944	0.	0.04256920027130611	0.006640982458298202	0.
0.005705081122658296	0.	0.042614217318136895	0.006853287364755129	0.
0.005834742057264166	0.	0.04249207555599505	0.0069469916377193856	0.
0.005575420188052426	0.	0.0423699400017433	0.007040705702462827	0.
0.0044084717765995925	0.	0.04221126908175111	0.007227966224253702	0.
0.004149149907387852	0.	0.042296850902139235	0.007227800914228826	0.
0.004149149907387852	0.	0.042382432986740784	0.007227667266292901	0.
0.004019488972781982	0.	0.042468015335489856	0.007227565280458616	0.
0.0037601671035702405	0.	0.042534468005865037	0.007220599496998679	0.
0.0036305061689643706	0.	0.04256769513675265	0.00721711679908728	0.
0.0036305061689643706	0.	0.04260092279803979	0.007213634230389537	0.
0.0036305061689643706	0.	0.042653279000931826	0.007145161731531795	0.
0.0035008452343585	0.	0.04270563773622278	0.007076719517771498	0.
0.0035008452343585	0.	0.0427579990035311	0.007008307595284534	0.
0.0035008452343585	0.	0.042810362802475584	0.006939925970244171	0.
0.0035008452343585	0.	0.04317644272303801	0.0069720570338745475	0.
0.0035008452343585	0.	0.043542811050862155	0.007004188175350542	0.
0.0035008452343585	0.	0.0439094674822918	0.007036319394664703	0.
0.0035008452343585	0.	0.04427641171385778	0.0070684506918091755	0.
0.0035008452343585	0.	0.044197634413251585	0.007068574547306493	0.
0.0035008452343585	0.	0.04411886583425776	0.007068759044935304	0.
0.0035008452343585	0.	0.04404010597885004	0.00706900418466298	0.
0.0035008452343585	0.	0.0439613548490033	0.007069309966444606	0.
0.0035008452343585	0.	0.04358449647258698	0.007064354972700194	0.
0.0033711842997526296	0.	0.042831122740470254	0.007054446117010931	0.
0.0033711842997526296	0.	0.04245460763266836	0.007049492255077157	0.
0.0033711842997526296	0.	0.042526232029351206	0.006998663027796619	0.
0.0033711842997526296	0.	0.0425978913436856	0.00694784298968055	0.
0.0033711842997526296	0.	0.04266958556847233	0.0068970321421197005	0.
0.0033711842997526296	0.	0.04274131469651025	0.006846230486505623	0.
0.0033711842997526296	0.	0.04282112133932984	0.0068319539418575095	0.
0.0033711842997526296	0.	0.04290104002960013	0.0068176774331903875	0.
0.0033711842997526296	0.	0.04298107074156339	0.0068034009605062685	0.
0.0033711842997526296	0.	0.04306121344943453	0.0067891245238063625	0.
0.0033711842997526296	0.	0.043055709224741216	0.006755273688571814	0.
0.0033711842997526296	0.	0.0430502050427354	0.006721423633239385	0.
0.0033711842997526296	0.	0.04304470090341797	0.006687574357887624	0.
0.0033711842997526296	0.	0.04303919680678946	0.006653725862595284	0.
0.0033711842997526296	0.	0.04302047437165097	0.006670452679895687	0.
0.0033711842997526296	0.	0.04300175288132162	0.0066871795737647585	0.
0.0033711842997526296	0.	0.04298303233585195	0.0067039065441988725	0.
0.0033711842997526296	0.	0.04296431273529329	0.0067206335911944035	0.
0.0033711842997526296	0.	0.042944990649694724	0.006706862057964075	0.
0.0033711842997526296	0.	0.04292567293001107	0.006693090533379745	0.
0.0033711842997526296	0.	0.04290635957648437	0.006679319017440811	0.
0.0033711842997526296	0.	0.04288705058935757	0.0066655475101482795	0.
0.0033711842997526296	0.	0.04279508099740151	0.006770541248129923	0.
0.0033711842997526296	0.	0.042703119325663695	0.006875684141826203	0.
0.0033711842997526296	0.	0.042611165576240374	0.00698097614451545	0.
0.0033711842997526296	0.	0.04251921975122726	0.007086417209429063	0.
0.0033711842997526296	0.	0.04284306998350287	0.007163008973299003	0.
0.0033711842997526296	0.	0.04316736489794076	0.007239647035799122	0.
0.0033711842997526296	0.	0.04349210407994694	0.007316331386361951	0.
0.0033711842997526296	0.	0.043817287114877895	0.007393062014417003	0.
0.0033711842997526296	0.	0.04380432987119072	0.007471169355002199	0.
0.0033711842997526296	0.	0.04379137369077449	0.007549281995198263	0.
0.0033711842997526296	0.	0.04377841857366814	0.007627399933773158	0.
0.0033711842997526296	0.	0.04376546451991126	0.007705523169494246	0.
0.0033711842997526296	0.	0.043805856242502814	0.007701444258754994	0.
0.0033711842997526296	0.	0.043846248116245566	0.0076973653510054975	0.
0.0033711842997526296	0.	0.0438866401411221	0.007693286446246159	0.
0.0033711842997526296	0.	0.04392703231711513	0.007689207544476776	0.
0.0033711842997526296	0.	0.04453056189613042	0.007678289739336477	0.
0.0033711842997526296	0.	0.04513429614628887	0.007667378251906281	0.
0.0033711842997526296	0.	0.04573823471310281	0.007656473082391228	0.
0.0033711842997526296	0.	0.04634237724278352	0.007645574230996353	0.
0.0033711842997526296	0.	0.04634771592470504	0.00767715592394696	0.
0.0033711842997526296	0.	0.04635305549487886	0.007708738561254548	0.
0.0033711842997526296	0.	0.04635839595329169	0.007740322142831097	0.
0.0033711842997526296	0.	0.04636373729992962	0.007771906668587584	0.
0.0033711842997526296	0.	0.04634937976427582	0.00777378746414766	0.
0.0033711842997526296	0.	0.04633502226080734	0.007775668259743588	0.
0.0033711842997526296	0.	0.04632066478952508	0.007777549055375971	0.
0.0033711842997526296	0.	0.04630630735043111	0.007779429851043802	0.
0.0033711842997526296	0.	0.04632824249736779	0.007772641148523649	0.
0.0033711842997526296	0.	0.04635017770143888	0.007765853025163417	0.
0.0033711842997526296	0.	0.04637211296264102	0.0077590654809743835	0.
0.0033711842997526296	0.	0.04639404828096998	0.007752278515968635	0.
0.0033711842997526296	0.	0.04640810158732017	0.007748705281080365	0.
0.0033711842997526296	0.	0.046422154971530454	0.007745136204296971	0.
0.0033711842997526296	0.	0.04643620843359852	0.007741571285663567	0.
0.0033711842997526296	0.	0.04645026197352113	0.00773801052522386	0.
0.0033711842997526296	0.	0.04816505380546223	0.007588315448460095	0.
0.0033711842997526296	0.	0.04987987189840788	0.007438653121462388	0.
0.0033711842997526296	0.	0.051594716123887586	0.007289023558828253	0.
0.0037601671035702405	0.	0.053309586354266095	0.007139426775162053	0.
0.004927115515023075	0.	0.05718803972374738	0.00660522546625771	0.
0.006094063926475907	0.	0.061066538696189845	0.0060712236087194235	0.
0.006612707664899389	0.	0.06056628342502871	0.005902486470898811	0.
0.007001690468717	0.	0.06006603796435105	0.005734270609886581	0.
0.007261012337928741	0.	0.05906557653005304	0.005399403764070544	0.
0.00713135140332287	0.	0.059037912009854074	0.005407909674233112	0.
0.006742368599505259	0.	0.05898265340319255	0.0054255340423447	0.
0.006483046730293518	0.	0.05895505932040536	0.005434652489556061	0.
0.005445759253446555	0.	0.05961082105469952	0.0057052738128161905	0.
0.004927115515023075	0.	0.059821855028956504	0.005798068300530724	0.
0.004927115515023075	0.	0.05981430292594611	0.005800655672489729	0.
0.004927115515023075	0.	0.05980675299711102	0.005803243064035818	0.
0.005056776449628944	0.	0.05979920524249816	0.005805830475167785	0.
0.005056776449628944	0.	0.06219198650610765	0.005165824032328901	0.
0.005056776449628944	0.	0.0645847735417315	0.004526146674229612	0.
0.005056776449628944	0.	0.06697756631053711	0.0038867990299487187	0.
0.005964402991870037	0.	0.07065682115736395	0.0029244038283149708	0.
0.00752033420714048	0.	0.07322981385992287	0.002277653063091018	0.
0.008168638880169835	0.	0.0750381960091199	0.0018830936039988702	0.
0.008298299814775704	0.	0.07556006007675044	0.001811970569896914	0.
0.008298299814775704	0.	0.07608194216438204	0.0017409111138823076	0.
0.008427960749381574	0.	0.07660384224580848	0.0016699152494858884	0.
0.008427960749381574	0.	0.07682293225401907	0.0015534240674074272	0.
0.008427960749381574	0.	0.0770422035402638	0.0014370882082788325	0.
0.008427960749381574	0.	0.07726165599384839	0.0013209077262377542	0.
0.008427960749381574	0.	0.07748128950407661	0.0012048826753747115	0.
0.008687282618593315	0.	0.07745472244129874	0.0011782228246084907	0.
0.008946604487805055	0.	0.07744144229601377	0.0011648928996368644	0.
0.007390673272534612	0.	0.07742816440824243	0.0011515629749393596	0.
0.007390673272534612	0.	0.07742287644720319	0.0011423852840365437	0.
0.00713135140332287	0.	0.07741758850246094	0.0011332077218069961	0.
0.00713135140332287	0.	0.07741230057401594	0.001124030288254544	0.
0.00713135140332287	0.	0.07740701266186817	0.0011148529833824093	0.
0.0068720295341111294	0.	0.07708152689772033	0.001563623413815763	0.
0.0068720295341111294	0.	0.07697303238696887	0.0017132434338677283	0.
0.0068720295341111294	0.	0.0769863972099704	0.0017275589043347318	0.
0.0068720295341111294	0.	0.0769997626861605	0.0017418746746825939	0.
0.0068720295341111294	0.	0.07701312881551413	0.0017561907448988277	0.
0.0068720295341111294	0.	0.07702649559800732	0.0017705071149703411	0.
0.0068720295341111294	0.	0.07702649559800732	0.0017693563208760206	0.
0.006742368599505259	0.	0.07702649559800732	0.0017670564865207626	0.
0.006742368599505259	0.	0.07702649559800732	0.001765907446264055	0.
0.006742368599505259	0.	0.0770178035670113	0.001791830404707037	0.
0.006742368599505259	0.	0.0770091138011837	0.0018177591757081236	0.
0.006742368599505259	0.	0.07700042630057921	0.0018436937588161518	0.
0.006742368599505259	0.	0.07699174106525301	0.00186963415357996	0.
0.006742368599505259	0.	0.07699792670008966	0.0018053910416271218	0.
0.006742368599505259	0.	0.07700411275417209	0.0017411539143427058	0.
0.006742368599505259	0.	0.07701029922749332	0.001676922772877981	0.
0.006742368599505259	0.	0.07701648612004643	0.0016126976183850222	0.
0.006742368599505259	0.	0.07702554578162829	0.0016144984416708182	0.
0.006742368599505259	0.	0.0770346056095754	0.0016162996007423299	0.
0.006742368599505259	0.	0.07704366560388336	0.0016181010955977442	0.
0.006742368599505259	0.	0.07705272576454793	0.0016199029262354498	0.
0.006742368599505259	0.	0.07706900504677903	0.001581667371791565	0.
0.006742368599505259	0.	0.07708528433007296	0.0015434319682273928	0.
0.006742368599505259	0.	0.07710156361442932	0.0015051967155604567	0.
0.006742368599505259	0.	0.077117842899849	0.0014669616138080774	0.
0.006742368599505259	0.	0.07710282439477574	0.0014819122403668967	0.
0.006742368599505259	0.	0.077087805933937	0.0014968753515745713	0.
0.006742368599505259	0.	0.0770727875173342	0.0015118509468719826	0.
0.006742368599505259	0.	0.07705776914496952	0.0015268390256990047	0.
0.006742368599505259	0.	0.0768101136958967	0.001552939111473531	0.
0.006742368599505259	0.	0.07656245863593247	0.0015790393655933865	0.
0.006742368599505259	0.	0.0763148039653456	0.001605139788044875	0.
0.006742368599505259	0.	0.0760671496844049	0.0016312403788149047	0.
0.006742368599505259	0.	0.07632269871661503	0.001624535308691155	0.
0.006742368599505259	0.	0.07657824941143565	0.0016178303131203452	0.
0.006742368599505259	0.	0.07683380176768301	0.0016111253921040868	0.
0.006742368599505259	0.	0.0770893557841741	0.0016044205456433869	0.
0.006742368599505259	0.	0.07690629226239333	0.0015904010174996417	0.
0.006742368599505259	0.	0.07672323156665131	0.001576381685353641	0.
0.006742368599505259	0.	0.07654017369839038	0.001562362549214045	0.
0.006742368599505259	0.	0.07635711865905308	0.0015483436090893135	0.
0.006742368599505259	0.	0.07635711865905308	0.00155575990409411	0.
0.006742368599505259	0.	0.07635711865905308	0.0015631763566092936	0.
0.006742368599505259	0.	0.07635711865905308	0.0015705929666318434	0.
0.006742368599505259	0.	0.07635711865905308	0.001578009734157731	0.
0.006612707664899389	0.	0.07637750475740067	0.0015721766035068053	0.
0.006612707664899389	0.	0.076397891232953	0.0015663435332292355	0.
0.006612707664899389	0.	0.07641827808568749	0.0015605105233260283	0.
0.006612707664899389	0.	0.07643866531558312	0.0015546775737979893	0.
0.006612707664899389	0.	0.07643290738247187	0.0015573768093974246	0.
0.006612707664899389	0.	0.07642714950496966	0.0015600760639978373	0.
0.006612707664899389	0.	0.07642139168307716	0.001562775337599026	0.
0.006612707664899389	0.	0.0764156339167955	0.0015654746302009909	0.
0.006612707664899389	0.	0.07644714278207015	0.001656156921945578	0.
0.006612707664899389	0.	0.07647865171793206	0.0017468393593952092	0.
0.006612707664899389	0.	0.07651016072437501	0.0018375219425104073	0.
0.006612707664899389	0.	0.07654166980139336	0.001928204671251293	0.
0.006612707664899389	0.	0.07656293777085155	0.001730469478258479	0.
0.006612707664899389	0.	0.07658420574092328	0.001532734806594851	0.
0.006612707664899389	0.	0.07660547371160818	0.00133500065656877	0.
0.006612707664899389	0.	0.076626741682907	0.001137267028489202	0.
0.006612707664899389	0.	0.07663880994799092	0.0011383534305411784	0.
0.006612707664899389	0.	0.07665087835399606	0.0011394401458527854	0.
0.006612707664899389	0.	0.07666294690091806	0.00114052717442362	0.
0.006612707664899389	0.	0.07667501558875174	0.001141614516252071	0.
0.006612707664899389	0.	0.07667457212926305	0.0011347988308856854	0.
0.006612707664899389	0.	0.07667412867872433	0.0011279831489769342	0.
0.006612707664899389	0.	0.07667368523713665	0.0011211674705260191	0.
0.006612707664899389	0.	0.07667324180449935	0.0011143517955333427	0.
0.006612707664899389	0.	0.07667392330798167	0.0011128527956509786	0.
0.006612707664899389	0.	0.0766746048252801	0.0011113538672971569	0.
0.006612707664899389	0.	0.07667528635639462	0.0011098550104710714	0.
0.006612707664899389	0.	0.07667596790132497	0.0011083562251743338	0.
0.006612707664899389	0.	0.07666799126263231	0.0011054366187262027	0.
0.006612707664899389	0.	0.0766600146537965	0.0011025170389943253	0.
0.006612707664899389	0.	0.0766520380748178	0.0010995974859787016	0.
0.006612707664899389	0.	0.07664406152569658	0.0010966779596799359	0.
0.006612707664899389	0.	0.07663883454230236	0.0011216771815248732	0.
0.006612707664899389	0.	0.07663362174070405	0.0011466779623341607	0.
0.006612707664899389	0.	0.07662842312110782	0.0011716803019919866	0.
0.006612707664899389	0.	0.076623238683719	0.001196684200381532	0.
0.006223724861081778	0.	0.07777290682371896	0.0012097481067522753	0.
0.006223724861081778	0.	0.07834774148131897	0.0012162800634119984	0.
0.005964402991870037	0.	0.08079476064399731	0.0005572370801974117	0.
0.0076499951417463505	0.	0.08453913511934323	-0.0007715047068004094	0.
0.00752033420714048	0.	0.08641132545897867	-0.0014346683472713563	0.
0.009465248226228538	0.	0.08988650411499215	-0.0034376766612967905	0.
0.009465248226228538	0.	0.09162418510275583	-0.0044388734686898355	0.
0.009465248226228538	0.	0.09336192680856059	-0.005439864551225245	0.
0.009465248226228538	0.	0.09376745672204154	-0.00517637427350569	0.
0.010243213833863759	0.	0.09417298798276812	-0.0049128825556206445	0.
0.010243213833863759	0.	0.0945785205892433	-0.004649389398713723	0.
0.009465248226228538	0.	0.09485393721829517	-0.004359566681313736	0.
0.008816943553199185	0.	0.09459374618882344	-0.00430611464153959	0.
0.008557621683987446	0.	0.09446367249139692	-0.004278990767099668	0.
0.008557621683987446	0.	0.09452302891453306	-0.004219280292876334	0.
0.007779656076352222	0.	0.09464174254649795	-0.004099758027764573	0.
0.00752033420714048	0.	0.09470109975524109	-0.004039946249034162	0.
0.007261012337928741	0.	0.09452608410164162	-0.004234139851584197	0.
0.00713135140332287	0.	0.09435107197245783	-0.004428331914320104	0.
0.00713135140332287	0.	0.09417606336938078	-0.004622522436340971	0.
0.007001690468717	0.	0.09400105829410259	-0.0048167114167450755	0.
0.007001690468717	0.	0.09414795905543301	-0.004813445143530271	0.
0.007001690468717	0.	0.09429489918419501	-0.004810178869963802	0.
0.007001690468717	0.	0.09444187866453245	-0.004806912596046071	0.
0.007001690468717	0.	0.09458889748059261	-0.004803646321777279	0.
0.007001690468717	0.	0.09475398877124518	-0.004596349441217064	0.
0.007001690468717	0.	0.09491909785295391	-0.004389006014844174	0.
0.007001690468717	0.	0.09508422471767178	-0.004181616071733191	0.
0.007001690468717	0.	0.0952493693573553	-0.003974179640940169	0.
0.007001690468717	0.	0.09510639903194922	-0.003888699848770236	0.
0.007001690468717	0.	0.09496343140575875	-0.0038031280476165654	0.
0.007001690468717	0.	0.09482046647984092	-0.0037174642611873276	0.
0.007001690468717	0.	0.09467750425525416	-0.0036317085132082155	0.
0.007001690468717	0.	0.0944348348598888	-0.003575408941644386	0.
0.007001690468717	0.	0.09419217643755312	-0.0035191081630402354	0.
0.007001690468717	0.	0.09394952899554888	-0.003462806177600599	0.
0.007001690468717	0.	0.09370689254118453	-0.003406502985530513	0.
0.007001690468717	0.	0.09369126868191764	-0.0033756353332294177	0.
0.007001690468717	0.	0.09367564528210855	-0.0033447656445818093	0.
0.007001690468717	0.	0.09366002234177687	-0.0033138939197770163	0.
0.007001690468717	0.	0.09364439986094207	-0.003283020159003761	0.
0.007001690468717	0.	0.0936002892729893	-0.0032840364261910652	0.
0.007001690468717	0.	0.09355617976862901	-0.003285052687685066	0.
0.007001690468717	0.	0.09351207134799301	-0.003286068943486165	0.
0.007001690468717	0.	0.09346796401121217	-0.003287085193594161	0.
0.007001690468717	0.	0.09335767725515026	-0.003217650452856419	0.
0.007001690468717	0.	0.0932473910016463	-0.0031482155414146147	0.
0.007001690468717	0.	0.09313710525085216	-0.0030787804593043993	0.
0.007001690468717	0.	0.09302682000292004	-0.003009345206560818	0.
0.007001690468717	0.	0.0930789820851317	-0.0031419889353318125	0.
0.007001690468717	0.	0.0931311442241679	-0.003274621523045961	0.
0.007001690468717	0.	0.09318330642002116	-0.0034072429652556905	0.
0.007001690468717	0.	0.09323546867268337	-0.0035398532575110116	0.
0.007001690468717	0.	0.09304364263563782	-0.0035862325185359646	0.
0.007001690468717	0.	0.09285181673151827	-0.003632581394887949	0.
0.007001690468717	0.	0.09265999096039447	-0.0036788998823266447	0.
0.007001690468717	0.	0.09246816532233673	-0.0037251879766139464	0.
0.007001690468717	0.	0.09251744622900676	-0.0037524203165125104	0.
0.007001690468717	0.	0.09256672827040863	-0.0037796525891218456	0.
0.007001690468717	0.	0.09261601144638874	-0.003806884794435104	0.
0.007001690468717	0.	0.09266529575679366	-0.0038341169324480557	0.
0.007001690468717	0.	0.09285104341731085	-0.003771685562304125	0.
0.007001690468717	0.	0.09303680769233878	-0.0037092540371324078	0.
0.007001690468717	0.	0.09322258857340784	-0.003646822356961907	0.
0.007001690468717	0.	0.09340838605205355	-0.0035843905218216265	0.
0.007001690468717	0.	0.09349014700524377	-0.0035640891846650405	0.
0.007001690468717	0.	0.09357190821193466	-0.003543782746553764	0.
0.007001690468717	0.	0.09365366967206987	-0.0035234712077995833	0.
0.007001690468717	0.	0.09373543138559162	-0.0035031545687140815	0.
0.007001690468717	0.	0.09380212850850327	-0.0035555468269917955	0.
0.007001690468717	0.	0.09386882802181044	-0.0036079387195965145	0.
0.007001690468717	0.	0.09393552992507574	-0.003660330246470635	0.
0.007001690468717	0.	0.09400223421786241	-0.003712721407556956	0.
0.007001690468717	0.	0.09403703964990287	-0.0037097991382289528	0.
0.007001690468717	0.	0.094071847148404	-0.0037068768493914075	0.
0.007001690468717	0.	0.09410665671316787	-0.003703954541044119	0.
0.007001690468717	0.	0.09414146834399796	-0.0037010322131872885	0.
0.007001690468717	0.	0.09410777299112998	-0.0036912794822374193	0.
0.007001690468717	0.	0.09407407782374026	-0.003681515308496857	0.
0.007001690468717	0.	0.09404038284184545	-0.003671739692300752	0.
0.007001690468717	0.	0.0940066880454628	-0.003661952633986871	0.
0.007001690468717	0.	0.09402878918225505	-0.003678234446606919	0.
0.007001690468717	0.	0.0940508910610907	-0.003694514135489534	0.
0.007001690468717	0.	0.0940729936819249	-0.0037107917005311897	0.
0.007001690468717	0.	0.0940950970447129	-0.0037270671416277565	0.
0.007001690468717	0.	0.09411485827357338	-0.0037340027043432982	0.
0.007001690468717	0.	0.09413462099779721	-0.0037409382026626884	0.
0.007001690468717	0.	0.09415438521730253	-0.003747873636584518	0.
0.007001690468717	0.	0.0941741509320091	-0.003754809006106973	0.
0.007001690468717	0.	0.09417066323190172	-0.0037460094171362797	0.
0.007001690468717	0.	0.09416717763259189	-0.0037372097612415173	0.
0.007001690468717	0.	0.09416369413409906	-0.0037284100384251022	0.
0.007001690468717	0.	0.0941602127364435	-0.0037196102486880414	0.
0.007001690468717	0.	0.09417278515712284	-0.0037179261873907	0.
0.007001690468717	0.	0.09418535803066735	-0.0037162415877402526	0.
0.007001690468717	0.	0.09419793135706157	-0.003714556449739116	0.
0.007001690468717	0.	0.09421050513629053	-0.0037128707733907144	0.
0.007001690468717	0.	0.09419418695324658	-0.0036997347020940406	0.
0.007001690468717	0.	0.09417786958641014	-0.0036865982270470887	0.
0.007001690468717	0.	0.09416155303581733	-0.0036734613482659727	0.
0.007001690468717	0.	0.09414523730150476	-0.0036603240657662006	0.
0.007001690468717	0.	0.09413548674737132	-0.003670173978781836	0.
0.007001690468717	0.	0.09412573621745736	-0.0036800238723602367	0.
0.007001690468717	0.	0.09411598571176288	-0.0036898737465001935	0.
0.007001690468717	0.	0.09410623523028919	-0.003699723601201304	0.
0.007001690468717	0.	0.09411595150319894	-0.003721851003789585	0.
0.007001690468717	0.	0.09412566855743776	-0.0037439707580956077	0.
0.007001690468717	0.	0.09413538639298408	-0.0037660828636102033	0.
0.007001690468717	0.	0.09414510500981703	-0.003788187319824002	0.
0.006612707664899389	0.	0.0971112138996321	-0.0046623599340735065	0.
0.007390673272534612	0.	0.09859428336943693	-0.0050993542757549965	0.
0.006612707664899389	0.	0.1000773628018246	-0.0055362871993712886	0.
0.006483046730293518	0.	0.10353070581946736	-0.006329703223842892	0.
0.008816943553199185	0.	0.10525746607667409	-0.006726299383809766	0.
0.010113552899257888	0.	0.10720732492386884	-0.0073450889879475454	0.
0.010243213833863759	0.	0.10743036977006212	-0.007567252378807996	0.
0.010243213833863759	0.	0.10765341966583726	-0.007789310958674273	0.
0.010243213833863759	0.	0.10785769263415777	-0.008035596195348105	0.
0.010243213833863759	0.	0.10783891066427846	-0.008059927349384054	0.
0.010113552899257888	0.	0.10782012869850716	-0.00808425811923909	0.
0.010113552899257888	0.	0.10780134673684322	-0.008108588504885009	0.
0.008816943553199185	0.	0.1077966224943536	-0.008104151130166859	0.
0.008687282618593315	0.	0.10779192020545103	-0.008099694642597513	0.
0.008687282618593315	0.	0.10778723987041444	-0.008095219042434177	0.
0.008168638880169835	0.	0.11122087284089828	-0.009208714244499337	0.
0.007909317010958093	0.	0.11465916940330231	-0.010325394620619302	0.
0.007909317010958093	0.	0.11646718384326228	-0.010906440777554665	0.
0.008687282618593315	0.	0.11827519835241283	-0.011487475254135052	0.
0.008687282618593315	0.	0.12008321293041907	-0.012068498029751617	0.
0.009983891964652018	0.	0.12278999187703317	-0.01295673164132291	0.
0.010372874768469629	0.	0.1236887979131886	-0.013263715601141313	0.
0.010372874768469629	0.	0.12458764558534433	-0.013570460740442459	0.
0.010372874768469629	0.	0.125486534793745	-0.013876966836362099	0.
0.010372874768469629	0.	0.125500456014219	-0.014091658059885083	0.
0.01089151850689311	0.	0.1255422471357208	-0.014734946338302269	0.
0.01089151850689311	0.	0.1251559574933362	-0.015047064092642979	0.
0.009205926357016796	0.	0.12438352291629474	-0.015670896946897127	0.
0.009465248226228538	0.	0.12399737808108366	-0.01598261179154199	0.
0.008946604487805055	0.	0.12385224702543207	-0.015621431469873616	0.
0.008557621683987446	0.	0.1237071224569589	-0.015260147211324512	0.
0.008557621683987446	0.	0.12356200437817806	-0.014898759130248984	0.
0.008816943553199185	0.	0.12341689279160477	-0.014537267340868812	0.
0.008946604487805055	0.	0.12318081195803746	-0.014791655798166846	0.
0.008946604487805055	0.	0.1229447429238219	-0.015045804641459078	0.
0.008946604487805055	0.	0.12270868569640246	-0.015299713685214324	0.
0.008946604487805055	0.	0.12247264028322646	-0.01555338274388428	0.
0.008946604487805055	0.	0.1222935823783538	-0.015560073614552932	0.
0.008946604487805055	0.	0.1221145253094792	-0.015566740893396954	0.
0.008816943553199185	0.	0.1219354690770034	-0.015573384579937188	0.
0.008816943553199185	0.	0.12175641368132657	-0.015580004673695481	0.
0.008557621683987446	0.	0.12187578544106611	-0.015574647977479435	0.
0.008687282618593315	0.	0.12199515720125453	-0.015569271231546925	0.
0.008687282618593315	0.	0.12211452896189146	-0.015563874436227056	0.
0.008557621683987446	0.	0.12223390072297648	-0.015558457591850147	0.
0.008557621683987446	0.	0.12262322710911337	-0.015535668675798154	0.
0.008557621683987446	0.	0.12301255503352626	-0.015512878160319413	0.
0.008557621683987446	0.	0.1234018844946167	-0.0154900860455251	0.
0.008557621683987446	0.	0.1237912154907872	-0.015467292331525386	0.
0.008557621683987446	0.	0.12382061204682582	-0.015463479068735528	0.
0.008557621683987446	0.	0.12385000870935892	-0.015459664594193524	0.
0.008427960749381574	0.	0.12387940547837788	-0.015455848907913875	0.
0.008427960749381574	0.	0.12390880235387443	-0.015452032009910075	0.
0.008427960749381574	0.	0.12391265395733132	-0.015456022120408607	0.
0.008427960749381574	0.	0.12391651078822384	-0.015460012125638712	0.
0.008427960749381574	0.	0.12392037284649743	-0.015464002025599386	0.
0.008427960749381574	0.	0.12392424013209923	-0.015467991820289623	0.
0.008427960749381574	0.	0.12384128767923519	-0.015478064926321068	0.
0.008427960749381574	0.	0.12375833522758045	-0.015488137965557347	0.
0.008427960749381574	0.	0.12367538277713527	-0.015498210937996849	0.
0.008427960749381574	0.	0.1235924303278998	-0.015508283843637559	0.
0.008427960749381574	0.	0.12360172742483216	-0.015516215075404884	0.
0.008427960749381574	0.	0.1236110249332058	-0.01552414629556888	0.
0.008427960749381574	0.	0.12362032285300938	-0.015532077504128945	0.
0.008427960749381574	0.	0.12362962118423332	-0.015540008701085078	0.
0.008427960749381574	0.	0.12350014419765358	-0.01554525355253297	0.
0.008427960749381574	0.	0.12337066973083374	-0.015550469700781909	0.
0.008427960749381574	0.	0.12324119778464525	-0.015555657145375098	0.
0.008427960749381574	0.	0.1231117283599602	-0.015560815885859357	0.
0.008427960749381574	0.	0.12297275791999991	-0.01559495462455111	0.
0.008427960749381574	0.	0.12283378748261438	-0.015629068467956093	0.
0.008427960749381574	0.	0.12269481704780401	-0.015663157413485968	0.
0.008427960749381574	0.	0.12255584661557073	-0.015697221458553193	0.
0.008427960749381574	0.	0.12253913330866498	-0.01556842574377293	0.
0.008427960749381574	0.	0.12252242137427836	-0.015439626885025063	0.
0.008427960749381574	0.	0.12250571081247151	-0.015310824883543036	0.
0.008427960749381574	0.	0.12248900162330593	-0.015182019740560292	0.
0.008427960749381574	0.	0.12235943706522365	-0.015190780303672519	0.
0.008427960749381574	0.	0.12222987349034237	-0.01519954074779092	0.
0.008427960749381574	0.	0.12210031089900253	-0.01520830107291308	0.
0.008427960749381574	0.	0.12197074929154508	-0.01521706127903497	0.
0.008427960749381574	0.	0.12204566127062444	-0.015196701148150513	0.
0.008427960749381574	0.	0.12212057326806502	-0.015176340763277457	0.
0.008427960749381574	0.	0.12219548528386324	-0.015155980124431308	0.
0.008427960749381574	0.	0.1222703973180156	-0.015135619231627574	0.
0.008427960749381574	0.	0.1222581186405236	-0.015132154120110868	0.
0.008427960749381574	0.	0.12224584001579614	-0.015128688815493924	0.
0.008427960749381574	0.	0.12223356144383536	-0.015125223317778758	0.
0.008427960749381574	0.	0.1222212829246431	-0.015121757626966983	0.
0.008427960749381574	0.	0.12224014942673894	-0.015174334623167926	0.
0.008427960749381574	0.	0.12225901593017871	-0.015226837849469713	0.
0.008427960749381574	0.	0.12227788243496163	-0.01527926729407244	0.
0.008427960749381574	0.	0.12229674894108745	-0.015331622945189895	0.
0.008427960749381574	0.	0.12210479246048418	-0.015335670694711392	0.
0.008427960749381574	0.	0.12191283626433169	-0.015339718305074126	0.
0.008427960749381574	0.	0.12172088035277606	-0.01534376577627649	0.
0.008427960749381574	0.	0.12152892472596404	-0.015347813108316668	0.
0.008427960749381574	0.	0.12156379054665442	-0.0153607082168036	0.
0.008427960749381574	0.	0.12159865645496727	-0.015373603201281155	0.
0.008427960749381574	0.	0.1216335224508937	-0.015386498061744896	0.
0.008427960749381574	0.	0.12166838853442637	-0.015399392798189793	0.
0.008427960749381574	0.	0.12165825189354493	-0.015397766284138959	0.
0.008427960749381574	0.	0.12164811711128137	-0.015396139679521343	0.
0.008427960749381574	0.	0.12163798418768534	-0.015394512984337149	0.
0.008427960749381574	0.	0.12162785312280729	-0.01539288619858718	0.
0.008427960749381574	0.	0.12154872629508554	-0.01539286786558755	0.
0.008427960749381574	0.	0.12146959984695166	-0.015392849058909317	0.
0.008427960749381574	0.	0.12139047377848534	-0.01539282977855268	0.
0.008427960749381574	0.	0.12131134808976785	-0.015392810024517641	0.
0.008427960749381574	0.	0.12132000951113767	-0.015386972841178908	0.
0.008427960749381574	0.	0.12132867102864617	-0.015381135652170032	0.
0.008427960749381574	0.	0.12133733264229116	-0.015375298457491417	0.
0.008427960749381574	0.	0.12134599435207055	-0.01536946125714266	0.
0.008427960749381574	0.	0.12133367163744058	-0.015347289968132723	0.
0.008427960749381574	0.	0.12132134892281216	-0.015325115317609404	0.
0.008427960749381574	0.	0.12130902620818489	-0.015302937305799295	0.
0.008427960749381574	0.	0.12129670349355878	-0.015280755932929584	0.
0.008427960749381574	0.	0.12129944946786189	-0.01528048279611891	0.
0.008427960749381574	0.	0.12130219558753158	-0.015280209649569578	0.
0.008427960749381574	0.	0.12130494185256653	-0.01527993649328199	0.
0.008427960749381574	0.	0.12130768826296613	-0.015279663327256148	0.
0.008427960749381574	0.	0.12142610952612307	-0.01512967443262862	0.
0.008427960749381574	0.	0.12154454661314151	-0.014979671500386932	0.
0.008427960749381574	0.	0.12166299951900876	-0.01482965453694363	0.
0.008427960749381574	0.	0.121781468238714	-0.014679623548706628	0.
0.008427960749381574	0.	0.12199445425915256	-0.014725616127221761	0.
0.008427960749381574	0.	0.12220744177149694	-0.014771502860963178	0.
0.008427960749381574	0.	0.12242043077489821	-0.014817283735141826	0.
0.008427960749381574	0.	0.12263342126850686	-0.014862958734998457	0.
0.008816943553199185	0.	0.12786724607283295	-0.017128035593208777	0.
0.010113552899257888	0.	0.12961187681315284	-0.017880683307355698	0.
0.010243213833863759	0.	0.1322589141516933	-0.018847651796062587	0.
0.010113552899257888	0.	0.13490612620831546	-0.01981460633096716	0.
0.010243213833863759	0.	0.14023390138741448	-0.021903719567272634	0.
0.010243213833863759	0.	0.14026681841978236	-0.022058916687776552	0.
0.010113552899257888	0.	0.140299820697717	-0.022214064712003843	0.
0.010372874768469629	0.	0.14033290821381764	-0.022369163616579677	0.
0.010372874768469629	0.	0.140308132908857	-0.02236344267107058	0.
0.010113552899257888	0.	0.14025858273853428	-0.022351916740411613	0.
0.010113552899257888	0.	0.14023380787319167	-0.02234611175625269	0.
0.010243213833863759	0.	0.14018139836205273	-0.022304699409218115	0.
0.008946604487805055	0.	0.14012899552541253	-0.022263286220547532	0.
0.008946604487805055	0.	0.14007659936419167	-0.02222187219034688	0.
0.008168638880169835	0.	0.14002420987931063	-0.022180457318724117	0.
0.007909317010958093	0.	0.14003385051871278	-0.02219576396500952	0.
0.007909317010958093	0.	0.14004349147374623	-0.02221107048775362	0.
0.007909317010958093	0.	0.140053132744403	-0.022226376886951393	0.
0.007909317010958093	0.	0.14006277433067507	-0.022241683162596382	0.
0.007909317010958093	0.	0.14139851434027959	-0.022269043524125207	0.
0.007909317010958093	0.	0.14273425638408105	-0.02229639958046082	0.
0.007909317010958093	0.	0.14407000045495438	-0.022323751331241884	0.
0.008038977945563963	0.	0.1454057465458069	-0.02235109877610667	0.
0.010113552899257888	0.	0.15063757278613685	-0.024847496924502277	0.
0.011410162245316591	0.	0.1520530364789565	-0.02533994335773524	0.
0.011539823179922462	0.	0.153468541342839	-0.025831938196993823	0.
0.011539823179922462	0.	0.1548840872263981	-0.026323480757711508	0.
0.011539823179922462	0.	0.15486945171851893	-0.026514685209269282	0.
0.011539823179922462	0.	0.15485482301092487	-0.026705685631354344	0.
0.011539823179922462	0.	0.15484020110387461	-0.026896481903825417	0.
0.011539823179922462	0.	0.1548255859976257	-0.027087073906576487	0.
0.011669484114528332	0.	0.15455841158462008	-0.02705163324099163	0.
0.011669484114528332	0.	0.1542912371979868	-0.027015950103121755	0.
0.010761857572287242	0.	0.15375688850390992	-0.026943856517411678	0.
0.010761857572287242	0.	0.15387590349859043	-0.026974695919408955	0.
0.010372874768469629	0.	0.15399495309074412	-0.027005531210016587	0.
0.010113552899257888	0.	0.15411403726966408	-0.02703636238884403	0.
0.009465248226228538	0.	0.15423315602464585	-0.02706718945550055	0.
0.009465248226228538	0.	0.15433909184761332	-0.027141985644449175	0.
0.008946604487805055	0.	0.15444503796505157	-0.027216762800283484	0.
0.008946604487805055	0.	0.15455099437412637	-0.027291520918613702	0.
0.008946604487805055	0.	0.154656961072004	-0.02736625999505047	0.
0.008946604487805055	0.	0.15457972823070526	-0.027315769980855904	0.
0.008946604487805055	0.	0.1545025051226632	-0.027265279611460944	0.
0.008946604487805055	0.	0.15442529174983138	-0.027214788886921786	0.
0.008946604487805055	0.	0.15434808811416348	-0.02716429780729241	0.
0.008946604487805055	0.	0.15437910878229252	-0.027239766386560615	0.
0.008946604487805055	0.	0.15441014432240224	-0.027315227104258023	0.
0.008946604487805055	0.	0.15444119473329265	-0.02739067995855522	0.
0.008946604487805055	0.	0.15447226001376485	-0.027466124947621972	0.
0.008946604487805055	0.	0.15450282824132933	-0.02734491469029575	0.
0.008946604487805055	0.	0.15453339977080893	-0.027223685676748145	0.
0.008946604487805055	0.	0.15456397460194102	-0.0271024379139903	0.
0.008946604487805055	0.	0.15459455273446301	-0.026981171409030936	0.
0.008946604487805055	0.	0.15451435451191484	-0.026989338818086173	0.
0.008816943553199185	0.	0.15443415907508404	-0.026997505042848726	0.
0.008816943553199185	0.	0.1543539664245514	-0.027005670083288788	0.
0.008816943553199185	0.	0.15427377656089777	-0.02701383393937675	0.
0.008816943553199185	0.	0.1542823042806498	-0.026999385620669874	0.
0.008816943553199185	0.	0.15429083583180245	-0.026984935125536874	0.
0.008816943553199185	0.	0.15429937121427081	-0.02697048245407422	0.
0.008816943553199185	0.	0.15430791042796974	-0.026956027606378795	0.
0.008816943553199185	0.	0.1540678474806695	-0.026941030224654147	0.
0.008816943553199185	0.	0.1538277851440314	-0.026926027839515674	0.
0.008816943553199185	0.	0.15358772341843746	-0.02691102045119419	0.
0.008816943553199185	0.	0.1533476623042687	-0.02689600805992192	0.
0.008816943553199185	0.	0.15338880377453992	-0.02686843082820023	0.
0.008816943553199185	0.	0.1534299454518316	-0.026840845732116377	0.
0.008816943553199185	0.	0.15347108733612158	-0.02681325277233966	0.
0.008816943553199185	0.	0.15351222942738754	-0.026785651949538157	0.
0.008816943553199185	0.	0.15357248436875293	-0.026800172736723353	0.
0.008816943553199185	0.	0.15363274104426797	-0.0268146934150836	0.
0.008816943553199185	0.	0.15369299945366072	-0.026829213984613257	0.
0.008816943553199185	0.	0.15375325959665934	-0.02684373444530809	0.
0.008816943553199185	0.	0.15372808138695404	-0.026828857888731503	0.
0.008816943553199185	0.	0.15370290395328717	-0.026813981331743432	0.
0.008816943553199185	0.	0.15367772729571008	-0.02679910477434327	0.
0.008816943553199185	0.	0.15365255141427406	-0.02678422821653143	0.
0.008816943553199185	0.	0.15370129631313828	-0.026800329846272057	0.
0.008816943553199185	0.	0.15375004135128917	-0.026816424293321747	0.
0.008816943553199185	0.	0.15379878652870801	-0.0268325115573238	0.
0.008816943553199185	0.	0.1538475318453774	-0.026848591637922324	0.
0.008816943553199185	0.	0.15390760157830963	-0.02682190638756991	0.
0.008816943553199185	0.	0.15396767746153595	-0.026795221132710302	0.
0.008816943553199185	0.	0.15402775949409547	-0.026768535873343706	0.
0.008816943553199185	0.	0.1540878476750288	-0.026741850609470322	0.
0.008816943553199185	0.	0.15405235290420485	-0.026730717484645033	0.
0.008816943553199185	0.	0.1540168581357728	-0.026719583529924023	0.
0.008816943553199185	0.	0.15398136336973214	-0.026708448745336493	0.
0.008816943553199185	0.	0.15394586860608261	-0.02669731313091044	0.
0.008816943553199185	0.	0.15388244019157338	-0.02671967280492654	0.
0.008816943553199185	0.	0.1538190151103322	-0.026742031052819974	0.
0.008816943553199185	0.	0.1537555933629088	-0.02676438787449225	0.
0.008816943553199185	0.	0.15369217494985335	-0.026786743269845086	0.
0.008816943553199185	0.	0.15374038912795018	-0.026794092404544837	0.
0.008816943553199185	0.	0.15378862111799962	-0.026801441256706287	0.
0.008816943553199185	0.	0.15383687091776838	-0.026808789826322784	0.
0.008816943553199185	0.	0.15388513852502272	-0.026816138113388087	0.
0.008816943553199185	0.	0.15385421618083078	-0.026774021292627175	0.
0.008816943553199185	0.	0.15382330423436483	-0.026731861059417873	0.
0.008816943553199185	0.	0.15379240268645983	-0.026689657419401727	0.
0.008816943553199185	0.	0.15376151153795217	-0.026647410378224306	0.
0.008816943553199185	0.	0.153778441053095	-0.026656060359262577	0.
0.008816943553199185	0.	0.15379537058884263	-0.02666471032143985	0.
0.008816943553199185	0.	0.15381230014519334	-0.026673360264755926	0.
0.008816943553199185	0.	0.15382922972214683	-0.026682010189210202	0.
0.008816943553199185	0.	0.15383593338839707	-0.026818581873941805	0.
0.008816943553199185	0.	0.15384263724717415	-0.02695515019587482	0.
0.008816943553199185	0.	0.15384934129847488	-0.027091715153593526	0.
0.008816943553199185	0.	0.1538560455422963	-0.027228276745680385	0.
0.008816943553199185	0.	0.1543081873895377	-0.027268796466804104	0.
0.008816943553199185	0.	0.15476034149426215	-0.027309310094756706	0.
0.008816943553199185	0.	0.15521250784207624	-0.027349817628777258	0.
0.008816943553199185	0.	0.15566468641860942	-0.027390319068104026	0.
0.008816943553199185	0.	0.15574087840989137	-0.027398935219479864	0.
0.008816943553199185	0.	0.15581707046176851	-0.027407551369864353	0.
0.008816943553199185	0.	0.1558932625742289	-0.02741616751925669	0.
0.008816943553199185	0.	0.1559694547472601	-0.02742478366765768	0.
0.008816943553199185	0.	0.15582280767396633	-0.027423106514226435	0.
0.008816943553199185	0.	0.15567616123340447	-0.027421424622999475	0.
0.008816943553199185	0.	0.15552951542581545	-0.027419737994001773	0.
0.008816943553199185	0.	0.1553828702514406	-0.0274180466272577	0.
0.008816943553199185	0.	0.15531117240133605	-0.027402031626909157	0.
0.008816943553199185	0.	0.155239474853823	-0.027385987988024683	0.
0.008816943553199185	0.	0.15516777760895717	-0.027369915712021214	0.
0.008816943553199185	0.	0.155096080666795	-0.0273538148003191	0.
0.008298299814775704	0.	0.1563906718895604	-0.027529999917243732	0.
0.0076499951417463505	0.	0.1576854767558252	-0.027706150431237912	0.
0.0076499951417463505	0.	0.15932238656220787	-0.028542109930182812	0.
0.0076499951417463505	0.	0.16095929636869757	-0.029378038860879873	0.
0.012058466918345945	0.	0.16259620617529302	-0.03021393714428185	0.
0.012706771591375295	0.	0.16641585967538028	-0.03186315972152149	0.
0.012836432525981167	0.	0.16859864590488674	-0.03267631760545001	0.
0.012577110656769424	0.	0.17078147443260333	-0.0334892778552851	0.
0.012577110656769424	0.	0.17296434502238586	-0.03430203997190039	0.
0.012577110656769424	0.	0.17349958225275727	-0.034478630203175854	0.
0.012577110656769424	0.	0.1740348454556146	-0.03465522016101299	0.
0.013355076264404646	0.	0.1751054496368144	-0.03500839925577087	0.
0.013355076264404646	0.	0.17507456335003443	-0.03490145131368271	0.
0.010761857572287242	0.	0.17489851576446683	-0.03473178071845348	0.
0.011539823179922462	0.	0.1747317356559387	-0.03503424645807599	0.
0.010243213833863759	0.	0.1746483595511569	-0.03518547688673727	0.
0.010243213833863759	0.	0.17481624839140084	-0.035021565511050075	0.
0.010243213833863759	0.	0.1749841405487096	-0.03485758216392269	0.
0.010243213833863759	0.	0.1751520360216616	-0.03469352688203319	0.
0.010243213833863759	0.	0.17531993480883615	-0.03452939970205139	0.
0.010243213833863759	0.	0.1758871468287554	-0.03521227797743456	0.
0.010243213833863759	0.	0.1764543690756468	-0.03589515446772626	0.
0.011539823179922462	0.	0.17702160153472407	-0.03657802916913048	0.
0.014522024675857483	0.	0.18633995232220785	-0.04210464752954562	0.
0.015299990283492701	0.	0.1857627874798299	-0.04203096309997234	0.
0.014003380937434	0.	0.18547432995350352	-0.04199410541823949	0.
0.014003380937434	0.	0.1851859557714861	-0.04195723742679627	0.
0.014133041872039872	0.	0.18531325259642648	-0.04199781581650051	0.
0.012836432525981167	0.	0.18544055336464044	-0.042038273851913104	0.
0.012706771591375295	0.	0.18556785807485807	-0.04207861151778377	0.
0.012706771591375295	0.	0.18569516672580894	-0.04211882879890613	0.
0.011410162245316591	0.	0.1857125579711233	-0.042143253097382816	0.
0.011410162245316591	0.	0.18572994974003784	-0.04216766068501109	0.
0.011410162245316591	0.	0.18574734203253118	-0.04219205156051301	0.
0.012706771591375295	0.	0.18576473484857986	-0.04221642572261222	0.
0.012836432525981167	0.	0.18575009553648267	-0.042214168656285626	0.
0.012317788787557685	0.	0.18573565087325003	-0.04221190687758268	0.
0.012317788787557685	0.	0.1857214008659946	-0.04220964038653762	0.
0.012317788787557685	0.	0.18570734552173573	-0.042207369183183276	0.
0.012317788787557685	0.	0.18577083389651344	-0.04218346684347482	0.
0.012836432525981167	0.	0.18583432287916662	-0.0421595639871194	0.
0.012058466918345945	0.	0.18589781246959627	-0.04213566061415688	0.
0.012058466918345945	0.	0.18596130266770516	-0.04211175672462575	0.
0.011928805983740074	0.	0.18605881279455677	-0.042143953369600466	0.
0.011928805983740074	0.	0.18615632305155988	-0.04217613533251531	0.
0.011928805983740074	0.	0.18625383343868174	-0.04220830261188992	0.
0.011928805983740074	0.	0.1863513439558911	-0.04224045520624512	0.
0.011928805983740074	0.	0.18636809334503618	-0.042257733844248455	0.
0.011928805983740074	0.	0.186384844554748	-0.0422750084444185	0.
0.011928805983740074	0.	0.18640159758494834	-0.04229227900653651	0.
0.011928805983740074	0.	0.1864183524355617	-0.042309545530384775	0.
0.011928805983740074	0.	0.18615106117581962	-0.042345102704853275	0.
0.011928805983740074	0.	0.18588377199280223	-0.04238065364658666	0.
0.011928805983740074	0.	0.18561648488791352	-0.04241619835488966	0.
0.011928805983740074	0.	0.1853491998625588	-0.04245173682906841	0.
0.011928805983740074	0.	0.18541683839054762	-0.042519609069496554	0.
0.011928805983740074	0.	0.18548447831701514	-0.04258748130114899	0.
0.011928805983740074	0.	0.185552119641721	-0.04265535352402411	0.
0.011928805983740074	0.	0.18561976236442743	-0.042723225738119694	0.
0.011928805983740074	0.	0.18562130032109134	-0.04265038227690935	0.
0.011928805983740074	0.	0.18562283907105098	-0.0425775387998902	0.
0.011928805983740074	0.	0.1856243786143027	-0.04250469530706648	0.
0.011928805983740074	0.	0.18562591895084243	-0.04243185179844141	0.
0.011928805983740074	0.	0.18562633964002953	-0.042509315403436054	0.
0.011928805983740074	0.	0.1856267610937619	-0.04258677842909273	0.
0.011928805983740074	0.	0.18562718331203876	-0.04266424087527166	0.
0.011928805983740074	0.	0.1856276062948596	-0.04274170274183145	0.
0.011928805983740074	0.	0.18561626005927404	-0.04278009872091584	0.
0.011928805983740074	0.	0.18560491625533718	-0.04281849060034786	0.
0.011928805983740074	0.	0.18559357488311914	-0.042856878379633236	0.
0.011928805983740074	0.	0.1855822359426896	-0.042895262058278705	0.
0.011928805983740074	0.	0.18555513094207887	-0.04280780335009861	0.
0.011928805983740074	0.	0.18552802643242278	-0.04272032633185565	0.
0.011928805983740074	0.	0.18550092241375385	-0.0426328310085688	0.
0.011928805983740074	0.	0.18547381888610634	-0.042545317385256846	0.
0.011928805983740074	0.	0.18545565940118297	-0.04250892673224118	0.
0.011928805983740074	0.	0.1854374999188435	-0.042472522582320774	0.
0.011928805983740074	0.	0.18541934043908848	-0.04243610493703523	0.
0.011928805983740074	0.	0.1854011809619184	-0.04239967379792433	0.
0.011928805983740074	0.	0.1854136520514002	-0.04236857534753784	0.
0.011928805983740074	0.	0.18542612338792466	-0.042337476709265666	0.
0.011928805983740074	0.	0.1854385949714843	-0.042306377883126536	0.
0.011928805983740074	0.	0.1854510668020701	-0.04227527886913858	0.
0.011928805983740074	0.	0.1854789639898273	-0.04224602697764062	0.
0.011928805983740074	0.	0.18550686151738152	-0.04221677273568354	0.
0.011928805983740074	0.	0.18553475938470773	-0.042187516143483046	0.
0.011928805983740074	0.	0.185562657591783	-0.042158257201254254	0.
0.011928805983740074	0.	0.1855620435513754	-0.04215621337159724	0.
0.011928805983740074	0.	0.18556142951170387	-0.042154168884125605	0.
0.011928805983740074	0.	0.18556081547276787	-0.0421521237388446	0.
0.011928805983740074	0.	0.18556020143456842	-0.042150077935757854	0.
0.011928805983740074	0.	0.18555098261437822	-0.04229559061712748	0.
0.011928805983740074	0.	0.1855417646197491	-0.04244109563311782	0.
0.011928805983740074	0.	0.18553254745070072	-0.04258659298023417	0.
0.011928805983740074	0.	0.18552333110725241	-0.04273208265497942	0.
0.011928805983740074	0.	0.18554388942012018	-0.04262449894786121	0.
0.011928805983740074	0.	0.18556444773427358	-0.04251690216620885	0.
0.011928805983740074	0.	0.18558500604971234	-0.042409292314430226	0.
0.011928805983740074	0.	0.185605564366436	-0.042301669396930835	0.
0.011928805983740074	0.	0.18543730551207943	-0.04228220053189197	0.
0.011928805983740074	0.	0.1852690478761679	-0.04226273164679934	0.
0.011928805983740074	0.	0.18510079145922131	-0.04224326274165457	0.
0.011928805983740074	0.	0.18493253626175782	-0.04222379381645906	0.
0.011928805983740074	0.	0.18510588138895484	-0.04224153341117865	0.
0.011928805983740074	0.	0.18527922679565365	-0.04225927296914343	0.
0.011928805983740074	0.	0.18545257248173064	-0.04227701249035078	0.
0.011928805983740074	0.	0.18562591844706308	-0.042294751974798275	0.
0.011928805983740074	0.	0.1856121339442363	-0.04229736813620072	0.
0.011928805983740074	0.	0.18559834944165557	-0.04229998429740014	0.
0.011928805983740074	0.	0.1855845649393201	-0.042302600458396934	0.
0.011928805983740074	0.	0.18557078043723016	-0.04230521661919091	0.
0.011928805983740074	0.	0.1855778276803412	-0.04239941619805235	0.
0.011928805983740074	0.	0.1855848749243567	-0.04249361574646316	0.
0.011928805983740074	0.	0.18559192216927745	-0.04258781526441448	0.
0.011928805983740074	0.	0.1855989694151042	-0.04268201475189725	0.
0.011928805983740074	0.	0.18559750777595851	-0.04258530371931664	0.
0.011928805983740074	0.	0.18559604616869005	-0.04248859244262868	0.
0.011928805983740074	0.	0.18559458459329783	-0.04239188092190811	0.
0.011928805983740074	0.	0.18559312304978287	-0.04229516915722863	0.
0.011928805983740074	0.	0.18557909787381918	-0.04230817397050042	0.
0.011928805983740074	0.	0.18556507274922424	-0.04232117878286626	0.
0.011928805983740074	0.	0.1855510476760006	-0.04233418359432635	0.
0.011928805983740074	0.	0.18553702265414937	-0.04234718840488029	0.
0.011928805983740074	0.	0.18569650331392776	-0.04233986181395621	0.
0.011928805983740074	0.	0.18585598446640214	-0.04233252983430163	0.
0.011928805983740074	0.	0.18601546611137446	-0.042325192466040606	0.
0.011928805983740074	0.	0.1861749482486456	-0.04231784970929662	0.
0.011928805983740074	0.	0.18762860372393803	-0.04307374411250983	0.
0.011928805983740074	0.	0.18908227032633879	-0.04382960650594999	0.
0.011928805983740074	0.	0.1905359480150895	-0.0445854368136454	0.
0.01387372000282813	0.	0.19576660973356078	-0.048794614261068875	0.
0.014651685610463348	0.	0.1995436255427943	-0.05224765771284211	0.
0.016596599629551404	0.	0.19964834495131561	-0.051743272990904435	0.
0.016077955891127923	0.	0.19970072896209634	-0.05149108062980276	0.
0.016466938694945536	0.	0.200262748647899	-0.05114013110321303	0.
0.01517032934888683	0.	0.2005178070758358	-0.051090565929508065	0.
0.012836432525981167	0.	0.2003656003634443	-0.05121682337932346	0.
0.013095754395192906	0.	0.19996174803358838	-0.051385594096194774	0.
0.013095754395192906	0.	0.19996507420508913	-0.05137837832649465	0.
0.012577110656769424	0.	0.19996840041147942	-0.05137112293397316	0.
0.012317788787557685	0.	0.19977123202935265	-0.051366853359331006	0.
0.012317788787557685	0.	0.19957073744059675	-0.051369878354943894	0.
0.012317788787557685	0.	0.19937024288650862	-0.051372902906374925	0.
0.012317788787557685	0.	0.19916974836710472	-0.051375927013619864	0.
0.012317788787557685	0.	0.20133268552982503	-0.05210464606902797	0.
0.012317788787557685	0.	0.20349579635468992	-0.05283333185700692	0.
0.016207616825733795	0.	0.211122342939712	-0.05797735582337324	0.
0.016207616825733795	0.	0.2122223053176567	-0.05920603396496745	0.
0.016726260564157276	0.	0.2125789791356392	-0.059208180913838386	0.
0.016726260564157276	0.	0.21293572098502297	-0.05921029803996732	0.
0.016726260564157276	0.	0.21329253080579824	-0.05921238534315284	0.
0.016726260564157276	0.	0.2136494085380146	-0.059214442823196746	0.
0.016985582433369017	0.	0.21446734083373228	-0.05955673456604603	0.
0.017763548041004242	0.	0.21528565393765808	-0.05989900909700591	0.
0.016077955891127923	0.	0.21609274863409295	-0.060666529397505	0.
0.016077955891127923	0.	0.2163617804110989	-0.060922346418586175	0.
0.016466938694945536	0.	0.2153293316966657	-0.0608065318637357	0.
0.016466938694945536	0.	0.21481311363628547	-0.060748530444926174	0.
0.015688973087310314	0.	0.2142968997809351	-0.060690466280691406	0.
0.016466938694945536	0.	0.2143005106149832	-0.06068823823178171	0.
0.016077955891127923	0.	0.21430776041845748	-0.060683652893272086	0.
0.016077955891127923	0.	0.2143113993877155	-0.060681295604302986	0.
0.015948294956522054	0.	0.21458469424143706	-0.06051801998723289	0.
0.015818634021916182	0.	0.21485798918453652	-0.060354741168912505	0.
0.015818634021916182	0.	0.21513128421695402	-0.06019145915101011	0.
0.015818634021916182	0.	0.2154045793386295	-0.060028173935194	0.
0.015818634021916182	0.	0.21499655952741611	-0.060021610919807074	0.
0.015818634021916182	0.	0.21458858767517783	-0.06001504716076811	0.
0.015818634021916182	0.	0.2141806638302577	-0.060008482658093214	0.
0.015818634021916182	0.	0.2137727880410588	-0.0600019174117981	0.
0.015818634021916182	0.	0.2140475087250455	-0.060030564625554395	0.
0.015688973087310314	0.	0.2143222304570236	-0.060059210365281245	0.
0.015688973087310314	0.	0.2145969532362815	-0.06008785463084391	0.
0.015688973087310314	0.	0.21487167706210952	-0.06011649742210804	0.
0.015688973087310314	0.	0.2147415553641704	-0.060094356759324515	0.
0.015688973087310314	0.	0.21461143435091554	-0.060072212583883844	0.
0.015688973087310314	0.	0.21448131402256412	-0.06005006489603457	0.
0.015688973087310314	0.	0.21435119437933642	-0.06002791369602504	0.
0.015688973087310314	0.	0.21432388440288372	-0.060055040027615685	0.
0.015688973087310314	0.	0.21429657471405977	-0.060082164937518945	0.
0.015688973087310314	0.	0.21426926531288368	-0.06010928842561096	0.
0.015688973087310314	0.	0.21424195619937403	-0.06013641049176847	0.
0.015688973087310314	0.	0.21415798994104823	-0.060128398375381455	0.
0.015688973087310314	0.	0.21407403404628383	-0.06012038593301647	0.
0.015688973087310314	0.	0.21399008851723125	-0.060112373164681564	0.
0.015688973087310314	0.	0.21390615335604035	-0.0601043600703848	0.
0.015688973087310314	0.	0.2138752944120584	-0.06007438412861871	0.
0.015688973087310314	0.	0.2138444363888737	-0.060044407300870586	0.
0.015688973087310314	0.	0.21381357928655617	-0.060014429587224624	0.
0.015688973087310314	0.	0.21378272310517699	-0.059984450987766426	0.
0.015688973087310314	0.	0.21378530051999545	-0.05999393810627437	0.
0.015688973087310314	0.	0.21378787796898008	-0.06000342518877132	0.
0.015688973087310314	0.	0.21379045545213132	-0.06001291223525525	0.
0.015688973087310314	0.	0.2137930329694482	-0.060022399245726166	0.
0.015688973087310314	0.	0.21393171523376303	-0.06005110219156391	0.
0.015688973087310314	0.	0.21407050165096345	-0.06007980430782034	0.
0.015688973087310314	0.	0.21420939218533463	-0.06010850559441951	0.
0.015688973087310314	0.	0.21434838680115118	-0.0601372060512857	0.
0.015688973087310314	0.	0.21399967963542588	-0.06014605412001425	0.
0.015688973087310314	0.	0.2136509793171416	-0.06015488803161216	0.
0.015688973087310314	0.	0.21330228585220332	-0.06016370778568022	0.
0.015688973087310314	0.	0.21295359924652055	-0.060172513381819843	0.
0.015688973087310314	0.	0.2133472224233811	-0.0603805943383298	0.
0.015688973087310314	0.	0.21374084792757783	-0.060588657275981325	0.
0.015688973087310314	0.	0.21413447575684716	-0.0607967021827991	0.
0.015688973087310314	0.	0.214528105908927	-0.06100472904679873	0.
0.015688973087310314	0.	0.21430271080404284	-0.060794713542043397	0.
0.015688973087310314	0.	0.21407731609674052	-0.06058468165166154	0.
0.015688973087310314	0.	0.21385192178724055	-0.06037463338664075	0.
0.015688973087310314	0.	0.21362652787576525	-0.06016456875796041	0.
0.015688973087310314	0.	0.2136272601369234	-0.060147699466843056	0.
0.015688973087310314	0.	0.2136279924682787	-0.060130830082354064	0.
0.015688973087310314	0.	0.21362872486983198	-0.06011396060449907	0.
0.015688973087310314	0.	0.21362945734158342	-0.06009709103328271	0.
0.015688973087310314	0.	0.21363914377200083	-0.06010332852386052	0.
0.015559312152704443	0.	0.21364883025384063	-0.0601095659275872	0.
0.015559312152704443	0.	0.21365851678710154	-0.06011580324446152	0.
0.015559312152704443	0.	0.21366820337178122	-0.06012204047448129	0.
0.015559312152704443	0.	0.21358229997346978	-0.06009181159141203	0.
0.015559312152704443	0.	0.2134963975987612	-0.060061572938753326	0.
0.015559312152704443	0.	0.21341049624787287	-0.06003132451744796	0.
0.015559312152704443	0.	0.21332459592102299	-0.06000106632843896	0.
0.015559312152704443	0.	0.2131914757744384	-0.06003043020653637	0.
0.015559312152704443	0.	0.21305836026269145	-0.06005979321987248	0.
0.015559312152704443	0.	0.21292524938730814	-0.06008915536836553	0.
0.015559312152704443	0.	0.21279214314981448	-0.06011851665193474	0.
0.015559312152704443	0.	0.21279491174190912	-0.06010391762728974	0.
0.015559312152704443	0.	0.21279768044938568	-0.06008931859506985	0.
0.015559312152704443	0.	0.21280044927224318	-0.060074719555276074	0.
0.015559312152704443	0.	0.21280321821048026	-0.06006012050790822	0.
0.015559312152704443	0.	0.21280294513095882	-0.060081234981098894	0.
0.015559312152704443	0.	0.2128026721132628	-0.06010234937272287	0.
0.015559312152704443	0.	0.2128023991573919	-0.060123463682774714	0.
0.015559312152704443	0.	0.21280212626334694	-0.060144577911248776	0.
0.015559312152704443	0.	0.21282122191038422	-0.06012327455946177	0.
0.015559312152704443	0.	0.21284031765699582	-0.06010197118783431	0.
0.015559312152704443	0.	0.21285941350317578	-0.06008066779636739	0.
0.015559312152704443	0.	0.2128785094489195	-0.06005936438506222	0.
0.015559312152704443	0.	0.21285709363763952	-0.06005999235614123	0.
0.015559312152704443	0.	0.2128356778916411	-0.06006061801751314	0.
0.015559312152704443	0.	0.21281426221092728	-0.06006124136917313	0.
0.015559312152704443	0.	0.21279284659550046	-0.060061862411117974	0.
0.015559312152704443	0.	0.21279284659550046	-0.060060152494291336	0.
0.015559312152704443	0.	0.21279284659550046	-0.06005844165967896	0.
0.015559312152704443	0.	0.21279284659550046	-0.06005672990728608	0.
0.015559312152704443	0.	0.21279284659550046	-0.06005501723711794	0.
0.015559312152704443	0.	0.21377629410042756	-0.06049771875466678	0.
0.015299990283492701	0.	0.21475974792108085	-0.060940304227276754	0.
0.01504066841428096	0.	0.21574320804213346	-0.0613827734907923	0.
0.015299990283492701	0.	0.21672667444830723	-0.06182512638079077	0.
0.01504066841428096	0.	0.21826590945719063	-0.06258201721044912	0.
0.015429651218098571	0.	0.21980514949980956	-0.06333884323289118	0.
0.016596599629551404	0.	0.22134439455713162	-0.06409560429089702	0.
0.017763548041004242	0.	0.22598914931482747	-0.06674004347914698	0.
0.017763548041004242	0.	0.22754190189160248	-0.06768391384318725	0.
0.017763548041004242	0.	0.22909465461726866	-0.06862778336237718	0.
0.01918981832166881	0.	0.2293397309049895	-0.06879523701092642	0.
0.019319479256274686	0.	0.22946227323186044	-0.06887894395995564	0.
0.019319479256274686	0.	0.2295848183462934	-0.06896263765405612	0.
0.019578801125486423	0.	0.22993805049448587	-0.06897348480705236	0.
0.019060157387062942	0.	0.23029128751890746	-0.06898430348565089	0.
0.018282191779427723	0.	0.23064452941535904	-0.06899509368885878	0.
0.016985582433369017	0.	0.23060404946754212	-0.06906774346273224	0.
0.016466938694945536	0.	0.23021032382377654	-0.06912959907910685	0.
0.016466938694945536	0.	0.22981659924937833	-0.0691914222583436	0.
0.015429651218098571	0.	0.22919962442966899	-0.0695248003264821	0.
0.015429651218098571	0.	0.2290880034951932	-0.06966057645448744	0.
0.015559312152704443	0.	0.22936641437750327	-0.069631774229998	0.
0.015559312152704443	0.	0.2297564437922685	-0.06946719710704324	0.
0.015559312152704443	0.	0.23053650486307706	-0.06913801147499553	0.
0.015559312152704443	0.	0.2322097627946225	-0.06918981333403391	0.
0.01426270280664574	0.	0.23388308597077884	-0.06924160174621756	0.
0.017244904302580757	0.	0.2387457137725068	-0.07145273945534025	0.
0.0175042261717925	0.	0.23950360809379415	-0.07250652367813903	0.
0.019319479256274686	0.	0.24026150303625365	-0.07356029692164337	0.
0.020616088602333386	0.	0.2424127953091097	-0.07549059736380428	0.
0.020616088602333386	0.	0.24349016337521778	-0.07645574592250556	0.
0.021264393275362743	0.	0.2453459135138545	-0.07797961158525579	0.
0.021523715144574483	0.	0.24690054745465173	-0.07909703841417136	0.
0.02139405420996861	0.	0.24767794310560334	-0.079655747014485	0.
0.020486427667727517	0.	0.2471111419889952	-0.07958020383333146	0.
0.019319479256274686	0.	0.2461918796468076	-0.07951846994348286	0.
0.01918981832166881	0.	0.24601561049154913	-0.07952532082179811	0.
0.01918981832166881	0.	0.24583934134295768	-0.07953213555583324	0.
0.01918981832166881	0.	0.24595212691272636	-0.07946984796442279	0.
0.019319479256274686	0.	0.24606491315266044	-0.07940755856139133	0.
0.019319479256274686	0.	0.24617770006257725	-0.07934526734710683	0.
0.019319479256274686	0.	0.24629048764229555	-0.07928297432193707	0.
0.019319479256274686	0.	0.2463491859316065	-0.07928825372769886	0.
0.018930496452457073	0.	0.2464665828717527	-0.07929881253914027	0.
0.018930496452457073	0.	0.24652528152255387	-0.07930409194481988	0.
0.018930496452457073	0.	0.24651871178659207	-0.07925615214095882	0.
0.018930496452457073	0.	0.2465121499701327	-0.07920821233699908	0.
0.018930496452457073	0.	0.24650559607330194	-0.07916027253294064	0.
0.018930496452457073	0.	0.2464990500962235	-0.0791123327287827	0.
0.018930496452457073	0.	0.2465147737262999	-0.07889535789446024	0.
0.018930496452457073	0.	0.24653054026000207	-0.07867838278561243	0.
0.018930496452457073	0.	0.24654634969570344	-0.07846140740243364	0.
0.0188008355178512	0.	0.24656220203177093	-0.07824443174511723	0.
0.0188008355178512	0.	0.24656100395382405	-0.07824883710812877	0.
0.0188008355178512	0.	0.24655980672022418	-0.07825324219652674	0.
0.0188008355178512	0.	0.2465586103309736	-0.07825764701030753	0.
0.0188008355178512	0.	0.24655741478607596	-0.0782620515494673	0.
0.0188008355178512	0.	0.24616955110603042	-0.07831416914143069	0.
0.0188008355178512	0.	0.2457817091353368	-0.0783662737459759	0.
0.0188008355178512	0.	0.24539388889427682	-0.07841836536089973	0.
0.0188008355178512	0.	0.24500609040315643	-0.07847044398399933	0.
0.0188008355178512	0.	0.24499511125964782	-0.07846988805873782	0.
0.0188008355178512	0.	0.24498413211949477	-0.0784693321329887	0.
0.0188008355178512	0.	0.24497315298269806	-0.07846877620675237	0.
0.0188008355178512	0.	0.24496217384925847	-0.07846822028002821	0.
0.0188008355178512	0.	0.24507074321875982	-0.07843410472827646	0.
0.0188008355178512	0.	0.24517931330050566	-0.07839997077356835	0.
0.0188008355178512	0.	0.24528788409430977	-0.07836581841794903	0.
0.0188008355178512	0.	0.24539645559998594	-0.07833164766346401	0.
0.0188008355178512	0.	0.2453539735071538	-0.07844856670722006	0.
0.0188008355178512	0.	0.24531149499670515	-0.07856548004021309	0.
0.0188008355178512	0.	0.2452690200690078	-0.07868238766026885	0.
0.0188008355178512	0.	0.24522654872442767	-0.0787992895652123	0.
0.0188008355178512	0.	0.2452022709927155	-0.07881778338686668	0.
0.0188008355178512	0.	0.24517799450793054	-0.07883627712081714	0.
0.0188008355178512	0.	0.2451537192701461	-0.07885477076705806	0.
0.0188008355178512	0.	0.24512944527943487	-0.07887326432558438	0.
0.0188008355178512	0.	0.2451391274896833	-0.0788685201510766	0.
0.018671174583245333	0.	0.24514880979843448	-0.07886377466931713	0.
0.018671174583245333	0.	0.24515849220568633	-0.07885902788032689	0.
0.018671174583245333	0.	0.24516817471143706	-0.07885427978412544	0.
0.018671174583245333	0.	0.2451812595969064	-0.07881804785533894	0.
0.018671174583245333	0.	0.24519434450681843	-0.07878181511957072	0.
0.018671174583245333	0.	0.24520742944117238	-0.07874558157691525	0.
0.018671174583245333	0.	0.2452205143999675	-0.07870934722746839	0.
0.018671174583245333	0.	0.2451931776986293	-0.07847422122322936	0.
0.018671174583245333	0.	0.24516584254223103	-0.07823909305885943	0.
0.018671174583245333	0.	0.24513850893087535	-0.07800396273601096	0.
0.018671174583245333	0.	0.24511117686466466	-0.07776883025633471	0.
0.018671174583245333	0.	0.24514002584607622	-0.07775450641281495	0.
0.018671174583245333	0.	0.2451688776495721	-0.0777401823857036	0.
0.018671174583245333	0.	0.24519773227495553	-0.07772585817501013	0.
0.018671174583245333	0.	0.24522658972203076	-0.07771153378074237	0.
0.018671174583245333	0.	0.2450966701497632	-0.07772710369900765	0.
0.018671174583245333	0.	0.24496675931418227	-0.07774263163356696	0.
0.018671174583245333	0.	0.24483685721802353	-0.07775811758229985	0.
0.018671174583245333	0.	0.24470696386402235	-0.0777735615430909	0.
0.018671174583245333	0.	0.24463891485940598	-0.07776591703078517	0.
0.018671174583245333	0.	0.24457087057689705	-0.07775827231372735	0.
0.018671174583245333	0.	0.24450283101727055	-0.07775062739192307	0.
0.018671174583245333	0.	0.2444347961813017	-0.07774298226537775	0.
0.018671174583245333	0.	0.24449647584600445	-0.07774298226537775	0.
0.018671174583245333	0.	0.244558157403042	-0.07774298226537775	0.
0.018671174583245333	0.	0.24461984085213392	-0.07774298226537775	0.
0.018671174583245333	0.	0.2446815261929989	-0.07774298226537775	0.
0.018671174583245333	0.	0.24467395758268637	-0.0777718739961586	0.
0.018671174583245333	0.	0.2446663890301249	-0.07780075707062634	0.
0.018671174583245333	0.	0.24465882053531524	-0.07782963148796723	0.
0.018671174583245333	0.	0.24465125209825947	-0.07785849724736801	0.
0.018671174583245333	0.	0.2446833747010779	-0.07786546843934836	0.
0.018671174583245333	0.	0.24471549742006563	-0.07787243956001567	0.
0.018671174583245333	0.	0.24474762025521388	-0.07787941060936815	0.
0.018671174583245333	0.	0.24477974320651313	-0.07788638158740396	0.
0.018671174583245333	0.	0.24473556869633897	-0.07790585814424633	0.
0.018671174583245333	0.	0.24469139423643	-0.07792533464948904	0.
0.018671174583245333	0.	0.2446472198267934	-0.07794481110312947	0.
0.018671174583245333	0.	0.24460304546743386	-0.07796428750516339	0.
0.018671174583245333	0.	0.24461433106915603	-0.07782691337958786	0.
0.018671174583245333	0.	0.24462561875575772	-0.07768953051989992	0.
0.018541513648639464	0.	0.2446369085271825	-0.07755213893000251	0.
0.018541513648639464	0.	0.24464820038337412	-0.07741473861379558	0.
0.018541513648639464	0.	0.24466118104685441	-0.07741710639718084	0.
0.018541513648639464	0.	0.2446741629415191	-0.07741947414494402	0.
0.018541513648639464	0.	0.24468714606732947	-0.07742184185708452	0.
0.018541513648639464	0.	0.24470013042424685	-0.07742420953360235	0.
0.018541513648639464	0.	0.24466988150213395	-0.07741735263424815	0.
0.018541513648639464	0.	0.24463963557761187	-0.07741049564783474	0.
0.018541513648639464	0.	0.24460939265089926	-0.07740363857436375	0.
0.01841185271403359	0.	0.24483335965687864	-0.07774483044298726	0.
0.01841185271403359	0.	0.24508756703877588	-0.07809287831406118	0.
0.01841185271403359	0.	0.24534177486763326	-0.0784409250257474	0.
0.01841185271403359	0.	0.24559598314317707	-0.07878897057673147	0.
0.01841185271403359	0.	0.2464654707357781	-0.0789882902021162	0.
0.018541513648639464	0.	0.2482044487499273	-0.07938688606055429	0.
0.01841185271403359	0.	0.24907393916753573	-0.07958616227481653	0.
0.018541513648639464	0.	0.25037174448503324	-0.08081099705376137	0.
0.020486427667727517	0.	0.25426522943257995	-0.08448475195339705	0.
0.019967783929304036	0.	0.2554538792612302	-0.08532393137914186	0.
0.02178303701378622	0.	0.2566426449894114	-0.08616310312493725	0.
0.022042358882997964	0.	0.25902052283114824	-0.08784142349189353	0.
0.022042358882997964	0.	0.2591408658746868	-0.08825391805382016	0.
0.022042358882997964	0.	0.25938155335715013	-0.08907875893563573	0.
0.022690663556027314	0.	0.2595913366597361	-0.08984250690201841	0.
0.02243134168681557	0.	0.2596360828915472	-0.09001803216176057	0.
0.02217201981760383	0.	0.2596808469873862	-0.09019344024402975	0.
0.02243134168681557	0.	0.2596159550366495	-0.09008969361953252	0.
0.02178303701378622	0.	0.2595510838625194	-0.08998593462808438	0.
0.02139405420996861	0.	0.2594862334682057	-0.08988216327391536	0.
0.02113473234075687	0.	0.25942140385691875	-0.08977837956125392	0.
0.02087541047154513	0.	0.2594766247487806	-0.08977467317504047	0.
0.021912697948392092	0.	0.25953184794829554	-0.08977096341567466	0.
0.020616088602333386	0.	0.25958707345516124	-0.08976725028319696	0.
0.020486427667727517	0.	0.259642301269073	-0.08976353377764928	0.
0.020486427667727517	0.	0.2596990555445483	-0.08988706407413605	0.
0.020486427667727517	0.	0.259727446815053	-0.08994882908309629	0.
0.020097444863909908	0.	0.2609562466710974	-0.09040866912886156	0.
0.019578801125486423	0.	0.2621566465312639	-0.09080672357353817	0.
0.018541513648639464	0.	0.26455744833053474	-0.09160277029909798	0.
0.018282191779427723	0.	0.2658370608589639	-0.09206197126725581	0.
0.018671174583245333	0.	0.2683962919112364	-0.09297972051441715	0.
0.019838122994698164	0.	0.269675910422994	-0.09343826813267653	0.
0.023209307294450796	0.	0.2725589839253111	-0.09499852100972513	0.
0.023209307294450796	0.	0.27400053235563615	-0.09577847806401912	0.
0.02385761196748015	0.	0.2757567347576369	-0.09692609710884455	0.
0.024376255705903627	0.	0.2763860333770102	-0.09766140025438193	0.
0.024505916640509502	0.	0.27670068577257223	-0.09802892789486564	0.
0.024376255705903627	0.	0.276530159934491	-0.09799961834805998	0.
0.02411693383669189	0.	0.27635972830077166	-0.09797018459224162	0.
0.02411693383669189	0.	0.276189390909157	-0.09794062663956957	0.
0.023468629163662536	0.	0.27601914779738845	-0.09791094450225242	0.
0.022042358882997964	0.	0.2765550188623933	-0.09791418205032427	0.
0.020486427667727517	0.	0.2770909059813737	-0.09791741939997328	0.
0.020616088602333386	0.	0.27711150251778166	-0.09793321998819196	0.
0.019967783929304036	0.	0.277132099068889	-0.09794902053554776	0.
0.019967783929304036	0.	0.277152695634695	-0.09796482104203841	0.
0.020097444863909908	0.	0.27717214092400516	-0.09797981872706953	0.
0.020097444863909908	0.	0.2771709898271332	-0.09797901594616493	0.
0.020097444863909908	0.	0.27716983892458397	-0.09797821316494754	0.
0.019967783929304036	0.	0.27714651266131474	-0.0979735179842903	0.
0.020097444863909908	0.	0.27712433807015185	-0.09796962557244106	0.
0.020097444863909908	0.	0.2771021644429176	-0.09796573314787065	0.
0.020097444863909908	0.	0.2770799917796619	-0.09796184071057908	0.
0.020097444863909908	0.	0.27718700916167777	-0.09795260919819769	0.
0.020097444863909908	0.	0.2772940267406114	-0.09794337767966338	0.
0.020097444863909908	0.	0.27740104451641245	-0.09793414615497614	0.
0.020097444863909908	0.	0.2775080624890331	-0.09792491462413608	0.
0.020097444863909908	0.	0.2775144487309942	-0.09792976997897417	0.
0.020097444863909908	0.	0.2775208349816981	-0.09793462533381136	0.
0.020097444863909908	0.	0.277527221241146	-0.09793948068864786	0.
0.020097444863909908	0.	0.27753360750933753	-0.09794433604348383	0.
0.020097444863909908	0.	0.27751358268957843	-0.09795853347564239	0.
0.020097444863909908	0.	0.27749355814948307	-0.09797273090729167	0.
0.020097444863909908	0.	0.27747353388906426	-0.09798692833843127	0.
0.020097444863909908	0.	0.2774535099083358	-0.0980011257690616	0.
0.020097444863909908	0.	0.27745193333317836	-0.09799491091329483	0.
0.020097444863909908	0.	0.2774503569598232	-0.09798869568440233	0.
0.020097444863909908	0.	0.2774487807882706	-0.09798248008239176	0.
0.020097444863909908	0.	0.27744720481852164	-0.09797626410727085	0.
0.020097444863909908	0.	0.2774225041410644	-0.09803482946780179	0.
0.020097444863909908	0.	0.27739780347687854	-0.09809338239392018	0.
0.020097444863909908	0.	0.2773731028259654	-0.09815192288320373	0.
0.020097444863909908	0.	0.2773484021883249	-0.09821045093323039	0.
0.020097444863909908	0.	0.2773530414806639	-0.09821314146895346	0.
0.020097444863909908	0.	0.2773576807741539	-0.09821583200420886	0.
0.020097444863909908	0.	0.2773623200687944	-0.09821852253899689	0.
0.020097444863909908	0.	0.2773669593645862	-0.09822121307331783	0.
0.020097444863909908	0.	0.2773816343938786	-0.09821074112366648	0.
0.020097444863909908	0.	0.2773963094393451	-0.09820023687762278	0.
0.020097444863909908	0.	0.2774109845009849	-0.09818970033631529	0.
0.020097444863909908	0.	0.2774256595787973	-0.09817913150087629	0.
0.020097444863909908	0.	0.27740969972336776	-0.09815187126007958	0.
0.020097444863909908	0.	0.2773937399923752	-0.0981246110178006	0.
0.020097444863909908	0.	0.2773777803858241	-0.0980973507740393	0.
0.020097444863909908	0.	0.2773618209037195	-0.09807009052879563	0.
0.020097444863909908	0.	0.2773721122445353	-0.09800386713331433	0.
0.020097444863909908	0.	0.2773824045898833	-0.09793764220385882	0.
0.020097444863909908	0.	0.2773926979397398	-0.0978714157407669	0.
0.020097444863909908	0.	0.2774029922940796	-0.09780518774437662	0.
0.020097444863909908	0.	0.2773546118714866	-0.09787382094047906	0.
0.020097444863909908	0.	0.27730623157296064	-0.09794239334827706	0.
0.020097444863909908	0.	0.2772578513985167	-0.0980109049539066	0.
0.020097444863909908	0.	0.2772094713481695	-0.09807935574351162	0.
0.020097444863909908	0.	0.2772196551145879	-0.09807546449792086	0.
0.020097444863909908	0.	0.27722983888118896	-0.09807157321051935	0.
0.020097444863909908	0.	0.27724002264797076	-0.09806768188130739	0.
0.020097444863909908	0.	0.2772502064149347	-0.0980637905102859	0.
0.020097444863909908	0.	0.2772539240638523	-0.09806625617324413	0.
0.020097444863909908	0.	0.27725764188253293	-0.0980687218343669	0.
0.020097444863909908	0.	0.2772613598709745	-0.09807118749365382	0.
0.020097444863909908	0.	0.2772650780291759	-0.09807365315110535	0.
0.020097444863909908	0.	0.2772633215103445	-0.09806428787828551	0.
0.020097444863909908	0.	0.27726156499262955	-0.09805492256572583	0.
0.020097444863909908	0.	0.27725980847603005	-0.09804555721342763	0.
0.020097444863909908	0.	0.27725805196054726	-0.0980361918213916	0.
0.020097444863909908	0.	0.2772698535970155	-0.09803567550632568	0.
0.020097444863909908	0.	0.2772816552416964	-0.09803515919100375	0.
0.020097444863909908	0.	0.2772934568945886	-0.09803464287542564	0.
0.020097444863909908	0.	0.27730525855569244	-0.09803412655959141	0.
0.020097444863909908	0.	0.27724804925626784	-0.0980030841535449	0.
0.020097444863909908	0.	0.27719083997487504	-0.09797200850961209	0.
0.020097444863909908	0.	0.27713363071151653	-0.09794089963122868	0.
0.020097444863909908	0.	0.27707642146619493	-0.09790975752183297	0.
0.020097444863909908	0.	0.2770779843626501	-0.09796126297423856	0.
0.020097444863909908	0.	0.27707954739043733	-0.09801274065685546	0.
0.020097444863909908	0.	0.27708111054955625	-0.09806419056492843	0.
0.020097444863909908	0.	0.2770826738400066	-0.09811561269370436	0.
0.020097444863909908	0.	0.2770867402798942	-0.09811480447474333	0.
0.020097444863909908	0.	0.2770908067212153	-0.09811399625387464	0.
0.020097444863909908	0.	0.2770948731639687	-0.09811318803109807	0.
0.020097444863909908	0.	0.277098939608155	-0.09811237980641373	0.
0.020097444863909908	0.	0.2770968563839068	-0.09809221359345405	0.
0.020097444863909908	0.	0.277094773413734	-0.09807204654467513	0.
0.020097444863909908	0.	0.27709269069763787	-0.09805187866013328	0.
0.020097444863909908	0.	0.2770906082356192	-0.09803170993988465	0.
0.020097444863909908	0.	0.27758534619772807	-0.0981717083220031	0.
0.020097444863909908	0.	0.2780801030078433	-0.09831168419601799	0.
0.020097444863909908	0.	0.2785748786440854	-0.09845163755144544	0.
0.020097444863909908	0.	0.279069673084606	-0.09859156837779676	0.
0.020097444863909908	0.	0.2818036290335879	-0.10041906908948281	0.
0.02165337607918035	0.	0.2845377351789111	-0.10224620668757542	0.
0.02385761196748015	0.	0.2869280457579767	-0.10420150099464119	0.
0.024635577575115367	0.	0.2881233055682964	-0.10517914811937351	0.
0.025283882248144724	0.	0.28931863480075565	-0.10615679522482147	0.
0.025802525986568202	0.	0.2898163471600577	-0.10643466776971693	0.
0.02606184785577994	0.	0.29081186029285094	-0.10699041285663431	0.
0.02593218692117407	0.	0.2913096609981815	-0.10726828539865432	0.
0.02541354318275059	0.	0.29150812643987545	-0.10720452106135109	0.
0.02541354318275059	0.	0.29170680582324576	-0.10714075661741193	0.
0.023209307294450796	0.	0.2915209045540635	-0.10732903169173895	0.
0.023209307294450796	0.	0.2914589653978595	-0.1073917678414615	0.
0.023209307294450796	0.	0.2913789575186979	-0.107394732185484	0.
0.023209307294450796	0.	0.2912989507896078	-0.1073976787032911	0.
0.023209307294450796	0.	0.29121894521080144	-0.10740060739470669	0.
0.023209307294450796	0.	0.2911389407824934	-0.10740351825955471	0.
0.02217201981760383	0.	0.29113264446366327	-0.10740342347293358	0.
0.02385761196748015	0.	0.29112005833916516	-0.10740323338831397	0.
0.02385761196748015	0.	0.29111376853356064	-0.10740313809031538	0.
0.02385761196748015	0.	0.2913290363373962	-0.10784990043738145	0.
0.02385761196748015	0.	0.29154434564280096	-0.10829643218870565	0.
0.023468629163662536	0.	0.2917596964290225	-0.1087427329976932	0.
0.023209307294450796	0.	0.293266425088888	-0.10959630981111833	0.
0.023209307294450796	0.	0.2945579359163575	-0.11000354736039998	0.
0.026839813463415164	0.	0.30198102740254545	-0.11288364498424637	0.
0.027358457201838642	0.	0.30440102910784667	-0.11391633972758596	0.
0.02774744000565626	0.	0.3068211812694086	-0.1149486849287408	0.
0.027877100940262127	0.	0.3062893931987568	-0.11564887046736272	0.
0.027877100940262127	0.	0.3060236958177977	-0.11599890334820463	0.
0.027877100940262127	0.	0.305758129646471	-0.11634889624013718	0.
0.028006761874868	0.	0.30634605152498834	-0.11647646790980126	0.
0.028006761874868	0.	0.3069339824706925	-0.11660378431925764	0.
0.028395744678685608	0.	0.3075219224713526	-0.11673084535812482	0.
0.028266083744079743	0.	0.30810987151475894	-0.11685765091617926	0.
0.027617779071050386	0.	0.30750754740289504	-0.11679150958284139	0.
0.02619150879038581	0.	0.3063029514462973	-0.11665920708311116	0.
0.025543204117356458	0.	0.3056628632135597	-0.11665456449424533	0.
0.025543204117356458	0.	0.30562505302198567	-0.1167160828135949	0.
0.025283882248144724	0.	0.3055494513749538	-0.11683911868645933	0.
0.02502456037893298	0.	0.3054213687166106	-0.11662537177615319	0.
0.024894899444327108	0.	0.3052932861255265	-0.11641162422123559	0.
0.024894899444327108	0.	0.3051652036017216	-0.116197876022174	0.
0.025543204117356458	0.	0.30503712114521536	-0.1159841271794356	0.
0.024505916640509502	0.	0.30536859551041634	-0.11668922928763269	0.
0.024505916640509502	0.	0.30553434382677275	-0.11704177027613491	0.
0.024505916640509502	0.	0.3057000995618645	-0.11739430454351794	0.
0.024505916640509502	0.	0.30550700650085055	-0.11729199335442965	0.
0.024505916640509502	0.	0.30531391581905765	-0.11718967209095105	0.
0.024505916640509502	0.	0.30512082751754105	-0.1170873407565847	0.
0.024505916640509502	0.	0.30492774159735764	-0.11698499935483193	0.
0.024505916640509502	0.	0.30490374628720057	-0.1169856158032314	0.
0.024505916640509502	0.	0.30487975127151484	-0.11698622961985632	0.
0.024505916640509502	0.	0.3048557565503179	-0.11698684080470134	0.
0.024505916640509502	0.	0.3048317621236259	-0.11698744935776073	0.
0.024505916640509502	0.	0.30480578916595424	-0.11701300700592715	0.
0.024505916640509502	0.	0.30477981658713815	-0.11703856430298264	0.
0.024505916640509502	0.	0.30475384438719977	-0.1170641212488969	0.
0.024505916640509502	0.	0.3047278725661634	-0.11708967784363969	0.
0.024505916640509502	0.	0.3048984223538762	-0.11709016465750992	0.
0.024505916640509502	0.	0.3050690688754474	-0.11709062978152811	0.
0.024505916640509502	0.	0.30523981209293627	-0.11709107321566023	0.
0.024505916640509502	0.	0.305410651968399	-0.11709149495987384	0.
0.024505916640509502	0.	0.30518697514859333	-0.11704029883730763	0.
0.024505916640509502	0.	0.3049633762295144	-0.11698908560755641	0.
0.024505916640509502	0.	0.30473985525121344	-0.11693785527359653	0.
0.024505916640509502	0.	0.3045164122537546	-0.11688660783840477	0.
0.024505916640509502	0.	0.30456223891313255	-0.11700120243004315	0.
0.024505916640509502	0.	0.30460806557568193	-0.11711578236796975	0.
0.024505916640509502	0.	0.304653892241402	-0.1172303476464791	0.
0.024505916640509502	0.	0.3046997189102917	-0.11734489825986298	0.
0.024505916640509502	0.	0.3047969134410968	-0.1173556936243825	0.
0.024505916640509502	0.	0.3048941734401849	-0.11736648889881138	0.
0.024505916640509502	0.	0.3049914988929168	-0.1173772840831461	0.
0.024505916640509502	0.	0.30508888978464954	-0.11738807917738311	0.
0.024505916640509502	0.	0.3054060207513458	-0.11739787870967829	0.
0.024505916640509502	0.	0.30572315993918675	-0.11740767819018516	0.
0.024505916640509502	0.	0.30604030734218424	-0.11741747761890155	0.
0.024505916640509502	0.	0.30635746295435506	-0.11742727699582593	0.
0.024505916640509502	0.	0.3065311726051007	-0.11742527905724595	0.
0.024505916640509502	0.	0.30670488638624127	-0.11742328105896857	0.
0.024505916640509502	0.	0.30687860429612956	-0.11742128300099426	0.
0.024505916640509502	0.	0.30705232633311863	-0.11741928488332365	0.
0.024505916640509502	0.	0.307062759242297	-0.11744029943997267	0.
0.024505916640509502	0.	0.30707319223050517	-0.1174613139963792	0.
0.024505916640509502	0.	0.3070836252977411	-0.11748232855254312	0.
0.024505916640509502	0.	0.3070940584440032	-0.11750334310846475	0.
0.024505916640509502	0.	0.30704996798966294	-0.11756252876678344	0.
0.024505916640509502	0.	0.30700587817130104	-0.11762171366862752	0.
0.024505916640509502	0.	0.3069617889889824	-0.11768089781384422	0.
0.024505916640509502	0.	0.30691770044277084	-0.11774008120228126	0.
0.024505916640509502	0.	0.30693646097692817	-0.11772798126733114	0.
0.024505916640509502	0.	0.3069552217260495	-0.11771588132882348	0.
0.024505916640509502	0.	0.306973982690125	-0.11770378138675837	0.
0.024505916640509502	0.	0.3069927438691467	-0.11769168144113624	0.
0.024505916640509502	0.	0.3069899993301245	-0.11769027660082707	0.
0.024505916640509502	0.	0.30698725492467915	-0.11768887171707579	0.
0.024505916640509502	0.	0.30698451065281085	-0.11768746678988243	0.
0.024505916640509502	0.	0.30698176651452075	-0.11768606181924729	0.
0.024505916640509502	0.	0.30703418014069306	-0.11769371129919562	0.
0.024505916640509502	0.	0.30708659894711016	-0.11770136077559437	0.
0.024505916640509502	0.	0.30713902293314865	-0.11770901024844334	0.
0.024376255705903627	0.	0.3071914520981855	-0.11771665971774233	0.
0.024376255705903627	0.	0.30710840767558806	-0.1177172264104306	0.
0.024376255705903627	0.	0.3070253636312726	-0.11771779310311627	0.
0.024376255705903627	0.	0.3069423199653105	-0.11771835979579891	0.
0.024376255705903627	0.	0.30685927667777413	-0.11771892648847904	0.
0.024376255705903627	0.	0.3068943831113753	-0.11770957940747195	0.
0.024376255705903627	0.	0.3069294897980473	-0.11770023218085165	0.
0.024376255705903627	0.	0.3069645967377693	-0.11769088480862261	0.
0.024376255705903627	0.	0.30699970393052123	-0.11768153729078962	0.
0.024376255705903627	0.	0.30702508869928885	-0.1176812828404731	0.
0.024376255705903627	0.	0.30705047389151013	-0.11768102826673976	0.
0.024376255705903627	0.	0.307075859507161	-0.11768077356959031	0.
0.024376255705903627	0.	0.3071012455462167	-0.11768051874902434	0.
0.024376255705903627	0.	0.3071955950075159	-0.11762647182113431	0.
0.024376255705903627	0.	0.30729000331237954	-0.11757242474532352	0.
0.024376255705903627	0.	0.307384470448061	-0.11751837752161924	0.
0.024376255705903627	0.	0.30747899640180776	-0.11746433015004858	0.
0.024376255705903627	0.	0.3074689672638923	-0.11753660485932534	0.
0.024376255705903627	0.	0.3074589386446766	-0.11760887910339214	0.
0.024376255705903627	0.	0.30744891054417284	-0.1176811528821347	0.
0.024376255705903627	0.	0.30743888296239336	-0.1177534261954387	0.
0.024376255705903627	0.	0.3080271686233086	-0.11778217633069384	0.
0.024376255705903627	0.	0.30861546862819994	-0.1178109257739134	0.
0.024894899444327108	0.	0.30920378295773177	-0.11783967452502983	0.
0.02541354318275059	0.	0.3097921115926018	-0.11786842258397556	0.
0.026969474398021036	0.	0.3127872655515768	-0.12011476049086413	0.
0.027488118136444518	0.	0.3142849603853982	-0.12123791448723792	0.
0.028136422809473868	0.	0.31578273343105073	-0.12236105846118793	0.
0.029562693090138446	0.	0.32012330373255093	-0.12439110387577519	0.
0.02969235402474431	0.	0.3205839107801088	-0.12473284348572808	0.
0.029951675893956052	0.	0.3210445178376513	-0.12507439418408153	0.
0.03034065869777366	0.	0.3215051249051692	-0.12541575574950936	0.
0.030729641501591274	0.	0.3219657319826517	-0.12575692796046173	0.
0.030729641501591274	0.	0.3216655462693838	-0.12581162289030445	0.
0.028266083744079743	0.	0.3207922792759759	-0.12601011562893247	0.
0.027617779071050386	0.	0.3208195543947224	-0.1260447529257621	0.
0.026710152528809292	0.	0.32087410636529323	-0.12611402718816647	0.
0.026450830659597555	0.	0.32087187047964166	-0.12607923249743766	0.
0.0270991353326269	0.	0.3208696478418917	-0.12604443780325159	0.
0.026450830659597555	0.	0.32086743845211013	-0.12600964310560817	0.
0.026450830659597555	0.	0.32086524231036373	-0.12597484840450804	0.
0.026839813463415164	0.	0.32266043062722755	-0.12604756209838736	0.
0.0270991353326269	0.	0.3235580368941792	-0.12608391347584944	0.
0.027358457201838642	0.	0.32445565121159564	-0.1261202612063866	0.
0.02774744000565626	0.	0.3267229835129284	-0.12728450487581788	0.
0.028395744678685608	0.	0.3278569091284385	-0.12786600474151594	0.
0.028395744678685608	0.	0.3289910071301835	-0.12844708885439848	0.
0.030988963370803015	0.	0.3296714251494676	-0.12888091174856017	0.
0.030729641501591274	0.	0.3303519371537661	-0.12931460297049596	0.
0.0315076071092265	0.	0.33171324254106443	-0.1301815896099304	0.
0.03228557271686172	0.	0.33221030175375904	-0.13089038936750674	0.
0.03345252112831455	0.	0.332458850069755	-0.13124478798218608	0.
0.03345252112831455	0.	0.3327074108495464	-0.13159918575275026	0.
0.03345252112831455	0.	0.3327258966215256	-0.13177430926224937	0.
0.03358218206292042	0.	0.3327443823945583	-0.13194934738527236	0.
0.03358218206292042	0.	0.3327628681686429	-0.1321243000701556	0.
0.033322860193708684	0.	0.3327813539437806	-0.13229916726521923	0.
0.03293387738989107	0.	0.33312752150218977	-0.13242306704785647	0.
0.0315076071092265	0.	0.33416602675647056	-0.13279470215369438	0.
0.030988963370803015	0.	0.3340057790038244	-0.1327450611730406	0.
0.030988963370803015	0.	0.33384554784758286	-0.13269540455225265	0.
0.030210997763167796	0.	0.3336853332937287	-0.13264573229401624	0.
0.029951675893956052	0.	0.33352513534824585	-0.13259604440101827	0.
0.02969235402474431	0.	0.33354079759778593	-0.13250770541478785	0.
0.02969235402474431	0.	0.3335564600933688	-0.13241929556233828	0.
0.02969235402474431	0.	0.33357212283498494	-0.13233081486533202	0.
0.02969235402474431	0.	0.33358778582262705	-0.1322422633454401	0.
0.029562693090138446	0.	0.3336089491801365	-0.13225303630688168	0.
0.029562693090138446	0.	0.33363011283038924	-0.13226380924781705	0.
0.029562693090138446	0.	0.33365127677337075	-0.1322745821682454	0.
0.029562693090138446	0.	0.3336724410090676	-0.13228535506816627	0.
0.029562693090138446	0.	0.33368152637077714	-0.13227353294717203	0.
0.029562693090138446	0.	0.333690611741572	-0.13226169836679524	0.
0.029562693090138446	0.	0.33369969712145026	-0.13224985132754566	0.
0.029562693090138446	0.	0.3337087825104123	-0.13223799182993376	0.
0.029562693090138446	0.	0.33362999282900196	-0.13219349477340941	0.
0.029562693090138446	0.	0.33355120324444076	-0.13214899770703614	0.
0.029562693090138446	0.	0.33347241375674586	-0.13210450063081533	0.
0.029562693090138446	0.	0.33339362436593406	-0.13206000354474864	0.
0.029562693090138446	0.	0.33342016836015015	-0.13205413546680383	0.
0.029562693090138446	0.	0.3334467148094325	-0.13204826730097766	0.
0.029562693090138446	0.	0.33347326371363434	-0.13204239904727152	0.
0.029562693090138446	0.	0.3334998150726097	-0.13203653070568777	0.
0.029562693090138446	0.	0.33354813887718554	-0.13201979026380606	0.
0.029562693090138446	0.	0.33359646301523366	-0.1320030497942135	0.
0.029562693090138446	0.	0.3336447874867189	-0.13198630929691166	0.
0.029562693090138446	0.	0.3336931122916036	-0.13196956877190208	0.
0.029562693090138446	0.	0.3337539111495338	-0.1319453827625265	0.
0.029562693090138446	0.	0.3338147141889218	-0.1319211894852086	0.
0.029562693090138446	0.	0.3338755214091948	-0.13189698894055674	0.
0.029562693090138446	0.	0.3339363328097821	-0.1318727811291784	0.
0.029562693090138446	0.	0.33391611828533846	-0.13185139110313346	0.
0.029562693090138446	0.	0.3338959040195792	-0.1318300008021684	0.
0.029562693090138446	0.	0.3338756900125164	-0.13180861022630397	0.
0.029562693090138446	0.	0.33385547626416173	-0.1317872193755599	0.
0.029562693090138446	0.	0.3338126201538403	-0.13180691644255255	0.
0.029562693090138446	0.	0.3337697645210826	-0.13182659696036145	0.
0.029562693090138446	0.	0.33372690936593574	-0.1318462609278614	0.
0.029562693090138446	0.	0.3336840546884463	-0.13186590834392778	0.
0.029562693090138446	0.	0.333728438242902	-0.13186673111303882	0.
0.029562693090138446	0.	0.33377282292062205	-0.13186755373947795	0.
0.029562693090138446	0.	0.3338172087214947	-0.1318683762232447	0.
0.029562693090138446	0.	0.3338615956454089	-0.13186919856433849	0.
0.029562693090138446	0.	0.33381596261075175	-0.13185427770409106	0.
0.029562693090138446	0.	0.333770403264659	-0.13183933681589957	0.
0.029562693090138446	0.	0.33372491761468176	-0.13182437590079776	0.
0.029562693090138446	0.	0.3336795056683608	-0.13180939495982139	0.
0.029562693090138446	0.	0.3336517417854291	-0.13181279678961466	0.
0.029562693090138446	0.	0.3336240008216877	-0.13181618903627995	0.
0.029562693090138446	0.	0.3335962827785665	-0.13181957169970474	0.
0.029562693090138446	0.	0.3335685876574955	-0.13182294477977646	0.
0.029562693090138446	0.	0.3335668917674316	-0.1318661718078447	0.
0.029562693090138446	0.	0.3335651972105961	-0.13190938422877332	0.
0.029562693090138446	0.	0.33356350398699486	-0.13195258204038077	0.
0.029562693090138446	0.	0.3335618120966318	-0.13199576524048642	0.
0.029562693090138446	0.	0.33355708227603204	-0.1319793416200958	0.
0.029562693090138446	0.	0.3335523524762148	-0.131962917880999	0.
0.029562693090138446	0.	0.33354762269718136	-0.13194649402320205	0.
0.029562693090138446	0.	0.33354289293893125	-0.13193007004671195	0.
0.029562693090138446	0.	0.33354591288211605	-0.13195075100058618	0.
0.029562693090138446	0.	0.3335489333383629	-0.13197143165178887	0.
0.029562693090138446	0.	0.3335519543076671	-0.13199211200029848	0.
0.029562693090138446	0.	0.3335549757900254	-0.1320127920460934	0.
0.029562693090138446	0.	0.3336021230734991	-0.13199242027510336	0.
0.029562693090138446	0.	0.33364927099707037	-0.1319720484965052	0.
0.029562693090138446	0.	0.33369641956067136	-0.13195167671029953	0.
0.029562693090138446	0.	0.3337435687642347	-0.13193130491648725	0.
0.029562693090138446	0.	0.3335858199760525	-0.1319637518561952	0.
0.029562693090138446	0.	0.33342807124653745	-0.1319961897949497	0.
0.029562693090138446	0.	0.33327032257571043	-0.13202861873174135	0.
0.029562693090138446	0.	0.3331125739635925	-0.13206103866556074	0.
0.029562693090138446	0.	0.333012537669867	-0.13207302944968669	0.
0.029562693090138446	0.	0.33291250298304814	-0.13208501434701725	0.
0.029562693090138446	0.	0.3328124699034968	-0.13209699335730835	0.
0.029562693090138446	0.	0.33271243843157394	-0.13210896648031617	0.
0.029562693090138446	0.	0.3326984559164119	-0.13211392001529865	0.
0.029562693090138446	0.	0.33268447411759133	-0.13211885890433187	0.
0.029562693090138446	0.	0.332670493035136	-0.13212378314716577	0.
0.029562693090138446	0.	0.3326565126690683	-0.13212869274355118	0.
0.029562693090138446	0.	0.33293549160557023	-0.13212869274355118	0.
0.029562693090138446	0.	0.33321447307850216	-0.13212869274355118	0.
0.029562693090138446	0.	0.33349345708627215	-0.13212869274355118	0.
0.029562693090138446	0.	0.3337724436272899	-0.13212869274355118	0.
0.029562693090138446	0.	0.333746955568028	-0.13215778369485826	0.
0.029562693090138446	0.	0.33372146896071525	-0.13218687463321252	0.
0.029562693090138446	0.	0.3336959838054341	-0.1322159655586128	0.
0.029562693090138446	0.	0.33367050010226784	-0.1322450564710577	0.
0.029562693090138446	0.	0.3338708100830648	-0.1323742073283565	0.
0.029562693090138446	0.	0.3340711243478549	-0.13250335493449478	0.
0.029562693090138446	0.	0.3342714428947077	-0.13263249928802007	0.
0.029562693090138446	0.	0.33447176572169623	-0.1327616403874797	0.
0.029562693090138446	0.	0.3357658213459641	-0.13385541633441894	0.
0.030859302436197143	0.	0.3370599429403395	-0.1349491693133421	0.
0.030599980566985402	0.	0.3396483832746618	-0.13713660601777508	0.
0.03228557271686172	0.	0.3434609900779958	-0.13965167795631273	0.
0.03345252112831455	0.	0.34536753089491223	-0.14090889839601142	0.
0.032674555520679334	0.	0.3472742290927633	-0.142165907249459	0.
0.03604573982043196	0.	0.35046985256421204	-0.14332449214086107	0.
0.036175400755037834	0.	0.3502307060116827	-0.14323182838755077	0.
0.03539743514740261	0.	0.34975247137554705	-0.143046236800055	0.
0.03345252112831455	0.	0.34896905617281576	-0.1427775397294742	0.
0.03345252112831455	0.	0.3486969414573777	-0.14268961593607446	0.
0.03176692897843824	0.	0.3484248593378872	-0.14260166605563943	0.
0.030988963370803015	0.	0.34812975716687306	-0.1430838379627052	0.
0.030988963370803015	0.	0.3479822919755527	-0.14332492386806336	0.
0.030729641501591274	0.	0.34783488407208624	-0.14356600974126885	0.
0.030729641501591274	0.	0.3480297001131607	-0.14390824548015474	0.
0.030729641501591274	0.	0.34822460448573944	-0.14425048120797923	0.
0.030729641501591274	0.	0.3484195971515192	-0.1445927169247293	0.
0.030988963370803015	0.	0.35058426390073877	-0.14490565973708694	0.
0.030859302436197143	0.	0.3515697820028226	-0.14489099937546226	0.
0.030988963370803015	0.	0.35255578215456523	-0.14487632973782502	0.
0.0328042164552852	0.	0.35744190888447547	-0.14689388613889412	0.
0.03747201010109654	0.	0.3613347282443056	-0.14921720907188882	0.
0.038120314774125884	0.	0.36246700354897987	-0.15004244157131494	0.
0.03876861944715524	0.	0.3637823532023803	-0.15090228533184397	0.
0.03837963664333762	0.	0.3641482001162258	-0.15097171980022156	0.
0.03837963664333762	0.	0.3643311497148461	-0.15100642254592997	0.
0.03837963664333762	0.	0.36415558106619594	-0.15107950754629948	0.
0.03837963664333762	0.	0.3639800307183312	-0.1511525876524344	0.
0.03837963664333762	0.	0.363804498678318	-0.15122566286307054	0.
0.03837963664333762	0.	0.3638153973343688	-0.15136554029535843	0.
0.03708302729727893	0.	0.36400184690180293	-0.1514322945824685	0.
0.036175400755037834	0.	0.3641883336402832	-0.1514989960258044	0.
0.03539743514740261	0.	0.3643748575345672	-0.15156564461290292	0.
0.03539743514740261	0.	0.3639977153962598	-0.15170283471039275	0.
0.03539743514740261	0.	0.3636206095571771	-0.1518400193833292	0.
0.03539743514740261	0.	0.363243540047443	-0.1519771986290801	0.
0.03539743514740261	0.	0.36286650689721134	-0.15211437244501108	0.
0.03539743514740261	0.	0.36295803633020957	-0.15181346761221248	0.
0.03539743514740261	0.	0.3630495666899649	-0.15151250035646324	0.
0.03539743514740261	0.	0.3631410979762912	-0.15121147074416588	0.
0.03539743514740261	0.	0.3632326301890014	-0.15091037884164218	0.
0.03539743514740261	0.	0.36349689841601535	-0.15095889518672842	0.
0.03539743514740261	0.	0.3637611670397052	-0.15100740635578538	0.
0.03539743514740261	0.	0.36402543605984056	-0.15105591234792562	0.
0.03539743514740261	0.	0.3642897054761919	-0.15110441316226214	0.
0.03539743514740261	0.	0.3643379248183113	-0.15115685067540188	0.
0.03539743514740261	0.	0.36438614418636	-0.15120928743551096	0.
0.03539743514740261	0.	0.3644343635803358	-0.15126172344245037	0.
0.03539743514740261	0.	0.3644825830002348	-0.15131415869608014	0.
0.03539743514740261	0.	0.36448290610388284	-0.15144804917578514	0.
0.03539743514740261	0.	0.36448322938659644	-0.15158193343282167	0.
0.03539743514740261	0.	0.36448355284837586	-0.15171581146424332	0.
0.03539743514740261	0.	0.3644838764892218	-0.15184968326710246	0.
0.03539743514740261	0.	0.3642700944874821	-0.15169539119289907	0.
0.03539743514740261	0.	0.36405631322845444	-0.15154109459642748	0.
0.03539743514740261	0.	0.363842532712488	-0.1513867934801543	0.
0.03539743514740261	0.	0.36362875293993224	-0.1512324878465447	0.
0.03539743514740261	0.	0.36387325671263426	-0.15126194514132194	0.
0.03539743514740261	0.	0.36411776065253315	-0.15129132486998154	0.
0.03539743514740261	0.	0.36436226475953737	-0.15132062702446758	0.
0.03539743514740261	0.	0.36460676903355815	-0.15134985159674527	0.
0.03539743514740261	0.	0.3645232012507718	-0.15123420357655531	0.
0.03539743514740261	0.	0.3644396337289887	-0.1511184865603865	0.
0.03539743514740261	0.	0.3643560664682557	-0.1510027005764503	0.
0.03539743514740261	0.	0.3642724994686207	-0.15088684565296065	0.
0.03526777421279674	0.	0.3642953359477321	-0.15098793532136737	0.
0.03526777421279674	0.	0.3643181724288394	-0.15108902390026546	0.
0.03526777421279674	0.	0.36434100891194254	-0.15119011138926627	0.
0.03526777421279674	0.	0.36436384539704214	-0.1512911977879802	0.
0.03526777421279674	0.	0.3643306341032707	-0.15143023215563506	0.
0.03526777421279674	0.	0.36429742947115046	-0.15156926334632853	0.
0.03526777421279674	0.	0.3642642315011684	-0.15170829135849828	0.
0.03526777421279674	0.	0.3642310401938098	-0.1518473161905819	0.
0.03526777421279674	0.	0.36432135085885564	-0.15199659810523747	0.
0.03526777421279674	0.	0.36441166152993926	-0.15214587807104862	0.
0.03526777421279674	0.	0.3645019722070609	-0.15229515608698574	0.
0.03526777421279674	0.	0.36459228289021867	-0.15244443215201842	0.
0.03526777421279674	0.	0.3645328340669918	-0.15246132798696282	0.
0.03526777421279674	0.	0.3644733892229047	-0.15247822316213108	0.
0.03526777421279674	0.	0.3644139483584768	-0.1524951176774843	0.
0.03526777421279674	0.	0.3643545114742293	-0.1525120115329828	0.
0.03526777421279674	0.	0.364337831128931	-0.15251988126188096	0.
0.03526777421279674	0.	0.3643211550775323	-0.15252775085820075	0.
0.03526777421279674	0.	0.36430448332018955	-0.15253562032193818	0.
0.03526777421279674	0.	0.3642878158570601	-0.15254348965309003	0.
0.03526777421279674	0.	0.3643178267346412	-0.15255150157161865	0.
0.03526777421279674	0.	0.36434785487665033	-0.15255951348875352	0.
0.03526777421279674	0.	0.36437790028194667	-0.1525675254044945	0.
0.03526777421279674	0.	0.3644079629493903	-0.1525755373188414	0.
0.03526777421279674	0.	0.3643850953128702	-0.15254239381492007	0.
0.03526777421279674	0.	0.36436225513865755	-0.1525092501424965	0.
0.03526777421279674	0.	0.36433944242813104	-0.15247610630159036	0.
0.03526777421279674	0.	0.3643166571826682	-0.15244296229222185	0.
0.03526777421279674	0.	0.36431711501254627	-0.15243699912727018	0.
0.03526777421279674	0.	0.3643175728495133	-0.1524310321229252	0.
0.03526777421279674	0.	0.3643180306935698	-0.15242506127926816	0.
0.03526777421279674	0.	0.36431848854471527	-0.15241908659638032	0.
0.03526777421279674	0.	0.3643171427553657	-0.1523972243874206	0.
0.03526777421279674	0.	0.36431579697550764	-0.15237534604382222	0.
0.03526777421279674	0.	0.3643144512051425	-0.15235345156683436	0.
0.03526777421279674	0.	0.36431310544426865	-0.15233154095770793	0.
0.03526777421279674	0.	0.36489548276499995	-0.15218766795509167	0.
0.03526777421279674	0.	0.36547791764686577	-0.15204372663445337	0.
0.03526777421279674	0.	0.36606041001624173	-0.15189971703057792	0.
0.03526777421279674	0.	0.36664295979962047	-0.15175563917824356	0.
0.03526777421279674	0.	0.3666319806681167	-0.1517628300875516	0.
0.03526777421279674	0.	0.36662100194369096	-0.15177002081502736	0.
0.03526777421279674	0.	0.36661002362635264	-0.15177721136066613	0.
0.03526777421279674	0.	0.366599045716113	-0.1517844017244634	0.
0.03526777421279674	0.	0.3664823570941011	-0.15176125176626015	0.
0.03526777421279674	0.	0.36636566881636595	-0.15173810130247467	0.
0.03539743514740261	0.	0.3662489808829971	-0.15171495033314827	0.
0.03539743514740261	0.	0.3661322932940822	-0.15169179885832235	0.
0.03539743514740261	0.	0.36726936568555874	-0.15207073161459875	0.
0.035656757016614346	0.	0.36840643957334923	-0.15244963264844355	0.
0.035656757016614346	0.	0.3693484124816854	-0.15340166922476298	0.
0.037990653839520015	0.	0.37123243495430697	-0.15530559968335328	0.
0.03889828038176111	0.	0.37350975613022475	-0.15719017657142884	0.
0.03993556785860807	0.	0.3748450790719446	-0.1581228475902504	0.
0.04123217720466678	0.	0.37751587803402414	-0.15998815253696413	0.
0.042528786550725485	0.	0.3780807133619432	-0.16027429674276186	0.
0.042528786550725485	0.	0.3786455515912725	-0.16056030256913334	0.
0.042528786550725485	0.	0.37921039271844675	-0.16084616987458836	0.
0.042528786550725485	0.	0.37977523673990743	-0.16113189851751217	0.
0.04239912561611961	0.	0.37961723148089943	-0.1611549334591239	0.
0.04239912561611961	0.	0.3794592262256735	-0.16117793909518424	0.
0.041621160008484384	0.	0.379143215726573	-0.1612238624410088	0.
0.04136183813927265	0.	0.378757621669355	-0.1612326766694867	0.
0.04032455066242568	0.	0.3783721621813322	-0.1612414908683994	0.
0.03954658505479045	0.	0.3779868373754329	-0.16125030503774618	0.
0.03863895851254937	0.	0.3781923737382807	-0.16128277547268066	0.
0.03876861944715524	0.	0.3787831090020467	-0.16130639955440826	0.
0.037990653839520015	0.	0.3793738531445489	-0.16132999141998702	0.
0.037990653839520015	0.	0.3799646061543837	-0.1613535510666982	0.
0.037990653839520015	0.	0.38004247864906576	-0.16128132552327068	0.
0.037990653839520015	0.	0.3801203603997434	-0.16120905137246536	0.
0.036694044493461316	0.	0.38019825140485064	-0.1611367286268456	0.
0.03721268823188479	0.	0.3802761516628215	-0.1610643572989797	0.
0.03721268823188479	0.	0.3818154652551522	-0.16101599321076726	0.
0.0363050616896437	0.	0.382328622502218	-0.16099984719933946	0.
0.0363050616896437	0.	0.3836296001409746	-0.16123655026759232	0.
0.03643472262424957	0.	0.384930816845296	-0.161473102368685	0.
0.0363050616896437	0.	0.3875339647601885	-0.16194575315812232	0.
0.03889828038176111	0.	0.3882217033747892	-0.16302771554299708	0.
0.04395505683139005	0.	0.3902850663944846	-0.1662733163111684	0.
0.04395505683139005	0.	0.3913647997677691	-0.1670525935394676	0.
0.044473700569813535	0.	0.39244471175534273	-0.16783187031567068	0.
0.04538132711205463	0.	0.39460506991357036	-0.16939042250669728	0.
0.04577030991587224	0.	0.39475636816755777	-0.16949301424360375	0.
0.04577030991587224	0.	0.39483205470349375	-0.16954430055768127	0.
0.04317709122375483	0.	0.3948618040307582	-0.16916035370677282	0.
0.04188048187769613	0.	0.3953686577805802	-0.1691210451717652	0.
0.04188048187769613	0.	0.39587551769384244	-0.16908171900040686	0.
0.042139803746907865	0.	0.396382383763833	-0.16904237519520193	0.
0.042139803746907865	0.	0.39627741774110703	-0.16896807586146953	0.
0.042010142812302	0.	0.3961724744541862	-0.1688937759818774	0.
0.042010142812302	0.	0.3960675539081983	-0.168819475556572	0.
0.04188048187769613	0.	0.39596265610827125	-0.16874517458569982	0.
0.04188048187769613	0.	0.3956774422057929	-0.16907143749215095	0.
0.04188048187769613	0.	0.3953922350787922	-0.16939769959057638	0.
0.04188048187769613	0.	0.39510703473142406	-0.16972396088002314	0.
0.04188048187769613	0.	0.39482184116784697	-0.17005022135953773	0.
0.04188048187769613	0.	0.39490154005982087	-0.1700217488646593	0.
0.04188048187769613	0.	0.3949812393714263	-0.16999327635007472	0.
0.04188048187769613	0.	0.3950609391025915	-0.16996480381578563	0.
0.04188048187769613	0.	0.39514063925324505	-0.16993633126179444	0.
0.041621160008484384	0.	0.3950877556607434	-0.16998116362157012	0.
0.041621160008484384	0.	0.39507012801469227	-0.16999610772728277	0.
0.041621160008484384	0.	0.3950256000959804	-0.16992522047034406	0.
0.041621160008484384	0.	0.3949810721901526	-0.16985433243059514	0.
0.041621160008484384	0.	0.3949365442972093	-0.16978344360823663	0.
0.041621160008484384	0.	0.39489201641715344	-0.16971255400346905	0.
0.041491499073878516	0.	0.3949785403336086	-0.16968668340010135	0.
0.041491499073878516	0.	0.39502180232551304	-0.16967374809767963	0.
0.041491499073878516	0.	0.3950650643398658	-0.16966081279476614	0.
0.041491499073878516	0.	0.39499207603102104	-0.16961161957035478	0.
0.04136183813927265	0.	0.39491908773843626	-0.16956242404176247	0.
0.04136183813927265	0.	0.39484609946211374	-0.16951322620939854	0.
0.04136183813927265	0.	0.39477311120205716	-0.1694640260736722	0.
0.04136183813927265	0.	0.3947205974346329	-0.16940912959848217	0.
0.04136183813927265	0.	0.39466808488236416	-0.16935419253847422	0.
0.04136183813927265	0.	0.3946155735453896	-0.16929921490170047	0.
0.04136183813927265	0.	0.3945630634238458	-0.169244196696217	0.
0.04136183813927265	0.	0.39463400431151313	-0.16934026863141385	0.
0.04123217720466678	0.	0.39470494649801935	-0.16943623796633453	0.
0.04123217720466678	0.	0.39477588998316665	-0.16953210466540988	0.
0.04123217720466678	0.	0.3948468347667564	-0.16962786869309138	0.
0.04123217720466678	0.	0.39484190337979985	-0.169626940230248	0.
0.04123217720466678	0.	0.3948369719998683	-0.16962596330729623	0.
0.04123217720466678	0.	0.39483204062696226	-0.16962493792440705	0.
0.04123217720466678	0.	0.3948271092610812	-0.16962386408176042	0.
0.04123217720466678	0.	0.3948341421542427	-0.16958081232173972	0.
0.04123217720466678	0.	0.39484117512246947	-0.16953774740653993	0.
0.04123217720466678	0.	0.3948482081657624	-0.1694946693382073	0.
0.04123217720466678	0.	0.3948552412841191	-0.1694515781187885	0.
0.04123217720466678	0.	0.39481174740709546	-0.16947720157151255	0.
0.04123217720466678	0.	0.39476825366592605	-0.16950280449952046	0.
0.04123217720466678	0.	0.3947247600606222	-0.16952838690091407	0.
0.04123217720466678	0.	0.3946812665911981	-0.16955394877379643	0.
0.04123217720466678	0.	0.39469961834029466	-0.16953630791713814	0.
0.04123217720466678	0.	0.3947179707240522	-0.16951864606952147	0.
0.04123217720466678	0.	0.3947363237424449	-0.16950096323228545	0.
0.04123217720466678	0.	0.3947546773954488	-0.16948325940677078	0.
0.04123217720466678	0.	0.3948100186072138	-0.16949520796235415	0.
0.04123217720466678	0.	0.3948653617619133	-0.16950715647371264	0.
0.04123217720466678	0.	0.39492070685931585	-0.16951910494084432	0.
0.04123217720466678	0.	0.394976053899191	-0.16953105336374724	0.
0.04123217720466678	0.	0.39496716264200193	-0.1695459675340973	0.
0.04123217720466678	0.	0.3949582713872039	-0.16956088169067476	0.
0.04123217720466678	0.	0.39494938013479636	-0.16957579583347857	0.
0.04123217720466678	0.	0.3949404888847791	-0.16959070996250802	0.
0.0411025162700609	0.	0.3951766630298868	-0.16952885647727606	0.
0.0411025162700609	0.	0.39541283734224314	-0.16946699988367436	0.
0.0411025162700609	0.	0.3956490118217639	-0.16940514018239755	0.
0.0411025162700609	0.	0.3958851864683644	-0.1693432773741398	0.
0.0411025162700609	0.	0.39586761945653465	-0.16934339572718018	0.
0.0411025162700609	0.	0.39585005357131936	-0.16934351396839228	0.
0.0411025162700609	0.	0.3958324888127611	-0.1693436320977761	0.
0.0411025162700609	0.	0.3958149251809022	-0.1693437501153313	0.
0.0411025162700609	0.	0.3958297636304278	-0.1693972050429212	0.
0.0411025162700609	0.	0.39584460335282073	-0.1694506066569095	0.
0.042658447485331354	0.	0.39582195182813257	-0.16949446885406627	0.
0.042658447485331354	0.	0.3957696215466566	-0.1694316429428651	0.
0.042658447485331354	0.	0.39571729577212467	-0.16936877217952903	0.
0.042528786550725485	0.	0.3956649745050449	-0.16930585657424171	0.
0.04123217720466678	0.	0.3968038322874707	-0.1695755991195422	0.
0.04136183813927265	0.	0.39794290544215094	-0.16984524701747597	0.
0.04136183813927265	0.	0.39908219344304496	-0.1701148001757839	0.
0.04123217720466678	0.	0.40022169576572514	-0.1703842585021196	0.
0.04123217720466678	0.	0.4014396600510693	-0.17071144071409922	0.
0.040194889727819816	0.	0.4026577959072923	-0.17103861005728702	0.
0.04654827552350746	0.	0.4078351617812976	-0.17337468224189986	0.
0.04577030991587224	0.	0.40920556819533604	-0.17421556822831538	0.
0.04836352860798964	0.	0.4105760515074432	-0.17505645415020984	0.
0.04836352860798964	0.	0.41035046495113386	-0.17555788969916816	0.
0.04966013795404835	0.	0.4102376792870748	-0.17580841147548137	0.
0.04953047701944248	0.	0.41012489870070296	-0.17605880242741279	0.
0.04953047701944248	0.	0.4101805326591351	-0.1760964982524182	0.
0.0458999708504781	0.	0.4101747890729277	-0.17599249919125448	0.
0.04641861458890159	0.	0.41000214005150737	-0.17577516914805535	0.
0.04641861458890159	0.	0.40982949109082895	-0.17555754868719634	0.
0.04525166617744876	0.	0.40965684219091564	-0.17533963803859348	0.
0.045122005242842884	0.	0.4096374084733619	-0.17532947300021595	0.
0.045122005242842884	0.	0.4096179754303019	-0.1753193077264762	0.
0.045122005242842884	0.	0.4095985430617637	-0.1753091422173826	0.
0.045122005242842884	0.	0.4095791113677745	-0.17529897647294393	0.
0.045122005242842884	0.	0.4095205191455963	-0.1753332920189153	0.
0.045122005242842884	0.	0.4094619318121434	-0.17536755949657007	0.
0.045122005242842884	0.	0.4094033493680263	-0.17540177889991546	0.
0.045122005242842884	0.	0.40934477181385537	-0.17543595022296624	0.
0.045122005242842884	0.	0.4106272534200392	-0.17599067122630016	0.
0.045122005242842884	0.	0.4119097550757985	-0.17654507801268202	0.
0.045122005242842884	0.	0.413192276726547	-0.17709916994702687	0.
0.04641861458890159	0.	0.4144748183178961	-0.17765294639289902	0.
0.04641861458890159	0.	0.41608777691014115	-0.17858598675810597	0.
0.04641861458890159	0.	0.41770081336002923	-0.1795187028395428	0.
0.0477152239349603	0.	0.4193139274021059	-0.1804510935300224	0.
0.049789798888654216	0.	0.42092711877211003	-0.18138315771770042	0.
0.051086408234712916	0.	0.4214260259211645	-0.18196074330986955	0.
0.05238301758077162	0.	0.42192495277735115	-0.18253832787803034	0.
0.054327931599859686	0.	0.42242389931993307	-0.18311591142001127	0.
0.054327931599859686	0.	0.4229228655282019	-0.18369349393363313	0.
0.055624540945918385	0.	0.4229926242331946	-0.18348680715155333	0.
0.055624540945918385	0.	0.4230624698062516	-0.18328011770733504	0.
0.05523555814210077	0.	0.42313240223458304	-0.18307342560299936	0.
0.05523555814210077	0.	0.4232024215053837	-0.18286673084056482	0.
0.05290166131919511	0.	0.423907592185261	-0.18306362500085827	0.
0.05290166131919511	0.	0.4236400913453316	-0.18382306298457315	0.
0.051086408234712916	0.	0.4233726276739346	-0.18458202317003589	0.
0.05069742543089531	0.	0.42310520119202727	-0.18534050422185433	0.
0.05069742543089531	0.	0.4228378119205779	-0.18609850480050388	0.
0.051086408234712916	0.	0.42271243291299593	-0.1859860976676047	0.
0.05121606916931879	0.	0.42264974345131795	-0.18592989191015827	0.
0.05121606916931879	0.	0.4225870540177201	-0.18587368469245058	0.
0.05121606916931879	0.	0.42259135242207546	-0.1858521858219376	0.
0.051086408234712916	0.	0.4225956509341214	-0.18583068591528668	0.
0.051086408234712916	0.	0.42259994955385677	-0.18580918497258014	0.
0.050956747300107054	0.	0.42260424828128057	-0.1857876829939001	0.
0.05082708636550118	0.	0.4226437615233486	-0.18580544491553933	0.
0.05082708636550118	0.	0.4226832752113244	-0.18582320642249625	0.
0.05082708636550118	0.	0.422722789345171	-0.1858409675147437	0.
0.05082708636550118	0.	0.4227623039248507	-0.18585872819225424	0.
0.05082708636550118	0.	0.42276846417948893	-0.1858840007472507	0.
0.05082708636550118	0.	0.42277462458198206	-0.185909273227162	0.
0.05082708636550118	0.	0.4227807851323292	-0.18593454563198097	0.
0.05082708636550118	0.	0.4227869458305281	-0.18595981796170058	0.
0.05082708636550118	0.	0.4226937507308621	-0.18594508040139346	0.
0.05082708636550118	0.	0.4226005558539713	-0.18593034284107257	0.
0.05082708636550118	0.	0.42250736119989957	-0.1859156052807377	0.
0.05082708636550118	0.	0.42241416676869026	-0.1859008677203887	0.
0.05082708636550118	0.	0.4222810182073393	-0.1859035388462459	0.
0.05082708636550118	0.	0.42214787076045596	-0.18590620993014492	0.
0.05069742543089531	0.	0.4218815792113457	-0.1859115519720669	0.
0.05069742543089531	0.	0.42195030710590264	-0.1856712525898616	0.
0.05069742543089531	0.	0.422019045490964	-0.1854309527813468	0.
0.05069742543089531	0.	0.42208779436500926	-0.18519065254689965	0.
0.05069742543089531	0.	0.42215655372651667	-0.1849503518868968	0.
0.05069742543089531	0.	0.4223529925069962	-0.18485713836926893	0.
0.05069742543089531	0.	0.4225494312919277	-0.1847639064776566	0.
0.05069742543089531	0.	0.4227458700813105	-0.18467065621836343	0.
0.05069742543089531	0.	0.4229423088751419	-0.1845773875976906	0.
0.05069742543089531	0.	0.42286808355386024	-0.18448976238373382	0.
0.05069742543089531	0.	0.4227938619028135	-0.18440211278911148	0.
0.05069742543089531	0.	0.42271964392257644	-0.18431443882168258	0.
0.05069742543089531	0.	0.42264542961372403	-0.18422674048930585	0.
0.05069742543089531	0.	0.42251809816715896	-0.18422077325705366	0.
0.05069742543089531	0.	0.42239077447439555	-0.18421480581245767	0.
0.05069742543089531	0.	0.4222634585375162	-0.18420883815552241	0.
0.05069742543089531	0.	0.4221361503586041	-0.18420287028625268	0.
0.05069742543089531	0.	0.4221252703469962	-0.18418740700541078	0.
0.05069742543089531	0.	0.4221143904201124	-0.18417194153246014	0.
0.05069742543089531	0.	0.4221035105779544	-0.18415647386752543	0.
0.05069742543089531	0.	0.42209263082052434	-0.18414100401073102	0.
0.05069742543089531	0.	0.42215949930928504	-0.18418694604644395	0.
0.05069742543089531	0.	0.4222268645024556	-0.1842326738420295	0.
0.05069742543089531	0.	0.42229472632945847	-0.184278187361458	0.
0.05069742543089531	0.	0.42236308471920975	-0.1843234865688608	0.
0.05069742543089531	0.	0.42237409385480973	-0.18434478539280577	0.
0.05069742543089531	0.	0.42238510546909386	-0.18436608420557085	0.
0.05069742543089531	0.	0.42239611956200596	-0.18438738300715526	0.
0.05069742543089531	0.	0.4224071361334877	-0.184408681797558	0.
0.05069742543089531	0.	0.4223799468199257	-0.18441973244047657	0.
0.05069742543089531	0.	0.4223528098060253	-0.1844307828512613	0.
0.05069742543089531	0.	0.42232572509478	-0.18444183302990252	0.
0.05069742543089531	0.	0.4222986926891771	-0.1844528829763909	0.
0.05069742543089531	0.	0.42238352791042455	-0.18448497947516418	0.
0.05069742543089531	0.	0.4224683660595995	-0.18451707551547047	0.
0.05069742543089531	0.	0.4225532071361776	-0.1845491710972556	0.
0.05069742543089531	0.	0.4226380511396349	-0.1845812662204655	0.
0.05069742543089531	0.	0.42264305776312017	-0.18455200877524933	0.
0.05069742543089531	0.	0.4226480645404788	-0.18452270823518543	0.
0.05069742543089531	0.	0.42265307147171055	-0.18449336460491908	0.
0.05069742543089531	0.	0.42265807855681203	-0.18446397788910154	0.
0.05069742543089531	0.	0.42265383652891514	-0.1844441862808471	0.
0.05069742543089531	0.	0.42264959747807407	-0.18442439298043123	0.
0.05069742543089531	0.	0.4226453614043164	-0.1844045979879771	0.
0.05069742543089531	0.	0.42264112830766776	-0.18438480130360826	0.
0.05069742543089531	0.	0.4226611358111512	-0.1844062028685659	0.
0.05069742543089531	0.	0.42268114331508577	-0.18442759569322278	0.
0.05069742543089531	0.	0.4227011508194706	-0.18444897977689095	0.
0.05069742543089531	0.	0.42272115832430573	-0.18447035511888277	0.
0.05069742543089531	0.	0.4224358420602331	-0.18438279564640309	0.
0.05069742543089531	0.	0.4221505351413646	-0.1842952052844874	0.
0.05069742543089531	0.	0.4218652375733262	-0.18420758404308527	0.
0.05069742543089531	0.	0.42157994936174803	-0.1841199319321455	0.
0.05069742543089531	0.	0.4226717497344446	-0.18426540533685004	0.
0.05147539103853053	0.	0.42376356554331895	-0.18441076404059295	0.
0.05147539103853053	0.	0.4248553967528879	-0.18455600798203525	0.
0.04966013795404835	0.	0.42594724332777517	-0.1847011370998427	0.
0.049011833281019004	0.	0.42653204621938773	-0.18549970986292438	0.
0.0503084426270777	0.	0.4277018692818444	-0.18709682809240552	0.
0.05043810356168357	0.	0.42828688927472863	-0.18789537350512212	0.
0.05303132225380097	0.	0.42950931581020474	-0.18845778331892066	0.
0.06470080636832931	0.	0.4330232250558547	-0.19008347489223062	0.
0.05938470804948862	0.	0.4327164518277104	-0.18996068619679066	0.
0.05938470804948862	0.	0.4325630660475012	-0.18989899579399103	0.
0.05938470804948862	0.	0.4325043448957724	-0.18983875484797041	0.
0.05795843776882405	0.	0.4323869093427555	-0.18971826609468023	0.
0.05718047216118883	0.	0.4323281949420209	-0.1896580182884311	0.
0.056272845618947735	0.	0.43234314263879564	-0.18965013453658017	0.
0.055624540945918385	0.	0.43235809197889286	-0.18964225076560942	0.
0.055624540945918385	0.	0.43237304296226103	-0.18963436697551936	0.
0.05484657533828317	0.	0.432387995588848	-0.18962648316631062	0.
0.05484657533828317	0.	0.43250918660411447	-0.189616992096674	0.
0.054716914403677284	0.	0.4326303777673427	-0.1896074999850116	0.
0.054716914403677284	0.	0.4327515690784934	-0.18959800683136008	0.
0.054716914403677284	0.	0.43287276053753	-0.1895885126357562	0.
0.054716914403677284	0.	0.43286961263616797	-0.1895836516147866	0.
0.054716914403677284	0.	0.43286649737635285	-0.1895787905727443	0.
0.054716914403677284	0.	0.4328634147582974	-0.1895739295096298	0.
0.054716914403677284	0.	0.43286036478221157	-0.18956906842544372	0.
0.054716914403677284	0.	0.4330014711070792	-0.18956951829701704	0.
0.054716914403677284	0.	0.4331427471859774	-0.18956992767093378	0.
0.05458725346907142	0.	0.43328419296870946	-0.18957029654713242	0.
0.05458725346907142	0.	0.4334258084050384	-0.18957062492555776	0.
0.05458725346907142	0.	0.4339601096842372	-0.18988802881681027	0.
0.05458725346907142	0.	0.4344944183361311	-0.1902054168860227	0.
0.05458725346907142	0.	0.43502873435248435	-0.19052278911458423	0.
0.055105897207494904	0.	0.43556305772507414	-0.1908401454838552	0.
0.056402506553553604	0.	0.4366452303749943	-0.19087368170005337	0.
0.06223724861081777	0.	0.439928766037544	-0.19112017428867892	0.
0.06327453608766473	0.	0.4399654253736881	-0.19126604481663434	0.
0.06327453608766473	0.	0.4400020849617925	-0.19141189948871365	0.
0.06327453608766473	0.	0.44003874480183713	-0.19155773829633507	0.
0.06197792674160603	0.	0.4401374920488912	-0.19162677945140602	0.
0.06197792674160603	0.	0.4401868664093737	-0.19166124880691518	0.
0.06068131739554732	0.	0.44023624126109256	-0.1916956840085802	0.
0.060810978330153205	0.	0.4399021683946507	-0.19168619979430607	0.
0.06003301272251797	0.	0.43956810330911966	-0.19167671557505525	0.
0.06003301272251797	0.	0.43923404600991856	-0.19166723135082758	0.
0.059903351787912104	0.	0.43889999650246947	-0.1916577471216236	0.
0.059903351787912104	0.	0.4391667711561479	-0.19174030847005832	0.
0.06003301272251797	0.	0.4394335488579725	-0.1918228620480808	0.
0.05951436898409449	0.	0.4397003296062495	-0.19190540785330942	0.
0.05951436898409449	0.	0.43996711339928535	-0.19198794588336207	0.
0.05951436898409449	0.	0.4399297697311231	-0.19196843070570427	0.
0.05912538618027689	0.	0.43989242954115737	-0.19194890484215316	0.
0.05912538618027689	0.	0.4398550928296588	-0.19192936829348317	0.
0.05899572524567101	0.	0.4398177595968982	-0.19190982106046944	0.
0.05899572524567101	0.	0.43956438234207745	-0.19167047599351514	0.
0.05899572524567101	0.	0.4393110050953613	-0.1914311294771439	0.
0.05899572524567101	0.	0.43905762785675495	-0.19119178151264257	0.
0.05899572524567101	0.	0.4388042506262614	-0.19095243210129623	0.
0.05899572524567101	0.	0.43881803798230984	-0.191190292431704	0.
0.05899572524567101	0.	0.43883182536342275	-0.19142806588085484	0.
0.05899572524567101	0.	0.43884561276959994	-0.19166575237207994	0.
0.05899572524567101	0.	0.43885940020084113	-0.19190335182864834	0.
0.05899572524567101	0.	0.43888132217540216	-0.19153754983698287	0.
0.05899572524567101	0.	0.4389032525246701	-0.19117174726259653	0.
0.05899572524567101	0.	0.4389251912482623	-0.19080594410627913	0.
0.05899572524567101	0.	0.4389471383457954	-0.19044014036881954	0.
0.05899572524567101	0.	0.43892775638854004	-0.1906020276510706	0.
0.05899572524567101	0.	0.4389084522988702	-0.1907639122596908	0.
0.05886606431106515	0.	0.43887007773480974	-0.19108767344961708	0.
0.05886606431106515	0.	0.4388726557574632	-0.19120167413888153	0.
0.05886606431106515	0.	0.4388752362249543	-0.19131567372543662	0.
0.05886606431106515	0.	0.43887781913726814	-0.1914296722088158	0.
0.05886606431106515	0.	0.4388804044943926	-0.19154366958855223	0.
0.05886606431106515	0.	0.43894134193970835	-0.19162691571886048	0.
0.05886606431106515	0.	0.4390023799693702	-0.19171014466932126	0.
0.05886606431106515	0.	0.43906351857057924	-0.1917933564346265	0.
0.05886606431106515	0.	0.4391247577305176	-0.1918765510094677	0.
0.05886606431106515	0.	0.4390480493794473	-0.19180201639103253	0.
0.05886606431106515	0.	0.43897143865516824	-0.19172745064220573	0.
0.05886606431106515	0.	0.4388949255732735	-0.19165285377160182	0.
0.05886606431106515	0.	0.4388185101493406	-0.19157822578783618	0.
0.05886606431106515	0.	0.43885777005701787	-0.19167148661947236	0.
0.05886606431106515	0.	0.43889703040328687	-0.19176474656186016	0.
0.05886606431106515	0.	0.43893629118811245	-0.19185800561469155	0.
0.05886606431106515	0.	0.4389755524114586	-0.19195126377765812	0.
0.05886606431106515	0.	0.43897180658838875	-0.1916924349275788	0.
0.05886606431106515	0.	0.438968169774502	-0.19143360606247897	0.
0.05886606431106515	0.	0.43896464197062457	-0.19117477718237308	0.
0.05886606431106515	0.	0.4389612231775588	-0.19091594828727543	0.
0.05886606431106515	0.	0.4389420706445458	-0.19108222081314863	0.
0.05886606431106515	0.	0.43892301530811634	-0.19124849326644913	0.
0.05886606431106515	0.	0.4389040571721319	-0.1914147656471323	0.
0.05886606431106515	0.	0.4388851962404347	-0.19158103795515335	0.
0.05886606431106515	0.	0.4389028150752546	-0.19157497962542389	0.
0.05886606431106515	0.	0.4389204356514927	-0.1915689208827803	0.
0.05886606431106515	0.	0.43893805796908464	-0.19156286172723194	0.
0.05886606431106515	0.	0.43895568202796664	-0.19155680215878823	0.
0.05886606431106515	0.	0.4389433423717213	-0.19152899973189405	0.
0.05886606431106515	0.	0.4389310027182417	-0.1915011930796243	0.
0.05886606431106515	0.	0.4389186630675263	-0.19147338220241444	0.
0.05886606431106515	0.	0.4389063234195756	-0.19144556710070068	0.
0.05886606431106515	0.	0.4389381955998235	-0.19140164175488958	0.
0.05886606431106515	0.	0.43897006827604124	-0.19135771234808885	0.
0.05886606431106515	0.	0.43900194144819576	-0.19131377888096018	0.
0.05886606431106515	0.	0.4390338151162551	-0.19126984135416578	0.
0.05886606431106515	0.	0.43903704812095756	-0.19127201864963655	0.
0.05886606431106515	0.	0.4390402811533546	-0.19127419541546423	0.
0.05886606431106515	0.	0.4390435142134447	-0.19127637165164496	0.
0.05886606431106515	0.	0.43904674730122806	-0.19127854735817434	0.
0.05886606431106515	0.	0.4390386953199119	-0.19126046846760167	0.
0.05886606431106515	0.	0.43903064348359966	-0.19124238948795486	0.
0.05886606431106515	0.	0.4390225917922945	-0.1912243104192398	0.
0.05886606431106515	0.	0.4390145402459982	-0.1912062312614625	0.
0.05886606431106515	0.	0.4389912928500923	-0.19120733790035055	0.
0.05886606431106515	0.	0.4389680455709971	-0.1912084434175328	0.
0.05886606431106515	0.	0.43894479840871864	-0.19120954781300467	0.
0.05886606431106515	0.	0.4389215513632609	-0.19121065108676172	0.
0.05886606431106515	0.	0.43888091458696427	-0.19120451499611368	0.
0.05873640337645927	0.	0.43884027787450647	-0.191198370683061	0.
0.05860674244185339	0.	0.43879964122589343	-0.19119221814779083	0.
0.05847708150724753	0.	0.4393256113644826	-0.19119159178951564	0.
0.05847708150724753	0.	0.43989222473247097	-0.19119707736289476	0.
0.05795843776882405	0.	0.4410254713710049	-0.19120790202875138	0.
0.05718047216118883	0.	0.4416138017727066	-0.19203768481256558	0.
0.05795843776882405	0.	0.4422024397992767	-0.1928673800277379	0.
0.06392284076069409	0.	0.445281516517558	-0.19498847829789312	0.
0.06392284076069409	0.	0.44718239984770064	-0.1954504114653531	0.
0.06470080636832931	0.	0.44908328719591223	-0.19591230610585816	0.
0.06729402506044672	0.	0.45202904951862877	-0.19711895580751423	0.
0.07507368113679894	0.	0.45307398286345607	-0.19786369463131842	0.
0.06988724375256411	0.	0.45411897844641813	-0.19860837847152507	0.
0.06936860001414064	0.	0.45516403613343137	-0.19935300717471297	0.
0.06988724375256411	0.	0.4552100866630174	-0.1995617857721884	0.
0.06962792188335239	0.	0.45525618330885387	-0.19977055873501112	0.
0.06962792188335239	0.	0.4553023260665585	-0.19997932605877006	0.
0.06962792188335239	0.	0.4553485149317462	-0.2001880877390494	0.
0.06729402506044672	0.	0.45477838655322256	-0.19998040382567356	0.
0.06716436412584084	0.	0.4545884645493605	-0.19991117549116355	0.
0.06716436412584084	0.	0.4544593735000776	-0.19988658313419788	0.
0.06586775477978214	0.	0.4543302902952657	-0.19986199072536645	0.
0.06599741571438801	0.	0.4542012149370136	-0.19983739826467425	0.
0.06599741571438801	0.	0.4540283759087337	-0.19982856864832454	0.
0.06521945010675279	0.	0.4539846076976491	-0.19984433130597978	0.
0.06508978917214692	0.	0.45389708119945416	-0.1998758559056045	0.
0.06586775477978214	0.	0.4537462229959324	-0.19989456654448007	0.
0.06470080636832931	0.	0.4536708362836233	-0.19990389955830043	0.
0.06470080636832931	0.	0.4535954778368126	-0.1999132177010152	0.
0.06470080636832931	0.	0.4539214692528483	-0.20020010492158688	0.
0.06379317982608822	0.	0.4542474724554943	-0.20048688034584988	0.
0.06379317982608822	0.	0.45457348743682485	-0.2007735438534613	0.
0.07611096861364591	0.	0.4561220665493013	-0.2010191294378382	0.
0.07196181870625805	0.	0.4604957451088972	-0.2013842222338037	0.
0.07377707179074025	0.	0.46190873094683066	-0.20236066289968635	0.
0.07637029048285764	0.	0.4626157332375568	-0.20284884581195375	0.
0.07429571552916373	0.	0.4633750761103976	-0.20299375847968018	0.
0.07235080151007567	0.	0.46342327647702897	-0.20321046038038967	0.
0.07235080151007567	0.	0.4634473770041722	-0.20331880755635656	0.
0.07105419216401697	0.	0.46325454330149907	-0.20314864585625658	0.
0.06975758281795826	0.	0.46318223231638417	-0.20305579252731507	0.
0.06975758281795826	0.	0.4632245260603993	-0.2029996756189299	0.
0.06975758281795826	0.	0.46326686454906013	-0.2029434979956838	0.
0.06975758281795826	0.	0.46330924777848265	-0.20288725967041343	0.
0.06975758281795826	0.	0.46335167574478	-0.20283096065596623	0.
0.06975758281795826	0.	0.4633069562046179	-0.20295665432707266	0.
0.06962792188335239	0.	0.4632622434288413	-0.20308233615242757	0.
0.06962792188335239	0.	0.463217537418069	-0.20320800612642476	0.
0.06962792188335239	0.	0.4631728381729205	-0.2033336642434565	0.
0.06962792188335239	0.	0.46320887417202056	-0.20333928020191938	0.
0.06962792188335239	0.	0.46324494299425745	-0.20334489592491004	0.
0.06962792188335239	0.	0.463281044637204	-0.20335051141242313	0.
0.06962792188335239	0.	0.46331717909843145	-0.20335612666445363	0.
0.06962792188335239	0.	0.4633474941847476	-0.20327439218249269	0.
0.06936860001414064	0.	0.46337780931907224	-0.20319264042562343	0.
0.0694982609487465	0.	0.4634081245014013	-0.20311087139916253	0.
0.0694982609487465	0.	0.46343843973173193	-0.2030290851084257	0.
0.0694982609487465	0.	0.4634352023144986	-0.20263922972718507	0.
0.0694982609487465	0.	0.46343196711605883	-0.20224935412585823	0.
0.06936860001414064	0.	0.4634287341364268	-0.2018594583340763	0.
0.06936860001414064	0.	0.4634255033756186	-0.2014695423814144	0.
0.06936860001414064	0.	0.46326580089178326	-0.20154829220028553	0.
0.06936860001414064	0.	0.46310610312117606	-0.20162700011393217	0.
0.06936860001414064	0.	0.4629464100653397	-0.20170566610995913	0.
0.06936860001414064	0.	0.4627867217258178	-0.20178429017597338	0.
0.06936860001414064	0.	0.4628705273618587	-0.20181084793021378	0.
0.06936860001414064	0.	0.46295434040559413	-0.20183735832519187	0.
0.06923893907953477	0.	0.4630381608557519	-0.20186382135618863	0.
0.06923893907953477	0.	0.46312198871105825	-0.2018902370184926	0.
0.06923893907953477	0.	0.463590389171366	-0.20226608467558646	0.
0.06923893907953477	0.	0.4640590858539628	-0.20264190655242553	0.
0.06923893907953477	0.	0.46452807847444677	-0.2030177026125397	0.
0.06923893907953477	0.	0.4649973667486009	-0.20339347281939188	0.
0.06923893907953477	0.	0.46497572530274495	-0.20338365093348176	0.
[truncated: 22,750 more rows]
