# Supplementary material for: Programming mechanics in knitted materials, stitch by stitch
Source: Nat Commun. 2024 Mar 23;15:2622. doi: 10.1038/s41467-024-46498-z (PMC10960873; doi:10.1038/s41467-024-46498-z)
Supplement: Supplementary file 3 — Source Data [file 41467_2024_46498_MOESM3_ESM.zip › SourceData/Source Data for Supplementary Information/TableS11data/ExperimentalData/linearCotRib.txt]

0.	0.	0.	0.	0.
0.	0.	0.0001253969468504962	-2.400211713527887e-6	0.
0.	0.	0.0002507983328148495	-4.8002657148885125e-6	0.
0.	0.	0.00037620415622346287	-7.200162003046568e-6	0.
0.	0.	0.0005016144154075684	-9.599900576966742e-6	0.
0.	0.	0.0008381491460471584	0.00010272394471375472	0.
0.	0.	0.001174684499349696	0.00021506012055950576	0.
0.	0.	0.0015112204746872335	0.0003274086228064749	0.
0.	0.	0.0018477570714333438	0.0004397694473018861	0.
0.	0.	0.0018618247325619907	0.00045074753564496245	0.
0.	0.	0.0018759056398772965	0.00046172594364324147	0.
0.	0.	0.0018899997928207017	0.0004727046712860742	0.
0.	0.	0.0019041071908346145	0.0004836837185628117	0.
0.	0.	0.00151579060882159	0.0004795538078836774	0.
0.	0.	0.0011279697207310908	0.0004754239026644721	0.
0.	0.	0.0007406451028566312	0.0004712940029048998	0.
0.	0.	0.0003538173316466732	0.00046716410860540435	0.
0.	0.	0.00032242227959742843	0.000499928504063792	0.
0.	0.	0.00029102864063879644	0.0005326929704351434	0.
0.	0.	0.00025963641490374785	0.0005654575077129509	0.
0.	0.	0.00022824560252622097	0.0005982221158899675	0.
0.	0.	0.00014298295245000398	0.0005922190682674077	0.
0.	0.	0.000057757340586028906	0.0005862161431234948	0.
0.	0.	-0.000027431223594656084	0.0005802133404605949	0.
0.	0.	-0.00011258273062307619	0.0005742106602806311	0.
0.	0.	-0.000281063985780739	0.0005693940735926267	0.
0.	0.	-0.0004495450496074717	0.0005645774944125421	0.
0.	0.	-0.0006180259220069328	0.000559760922740969	0.
0.	0.	-0.0007865066028809838	0.0005549443585779074	0.
0.	0.	-0.0008330776841838645	0.0005459021833620252	0.
0.	0.	-0.0008796249884392961	0.0005368664262459792	0.
0.	0.	-0.0009261485123230124	0.0005278370874041451	0.
0.	0.	-0.0009726482525128209	0.0005188141670092719	0.
0.	0.	-0.0010332664465878573	0.0005281170273362325	0.
0.	0.	-0.0010935634409174053	0.0005374230603470355	0.
0.	0.	-0.0011535391773322002	0.0005467322659533839	0.
0.	0.	-0.0012131935979589129	0.0005560446440665365	0.
0.	0.	-0.00109015401907649	0.0005535733480143524	0.
0.	0.	-0.000967113367747698	0.0005511020990665526	0.
0.	0.	-0.0008440716443689605	0.0005486308972243206	0.
0.	0.	-0.0007210288493365632	0.0005461597424875083	0.
0.	0.	-0.0009593524699136373	0.0005859597323763859	0.
0.	0.	-0.0011976759610348078	0.0006257619993963809	0.
0.	0.	-0.0014359993226071889	0.0006655665432756503	0.
0.	0.	-0.0016743225545374797	0.0007053733637427951	0.
0.	0.	-0.0016516205502721609	0.0007068565691194835	0.
0.	0.	-0.001628917795723041	0.0007083569069793961	0.
0.	0.	-0.001606214290940986	0.0007098743772456244	0.
0.	0.	-0.001583510035976724	0.0007114089798399283	0.
0.	0.	-0.0014225523225465245	0.0007060522228350825	0.
0.	0.	-0.0012615311392443025	0.0007006958048115702	0.
0.	0.	-0.0011004465167645753	0.0006953397257750118	0.
0.	0.	-0.0009392984857945338	0.0006899839857305837	0.
0.	0.	-0.000932321468077339	0.0007387443249343421	0.
0.	0.	-0.0009253275272281293	0.0007875057212568603	0.
0.	0.	-0.000918316663601447	0.0008362681745437292	0.
0.	0.	-0.0009112888775529403	0.0008850316846405397	0.
0.	0.	-0.000510380934772064	0.0009121617136177859	0.
0.	0.	-0.00010941375601011584	0.0009393063140286179	0.
0.	0.	0.0002916125874964403	0.0009664654846879013	0.
0.	0.	0.0006926980246181254	0.0009936392244096145	0.
0.	0.	0.008365112648531656	0.001236757792653635	0.
0.	0.	0.016038062693439138	0.0014801953498670645	0.
0.	0.	0.023711536120035116	0.0017239516634892625	0.
0.0008992212346225088	0.	0.03138552124649424	0.001968026500881054	0.
0.0008992212346225088	0.	0.03631244367917797	0.002038182374412692	0.
0.0008992212346225088	0.	0.041239653331053464	0.002108339519736089	0.
0.001298875116676957	0.	0.04616714614390899	0.00217849793658369	0.
0.001298875116676957	0.	0.05109491813540074	0.0022486576246886813	0.
0.0013987885871905694	0.	0.055743102458090985	0.002265190246381676	0.
0.0013987885871905694	0.	0.06039137776054058	0.0022818088938054604	0.
0.001298875116676957	0.	0.06503974285152955	0.002298513562681245	0.
0.001298875116676957	0.	0.06968819656052067	0.002315304248708057	0.
0.0013987885871905694	0.	0.07045050230467981	0.0024571045839834565	0.
0.0013987885871905694	0.	0.0712128132803626	0.00259890774442346	0.
0.0013987885871905694	0.	0.07197512947640763	0.0027407137288294734	0.
0.0013987885871905694	0.	0.0727374508816866	0.0028825225360036436	0.
0.0013987885871905694	0.	0.07260278088338333	0.002979310418491261	0.
0.0010990481756497329	0.	0.0723336798936937	0.003172987385014798	0.
0.0008992212346225088	0.	0.07344412889581686	0.0032877569834546326	0.
0.0007993077641088967	0.	0.07468902912024337	0.0033056620569324505	0.
0.0007993077641088967	0.	0.07593394956514096	0.003323591668634212	0.
0.0007993077641088967	0.	0.07717889016040065	0.003341545817244483	0.
0.0007993077641088967	0.	0.07692725801962279	0.0033546557513326773	0.
0.0007993077641088967	0.	0.07667563203543468	0.0033677678698892334	0.
0.0007993077641088967	0.	0.07642401221215482	0.0033808821728288124	0.
0.0007993077641088967	0.	0.07617239855410338	0.0033939986600659273	0.
0.0007993077641088967	0.	0.07574179079415888	0.0034307373463073887	0.
0.0007993077641088967	0.	0.07531122820564833	0.0034674788264155896	0.
0.0007993077641088967	0.	0.07488071084285536	0.003504223100082748	0.
0.0007993077641088967	0.	0.07445023876014399	0.003540970167002707	0.
0.0007993077641088967	0.	0.0742860668812149	0.003623110101918538	0.
0.0007993077641088967	0.	0.07412189500969221	0.0037052692559411777	0.
0.0007993077641088967	0.	0.07395772314557968	0.0037874476243516834	0.
0.0007993077641088967	0.	0.07379355128888032	0.0038696452024312607	0.
0.0007993077641088967	0.	0.07365484466947146	0.003851175899470097	0.
0.0006993942935952847	0.	0.0735161593560232	0.003832707815255846	0.
0.0006993942935952847	0.	0.07337749535679379	0.003814240949856543	0.
0.0006993942935952847	0.	0.07323885268004429	0.003795775303338447	0.
0.0006993942935952847	0.	0.0730749238031555	0.0037693955840071586	0.
0.0006993942935952847	0.	0.07291099504284947	0.0037430201378243857	0.
0.0006993942935952847	0.	0.07274706639917956	0.0037166489651273434	0.
0.0006993942935952847	0.	0.07258313787220051	0.003690282066252804	0.
0.0006993942935952847	0.	0.07277603276242624	0.003632291894408077	0.
0.0006993942935952847	0.	0.07296894351977634	0.0035743026104435405	0.
0.0006993942935952847	0.	0.07316187013569454	0.003516314214512865	0.
0.0004995673525680605	0.	0.07335481260162965	0.003458326706770459	0.
0.0005994808230816725	0.	0.07313664394691576	0.003447460388852027	0.
0.0005994808230816725	0.	0.0729184807697914	0.0034366103985760295	0.
0.0004995673525680605	0.	0.07270032307359814	0.0034257767364718065	0.
0.0004995673525680605	0.	0.07248217086168013	0.0034149594030684007	0.
0.0004995673525680605	0.	0.07230548739924982	0.0033777298123407284	0.
0.0004995673525680605	0.	0.07212883039935251	0.003340509366398961	0.
0.0004995673525680605	0.	0.0719521998750727	0.0033032980662608073	0.
0.0004995673525680605	0.	0.07177559583949972	0.003266095912944126	0.
0.0004995673525680605	0.	0.07188341940762688	0.003246792160065674	0.
0.0004995673525680605	0.	0.0719912478724171	0.0032274926755736077	0.
0.0004995673525680605	0.	0.0720990812323917	0.003208197459714479	0.
0.0004995673525680605	0.	0.07220691948607512	0.0031889065127340996	0.
0.0004995673525680605	0.	0.07216036426559488	0.003256688942096214	0.
0.0004995673525680605	0.	0.07211381379616894	0.0033244722266681306	0.
0.0005994808230816725	0.	0.07206726807841551	0.003392256366276361	0.
0.0005994808230816725	0.	0.07202072711295307	0.0034600413607481562	0.
0.0005994808230816725	0.	0.07223098815028982	0.003484348949597738	0.
0.0005994808230816725	0.	0.07244125100504759	0.0035086654039636882	0.
0.0005994808230816725	0.	0.07265151567615764	0.003532990723201009	0.
0.08053025723397135	0.	0.07286178216255179	0.0035573249066652934	0.
0.0005994808230816725	0.	0.07292909778618088	0.0035415750278998365	0.
0.0005994808230816725	0.	0.07299641415828914	0.003525831459586089	0.
0.0005994808230816725	0.	0.07306373127873543	0.003510094202021036	0.
0.0005994808230816725	0.	0.07313104914737988	0.0034943632555019593	0.
0.0005994808230816725	0.	0.0730988632987315	0.003499438528998419	0.
0.0005994808230816725	0.	0.07306667819488664	0.0035045192314033806	0.
0.0005994808230816725	0.	0.07303449383591265	0.0035096053626337237	0.
0.0005994808230816725	0.	0.07300231022187584	0.0035146969226067712	0.
0.0005994808230816725	0.	0.072992578752434	0.003519575509243961	0.
0.0005994808230816725	0.	0.07298284806981845	0.003524454098814627	0.
0.0005994808230816725	0.	0.07297311817405001	0.0035293326913187696	0.
0.0005994808230816725	0.	0.07296338906515029	0.0035342112867563897	0.
0.08043034376345774	0.	0.07289568706814228	0.0035418358273890008	0.
0.08043034376345774	0.	0.07282800165779875	0.0035494607779011193	0.
0.08043034376345774	0.	0.07276033283725995	0.0035570861382834273	0.
0.08043034376345774	0.	0.072692680609664	0.003564711908526311	0.
0.08043034376345774	0.	0.07246548234470383	0.0035501455865697864	0.
0.08043034376345774	0.	0.07223829564436951	0.0035355852102085792	0.
0.08043034376345774	0.	0.07201112051601229	0.0035210307797013687	0.
0.0004995673525680605	0.	0.07178395696699087	0.0035064822953068345	0.
0.0004995673525680605	0.	0.07190169693037228	0.0034809566422465935	0.
0.0004995673525680605	0.	0.07201946018916393	0.003455431615068344	0.
0.0004995673525680605	0.	0.07213724673568946	0.0034299072138195626	0.
0.08043034376345774	0.	0.07225505656227345	0.0034043834385483166	0.
0.0004995673525680605	0.	0.07268741561298021	0.003404213033796918	0.
0.0004995673525680605	0.	0.07311979290518172	0.00340404263506777	0.
0.0004995673525680605	0.	0.07355218841683758	0.0034038722423613155	0.
0.0004995673525680605	0.	0.07398460212594254	0.003403701855677111	0.
0.0005994808230816725	0.	0.07428979143574323	0.003356095401662944	0.
0.0005994808230816725	0.	0.07459501359255902	0.0033084893504945366	0.
0.0005994808230816725	0.	0.07490026856840773	0.0032608837022288302	0.
0.0005994808230816725	0.	0.0752055563353379	0.003213278456923359	0.
0.0005994808230816725	0.	0.08060831455721003	0.003352094332588314	0.
0.0008992212346225088	0.	0.08601114563790858	0.003490914188886937	0.
0.0008992212346225088	0.	0.09141404849541303	0.0036297380241676123	0.
0.0017984424692450175	0.	0.09681702206901048	0.0037685658367797603	0.
0.0017984424692450175	0.	0.10368345624682138	0.004117909506156446	0.
0.0018983559397586296	0.	0.11054991799263814	0.004467273382758102	0.
0.0018983559397586296	0.	0.11741640679824795	0.004816657445507444	0.
0.0016985289987314057	0.	0.12428292216785305	0.005166061673354107	0.
0.0016985289987314057	0.	0.13174693377309946	0.0054961077396493835	0.
0.002897490644894751	0.	0.15534575367167774	0.006563312132031251	0.
0.002497836762840302	0.	0.15594859008888742	0.006601639112542697	0.
0.002597750233353914	0.	0.15655148147369463	0.006639987182459775	0.
0.002597750233353914	0.	0.15651287077530956	0.006644585174929443	0.
0.002597750233353914	0.	0.15647426042115356	0.00664919859668535	0.
0.0027975771743811387	0.	0.15643565041126228	0.006653827447514664	0.
0.0027975771743811387	0.	0.1563970407456693	0.006658471727205444	0.
0.0027975771743811387	0.	0.15649528537231325	0.0066409463849093865	0.
0.0017984424692450175	0.	0.15659353669310178	0.0066234212984931425	0.
0.0018983559397586296	0.	0.15669179470632988	0.00660589646797017	0.
0.0018983559397586296	0.	0.15679005941029137	0.006588371893353486	0.
0.0013987885871905694	0.	0.1565849598587995	0.006657506040528383	0.
0.0013987885871905694	0.	0.15638033824567787	0.006726644433371268	0.
0.001298875116676957	0.	0.15617619482468534	0.006795787071007009	0.
0.001298875116676957	0.	0.1559725298491654	0.006864933952561062	0.
0.001298875116676957	0.	0.15718510895204527	0.006829976069684629	0.
0.001298875116676957	0.	0.1583977087413556	0.006795025435572262	0.
0.0011989616461633452	0.	0.15961032915220158	0.00676008205097959	0.
0.0011989616461633452	0.	0.16082297011995828	0.006725145916661501	0.
0.0011989616461633452	0.	0.1681083277207476	0.006984602290956685	0.
0.0011989616461633452	0.	0.17539382592540692	0.007244428130404972	0.
0.0011989616461633452	0.	0.18267946213550734	0.0075046231491617205	0.
0.0017984424692450175	0.	0.18996523381620892	0.00776518706127151	0.
0.0017984424692450175	0.	0.19434715510368886	0.008075904754710844	0.
0.001998269410272242	0.	0.20311196022145916	0.008698356013835657	0.
0.001998269410272242	0.	0.20749483706496907	0.009010088952837223	0.
0.0018983559397586296	0.	0.20950323743032923	0.009270676553803705	0.
0.0018983559397586296	0.	0.21151164385029644	0.009531325180471109	0.
0.001998269410272242	0.	0.2135200562948101	0.009792034785583452	0.
0.001998269410272242	0.	0.21552847473400671	0.010052805321922468	0.
0.001998269410272242	0.	0.21529295185905792	0.010044671048398558	0.
0.0018983559397586296	0.	0.2145869990181271	0.010020534713036532	0.
0.0018983559397586296	0.	0.21507610892762305	0.009868338574967925	0.
0.001298875116676957	0.	0.2155652255942488	0.009716229283298418	0.
0.001298875116676957	0.	0.2160543490098514	0.009564206877282383	0.
0.000999134705136121	0.	0.21614325194952266	0.00945193574558148	0.
0.000999134705136121	0.	0.2157430386967697	0.009491603091079506	0.
0.000999134705136121	0.	0.21534283942182716	0.009531273432318027	0.
0.000999134705136121	0.	0.2149426541385082	0.009570946768943562	0.
0.000999134705136121	0.	0.21497967237980675	0.009581069766900442	0.
0.000999134705136121	0.	0.21501669322528527	0.009591193380356189	0.
0.000999134705136121	0.	0.2150537166747045	0.009601317609292169	0.
0.000999134705136121	0.	0.21509074272782697	0.009611442453691076	0.
0.000999134705136121	0.	0.21514175728773396	0.009535580186884711	0.
0.000999134705136121	0.	0.21519277220378447	0.009459721273462379	0.
0.000999134705136121	0.	0.21524378747593256	0.009383865714179854	0.
0.000999134705136121	0.	0.21529480310413454	0.009308013509793654	0.
0.000999134705136121	0.	0.21566992477342461	0.009451551891953288	0.
0.0008992212346225088	0.	0.2160450484609337	0.009595103082588917	0.
0.0008992212346225088	0.	0.21642017416479448	0.009738667076237655	0.
0.0008992212346225088	0.	0.2167953018831421	0.009882243867439865	0.
0.0008992212346225088	0.	0.21632868747675169	0.009873480565434663	0.
0.0008992212346225088	0.	0.21586207479647335	0.009864717699728007	0.
0.0008992212346225088	0.	0.2153954638442968	0.009855955270330547	0.
0.0008992212346225088	0.	0.21492885462221262	0.009847193277253967	0.
0.0008992212346225088	0.	0.21513220732130456	0.009687524533855811	0.
0.0008992212346225088	0.	0.21533556101278387	0.009527859863651879	0.
0.0008992212346225088	0.	0.21553891569615258	0.009368199268574797	0.
0.0008992212346225088	0.	0.21574227137091254	0.00920854275055897	0.
0.0008992212346225088	0.	0.2154049640581437	0.009155421026195276	0.
0.0008992212346225088	0.	0.21506766457316534	0.009102299776797182	0.
0.0008992212346225088	0.	0.21473037292249897	0.009049179002440264	0.
0.0008992212346225088	0.	0.21439308911267327	0.008996058703199064	0.
0.0008992212346225088	0.	0.2147307401794586	0.008988531750003885	0.
0.0008992212346225088	0.	0.21506839146077075	0.008981005174762212	0.
0.0008992212346225088	0.	0.21540604295643004	0.008973478977482623	0.
0.0008992212346225088	0.	0.21574369466625903	0.008965953158173697	0.
0.0008992212346225088	0.	0.21589281698596527	0.008972732955014223	0.
0.0008992212346225088	0.	0.2160419554415619	0.008979514401178936	0.
0.0008992212346225088	0.	0.21619111002711197	0.008986297496635301	0.
0.0008992212346225088	0.	0.21634028073668113	0.008993082241349449	0.
0.0007993077641088967	0.	0.21572309954249116	0.009085970364152617	0.
0.0007993077641088967	0.	0.2151059494598551	0.009178861939350058	0.
0.0007993077641088967	0.	0.21448883053620238	0.009271756965988694	0.
0.0007993077641088967	0.	0.21387174281905633	0.00936465544311604	0.
0.0007993077641088967	0.	0.21376562860960477	0.009380261843730694	0.
0.0007993077641088967	0.	0.21365954359906958	0.009395870587888197	0.
0.0007993077641088967	0.	0.2135534877951072	0.009411481675479248	0.
0.0007993077641088967	0.	0.21344746120537492	0.009427095106395292	0.
0.0007993077641088967	0.	0.2134964901056061	0.009390822179148387	0.
0.0007993077641088967	0.	0.21354552072011318	0.009354560701699845	0.
0.0007993077641088967	0.	0.21359455304868744	0.009318310675284347	0.
0.0007993077641088967	0.	0.21364358709112208	0.009282072101135096	0.
0.0007993077641088967	0.	0.21383743717541026	0.009289860307528498	0.
0.0007993077641088967	0.	0.21403128757089712	0.009297668830527515	0.
0.0007993077641088967	0.	0.21422513827743345	0.009305497669661378	0.
0.0007993077641088967	0.	0.21441898929487102	0.009313346824456947	0.
0.0007993077641088967	0.	0.21437387176239417	0.009307728658575208	0.
0.0007993077641088967	0.	0.21432875654620884	0.00930211049866706	0.
0.0007993077641088967	0.	0.21428364364657443	0.009296492344732059	0.
0.0007993077641088967	0.	0.21423853306374843	0.009290874196770056	0.
0.0007993077641088967	0.	0.21432210639181556	0.009295934569112738	0.
0.0007993077641088967	0.	0.21440568048676487	0.009300994945518127	0.
0.0007993077641088967	0.	0.21448925534843782	0.009306055325985923	0.
0.0007993077641088967	0.	0.21457283097667562	0.009311115710516573	0.
0.0007993077641088967	0.	0.21451370793116933	0.009309695806988528	0.
0.0007993077641088967	0.	0.21445458495121636	0.009308275903639444	0.
0.0007993077641088967	0.	0.2143954620368259	0.009306856000469616	0.
0.0007993077641088967	0.	0.21433633918800768	0.009305436097477863	0.
0.0007993077641088967	0.	0.2142961986318369	0.009303703671027373	0.
0.0007993077641088967	0.	0.2142560581363798	0.009301971261338107	0.
0.0007993077641088967	0.	0.21421591770164297	0.009300238868410065	0.
0.0007993077641088967	0.	0.21417577732763105	0.00929850649224384	0.
0.0007993077641088967	0.	0.21400046494715777	0.00929411060226572	0.
0.0007993077641088967	0.	0.21382516154649994	0.009289734940868353	0.
0.0007993077641088967	0.	0.21364986712954778	0.00928537950831515	0.
0.0007993077641088967	0.	0.21347458170019526	0.009281044304868194	0.
0.0007993077641088967	0.	0.2134597122318572	0.009280546302835438	0.
0.0007993077641088967	0.	0.2134448427685329	0.00928004830088728	0.
0.0007993077641088967	0.	0.21342997331022248	0.009279550299024018	0.
0.0007993077641088967	0.	0.213415103856926	0.009279052297245207	0.
0.0007993077641088967	0.	0.21369309476311604	0.009285229860967963	0.
0.0007993077641088967	0.	0.21397109065523146	0.00929140743840399	0.
0.0007993077641088967	0.	0.21424909152984786	0.009297585029553437	0.
0.0007993077641088967	0.	0.21452709738354359	0.009303762634415414	0.
0.0007993077641088967	0.	0.21437534361194024	0.009298900279389746	0.
0.0007993077641088967	0.	0.21422359026550172	0.009294037966200805	0.
0.0007993077641088967	0.	0.2140718373443876	0.009289175694849182	0.
0.0007993077641088967	0.	0.21392008484875824	0.009284313465335026	0.
0.0007993077641088967	0.	0.21398438019160043	0.00928258976126531	0.
0.0007993077641088967	0.	0.21404867554665022	0.00928087119000175	0.
0.0007993077641088967	0.	0.21411297091390677	0.009279157751570675	0.
0.0007993077641088967	0.	0.21417726629336717	0.009277449445998263	0.
0.0007993077641088967	0.	0.2192005255423804	0.009585986337209949	0.
0.0007993077641088967	0.	0.22422378482526079	0.009894610658215676	0.
0.0007993077641088967	0.	0.22924704414159255	0.010203322328883642	0.
0.0007993077641088967	0.	0.23427030349096753	0.010512121269158646	0.
0.0008992212346225088	0.	0.24111506207780653	0.010834330309816164	0.
0.0013987885871905694	0.	0.24795986969514494	0.01115660824647517	0.
0.0013987885871905694	0.	0.2548047255406174	0.011478955013280485	0.
0.0018983559397586296	0.	0.2644824177262586	0.011865298656297728	0.
0.002098182880785854	0.	0.2701479985496131	0.01199340036641676	0.
0.002098182880785854	0.	0.2729807904624916	0.012057573933612491	0.
0.0018983559397586296	0.	0.2732081886477738	0.012090312989049069	0.
0.0017984424692450175	0.	0.27332188954010894	0.012106689299202455	0.
0.0015986155282177934	0.	0.2734355916318114	0.012123070130686787	0.
0.0014987020577041815	0.	0.2732867239155125	0.012158187118244262	0.
0.001298875116676957	0.	0.2731378577811454	0.012193308205238552	0.
0.001298875116676957	0.	0.2729889932292653	0.012228433391242815	0.
0.0008992212346225088	0.	0.27284013026042686	0.01226356267583065	0.
0.0008992212346225088	0.	0.27295634046228184	0.012293858354129172	0.
0.0007993077641088967	0.	0.27307255139380504	0.012324155151124323	0.
0.0007993077641088967	0.	0.273188763054798	0.012354453066715383	0.
0.0006993942935952847	0.	0.2733049754450608	0.012384752100801632	0.
0.0006993942935952847	0.	0.2731950758260106	0.012504364319984175	0.
0.0007993077641088967	0.	0.27308524992511973	0.012623980655852391	0.
0.0007993077641088967	0.	0.27297549776146873	0.012743601106947972	0.
0.0006993942935952847	0.	0.27286581935413123	0.012863225671813494	0.
0.0006993942935952847	0.	0.27991007969980675	0.013365773999737436	0.
0.0006993942935952847	0.	0.28695470501691867	0.013868347140802118	0.
0.0006993942935952847	0.	0.2939996893446752	0.01437094505812625	0.
0.00029974041154083624	0.	0.3010450268510929	0.014873567714899831	0.
0.001298875116676957	0.	0.30550567155022224	0.01517960250737836	0.
0.0018983559397586296	0.	0.30996719797707717	0.015485674446045835	0.
0.0015986155282177934	0.	0.3144295971531973	0.015791783497324047	0.
0.0015986155282177934	0.	0.3188928602198908	0.016097929627671172	0.
0.0015986155282177934	0.	0.32053332634956216	0.01617749212307983	0.
0.0017984424692450175	0.	0.32217383077953476	0.016257076083123136	0.
0.0017984424692450175	0.	0.3238143733674207	0.01633668150275883	0.
0.0017984424692450175	0.	0.32545495397153357	0.016416308376945105	0.
0.0018983559397586296	0.	0.3256415267687865	0.016603291450834667	0.
0.0018983559397586296	0.	0.3258284919004116	0.01679040806084973	0.
0.0018983559397586296	0.	0.3260158492004554	0.016977658133281257	0.
0.001298875116676957	0.	0.32620359850270847	0.017165041594421834	0.
0.0011989616461633452	0.	0.3265442362028954	0.017144698365543762	0.
0.0011989616461633452	0.	0.32688490068871007	0.017124375410403854	0.
0.0011989616461633452	0.	0.3272255919395269	0.017104072730216233	0.
0.0017984424692450175	0.	0.32757407439437947	0.017003581897319667	0.
0.0008992212346225088	0.	0.3275818399003828	0.016923395632016863	0.
0.0008992212346225088	0.	0.3275896064527319	0.016843231535530447	0.
0.0008992212346225088	0.	0.3275973740514079	0.016763089613103972	0.
0.0008992212346225088	0.	0.32737505891100244	0.01688565336737619	0.
0.0008992212346225088	0.	0.3271527438875	0.017008229773389713	0.
0.0008992212346225088	0.	0.3269304289809584	0.017130818826569954	0.
0.0007993077641088967	0.	0.3267081141914368	0.01725342052234557	0.
0.0007993077641088967	0.	0.32640027110298603	0.017162512956487904	0.
0.0007993077641088967	0.	0.3260924393237895	0.017071609781826123	0.
0.0007993077641088967	0.	0.32578461886172416	0.016980710999538115	0.
0.0007993077641088967	0.	0.32547680972467524	0.01688981661080177	0.
0.0007993077641088967	0.	0.325488373553799	0.016850710328400003	0.
0.0007993077641088967	0.	0.32549999263715534	0.016811604820848463	0.
0.0007993077641088967	0.	0.32551166697329015	0.01677250008823619	0.
0.0007993077641088967	0.	0.32552339656074547	0.016733396130652802	0.
0.0007993077641088967	0.	0.32546141358965847	0.01679997255504581	0.
0.0007993077641088967	0.	0.32539944655013503	0.016866552502207255	0.
0.0007993077641088967	0.	0.3253374954444102	0.01693313597144539	0.
0.0007993077641088967	0.	0.3252755602747183	0.016999722962068493	0.
0.0007993077641088967	0.	0.3252930873366846	0.01691809482641407	0.
0.0007993077641088967	0.	0.32531061723969495	0.016836474589180417	0.
0.0007993077641088967	0.	0.3253281499836372	0.01675486225226895	0.
0.0007993077641088967	0.	0.3253456855683979	0.01667325781758228	0.
0.0007993077641088967	0.	0.325349573186967	0.01668338311919255	0.
0.0007993077641088967	0.	0.3253534677906459	0.016693509174521927	0.
0.0007993077641088967	0.	0.32535736937937315	0.01670363598354867	0.
0.0007993077641088967	0.	0.32536127795308745	0.016713763546250003	0.
0.0007993077641088967	0.	0.32551085682545744	0.01656437395379683	0.
0.0007993077641088967	0.	0.32566046034525664	0.016414985726925027	0.
0.0007993077641088967	0.	0.3258100885041407	0.016265598866236707	0.
0.0007993077641088967	0.	0.3259597412937691	0.016116213372334716	0.
0.0007993077641088967	0.	0.32577931579491337	0.01626770820494343	0.
0.0007993077641088967	0.	0.3255989519294147	0.01641920311670854	0.
0.0006993942935952847	0.	0.32541864972243484	0.0165706981075947	0.
0.0006993942935952847	0.	0.32523840919914015	0.01672219317756656	0.
0.0006993942935952847	0.	0.3252337197087332	0.016716345203910618	0.
0.0006993942935952847	0.	0.3252290555425779	0.016710497243783075	0.
0.0006993942935952847	0.	0.3252244167009413	0.01670464929718496	0.
0.0006993942935952847	0.	0.3252198031840883	0.016698801364115834	0.
0.0006993942935952847	0.	0.32522466360489655	0.01669458537567493	0.
0.0006993942935952847	0.	0.32522953205489347	0.01669036959698531	0.
0.0006993942935952847	0.	0.32523440853399216	0.016686154028050224	0.
0.0006993942935952847	0.	0.3252392930421033	0.016681938668871747	0.
0.0006993942935952847	0.	0.32529908183275963	0.016682493154845594	0.
0.0005994808230816725	0.	0.32535895011441923	0.016683047845835512	0.
0.0005994808230816725	0.	0.32541889787630995	0.01668360274184091	0.
0.0005994808230816725	0.	0.32547892510764737	0.016684157842861345	0.
0.0005994808230816725	0.	0.32547553438978605	0.01668634535642958	0.
0.0005994808230816725	0.	0.3254721440526985	0.016688532871309843	0.
0.0005994808230816725	0.	0.3254687540963868	0.01669072038750214	0.
0.0005994808230816725	0.	0.32546536452085584	0.01669290790500677	0.
0.0005994808230816725	0.	0.3254911432756061	0.016827536187952512	0.
0.0005994808230816725	0.	0.32551692204545163	0.01696216458369572	0.
0.0005994808230816725	0.	0.3255427008303901	0.017096793092191278	0.
0.0005994808230816725	0.	0.32556847963042107	0.017231421713394375	0.
0.0005994808230816725	0.	0.3255739057381966	0.017201759507097156	0.
0.0005994808230816725	0.	0.32557933199634254	0.01717209730172639	0.
0.0005994808230816725	0.	0.3255847584048564	0.017142435097282523	0.
0.0005994808230816725	0.	0.3255901849637363	0.01711277289376585	0.
0.0005994808230816725	0.	0.3255956378606023	0.016998852448603333	0.
0.0005994808230816725	0.	0.3256011124567974	0.016884932010567295	0.
0.0005994808230816725	0.	0.3256066087520537	0.016771011579660402	0.
0.0005994808230816725	0.	0.32561212674609946	0.016657091155884134	0.
0.0005994808230816725	0.	0.3260973964321592	0.016765584766624906	0.
0.0005994808230816725	0.	0.3265826769226265	0.016874090684531134	0.
0.0005994808230816725	0.	0.3270679682056484	0.016982608905663315	0.
0.0005994808230816725	0.	0.3275532702693894	0.017091139426083576	0.
0.0005994808230816725	0.	0.32728453523619033	0.017038833437650544	0.
0.0005994808230816725	0.	0.3270158093325822	0.016986534387322484	0.
0.0005994808230816725	0.	0.3267470925641129	0.016934242276169603	0.
0.0007993077641088967	0.	0.3264783849363338	0.01688195710526286	0.
0.0007993077641088967	0.	0.331383456207592	0.017263328476641894	0.
0.0006993942935952847	0.	0.3362885464312398	0.017644722947993612	0.
0.0006993942935952847	0.	0.3411936553993345	0.018026140493355103	0.
0.0008992212346225088	0.	0.34609878290696444	0.018407581086801024	0.
0.0008992212346225088	0.	0.3515067729511933	0.018783434319213966	0.
0.001298875116676957	0.	0.35691477037100094	0.019159314585863653	0.
0.001298875116676957	0.	0.3623227750785507	0.019535221856850034	0.
0.0018983559397586296	0.	0.3686471912405132	0.019986991001127975	0.
0.0017984424692450175	0.	0.36956364146103904	0.020062831259816838	0.
0.0017984424692450175	0.	0.37048013755675785	0.02013867687718484	0.
0.0017984424692450175	0.	0.3713966794356956	0.020214527852036937	0.
0.0017984424692450175	0.	0.3713877452905076	0.020210891509050793	0.
0.0015986155282177934	0.	0.3713789589082132	0.020207286280562786	0.
0.0018983559397586296	0.	0.3713618294436131	0.020200169168398254	0.
0.0018983559397586296	0.	0.3720369267948911	0.01997504108539978	0.
0.0008992212346225088	0.	0.37237447644691657	0.019862497592940714	0.
0.0008992212346225088	0.	0.3727120267492269	0.019749967805890136	0.
0.0007993077641088967	0.	0.37286405595994554	0.019831230606183265	0.
0.0005994808230816725	0.	0.37301611023938414	0.0199124998137176	0.
0.0005994808230816725	0.	0.37316818957921455	0.019993775426961184	0.
0.0005994808230816725	0.	0.37332029397111205	0.020075057444383676	0.
0.0004995673525680605	0.	0.37591998170604635	0.020213850513270994	0.
0.0004995673525680605	0.	0.3785199171937884	0.020352872324956636	0.
0.0004995673525680605	0.	0.3811200990351656	0.020492122785955073	0.
0.0004995673525680605	0.	0.3837205258413924	0.02063160180267887	0.
0.0004995673525680605	0.	0.38760140182138325	0.021138911386526318	0.
0.0004995673525680605	0.	0.3914822932360726	0.02164643182190295	0.
0.0008992212346225088	0.	0.39536319995667657	0.022154162794731817	0.
0.0013987885871905694	0.	0.399244121855838	0.022662103991430996	0.
0.0016985289987314057	0.	0.4014531187503364	0.02266335577546121	0.
0.0018983559397586296	0.	0.4058714862259875	0.02266692302450614	0.
0.0027975771743811387	0.	0.408080855634562	0.022669238485810598	0.
0.0021980963512994657	0.	0.4083889267729707	0.02254217161732865	0.
0.0021980963512994657	0.	0.4086976919124613	0.02241515498871276	0.
0.0021980963512994657	0.	0.40900715059679266	0.022288188618689617	0.
0.0027975771743811387	0.	0.4093245926568087	0.022204134487751038	0.
0.0018983559397586296	0.	0.40933226740793927	0.02224699644955033	0.
0.0018983559397586296	0.	0.40934032661620673	0.022289858411385557	0.
0.0018983559397586296	0.	0.4093487702750165	0.022332720373256728	0.
0.0018983559397586296	0.	0.4087826054294684	0.02221910893219852	0.
0.0014987020577041815	0.	0.40821645071042006	0.02210552634594447	0.
0.0018983559397586296	0.	0.40708417170071665	0.02187844777633087	0.
0.001298875116676957	0.	0.40710228363974804	0.021793004194200025	0.
0.001298875116676957	0.	0.40712040129853916	0.02170756246845063	0.
0.0011989616461633452	0.	0.4071385246768686	0.021622122599547974	0.
0.0011989616461633452	0.	0.4071566537745158	0.02153668458795855	0.
0.0011989616461633452	0.	0.40702026202627384	0.021483492273457562	0.
0.0011989616461633452	0.	0.40688403970465187	0.021430300230032964	0.
0.0011989616461633452	0.	0.40674798685886976	0.021377108457726463	0.
0.0011989616461633452	0.	0.4066121035381029	0.021323916956581097	0.
0.0011989616461633452	0.	0.4066030827927075	0.02133836595197065	0.
0.0010990481756497329	0.	0.40659406231734346	0.021352818032373554	0.
0.0010990481756497329	0.	0.4065850421120182	0.02136727319765936	0.
0.0010990481756497329	0.	0.40657602217673583	0.021381731447696586	0.
0.0010990481756497329	0.	0.4061930526031225	0.02139406372501618	0.
0.0010990481756497329	0.	0.4058100853245705	0.0214063966184752	0.
0.0010990481756497329	0.	0.4054271203429562	0.021418730128052055	0.
0.0010990481756497329	0.	0.4050441576601579	0.02143106425372397	0.
0.0010990481756497329	0.	0.4051200836690171	0.021418504937913335	0.
0.0010990481756497329	0.	0.405196051609858	0.02140594726110588	0.
0.08102982458653939	0.	0.40527206147588035	0.02139339122336196	0.
0.08102982458653939	0.	0.4053481132602819	0.021380836824742202	0.
0.0010990481756497329	0.	0.4054818656983954	0.021380343010782846	0.
0.08102982458653939	0.	0.4056156201826823	0.021379850172568066	0.
0.000999134705136121	0.	0.40574937671256	0.021379358310099645	0.
0.000999134705136121	0.	0.40588313528744213	0.021378867423379057	0.
0.0809299111160258	0.	0.4060572141879098	0.02137582391428508	0.
0.0809299111160258	0.	0.40623133589452554	0.02137278042589464	0.
0.0809299111160258	0.	0.40640550039139106	0.02136973695820774	0.
0.0809299111160258	0.	0.4065797076626112	0.021366693511224076	0.
0.0809299111160258	0.	0.40676510225769474	0.021403359698757857	0.
0.0809299111160258	0.	0.40695050388926446	0.021440029800499968	0.
0.0809299111160258	0.	0.4071359125545396	0.021476703816029626	0.
0.000999134705136121	0.	0.40732132825074246	0.02151338174492472	0.
0.000999134705136121	0.	0.4073616459411506	0.021519787234324315	0.
0.000999134705136121	0.	0.4074020270679805	0.02152621002387824	0.
0.000999134705136121	0.	0.4074424716257716	0.021532650113259787	0.
0.000999134705136121	0.	0.40748297960905505	0.021539107502141795	0.
0.000999134705136121	0.	0.4073215489612941	0.021530168287321034	0.
0.000999134705136121	0.	0.40716014755650504	0.021521245701000082	0.
0.000999134705136121	0.	0.4069987754047517	0.021512339743613922	0.
0.000999134705136121	0.	0.4068374325161008	0.021503450415598264	0.
0.000999134705136121	0.	0.40706913256519694	0.021554145931507774	0.
0.000999134705136121	0.	0.4073008801931582	0.021604841701786136	0.
0.000999134705136121	0.	0.4075326753764826	0.02165553772639593	0.
0.000999134705136121	0.	0.40776451809168035	0.021706234005299297	0.
0.000999134705136121	0.	0.4072451879958965	0.02169865739188325	0.
0.000999134705136121	0.	0.4067258590361449	0.021691080778776763	0.
0.000999134705136121	0.	0.40620653121368294	0.021683504165979833	0.
0.000999134705136121	0.	0.4056872045297712	0.021675927553492166	0.
0.000999134705136121	0.	0.40585984635020994	0.02167665160277738	0.
0.000999134705136121	0.	0.40603249004288444	0.021677375662966777	0.
0.000999134705136121	0.	0.4062051356071055	0.0216780997340605	0.
0.000999134705136121	0.	0.40637778304218286	0.021678823816058256	0.
0.000999134705136121	0.	0.40659281844439993	0.021674681656530016	0.
0.000999134705136121	0.	0.4068078809990375	0.021670539603423057	0.
0.000999134705136121	0.	0.4070229706936444	0.021666397656738865	0.
0.0008992212346225088	0.	0.40723808751577645	0.02166225581647803	0.
0.0008992212346225088	0.	0.40721496246637423	0.02167402411424564	0.
0.0008992212346225088	0.	0.4071918374170419	0.021685798682064654	0.
0.0008992212346225088	0.	0.4071687123677796	0.021697579519718537	0.
0.0008992212346225088	0.	0.4071455873185888	0.02170936662699032	0.
0.0008992212346225088	0.	0.4089209299733489	0.021866070688863922	0.
0.0008992212346225088	0.	0.4106963103504188	0.02202277973637259	0.
0.001298875116676957	0.	0.4185887059736742	0.02247568548288495	0.
0.001298875116676957	0.	0.42293030512804164	0.02261516028765962	0.
0.001298875116676957	0.	0.4272719804647167	0.022754637192589085	0.
0.0022980098218130783	0.	0.43503163020725266	0.02236312832567771	0.
0.0022980098218130783	0.	0.4367408225036011	0.02209766054996492	0.
0.0023979232923266904	0.	0.4384501759225256	0.021832210232279395	0.
0.0023979232923266904	0.	0.4390207216096453	0.021915609468449223	0.
0.0023979232923266904	0.	0.43959127631121875	0.021999023291193454	0.
0.0022980098218130783	0.	0.44016184001653147	0.02208245169694071	0.
0.0022980098218130783	0.	0.44073241271488645	0.022165894682119765	0.
0.001998269410272242	0.	0.4402494889792362	0.02197629184639015	0.
0.0017984424692450175	0.	0.44000845676642864	0.021881524842234996	0.
0.0015986155282177934	0.	0.439767711182168	0.02178678078906447	0.
0.0018983559397586296	0.	0.4395237226555177	0.02172696404415399	0.
0.001298875116676957	0.	0.4394017324314511	0.02169709296902513	0.
0.0011989616461633452	0.	0.4392797449011347	0.021667246761689244	0.
0.0011989616461633452	0.	0.43969661668328536	0.02170696613746113	0.
0.0011989616461633452	0.	0.4401135533228658	0.021746687102317103	0.
0.0010990481756497329	0.	0.44053055476356	0.02178640965607199	0.
0.000999134705136121	0.	0.4437755369984818	0.02210667361584007	0.
0.000999134705136121	0.	0.44660351987202024	0.022387213833621963	0.
0.000999134705136121	0.	0.4494315691785846	0.022667754451556478	0.
0.000999134705136121	0.	0.45225968453007104	0.02294829546931483	0.
0.0016985289987314057	0.	0.4591605688381457	0.02298520750461473	0.
0.002098182880785854	0.	0.4626114772874242	0.02300368042956621	0.
0.002597750233353914	0.	0.46839806921424904	0.023049915160861564	0.
0.002597750233353914	0.	0.4707334729814834	0.023077672436713326	0.
0.002597750233353914	0.	0.47306890484079833	0.02310543645224403	0.
0.002597750233353914	0.	0.4754043646587915	0.02313320720690599	0.
0.002497836762840302	0.	0.4763491412551874	0.023140942392547163	0.
0.0023979232923266904	0.	0.4772939792127787	0.02314875477337005	0.
0.002897490644894751	0.	0.4782388784139066	0.023156644347606493	0.
0.0022980098218130783	0.	0.47918383874120607	0.023164611113470582	0.
0.0022980098218130783	0.	0.47935070850634015	0.022991532945866523	0.
0.0022980098218130783	0.	0.4795176301411854	0.02281847913898873	0.
0.0017984424692450175	0.	0.4792244090435861	0.022466575017286928	0.
0.0017984424692450175	0.	0.4785972027899997	0.022460707125114623	0.
0.0015986155282177934	0.	0.47797001020641633	0.02245484098040043	0.
0.0014987020577041815	0.	0.477342831310248	0.022448976583174674	0.
0.0014987020577041815	0.	0.4774105879595268	0.022538861191208428	0.
0.0018983559397586296	0.	0.4774783461005993	0.022628753370403543	0.
0.001298875116676957	0.	0.47754610573325906	0.022718653118763497	0.
0.001298875116676957	0.	0.4776138668573029	0.022808560434292656	0.
0.001298875116676957	0.	0.4777251948195402	0.022814647629190124	0.
0.001298875116676957	0.	0.4778365243273588	0.022820735071910323	0.
0.001298875116676957	0.	0.47794785538040907	0.022826822762448972	0.
0.001298875116676957	0.	0.4780591879783393	0.022832910700801484	0.
0.001298875116676957	0.	0.47786859043004615	0.0228339409256547	0.
0.001298875116676957	0.	0.47767799963338065	0.02283497118166557	0.
0.0011989616461633452	0.	0.47748741559095775	0.02283600146883424	0.
0.0011989616461633452	0.	0.4772968383053918	0.022837031787160268	0.
0.0011989616461633452	0.	0.4772243679330005	0.022832522570758372	0.
0.0011989616461633452	0.	0.47715190860600204	0.022828015789220026	0.
0.0011989616461633452	0.	0.47707946032602055	0.022823511442577465	0.
0.0011989616461633452	0.	0.47700702309468246	0.022819009530863237	0.
0.0011989616461633452	0.	0.4772161213782831	0.022819543443057075	0.
0.0011989616461633452	0.	0.4774252298366858	0.022820077788193872	0.
0.0011989616461633452	0.	0.4776343484655696	0.022820612566273334	0.
0.0011989616461633452	0.	0.4778434772606191	0.022821147777294278	0.
0.0011989616461633452	0.	0.4776843014518663	0.022839474331149644	0.
0.0011989616461633452	0.	0.4775251265009707	0.022857801877475027	0.
0.0011989616461633452	0.	0.4773659524082087	0.022876130416217326	0.
0.0011989616461633452	0.	0.4772067791738585	0.022894459947324034	0.
0.0011989616461633452	0.	0.4772939751335405	0.02278104210996007	0.
0.0011989616461633452	0.	0.47738124137245197	0.02266762431340832	0.
0.0011989616461633452	0.	0.4774685778781395	0.022554206557681505	0.
0.0011989616461633452	0.	0.4775559846381434	0.022440788842793675	0.
0.0011989616461633452	0.	0.47757723022423076	0.02242228608225756	0.
0.001298875116676957	0.	0.47759849189136144	0.022403786937356885	0.
0.001298875116676957	0.	0.47761976963884073	0.022385291408287912	0.
0.001298875116676957	0.	0.4776410634659748	0.022366799495247204	0.
0.001298875116676957	0.	0.4777029347723768	0.022374602481948717	0.
0.001298875116676957	0.	0.4777648340490946	0.02238240547277712	0.
0.001298875116676957	0.	0.477826761292615	0.022390208467731678	0.
0.001298875116676957	0.	0.4778887164994203	0.02239801146681254	0.
0.001298875116676957	0.	0.477838612727072	0.022396328359835637	0.
0.001298875116676957	0.	0.47778851063454486	0.022394645271843806	0.
0.001298875116676957	0.	0.4777384102220097	0.0223929622028366	0.
0.001298875116676957	0.	0.4776883114896371	0.02239127915281491	0.
0.001298875116676957	0.	0.4778474970989733	0.022416295717730374	0.
0.001298875116676957	0.	0.4780066876483582	0.022441318671725937	0.
0.001298875116676957	0.	0.47816588313619607	0.0224663480143326	0.
0.001298875116676957	0.	0.47832508356089215	0.022491383745081524	0.
0.001298875116676957	0.	0.47826133602405535	0.022491566647134233	0.
0.001298875116676957	0.	0.47819758868863727	0.022491749605302813	0.
0.001298875116676957	0.	0.4781338415546636	0.02249193261958756	0.
0.001298875116676957	0.	0.478070094622159	0.02249211568998803	0.
0.001298875116676957	0.	0.4780732634893143	0.022491592150744335	0.
0.001298875116676957	0.	0.4780764323710938	0.022491068615427864	0.
0.0011989616461633452	0.	0.47807960126750015	0.022490545084038624	0.
0.0011989616461633452	0.	0.47808277017853157	0.02249002155657676	0.
0.0011989616461633452	0.	0.4782969289923626	0.022489413783895226	0.
0.0011989616461633452	0.	0.47851108857703434	0.022488812422037666	0.
0.0011989616461633452	0.	0.4787252489322121	0.022488217471015617	0.
0.0011989616461633452	0.	0.4789394100575602	0.02248762893084032	0.
0.0011989616461633452	0.	0.4787025442609932	0.022495768652731087	0.
0.0011989616461633452	0.	0.4784656806574418	0.02250390888922725	0.
0.0011989616461633452	0.	0.4782288192479583	0.022512049640316834	0.
0.0011989616461633452	0.	0.4779919600335992	0.02252019090598697	0.
0.0011989616461633452	0.	0.47801640432875386	0.022518630833209173	0.
0.0011989616461633452	0.	0.4780408486263667	0.02251707105520113	0.
0.0011989616461633452	0.	0.4780652929264383	0.02251551157196432	0.
0.0011989616461633452	0.	0.4780897372289672	0.02251395238350022	0.
0.0011989616461633452	0.	0.47809397287283845	0.0224977407002428	0.
0.0011989616461633452	0.	0.47809820868093983	0.022481529116257847	0.
0.0011989616461633452	0.	0.4781024446532699	0.022465317631549655	0.
0.0011989616461633452	0.	0.47810668078982893	0.0224491062461234	0.
0.0011989616461633452	0.	0.4781428475307262	0.02236349533233543	0.
0.0011989616461633452	0.	0.47817901896760673	0.02227788444268408	0.
0.0011989616461633452	0.	0.4782151951001248	0.022192273577175278	0.
0.0011989616461633452	0.	0.47825137592793565	0.022106662735815224	0.
0.0011989616461633452	0.	0.4782852430941419	0.02201947310238198	0.
0.0011989616461633452	0.	0.47831912353988193	0.021932283524265194	0.
0.0011989616461633452	0.	0.4783530172642447	0.021845094001478927	0.
0.0011989616461633452	0.	0.4783869242663155	0.021757904534037368	0.
0.0011989616461633452	0.	0.48288055973675914	0.021836496999497575	0.
0.0011989616461633452	0.	0.48737423577215644	0.021915236506311345	0.
0.0011989616461633452	0.	0.4918679520059489	0.021994123020492258	0.
0.0011989616461633452	0.	0.49636170807597946	0.02207315650800125	0.
0.0011989616461633452	0.	0.4989176002714733	0.02215307772114303	0.
0.0018983559397586296	0.	0.5014734958930226	0.02223314740214611	0.
0.0011989616461633452	0.	0.5040293949231607	0.022313365516126164	0.
0.002597750233353914	0.	0.5065852973445407	0.022393732028144292	0.
0.0027975771743811387	0.	0.5083972907921931	0.022176777530033442	0.
0.003097317585921975	0.	0.513833689936436	0.021525916929913128	0.
0.003097317585921975	0.	0.5129102498167696	0.021440788075312977	0.
0.0036967984090036476	0.	0.5119868723267214	0.02135566100511834	0.
0.002897490644894751	0.	0.5110635575811034	0.02127053571977603	0.
0.002897490644894751	0.	0.5101403056950038	0.02118541221973212	0.
0.0027975771743811387	0.	0.5100144028765695	0.021122206056966596	0.
0.002497836762840302	0.	0.5098885713300164	0.02105900817999534	0.
0.002897490644894751	0.	0.5096371221238356	0.02093263728959023	0.
0.0022980098218130783	0.	0.5097039152777462	0.021009110357703767	0.
0.001998269410272242	0.	0.5099049124396156	0.02123855154189229	0.
0.0018983559397586296	0.	0.5107494174762918	0.021223095050248983	0.
0.0018983559397586296	0.	0.5111716758212004	0.021215395049740595	0.
0.0018983559397586296	0.	0.5115939380461484	0.021207713880010075	0.
0.0017984424692450175	0.	0.5131704383221766	0.021333753802463516	0.
0.0017984424692450175	0.	0.5147469386009424	0.021459819853699567	0.
0.0017984424692450175	0.	0.5163234388824383	0.02158591202404503	0.
0.0017984424692450175	0.	0.5178999391666556	0.021712030303829222	0.
0.0018983559397586296	0.	0.5197473153123278	0.02160274943172735	0.
0.0023979232923266904	0.	0.5234422263664253	0.021384742679110596	0.
0.0026976637038675266	0.	0.5252897608902581	0.021276016917067417	0.
0.003197231056435587	0.	0.5356012123539589	0.02078515399109593	0.
0.003197231056435587	0.	0.5366489805594058	0.020682043968097995	0.
0.0037967118795172597	0.	0.5397926039950962	0.020372714467838844	0.
0.002897490644894751	0.	0.5402111901314919	0.02030807251273154	0.
0.002897490644894751	0.	0.540629846017819	0.020243442280477614	0.
0.002897490644894751	0.	0.5410485715972314	0.020178823773305047	0.
0.002897490644894751	0.	0.541467366812936	0.020114216993441833	0.
0.0022980098218130783	0.	0.5411364043785578	0.01999896419645173	0.
0.0018983559397586296	0.	0.5402284209363302	0.0196121011379463	0.
0.0018983559397586296	0.	0.5403134864632059	0.019570779644442503	0.
0.0018983559397586296	0.	0.5403987185733752	0.01952946274409694	0.
0.0018983559397586296	0.	0.5404841172391874	0.019488150437468096	0.
0.0018983559397586296	0.	0.5400675553695866	0.019481427095127405	0.
0.0018983559397586296	0.	0.5396511522193024	0.019474704583095238	0.
0.0018983559397586296	0.	0.539234907917148	0.019467982901388462	0.
0.0018983559397586296	0.	0.5388188225920271	0.019461262050023048	0.
0.0018983559397586296	0.	0.5388198375726492	0.01946064044593225	0.
0.0018983559397586296	0.	0.5388208876908862	0.019460031256562305	0.
0.0018983559397586296	0.	0.5388219729466677	0.019459434481935392	0.
0.0018983559397586296	0.	0.5388230933399178	0.019458850122073105	0.
0.0018983559397586296	0.	0.5386416767375639	0.019446513834342406	0.
0.0018983559397586296	0.	0.5384602630017037	0.01943417866133423	0.
0.0018983559397586296	0.	0.5382788521333498	0.019421844603089093	0.
0.0018983559397586296	0.	0.5380974441335173	0.019409511659647972	0.
0.0018983559397586296	0.	0.5381817883005342	0.019406346403543186	0.
0.0018983559397586296	0.	0.538266482305913	0.019403181160474136	0.
0.0018983559397586296	0.	0.5383515260918739	0.019400015930440672	0.
0.0018983559397586296	0.	0.5384369196004084	0.019396850713442056	0.
0.0018983559397586296	0.	0.5385899656541266	0.019399951293217005	0.
0.0018983559397586296	0.	0.53874324136351	0.019403051912580873	0.
0.0018983559397586296	0.	0.5388967466599376	0.019406152571534108	0.
0.0018983559397586296	0.	0.5390504814747112	0.019409253270076414	0.
0.0018983559397586296	0.	0.5390448156408664	0.019417736358674918	0.
0.0017984424692450175	0.	0.539039160269609	0.019426228608644104	0.
0.0017984424692450175	0.	0.5390335153610561	0.01943473001975458	0.
0.0017984424692450175	0.	0.5390278809153222	0.01944324059177739	0.
0.0017984424692450175	0.	0.5392501839520454	0.019440138135016258	0.
0.0017984424692450175	0.	0.5394724872772423	0.01943703569513245	0.
0.0017984424692450175	0.	0.5396947908907866	0.019433933272125822	0.
0.0017984424692450175	0.	0.5399170947925536	0.01943083086599652	0.
0.0017984424692450175	0.	0.539768401746351	0.019425015516460552	0.
0.0017984424692450175	0.	0.5396197087112437	0.019419200863789347	0.
0.0017984424692450175	0.	0.5394710156872348	0.019413386907994736	0.
0.0017984424692450175	0.	0.5393223226743272	0.019407573649088558	0.
0.0017984424692450175	0.	0.5393135593252539	0.019398789401838718	0.
0.0017984424692450175	0.	0.5393047967219254	0.01939000516753336	0.
0.0017984424692450175	0.	0.5392960348643546	0.019381220946173516	0.
0.0017984424692450175	0.	0.5392872737525547	0.019372436737758892	0.
0.0017984424692450175	0.	0.5388284106920382	0.019389257511551874	0.
0.0017984424692450175	0.	0.5383700378104462	0.019406079440951025	0.
0.0017984424692450175	0.	0.5379121555460692	0.019422902525899406	0.
0.0017984424692450175	0.	0.5374547643372523	0.019439726766339625	0.
0.0016985289987314057	0.	0.5374610091468134	0.019441115231227293	0.
0.0016985289987314057	0.	0.537467253968503	0.019442503736444575	0.
0.0016985289987314057	0.	0.537473498802321	0.019443892281991615	0.
0.0016985289987314057	0.	0.5374797436482666	0.019445280867868415	0.
0.0016985289987314057	0.	0.5372952148017908	0.01944394024865009	0.
0.0016985289987314057	0.	0.5371106863015446	0.019442599629481753	0.
0.0016985289987314057	0.	0.5369261581476543	0.019441259010363407	0.
0.0016985289987314057	0.	0.536741630340243	0.019439918391294903	0.
0.0016985289987314057	0.	0.5368277418912204	0.01944223735316528	0.
0.0016985289987314057	0.	0.5369138541111588	0.019444556324069176	0.
0.0016985289987314057	0.	0.5369999669999456	0.019446875304006152	0.
0.0016985289987314057	0.	0.5370860805574699	0.01944919429297606	0.
0.0016985289987314057	0.	0.5371006000247218	0.01945336747526747	0.
0.0016985289987314057	0.	0.5371151273400475	0.01945754294905951	0.
0.0016985289987314057	0.	0.5371296625032241	0.019461720714324372	0.
0.0016985289987314057	0.	0.5371442055140305	0.019465900771033363	0.
0.0016985289987314057	0.	0.5372701630604956	0.019445485485392294	0.
0.0016985289987314057	0.	0.5373962361211283	0.019425076697589156	0.
0.0016985289987314057	0.	0.5375224246675128	0.01940467440801426	0.
0.0016985289987314057	0.	0.5376487286712158	0.019384278617057916	0.
0.0016985289987314057	0.	0.5403253760901107	0.019400605243163668	0.
0.0016985289987314057	0.	0.5430020324060895	0.01941714285485749	0.
0.0016985289987314057	0.	0.5456786975729315	0.019433891441871326	0.
0.0016985289987314057	0.	0.5483553715447346	0.019450850993806824	0.
0.0016985289987314057	0.	0.5509617332423375	0.01953530538815708	0.
0.002098182880785854	0.	0.5561750336652831	0.019704229313667138	0.
0.0026976637038675266	0.	0.5587819704607726	0.019788698842319718	0.
0.002897490644894751	0.	0.562380168982991	0.019073336791380135	0.
0.002897490644894751	0.	0.5641795250105385	0.018715708427365207	0.
0.003197231056435587	0.	0.5672189724293677	0.01766177085536435	0.
0.0036967984090036476	0.	0.5678392823832745	0.017313604699374544	0.
0.003097317585921975	0.	0.5684598249378091	0.016965442566540513	0.
0.0032971445269491997	0.	0.5678722215788357	0.016890253779708504	0.
0.002897490644894751	0.	0.5672846796960006	0.016815069578115942	0.
0.002098182880785854	0.	0.5661097806355028	0.016664714934717193	0.
0.0017984424692450175	0.	0.5673614717019725	0.01659539693848107	0.
0.0017984424692450175	0.	0.5677787345341715	0.0165723231830026	0.
0.0017984424692450175	0.	0.5675658831902721	0.016610156489028388	0.
0.0017984424692450175	0.	0.56735303897433	0.016647990291104604	0.
0.0017984424692450175	0.	0.5671402018892496	0.01668582458917608	0.
0.0017984424692450175	0.	0.566927371937934	0.016723659383187053	0.
0.0017984424692450175	0.	0.5667272723624601	0.016747760483547047	0.
0.0017984424692450175	0.	0.5665271852961444	0.016771861587010158	0.
0.0017984424692450175	0.	0.5663271107437807	0.01679596269357639	0.
0.0017984424692450175	0.	0.5661270487101654	0.016820063803245296	0.
0.0017984424692450175	0.	0.566785259233085	0.016799377194001236	0.
0.0017984424692450175	0.	0.5674435177185347	0.016778696574235287	0.
0.0017984424692450175	0.	0.568101824106115	0.01675802194431277	0.
0.0017984424692450175	0.	0.5687601783355203	0.01673735330459944	0.
0.0017984424692450175	0.	0.5688223770727999	0.016733693513027934	0.
0.0017984424692450175	0.	0.5688846492990118	0.016730085649642665	0.
0.0017984424692450175	0.	0.5689469950054065	0.01672652971499634	0.
0.0017984424692450175	0.	0.5690094141832229	0.01672302570963383	0.
0.002497836762840302	0.	0.5756941496968406	0.016648091450296453	0.
0.002897490644894751	0.	0.5822895046046561	0.016085255949598944	0.
0.002897490644894751	0.	0.5866566373217467	0.015547586433195048	0.
0.0027975771743811387	0.	0.5910238473559758	0.015010128779324618	0.
0.003097317585921975	0.	0.5953911340724011	0.014472883324716008	0.
0.0032971445269491997	0.	0.5983564880110734	0.014077742962042235	0.
0.0032971445269491997	0.	0.5998392003751822	0.013880197903982282	0.
0.003197231056435587	0.	0.6013219362484127	0.013682669607829519	0.
0.003197231056435587	0.	0.6017477974124898	0.013597265165823009	0.
0.003197231056435587	0.	0.602173732376035	0.013511861497219363	0.
0.0038966253500308714	0.	0.6030275898421869	0.013213212852456349	0.
0.0027975771743811387	0.	0.603029361755708	0.013085369299331523	0.
0.002497836762840302	0.	0.6030329221952968	0.012829682419463487	0.
0.0022980098218130783	0.	0.6030580217911308	0.01282235302905408	0.
0.0022980098218130783	0.	0.6030831313779794	0.012815054094278508	0.
0.0022980098218130783	0.	0.6031082509553741	0.012807785615795228	0.
0.002098182880785854	0.	0.6031333805228457	0.012800547594260329	0.
0.002098182880785854	0.	0.6030003677644271	0.012950576530868046	0.
0.002098182880785854	0.	0.6028673550107497	0.01310063410000952	0.
0.002098182880785854	0.	0.6027343422618143	0.013250720288963897	0.
0.002098182880785854	0.	0.6026013295176226	0.013400835085015354	0.
0.002098182880785854	0.	0.6024487829696781	0.013478132174247124	0.
0.002098182880785854	0.	0.6022962371371533	0.013555429770321096	0.
0.001998269410272242	0.	0.6021436920202503	0.01363272787312087	0.
0.001998269410272242	0.	0.6019911476191757	0.013710026482530785	0.
0.001998269410272242	0.	0.6021624968076407	0.013615173795052163	0.
0.001998269410272242	0.	0.6023338480114704	0.013520323132274793	0.
0.001998269410272242	0.	0.6025052012300188	0.013425474494766618	0.
0.001998269410272242	0.	0.6026765564626396	0.01333062788309676	0.
0.001998269410272242	0.	0.6026477665772261	0.013350164880254487	0.
0.001998269410272242	0.	0.602618977672028	0.013369701881794534	0.
0.001998269410272242	0.	0.602590189747098	0.013389238887716308	0.
0.001998269410272242	0.	0.602561402802488	0.013408775898020106	0.
0.001998269410272242	0.	0.6026060147877379	0.01339337908814453	0.
0.001998269410272242	0.	0.6026506323424766	0.013377984617415137	0.
0.001998269410272242	0.	0.6026952554662377	0.01336259248593827	0.
0.001998269410272242	0.	0.6027398841585583	0.013347202693820564	0.
0.001998269410272242	0.	0.6027102240316745	0.013323398959350759	0.
0.001998269410272242	0.	0.602680569335423	0.013299596617520155	0.
0.001998269410272242	0.	0.6026509200701027	0.013275795668427697	0.
0.001998269410272242	0.	0.6026212762360164	0.013251996112171295	0.
0.001998269410272242	0.	0.6024727906364293	0.013255509907264719	0.
0.001998269410272242	0.	0.6023243052729785	0.013259025199274648	0.
0.001998269410272242	0.	0.6021758201457308	0.01326254198818511	0.
0.001998269410272242	0.	0.6020273352547512	0.013266060273981315	0.
0.001998269410272242	0.	0.6017124104778016	0.013346178682060578	0.
0.001998269410272242	0.	0.6013974859888798	0.013426305144910456	0.
0.001998269410272242	0.	0.6010825617881549	0.013506439660620359	0.
0.001998269410272242	0.	0.6007676378757986	0.013586582227280434	0.
0.001998269410272242	0.	0.6008315120241454	0.01358690785878151	0.
0.001998269410272242	0.	0.6008954271920406	0.01358723431633229	0.
0.001998269410272242	0.	0.6009593833745707	0.01358756159993248	0.
0.001998269410272242	0.	0.6010233805668208	0.013587889709580749	0.
0.001998269410272242	0.	0.6010477009219698	0.01358428641852136	0.
0.001998269410272242	0.	0.601072022761621	0.013580683703619208	0.
0.001998269410272242	0.	0.6010963460857061	0.01357708156488021	0.
0.001998269410272242	0.	0.601120670894159	0.013573480002311167	0.
0.001998269410272242	0.	0.6011313831333255	0.013579332085180947	0.
0.001998269410272242	0.	0.601142095458276	0.013585190040146432	0.
0.001998269410272242	0.	0.6011528078690087	0.013591053867106014	0.
0.001998269410272242	0.	0.6011635203655201	0.01359692356595764	0.
0.001998269410272242	0.	0.6011568675072876	0.013564265384089688	0.
0.001998269410272242	0.	0.6011502201713778	0.013531610150936974	0.
0.001998269410272242	0.	0.6011435783578611	0.013498957866784653	0.
0.001998269410272242	0.	0.6011369420668046	0.013466308531917586	0.
0.001998269410272242	0.	0.6011520980386629	0.01354183618374477	0.
0.001998269410272242	0.	0.6011672541187004	0.013617366741015526	0.
0.001998269410272242	0.	0.6011824103069144	0.013692900203079828	0.
0.001998269410272242	0.	0.6011975666033025	0.013768436569288537	0.
0.001998269410272242	0.	0.6011771678535153	0.013767484825447304	0.
0.001998269410272242	0.	0.6011567706945969	0.013766533081832212	0.
0.001998269410272242	0.	0.6011363751266059	0.013765581338443559	0.
0.001998269410272242	0.	0.6011159811496047	0.01376462959528134	0.
0.001998269410272242	0.	0.6009559764307764	0.013763748443455601	0.
0.001998269410272242	0.	0.6007959740409775	0.013762867297445495	0.
0.001998269410272242	0.	0.6006359739809066	0.013761986157250872	0.
0.001998269410272242	0.	0.6004759762512637	0.01376110502287203	0.
0.001998269410272242	0.	0.6006001273047195	0.013772848824171671	0.
0.001998269410272242	0.	0.6007242789190429	0.013784602281350993	0.
0.001998269410272242	0.	0.6008484310941014	0.013796365394074256	0.
0.001998269410272242	0.	0.6009725838297667	0.01380813816200558	0.
0.001998269410272242	0.	0.6009910972443802	0.013796714975274226	0.
0.001998269410272242	0.	0.6010096107090531	0.013785302749519194	0.
0.001998269410272242	0.	0.6010281242237843	0.013773901485110387	0.
0.001998269410272242	0.	0.6010466377885716	0.013762511182417118	0.
0.001998269410272242	0.	0.600763435690087	0.0137257022567431	0.
0.001998269410272242	0.	0.6004802337332124	0.013688896112946788	0.
0.001998269410272242	0.	0.6001970319180222	0.013652092751331375	0.
0.001998269410272242	0.	0.5999138302445914	0.013615292172199764	0.
0.001998269410272242	0.	0.6010291500610333	0.013721505944395264	0.
0.001998269410272242	0.	0.6021444762517147	0.013827721515320088	0.
0.001998269410272242	0.	0.6032598088033337	0.013933938884408515	0.
0.001998269410272242	0.	0.6043751477026239	0.014040158051095559	0.
0.001998269410272242	0.	0.608667661071486	0.013367362563630825	0.
0.0027975771743811387	0.	0.6215457097273969	0.011349819720851298	0.
0.0037967118795172597	0.	0.6283741583059702	0.010998357130546227	0.
0.0035968849384900355	0.	0.6317884795832324	0.0108227664329684	0.
0.0035968849384900355	0.	0.6352028649791158	0.010647269532256245	0.
0.0035968849384900355	0.	0.635842414617354	0.010412845458307762	0.
0.0038966253500308714	0.	0.6371218677637059	0.009943998568955765	0.
0.003996538820544484	0.	0.6380693567323065	0.009625718050358374	0.
0.0037967118795172597	0.	0.6383769976430644	0.009541866627204715	0.
0.0035968849384900355	0.	0.6386846936965698	0.009458021486240874	0.
0.0033970579974628113	0.	0.6389924448617664	0.009374182629032389	0.
0.002597750233353914	0.	0.6387214850099207	0.009246719751157413	0.
0.0023979232923266904	0.	0.6386311851685644	0.009204268727630376	0.
0.002897490644894751	0.	0.6387116743272097	0.009166532256895694	0.
0.0022980098218130783	0.	0.6387921635958526	0.00912881087450415	0.
0.0022980098218130783	0.	0.6388726529744775	0.009091104582148925	0.
0.0022980098218130783	0.	0.6389531424630681	0.00905341338152097	0.
0.0022980098218130783	0.	0.6388796473497498	0.00909014733930072	0.
0.0022980098218130783	0.	0.6388061538702009	0.009126883676218013	0.
0.0022980098218130783	0.	0.6387326620246413	0.009163622392013432	0.
0.0022980098218130783	0.	0.63865917181329	0.009200363486427113	0.
0.0022980098218130783	0.	0.6407569416241978	0.009217138475351785	0.
0.0022980098218130783	0.	0.6428547128239945	0.009233965960683837	0.
0.0021980963512994657	0.	0.6449524854073663	0.009250845939797423	0.
0.0021980963512994657	0.	0.6470502593690257	0.009267778410058424	0.
0.0037967118795172597	0.	0.6579725466128823	0.007664616814063872	0.
0.0038966253500308714	0.	0.6607870021757121	0.007399239503639895	0.
0.004695933114139769	0.	0.6647888676542116	0.00709240151426092	0.
0.004096452291058096	0.	0.6659762481890675	0.00705086497146921	0.
0.0036967984090036476	0.	0.6683510171949245	0.006967797860633217	0.
0.0034969714679764234	0.	0.6691398212119771	0.0066821474823061605	0.
0.0034969714679764234	0.	0.6699286267554407	0.006396498408545078	0.
0.0034969714679764234	0.	0.6707174338231506	0.006110850640460561	0.
0.0034969714679764234	0.	0.6715062424129516	0.00582520417916542	0.
0.0035968849384900355	0.	0.6708910617406821	0.005766543451212955	0.
0.0035968849384900355	0.	0.6702759117777096	0.005708005605659936	0.
0.0037967118795172597	0.	0.6690457041154696	0.005591298647546597	0.
0.0026976637038675266	0.	0.6692996643944991	0.0056659277261978105	0.
0.0026976637038675266	0.	0.669426655857791	0.0057032535922007235	0.
0.0026976637038675266	0.	0.6695536548679707	0.005740587008200896	0.
0.002897490644894751	0.	0.6693918644903943	0.005755550671649895	0.
0.002897490644894751	0.	0.6693109822040398	0.0057630376069673596	0.
0.002497836762840302	0.	0.6692203692554406	0.005717516179591886	0.
0.002497836762840302	0.	0.669210630061385	0.005664512729782198	0.
0.002497836762840302	0.	0.6692008909388086	0.005611517596465193	0.
0.0023979232923266904	0.	0.6692614685867009	0.005566427943633433	0.
0.0023979232923266904	0.	0.6693317881464854	0.00557432737907341	0.
0.0023979232923266904	0.	0.6694021105667031	0.0055822290872219555	0.
0.0023979232923266904	0.	0.6694724358469955	0.0055901330680252345	0.
0.0023979232923266904	0.	0.6693659680157618	0.005609462603309299	0.
0.0023979232923266904	0.	0.669259502184861	0.005628810418158754	0.
0.0023979232923266904	0.	0.6691530383546752	0.005648176511518026	0.
0.0023979232923266904	0.	0.6690465765255886	0.005667560882331842	0.
0.0023979232923266904	0.	0.6690617096083489	0.005580911698529195	0.
0.0023979232923266904	0.	0.6690769264378558	0.005494263787929286	0.
0.002497836762840302	0.	0.6691076113279342	0.00532097178765504	0.
0.002497836762840302	0.	0.669229142650007	0.0052358161585581865	0.
0.002497836762840302	0.	0.6693506814028956	0.0051506611809950505	0.
0.002497836762840302	0.	0.6694722275849755	0.005065506855131432	0.
0.002497836762840302	0.	0.6695937811946271	0.004980353181132533	0.
0.002497836762840302	0.	0.6696230771898433	0.004994906280100988	0.
0.002597750233353914	0.	0.6696523734942007	0.0050094624760811494	0.
0.002597750233353914	0.	0.6696816701076822	0.005024021768939018	0.
0.002597750233353914	0.	0.6697109670302708	0.005038584158539118	0.
0.002597750233353914	0.	0.6693607785220588	0.005084384908394181	0.
0.002597750233353914	0.	0.6690106495097239	0.005130201289232202	0.
0.002597750233353914	0.	0.66866058003072	0.005176033298915708	0.
0.002597750233353914	0.	0.6683105701225215	0.005221880935307229	0.
0.002597750233353914	0.	0.6684648191248259	0.005171299199651686	0.
0.002597750233353914	0.	0.6686190779573212	0.005120717685102408	0.
0.002497836762840302	0.	0.6687733466172828	0.005070136391692971	0.
0.002497836762840302	0.	0.6689276251019841	0.005019555319456947	0.
0.002497836762840302	0.	0.6687581914817899	0.005048113258417599	0.
0.002497836762840302	0.	0.6685887619544791	0.005076671217593566	0.
0.002497836762840302	0.	0.6684193365212987	0.005105229196983367	0.
0.002497836762840302	0.	0.6682499151834971	0.00513378719658523	0.
0.002497836762840302	0.	0.6684592462096336	0.005096889805026	0.
0.002497836762840302	0.	0.6686686039591415	0.005059999270116213	0.
0.002497836762840302	0.	0.6688779884219647	0.005023115592611053	0.
0.002497836762840302	0.	0.6690873995880499	0.004986238773265261	0.
0.002497836762840302	0.	0.6689064515858747	0.004992928761439831	0.
0.002497836762840302	0.	0.6687255345195103	0.004999622715139937	0.
0.002497836762840302	0.	0.6685446483990168	0.005006320634287194	0.
0.002497836762840302	0.	0.6683637932344617	0.0050130225188023255	0.
0.002497836762840302	0.	0.6683737993974235	0.005012604947223166	0.
0.002497836762840302	0.	0.6683838056380407	0.005012187381429909	0.
0.002497836762840302	0.	0.6683938119563126	0.005011769821421964	0.
0.002497836762840302	0.	0.6684038183522365	0.005011352267200072	0.
0.002497836762840302	0.	0.6684879636831313	0.004992955597497098	0.
0.002497836762840302	0.	0.6685721161654601	0.004974571335527222	0.
0.002497836762840302	0.	0.6686562757981406	0.004956199481971381	0.
0.002497836762840302	0.	0.6687404425800915	0.004937840037509923	0.
0.002497836762840302	0.	0.6687819283052304	0.004911822977172734	0.
0.002497836762840302	0.	0.6688234141237333	0.00488580591746102	0.
0.002497836762840302	0.	0.6688649000355937	0.004859788858375078	0.
0.002497836762840302	0.	0.6689063860408048	0.004833771799914315	0.
0.002497836762840302	0.	0.6689260394989541	0.004832008164515837	0.
0.002497836762840302	0.	0.6689456938547874	0.004830249117548667	0.
0.002497836762840302	0.	0.6689653491082732	0.004828494659036767	0.
0.002497836762840302	0.	0.6689850052593793	0.004826744789004095	0.
0.002497836762840302	0.	0.6714529312626781	0.004789452424175105	0.
0.002497836762840302	0.	0.6739208607877714	0.004752188638670414	0.
0.002497836762840302	0.	0.6763887938191043	0.00471495343567005	0.
0.002497836762840302	0.	0.6788567303412137	0.00467774681835197	0.
0.0037967118795172597	0.	0.6890428032564248	0.003779496554769472	0.
0.003996538820544484	0.	0.6933472869194933	0.0033565533264703212	0.
0.003996538820544484	0.	0.6976518986353504	0.002933624089333345	0.
0.0037967118795172597	0.	0.7019566374323772	0.0025107088610650057	0.
0.0037967118795172597	0.	0.706261502348734	0.002087807659402085	0.
0.0037967118795172597	0.	0.7068400851226078	0.0016036031436031997	0.
0.0037967118795172597	0.	0.7074186715787382	0.0011194166940074089	0.
0.0038966253500308714	0.	0.7079972617133845	0.0006352483368404452	0.
0.0037967118795172597	0.	0.7085758555228089	0.00015109809837788346	0.
0.0035968849384900355	0.	0.7083715972247402	0.000295303687246132	0.
0.0034969714679764234	0.	0.7082699194287922	0.0003674305853075552	0.
0.0032971445269491997	0.	0.7081685426065975	0.00043957354781950126	0.
0.0032971445269491997	0.	0.7080535590014855	0.0005106745780857293	0.
0.0038966253500308714	0.	0.7078236192088155	0.0006528937745865588	0.
0.0027975771743811387	0.	0.7077086630249498	0.0007240119383858155	0.
0.0027975771743811387	0.	0.7080410796977106	0.000708181477036838	0.
0.0027975771743811387	0.	0.7083734985238056	0.00069235161067428	0.
0.0026976637038675266	0.	0.7090383426309755	0.0006606936630206801	0.
0.0027975771743811387	0.	0.7089710041404149	0.00044885091842800253	0.
0.0026976637038675266	0.	0.7089037203658087	0.00023701137339832812	0.
0.0026976637038675266	0.	0.7088364913136214	0.000025175029965153604	0.
0.002597750233353914	0.	0.7087693169903101	-0.00018665810983610167	0.
0.002597750233353914	0.	0.7091471120059493	-0.00019196354210567764	0.
0.002597750233353914	0.	0.7095249313434805	-0.00019725504375933662	0.
0.002597750233353914	0.	0.7099027749867821	-0.00020253261457552234	0.
0.002597750233353914	0.	0.7102806429197454	-0.00020779625433400953	0.
0.002597750233353914	0.	0.7117010262462787	-0.0004944685336757799	0.
0.002897490644894751	0.	0.7145418434714652	-0.0010677562292812155	0.
0.0034969714679764234	0.	0.7187317182759926	-0.0015468858557503384	0.
0.0037967118795172597	0.	0.7215016363273518	-0.001739250336189505	0.
0.004695933114139769	0.	0.7270428944333323	-0.0021235296634624433	0.
0.004096452291058096	0.	0.7295579189477458	-0.0022961134324409904	0.
0.004096452291058096	0.	0.7320730296341206	-0.00246865602128142	0.
0.004096452291058096	0.	0.7345882261176153	-0.0026411574086112367	0.
0.004196365761571708	0.	0.7372174623682729	-0.002855463853332046	0.
0.004196365761571708	0.	0.7373316027513704	-0.0028973061847511693	0.
0.004196365761571708	0.	0.7374459291381734	-0.0029391445668084577	0.
0.004196365761571708	0.	0.7375604414919663	-0.0029809789990063707	0.
0.0037967118795172597	0.	0.7382129381864369	-0.002753614848152572	0.
0.0037967118795172597	0.	0.7384143304496242	-0.0026885770036394895	0.
0.0027975771743811387	0.	0.7383977433203558	-0.0026993458500828957	0.
0.0027975771743811387	0.	0.7383811603744778	-0.0027101145250026564	0.
0.0027975771743811387	0.	0.7383645816121102	-0.0027208830283934468	0.
0.0027975771743811387	0.	0.7378607973182038	-0.002730117181472932	0.
0.0027975771743811387	0.	0.7373571129720272	-0.0027393495359971723	0.
0.0026976637038675266	0.	0.7368535286605344	-0.002748580091916029	0.
0.0026976637038675266	0.	0.7363500444707625	-0.0027578088491796594	0.
0.0026976637038675266	0.	0.7365397578741756	-0.0027685287351256038	0.
0.0026976637038675266	0.	0.7367294742331255	-0.002779248116412964	0.
0.0026976637038675266	0.	0.7369191935466427	-0.0027899669930256193	0.
0.0026976637038675266	0.	0.7371089158137604	-0.0028006853649477437	0.
0.0026976637038675266	0.	0.7371490395288071	-0.002790390188257598	0.
0.0026976637038675266	0.	0.7371891649376532	-0.0027800947727105014	0.
0.0026976637038675266	0.	0.7372292920401808	-0.0027697991183138486	0.
0.0026976637038675266	0.	0.7372694208362723	-0.002759503225075034	0.
0.0026976637038675266	0.	0.7376091765171965	-0.0027346741749504472	0.
0.0026976637038675266	0.	0.737948932386684	-0.002709844312672233	0.
0.0026976637038675266	0.	0.7382886884446244	-0.002685013638300883	0.
0.0026976637038675266	0.	0.7386284446909074	-0.0026601821518971846	0.
0.0026976637038675266	0.	0.7386560602833271	-0.002655813307153314	0.
0.0026976637038675266	0.	0.7386836764134304	-0.0026514437546067767	0.
0.0026976637038675266	0.	0.7387112930811922	-0.0026470734942668907	0.
0.0026976637038675266	0.	0.7387389102865876	-0.002642702526142678	0.
0.002597750233353914	0.	0.7388686031024919	-0.0026503323175661084	0.
0.002597750233353914	0.	0.7389334549670691	-0.0026541466813689205	0.
0.002597750233353914	0.	0.7389983104688527	-0.0026579606905601763	0.
0.002597750233353914	0.	0.738748842624342	-0.0026988762677646943	0.
0.002597750233353914	0.	0.7384993764449003	-0.002739791541650905	0.
0.002597750233353914	0.	0.7382499119312419	-0.002780706512181389	0.
0.002597750233353914	0.	0.7380004490840876	-0.0028216211793187277	0.
0.002597750233353914	0.	0.7377224073456596	-0.0028539309767949637	0.
0.002597750233353914	0.	0.7374443656377999	-0.002886235655888833	0.
0.002597750233353914	0.	0.7371663239605211	-0.0029185352161029427	0.
0.002597750233353914	0.	0.7368882823138374	-0.002950829656939605	0.
0.002597750233353914	0.	0.7369522975380383	-0.002930782072605013	0.
0.002597750233353914	0.	0.7370163134310469	-0.002910734302025111	0.
0.002597750233353914	0.	0.7370803299927908	-0.0028906863452112883	0.
0.002597750233353914	0.	0.7371443472231963	-0.002870638202174637	0.
0.002597750233353914	0.	0.7370619569795785	-0.0029269296433012027	0.
0.002597750233353914	0.	0.736979570905663	-0.0029832210737074294	0.
0.002597750233353914	0.	0.7368971890020433	-0.00303951249339243	0.
0.002597750233353914	0.	0.7368148112693114	-0.00309580390235443	0.
0.002597750233353914	0.	0.7372538267560728	-0.0030728139666107435	0.
0.002597750233353914	0.	0.737692849907853	-0.0030498207739848575	0.
0.002597750233353914	0.	0.7381318807188452	-0.003026824324702322	0.
0.002597750233353914	0.	0.7385709191832474	-0.0030038246189879464	0.
0.002597750233353914	0.	0.7384471989005077	-0.0030021791608454878	0.
0.002597750233353914	0.	0.7383234816985024	-0.0030005335527306908	0.
0.002597750233353914	0.	0.7381997675778884	-0.002998887794644148	0.
0.002597750233353914	0.	0.7380760565393246	-0.0029972418865870415	0.
0.002597750233353914	0.	0.7382066033741941	-0.0029999416389936136	0.
0.002597750233353914	0.	0.7383371506124461	-0.0030026412217775164	0.
0.002597750233353914	0.	0.7384676982539896	-0.003005340634938011	0.
0.002597750233353914	0.	0.7385982462987346	-0.0030080398784733224	0.
0.002597750233353914	0.	0.738518023104931	-0.00303697854485043	0.
0.002597750233353914	0.	0.738437801232989	-0.003065917204803735	0.
0.002597750233353914	0.	0.7383575806830927	-0.0030948558583324985	0.
0.002597750233353914	0.	0.7382773614554239	-0.0031237945054362758	0.
0.002597750233353914	0.	0.7384213256839433	-0.003117984970369032	0.
0.002497836762840302	0.	0.7385652947266662	-0.003112174640112453	0.
0.002497836762840302	0.	0.738853247249939	-0.0031005515940867564	0.
0.002497836762840302	0.	0.7387717973596024	-0.0030908190754669836	0.
0.002497836762840302	0.	0.7386903509781217	-0.0030810858949339185	0.
0.0027975771743811387	0.	0.7386089081059909	-0.003071352052506641	0.
0.002897490644894751	0.	0.7385274687437025	-0.003061617548204969	0.
0.002897490644894751	0.	0.7415668186275547	-0.003395066908630743	0.
0.0027975771743811387	0.	0.74460624709566	-0.003728380268538357	0.
0.0027975771743811387	0.	0.7476457537380079	-0.004061557491381372	0.
0.002897490644894751	0.	0.750685338147425	-0.004394598440485415	0.
0.0037967118795172597	0.	0.7542840766360235	-0.005165303101408471	0.
0.0043961927025989314	0.	0.7605536759923132	-0.006050783412234072	0.
0.0043961927025989314	0.	0.763224962829012	-0.006165664967748667	0.
0.0043961927025989314	0.	0.7658967125067506	-0.006280545832727495	0.
0.0043961927025989314	0.	0.7685689229279083	-0.006395426006931103	0.
0.0043961927025989314	0.	0.7696344142280668	-0.006770239574337504	0.
0.004096452291058096	0.	0.771765468508947	-0.007518326716161621	0.
0.003996538820544484	0.	0.7728310314035037	-0.007891599129366225	0.
0.003996538820544484	0.	0.7728000907821605	-0.007878753103633349	0.
0.003996538820544484	0.	0.7727693375776152	-0.007865838360933507	0.
0.009791520110333985	0.	0.7727387717996221	-0.00785285490395052	0.
0.0037967118795172597	0.	0.7727083934578759	-0.007839802735381665	0.
0.003197231056435587	0.	0.772562255830773	-0.007706201840946294	0.
0.003197231056435587	0.	0.7724891870862302	-0.00763939854546269	0.
0.003097317585921975	0.	0.772416118387699	-0.007572593351645844	0.
0.003097317585921975	0.	0.7720634199857812	-0.007593668001312741	0.
0.003097317585921975	0.	0.7717107216963393	-0.007614742620081108	0.
0.003097317585921975	0.	0.7713580235194403	-0.007635817207949614	0.
0.003097317585921975	0.	0.7710053254551523	-0.00765689176491604	0.
0.003097317585921975	0.	0.7712083665225047	-0.007698420266944436	0.
0.003097317585921975	0.	0.7714115630904896	-0.007739948651415752	0.
0.003097317585921975	0.	0.7716149151056027	-0.0077814769183152	0.
0.003097317585921975	0.	0.7718184225143219	-0.007823005067628135	0.
0.003097317585921975	0.	0.7728758450064492	-0.00778185279833102	0.
0.002997404115408363	0.	0.7760488607907563	-0.007658362639027477	0.
0.0032971445269491997	0.	0.7776972240132102	-0.007655336791390894	0.
0.0037967118795172597	0.	0.7793456601298631	-0.007652308599317989	0.
0.004895760055166992	0.	0.7826427502368805	-0.00764624518194885	0.
0.004496106173112544	0.	0.7842434582082781	-0.00808921967748346	0.
0.0045960196436261565	0.	0.7858441679026817	-0.008532186332469943	0.
0.004795846584653381	0.	0.7890455924420045	-0.009418096078724134	0.
0.004795846584653381	0.	0.7915514528328444	-0.00996316905714968	0.
0.004795846584653381	0.	0.7940573255105676	-0.010508009005580115	0.
0.004995673525680604	0.	0.7990691075212943	-0.011596988271177743	0.
0.004995673525680604	0.	0.8006410154847496	-0.011680275050458737	0.
0.0045960196436261565	0.	0.8053567468656089	-0.011930041331506401	0.
0.004496106173112544	0.	0.8054349625939955	-0.012085657199071202	0.
0.004496106173112544	0.	0.8055132443757049	-0.01224120125164746	0.
0.004496106173112544	0.	0.8055915922021453	-0.01239667345530304	0.
0.004496106173112544	0.	0.8056700060647214	-0.012552073776100629	0.
0.00429627923208532	0.	0.8057632575610542	-0.01246559485985824	0.
0.003996538820544484	0.	0.806043098205102	-0.012206142802000247	0.
0.0034969714679764234	0.	0.8064456252833747	-0.01220339557405208	0.
0.0032971445269491997	0.	0.8066468951739655	-0.012202021946315473	0.
0.0032971445269491997	0.	0.8068481692969737	-0.012200648309403801	0.
0.0032971445269491997	0.	0.8065614289691574	-0.012204585917080981	0.
0.0033970579974628113	0.	0.8062747300293316	-0.012208523523665908	0.
0.0033970579974628113	0.	0.8059880724972059	-0.012212461129159174	0.
0.0033970579974628113	0.	0.8057014563925003	-0.01221639873356004	0.
0.0038966253500308714	0.	0.8060002295868945	-0.012287932403084671	0.
0.0032971445269491997	0.	0.806299013366441	-0.012359464369116955	0.
0.0032971445269491997	0.	0.8065978077258903	-0.012430994631286399	0.
0.0032971445269491997	0.	0.8068966126599917	-0.012502523189222662	0.
0.0032971445269491997	0.	0.8070411535435021	-0.012487207252890122	0.
0.0032971445269491997	0.	0.8071856957614404	-0.01247189011573233	0.
0.0032971445269491997	0.	0.8073302393134852	-0.012456571777805486	0.
0.003197231056435587	0.	0.8074747841993185	-0.012441252239165201	0.
0.003197231056435587	0.	0.8070882064937284	-0.012469382395702128	0.
0.003197231056435587	0.	0.8067016345634493	-0.012497486624021718	0.
0.003097317585921975	0.	0.8059285080436621	-0.012553617287155663	0.
0.003097317585921975	0.	0.8059917805709175	-0.012580933096645762	0.
0.003097317585921975	0.	0.806055063069796	-0.012608246514518539	0.
0.003097317585921975	0.	0.8061183555392478	-0.012635557540575071	0.
0.003097317585921975	0.	0.8061816579782274	-0.01266286617461717	0.
0.003097317585921975	0.	0.8061524014447365	-0.0128087626154327	0.
0.003097317585921975	0.	0.8061231449339972	-0.012954656894592773	0.
0.003097317585921975	0.	0.8060938884460114	-0.013100549011138845	0.
0.003097317585921975	0.	0.8060646319807795	-0.013246438964112065	0.
0.003097317585921975	0.	0.8058518465700651	-0.013221747838761415	0.
0.003097317585921975	0.	0.8056390612163951	-0.013197056693679385	0.
0.003097317585921975	0.	0.80542627591979	-0.013172365528866713	0.
0.003097317585921975	0.	0.8052134906802718	-0.013147674344325322	0.
0.003097317585921975	0.	0.8052272500539658	-0.01311305469375979	0.
0.003097317585921975	0.	0.8052410260704467	-0.013078428836797707	0.
0.003097317585921975	0.	0.8052548187293336	-0.01304379677409206	0.
0.003097317585921975	0.	0.805268628030245	-0.013009158506296274	0.
0.003097317585921975	0.	0.8051500240399576	-0.013007707232216935	0.
0.003097317585921975	0.	0.8050314211516579	-0.013006255958127393	0.
0.003097317585921975	0.	0.8049128193655642	-0.013004804684028088	0.
0.003097317585921975	0.	0.8047942186818939	-0.013003353409919021	0.
0.003097317585921975	0.	0.8047377630556307	-0.01301183960324318	0.
0.003097317585921975	0.	0.8046813077306648	-0.013020325754076738	0.
0.003097317585921975	0.	0.8046248527070226	-0.013028811862418218	0.
0.003097317585921975	0.	0.8045683979847321	-0.013037297928266583	0.
0.003097317585921975	0.	0.8045084771206679	-0.01303853682400506	0.
0.003097317585921975	0.	0.8044485567958991	-0.013039775652445433	0.
0.003097317585921975	0.	0.8043886370104804	-0.01304101441358829	0.
0.003097317585921975	0.	0.8043287177644654	-0.013042253107433193	0.
0.003097317585921975	0.	0.8043667952233153	-0.01302902964522968	0.
0.003097317585921975	0.	0.8044048738929025	-0.013015800472246248	0.
0.003097317585921975	0.	0.80444295377315	-0.013002565588711995	0.
0.003097317585921975	0.	0.8044810348639827	-0.012989324994857204	0.
0.003097317585921975	0.	0.8042905914299168	-0.012990776620365999	0.
0.003097317585921975	0.	0.80410014807448	-0.012992219140052188	0.
0.003097317585921975	0.	0.8039097047976973	-0.012993652553876132	0.
0.003097317585921975	0.	0.8037192615995934	-0.012995076861798047	0.
0.003097317585921975	0.	0.8038327378552965	-0.013042883625732018	0.
0.003097317585921975	0.	0.8039462142236974	-0.013090686242907818	0.
0.003097317585921975	0.	0.8040596907047767	-0.013138484712723043	0.
0.003097317585921975	0.	0.8041731672985125	-0.013186279034574993	0.
0.003097317585921975	0.	0.8040273065165309	-0.013180337306880015	0.
0.003097317585921975	0.	0.8038814457415617	-0.013174392378571195	0.
0.003097317585921975	0.	0.8037355849736069	-0.013168444249706658	0.
0.003097317585921975	0.	0.8035897242126661	-0.013162492920344084	0.
0.003097317585921975	0.	0.8035897234963335	-0.0131725929394273	0.
0.003097317585921975	0.	0.8035897227800007	-0.013182692857922463	0.
0.003097317585921975	0.	0.8035897220636683	-0.013192792675826764	0.
0.003097317585921975	0.	0.803589721347335	-0.013202892393136652	0.
0.003097317585921975	0.	0.8048492713295302	-0.01320118723928128	0.
0.003097317585921975	0.	0.8061088313753982	-0.01319948205128819	0.
0.003097317585921975	0.	0.8073684014639004	-0.013197776829157527	0.
0.003097317585921975	0.	0.8086279815740547	-0.013196071572889295	0.
0.003097317585921975	0.	0.8109320570357957	-0.013572746748443946	0.
0.003097317585921975	0.	0.8132362747890783	-0.01394937650197936	0.
0.0036967984090036476	0.	0.8155406342921309	-0.014325960781427878	0.
0.0045960196436261565	0.	0.8201041880510218	-0.01505904503231122	0.
0.004895760055166992	0.	0.8223633883657397	-0.015415528339524786	0.
0.004895760055166992	0.	0.8246227354030116	-0.015771949388713166	0.
0.004795846584653381	0.	0.8268822286184726	-0.016128308112215748	0.
0.004795846584653381	0.	0.8281650997297204	-0.01628578772527577	0.
0.0045960196436261565	0.	0.8294479957939469	-0.01644326600292468	0.
0.0045960196436261565	0.	0.8307309167586954	-0.01660074294452059	0.
0.004496106173112544	0.	0.8320138625716522	-0.016758218549421895	0.
0.004496106173112544	0.	0.8316666965149387	-0.016669123625785848	0.
0.004496106173112544	0.	0.831319530481569	-0.016579872067963682	0.
0.004496106173112544	0.	0.8309723644715558	-0.016490463918597896	0.
0.004795846584653381	0.	0.8306251984849131	-0.01640089922039073	0.
0.003996538820544484	0.	0.8306841556241165	-0.016543827678868195	0.
0.0038966253500308714	0.	0.8308020722809889	-0.01682966524082109	0.
0.0032971445269491997	0.	0.8308610317985048	-0.016972574338668722	0.
0.0032971445269491997	0.	0.8309003330647806	-0.016987376810428702	0.
0.003197231056435587	0.	0.8309396344245064	-0.017002173413365147	0.
0.003197231056435587	0.	0.8309789358776772	-0.017016964147213164	0.
0.003197231056435587	0.	0.8310182374242875	-0.017031749011707866	0.
0.003197231056435587	0.	0.8310702031086278	-0.017020709401517013	0.
0.003197231056435587	0.	0.8311222795244575	-0.01700961802128307	0.
0.003197231056435587	0.	0.8311744666623296	-0.01699847487275927	0.
0.003197231056435587	0.	0.8312267645127763	-0.016987279957705635	0.
0.003197231056435587	0.	0.8313184946637566	-0.017045640712841176	0.
0.003197231056435587	0.	0.831410432468919	-0.017103964542073778	0.
0.003197231056435587	0.	0.8315025778969936	-0.017162251438830402	0.
0.003197231056435587	0.	0.8315949309166445	-0.01722050139653905	0.
0.0032971445269491997	0.	0.8350638960440163	-0.017616965036968395	0.
0.0032971445269491997	0.	0.8385330109796156	-0.018013155312280652	0.
0.0032971445269491997	0.	0.8420022748770228	-0.018409071891469182	0.
0.0036967984090036476	0.	0.8454716868961458	-0.018804714443220457	0.
0.004695933114139769	0.	0.8474689967421247	-0.018778396348863583	0.
0.004895760055166992	0.	0.849466328425268	-0.018752032245418954	0.
0.004895760055166992	0.	0.8514636818749022	-0.018725622136594903	0.
0.004895760055166992	0.	0.8566624748619855	-0.01927826024014146	0.
0.004795846584653381	0.	0.8598639305523409	-0.019857333529389887	0.
0.004795846584653381	0.	0.8630654238966077	-0.020436385856742047	0.
0.004895760055166992	0.	0.8662669547010052	-0.021015417185002213	0.
0.005095586996194217	0.	0.8671719351694775	-0.02115417232938414	0.
0.005095586996194217	0.	0.868076925937833	-0.021292918609866707	0.
0.005095586996194217	0.	0.8689819269911108	-0.021431656022679015	0.
0.005095586996194217	0.	0.8698869383143756	-0.021570384564048986	0.
0.004995673525680604	0.	0.8698619574167608	-0.021577085685984532	0.
0.004795846584653381	0.	0.8698371661061831	-0.021583750375909684	0.
0.004496106173112544	0.	0.8698125643901818	-0.021590378633080345	0.
0.004895760055166992	0.	0.8697881522762416	-0.02159697045675568	0.
0.004795846584653381	0.	0.8694314371507036	-0.021532285017067367	0.
0.0038966253500308714	0.	0.8690748742063451	-0.021467574591832437	0.
0.0038966253500308714	0.	0.8687184635302778	-0.02140283918600736	0.
0.0038966253500308714	0.	0.8683622052096419	-0.021338078804549496	0.
0.0038966253500308714	0.	0.8681926035717098	-0.02128785446167274	0.
0.0037967118795172597	0.	0.8680230187172239	-0.021237630075115668	0.
0.0033970579974628113	0.	0.8678534506507536	-0.021187405644885374	0.
0.0033970579974628113	0.	0.8676838993768717	-0.02113718117098852	0.
0.0032971445269491997	0.	0.8673117001132276	-0.021138450064663757	0.
0.0032971445269491997	0.	0.8669395009133974	-0.02113971894651916	0.
0.0032971445269491997	0.	0.8665673017774203	-0.021140987816554872	0.
0.003197231056435587	0.	0.8661951027053334	-0.021142256674771043	0.
0.003197231056435587	0.	0.8665264081356654	-0.021144393809743898	0.
0.003197231056435587	0.	0.8668577270980146	-0.02114652841951398	0.
0.003197231056435587	0.	0.8671890595851774	-0.02114866050406517	0.
0.003197231056435587	0.	0.8675204055899571	-0.021150790063380904	0.
0.003197231056435587	0.	0.8674171747152302	-0.0211477536184891	0.
0.003197231056435587	0.	0.867313943867875	-0.02114471716854779	0.
0.003197231056435587	0.	0.8672107130478957	-0.02114168071355772	0.
0.003197231056435587	0.	0.8671074822552968	-0.021138644253518295	0.
0.003197231056435587	0.	0.8671195107576727	-0.021144902441878416	0.
0.003097317585921975	0.	0.867131546268943	-0.021151158892783885	0.
0.003097317585921975	0.	0.8671435887889705	-0.021157413606201277	0.
0.003097317585921975	0.	0.8671556383176217	-0.02116366658209731	0.
0.003097317585921975	0.	0.8675447548001972	-0.021101653446404117	0.
0.003097317585921975	0.	0.8679338832082288	-0.021039640208154596	0.
0.003097317585921975	0.	0.8683230235342646	-0.020977626867368124	0.
0.003097317585921975	0.	0.8687121757708599	-0.020915613424064228	0.
0.003097317585921975	0.	0.8685166173698471	-0.020948629629376683	0.
0.003097317585921975	0.	0.8683210868716679	-0.02098164577700803	0.
0.003097317585921975	0.	0.8681255842850826	-0.02101466186695235	0.
0.003097317585921975	0.	0.8679301096188555	-0.021047677899203726	0.
0.003097317585921975	0.	0.8683719071932808	-0.021111064862158316	0.
0.003097317585921975	0.	0.8688137060112305	-0.021174450857550823	0.
0.003097317585921975	0.	0.8692555060718229	-0.021237835885192822	0.
0.003097317585921975	0.	0.8696973073741767	-0.02130121994489677	0.
0.003097317585921975	0.	0.8696650974349492	-0.021302299502045742	0.
0.003097317585921975	0.	0.869632887536351	-0.02130337905504046	0.
0.003097317585921975	0.	0.869600677678383	-0.02130445860388092	0.
0.003097317585921975	0.	0.8695684678610479	-0.021305538148567272	0.
0.003097317585921975	0.	0.8693733989603513	-0.021294636567924016	0.
0.003097317585921975	0.	0.8691783307103098	-0.021283734522004775	0.
0.003097317585921975	0.	0.868983263111127	-0.02127283201082508	0.
0.003097317585921975	0.	0.8687881961630068	-0.021261929034400162	0.
0.003097317585921975	0.	0.868786366210909	-0.02126215061458951	0.
0.003097317585921975	0.	0.8687845362593826	-0.021262372194223052	0.
0.003097317585921975	0.	0.8687827063084274	-0.021262593773301516	0.
0.003097317585921975	0.	0.8687808763580425	-0.021262815351824463	0.
0.003097317585921975	0.	0.8687800634203585	-0.02126132067613312	0.
0.003097317585921975	0.	0.8687792504857937	-0.0212598259935157	0.
0.003097317585921975	0.	0.8687784375543487	-0.02125833130397235	0.
0.003097317585921975	0.	0.8687776246260238	-0.021256836607503073	0.
0.003097317585921975	0.	0.8687466649688397	-0.021309054318686436	0.
0.003097317585921975	0.	0.8687157068343203	-0.021361266353150537	0.
0.003097317585921975	0.	0.8686847502225412	-0.021413472709986822	0.
0.003097317585921975	0.	0.8686537951335775	-0.021465673388286883	0.
0.003097317585921975	0.	0.8687279186533412	-0.021464894220953136	0.
0.003097317585921975	0.	0.8688020421993385	-0.021464115051713382	0.
0.003097317585921975	0.	0.8688761657715673	-0.021463335880567473	0.
0.003097317585921975	0.	0.8689502893700239	-0.021462556707515415	0.
0.003097317585921975	0.	0.8691549499058749	-0.021462217812947645	0.
0.003097317585921975	0.	0.869359611099265	-0.021461878860830102	0.
0.003097317585921975	0.	0.8695642729499777	-0.021461539851163083	0.
0.003097317585921975	0.	0.8697689354577983	-0.02146120078394599	0.
0.003097317585921975	0.	0.8695916807778218	-0.02140842514998051	0.
0.003097317585921975	0.	0.8694144283787328	-0.02135564774701448	0.
0.003097317585921975	0.	0.8692371782611801	-0.021302868575334092	0.
0.003097317585921975	0.	0.8690599304258124	-0.021250087635225685	0.
0.003097317585921975	0.	0.8690681867707107	-0.021237309323348844	0.
0.003097317585921975	0.	0.8690764484393381	-0.02122452918591218	0.
0.003097317585921975	0.	0.8690847154316234	-0.02121174722298742	0.
0.003097317585921975	0.	0.8690929877474967	-0.021198963434646	0.
0.003097317585921975	0.	0.8689810359585176	-0.021201681322202133	0.
0.003097317585921975	0.	0.8688694289091774	-0.021204399209560375	0.
0.002997404115408363	0.	0.8687581666612424	-0.021207117096719838	0.
0.002997404115408363	0.	0.8686472492763029	-0.02120983498368126	0.
0.002997404115408363	0.	0.8708875685171741	-0.021281523244860347	0.
0.002997404115408363	0.	0.8731279632989295	-0.0213532039370753	0.
0.004895760055166992	0.	0.8823347373590927	-0.02237576811271748	0.
0.0058948947603031125	0.	0.884697829729988	-0.022815327773882836	0.
0.005495240878248665	0.	0.8870610633186796	-0.02325485197719111	0.
0.0055951543487622775	0.	0.8895183112504036	-0.023590574070949732	0.
0.0055951543487622775	0.	0.891975648470965	-0.023925899222225374	0.
0.0055951543487622775	0.	0.8944330746329069	-0.024260827021774796	0.
0.0055951543487622775	0.	0.8968905893905562	-0.024595357060277708	0.
0.0058948947603031125	0.	0.8984825416605196	-0.025474268406759572	0.
0.005195500466707828	0.	0.8992785414190236	-0.025913723892055512	0.
0.005195500466707828	0.	0.9000745569001504	-0.026353179251828698	0.
0.005195500466707828	0.	0.9002100018785324	-0.026487849634059257	0.
0.005195500466707828	0.	0.9003454823277118	-0.02662251429249102	0.
0.005794981289789501	0.	0.9004809982401014	-0.026757173224748104	0.
0.004795846584653381	0.	0.9006165496081162	-0.026891826428453135	0.
0.004895760055166992	0.	0.9006706141170148	-0.026889416427849516	0.
0.0038966253500308714	0.	0.9007246815191008	-0.02688700642243836	0.
0.0033970579974628113	0.	0.900778751814127	-0.026884596412219967	0.
0.0033970579974628113	0.	0.9008328250018486	-0.02688218639719448	0.
0.002897490644894751	0.	0.900855743090018	-0.02688259276928054	0.
0.0027975771743811387	0.	0.9008786611795268	-0.02688299825208726	0.
0.0027975771743811387	0.	0.9009015792703744	-0.02688340284561331	0.
0.0027975771743811387	0.	0.9009244973625603	-0.026883806549857506	0.
0.002997404115408363	0.	0.9002622109050742	-0.02701260262683555	0.
0.002997404115408363	0.	0.8995999380586123	-0.027141380879965912	0.
0.002997404115408363	0.	0.8989376788374146	-0.027270141302169287	0.
0.002997404115408363	0.	0.8982754332557407	-0.027398883886364307	0.
0.002997404115408363	0.	0.9014443107426336	-0.02736133396602795	0.
0.002997404115408363	0.	0.9046132192691854	-0.02732378386236127	0.
0.002997404115408363	0.	0.9077821586807199	-0.02728623357538542	0.
0.002997404115408363	0.	0.9109511288235895	-0.027248683105121695	0.
0.002997404115408363	0.	0.9123393568603673	-0.027995835454217917	0.
0.0037967118795172597	0.	0.9137277422124304	-0.028742934104799348	0.
0.004795846584653381	0.	0.9151162845376352	-0.029489978932855085	0.
0.004795846584653381	0.	0.9165049834947925	-0.030236969814000175	0.
0.005794981289789501	0.	0.9205303846867127	-0.030558546401550177	0.
0.005395327407735053	0.	0.9245557870291786	-0.030880117268903818	0.
0.005395327407735053	0.	0.9285811905149848	-0.031201682410364823	0.
0.005295413937221441	0.	0.9326065951369874	-0.03152324182022997	0.
0.005195500466707828	0.	0.9345190564266497	-0.03201222323149437	0.
0.005195500466707828	0.	0.9364315818036713	-0.032501196947752005	0.
0.0058948947603031125	0.	0.9383441710783514	-0.032990162957329316	0.
0.005495240878248665	0.	0.9402568240617304	-0.0334791212485307	0.
0.005495240878248665	0.	0.9394377822079011	-0.033525183860934143	0.
0.005495240878248665	0.	0.9386187428159017	-0.0335712369122083	0.
0.005295413937221441	0.	0.937799705888852	-0.03361728040098595	0.
0.005295413937221441	0.	0.9369806714298816	-0.03366331432590051	0.
0.00429627923208532	0.	0.9378255904451018	-0.033666373977775964	0.
0.00429627923208532	0.	0.9386705101181174	-0.03366943304994973	0.
0.004496106173112544	0.	0.9395154304480684	-0.03367249154241617	0.
0.004496106173112544	0.	0.9403603514340964	-0.03367554945517028	0.
0.004895760055166992	0.	0.939945838110297	-0.03353475898035405	0.
0.00429627923208532	0.	0.9395313562383073	-0.03339393959334082	0.
0.004196365761571708	0.	0.9391169058382947	-0.03325309130676461	0.
0.004196365761571708	0.	0.938702486930444	-0.03311221413325548	0.
0.004096452291058096	0.	0.9387982806914973	-0.0332283320278751	0.
0.004096452291058096	0.	0.9388941051027043	-0.03334444775026358	0.
0.004096452291058096	0.	0.9389899601595213	-0.03346056129963762	0.
0.003996538820544484	0.	0.9390858458574038	-0.033576672675213796	0.
0.003996538820544484	0.	0.9391903327187224	-0.03362725090931781	0.
0.003996538820544484	0.	0.9392948200878634	-0.033677827053828976	0.
0.003996538820544484	0.	0.9393993079647457	-0.033728401108419535	0.
0.003996538820544484	0.	0.9395037963492866	-0.03377897307276174	0.
0.003996538820544484	0.	0.939518423007247	-0.03367713079990725	0.
0.003996538820544484	0.	0.9395330542411466	-0.03357524719611968	0.
0.003996538820544484	0.	0.939547690050881	-0.03347332227446937	0.
0.003996538820544484	0.	0.9395623304363472	-0.033371356048026074	0.
0.003996538820544484	0.	0.9395884364601814	-0.03343956911615103	0.
0.0038966253500308714	0.	0.9396145428535421	-0.03350778218425972	0.
0.0038966253500308714	0.	0.9396406496164152	-0.033575995252351255	0.
0.0038966253500308714	0.	0.9396667567487839	-0.033644208320426666	0.
0.0038966253500308714	0.	0.9396079360453357	-0.03364417660977235	0.
0.0038966253500308714	0.	0.9395491179221893	-0.0336441397761142	0.
0.0038966253500308714	0.	0.939490302379581	-0.033644097819452795	0.
0.0038966253500308714	0.	0.9394314894177459	-0.03364405073978902	0.
0.0038966253500308714	0.	0.9398775781522075	-0.033615284285170535	0.
0.0038966253500308714	0.	0.9403237477401858	-0.03358647794589698	0.
0.0038966253500308714	0.	0.9407699981259188	-0.033557631725535	0.
0.0038966253500308714	0.	0.9412163292536853	-0.03352874562765583	0.
0.0038966253500308714	0.	0.941569174836543	-0.03348726134214403	0.
0.0038966253500308714	0.	0.9419220215383249	-0.03344577367759411	0.
0.0038966253500308714	0.	0.9422748693584214	-0.03340428263444104	0.
0.0038966253500308714	0.	0.9426277182962208	-0.03336278821311981	0.
0.0038966253500308714	0.	0.942155030618258	-0.033366999583243406	0.
0.0038966253500308714	0.	0.9416823522869515	-0.033371198300686376	0.
0.0038966253500308714	0.	0.9412096833091316	-0.03337538436528395	0.
0.0038966253500308714	0.	0.9407370236916324	-0.03337955777687152	0.
0.0038966253500308714	0.	0.9411434340591289	-0.03335805290399864	0.
0.0038966253500308714	0.	0.9415498520116184	-0.03333654523511518	0.
0.0038966253500308714	0.	0.9419562775443403	-0.03331503477040824	0.
0.0038966253500308714	0.	0.9423627106525349	-0.033293521510063886	0.
0.0038966253500308714	0.	0.9422158466847103	-0.03330105175272144	0.
0.0038966253500308714	0.	0.9420690699037737	-0.033308579902621926	0.
0.0038966253500308714	0.	0.941922380329495	-0.033316105959716555	0.
0.0038966253500308714	0.	0.9417757779816385	-0.03332362992395666	0.
0.0038966253500308714	0.	0.9416459855545707	-0.03332740085072478	0.
0.0038966253500308714	0.	0.9415161938649653	-0.0333311716564273	0.
0.0038966253500308714	0.	0.9413864029129676	-0.0333349423410629	0.
0.0038966253500308714	0.	0.9412566126987278	-0.033338712904630086	0.
0.0038966253500308714	0.	0.9412334962423673	-0.033331060902055995	0.
0.0038966253500308714	0.	0.9412103859150235	-0.0333234088926746	0.
0.0038966253500308714	0.	0.9411872817169139	-0.033315756876486184	0.
0.0038966253500308714	0.	0.9411641836482579	-0.03330810485349046	0.
0.0038966253500308714	0.	0.9410874442420016	-0.033306085771323005	0.
0.0038966253500308714	0.	0.9410107050062138	-0.03330406649384788	0.
0.0038966253500308714	0.	0.940933965940914	-0.033302047021066115	0.
0.0038966253500308714	0.	0.9408572270461214	-0.033300027352979045	0.
0.0038966253500308714	0.	0.9409047490512713	-0.0333240299362014	0.
0.0038966253500308714	0.	0.9409522710566316	-0.03334802965601702	0.
0.0038966253500308714	0.	0.9409997930622023	-0.033372026512212785	0.
0.0038966253500308714	0.	0.9410473150679836	-0.03339602050457541	0.
0.0038966253500308714	0.	0.9409797053319572	-0.033392180492378985	0.
0.0038966253500308714	0.	0.9409122594132214	-0.033388330539901166	0.
0.0038966253500308714	0.	0.9408449773288547	-0.03338447064726027	0.
0.0038966253500308714	0.	0.9407778590958961	-0.03338060081457566	0.
0.0038966253500308714	0.	0.943357461773707	-0.03350998556888095	0.
0.004895760055166992	0.	0.9459373395339733	-0.03363936859590587	0.
0.004895760055166992	0.	0.94851749128405	-0.03376874989495618	0.
0.004895760055166992	0.	0.9510979159369555	-0.03389812946533792	0.
0.004795846584653381	0.	0.9537843019164346	-0.034234806582738336	0.
0.005794981289789501	0.	0.9564707661072709	-0.034571304936758446	0.
0.0058948947603031125	0.	0.9591573081877272	-0.034907624340410025	0.
0.005495240878248665	0.	0.9618439278378182	-0.03524376460654439	0.
0.005495240878248665	0.	0.9643327629500533	-0.03607619509233429	0.
0.005495240878248665	0.	0.9668217159026897	-0.036908620435241665	0.
0.005495240878248665	0.	0.9693107862489214	-0.03774104062191959	0.
0.005695067819275889	0.	0.9717999735441769	-0.03857345563897484	0.
0.005695067819275889	0.	0.9725147912323875	-0.03875133462331296	0.
0.005695067819275889	0.	0.9732299857678636	-0.03892921334988656	0.
0.005695067819275889	0.	0.9739455567409926	-0.03910709181855291	0.
0.0055951543487622775	0.	0.9746615037425382	-0.03928497002916885	0.
0.0055951543487622775	0.	0.9741104608396205	-0.03922224230010103	0.
0.0055951543487622775	0.	0.973559432782114	-0.039159494389073804	0.
0.005794981289789501	0.	0.9730084195824564	-0.039096726300040865	0.
0.005794981289789501	0.	0.9724574212531005	-0.039033938036955915	0.
0.004895760055166992	0.	0.972310633848831	-0.03908074879872106	0.
0.004895760055166992	0.	0.9721639901718708	-0.039127558775764	0.
0.0045960196436261565	0.	0.9720174902542847	-0.039174367967970705	0.
0.0045960196436261565	0.	0.9718711341281139	-0.039221176375225965	0.
0.0045960196436261565	0.	0.9718082297361201	-0.0392412920477968	0.
0.0045960196436261565	0.	0.9717453510039257	-0.03926140379564115	0.
0.004496106173112544	0.	0.9716824979339859	-0.03928151161851217	0.
0.004496106173112544	0.	0.9716196705287539	-0.03930161551616404	0.
0.004496106173112544	0.	0.9718759055188374	-0.03921746787250948	0.
0.004496106173112544	0.	0.9721321406628624	-0.039133299884714055	0.
0.00429627923208532	0.	0.9726446114124973	-0.03896490289808183	0.
0.00429627923208532	0.	0.9728316368245689	-0.03898930852668629	0.
0.00429627923208532	0.	0.9730187215182607	-0.03901368856502684	0.
0.0032971445269491997	0.	0.9732058654767107	-0.039038043011156646	0.
0.0032971445269491997	0.	0.9733930686830576	-0.03906237186312962	0.
0.0037967118795172597	0.	0.9744028920195175	-0.03946745385200025	0.
0.004795846584653381	0.	0.976424685055371	-0.040277124948455756	0.
0.005794981289789501	0.	0.9774366525602556	-0.04068171364004585	0.
0.006894029465439234	0.	0.9808930472445994	-0.04114495487519166	0.
0.006894029465439234	0.	0.9843494988748257	-0.041608195743387394	0.
0.006394462112871174	0.	0.9878060071538793	-0.042071436244099855	0.
0.006394462112871174	0.	0.9912625717867595	-0.04253467637679645	0.
0.006394462112871174	0.	0.9938539207547202	-0.04309361983266879	0.
0.006294548642357563	0.	0.9964452897291814	-0.043652557288137384	0.
0.006294548642357563	0.	0.9990366786323376	-0.04421148873267462	0.
0.006894029465439234	0.	1.00162808738679	-0.04477041415572951	0.
0.006494375583384787	0.	1.0038502458069367	-0.04512829190360401	0.
0.006494375583384787	0.	1.0060724373091219	-0.04548616921277421	0.
0.006494375583384787	0.	1.008294661783527	-0.0458440460827461	0.
0.006694202524412011	0.	1.01051691912082	-0.046201922513025705	0.
0.006394462112871174	0.	1.011748011524158	-0.04634864800764405	0.
0.006094721701330338	0.	1.0121586352535643	-0.046397545886123645	0.
0.005695067819275889	0.	1.0119259818269328	-0.046486932412183775	0.
0.005295413937221441	0.	1.0116933284830227	-0.0465763186283076	0.
0.005295413937221441	0.	1.011460675221864	-0.046665704534408305	0.
0.005095586996194217	0.	1.0112280220434848	-0.04675509013039862	0.
0.005095586996194217	0.	1.0111313673580669	-0.04667795838414693	0.
0.004995673525680604	0.	1.011034722393298	-0.046600826596197534	0.
0.004995673525680604	0.	1.0109380871505802	-0.04652369476656064	0.
0.004895760055166992	0.	1.0108414616313135	-0.046446562895245874	0.
0.004895760055166992	0.	1.0112428272707767	-0.04637976436682773	0.
0.004895760055166992	0.	1.0116441929366469	-0.046312965021968446	0.
0.004895760055166992	0.	1.012045558628908	-0.04624616486084018	0.
0.004895760055166992	0.	1.0124469243475436	-0.04617936388361375	0.
0.004895760055166992	0.	1.0124414047655486	-0.04615328148599361	0.
0.004895760055166992	0.	1.0124358852406814	-0.04612719878512482	0.
0.004895760055166992	0.	1.0124303657729428	-0.04610111578103283	0.
0.004795846584653381	0.	1.0124248463623349	-0.046075032473742325	0.
0.004795846584653381	0.	1.0119112917770248	-0.04604730092700522	0.
0.004795846584653381	0.	1.0113977373877274	-0.04601956910529557	0.
0.004795846584653381	0.	1.0108841831945936	-0.045991837008637904	0.
0.004795846584653381	0.	1.0103706291977745	-0.0459641046370556	0.
0.004795846584653381	0.	1.0103635899957142	-0.04599863500938144	0.
0.004795846584653381	0.	1.010356554461646	-0.046033164769849304	0.
0.004795846584653381	0.	1.0103495225956083	-0.04606769391839234	0.
0.004795846584653381	0.	1.0103424943976382	-0.04610222245494428	0.
0.004795846584653381	0.	1.0103466427398853	-0.04609885394441313	0.
0.004795846584653381	0.	1.010350795375651	-0.04609548543269212	0.
0.004795846584653381	0.	1.0103549523049096	-0.046092116919781385	0.
0.004795846584653381	0.	1.0103591135276346	-0.04608874840568093	0.
0.004795846584653381	0.	1.010351726680749	-0.04609011932900676	0.
0.004795846584653381	0.	1.0103443537981454	-0.04609149021607632	0.
0.004795846584653381	0.	1.010336994879979	-0.04609286106688933	0.
0.004795846584653381	0.	1.010329649926401	-0.04609423188144549	0.
0.004795846584653381	0.	1.0103123599749888	-0.04608564504611473	0.
0.004695933114139769	0.	1.0102950772420727	-0.046077058192928864	0.
0.004695933114139769	0.	1.0102778017278393	-0.04606847132188819	0.
0.004695933114139769	0.	1.0102605334324752	-0.046059884432994184	0.
0.004695933114139769	0.	1.0102395348975322	-0.04606272774135998	0.
0.004695933114139769	0.	1.0102185542949347	-0.04606557104931935	0.
0.004695933114139769	0.	1.0101975916252433	-0.04606841435687124	0.
0.004695933114139769	0.	1.0101766468890196	-0.046071257664016416	0.
0.004695933114139769	0.	1.010176636865602	-0.04609226547448685	0.
0.004695933114139769	0.	1.0101766268426338	-0.046113273051840986	0.
0.004695933114139769	0.	1.010176616820114	-0.04613428039606328	0.
0.004695933114139769	0.	1.0101766067980449	-0.046155287507138064	0.
0.004695933114139769	0.	1.0100938896384788	-0.04615691782395673	0.
0.004695933114139769	0.	1.0100111745768048	-0.046158548140740635	0.
0.004695933114139769	0.	1.0099284616132844	-0.04616017845749082	0.
0.004695933114139769	0.	1.0098457507481762	-0.04616180877420669	0.
0.004695933114139769	0.	1.0097054203488485	-0.04616383803287733	0.
0.004695933114139769	0.	1.009565090763903	-0.046165866839824043	0.
0.004695933114139769	0.	1.009424761993511	-0.046167895195043426	0.
0.004695933114139769	0.	1.0092844340378433	-0.04616992309853268	0.
0.004695933114139769	0.	1.009471841232109	-0.04619570514158325	0.
0.004695933114139769	0.	1.0096592564639844	-0.046221486754534996	0.
0.004695933114139769	0.	1.0098466797312196	-0.046247267937353474	0.
0.004695933114139769	0.	1.010034111031568	-0.04627304869000303	0.
0.004695933114139769	0.	1.0097737804512674	-0.04625602990971247	0.
0.004695933114139769	0.	1.0095134586066146	-0.04623899793246981	0.
0.004695933114139769	0.	1.0092531455010074	-0.046221952758981874	0.
0.004695933114139769	0.	1.0089928411378422	-0.04620489438995608	0.
0.004695933114139769	0.	1.0091140128470333	-0.04617841534375704	0.
0.004695933114139769	0.	1.009235201795289	-0.046151911110064114	0.
0.004695933114139769	0.	1.0093564079794892	-0.04612538169097707	0.
0.004695933114139769	0.	1.009477631396516	-0.046098827088596535	0.
0.004695933114139769	0.	1.011355591375651	-0.046296966701616864	0.
0.004695933114139769	0.	1.013233669669455	-0.046495098899401205	0.
0.004895760055166992	0.	1.0151118659471212	-0.04669322367732557	0.
0.004895760055166992	0.	1.0169901798790533	-0.046891341030763735	0.
0.005794981289789501	0.	1.018346038636034	-0.0471888694973838	0.
0.005794981289789501	0.	1.0197019017621196	-0.04748635151987443	0.
0.005794981289789501	0.	1.021057769248518	-0.047783787054706754	0.
0.005794981289789501	0.	1.0224136410864595	-0.04808117605830414	0.
0.006294548642357563	0.	1.0312824473281506	-0.05081197504865851	0.
0.006294548642357563	0.	1.0356437503804314	-0.05163984122827423	0.
0.006894029465439234	0.	1.037049150406248	-0.05155745766395092	0.
0.006894029465439234	0.	1.0384551964513589	-0.051475074069930196	0.
0.006894029465439234	0.	1.0398618871798913	-0.051392690446219434	0.
0.006794115994925623	0.	1.0395269306757153	-0.05156925531492401	0.
0.006794115994925623	0.	1.039191992525735	-0.05174577607262027	0.
0.006794115994925623	0.	1.038857072738993	-0.051922252694669914	0.
0.006794115994925623	0.	1.0385221713245434	-0.05209868515642117	0.
0.006394462112871174	0.	1.0384692304480565	-0.052099143557017516	0.
0.006394462112871174	0.	1.038416334567944	-0.05209954891865836	0.
0.005794981289789501	0.	1.0383634836877103	-0.05209990124127538	0.
0.0055951543487622775	0.	1.0383106778108568	-0.05210020052481015	0.
0.005495240878248665	0.	1.0382775035806597	-0.052043748179363185	0.
0.005495240878248665	0.	1.0382443294580028	-0.05198728271375114	0.
0.005495240878248665	0.	1.0382111554428899	-0.051930804130317955	0.
0.005495240878248665	0.	1.0381779815353245	-0.051874312431408165	0.
0.0055951543487622775	0.	1.0380245017151684	-0.05190372040624935	0.
0.0055951543487622775	0.	1.0378710406351033	-0.05193312318151132	0.
0.0055951543487622775	0.	1.0377175982993643	-0.05196252075671118	0.
0.0055951543487622775	0.	1.037564174712186	-0.051991913131364705	0.
0.0055951543487622775	0.	1.0386059207520033	-0.05196258997443731	0.
0.0055951543487622775	0.	1.0396477198340417	-0.0519332560798464	0.
0.005695067819275889	0.	1.0406895718770646	-0.05190391144858854	0.
0.004995673525680604	0.	1.045087487375533	-0.05251443339143819	0.
0.006794115994925623	0.	1.0484435876992884	-0.053154278159037366	0.
0.006794115994925623	0.	1.0517997773308665	-0.05379409031844127	0.
0.006794115994925623	0.	1.055156055832732	-0.054433869803457206	0.
0.007293683347493683	0.	1.057559145533163	-0.054914152504414095	0.
0.007293683347493683	0.	1.0623678273133195	-0.05587470360057153	0.
0.007293683347493683	0.	1.0647734135652152	-0.05635497198120985	0.
0.007893164170575355	0.	1.0663945196646007	-0.05669020083930442	0.
0.007393596818007295	0.	1.0680156382648405	-0.05702531796284088	0.
0.007393596818007295	0.	1.0696367693365574	-0.05736032323265166	0.
0.007493510288520908	0.	1.071257912850469	-0.05769521652943931	0.
0.007593423759034519	0.	1.0710173032545882	-0.05772783403880588	0.
0.007593423759034519	0.	1.0707766947417279	-0.05776044813443783	0.
0.007393596818007295	0.	1.0702954809665788	-0.05782566608308009	0.
0.006894029465439234	0.	1.0711160077474524	-0.05777880320574071	0.
0.006894029465439234	0.	1.071526271484559	-0.05775536604956115	0.
0.006894029465439234	0.	1.0719365354525952	-0.057731925082087646	0.
0.006294548642357563	0.	1.0720960269045994	-0.057628182525429165	0.
0.005994808230816726	0.	1.0724150411423652	-0.05742069404718091	0.
0.005994808230816726	0.	1.0725745639233017	-0.05731694812633168	0.
0.005994808230816726	0.	1.0720236652275636	-0.057302505468564954	0.
0.006094721701330338	0.	1.070370970596878	-0.057259133231884723	0.
0.006094721701330338	0.	1.070650676625449	-0.05726040801030272	0.
0.006094721701330338	0.	1.070930487578599	-0.057261682741713206	0.
0.006094721701330338	0.	1.0712104034138032	-0.05726295742611574	0.
0.006094721701330338	0.	1.071490424088544	-0.057264232063510175	0.
0.006094721701330338	0.	1.0713958455297932	-0.05726783266050257	0.
0.006094721701330338	0.	1.071301269744622	-0.057271430476071014	0.
0.006094721701330338	0.	1.0712066967334128	-0.0572750255101846	0.
0.006094721701330338	0.	1.0711121264965462	-0.05727861776281081	0.
0.006094721701330338	0.	1.0713596027230832	-0.05736788533425909	0.
0.006094721701330338	0.	1.0716070918914808	-0.057457149282079796	0.
0.005994808230816726	0.	1.0718545939971005	-0.05754640960524292	0.
0.005994808230816726	0.	1.0721021090353051	-0.05763566630271863	0.
0.005994808230816726	0.	1.0717541951251173	-0.057631348712939165	0.
0.005994808230816726	0.	1.0714062879940889	-0.057627029971018706	0.
0.005994808230816726	0.	1.071058387645636	-0.05762271007697309	0.
0.005994808230816726	0.	1.0707104940831789	-0.057618389030817986	0.
0.005994808230816726	0.	1.070744386442807	-0.057589521060247825	0.
0.005994808230816726	0.	1.0707782792975797	-0.057560652791549656	0.
0.005994808230816726	0.	1.0708121726474709	-0.05753178422475174	0.
0.005994808230816726	0.	1.0708460664924544	-0.05750291535988069	0.
0.005994808230816726	0.	1.070945198487022	-0.057594162915948474	0.
0.0058948947603031125	0.	1.0710443328895334	-0.057685392666265795	0.
0.0058948947603031125	0.	1.071143469699643	-0.057776604605660836	0.
0.0058948947603031125	0.	1.0712426089170064	-0.05786779872896044	0.
0.0058948947603031125	0.	1.0715547801328031	-0.057872649234173706	0.
0.0058948947603031125	0.	1.0718669515972632	-0.05787749808786157	0.
0.0058948947603031125	0.	1.0721791233102758	-0.05788234528999859	0.
0.0058948947603031125	0.	1.0724912952717303	-0.05788719084055947	0.
0.0058948947603031125	0.	1.072605335517882	-0.05782489384147344	0.
0.0058948947603031125	0.	1.0727195153529854	-0.05776257843354656	0.
0.0058948947603031125	0.	1.0728338347539705	-0.05770024462043038	0.
0.0058948947603031125	0.	1.0729482936977488	-0.05763789240577761	0.
0.0058948947603031125	0.	1.0728451568217365	-0.05764141965096336	0.
0.0058948947603031125	0.	1.072742028506537	-0.05764493909480404	0.
0.0058948947603031125	0.	1.0726389087534274	-0.05764845073721178	0.
0.0058948947603031125	0.	1.0725357975636873	-0.05765195457809978	0.
0.0058948947603031125	0.	1.072881541207015	-0.05765634837356023	0.
0.0058948947603031125	0.	1.0732272848566853	-0.05766074105198512	0.
0.0058948947603031125	0.	1.073573028512694	-0.0576651326133585	0.
0.0058948947603031125	0.	1.0739187721750383	-0.05766952305766511	0.
0.0058948947603031125	0.	1.0737483792005238	-0.0577484173874383	0.
0.0058948947603031125	0.	1.073577986335925	-0.05782731164970085	0.
0.0058948947603031125	0.	1.07340759358127	-0.057906205844436044	0.
0.0058948947603031125	0.	1.0732372009365834	-0.05798509997162717	0.
0.0058948947603031125	0.	1.0732554663175937	-0.05798267343155922	0.
0.0058948947603031125	0.	1.0732737340390772	-0.057980244053673836	0.
0.0058948947603031125	0.	1.0732920041009752	-0.05797781183799352	0.
0.0058948947603031125	0.	1.0733102765032245	-0.05797537678454	0.
0.0058948947603031125	0.	1.073320826335561	-0.05798024970567995	0.
0.0058948947603031125	0.	1.0733313761710574	-0.057985122614894614	0.
0.0058948947603031125	0.	1.0733419260097132	-0.05798999551218339	0.
0.0058948947603031125	0.	1.0733524758515298	-0.05799486839754673	0.
0.0058948947603031125	0.	1.073569766074603	-0.05799217559411218	0.
0.0058948947603031125	0.	1.073787064351142	-0.05798947888731107	0.
0.0058948947603031125	0.	1.0740043706786164	-0.05798677827717667	0.
0.0058948947603031125	0.	1.0742216850544972	-0.05798407376374242	0.
0.0058948947603031125	0.	1.0739287657730294	-0.057981480230913186	0.
0.0058948947603031125	0.	1.0736361469427078	-0.05797884996258723	0.
0.0058948947603031125	0.	1.073343828690742	-0.05797618295907234	0.
0.0058948947603031125	0.	1.0730518111442864	-0.057973479220680135	0.
0.0058948947603031125	0.	1.0751774451215224	-0.05840250640687354	0.
0.0058948947603031125	0.	1.0773032866410437	-0.058831509575097786	0.
0.005695067819275889	0.	1.0794293350663267	-0.059260488692494215	0.
0.005295413937221441	0.	1.08524448831837	-0.060047785680229414	0.
0.006894029465439234	0.	1.0889337085991573	-0.06040611169217912	0.
0.0058948947603031125	0.	1.092623248904175	-0.06076442174374899	0.
0.007793250700061743	0.	1.0963131075436832	-0.06112271581666581	0.
0.007793250700061743	0.	1.099000449591953	-0.061803004635651776	0.
0.007793250700061743	0.	1.1016879020693722	-0.062482962321987794	0.
0.008092991111602579	0.	1.107063136621479	-0.0638418814109315	0.
0.007993077641088968	0.	1.109572501851213	-0.06444313356627379	0.
0.007993077641088968	0.	1.112489079753581	-0.0650950916913898	0.
0.007993077641088968	0.	1.11289559230756	-0.06514648455167012	0.
0.007793250700061743	0.	1.1133021186411285	-0.06519787675291856	0.
0.007793250700061743	0.	1.113708658746334	-0.06524926829502642	0.
0.007293683347493683	0.	1.114064493366497	-0.06519469222529188	0.
0.006294548642357563	0.	1.1147766554904603	-0.06508552647984979	0.
0.006794115994925623	0.	1.1151329828283094	-0.06503093680573054	0.
0.006594289053898399	0.	1.1153233344223628	-0.06504489247818236	0.
0.006594289053898399	0.	1.115513707475118	-0.0650588477713892	0.
0.006594289053898399	0.	1.1157041019807834	-0.06507280268533405	0.
0.006594289053898399	0.	1.1158945179335673	-0.06508675722000035	0.
0.006594289053898399	0.	1.1158615567366124	-0.06509850265098671	0.
0.006594289053898399	0.	1.1158285983353669	-0.0651102468072341	0.
0.006594289053898399	0.	1.115795642729959	-0.06512198968869456	0.
0.006594289053898399	0.	1.1157626899205222	-0.06513373129531991	0.
0.006594289053898399	0.	1.1156248365878263	-0.06512970978780246	0.
0.006594289053898399	0.	1.1154869834459493	-0.0651256882691334	0.
0.006494375583384787	0.	1.1153491304949268	-0.06512166673931316	0.
0.006394462112871174	0.	1.1152112777347971	-0.06511764519834204	0.
0.006394462112871174	0.	1.1152092659084556	-0.06503879573295165	0.
0.006394462112871174	0.	1.1152072545778808	-0.06495993871159383	0.
0.006394462112871174	0.	1.1152052437430726	-0.06488107413618048	0.
0.006394462112871174	0.	1.1152032334040345	-0.06480220200862219	0.
0.006394462112871174	0.	1.1151515955343678	-0.06475628662457915	0.
0.006394462112871174	0.	1.1150999577148368	-0.06471036836328996	0.
0.006394462112871174	0.	1.1150483199454473	-0.06466444722517788	0.
0.006394462112871174	0.	1.1149966822262025	-0.06461852321066712	0.
0.006394462112871174	0.	1.1172800760466297	-0.06472621033662053	0.
0.006394462112871174	0.	1.1195634699753836	-0.06483381441308668	0.
0.006094721701330338	0.	1.1241302581564747	-0.06504877330288025	0.
0.008992212346225088	0.	1.1281715191843782	-0.06646855864575378	0.
0.008792385405197863	0.	1.1301926958348485	-0.06717845123918667	0.
0.00859255846417064	0.	1.132214235195871	-0.06788834378045813	0.
0.008792385405197863	0.	1.1350499371137297	-0.06806112094832828	0.
0.008792385405197863	0.	1.137886016488547	-0.0682338980069466	0.
0.008992212346225088	0.	1.1407224718201296	-0.06840667495625274	0.
0.009192039287252313	0.	1.146404312121572	-0.06958015483883807	0.
0.009192039287252313	0.	1.1492493343347958	-0.07058085722210794	0.
0.009192039287252313	0.	1.15209436820927	-0.07158155894386312	0.
0.009192039287252313	0.	1.1549394136988087	-0.07258226000196243	0.
0.009192039287252313	0.	1.1549242534316746	-0.07264221325367257	0.
0.009391866228279538	0.	1.1548939381809378	-0.07276198688998066	0.
0.009391866228279538	0.	1.1548787831974083	-0.07282180725741509	0.
0.009391866228279538	0.	1.1547659703164692	-0.07280648949155881	0.
0.009891433580847597	0.	1.1546531953621528	-0.07279117064097562	0.
0.008892298875711475	0.	1.1545404583404126	-0.07277585070571903	0.
0.008892298875711475	0.	1.1544277592572039	-0.07276052968584261	0.
0.008292818052629804	0.	1.1542815649496803	-0.07282298290962926	0.
0.008192904582116191	0.	1.1541353728112487	-0.07288543612942479	0.
0.008792385405197863	0.	1.1534537287225128	-0.07313804870199322	0.
0.007793250700061743	0.	1.1530644634480642	-0.0732657430059135	0.
0.007793250700061743	0.	1.1526751992206559	-0.07339342546390659	0.
0.007793250700061743	0.	1.1522859360408548	-0.07352109607107461	0.
0.007693337229548131	0.	1.1522778421647717	-0.0734751900300082	0.
0.007693337229548131	0.	1.1522697483775386	-0.07342928191643244	0.
0.007693337229548131	0.	1.1522616546791575	-0.07338337173065482	0.
0.007693337229548131	0.	1.152253561069629	-0.07333745947298369	0.
0.007693337229548131	0.	1.1522238412497376	-0.07335367862237531	0.
0.007693337229548131	0.	1.1521941216953238	-0.07336989651834157	0.
0.007593423759034519	0.	1.1521644024063964	-0.0733861131608165	0.
0.007593423759034519	0.	1.152134683382967	-0.07340232854973429	0.
0.007593423759034519	0.	1.1521418780352553	-0.07340638896675457	0.
0.007593423759034519	0.	1.1521490726954366	-0.0734104493837559	0.
0.007593423759034519	0.	1.152156267363512	-0.07341450980073846	0.
0.007593423759034519	0.	1.1521634620394776	-0.07341857021770225	0.
0.007593423759034519	0.	1.1521840996001174	-0.07341713621253558	0.
0.007593423759034519	0.	1.1522047372996025	-0.07341570218212243	0.
0.007593423759034519	0.	1.1522253751379274	-0.07341426812646253	0.
0.007593423759034519	0.	1.15224601311509	-0.07341283404555643	0.
0.007593423759034519	0.	1.1522497334756572	-0.07341051951793161	0.
0.007593423759034519	0.	1.1522534543286118	-0.07340820498886061	0.
0.007593423759034519	0.	1.1522571756739495	-0.07340589045834298	0.
0.007593423759034519	0.	1.1522608975116684	-0.07340357592637933	0.
0.007593423759034519	0.	1.1524958127622367	-0.07343854531544494	0.
0.007593423759034519	0.	1.152730728058513	-0.0734735082337025	0.
0.007593423759034519	0.	1.152965643400482	-0.07350846468041988	0.
0.007493510288520908	0.	1.153200558788128	-0.07354341465486425	0.
0.007493510288520908	0.	1.1533689061917225	-0.07354491435718317	0.
0.007493510288520908	0.	1.1535372536317599	-0.0735464140335948	0.
0.007493510288520908	0.	1.153705601108233	-0.07354791368409883	0.
0.007493510288520908	0.	1.1538739486211351	-0.07354941330869526	0.
0.007493510288520908	0.	1.1539459509222132	-0.0735521613787567	0.
0.007493510288520908	0.	1.1540179537885358	-0.0735549094488174	0.
0.007493510288520908	0.	1.154089957220046	-0.07355765751887723	0.
0.007493510288520908	0.	1.154161961216687	-0.07356040558893631	0.
0.007493510288520908	0.	1.1541686039168264	-0.07355481200104093	0.
0.007493510288520908	0.	1.154175246862581	-0.07354921841174758	0.
0.007493510288520908	0.	1.15418189005395	-0.0735436248210567	0.
0.007493510288520908	0.	1.1541885334909279	-0.07353803122896757	0.
0.007493510288520908	0.	1.1542346667075947	-0.07354425029968334	0.
0.007493510288520908	0.	1.154280800065911	-0.07355046935692544	0.
0.007493510288520908	0.	1.1543269335658706	-0.07355668840069386	0.
0.007493510288520908	0.	1.1543730672074648	-0.07356290743098833	0.
0.007493510288520908	0.	1.1543736320147724	-0.07355766652051304	0.
0.007493510288520908	0.	1.1543741968741847	-0.07355242560882039	0.
0.007493510288520908	0.	1.1543747617857023	-0.07354718469590976	0.
0.007493510288520908	0.	1.1543753267493237	-0.07354194378178207	0.
0.007493510288520908	0.	1.1543789699263378	-0.07353220668309023	0.
0.007493510288520908	0.	1.1543826141621345	-0.07352246956635189	0.
0.007493510288520908	0.	1.15438625945671	-0.07351273243156663	0.
0.007493510288520908	0.	1.1543899058100582	-0.07350299527873592	0.
0.007493510288520908	0.	1.1543977194799586	-0.0734975810362187	0.
0.007493510288520908	0.	1.1544055333714154	-0.07349216679357726	0.
0.007493510288520908	0.	1.1544133474844258	-0.07348675255081231	0.
0.007493510288520908	0.	1.1544211618189861	-0.07348133830792297	0.
0.007493510288520908	0.	1.154419083958903	-0.07348288641485246	0.
0.007493510288520908	0.	1.1544170061045311	-0.0734844345180319	0.
0.007493510288520908	0.	1.1544149282558704	-0.07348598261746145	0.
0.007493510288520908	0.	1.15441285041292	-0.07348753071314096	0.
0.007493510288520908	0.	1.154423797351636	-0.07348091644946221	0.
0.007493510288520908	0.	1.1544347442904346	-0.07347430189586902	0.
0.007493510288520908	0.	1.1544456912293142	-0.07346768705236789	0.
0.007493510288520908	0.	1.154456638168275	-0.07346107191896475	0.
0.007493510288520908	0.	1.1544415856786407	-0.07344677977816298	0.
0.007493510288520908	0.	1.1544265333007089	-0.07343248119221064	0.
0.007493510288520908	0.	1.154411481034484	-0.07341817616140607	0.
0.007493510288520908	0.	1.15439642887997	-0.0734038646860483	0.
0.007493510288520908	0.	1.1543625738443413	-0.07339780731617841	0.
0.007493510288520908	0.	1.1543287191125289	-0.07339174993770035	0.
0.007493510288520908	0.	1.1542948646845481	-0.073385692550614	0.
0.007493510288520908	0.	1.1542610105604127	-0.07337963515491965	0.
0.007593423759034519	0.	1.1544151136797733	-0.073387688240451	0.
0.007593423759034519	0.	1.1545692354389898	-0.07339573835412852	0.
0.007593423759034519	0.	1.1547233758340616	-0.07340378549587458	0.
0.007593423759034519	0.	1.154877534860991	-0.07341182966561181	0.
0.007593423759034519	0.	1.1555981370376718	-0.07342777500930782	0.
0.007293683347493683	0.	1.16024512429738	-0.07388265740995197	0.
0.008892298875711475	0.	1.1717321996126904	-0.07601717065458544	0.
0.009391866228279538	0.	1.1797957327293964	-0.07784386937222965	0.
0.00949177969879315	0.	1.1833198910418576	-0.07918826618990857	0.
0.009391866228279538	0.	1.1824059666969828	-0.07945764009634637	0.
0.009291952757765926	0.	1.1801699805331822	-0.079834647637819	0.
0.008892298875711475	0.	1.1803655892311822	-0.07983841046282719	0.
0.008892298875711475	0.	1.1805612292779721	-0.0798421581453547	0.
0.008292818052629804	0.	1.180756900665116	-0.07984589068521708	0.
0.008292818052629804	0.	1.1809526033841775	-0.07984960808222949	0.
0.008292818052629804	0.	1.1809562736050245	-0.07985589254010042	0.
0.008292818052629804	0.	1.1809599485719502	-0.0798621745204418	0.
0.008292818052629804	0.	1.1809636282849307	-0.07986845402320347	0.
0.008292818052629804	0.	1.1809673127439415	-0.07987473104833444	0.
0.008292818052629804	0.	1.181064519727278	-0.07986397495457476	0.
0.008292818052629804	0.	1.1811617267109888	-0.07985320054669416	0.
0.008292818052629804	0.	1.1812589336950756	-0.07984240782533614	0.
0.008292818052629804	0.	1.1813561406795399	-0.07983159679114497	0.
0.008292818052629804	0.	1.1813040679003994	-0.0797977185417135	0.
0.008192904582116191	0.	1.1812521177389852	-0.07976384029020799	0.
0.008192904582116191	0.	1.181200290204058	-0.07972996203662847	0.
0.00019982694102722417	0.	1.1811485853043588	-0.07969608378097508	0.
0.00019982694102722417	0.	1.1831534716707517	-0.07984071102832348	0.
0.008192904582116191	0.	1.1851584142302578	-0.07998533691155235	0.
0.008192904582116191	0.	1.1871634128283415	-0.08012996143001834	0.
0.008792385405197863	0.	1.1922191842157635	-0.08103760433563473	0.
0.008292818052629804	0.	1.1952699447506083	-0.0818006096709471	0.
0.009291952757765926	0.	1.1983207487339198	-0.08256360055304379	0.
0.009291952757765926	0.	1.2013715959850557	-0.08332657694583419	0.
0.01009126052187482	0.	1.2079947073187782	-0.08432921357618607	0.
0.009991347051361208	0.	1.2146180235040522	-0.0853318476474974	0.
0.009691606639820372	0.	1.2183540318547963	-0.08589732680432541	0.
0.009891433580847597	0.	1.2220900585992416	-0.08646271281040029	0.
0.01009126052187482	0.	1.2232148562346936	-0.08680308722889386	0.
0.009991347051361208	0.	1.223003349725122	-0.08696867136207695	0.
0.00949177969879315	0.	1.2224168941992968	-0.08702086807652157	0.
0.009891433580847597	0.	1.221830468234153	-0.08707306305297141	0.
0.009291952757765926	0.	1.2212440718531037	-0.08712525629112784	0.
0.009891433580847597	0.	1.2212656324605164	-0.08716527816671406	0.
0.008892298875711475	0.	1.2212871936895733	-0.08720529809171967	0.
0.008892298875711475	0.	1.2213087555402542	-0.08724531606588838	0.
0.008692471934684252	0.	1.2213303180125425	-0.08728533208896355	0.
0.008692471934684252	0.	1.22133592771127	-0.08728851928303294	0.
0.008692471934684252	0.	1.2213415443980498	-0.0872917038554739	0.
0.008692471934684252	0.	1.2213471680728278	-0.08729488580625891	0.
0.008692471934684252	0.	1.221352798735553	-0.08729806513536047	0.
0.008692471934684252	0.	1.2215225329678774	-0.08717498748959868	0.
0.008692471934684252	0.	1.2216925176444198	-0.08705188067635464	0.
0.008692471934684252	0.	1.221862752707697	-0.08692874470742613	0.
0.008692471934684252	0.	1.222033238100161	-0.08680557959460714	0.
0.008692471934684252	0.	1.222113013214593	-0.08687974111498589	0.
0.008692471934684252	0.	1.2221927884039534	-0.0869539000456115	0.
0.008692471934684252	0.	1.2222725636682334	-0.08702805638585269	0.
0.008692471934684252	0.	1.2223523390074242	-0.08710221013507838	0.
0.008692471934684252	0.	1.222348816409139	-0.08717239343895591	0.
0.008692471934684252	0.	1.2223452941570536	-0.08724257664837959	0.
0.008692471934684252	0.	1.2223417722511736	-0.08731275976332814	0.
0.00859255846417064	0.	1.222004667505796	-0.08735808575325936	0.
0.00859255846417064	0.	1.2216710843440142	-0.08733322555448131	0.
0.00859255846417064	0.	1.2213375012061616	-0.08730836218770391	0.
0.00859255846417064	0.	1.2210039180922518	-0.08728349565318581	0.
0.00859255846417064	0.	1.2216217475627473	-0.0872800738275193	0.
0.00859255846417064	0.	1.2222395776850636	-0.08727664381812913	0.
0.00859255846417064	0.	1.222857408458655	-0.08727320562510806	0.
0.00859255846417064	0.	1.2234752398829787	-0.08726975924854835	0.
0.008492644993657029	0.	1.2234651200759428	-0.08726886815391521	0.
0.008492644993657029	0.	1.223455001470331	-0.08726797705920383	0.
0.008492644993657029	0.	1.2234448840661598	-0.08726708596441436	0.
0.008492644993657029	0.	1.2234347678634463	-0.0872661948695468	0.
0.008492644993657029	0.	1.2234967209271763	-0.08726579792274583	0.
0.008492644993657029	0.	1.2235586746770999	-0.08726539931144747	0.
0.008492644993657029	0.	1.223620629113159	-0.08726499903565393	0.
0.008492644993657029	0.	1.2236825842352967	-0.08726459709536744	0.
0.008492644993657029	0.	1.2234254377062541	-0.08719314137247113	0.
0.008492644993657029	0.	1.2231682912532236	-0.08712168298066125	0.
0.008492644993657029	0.	1.2229111448762338	-0.08705022192056436	0.
0.008492644993657029	0.	1.222653998575309	-0.0869787581928072	0.
0.008492644993657029	0.	1.2232000106683498	-0.08698623543544963	0.
0.008492644993657029	0.	1.2237460230332546	-0.0869937107618401	0.
0.008492644993657029	0.	1.2242920356698215	-0.08700118417193117	0.
0.008492644993657029	0.	1.2248380485778494	-0.08700865566567578	0.
0.008492644993657029	0.	1.2246941915624725	-0.08699689815902889	0.
0.008492644993657029	0.	1.2245503346976738	-0.08698514042186312	0.
0.008492644993657029	0.	1.2244064779834838	-0.08697338245418752	0.
0.008492644993657029	0.	1.2242626214199315	-0.08696162425601095	0.
0.008492644993657029	0.	1.224200104890518	-0.08693607112558638	0.
0.008492644993657029	0.	1.2241375894300806	-0.0869105170114539	0.
0.008492644993657029	0.	1.2240750750387077	-0.08688496191369681	0.
0.008492644993657029	0.	1.2240125617164928	-0.08685940583239689	0.
0.008492644993657029	0.	1.2241797738600828	-0.08687385931614469	0.
0.008492644993657029	0.	1.2243469878316102	-0.08688831276742265	0.
0.008492644993657029	0.	1.2245142036306622	-0.0869027661862293	0.
0.008492644993657029	0.	1.2246814212568269	-0.08691721957256317	0.
0.008492644993657029	0.	1.2246793210042175	-0.08691699629292376	0.
0.008492644993657029	0.	1.224677220810292	-0.0869167729826596	0.
0.008492644993657029	0.	1.2246751206750521	-0.08691654964177095	0.
0.008492644993657029	0.	1.2246730205984993	-0.08691632627025815	0.
0.008492644993657029	0.	1.2246758677418141	-0.08690080981968472	0.
0.008492644993657029	0.	1.2246787148877638	-0.08688529336341147	0.
0.008492644993657029	0.	1.2246815620363496	-0.08686977690143825	0.
0.008492644993657029	0.	1.2246844091875713	-0.08685426043376535	0.
0.008492644993657029	0.	1.2246809980943536	-0.08683634004125752	0.
0.008492644993657029	0.	1.2246775870027151	-0.08681841961206348	0.
0.008492644993657029	0.	1.2246741759126545	-0.0868004991461847	0.
0.008492644993657029	0.	1.2246707648241713	-0.08678257864362371	0.
0.008492644993657029	0.	1.2243387681037559	-0.0867832789671989	0.
0.008492644993657029	0.	1.2240067718109975	-0.08678397922502762	0.
0.008492644993657029	0.	1.2236747759460862	-0.08678467941710971	0.
0.008492644993657029	0.	1.2233427805092163	-0.08678537954344519	0.
0.008492644993657029	0.	1.2231275208065118	-0.08674147439758946	0.
0.008492644993657029	0.	1.222912264357588	-0.08669755134891202	0.
0.008492644993657029	0.	1.22269701116339	-0.08665361039999536	0.
0.008492644993657029	0.	1.2224817612248626	-0.08660965155342333	0.
0.008892298875711475	0.	1.225783046705946	-0.08686254029588258	0.
0.008292818052629804	0.	1.2274337104788942	-0.08698898381317828	0.
0.008292818052629804	0.	1.2290843882319133	-0.08711542676086863	0.
0.008492644993657029	0.	1.2316427671024304	-0.08737678100309347	0.
0.008892298875711475	0.	1.2342011810965603	-0.08763805241331538	0.
0.009891433580847597	0.	1.239318113974116	-0.08816034645296528	0.
0.007993077641088968	0.	1.241619776707019	-0.08900673042899666	0.
0.010890568285983717	0.	1.2462231196584916	-0.0906994958814575	0.
0.010490914403929269	0.	1.248524799841263	-0.09154587735322924	0.
0.010890568285983717	0.	1.2505874179204208	-0.09197429503767987	0.
0.010790654815470107	0.	1.2526501396944556	-0.0924026461580746	0.
0.010890568285983717	0.	1.2547129648787687	-0.09283093062012215	0.
0.010790654815470107	0.	1.2567758931897923	-0.0932591483293675	0.
0.010790654815470107	0.	1.2565878185924615	-0.09319697197974038	0.
0.010690741344956494	0.	1.2563997528057305	-0.0931347802092287	0.
0.010690741344956494	0.	1.2560236476728868	-0.09301035041824181	0.
0.010790654815470107	0.	1.2566520208479233	-0.0931220370569057	0.
0.010391000933415656	0.	1.2579091235719564	-0.09334540644666868	0.
0.009791520110333985	0.	1.2569513948480693	-0.09377813343467072	0.
0.0090921258167387	0.	1.2563803671730533	-0.09387491840978125	0.
0.0090921258167387	0.	1.256337910417914	-0.09386472456150421	0.
0.0090921258167387	0.	1.2562954627828147	-0.09385447671412553	0.
0.0090921258167387	0.	1.25625302426827	-0.0938441748694774	0.
0.0090921258167387	0.	1.25630392988273	-0.09379269693784326	0.
0.0090921258167387	0.	1.2563548519638095	-0.09374121797979662	0.
0.0090921258167387	0.	1.2564057905103911	-0.09368973799551258	0.
0.008992212346225088	0.	1.2564567455213618	-0.0936382569851657	0.
0.008892298875711475	0.	1.2574587168963773	-0.09351392176972223	0.
0.008492644993657029	0.	1.257959702590387	-0.09345175317850678	0.
0.008492644993657029	0.	1.2584606882887301	-0.09338958393180863	0.
0.008492644993657029	0.	1.2624180772914848	-0.0941072520731644	0.
0.0090921258167387	0.	1.2663755312141982	-0.09482485693604836	0.
0.01009126052187482	0.	1.2742906324638947	-0.09625987622346704	0.
0.010690741344956494	0.	1.2775134117471338	-0.09674283662398894	0.
0.011689876050092614	0.	1.2839595928776748	-0.09770867283713731	0.
0.011290222168038164	0.	1.2897538944416187	-0.09872655008338033	0.
0.011190308697524555	0.	1.2948958189020734	-0.09979654455450715	0.
0.011190308697524555	0.	1.297466841619288	-0.10033153749122292	0.
0.011390135638551778	0.	1.298453735856239	-0.10149554859030596	0.
0.011290222168038164	0.	1.2987830456535152	-0.10188346555082865	0.
0.011290222168038164	0.	1.2993704227065368	-0.10202015938856746	0.
0.011290222168038164	0.	1.3005454675187207	-0.10229352506334968	0.
0.010690741344956494	0.	1.3011331351294348	-0.10243019689369273	0.
0.010890568285983717	0.	1.3007596060503184	-0.10248030349221576	0.
0.010391000933415656	0.	1.3003860815338413	-0.10253040977567769	0.
0.010890568285983717	0.	1.3000125615822282	-0.10258051574402617	0.
0.010291087462902046	0.	1.2996390461977012	-0.10263062139720798	0.
0.010291087462902046	0.	1.2992049917079926	-0.10260781202682524	0.
0.010291087462902046	0.	1.2987709603631978	-0.10258500247895931	0.
0.010291087462902046	0.	1.298336952176427	-0.10256219275362381	0.
0.010391000933415656	0.	1.2979029671608038	-0.10253938285083249	0.
0.010391000933415656	0.	1.2983798779322733	-0.10255079158502999	0.
0.010391000933415656	0.	1.2988568011737986	-0.10256219961737179	0.
0.010391000933415656	0.	1.2993337368776214	-0.10257360694783156	0.
0.010391000933415656	0.	1.2998106850359867	-0.1025850135763821	0.
0.010391000933415656	0.	1.3001368438168632	-0.1025768066023544	0.
0.010391000933415656	0.	1.3004630322530581	-0.10256856937416448	0.
0.010391000933415656	0.	1.300789250331957	-0.1025603018926456	0.
0.010391000933415656	0.	1.3011154980409558	-0.10255200415863344	0.
0.010391000933415656	0.	1.300969981826832	-0.10257182749757879	0.
0.010391000933415656	0.	1.300824471265774	-0.10259161842491941	0.
0.010391000933415656	0.	1.3006789663588525	-0.10261137693851079	0.
0.010391000933415656	0.	1.3005334671071387	-0.10263110303621199	0.
0.010391000933415656	0.	1.3004690097936518	-0.1026317522130992	0.
0.010391000933415656	0.	1.3004045526465642	-0.1026324013899716	0.
0.010391000933415656	0.	1.3003400956658924	-0.10263305056682996	0.
0.010391000933415656	0.	1.3002756388516494	-0.10263369974367367	0.
0.010391000933415656	0.	1.2998353622731906	-0.102627932003117	0.
0.010391000933415656	0.	1.299395086523594	-0.10262213605429954	0.
0.010391000933415656	0.	1.2989548116033374	-0.1026163118977678	0.
0.010391000933415656	0.	1.298514537512899	-0.10261045953407108	0.
0.010391000933415656	0.	1.2985033061663178	-0.10262985090500035	0.
0.010391000933415656	0.	1.298492081065852	-0.10264922368550324	0.
0.010391000933415656	0.	1.2984808622115944	-0.10266857787437524	0.
0.010391000933415656	0.	1.298469649603635	-0.10268791347041348	0.
0.010391000933415656	0.	1.2986474877895715	-0.10268858744182728	0.
0.010291087462902046	0.	1.2990031661460055	-0.10268993538034062	0.
0.010291087462902046	0.	1.2991810063161964	-0.10269060934744013	0.
0.010291087462902046	0.	1.2991057793179177	-0.10256632763722161	0.
0.010291087462902046	0.	1.2990305550332908	-0.10244204587772558	0.
0.010291087462902046	0.	1.2989553334625812	-0.10231776406897246	0.
0.010291087462902046	0.	1.2988801146060562	-0.10219348221098265	0.
0.010291087462902046	0.	1.2990297354750666	-0.1021945725338689	0.
0.010291087462902046	0.	1.299179356344427	-0.10219566285304253	0.
0.010291087462902046	0.	1.2993289772141376	-0.10219675316850338	0.
0.010291087462902046	0.	1.2994785980841974	-0.10219784348025207	0.
0.010291087462902046	0.	1.2993606225313046	-0.10219798861557146	0.
0.010291087462902046	0.	1.299242647193374	-0.10219813374956638	0.
0.010291087462902046	0.	1.2991246720704408	-0.10219827888223701	0.
0.010291087462902046	0.	1.299006697162539	-0.10219842401358273	0.
0.010291087462902046	0.	1.299006532351087	-0.1021887955499441	0.
0.010291087462902046	0.	1.2990063676981287	-0.10217916152908851	0.
0.010291087462902046	0.	1.2990062032036622	-0.1021695219511949	0.
0.010291087462902046	0.	1.2990060388676865	-0.10215987681644223	0.
0.010291087462902046	0.	1.2990074445746491	-0.10216277879612257	0.
0.010291087462902046	0.	1.299008850361895	-0.1021656807287198	0.
0.010291087462902046	0.	1.2990102562294255	-0.10216858261423337	0.
0.010291087462902046	0.	1.2990116621772407	-0.10217148445266266	0.
0.010291087462902046	0.	1.298883403981119	-0.10218125670548982	0.
0.010291087462902046	0.	1.2987551472020225	-0.10219102086631217	0.
0.010291087462902046	0.	1.2986268918401862	-0.10220077693486586	0.
[truncated: 26,049 more rows]
