# Supplementary material for: Programming mechanics in knitted materials, stitch by stitch
Source: Nat Commun. 2024 Mar 23;15:2622. doi: 10.1038/s41467-024-46498-z (PMC10960873; doi:10.1038/s41467-024-46498-z)
Supplement: Supplementary file 3 — Source Data [file 41467_2024_46498_MOESM3_ESM.zip › SourceData/Source Data for Supplementary Information/TableS11data/ExperimentalData/linearCotStockinette.txt]

0.	0.	0.	0.	0.
0.	0.	-0.00001740165964125809	-0.00005028709422415517	0.
0.	0.	-0.00003476917872081333	-0.00010057418842003648	0.
0.	0.	-0.000052102555460342574	-0.0001508612825886395	0.
0.	0.	-0.00006940178808435993	-0.00020114837672956598	0.
0.	0.	-0.0004806798591368722	-0.00021460613185818908	0.
0.	0.	-0.0008919549055225672	-0.00022795648475576512	0.
0.	0.	-0.001303226923504433	-0.00024119943112048612	0.
0.	0.	-0.001714495909339784	-0.0002543349666837956	0.
0.	0.	-0.0012130494763126325	-0.0004382689877024369	0.
0.	0.	-0.000711383861356288	-0.0006220270666635408	0.
0.	0.	-0.00020949939440754895	-0.0008056091064963755	0.
0.	0.	0.00029260359511477924	-0.0009890150101521113	0.
0.	0.	0.0002346639936233954	-0.0014049579908801083	0.
0.	0.	0.00017672504826130167	-0.0018208864978825046	0.
0.	0.	0.00011878675914279707	-0.0022368005130592515	0.
0.	0.	0.000060849126381978016	-0.002652700018279637	0.
0.	0.	-0.0003533147786788307	-0.0025862544120048543	0.
0.	0.	-0.0007674293510767535	-0.0025198035244766805	0.
0.	0.	-0.001181494529450219	-0.0024533473567516025	0.
0.	0.	-0.0015955102523456492	-0.002386885909883717	0.
0.	0.	-0.0016309549542248922	-0.0024647986520945947	0.
0.	0.	-0.0016663975236995473	-0.002542577355031645	0.
0.	0.	-0.0017018379605432453	-0.002620221987337564	0.
0.	0.	-0.0017372762645279964	-0.0026977325176976586	0.
0.	0.	-0.0012555812604040705	-0.0027012170292945396	0.
0.	0.	-0.0007729475421313251	-0.002704645503058152	0.
0.	0.	-0.0002893764692678851	-0.0027080179384102758	0.
0.	0.	0.0001951305986181946	-0.0027113343347826458	0.
0.	0.	0.001089716733913175	-0.0027633368832662387	0.
0.	0.	0.001988316190807602	-0.0028150791697413285	0.
0.	0.	0.002890918181383187	-0.0028665611536920705	0.
0.	0.	0.0037975119085574527	-0.002917782794797552	0.
0.	0.	0.003382351164694515	-0.002917527539834183	0.
0.	0.	0.0029671974753036384	-0.002917193545869186	0.
0.	0.	0.0025520508491477514	-0.002916780812982404	0.
0.	0.	0.002136911295005184	-0.002916289341270805	0.
0.	0.	0.002661976286705553	-0.0029162582974845237	0.
0.	0.	0.003187043585214256	-0.002916225813099084	0.
0.	0.	0.0037121131869116207	-0.002916191888115083	0.
0.	0.	0.004237185088183648	-0.0029161565225323213	0.
0.	0.	0.004219019115944766	-0.002890484786890042	0.
0.	0.	0.004200853150547006	-0.0028647970632317667	0.
0.	0.	0.004182687191989356	-0.0028390933527929845	0.
0.	0.	0.0041645212402732345	-0.002813373656809979	0.
0.	0.	0.00399766394685987	-0.0028607669583488845	0.
0.	0.	0.0038308067069092824	-0.0029081198923828384	0.
0.	0.	0.0036639495204482224	-0.0029554324531604996	0.
0.	0.	0.0034970923875040486	-0.0030027046349343097	0.
0.	0.	0.0034546837792150532	-0.00297183684776107	0.
0.	0.	0.003412275714689848	-0.0029409690494771987	0.
0.	0.	0.0033698681939981472	-0.00291010124008409	0.
0.	0.	0.0033274612172076385	-0.0028792334195817436	0.
0.	0.	0.0033277256301733216	-0.0028817211833003643	0.
0.	0.	0.003327990187667328	-0.0028842088804388235	0.
0.	0.	0.0033282548896896576	-0.0028866965109965235	0.
0.	0.	0.0033285197362405124	-0.002889184074973664	0.
0.	0.	0.003330127288035292	-0.002885569392623666	0.
0.	0.	0.003331734979945924	-0.002881954694042879	0.
0.	0.	0.003333342811972003	-0.002878339979231702	0.
0.	0.	0.0033349507841127185	-0.0028747252481905326	0.
0.	0.	0.0035289991079236666	-0.0029094362888719832	0.
0.	0.	0.0037230799431202904	-0.0029440980577440505	0.
0.	0.	0.003917193270847096	-0.002978710549667264	0.
0.	0.	0.004111339072259329	-0.0030132737595097185	0.
0.	0.	0.005694774476895651	-0.003009587569760859	0.
0.	0.	0.0072782217994737846	-0.003005637210817685	0.
0.	0.	0.008861680983877757	-0.0030014226858207853	0.
0.	0.	0.010445151974341177	-0.002996943998120613	0.
0.0007753918555942844	0.	0.012511220749750909	-0.0020561897170883543	0.
0.0012406269689508548	0.	0.013544383628565018	-0.0015858068239376385	0.
0.0018609404534262824	0.	0.014577631819206016	-0.0011154201029216339	0.
0.002171097195663996	0.	0.01474700538474378	-0.0014798836763347707	0.
0.0024812539379017095	0.	0.014916459166325849	-0.0018442967581526366	0.
0.002636332309020567	0.	0.015085993123779545	-0.0022086592930524473	0.
0.002636332309020567	0.	0.015255607216939289	-0.0025729712256401353	0.
0.0024812539379017095	0.	0.014969575836581437	-0.002591156434071917	0.
0.002326175566782853	0.	0.014683547799480588	-0.0026092965539986604	0.
0.002171097195663996	0.	0.014397523108465237	-0.0026273915829607385	0.
0.0020160188245451393	0.	0.014111501766365707	-0.002645441518503702	0.
0.0018609404534262824	0.	0.013692060136605982	-0.0026276444513612398	0.
0.0017058620823074255	0.	0.01348236578948815	-0.002618745917789511	0.
0.0017058620823074255	0.	0.01327268910215191	-0.002609847384217782	0.
0.0017058620823074255	0.	0.013700329076667867	-0.002586926810022032	0.
0.0017058620823074255	0.	0.014127982001566947	-0.0025638967526319754	0.
0.0017058620823074255	0.	0.014555647860473376	-0.0025407572196313784	0.
0.0017058620823074255	0.	0.014983326637038745	-0.0025175082186388513	0.
0.0017058620823074255	0.	0.014983517795300341	-0.0024684126993063777	0.
0.0017058620823074255	0.	0.014983709753007455	-0.0024192626188791633	0.
0.0017058620823074255	0.	0.01498390251015988	-0.0023700579854212317	0.
0.0017058620823074255	0.	0.014984096066757012	-0.0023207988070043715	0.
0.0017058620823074255	0.	0.014755435263846872	-0.0019146571405806723	0.
0.0017058620823074255	0.	0.01452686562923989	-0.0015085081436845	0.
0.0017058620823074255	0.	0.014298387224568788	-0.0011023518252577615	0.
0.0017058620823074255	0.	0.014070000111498723	-0.0006961881942274303	0.
0.0017058620823074255	0.	0.014322957776011258	-0.0009039316491366468	0.
0.0017058620823074255	0.	0.01457606564121481	-0.0011116049265229376	0.
0.0017058620823074255	0.	0.014829323594725233	-0.0013192079826064207	0.
0.0017058620823074255	0.	0.015082731524202768	-0.0015267407735867057	0.
0.0017058620823074255	0.	0.015037365254148132	-0.0015335093720809773	0.
0.0017058620823074255	0.	0.01499199903968418	-0.0015402764842632319	0.
0.0017058620823074255	0.	0.014946632880818817	-0.00154704211010201	0.
0.0017058620823074255	0.	0.014901266777558934	-0.0015538062495678432	0.
0.0017058620823074255	0.	0.01492819727973517	-0.001941671379637724	0.
0.0017058620823074255	0.	0.014955130432201586	-0.002329410060221152	0.
0.0017058620823074255	0.	0.014982066234746606	-0.002717022143829328	0.
0.0017058620823074255	0.	0.01500900468715967	-0.0031045074827922626	0.
0.0017058620823074255	0.	0.015032335259851554	-0.003135372444337864	0.
0.0017058620823074255	0.	0.015055671710310336	-0.0031662374012079247	0.
0.0017058620823074255	0.	0.015079014038130091	-0.0031971023534022452	0.
0.0017058620823074255	0.	0.015102362242905096	-0.003227967300920428	0.
0.0017058620823074255	0.	0.015183626932229957	-0.0032366019664996706	0.
0.0017058620823074255	0.	0.015264893120085195	-0.003245081824214587	0.
0.0017058620823074255	0.	0.015346160806110487	-0.0032534068701146023	0.
0.0017058620823074255	0.	0.015427429989946112	-0.0032615771003200247	0.
0.0017058620823074255	0.	0.015343484410048555	-0.0032742946592440557	0.
0.0017058620823074255	0.	0.015259538847768657	-0.0032870121128656797	0.
0.0017058620823074255	0.	0.015175593303111079	-0.0032997294611811128	0.
0.0017058620823074255	0.	0.015091647776080888	-0.0033124467041857762	0.
0.0017058620823074255	0.	0.015133438291810073	-0.0032943933932044816	0.
0.0017058620823074255	0.	0.01517522906987627	-0.0032761805663448383	0.
0.0017058620823074255	0.	0.015217020110247255	-0.003257808232350637	0.
0.0017058620823074255	0.	0.015258811412891617	-0.0032392764000421276	0.
0.0017058620823074255	0.	0.01521416051255583	-0.0032404414666529747	0.
0.0017058620823074255	0.	0.015169524357176011	-0.003241543141012908	0.
0.0017058620823074255	0.	0.015124902948696865	-0.003242581422911666	0.
0.0017058620823074255	0.	0.015080296289062288	-0.003243556312150934	0.
0.0017058620823074255	0.	0.015022617910850503	-0.0035820717432678735	0.
0.0017058620823074255	0.	0.014964939729563432	-0.003920586347694581	0.
0.0017058620823074255	0.	0.014907261745235528	-0.004259100124587421	0.
0.0017058620823074255	0.	0.014849583957899823	-0.004597613073103554	0.
0.0017058620823074255	0.	0.014868099249693288	-0.0042921661193346655	0.
0.0017058620823074255	0.	0.014886615278617192	-0.003986718119831383	0.
0.0017058620823074255	0.	0.0149051320446308	-0.0036812690755546173	0.
0.0017058620823074255	0.	0.014923649547694394	-0.0033758189874656805	0.
0.0017058620823074255	0.	0.014999668905704193	-0.0033408094475649514	0.
0.0017058620823074255	0.	0.015075688679151957	-0.003305799607775336	0.
0.0017058620823074255	0.	0.015151708867944468	-0.0032707894681274986	0.
0.0017058620823074255	0.	0.015227729471988296	-0.003235779028653296	0.
0.0017058620823074255	0.	0.015190114764742082	-0.003244755825957205	0.
0.0017058620823074255	0.	0.01515250069784216	-0.003253732247335257	0.
0.0017058620823074255	0.	0.015114887271359055	-0.0032627082927774963	0.
0.0017058620823074255	0.	0.015077274485363697	-0.0032716839622729723	0.
0.0017058620823074255	0.	0.015011802119607492	-0.003213601474712812	0.
0.0017058620823074255	0.	0.014946377712384945	-0.003155518061879037	0.
0.0017058620823074255	0.	0.014881001272970491	-0.0030974337239333253	0.
0.0017058620823074255	0.	0.014815672810635325	-0.003039348461037157	0.
0.0017058620823074255	0.	0.015360744263882673	-0.0029863895254458998	0.
0.0017058620823074255	0.	0.01590583696565908	-0.0029333805425526167	0.
0.0017058620823074255	0.	0.016450950881778593	-0.0028803215203392967	0.
0.0017058620823074255	0.	0.016996085978129627	-0.0028272124667937043	0.
0.0017058620823074255	0.	0.020600829394650907	-0.002988981147843055	0.
0.0017058620823074255	0.	0.024205575508613367	-0.0031506920199682238	0.
0.0017058620823074255	0.	0.027810324291634964	-0.003312345055031941	0.
0.002636332309020567	0.	0.03246917093160829	-0.0029932417532981264	0.
0.0029464890512582802	0.	0.03299696739082751	-0.002752687064592804	0.
0.003256645793495994	0.	0.03348518686821687	-0.002513262114299583	0.
0.003256645793495994	0.	0.033445533165425936	-0.002514420893482751	0.
0.003256645793495994	0.	0.03340630100483519	-0.002515471876561486	0.
0.003256645793495994	0.	0.033367490434456304	-0.0025164150631949082	0.
0.003256645793495994	0.	0.03477243371337494	-0.00215250188682724	0.
0.003256645793495994	0.	0.03617761968659305	-0.0017885741420318715	0.
0.003256645793495994	0.	0.03758304736807715	-0.0014246318447369425	0.
0.0031015674223771376	0.	0.03898871577695975	-0.00106067501084849	0.
0.0029464890512582802	0.	0.04460620304310285	-0.0019522037310341744	0.
0.0029464890512582802	0.	0.0474155051978239	-0.002397675992192818	0.
0.003876959277971421	0.	0.050516180954607526	-0.003463005403508965	0.
0.00449727276244685	0.	0.050807237018441094	-0.0040830561553913515	0.
0.005272664618041134	0.	0.05109834386567227	-0.004703105425592461	0.
0.005737899731397705	0.	0.05138950145411842	-0.005323153211341258	0.
0.006048056473635417	0.	0.05149618398909697	-0.005371196706028208	0.
0.006048056473635417	0.	0.05160292673960375	-0.005419239659392995	0.
0.005737899731397705	0.	0.051709729687303675	-0.005467282071356969	0.
0.005272664618041134	0.	0.05181659281385988	-0.0055153239418418805	0.
0.0048074295046845635	0.	0.0531188943776695	-0.005566136755956545	0.
0.004342194391327992	0.	0.05702632014162946	-0.00571851110554125	0.
0.00449727276244685	0.	0.05783913043171848	-0.006372813974212526	0.
0.00542774298915999	0.	0.059464751398799046	-0.007679923153552141	0.
0.007133605071467416	0.	0.06032054464632837	-0.00844760082887325	0.
0.007598840184823986	0.	0.06036352723226634	-0.008562473470493008	0.
0.0074437618137051294	0.	0.06040650983300989	-0.008677345416235925	0.
0.007133605071467416	0.	0.060449492448556776	-0.008792216665860284	0.
0.006668369958110845	0.	0.06051644894654576	-0.008660873452629479	0.
0.007288683442586272	0.	0.06058340747128018	-0.008529526459762017	0.
0.005892978102516561	0.	0.06071733059944779	-0.008266821141123737	0.
0.005892978102516561	0.	0.06092169433616427	-0.00829535828335147	0.
0.005737899731397705	0.	0.061126060011220125	-0.00832387612550133	0.
0.0055828213602788475	0.	0.06133042762349568	-0.00835237466590775	0.
0.00542774298915999	0.	0.06153479717187205	-0.008380853902906554	0.
0.005272664618041134	0.	0.06113184549648012	-0.008349743672890176	0.
0.005117586246922277	0.	0.06072890072232494	-0.008318633441937376	0.
0.00496250787580342	0.	0.0599230319092071	-0.008256412977220521	0.
0.00496250787580342	0.	0.060361847464659585	-0.00804502282734075	0.
0.0048074295046845635	0.	0.06080066309349045	-0.007833420713505544	0.
0.0048074295046845635	0.	0.06123947879560909	-0.007621606771304584	0.
0.0048074295046845635	0.	0.06167829457092413	-0.007409581136346872	0.
0.0048074295046845635	0.	0.061432842703256156	-0.007213285438928305	0.
0.0048074295046845635	0.	0.061187432846171265	-0.007016734002837373	0.
0.0048074295046845635	0.	0.060942065028821595	-0.006819926979906495	0.
0.0048074295046845635	0.	0.06069673928038218	-0.0066228645220461424	0.
0.0048074295046845635	0.	0.060559082193262004	-0.0066402909110868	0.
0.0048074295046845635	0.	0.060421426011921735	-0.006657716481185457	0.
0.0048074295046845635	0.	0.06028377073671401	-0.006675141232299107	0.
0.0048074295046845635	0.	0.06014611636799226	-0.006692565164384343	0.
0.0048074295046845635	0.	0.06023102650434983	-0.006688408458969478	0.
0.0048074295046845635	0.	0.060315940173765493	-0.0066842456902136	0.
0.0048074295046845635	0.	0.06040085737539051	-0.00668007685819317	0.
0.0048074295046845635	0.	0.06048577810837676	-0.0066759019629842485	0.
0.0048074295046845635	0.	0.06055154567831794	-0.006929260347004762	0.
0.0048074295046845635	0.	0.06061800834922733	-0.007182618647439582	0.
0.0048074295046845635	0.	0.06068516599043922	-0.007435976864224595	0.
0.0048074295046845635	0.	0.060753018469955025	-0.007689334997296084	0.
0.0048074295046845635	0.	0.0607518486006787	-0.007897689688944776	0.
0.0048074295046845635	0.	0.060750678807068755	-0.008106038858011332	0.
0.0048074295046845635	0.	0.060749509089124985	-0.00831438250101508	0.
0.0048074295046845635	0.	0.06074833944684781	-0.008522720614472564	0.
0.0048074295046845635	0.	0.060741353004301724	-0.008505464960806964	0.
0.0048074295046845635	0.	0.06073436687989511	-0.00848820930213052	0.
0.0048074295046845635	0.	0.060727381073634054	-0.008470953638444028	0.
0.0048074295046845635	0.	0.06072039558552463	-0.008453697969747289	0.
0.0048074295046845635	0.	0.06074915943810151	-0.008419821291092354	0.
0.004652351133565706	0.	0.06080668748922535	-0.00835200844838845	0.
0.004652351133565706	0.	0.06083545168775387	-0.008318072288406935	0.
0.004652351133565706	0.	0.060811900258452366	-0.008245624439200778	0.
0.004652351133565706	0.	0.060788350862186806	-0.00817314646578338	0.
0.004652351133565706	0.	0.060764803499092766	-0.008100638374758079	0.
0.004652351133565706	0.	0.06074125816930542	-0.008028100172729808	0.
0.004652351133565706	0.	0.06075354882431043	-0.008043909646472372	0.
0.004652351133565706	0.	0.06076584044651489	-0.008059713545826328	0.
0.004652351133565706	0.	0.060778133035885556	-0.008075511870524469	0.
0.004652351133565706	0.	0.060790426592390014	-0.008091304620301179	0.
0.004652351133565706	0.	0.06089945422062603	-0.00808116677055833	0.
0.004652351133565706	0.	0.061008511961984334	-0.008071026316668735	0.
0.004652351133565706	0.	0.06111759980717934	-0.00806088325871164	0.
0.004652351133565706	0.	0.061226717746928914	-0.008050737596767287	0.
0.004652351133565706	0.	0.06165949266624541	-0.008263779758385456	0.
0.004652351133565706	0.	0.06209338915410151	-0.008476646359464992	0.
0.004652351133565706	0.	0.0625284058364774	-0.008689337286910256	0.
0.004652351133565706	0.	0.06296454133805933	-0.008901852427621825	0.
0.004652351133565706	0.	0.06312803033956549	-0.008844205012913468	0.
0.004652351133565706	0.	0.0632915199795922	-0.008786554423640607	0.
0.004652351133565706	0.	0.06345501025784439	-0.008728900660357171	0.
0.004652351133565706	0.	0.0636185011740284	-0.008671243723616892	0.
0.004652351133565706	0.	0.06358719273334597	-0.008688105686876814	0.
0.004652351133565706	0.	0.06355588688853317	-0.008704962105148366	0.
0.004652351133565706	0.	0.0635245836398184	-0.008721812978148407	0.
0.004652351133565706	0.	0.06349328298743169	-0.008738658305594596	0.
0.004652351133565706	0.	0.06351620955872089	-0.008749515760445074	0.
0.004652351133565706	0.	0.0635391402283678	-0.008760373176581869	0.
0.004652351133565706	0.	0.06356207499610678	-0.008771230554003386	0.
0.004652351133565706	0.	0.06358501386167209	-0.008782087892708831	0.
0.004652351133565706	0.	0.06359423741598336	-0.00873201153656957	0.
0.004652351133565706	0.	0.06360346596100759	-0.008681868800824085	0.
0.004652351133565706	0.	0.0636126994966147	-0.008631659695545035	0.
0.004652351133565706	0.	0.06362193802267559	-0.008581384230816235	0.
0.004652351133565706	0.	0.06355671632271956	-0.008580030244680095	0.
0.004652351133565706	0.	0.06349149820711533	-0.008578674692975331	0.
0.004652351133565706	0.	0.06342628367652157	-0.008577317575708315	0.
0.004652351133565706	0.	0.06336107273159833	-0.00857595889288482	0.
0.004652351133565706	0.	0.06441633932605312	-0.008592783268287165	0.
0.004652351133565706	0.	0.06547164437798943	-0.008609597033051856	0.
0.004652351133565706	0.	0.06652698777324823	-0.008626400186638506	0.
0.004652351133565706	0.	0.0675823693981186	-0.008643192728508118	0.
0.004652351133565706	0.	0.06899344000025692	-0.008927994636287755	0.
0.004652351133565706	0.	0.07040475006524329	-0.009212793390566715	0.
0.004652351133565706	0.	0.0718162986471431	-0.009497588988624931	0.
0.004652351133565706	0.	0.07322808480483718	-0.009782381427739158	0.
0.008994545524893698	0.	0.07271834549501344	-0.010461538578735245	0.
0.008839467153774842	0.	0.0724640055924868	-0.010800684144906543	0.
0.010390250864963412	0.	0.07221001919343523	-0.011139540642089642	0.
0.008529310411537127	0.	0.07073623842034654	-0.010554352098052932	0.
0.007753918555942842	0.	0.07024520417402813	-0.01035928922554438	0.
0.006978526700348558	0.	0.07395644733419054	-0.011901427409244266	0.
0.006668369958110845	0.	0.07766769200957951	-0.013441296385191986	0.
0.006668369958110845	0.	0.07926264510305422	-0.013554818469796835	0.
0.007288683442586272	0.	0.08085765586614958	-0.013668092700073766	0.
0.00837423204041827	0.	0.08404784938297091	-0.013893897256180265	0.
0.01147579946279541	0.	0.08451551614687129	-0.014420788266142804	0.
0.012716426431746263	0.	0.08545351443844212	-0.015473829961389459	0.
0.012561348060627406	0.	0.08592384366434638	-0.01599997985440378	0.
0.011941034576151978	0.	0.08596636732983767	-0.015805826868026212	0.
0.011010564349438838	0.	0.08600952760093351	-0.01561163661253921	0.
0.009614859009369127	0.	0.0860977576552453	-0.015223144382430852	0.
0.009304702267131412	0.	0.08668907621545223	-0.015318857820115475	0.
0.009304702267131412	0.	0.08728039535131989	-0.015414555372164745	0.
0.009149623896012555	0.	0.08787171506190894	-0.015510237033945532	0.
0.009304702267131412	0.	0.08846303534628293	-0.015605902800824705	0.
0.00992501575160684	0.	0.08960445146581204	-0.016409960252482137	0.
0.01085548597831998	0.	0.09074589977504996	-0.017213918650921714	0.
0.012251191318389691	0.	0.09188738017304406	-0.018017777752856224	0.
0.015352758740766827	0.	0.09302889255926064	-0.01882153731423089	0.
0.014887523627410257	0.	0.09280235353311499	-0.018758944361312944	0.
0.015197680369647972	0.	0.09257582221671022	-0.01869627475889056	0.
0.014887523627410257	0.	0.09234929861484241	-0.018633528521648218	0.
0.015352758740766827	0.	0.09212278273231111	-0.018570705664284346	0.
0.013646896658459404	0.	0.09235960719645675	-0.019247277734427647	0.
0.010545329236082267	0.	0.09283370601422217	-0.02059763108851329	0.
0.010080094122725699	0.	0.09307098017271116	-0.021271408522003904	0.
0.009304702267131412	0.	0.0930885620559169	-0.021309840435768536	0.
0.008994545524893698	0.	0.09309442271838507	-0.021322612064363332	0.
0.008684388782655985	0.	0.09246404514320027	-0.020752655752869137	0.
0.008529310411537127	0.	0.09214885645099417	-0.020467641410802786	0.
0.008529310411537127	0.	0.09183366782245266	-0.020182602972592372	0.
0.00837423204041827	0.	0.09205825610945	-0.019881717797751008	0.
0.00837423204041827	0.	0.09217061279781157	-0.019731045768295714	0.
0.00837423204041827	0.	0.09228301116559273	-0.019580220871489154	0.
0.00837423204041827	0.	0.09211349484028376	-0.019510330687718416	0.
0.00837423204041827	0.	0.091943987618281	-0.019440438981129328	0.
0.008684388782655985	0.	0.09160500050115858	-0.019300651000797704	0.
0.008684388782655985	0.	0.09181010049378806	-0.01910785468054128	0.
0.008684388782655985	0.	0.09201521262986227	-0.018915044882858396	0.
0.008684388782655985	0.	0.09222033690253889	-0.018722221615693414	0.
0.008684388782655985	0.	0.09242547330498124	-0.018529384886985113	0.
0.008684388782655985	0.	0.09243064550375521	-0.018481828266455738	0.
0.008684388782655985	0.	0.09243581775317623	-0.018434271338827045	0.
0.008684388782655985	0.	0.0924409900532435	-0.01838671410414304	0.
0.008684388782655985	0.	0.09244616240395577	-0.018339156562449117	0.
0.008684388782655985	0.	0.09245479709724877	-0.018284025637203296	0.
0.008684388782655985	0.	0.09246343191046519	-0.018228894258323903	0.
0.008684388782655985	0.	0.09247206684360242	-0.018173762425887596	0.
0.008684388782655985	0.	0.09248070189665798	-0.01811863013997043	0.
0.008684388782655985	0.	0.09291246198677688	-0.018123534881493802	0.
0.008684388782655985	0.	0.09334437341442003	-0.018128439588818546	0.
0.008529310411537127	0.	0.09377643600030713	-0.018133344261943664	0.
0.008529310411537127	0.	0.09420864956537695	-0.018138248900868962	0.
0.008529310411537127	0.	0.09378674742843274	-0.018128638087021046	0.
0.008529310411537127	0.	0.09336497666766926	-0.01811902190974176	0.
0.008529310411537127	0.	0.09294333743518249	-0.018109400369189208	0.
0.008529310411537127	0.	0.09252182988325545	-0.018099773465521277	0.
0.008529310411537127	0.	0.0925811502852002	-0.018095275214776028	0.
0.008529310411537127	0.	0.0926404711706168	-0.018090758340689333	0.
0.008529310411537127	0.	0.09269979253942742	-0.018086222843517453	0.
0.008529310411537127	0.	0.09275911439155242	-0.018081668723519236	0.
0.008529310411537127	0.	0.09321709400140608	-0.018185919488059057	0.
0.008529310411537127	0.	0.09367507383606025	-0.018290119706460543	0.
0.008529310411537127	0.	0.09413305389523202	-0.018394269362626316	0.
0.008529310411537127	0.	0.09459103417864011	-0.018498368440461176	0.
0.008529310411537127	0.	0.09432048908692178	-0.01847957407002377	0.
0.008529310411537127	0.	0.09404994666377237	-0.018460723296228634	0.
0.008529310411537127	0.	0.09377940691117283	-0.018441816122325472	0.
0.008529310411537127	0.	0.0935088698311058	-0.01842285255157374	0.
0.008529310411537127	0.	0.09347629202535813	-0.018403972467630727	0.
0.008529310411537127	0.	0.09344371541778887	-0.018385091859528184	0.
0.008529310411537127	0.	0.0934111400085042	-0.018366210727295575	0.
0.008529310411537127	0.	0.09337856579761131	-0.018347329070963765	0.
0.008529310411537127	0.	0.09338772216996721	-0.01829406870911741	0.
0.008529310411537127	0.	0.09339688290180677	-0.018240808339734675	0.
0.008529310411537127	0.	0.09340604799302075	-0.01818754796281676	0.
0.008529310411537127	0.	0.0934152174434987	-0.018134287578364657	0.
0.008529310411537127	0.	0.09344588188799316	-0.018135295797787946	0.
0.008529310411537127	0.	0.09347655255994052	-0.018136302824106713	0.
0.008529310411537127	0.	0.09350722945881731	-0.018137308657317372	0.
0.008529310411537127	0.	0.0935379125840999	-0.018138313297416143	0.
0.008529310411537127	0.	0.09323292203114293	-0.017801647061821604	0.
0.008529310411537127	0.	0.09292807709627914	-0.01746497911645658	0.
0.008529310411537127	0.	0.09262337790139163	-0.017128309463078625	0.
0.008529310411537127	0.	0.09231882456844279	-0.01679163810344192	0.
0.008529310411537127	0.	0.0922548823452057	-0.017203583052244207	0.
0.008529310411537127	0.	0.09219100065505041	-0.017615527996016137	0.
0.008529310411537127	0.	0.09212717950859846	-0.01802747293474994	0.
0.008529310411537127	0.	0.09206341891646463	-0.018439417868440448	0.
0.008529310411537127	0.	0.09203804458724806	-0.01848851911116736	0.
0.008529310411537127	0.	0.09201269696291937	-0.018537620211304215	0.
0.008529310411537127	0.	0.09198737604533858	-0.018586721168829916	0.
0.008529310411537127	0.	0.09196208183636342	-0.01863582198372315	0.
0.008529310411537127	0.	0.09424646608568557	-0.01899529992356641	0.
0.008529310411537127	0.	0.09653085213862438	-0.01935477096801655	0.
0.008529310411537127	0.	0.09881523998393091	-0.01971423510948761	0.
0.008529310411537127	0.	0.10109962961044945	-0.020073692340383285	0.
0.008529310411537127	0.	0.10118598963401848	-0.020077334104545184	0.
0.008529310411537127	0.	0.10127235254426051	-0.020080965398332665	0.
0.012561348060627406	0.	0.10135871834049581	-0.02008458622162905	0.
0.015042601998529114	0.	0.10144508702204671	-0.020088196574318252	0.
0.01752385593643082	0.	0.10130816126920372	-0.02054317716301245	0.
0.0158179938541234	0.	0.10166165558960855	-0.020409000180454776	0.
0.014422288514053687	0.	0.10245977694704976	-0.019837490910890432	0.
0.014267210142934831	0.	0.10285884607552033	-0.0195517186571935	0.
0.014267210142934831	0.	0.10560122919516086	-0.020663324434545778	0.
0.014422288514053687	0.	0.10834362756097049	-0.021771264716541717	0.
0.026828558203562232	0.	0.11320428565433249	-0.024146173066769003	0.
0.019074639647619393	0.	0.11258054193156099	-0.024316170779136042	0.
0.020005109874332537	0.	0.111957239153108	-0.024486092001942673	0.
0.020625423358807963	0.	0.11133437806089806	-0.024655936695212242	0.
0.02078050172992682	0.	0.11099526007101984	-0.024226043179936187	0.
0.020315266616570248	0.	0.11065631016492379	-0.023795686720902265	0.
0.015352758740766827	0.	0.11455896063711113	-0.02521817066364257	0.
0.013801975029578261	0.	0.11608576475659257	-0.02597918729452272	0.
0.013801975029578261	0.	0.11646074364250272	-0.02646589862681975	0.
0.01643830733859883	0.	0.11721113699076922	-0.02743905664268966	0.
0.02124573684328339	0.	0.11747908515935925	-0.027949377522121812	0.
0.02124573684328339	0.	0.11737162085230066	-0.02797325095032787	0.
0.02078050172992682	0.	0.1171566973228683	-0.028020994708643727	0.
0.019850031503213676	0.	0.11719145197709678	-0.028110472798249953	0.
0.01860940453426282	0.	0.1172262174199715	-0.02819993620737917	0.
0.018454326163143964	0.	0.11726099365048503	-0.028289384931976275	0.
0.017058620823074255	0.	0.11729578066762895	-0.028378818967985355	0.
0.01674846408083654	0.	0.1194313131368089	-0.029266783589646243	0.
0.016593385709717683	0.	0.12156684841905606	-0.030154733063702546	0.
0.02465746100789824	0.	0.1283088207578674	-0.0311597934882763	0.
0.025587931234611384	0.	0.12913245274864196	-0.030900693337768043	0.
0.026208244719086806	0.	0.13008359136081715	-0.031201471971346262	0.
0.02465746100789824	0.	0.1319861887352279	-0.0318023597873915	0.
0.020625423358807963	0.	0.13279860293219317	-0.0322165412553661	0.
0.018454326163143964	0.	0.1326595594445482	-0.03233044615584669	0.
0.01674846408083654	0.	0.13238147408999734	-0.03255775231791314	0.
0.01643830733859883	0.	0.13163501042621503	-0.03267944404876546	0.
0.01643830733859883	0.	0.13088856740229093	-0.03280092525125066	0.
0.01628322896747997	0.	0.13014214505912158	-0.032922195846031295	0.
0.016128150596361114	0.	0.12939574343771057	-0.03304325575386787	0.
0.015973072225242257	0.	0.1294027651197795	-0.03318650490193949	0.
0.015973072225242257	0.	0.12940978696180064	-0.03332975391967677	0.
0.015973072225242257	0.	0.12941680896377214	-0.03347300280702198	0.
0.0158179938541234	0.	0.1294238311256908	-0.03361625156391718	0.
0.0158179938541234	0.	0.12931062574179716	-0.033774779174744564	0.
0.0158179938541234	0.	0.12919742050267688	-0.03393330417776116	0.
0.0158179938541234	0.	0.12908421540837428	-0.03409182657168248	0.
0.0158179938541234	0.	0.12897101045893258	-0.034250346355224066	0.
0.0158179938541234	0.	0.12903832346268335	-0.034483713640788484	0.
0.0158179938541234	0.	0.12910563684970905	-0.03471708014938882	0.
0.0158179938541234	0.	0.12917295061994077	-0.034950445880461194	0.
0.0158179938541234	0.	0.12924026477331108	-0.03518381083344153	0.
0.0158179938541234	0.	0.12926573009425052	-0.03521626620326317	0.
0.0158179938541234	0.	0.1292911955772794	-0.03524872154067262	0.
0.0158179938541234	0.	0.12931666122238716	-0.03528117684566688	0.
0.0158179938541234	0.	0.12934212702956188	-0.03531363211824317	0.
0.0158179938541234	0.	0.12923361217960957	-0.03518935578226248	0.
0.0158179938541234	0.	0.12912509869860916	-0.03506506996312285	0.
0.0158179938541234	0.	0.12901658658695708	-0.03494077466448732	0.
0.0158179938541234	0.	0.1289080758450477	-0.03481646989001856	0.
0.0158179938541234	0.	0.1286843336841311	-0.03484187075091545	0.
0.0158179938541234	0.	0.1284605986918281	-0.034867270080719305	0.
0.0158179938541234	0.	0.12823687087240374	-0.03489266787930887	0.
0.0158179938541234	0.	0.1280131502301259	-0.03491806414656328	0.
0.0158179938541234	0.	0.12794895574280174	-0.03492484861243417	0.
0.0158179938541234	0.	0.12788476593314205	-0.03493163307806114	0.
0.0158179938541234	0.	0.12782058080194486	-0.0349384175434442	0.
0.0158179938541234	0.	0.1277564003500095	-0.03494520200858295	0.
0.0158179938541234	0.	0.12776518251446412	-0.03501400139178518	0.
0.0158179938541234	0.	0.12777396488234855	-0.03508279636524947	0.
0.0158179938541234	0.	0.12778274745365856	-0.03515158692803282	0.
0.0158179938541234	0.	0.12779153022838904	-0.035220373079192055	0.
0.0158179938541234	0.	0.12774713592060033	-0.03525181507822753	0.
0.0158179938541234	0.	0.1277031077786633	-0.03528325451415616	0.
0.0158179938541234	0.	0.12765944584546918	-0.03531469138672728	0.
0.0158179938541234	0.	0.1276161501635554	-0.035346125695689984	0.
0.0158179938541234	0.	0.12762652716471762	-0.03534899433351768	0.
0.0158179938541234	0.	0.1276369043490842	-0.03535186296526052	0.
0.0158179938541234	0.	0.12764728171665152	-0.035354731590918516	0.
0.0158179938541234	0.	0.12765765926741324	-0.035357600210491655	0.
0.0158179938541234	0.	0.12836906227269057	-0.03503525795197246	0.
0.0158179938541234	0.	0.12908055969832652	-0.034712915267931084	0.
0.0158179938541234	0.	0.1297921513659337	-0.03439057215879321	0.
0.0158179938541234	0.	0.13050383709755192	-0.03406822862498476	0.
0.0158179938541234	0.	0.1305542228653915	-0.03407394726009287	0.
0.0158179938541234	0.	0.13060460930528384	-0.03407966581287686	0.
0.0158179938541234	0.	0.1306549964171389	-0.03408538428333553	0.
0.0158179938541234	0.	0.13070538420086736	-0.034091102671467303	0.
0.0158179938541234	0.	0.13080080539434136	-0.03406102767168846	0.
0.0158179938541234	0.	0.13089622978978127	-0.03403095165140746	0.
0.0158179938541234	0.	0.1309916573863769	-0.03400087461072066	0.
0.0158179938541234	0.	0.1310870881833184	-0.033970796549722446	0.
0.0158179938541234	0.	0.13100409584293568	-0.03423539255698438	0.
0.0158179938541234	0.	0.13092111669931963	-0.034499952172821216	0.
0.0158179938541234	0.	0.13083815075537458	-0.034764475367309845	0.
0.0158179938541234	0.	0.13075519801400642	-0.035028962110498094	0.
0.0158179938541234	0.	0.13035666373325458	-0.03493033523159613	0.
0.0158179938541234	0.	0.1299581985178164	-0.03483169551371218	0.
0.0158179938541234	0.	0.12955980244078347	-0.03473304296078207	0.
0.0158179938541234	0.	0.12916147557533655	-0.034634377576740864	0.
0.0158179938541234	0.	0.1293416776032265	-0.034633909023752234	0.
0.0158179938541234	0.	0.12952187978810725	-0.034633440466799885	0.
0.0158179938541234	0.	0.12970208212990436	-0.034632971905884616	0.
0.0158179938541234	0.	0.1298822846285429	-0.034632503341005635	0.
0.0158179938541234	0.	0.1307273886710351	-0.03462310979749106	0.
0.0158179938541234	0.	0.1315725071969024	-0.03461364490886021	0.
0.0158179938541234	0.	0.13241764017371743	-0.034604108677211344	0.
0.0158179938541234	0.	0.13326278756914886	-0.03459450110465902	0.
0.0158179938541234	0.	0.13451523738455468	-0.034949598964946794	0.
0.0158179938541234	0.	0.13576771114698194	-0.03530442044397158	0.
0.020625423358807963	0.	0.13827273019670855	-0.03601323303771593	0.
0.02651840146132452	0.	0.13849924151945034	-0.03545081755768902	0.
0.026828558203562232	0.	0.13872575300062318	-0.03488824207952192	0.
0.02403714752342281	0.	0.13879074542276532	-0.035800509670700094	0.
0.021555893585521103	0.	0.1388557639351242	-0.03671243644930419	0.
0.020625423358807963	0.	0.1427691519054938	-0.03734505703235114	0.
0.020935580101045678	0.	0.1447260853595155	-0.03766113168146594	0.
0.02527777449237367	0.	0.14709273081274865	-0.04062977517598868	0.
0.02930981214146395	0.	0.14750228426946055	-0.04328209980641624	0.
0.032411379563841075	0.	0.14771957090938037	-0.04395640725490491	0.
0.028689498656988516	0.	0.14793695037888588	-0.04463043684756118	0.
0.02930981214146395	0.	0.14781874898088404	-0.04380156872277492	0.
0.029464890512582803	0.	0.14770054779891814	-0.04297265737843056	0.
0.02310667729670967	0.	0.14746414608336056	-0.04131470547950331	0.
0.02217620706999653	0.	0.15096708169208023	-0.043924374147290654	0.
0.023261755667828527	0.	0.1544703777803977	-0.04653404249244418	0.
0.024502382636779382	0.	0.1559395996871722	-0.04679773863492303	0.
0.030705517481533655	0.	0.15740883363938202	-0.04706136016844181	0.
0.029930125625939375	0.	0.1588780795912129	-0.04732490703106426	0.
0.03303169304831651	0.	0.1603553695160773	-0.04728868700844999	0.
0.03365200653279194	0.	0.16036340173891447	-0.04698883629045932	0.
0.03365200653279194	0.	0.16037143416559063	-0.046688827156453616	0.
0.028534420285869663	0.	0.15942238287701213	-0.04638088968298057	0.
0.027759028430275376	0.	0.15894384761409894	-0.04637699095889137	0.
0.027759028430275376	0.	0.1584653168229832	-0.046373083109880794	0.
0.026208244719086806	0.	0.1586034865437477	-0.04637741513577668	0.
0.026208244719086806	0.	0.15874165627919254	-0.046381747154358194	0.
0.02527777449237367	0.	0.15887982602931264	-0.04638607916562614	0.
0.02465746100789824	0.	0.1584443431216538	-0.045702214092652085	0.
0.02465746100789824	0.	0.15815752543715772	-0.04535810498391862	0.
0.02465746100789824	0.	0.15787071352619567	-0.04501398883849641	0.
0.02465746100789824	0.	0.15787071352619567	-0.044925596652938264	0.
0.024502382636779382	0.	0.15787071352619567	-0.04483720432504473	0.
0.024502382636779382	0.	0.15787071352619567	-0.04474881185485543	0.
0.024502382636779382	0.	0.15787071352619567	-0.04466041924240999	0.
0.024502382636779382	0.	0.15779860258001802	-0.04464917454182798	0.
0.024502382636779382	0.	0.15772649201940941	-0.04463792956586793	0.
0.024502382636779382	0.	0.15765438184444114	-0.0446266843145404	0.
0.024502382636779382	0.	0.15758227205518582	-0.04461543878785474	0.
0.024502382636779382	0.	0.1578014638162661	-0.04461698757105272	0.
0.024502382636779382	0.	0.1580206575032764	-0.044618536351300676	0.
0.024502382636779382	0.	0.1582398531151232	-0.04462008512859878	0.
0.024502382636779382	0.	0.15845905065071417	-0.044621633902945455	0.
0.024502382636779382	0.	0.15837703369865122	-0.0447341870986111	0.
0.024502382636779382	0.	0.15829501704069435	-0.04484673945597312	0.
0.024347304265660525	0.	0.15821300067690738	-0.04495929097473524	0.
0.024347304265660525	0.	0.15813098460735295	-0.045071841654600986	0.
0.024347304265660525	0.	0.15816010264555164	-0.04508486457331737	0.
0.024347304265660525	0.	0.15818922235941119	-0.045097887414066784	0.
0.024347304265660525	0.	0.15821834374880642	-0.045110910176846646	0.
0.024347304265660525	0.	0.1582474668136102	-0.045123932861653185	0.
0.024347304265660525	0.	0.15827497043277242	-0.04514280310505705	0.
0.024347304265660525	0.	0.15830247655352211	-0.045161673109561935	0.
0.024347304265660525	0.	0.1583299851756802	-0.04518054287515409	0.
0.024347304265660525	0.	0.1583574962990679	-0.0451994124018194	0.
0.024347304265660525	0.	0.157956963279728	-0.04510437051131763	0.
0.024347304265660525	0.	0.15755643027657015	-0.04500932436785449	0.
0.024347304265660525	0.	0.15715589728961094	-0.04491427397269891	0.
0.024347304265660525	0.	0.15675536431886758	-0.044819219327120824	0.
0.024347304265660525	0.	0.15675534420473522	-0.044662254333509795	0.
0.024347304265660525	0.	0.15675532416887702	-0.044505288019970245	0.
0.024347304265660525	0.	0.156755304211292	-0.04434832038715188	0.
0.024347304265660525	0.	0.15675528433198174	-0.0441913514357054	0.
0.024347304265660525	0.	0.15674625355195135	-0.04419784186903451	0.
0.024347304265660525	0.	0.15673722398706041	-0.04420432713090242	0.
0.024347304265660525	0.	0.15672819563733809	-0.04421080722120437	0.
0.024347304265660525	0.	0.15671916850281212	-0.04421728213983426	0.
0.024347304265660525	0.	0.1565141427616566	-0.044226273458920766	0.
0.024347304265660525	0.	0.15630911822640883	-0.04423525178913201	0.
0.024347304265660525	0.	0.15610409489771088	-0.04424421713010243	0.
0.024347304265660525	0.	0.15589907277620388	-0.04425316948146585	0.
0.024347304265660525	0.	0.15588413872175577	-0.04425316948146585	0.
0.024347304265660525	0.	0.15586920472196347	-0.04425316948146585	0.
0.024347304265660525	0.	0.15585427077682984	-0.04425316948146585	0.
0.024347304265660525	0.	0.15583933688635732	-0.04425316948146585	0.
0.024347304265660525	0.	0.15604829515796942	-0.04424926644112065	0.
0.024347304265660525	0.	0.1562572539602822	-0.04424536337751542	0.
0.024347304265660525	0.	0.15646621329300706	-0.04424146029065037	0.
0.024347304265660525	0.	0.15667517315585786	-0.04423755718052628	0.
0.024347304265660525	0.	0.15672760001263855	-0.044223307368186235	0.
0.024347304265660525	0.	0.1567800270812462	-0.044209049041221665	0.
0.024347304265660525	0.	0.15683245436165164	-0.04419478220001345	0.
0.024347304265660525	0.	0.15688488185382646	-0.0441805068449429	0.
0.024347304265660525	0.	0.15685668777347667	-0.04420404945251955	0.
0.024347304265660525	0.	0.1568284939619854	-0.04422759206009202	0.
0.024347304265660525	0.	0.1568003004193717	-0.044251134667660695	0.
0.024347304265660525	0.	0.15677210714565692	-0.044274677275225396	0.
0.024347304265660525	0.	0.1567617683541236	-0.04427520271364007	0.
0.024347304265660525	0.	0.15675142987814117	-0.04427572815098492	0.
0.024347304265660525	0.	0.15673075387286153	-0.04427677902246255	0.
0.024347304265660525	0.	0.1583422319521426	-0.04467384354910136	0.
0.024347304265660525	0.	0.1599537128276622	-0.0450708447444021	0.
0.024347304265660525	0.	0.16156519648778228	-0.04546778252934351	0.
0.024347304265660525	0.	0.16317668292092885	-0.04586465682478647	0.
0.036753573955169073	0.	0.16644448881286386	-0.0501475691748458	0.
0.036288338841812505	0.	0.16628791058408574	-0.05015549312470519	0.
0.036288338841812505	0.	0.16613134654970543	-0.050163407854219334	0.
0.03706373069740679	0.	0.1659747967154404	-0.05017131336315784	0.
0.029930125625939375	0.	0.16498708764792577	-0.05018553175790608	0.
0.026828558203562232	0.	0.16471003000734435	-0.05018763908638765	0.
0.02651840146132452	0.	0.17012785994707755	-0.05187769426788513	0.
0.026983636574681096	0.	0.17283700322748302	-0.0527221574241221	0.
0.027759028430275376	0.	0.17554629731183877	-0.05356624294754457	0.
0.04466257088223077	0.	0.17647615103946904	-0.054198109858591	0.
0.036133260470693644	0.	0.17697363871900412	-0.054296461090444566	0.
0.036133260470693644	0.	0.17716119386654267	-0.054184277650388704	0.
0.03706373069740679	0.	0.17734876846912004	-0.054072074060659524	0.
0.030860595852652512	0.	0.17757801501691906	-0.05416812968327823	0.
0.02930981214146395	0.	0.17759884126665937	-0.054272267611121944	0.
0.02713871494579995	0.	0.17761966751640026	-0.05437640437206404	0.
0.027759028430275376	0.	0.17858221981516081	-0.05570769123349571	0.
0.027759028430275376	0.	0.1795447805201332	-0.05703832239993409	0.
0.02713871494579995	0.	0.18050734961075576	-0.05836829509166748	0.
0.0373738874396445	0.	0.18632685874012184	-0.06174978909039725	0.
0.0373738874396445	0.	0.18580343083098605	-0.0610765808831822	0.
0.03024028236817709	0.	0.18448268195557763	-0.058968630375022146	0.
0.028689498656988516	0.	0.18439138588946194	-0.05871470627273316	0.
0.028689498656988516	0.	0.1860435389630609	-0.0590358485423863	0.
0.02930981214146395	0.	0.18769587348540911	-0.0593562228419792	0.
0.02930981214146395	0.	0.18934838870025944	-0.05967582838655485	0.
0.02930981214146395	0.	0.19100108385547765	-0.05999466439197478	0.
0.02899965539922623	0.	0.19162353868621454	-0.060594345401902026	0.
0.03210122282160336	0.	0.19224599434563786	-0.06119346521582711	0.
0.03520279024398051	0.	0.19349090814535688	-0.06239001695351986	0.
0.030705517481533655	0.	0.19304156150149265	-0.06324351004695716	0.
0.02930981214146395	0.	0.19221304783011753	-0.06325051231997506	0.
0.027759028430275376	0.	0.19179901422658657	-0.06325401315842127	0.
0.027293793316918807	0.	0.19189810040014746	-0.06318645038901705	0.
0.027293793316918807	0.	0.19241123797040124	-0.06311538182578456	0.
0.027293793316918807	0.	0.19292454214687219	-0.06304430810963216	0.
0.02713871494579995	0.	0.19343801271458583	-0.0629732292417322	0.
0.02713871494579995	0.	0.19369114810655336	-0.06301113790108989	0.
0.02713871494579995	0.	0.1939442843298672	-0.06304900931984896	0.
0.02713871494579995	0.	0.19419742138399942	-0.06308684349349254	0.
0.02713871494579995	0.	0.1944505592684221	-0.06312464041750979	0.
0.02713871494579995	0.	0.19433831551960767	-0.0631710098927968	0.
0.02713871494579995	0.	0.19422607431684796	-0.06321737322270479	0.
0.02713871494579995	0.	0.19411383566086016	-0.06326373040632025	0.
0.02713871494579995	0.	0.19400159955236188	-0.06331008144273044	0.
0.02713871494579995	0.	0.19380002854835382	-0.06329274719708688	0.
0.02713871494579995	0.	0.19359863017548723	-0.0632754125462184	0.
0.02713871494579995	0.	0.19339740452116258	-0.06325807749014725	0.
0.02713871494579995	0.	0.1931963516727641	-0.06324074202889597	0.
0.02713871494579995	0.	0.19309182968760724	-0.06321744052917015	0.
0.026983636574681096	0.	0.19288286871692173	-0.06317083425908322	0.
0.026983636574681096	0.	0.19277842974593343	-0.06314752948888558	0.
0.026983636574681096	0.	0.19285309300610973	-0.06318466854128724	0.
0.026983636574681096	0.	0.19292775951780405	-0.06322180748596966	0.
0.026983636574681096	0.	0.193002429280406	-0.06325894632291992	0.
0.026983636574681096	0.	0.19307710229330538	-0.06329608505212468	0.
0.026983636574681096	0.	0.19317335440706693	-0.06327761974650142	0.
0.026983636574681096	0.	0.1932696265869062	-0.06325915381957482	0.
0.026983636574681096	0.	0.19336591882796608	-0.06324068727138153	0.
0.026983636574681096	0.	0.19346223112539238	-0.06322222010195856	0.
0.026983636574681096	0.	0.19348250086733895	-0.06324182313792877	0.
0.026983636574681096	0.	0.19350277084491851	-0.0632614261277654	0.
0.026983636574681096	0.	0.1935230410581179	-0.06328102907146566	0.
0.026983636574681096	0.	0.19354331150692555	-0.06330063196902636	0.
0.026983636574681096	0.	0.1933208315528386	-0.06325915751059046	0.
0.026983636574681096	0.	0.1930983515988319	-0.06321766156696287	0.
0.026983636574681096	0.	0.19287587164490444	-0.06317614414099808	0.
0.026983636574681096	0.	0.1926533916910558	-0.06313460523555292	0.
0.026983636574681096	0.	0.19288928498324445	-0.06323066058952297	0.
0.026983636574681096	0.	0.19312518165975323	-0.06332666088691301	0.
0.026983636574681096	0.	0.19336108171857586	-0.06342260611079359	0.
0.026983636574681096	0.	0.19359698515770643	-0.06351849624423721	0.
0.026983636574681096	0.	0.19368220145119444	-0.06337153317031625	0.
0.026983636574681096	0.	0.19376741812039683	-0.0632245691668567	0.
0.026983636574681096	0.	0.1938526351652319	-0.06307760423429602	0.
0.026983636574681096	0.	0.19393785258562027	-0.06293063837307086	0.
0.026983636574681096	0.	0.19382544553779024	-0.06300653670307119	0.
0.026983636574681096	0.	0.19371303849476074	-0.06308243191192171	0.
0.026983636574681096	0.	0.19360063145653322	-0.06315832399886422	0.
0.026983636574681096	0.	0.19348822442310973	-0.06323421296313989	0.
0.026983636574681096	0.	0.19383496349952758	-0.06298616677375792	0.
0.026983636574681096	0.	0.19418186436543305	-0.06273805398463264	0.
0.026983636574681096	0.	0.19452892687987108	-0.06248987464864095	0.
0.026983636574681096	0.	0.19487615090198512	-0.06224162881861852	0.
0.026983636574681096	0.	0.19489698355200014	-0.06227106649663355	0.
0.026983636574681096	0.	0.19491781621746557	-0.06230050227982847	0.
0.026983636574681096	0.	0.19493864889838125	-0.06232993616802526	0.
0.026983636574681096	0.	0.19495948159474655	-0.062359368161045536	0.
0.026983636574681096	0.	0.19481696182655817	-0.06235801889124828	0.
0.026983636574681096	0.	0.194674517943185	-0.06235662835819992	0.
0.026983636574681096	0.	0.19453214997177387	-0.06235519656208404	0.
0.026983636574681096	0.	0.19438985793947042	-0.0623537235030894	0.
0.026983636574681096	0.	0.19425611102530937	-0.06236129248994876	0.
0.026983636574681096	0.	0.1941223928049331	-0.06236871316288175	0.
0.026983636574681096	0.	0.19398870328797974	-0.06237598551836728	0.
0.026983636574681096	0.	0.19385504248409322	-0.06238310955295356	0.
0.026983636574681096	0.	0.19386194598008494	-0.062366609114312084	0.
0.026983636574681096	0.	0.19386884960990766	-0.06235010865740789	0.
0.026983636574681096	0.	0.19387575337355958	-0.062333608182242164	0.
0.026983636574681096	0.	0.19388265727103868	-0.06231710768881631	0.
0.026983636574681096	0.	0.19405733085521157	-0.062281194743196704	0.
0.026983636574681096	0.	0.19423200453462175	-0.062245279999558124	0.
0.026983636574681096	0.	0.19440667830922762	-0.06220936345810684	0.
0.026983636574681096	0.	0.19458135217898745	-0.06217344511904914	0.
0.026983636574681096	0.	0.19435354507541286	-0.06218045828856815	0.
0.026983636574681096	0.	0.19412573903325842	-0.06218747058971907	0.
0.026983636574681096	0.	0.19389793405313133	-0.062194482022482386	0.
0.026983636574681096	0.	0.19367013013564036	-0.06220149258683938	0.
0.026983636574681096	0.	0.19366869415139093	-0.062165381591579076	0.
0.026983636574681096	0.	0.19366725844019667	-0.06212927055248513	0.
0.026983636574681096	0.	0.1936658230020582	-0.06209315946956311	0.
0.026983636574681096	0.	0.19366438783697654	-0.062057048342817014	0.
0.026983636574681096	0.	0.1936683598365669	-0.06206074639413188	0.
0.026983636574681096	0.	0.1936723319023192	-0.062064443961628434	0.
0.026983636574681096	0.	0.19367630403423264	-0.0620681410453007	0.
0.026983636574681096	0.	0.19368027623230677	-0.06207183764514332	0.
0.026983636574681096	0.	0.19589216323353834	-0.06275171920356075	0.
0.026983636574681096	0.	0.198104260160997	-0.06343145960802515	0.
0.026983636574681096	0.	0.20031656585404756	-0.06411105855097446	0.
0.030860595852652512	0.	0.2025290791604837	-0.06479051572401634	0.
0.021400815214402246	0.	0.20252319258600157	-0.06572966478133645	0.
0.03690865232628793	0.	0.202517312990192	-0.06666876566221873	0.
0.03706373069740679	0.	0.20251144037315624	-0.0676078182210934	0.
0.03861451440859536	0.	0.2025055747349967	-0.0685468223118123	0.
0.0384594360374765	0.	0.20255457269526878	-0.06851556786331149	0.
0.03861451440859536	0.	0.20260359882949855	-0.06848409283044007	0.
0.036288338841812505	0.	0.20265265313424	-0.06845239723555711	0.
0.030860595852652512	0.	0.2038166759472982	-0.06832724219635623	0.
0.030860595852652512	0.	0.20520353078545694	-0.06812770588663676	0.
0.030860595852652512	0.	0.20659044055217204	-0.06792815473372639	0.
0.027448871688037665	0.	0.20936442411535344	-0.06752900793645017	0.
0.015662915483004542	0.	0.21333439679218197	-0.06963446800010219	0.
0.0316359877082468	0.	0.21465777448168544	-0.07033621978537498	0.
0.03690865232628793	0.	0.21374633246432517	-0.07009997084341865	0.
0.03644341721293136	0.	0.21329061150104883	-0.0699818301539538	0.
0.03644341721293136	0.	0.21283489056808766	-0.0698636786576582	0.
0.036288338841812505	0.	0.21285009027844579	-0.06981890971104543	0.
0.036288338841812505	0.	0.21286529000224658	-0.06977414044169074	0.
0.03303169304831651	0.	0.2128804897394899	-0.0697293708496403	0.
0.03396216327502965	0.	0.2128956894901741	-0.06968460093494032	0.
0.032411379563841075	0.	0.21400121594608057	-0.07023464055518756	0.
0.032411379563841075	0.	0.21510687479476648	-0.07078467969674322	0.
0.03148090933712794	0.	0.2162126656751567	-0.0713347183587571	0.
0.03148090933712794	0.	0.21731858822744565	-0.07188475654037678	0.
0.036133260470693644	0.	0.22125669276815477	-0.0730608171663823	0.
0.036753573955169073	0.	0.2225700791220106	-0.07345256577794897	0.
0.04605827622230048	0.	0.2224416456474164	-0.07390379231828346	0.
0.04621335459341934	0.	0.2221847949635053	-0.07480563857391755	0.
0.03690865232628793	0.	0.22205637775760684	-0.07525625769741796	0.
0.03690865232628793	0.	0.2220068438036097	-0.07522025629727684	0.
0.02961996888370166	0.	0.22185824615907299	-0.07511212316018401	0.
0.02806918517251309	0.	0.22182985728156984	-0.07515556124245344	0.
0.027759028430275376	0.	0.22177308136017665	-0.07524240379472655	0.
0.027603950059156522	0.	0.22174469431637212	-0.07528580826157391	0.
0.027603950059156522	0.	0.22192765250874524	-0.07571354404152979	0.
0.027603950059156522	0.	0.22211064452779963	-0.07614096426506721	0.
0.027603950059156522	0.	0.22247672998518714	-0.0769948562896969	0.
0.027603950059156522	0.	0.22240743944669758	-0.07708279082991201	0.
0.027603950059156522	0.	0.2223381707188599	-0.07717068132281972	0.
0.027603950059156522	0.	0.22226892380538224	-0.07725852775583357	0.
0.027448871688037665	0.	0.2221996987099723	-0.07734633011636911	0.
0.027448871688037665	0.	0.22212302568701323	-0.07716159631700448	0.
0.027448871688037665	0.	0.222046364281478	-0.07697686059893329	0.
0.027448871688037665	0.	0.22196971449555392	-0.07679212296330722	0.
0.027448871688037665	0.	0.22189307633142827	-0.07660738341127772	0.
0.027448871688037665	0.	0.22192151765289653	-0.07677264203327223	0.
0.027448871688037665	0.	0.22194995922050176	-0.07693790045832498	0.
0.027448871688037665	0.	0.22197840103422647	-0.07710315868632943	0.
0.027448871688037665	0.	0.22200684309405289	-0.07726841671717967	0.
0.027448871688037665	0.	0.2224405985312486	-0.07718391152774308	0.
0.027448871688037665	0.	0.22287436087232346	-0.0770993796712333	0.
0.027448871688037665	0.	0.22330813010993444	-0.07701482115497743	0.
0.027448871688037665	0.	0.22374190623674772	-0.07693023598630197	0.
0.027448871688037665	0.	0.22370346515951037	-0.07712430743833736	0.
0.027448871688037665	0.	0.2236650244762489	-0.0773178353354598	0.
0.027448871688037665	0.	0.22362658418699996	-0.07751081933557373	0.
0.027448871688037665	0.	0.2235881442918007	-0.07770325909726014	0.
0.027448871688037665	0.	0.22277574805218328	-0.07772309179561679	0.
0.027448871688037665	0.	0.22196341400470299	-0.07774292448130975	0.
0.027448871688037665	0.	0.22115114227347316	-0.07776275715433818	0.
0.027448871688037665	0.	0.22033893298293045	-0.07778258981470094	0.
0.027448871688037665	0.	0.2206880433635738	-0.07783827950080897	0.
0.027448871688037665	0.	0.22103715375294686	-0.07789389906374242	0.
0.027448871688037665	0.	0.2213862641510423	-0.07794944849081187	0.
0.027448871688037665	0.	0.22173537455785142	-0.0780049277693405	0.
0.027448871688037665	0.	0.22160300938471475	-0.07709878190738571	0.
0.027448871688037665	0.	0.22147065431192672	-0.07619263513443322	0.
0.027448871688037665	0.	0.22133830934277124	-0.07528648745316108	0.
0.027448871688037665	0.	0.22120597448053336	-0.07438033886623698	0.
0.027448871688037665	0.	0.22090131836283552	-0.07440858293580516	0.
0.027448871688037665	0.	0.2205966682478967	-0.07443682465158366	0.
0.027448871688037665	0.	0.22029202414021326	-0.07446506401335765	0.
0.027448871688037665	0.	0.21998738604428478	-0.07449330102091106	0.
0.027448871688037665	0.	0.22034281372562556	-0.07449928987986368	0.
0.027448871688037665	0.	0.22069824168245547	-0.07450527332760748	0.
0.027448871688037665	0.	0.2210536699145355	-0.07451125136403633	0.
0.027448871688037665	0.	0.22140909842162498	-0.07451722398904671	0.
0.027448871688037665	0.	0.22137724444989626	-0.07451286844591445	0.
0.027448871688037665	0.	0.22134539198106135	-0.07450850916807529	0.
0.027448871688037665	0.	0.22131354101523737	-0.07450414615558178	0.
0.027448871688037665	0.	0.2212816915525419	-0.0744997794084867	0.
0.027448871688037665	0.	0.22128908960860758	-0.07449613444209234	0.
0.027448871688037665	0.	0.22129648783370212	-0.07449248941851687	0.
0.027448871688037665	0.	0.22130388622782085	-0.07448884433776012	0.
0.027448871688037665	0.	0.22131128479096052	-0.07448519919982327	0.
0.027448871688037665	0.	0.22129395611779912	-0.07445374047595182	0.
0.027448871688037665	0.	0.2212766274631704	-0.07442228068440865	0.
0.027448871688037665	0.	0.22125929882707512	-0.07439081982530288	0.
0.027448871688037665	0.	0.22124197020951494	-0.0743593578987436	0.
0.027448871688037665	0.	0.2213297668411714	-0.07438865824366533	0.
0.027448871688037665	0.	0.2214175635009529	-0.07441795825083151	0.
0.027448871688037665	0.	0.22150536018885342	-0.0744472579202101	0.
0.027448871688037665	0.	0.22159315690486642	-0.07447655725176902	0.
0.027448871688037665	0.	0.2215947586823074	-0.07445773224492507	0.
0.027448871688037665	0.	0.22159636046568157	-0.0744389071264563	0.
0.027448871688037665	0.	0.22159796225498857	-0.07442008189636852	0.
0.027448871688037665	0.	0.221599564050229	-0.07440125655466888	0.
0.027448871688037665	0.	0.2215773817396194	-0.07439866594785582	0.
0.027448871688037665	0.	0.22155520117626507	-0.07439607129762277	0.
0.027448871688037665	0.	0.22153302236026146	-0.07439347260400313	0.
0.027448871688037665	0.	0.2215108452917032	-0.07439086986703136	0.
0.027448871688037665	0.	0.22133588737434992	-0.07438090629439202	0.
0.027448871688037665	0.	0.22116092957149974	-0.07437094263388848	0.
0.027448871688037665	0.	0.22098597188320218	-0.0743609788855241	0.
0.027448871688037665	0.	0.22081101430950645	-0.07435101504930092	0.
0.027448871688037665	0.	0.2208582912361749	-0.0743691800745455	0.
0.027448871688037665	0.	0.2209055692471331	-0.07438733246496428	0.
0.027448871688037665	0.	0.2209528483422545	-0.07440547221981376	0.
0.027448871688037665	0.	0.22100012852141337	-0.07442359933835067	0.
0.027448871688037665	0.	0.22271996670851507	-0.07482899635404267	0.
0.02651840146132452	0.	0.22443983676710447	-0.07523418173246235	0.
0.02651840146132452	0.	0.22615973856306715	-0.0756391551953014	0.
0.02651840146132452	0.	0.22787967196303988	-0.07604391646391055	0.
0.02651840146132452	0.	0.2292797575324578	-0.07650162915668676	0.
0.027448871688037665	0.	0.23067994719277618	-0.07695931416879899	0.
0.03644341721293136	0.	0.2363669799210739	-0.07776324126093387	0.
0.03690865232628793	0.	0.23781091392396034	-0.07770746547849455	0.
0.03690865232628793	0.	0.2392553540414797	-0.07765162576496967	0.
0.03690865232628793	0.	0.23919038179848282	-0.07812361315471865	0.
0.03101567422377137	0.	0.2389954670708111	-0.07953923746525068	0.
0.030860595852652512	0.	0.23873634566373156	-0.07872309212237101	0.
0.029930125625939375	0.	0.23860699399657476	-0.07831488216963808	0.
0.02961996888370166	0.	0.2384777817452421	-0.0779065808580983	0.
0.02961996888370166	0.	0.23966128596936337	-0.07927895943777288	0.
0.0384594360374765	0.	0.24373871561974628	-0.08331319694117637	0.
0.04512780599558734	0.	0.2440020879956453	-0.08327218771713138	0.
0.0384594360374765	0.	0.24389353499372107	-0.08337948113708502	0.
0.04311178717104221	0.	0.2423198481660724	-0.08481600646090566	0.
0.03225630119272223	0.	0.2419192554569514	-0.08524533078964566	0.
0.031946144450484514	0.	0.2440503243213238	-0.08637883844034527	0.
0.03179106607936565	0.	0.24618141049067732	-0.0875122434178262	0.
0.03721880906852564	0.	0.24906623451543125	-0.090823587508576	0.
0.03861451440859536	0.	0.24930716486911342	-0.09088348345758537	0.
0.03861451440859536	0.	0.24954810249239712	-0.09094337920755055	0.
0.03706373069740679	0.	0.24978904738107843	-0.09100327475843231	0.
0.036133260470693644	0.	0.2497660333637693	-0.09100429368079346	0.
0.03473755513062394	0.	0.2497430210742013	-0.09100531256260096	0.
0.03396216327502965	0.	0.24973306185521302	-0.09102815906603554	0.
0.033807084903910795	0.	0.2497691245935497	-0.0910489661784098	0.
0.033341849790554226	0.	0.24980518989345715	-0.0910697715415562	0.
0.03396216327502965	0.	0.24981101260452376	-0.09110038039810872	0.
0.03303169304831651	0.	0.24978076745504413	-0.09111018502744764	0.
0.03303169304831651	0.	0.2497505223062738	-0.0911199890433527	0.
0.03303169304831651	0.	0.24972027715821338	-0.0911297924458036	0.
0.03303169304831651	0.	0.24973276296116118	-0.09116903393654296	0.
0.03303169304831651	0.	0.24974524876711685	-0.0912082751899603	0.
0.03303169304831651	0.	0.24975773457607955	-0.09124751620602556	0.
0.03303169304831651	0.	0.2497702203880495	-0.09128675698470785	0.
0.03303169304831651	0.	0.24975528576496822	-0.09127212941015145	0.
0.03303169304831651	0.	0.24974035114229895	-0.09125750173186004	0.
0.03303169304831651	0.	0.24972541652004146	-0.09124287394983881	0.
0.03287661467719766	0.	0.249710481898196	-0.09122824606409252	0.
0.03287661467719766	0.	0.2502848987925347	-0.09121601215282626	0.
0.03287661467719766	0.	0.25085935234106493	-0.09120377811255535	0.
0.03287661467719766	0.	0.2514338424933103	-0.09119154394328415	0.
0.03287661467719766	0.	0.2520083691988832	-0.09117930964501883	0.
0.03287661467719766	0.	0.25199417242825106	-0.09115084504476913	0.
0.03287661467719766	0.	0.25197997568237784	-0.09112238024875399	0.
0.03287661467719766	0.	0.251965778961265	-0.09109391525699216	0.
0.03287661467719766	0.	0.25195158226491227	-0.09106545006950155	0.
0.03287661467719766	0.	0.25199410183977355	-0.09111573946420383	0.
0.03287661467719766	0.	0.25203662145012495	-0.0911660288213423	0.
0.03287661467719766	0.	0.2520791410959635	-0.09121631814090998	0.
0.03287661467719766	0.	0.25212166077728654	-0.0912666074229011	0.
0.03287661467719766	0.	0.2518179603222859	-0.09127057766455263	0.
0.03287661467719766	0.	0.2515142599585112	-0.09127454738655887	0.
0.03287661467719766	0.	0.25121055968602735	-0.09127851658891308	0.
0.03287661467719766	0.	0.25090685950490205	-0.09128248527160807	0.
0.03287661467719766	0.	0.2511849400902483	-0.0910486322465551	0.
0.03287661467719766	0.	0.25146304764507676	-0.09081477708900797	0.
0.03287661467719766	0.	0.2517411821514114	-0.09058091980061195	0.
0.03287661467719766	0.	0.2520193435912902	-0.09034706038300988	0.
0.03287661467719766	0.	0.25202669095784663	-0.0902899620468696	0.
0.03287661467719766	0.	0.2520340415092124	-0.09023283534696708	0.
0.03287661467719766	0.	0.25204139524533237	-0.09017568028864566	0.
0.03287661467719766	0.	0.2520487521661496	-0.09011849687724931	0.
0.03287661467719766	0.	0.25205134343228447	-0.09010318253458735	0.
0.03287661467719766	0.	0.2520539347448465	-0.09008785742366297	0.
0.03287661467719766	0.	0.2520565261038358	-0.09007252154502132	0.
0.03287661467719766	0.	0.2520591175092516	-0.09005717489920699	0.
0.03287661467719766	0.	0.25192454178544316	-0.09011594322382543	0.
0.03287661467719766	0.	0.2517899688180702	-0.09017471151423728	0.
0.03287661467719766	0.	0.2516553986080214	-0.09023347977043537	0.
0.03287661467719766	0.	0.25152083115618684	-0.09029224799241393	0.
0.03287661467719766	0.	0.25143336079079726	-0.09024782157720512	0.
0.03287661467719766	0.	0.2513458908397114	-0.09020339340778508	0.
0.03287661467719766	0.	0.2512584213030168	-0.09015896348441048	0.
0.03287661467719766	0.	0.25117095218080054	-0.09011453180733776	0.
0.03287661467719766	0.	0.251174399410497	-0.09010467659816922	0.
0.03287661467719766	0.	0.2511778483436333	-0.0900948213212161	0.
0.03287661467719766	0.	0.25118129898019526	-0.09008496597648116	0.
0.03287661467719766	0.	0.2511847513201682	-0.09007511056396664	0.
0.03287661467719766	0.	0.25123161187951304	-0.0900996181137535	0.
0.03287661467719766	0.	0.2512784729125571	-0.09012412554338321	0.
0.03287661467719766	0.	0.2513253344192472	-0.09014863285284645	0.
0.03287661467719766	0.	0.2513721963995301	-0.09017314004213343	0.
0.03287661467719766	0.	0.25137420488894435	-0.09019419219582767	0.
0.03287661467719766	0.	0.25137621407063193	-0.09021524228400214	0.
0.03287661467719766	0.	0.25137822394459075	-0.0902362903065123	0.
0.03287661467719766	0.	0.2513802345108177	-0.09025733626321518	0.
0.03287661467719766	0.	0.25138285867232574	-0.09026702680245449	0.
0.03287661467719766	0.	0.25138548303359515	-0.09027671684967466	0.
0.03287661467719766	0.	0.2513881075946238	-0.09028640640485959	0.
0.03287661467719766	0.	0.25139073235541015	-0.09029609546799414	0.
0.03287661467719766	0.	0.25138798186654426	-0.09025875224130149	0.
0.03287661467719766	0.	0.2513852313977172	-0.09022140873022041	0.
0.03287661467719766	0.	0.2513824809489293	-0.09018406493478553	0.
0.03287661467719766	0.	0.2513797305201811	-0.09014672085503271	0.
0.03287661467719766	0.	0.25203874681906424	-0.09056710060270615	0.
0.03287661467719766	0.	0.25269777235961205	-0.09098747885060363	0.
0.03287661467719766	0.	0.2533568071272457	-0.09140785559664326	0.
0.03303169304831651	0.	0.2554967214255297	-0.09274652086695077	0.
0.04156100345985364	0.	0.26019462257421744	-0.09527168090336348	0.
0.04094068997537821	0.	0.2607042468990017	-0.09481226595406149	0.
0.04621335459341934	0.	0.2608826213180943	-0.09461783375324358	0.
0.03690865232628793	0.	0.2608444045552364	-0.09463547318021188	0.
0.03396216327502965	0.	0.2600508595431082	-0.09464996709430405	0.
0.033341849790554226	0.	0.259673213728118	-0.0946483938833158	0.
0.033186771419435365	0.	0.2610541754502424	-0.09512487904974522	0.
0.033186771419435365	0.	0.26281277502567324	-0.09560290500362836	0.
0.033186771419435365	0.	0.26457137957507815	-0.09608089816708364	0.
0.035668025357337076	0.	0.2671414650159745	-0.09725720751044718	0.
0.03690865232628793	0.	0.2679529680490039	-0.09795554419405869	0.
0.03892467115083307	0.	0.2695970209334164	-0.09927473967061917	0.
0.03768404418188222	0.	0.26961821748485326	-0.09919729890420692	0.
0.04621335459341934	0.	0.2697348710265483	-0.09921706458446727	0.
0.036133260470693644	0.	0.26985154139334105	-0.0992368293538064	0.
0.035668025357337076	0.	0.2699682285805951	-0.09925659321216493	0.
0.03535786861509937	0.	0.2700666093985711	-0.09942063737623676	0.
0.03489263350174279	0.	0.27004830653836837	-0.09956490221996225	0.
0.03970006300642735	0.	0.2743333687295177	-0.10096742338180006	0.
0.04497272762446849	0.	0.27609844545891077	-0.10165508016392004	0.
0.0420262385732102	0.	0.2770723669320437	-0.1026011566092143	0.
0.03690865232628793	0.	0.27529051084373424	-0.10307338901245422	0.
0.03659849558405022	0.	0.27524344672483236	-0.10308438512849924	0.
0.03659849558405022	0.	0.27541206835148907	-0.10308070727286783	0.
0.03644341721293136	0.	0.2755807403871585	-0.10307702514464441	0.
0.03644341721293136	0.	0.2757494628118459	-0.10307333874388197	0.
0.03644341721293136	0.	0.27591823560556167	-0.10306964807063264	0.
0.03644341721293136	0.	0.27602036513542805	-0.10311628515766866	0.
0.03644341721293136	0.	0.276122532465039	-0.10316291478202702	0.
0.03644341721293136	0.	0.2763269804871845	-0.10325615163805416	0.
0.03706373069740679	0.	0.2763269804871845	-0.10324991758998593	0.
0.036288338841812505	0.	0.2763269804871845	-0.10324366485094738	0.
0.036133260470693644	0.	0.2763269804871845	-0.10323739342132997	0.
0.036133260470693644	0.	0.2767425167387212	-0.10327066097937361	0.
0.036133260470693644	0.	0.2771580756094171	-0.10331021408660926	0.
0.036133260470693644	0.	0.27757365707719983	-0.10334976262262778	0.
0.036133260470693644	0.	0.2779892611200252	-0.10338930658682438	0.
0.036133260470693644	0.	0.2780124805880851	-0.10336311505502604	0.
0.036133260470693644	0.	0.2780357000818343	-0.1033369224223794	0.
0.036133260470693644	0.	0.2780589196012716	-0.1033107286889811	0.
0.036133260470693644	0.	0.2780821391463952	-0.10328453385492772	0.
0.036133260470693644	0.	0.2781193979880014	-0.10331864194502402	0.
0.0359781820995748	0.	0.2781939178502953	-0.10338680249416267	0.
0.0359781820995748	0.	0.2782311788708558	-0.10342085494897578	0.
0.0359781820995748	0.	0.27831852977695243	-0.10339338132175824	0.
0.0359781820995748	0.	0.2784058823466477	-0.10336589443272302	0.
0.0359781820995748	0.	0.27849323657960046	-0.10333839428308972	0.
0.0359781820995748	0.	0.2785805924754703	-0.10331088087407805	0.
0.0359781820995748	0.	0.2785856326360754	-0.10331266216718772	0.
0.0359781820995748	0.	0.2785906728248072	-0.1033144433855443	0.
0.0359781820995748	0.	0.2785957130416661	-0.10331622452914767	0.
0.0359781820995748	0.	0.27860075328665046	-0.10331800559799745	0.
0.0359781820995748	0.	0.2786003363597727	-0.10266040392250696	0.
0.0359781820995748	0.	0.27859991947912144	-0.10200267829572345	0.
0.0359781820995748	0.	0.27859950264469685	-0.10134482898980673	0.
0.0359781820995748	0.	0.27859908585649895	-0.10068685627617091	0.
0.0359781820995748	0.	0.27863549094624185	-0.10128145684133838	0.
0.0359781820995748	0.	0.2786718964398587	-0.10187605674737407	0.
0.0359781820995748	0.	0.27870830233731536	-0.10247065599296724	0.
0.0359781820995748	0.	0.27874470863857725	-0.10306525457680475	0.
0.0359781820995748	0.	0.2787138422823414	-0.10307352153837089	0.
0.0359781820995748	0.	0.2786829759656897	-0.10308178849896915	0.
0.0359781820995748	0.	0.27865210968862497	-0.10309005545859971	0.
0.0359781820995748	0.	0.2786212434511499	-0.1030983224172626	0.
0.0359781820995748	0.	0.27850331479656903	-0.1030824222082866	0.
0.0359781820995748	0.	0.2783853930992845	-0.1030665218654291	0.
0.0359781820995748	0.	0.27826747836122245	-0.10305062138869646	0.
0.0359781820995748	0.	0.27814957058430867	-0.10303472077809625	0.
0.0359781820995748	0.	0.27779253540722443	-0.10304811525145666	0.
0.0359781820995748	0.	0.27743552754778333	-0.10306150935285452	0.
0.0359781820995748	0.	0.2770785470288964	-0.10307490308227273	0.
0.0359781820995748	0.	0.27672159387349665	-0.10308829643969475	0.
0.0359781820995748	0.	0.2767183204972957	-0.10308714424530599	0.
0.0359781820995748	0.	0.27671504744597886	-0.10308599204832022	0.
0.0359781820995748	0.	0.27671177471954816	-0.10308483984873705	0.
0.0359781820995748	0.	0.2767085023180073	-0.10308368764655686	0.
0.0359781820995748	0.	0.2766806675319631	-0.1030854898808814	0.
0.0359781820995748	0.	0.2766528396276551	-0.10308729211259576	0.
0.0359781820995748	0.	0.2766250186055321	-0.1030890943416994	0.
0.0359781820995748	0.	0.27659720446604474	-0.10309089656819247	0.
0.0359781820995748	0.	0.276575815475599	-0.10309287342058215	0.
0.0359781820995748	0.	0.2765544410330496	-0.10309485024778242	0.
0.0359781820995748	0.	0.2765330811391283	-0.10309682704979325	0.
0.0359781820995748	0.	0.27651173579456373	-0.10309880382661428	0.
0.0359781820995748	0.	0.2764607308202361	-0.10320263534653455	0.
0.0359781820995748	0.	0.27640972615812165	-0.1033064666226329	0.
0.0359781820995748	0.	0.2763587218082574	-0.1034102976548247	0.
0.0359781820995748	0.	0.2763077177706817	-0.10351412844302525	0.
0.0359781820995748	0.	0.2766187172504901	-0.103505461320667	0.
0.0359781820995748	0.	0.2769297477854212	-0.10349679181720872	0.
0.0359781820995748	0.	0.2772408093527865	-0.10348811993271988	0.
0.0359781820995748	0.	0.27755190192991946	-0.10347944566726859	0.
0.03582310372845593	0.	0.2816845504419221	-0.1051517031766575	0.
0.045437962737825056	0.	0.28592295472130086	-0.10674392983853229	0.
0.03923482789307079	0.	0.28602829880519376	-0.10666429349446978	0.
0.04218131694432907	0.	0.286239373813237	-0.10650466832225895	0.
0.03985514137754621	0.	0.2875071483744126	-0.10691219472755834	0.
0.038149279295238786	0.	0.28811428590132054	-0.10798993103503149	0.
0.03830435766635765	0.	0.2882058534185458	-0.1084604050548959	0.
0.0384594360374765	0.	0.28829742832514127	-0.10893037189096777	0.
0.03861451440859536	0.	0.2899990810036267	-0.10911387295231126	0.
0.03923482789307079	0.	0.2934033701820211	-0.1094808745110734	0.
0.04016529811978392	0.	0.29510600409587745	-0.10966437500826	0.
0.04016529811978392	0.	0.2955034322724338	-0.11020458984303841	0.
0.04512780599558734	0.	0.2962998219604752	-0.1112840009661927	0.
0.0463684329645382	0.	0.29669878253023674	-0.11182319601671749	0.
0.04605827622230048	0.	0.2960073418703261	-0.11184760855882415	0.
0.043577022284398775	0.	0.29531609645468426	-0.11187201509865667	0.
0.04078561160425935	0.	0.2952463496628414	-0.11193668062024208	0.
0.04094068997537821	0.	0.29521151808208335	-0.11196884948121093	0.
0.04171608183097249	0.	0.29536980082469994	-0.11208873620439849	0.
0.04016529811978392	0.	0.29575628778166496	-0.11226401266341893	0.
0.03970006300642735	0.	0.2959496882013668	-0.11235146190321713	0.
0.03954498463530849	0.	0.29804323256754456	-0.112867998229285	0.
0.03970006300642735	0.	0.3001367914669164	-0.11338442737446923	0.
0.045437962737825056	0.	0.3040321310764311	-0.11466600267922122	0.
0.045437962737825056	0.	0.3037403317385914	-0.11491504171218694	0.
0.045437962737825056	0.	0.30344855458668907	-0.11516408047086017	0.
0.04621335459341934	0.	0.3031252258236178	-0.11588255396258865	0.
0.04559304110894392	0.	0.3030936521056108	-0.11635197112287912	0.
0.04605827622230048	0.	0.3030620784816115	-0.11682137040742296	0.
0.042336395315447924	0.	0.30295553222462895	-0.11737556617598172	0.
0.0420262385732102	0.	0.3029180458969672	-0.1174179063320266	0.
0.041871160202091355	0.	0.30311033429657014	-0.11744766666422436	0.
0.04156100345985364	0.	0.30334010938907013	-0.11743508928071608	0.
0.04156100345985364	0.	0.30356988487049513	-0.11742246963871125	0.
0.04156100345985364	0.	0.3037996607406395	-0.11740980774002219	0.
0.04156100345985364	0.	0.30386517588010176	-0.11741172412022957	0.
0.041250846717615926	0.	0.3039306910687529	-0.11741363622289502	0.
0.04140592508873477	0.	0.3039962063065851	-0.11741554404799089	0.
0.041250846717615926	0.	0.3040617215935908	-0.11741744759548908	0.
0.041250846717615926	0.	0.3039722397785867	-0.11779866037689715	0.
0.041250846717615926	0.	0.3038828041497356	-0.11817984739249793	0.
0.041250846717615926	0.	0.30379341471654187	-0.11856100860886395	0.
0.041250846717615926	0.	0.3037040714885081	-0.11894214399251152	0.
0.041250846717615926	0.	0.3036856625544719	-0.1187666579967215	0.
0.041250846717615926	0.	0.3036672560478331	-0.11859117108383288	0.
0.041250846717615926	0.	0.3036488519686944	-0.11841568325439374	0.
0.041250846717615926	0.	0.30363045031715885	-0.11824019450895082	0.
0.041250846717615926	0.	0.30365416565941517	-0.11803445036398699	0.
0.041250846717615926	0.	0.3036778820523477	-0.1178287051219336	0.
0.041250846717615926	0.	0.3037015994958986	-0.11762295878355818	0.
0.041250846717615926	0.	0.3037253179900108	-0.11741721134962745	0.
0.041250846717615926	0.	0.3037119918073324	-0.11741070633337011	0.
0.041250846717615926	0.	0.3036986656275376	-0.11740420005357778	0.
0.041250846717615926	0.	0.30368533945062587	-0.11739769251027862	0.
0.041250846717615926	0.	0.30367201327659815	-0.1173911837035004	0.
0.041250846717615926	0.	0.3036732325286358	-0.11739039289126978	0.
0.041250846717615926	0.	0.3036744523978351	-0.11738960207285543	0.
0.041250846717615926	0.	0.3036756728841944	-0.11738881124825717	0.
0.041250846717615926	0.	0.3036768939877114	-0.1173880204174754	0.
0.041250846717615926	0.	0.30370260934184645	-0.11737659651150796	0.
0.04109576834649707	0.	0.30372832835391966	-0.1173651654978338	0.
0.04109576834649707	0.	0.3037540510237151	-0.1173537273767285	0.
0.04109576834649707	0.	0.3037797773510162	-0.11734228214846883	0.
0.04109576834649707	0.	0.30428993573899865	-0.1174797651928023	0.
0.04109576834649707	0.	0.3048011222441394	-0.11761717710966521	0.
0.04109576834649707	0.	0.30531333565854696	-0.11775451786582244	0.
0.04109576834649707	0.	0.3058265747737979	-0.11789178742803577	0.
0.04109576834649707	0.	0.30582454762458294	-0.1178812428286251	0.
0.04109576834649707	0.	0.30582252065500076	-0.11787069807687099	0.
0.04109576834649707	0.	0.3058204938650517	-0.11786015317277852	0.
0.04109576834649707	0.	0.305818467254737	-0.11784960811635327	0.
0.04109576834649707	0.	0.30582802273379606	-0.11782669192156199	0.
0.04109576834649707	0.	0.30583757834562786	-0.11780377571442747	0.
0.04109576834649707	0.	0.3058471340902304	-0.11778085949495062	0.
0.04109576834649707	0.	0.3058566899675988	-0.11775794326313234	0.
0.04109576834649707	0.	0.305858965060691	-0.11776163558856814	0.
0.04109576834649707	0.	0.30586124125368	-0.11776532780599094	0.
0.04109576834649707	0.	0.3058635185465608	-0.11776901991539923	0.
0.04109576834649707	0.	0.30586579693932825	-0.11777271191679202	0.
0.04109576834649707	0.	0.30589325268799483	-0.11780833925415243	0.
0.04109576834649707	0.	0.30592070852803155	-0.11784396656752777	0.
0.04109576834649707	0.	0.30594816445943174	-0.11787959385691522	0.
0.04109576834649707	0.	0.30597562048219074	-0.117915221122312	0.
0.04109576834649707	0.	0.3059916563095238	-0.1179096286615358	0.
0.04109576834649707	0.	0.3060076941385051	-0.11790403598398572	0.
0.04109576834649707	0.	0.30602373396906235	-0.11789844308966592	0.
0.04109576834649707	0.	0.3060397758011198	-0.1178928499785802	0.
0.04109576834649707	0.	0.3060357872638831	-0.11789820032325912	0.
0.04109576834649707	0.	0.3060317988009479	-0.11790355062295742	0.
0.04109576834649707	0.	0.30602781041231514	-0.11790890087767429	0.
0.04109576834649707	0.	0.30602382209798557	-0.11791425108740926	0.
0.04109576834649707	0.	0.3064313901878809	-0.11788995517403851	0.
0.04109576834649707	0.	0.30683895833299346	-0.11786565863364533	0.
0.04109576834649707	0.	0.3072465265332715	-0.11784136146628091	0.
0.04109576834649707	0.	0.3076540947886636	-0.1178170636719968	0.
0.04109576834649707	0.	0.307669916979947	-0.11782040637956935	0.
0.04109576834649707	0.	0.3076857394994318	-0.11782374804640791	0.
0.04109576834649707	0.	0.3077015623471069	-0.1178270886725007	0.
0.04109576834649707	0.	0.3077173855229597	-0.1178304282578355	0.
0.04109576834649707	0.	0.3079770798814456	-0.11782954949429006	0.
0.04109576834649707	0.	0.3082367743245813	-0.11782867038775202	0.
0.04109576834649707	0.	0.30849646885231796	-0.11782779093822279	0.
0.04109576834649707	0.	0.3087561634646037	-0.11782691114570366	0.
0.04109576834649707	0.	0.30978536879298235	-0.11787830079324342	0.
0.04109576834649707	0.	0.31081478712296673	-0.11792969042026849	0.
0.043732100655517636	0.	0.3128742607834875	-0.11803246961275907	0.
0.04915984364467762	0.	0.3140497097982514	-0.11914714061564874	0.
0.05009031387139076	0.	0.3140831815682685	-0.1197614121548266	0.
0.05784423242733361	0.	0.31372514441834237	-0.12000416299626233	0.
0.04869460853132105	0.	0.31336764564808717	-0.12024691346491251	0.
0.04667858970677591	0.	0.3128439672645839	-0.12051094031175337	0.
0.04512780599558734	0.	0.31251059301511025	-0.12055349378256593	0.
0.04450749251111192	0.	0.31234781903325554	-0.12052397827943401	0.
0.044197335768874205	0.	0.3123517080533689	-0.12047318605673259	0.
0.044197335768874205	0.	0.3123556042744973	-0.12042239383398777	0.
0.04388717902663649	0.	0.3119861881773654	-0.12004226377873822	0.
0.044042257397755344	0.	0.3116128689706155	-0.11971292013022652	0.
0.044197335768874205	0.	0.31123955007659415	-0.11938357067219096	0.
0.04497272762446849	0.	0.31086623149556813	-0.11905421541114754	0.
0.04512780599558734	0.	0.3117668370903388	-0.11959910044327493	0.
0.0452828843667062	0.	0.3126675083583163	-0.12014398486901563	0.
0.04512780599558734	0.	0.31356824516440956	-0.12068886868724218	0.
0.04466257088223077	0.	0.31607747539129954	-0.12208618266527568	0.
0.0452828843667062	0.	0.31768593505660847	-0.12293858879429162	0.
0.04621335459341934	0.	0.3192944262540635	-0.12379097021196153	0.
0.04947000038691533	0.	0.3208377325340408	-0.12485338709701807	0.
0.05086570572698505	0.	0.320772593592802	-0.1250631079106336	0.
0.051330940840341614	0.	0.3207075320562058	-0.1252724890427981	0.
0.05117586246922276	0.	0.32064254793569347	-0.12548153024952757	0.
0.04915984364467762	0.	0.3208126848284832	-0.12526734769710474	0.
0.04574811948006277	0.	0.32120738131122034	-0.1256395715589561	0.
0.04512780599558734	0.	0.32143252105892245	-0.12622559725122864	0.
0.0452828843667062	0.	0.3234785137721128	-0.12665880285547476	0.
0.045437962737825056	0.	0.3255245639080905	-0.1270919500478017	0.
0.04947000038691533	0.	0.32918676838429145	-0.12830581776033964	0.
0.051641097582579336	0.	0.3287570523776789	-0.12865333843539611	0.
0.054432508262718754	0.	0.32789867471858863	-0.12934769398227655	0.
0.054432508262718754	0.	0.3281812388147454	-0.1299208335127076	0.
0.05303680292264904	0.	0.32874646341802194	-0.1310668721962333	0.
0.05195125432481705	0.	0.32902912388413785	-0.1316397710320846	0.
0.05024539224250962	0.	0.32839145334576114	-0.1309727559222311	0.
0.04978015712915305	0.	0.32807264934271335	-0.1306392478941353	0.
0.04978015712915305	0.	0.32775386620377833	-0.1303057395510773	0.
0.04978015712915305	0.	0.32788670045979884	-0.13051440088456456	0.
0.04947000038691533	0.	0.32815238466535074	-0.13093159621704298	0.
0.04915984364467762	0.	0.32828523461174297	-0.1311401301548935	0.
0.04884968690243991	0.	0.3282230365377159	-0.131137103559467	0.
0.048539530160202196	0.	0.32816099208332977	-0.1311340420204685	0.
0.04807429504684562	0.	0.32803736411955103	-0.13112781411323565	0.
0.049314922015796486	0.	0.3280624923781803	-0.13066216456650295	0.
0.04776413830460791	0.	0.3280876456002788	-0.13019651084703704	0.
0.04776413830460791	0.	0.3281128237844281	-0.12973085296153605	0.
0.04760905993348905	0.	0.32813802692920824	-0.12926519091668404	0.
0.04776413830460791	0.	0.32816189726397316	-0.12919084605587713	0.
0.04776413830460791	0.	0.3281860033185714	-0.12911649166055442	0.
0.04760905993348905	0.	0.3282103450801686	-0.12904212773315768	0.
0.04776413830460791	0.	0.3282349225358058	-0.12896775427612853	0.
0.04760905993348905	0.	0.3283571453874165	-0.12935679201551767	0.
0.04760905993348905	0.	0.3284793984268881	-0.12974582620065533	0.
0.04760905993348905	0.	0.32860168164588655	-0.13013485682677267	0.
0.04760905993348905	0.	0.3288814626814378	-0.13006814611715448	0.
0.0474539815623702	0.	0.3290391675645019	-0.12961174398438619	0.
0.04760905993348905	0.	0.3291971096008307	-0.12915467853534401	0.
0.04760905993348905	0.	0.3293552887058956	-0.12869695081390936	0.
0.0474539815623702	0.	0.3293705618660189	-0.1290542299016702	0.
0.0474539815623702	0.	0.32937820502952897	-0.12923279165860682	0.
0.0474539815623702	0.	0.32938585258190367	-0.12941130151503194	0.
0.0474539815623702	0.	0.3294287183501108	-0.129431437197327	0.
0.0474539815623702	0.	0.3294716117242701	-0.12945151663620008	0.
0.0474539815623702	0.	0.3295145327017095	-0.12947153982775997	0.
0.0474539815623702	0.	0.3295574812797576	-0.12949150676812468	0.
0.0474539815623702	0.	0.3295810260984583	-0.12949746053710712	0.
0.0474539815623702	0.	0.32960457134833093	-0.12950339861242774	0.
0.0474539815623702	0.	0.3296281170293516	-0.12950932099376578	0.
0.0474539815623702	0.	0.3296516631414982	-0.12951522768080068	0.
0.0474539815623702	0.	0.3296746576219508	-0.1293330208670665	0.
0.0474539815623702	0.	0.3296976521246786	-0.1291507706669311	0.
0.0474539815623702	0.	0.329720646649681	-0.12896847710762843	0.
0.0474539815623702	0.	0.3297436411969556	-0.12878614021637572	0.
0.0474539815623702	0.	0.32981901025595217	-0.1286721325152114	0.
0.0474539815623702	0.	0.32989438074861827	-0.1285578384946561	0.
0.0474539815623702	0.	0.32996975267470885	-0.1284432582673523	0.
0.0474539815623702	0.	0.33004512603398156	-0.12832839194616438	0.
0.0474539815623702	0.	0.3300350231772681	-0.12847096244807896	0.
0.0474539815623702	0.	0.33002492032969655	-0.12861353129644315	0.
0.0474539815623702	0.	0.3300148174912673	-0.12875609849044564	0.
0.04729890319125134	0.	0.33000471466197956	-0.12889866402927366	0.
0.04729890319125134	0.	0.3300044478756225	-0.12888603199044799	0.
0.04729890319125134	0.	0.33000418171813745	-0.12887339973631382	0.
0.04729890319125134	0.	0.3300039161895244	-0.12886076726688045	0.
0.04729890319125134	0.	0.33000365128978354	-0.12884813458215727	0.
0.04729890319125134	0.	0.3301077558374336	-0.1287506113820743	0.
0.04729890319125134	0.	0.3302118606188373	-0.12865305812778438	0.
0.04729890319125134	0.	0.3303159656339387	-0.1285554748293813	0.
0.04729890319125134	0.	0.3304200708826831	-0.1284578614969563	0.
0.04729890319125134	0.	0.330412969364277	-0.12845562558508597	0.
0.04729890319125134	0.	0.3304058685174134	-0.1284533866153787	0.
0.04729890319125134	0.	0.33039876834210374	-0.12845114458785845	0.
0.04729890319125134	0.	0.33039166883835797	-0.12844889950254873	0.
0.04729890319125134	0.	0.33040455765200416	-0.1285303273012981	0.
0.04729890319125134	0.	0.3304174465275417	-0.12861165552117632	0.
0.04729890319125134	0.	0.3304303354649691	-0.12869288413429913	0.
0.04729890319125134	0.	0.33044322446428476	-0.12877401311280595	0.
0.04729890319125134	0.	0.33051584296737235	-0.12861144016002213	0.
0.047143824820132484	0.	0.33066108405531347	-0.1282862426446575	0.
0.04698874644901363	0.	0.3307337066397211	-0.12812361810132625	0.
0.04683366807789477	0.	0.3311193203897055	-0.12789641207435629	0.
0.04698874644901363	0.	0.3313121275954399	-0.12778279114262564	0.
0.04698874644901363	0.	0.3315049350215419	-0.12766915827162126	0.
0.04760905993348905	0.	0.33303555140626556	-0.12852649344938352	0.
0.048539530160202196	0.	0.3345661700721238	-0.12938298180223456	0.
0.05086570572698505	0.	0.3376274142159206	-0.1310934080190112	0.
0.052261411067054765	0.	0.3380795288743808	-0.13209045319825036	0.
0.05489774337607533	0.	0.33898379351740965	-0.13408451412380495	0.
0.05474266500495647	0.	0.3394359434781295	-0.13508152980226323	0.
0.05722391894285818	0.	0.3393311975918065	-0.1350616609369341	0.
0.05660360545838276	0.	0.33912180884583876	-0.13502190824001595	0.
0.05489774337607533	0.	0.3390171660023052	-0.13500202440911493	0.
0.05195125432481705	0.	0.33825153902407556	-0.13376438618187575	0.
0.05148601921146048	0.	0.33786873799020656	-0.1331453055454586	0.
0.051330940840341614	0.	0.3374859452693399	-0.132526051058176	0.
0.05117586246922276	0.	0.3389680702050543	-0.1322960671108988	0.
0.05117586246922276	0.	0.34045027903277775	-0.13206602917404922	0.
0.05117586246922276	0.	0.3419325714745256	-0.13183593729054424	0.
0.051330940840341614	0.	0.34341494725352556	-0.13160579150326518	0.
0.052261411067054765	0.	0.34407240212689927	-0.13262450924653327	0.
0.05474266500495647	0.	0.34538818352462564	-0.1346617481178021	0.
0.0586196242829279	0.	0.34604650919692564	-0.13568026878237277	0.
0.06032548636523531	0.	0.34589291567170255	-0.13567630015279977	0.
0.061100878220829595	0.	0.3457394246875301	-0.1356723315194603	0.
0.061100878220829595	0.	0.34543275048269095	-0.1356643942414824	0.
0.05799931079845246	0.	0.3454505809442661	-0.13563837206484308	0.
0.05660360545838276	0.	0.3454684114131465	-0.13561234938524783	0.
0.05598329197390733	0.	0.34548624188933125	-0.13558632620274214	0.
0.055673135231669606	0.	0.3455040723728218	-0.1355603025173714	0.
0.055673135231669606	0.	0.34580901421752963	-0.13676762106964332	0.
0.055673135231669606	0.	0.34611395681135876	-0.13797493378706358	0.
0.0553629784894319	0.	0.34641890015379967	-0.13918224064508178	0.
0.0553629784894319	0.	0.3467238442443444	-0.14038954161900885	0.
0.0553629784894319	0.	0.3495769765897147	-0.14121766497625654	0.
0.0553629784894319	0.	0.3524303004990114	-0.142045788146539	0.
0.056913762200620464	0.	0.35528381476231613	-0.14287391112931425	0.
0.05986025125187875	0.	0.3579422136431048	-0.14392097380450805	0.
0.06141103496306731	0.	0.3577472276445752	-0.14413988777836587	0.
0.0632719754164936	0.	0.3573582118108855	-0.1445776379266887	0.
0.06296181867425588	0.	0.357387476540423	-0.1440560527373575	0.
0.06203134844754274	0.	0.35741675803206346	-0.14353446101309025	0.
0.05830946754069017	0.	0.35747537129731016	-0.14249125800744458	0.
0.05660360545838276	0.	0.35729331492411587	-0.1428951582849235	0.
0.05551805686055075	0.	0.3571112587982187	-0.14329905763086168	0.
0.055052821747194176	0.	0.35692920291972047	-0.1437029560439413	0.
0.055052821747194176	0.	0.35674714728871937	-0.1441068535228419	0.
0.055052821747194176	0.	0.3569370844913009	-0.1443164883791956	0.
0.055207900118313044	0.	0.3571270248374304	-0.14452610549210473	0.
0.055207900118313044	0.	0.3573169683257874	-0.1447357048485231	0.
0.055207900118313044	0.	0.3575069149550533	-0.1449452864353923	0.
0.055052821747194176	0.	0.3575578926531177	-0.14473663231126238	0.
0.055052821747194176	0.	0.35760887735989855	-0.14452787848906248	0.
0.055207900118313044	0.	0.3576598690746065	-0.14431902504176083	0.
0.055207900118313044	0.	0.35771086779645117	-0.14411007204228854	0.
0.055207900118313044	0.	0.35778446981830203	-0.1441088696390499	0.
0.055207900118313044	0.	0.35785819186477713	-0.14410766718345142	0.
0.055207900118313044	0.	0.35793203391632883	-0.14410646467549357	0.
0.055207900118313044	0.	0.3580059959533804	-0.1441052621151761	0.
0.055052821747194176	0.	0.3579899546327809	-0.14410659196545972	0.
0.055052821747194176	0.	0.35797391352745145	-0.14410792180563706	0.
0.055052821747194176	0.	0.35795787263740086	-0.14410925163570795	0.
0.055052821747194176	0.	0.3579418319626356	-0.14411058145567276	0.
0.055052821747194176	0.	0.358261243307648	-0.14411573504839076	0.
0.055052821747194176	0.	0.3585807350256864	-0.14412088861656963	0.
0.055052821747194176	0.	0.35890030706006176	-0.14412604216020888	0.
0.055052821747194176	0.	0.35921995935412304	-0.14413119567930793	0.
0.055052821747194176	0.	0.3591959991866267	-0.1441131166315145	0.
0.055052821747194176	0.	0.35917203905258616	-0.1440950354991492	0.
0.055052821747194176	0.	0.3591480789520028	-0.14407695228234385	0.
0.055052821747194176	0.	0.35912411888487866	-0.14405886698123108	0.
0.055052821747194176	0.	0.35909602429176657	-0.1438353100565635	0.
0.055052821747194176	0.	0.35906801862688376	-0.14361168854705478	0.
0.055052821747194176	0.	0.3590401018957281	-0.14338800250328546	0.
0.055052821747194176	0.	0.3590122741037805	-0.14316425197579719	0.
0.055052821747194176	0.	0.35916468746244234	-0.14297201238712173	0.
0.055052821747194176	0.	0.3593172603877827	-0.14277976581173896	0.
0.055052821747194176	0.	0.35946999282607767	-0.1425875122543483	0.
0.055052821747194176	0.	0.3596228847235703	-0.14239525171964573	0.
0.05489774337607533	0.	0.35962122966199034	-0.14257818628613797	0.
0.05489774337607533	0.	0.35962041194775607	-0.14266965332221068	0.
0.05489774337607533	0.	0.3596196007779084	-0.14276112019343123	0.
0.05489774337607533	0.	0.35960859491652614	-0.14276739076673717	0.
0.05489774337607533	0.	0.35959758906932915	-0.14277366130809285	0.
0.05489774337607533	0.	0.3595865832363194	-0.14277993181749749	0.
0.05489774337607533	0.	0.3595755774174966	-0.14278620229495045	0.
0.05489774337607533	0.	0.3595255214857364	-0.14270384778593265	0.
0.05489774337607533	0.	0.35947546581128675	-0.14262149135617874	0.
0.05489774337607533	0.	0.3594254103941763	-0.1425391330062413	0.
0.05489774337607533	0.	0.3593753552344333	-0.14245677273667412	0.
0.05489774337607533	0.	0.35963163008408516	-0.14286629892986383	0.
0.05489774337607533	0.	0.3598880598875449	-0.14327582349381485	0.
0.05489774337607533	0.	0.3601446445571712	-0.1436853464261902	0.
0.05489774337607533	0.	0.36040138400533656	-0.1440948677246479	0.
0.05489774337607533	0.	0.36027298038508604	-0.14396934308036857	0.
0.05489774337607533	0.	0.36014460037796575	-0.1438438166861652	0.
0.05489774337607533	0.	0.3600162439906631	-0.14371828854280794	0.
0.05489774337607533	0.	0.35988791122986563	-0.14359275865106608	0.
0.05489774337607533	0.	0.3599180547238481	-0.14358541913414605	0.
0.05489774337607533	0.	0.35994820161707364	-0.14357807767890346	0.
0.05489774337607533	0.	0.3599783519093155	-0.14357073428538697	0.
0.05489774337607533	0.	0.36000850560034864	-0.14356338895364687	0.
0.05489774337607533	0.	0.36000806293334486	-0.14356808849117722	0.
0.05489774337607533	0.	0.36000762028358124	-0.1435727879606116	0.
0.05489774337607533	0.	0.36000717765105733	-0.14357748736194897	0.
0.05489774337607533	0.	0.3600067350357741	-0.14358218669518824	0.
0.05489774337607533	0.	0.3598364866947621	-0.14356871104096852	0.
0.05489774337607533	0.	0.3596662385261477	-0.14355523509976248	0.
0.05489774337607533	0.	0.3594959905299956	-0.143541758871584	0.
0.05489774337607533	0.	0.3593257427063704	-0.14352828235644655	0.
0.05489774337607533	0.	0.36056016353209264	-0.14352475765871905	0.
0.05474266500495647	0.	0.36302905985880785	-0.14351753588543545	0.
0.054432508262718754	0.	0.36426353526085564	-0.1435138388113325	0.
0.054587586633837615	0.	0.3637606558993113	-0.14427569516165198	0.
0.06141103496306731	0.	0.3622527330845755	-0.14655988741284515	0.
0.0646676807565633	0.	0.36247437525625725	-0.14634230485899338	0.
0.06637354283887073	0.	0.36258533345457367	-0.1462333040518603	0.
0.06652862120998959	0.	0.36269638303144236	-0.146124163629226	0.
0.06606338609663302	0.	0.3626428653471456	-0.14636077756686708	0.
0.06513291586991989	0.	0.3625893487608385	-0.14659682402224142	0.
0.06234150518978045	0.	0.3620942412904326	-0.1467703859829452	0.
0.06094579984971074	0.	0.36131830362354606	-0.14617607538717647	0.
0.059395016138522175	0.	0.36093044367295585	-0.14587859186859575	0.
0.060015329622997604	0.	0.36146645753406104	-0.14585194832108173	0.
0.05970517288075989	0.	0.36200258423862863	-0.14582528146052365	0.
0.05908485939628446	0.	0.36253882365345336	-0.1457985912891052	0.
0.05815438916957132	0.	0.36307517564551384	-0.14577187780901146	0.
0.057534075685095894	0.	0.36391966213049914	-0.14673385695002644	0.
0.05799931079845246	0.	0.36434241907383863	-0.14721483005605182	0.
0.05955009450964103	0.	0.36598224412733293	-0.14780754894079637	0.
0.05986025125187875	0.	0.3684163585677639	-0.14803086226852855	0.
0.05955009450964103	0.	0.3696337457639695	-0.1481424187639526	0.
0.05986025125187875	0.	0.3728333749424836	-0.15043866284695637	0.
0.06125595659194846	0.	0.37443321648095446	-0.151586678309527	0.
0.06823448329229702	0.	0.37538476195401227	-0.15317266489079115	0.
0.06947511026124788	0.	0.37506060608028036	-0.1533916323985669	0.
0.06947511026124788	0.	0.3747364509407535	-0.15361056402229128	0.
0.06435752401432561	0.	0.3752921174505052	-0.15359670031477857	0.
0.06125595659194846	0.	0.3751706314084176	-0.1525171043722963	0.
0.06125595659194846	0.	0.3750176696554394	-0.15197902431591062	0.
0.06156611333418617	0.	0.37451598009270837	-0.15156696922538426	0.
0.06342705378761246	0.	0.37346880867940935	-0.15194558878756553	0.
0.062496583560899314	0.	0.3751408737844956	-0.15277650261291092	0.
0.06125595659194846	0.	0.3784852437121352	-0.15443822993290998	0.
0.06187627007642389	0.	0.38015754795380996	-0.15526904323019602	0.
0.07149112908579301	0.	0.38118207867886805	-0.15688871461306694	0.
0.07257667768362501	0.	0.38160699415186733	-0.15677204248972507	0.
0.07242159931250614	0.	0.382032081405193	-0.15665525434113184	0.
0.07118097234355529	0.	0.38245734028038525	-0.15653835021548287	0.
0.06776924817894044	0.	0.3829353788698799	-0.1562328217575437	0.
0.06776924817894044	0.	0.3829881138473558	-0.15604430468654748	0.
0.06652862120998959	0.	0.3830939639244191	-0.15566724456514255	0.
0.06652862120998959	0.	0.3831428922129146	-0.15588960203752839	0.
0.06652862120998959	0.	0.3831923799807976	-0.15611161827262335	0.
0.06590830772551416	0.	0.38324242716801965	-0.15633329300103083	0.
0.06544307261215758	0.	0.38329303371386153	-0.1565546259534862	0.
0.06513291586991989	0.	0.3832542113090049	-0.15646051467193375	0.
0.0646676807565633	0.	0.3831765694323333	-0.1562720528181269	0.
0.0646676807565633	0.	0.3831377499606828	-0.1561777022993166	0.
0.06451260238544446	0.	0.38327608217204245	-0.15628010228422898	0.
0.06451260238544446	0.	0.38341446747127633	-0.15638249672279486	0.
0.06451260238544446	0.	0.3835529058424548	-0.15648488561299445	0.
0.06435752401432561	0.	0.3836913972696489	-0.15658726895280684	0.
0.06435752401432561	0.	0.3833463591965088	-0.15658740398701082	0.
0.06435752401432561	0.	0.38300132145916593	-0.15658753761109037	0.
0.06420244564320672	0.	0.38231124699287666	-0.15658780062887226	0.
0.06420244564320672	0.	0.382659080461525	-0.15663590078211342	0.
0.06420244564320672	0.	0.38283300036075957	-0.15665995082846126	0.
0.06420244564320672	0.	0.3833489366912137	-0.1565770727647323	0.
0.06404736727208787	0.	0.38369098879975855	-0.1564701200716944	0.
0.06404736727208787	0.	0.384033078666491	-0.1563631427848688	0.
0.06404736727208787	0.	0.38437520626341953	-0.1562561409136097	0.
0.06404736727208787	0.	0.3843499981120807	-0.15622368517966484	0.
0.06404736727208787	0.	0.38432479329060404	-0.15619122669297955	0.
0.06404736727208787	0.	0.3842995917991715	-0.15615876545387194	0.
0.06404736727208787	0.	0.38427439363796606	-0.1561263014626595	0.
0.06404736727208787	0.	0.38426540776694407	-0.15611900843947984	0.
0.06389228890096903	0.	0.3842384561324884	-0.1560970654507231	0.
0.06389228890096903	0.	0.38426354607911156	-0.15607606160043416	0.
0.06389228890096903	0.	0.38428864037854726	-0.15605505765852348	0.
0.06389228890096903	0.	0.38431373903055815	-0.15603405362499723	0.
0.06389228890096903	0.	0.38433884203490826	-0.15601304949986236	0.
0.06389228890096903	0.	0.3843627305548207	-0.15620092798869178	0.
0.06373721052985018	0.	0.38441060412900435	-0.1565766824867997	0.
0.06373721052985018	0.	0.384434589179936	-0.15676455849497356	0.
0.06373721052985018	0.	0.38426528174504926	-0.15667417220199045	0.
0.06373721052985018	0.	0.38409599737211003	-0.1565837853568419	0.
0.06373721052985018	0.	0.38392673606958044	-0.15649339795970493	0.
0.06373721052985018	0.	0.38375749784592794	-0.15640301001075702	0.
0.06373721052985018	0.	0.38383930364844066	-0.15640301001075702	0.
0.06373721052985018	0.	0.38392114725920645	-0.15640301001075702	0.
0.06373721052985018	0.	0.3840030286715181	-0.15640301001075702	0.
0.06373721052985018	0.	0.3840849478786675	-0.15640301001075702	0.
0.06373721052985018	0.	0.3840556709104865	-0.15643413151509372	0.
0.06373721052985018	0.	0.38402639412812145	-0.1564652528922917	0.
0.06373721052985018	0.	0.3839971175315849	-0.1564963741423371	0.
0.06373721052985018	0.	0.383967841120888	-0.15652749526521603	0.
0.06373721052985018	0.	0.3839685672550507	-0.1565005258876275	0.
0.06373721052985018	0.	0.38396929525059437	-0.15647355650660769	0.
0.06373721052985018	0.	0.3839700251075159	-0.1564465871221567	0.
0.06373721052985018	0.	0.383970756825813	-0.1564196177342746	0.
0.06373721052985018	0.	0.3839829013625181	-0.1564644760358266	0.
0.06373721052985018	0.	0.38399504786902866	-0.15650933364104172	0.
0.06373721052985018	0.	0.38400719634529223	-0.15655419054980915	0.
0.06373721052985018	0.	0.38401934679125665	-0.15659904676201797	0.
0.06373721052985018	0.	0.3840089248508033	-0.15658678020968458	0.
0.06373721052985018	0.	0.3839985029667015	-0.15657451300121886	0.
0.06373721052985018	0.	0.38398808113895266	-0.15656224513664935	0.
0.06373721052985018	0.	0.3839776593675581	-0.15654997661600453	0.
0.06373721052985018	0.	0.38397577236672886	-0.15654775123398967	0.
0.06373721052985018	0.	0.3839738861510703	-0.15654552050765658	0.
0.06373721052985018	0.	0.38397200072058696	-0.15654328443704776	0.
0.06373721052985018	0.	0.38397011607528153	-0.15654104302220603	0.
0.06373721052985018	0.	0.38376393827757965	-0.1565464250142645	0.
0.06373721052985018	0.	0.3835577682555124	-0.156551783507862	0.
0.06373721052985018	0.	0.38335160601255547	-0.15655711850255036	0.
0.06373721052985018	0.	0.38314545155218716	-0.15656242999788397	0.
0.06373721052985018	0.	0.38315508861400027	-0.15655785377914017	0.
0.06373721052985018	0.	0.3831647256766256	-0.15655325945819173	0.
0.06373721052985018	0.	0.3831743627400634	-0.15654864703533483	0.
0.06373721052985018	0.	0.3831839998043142	-0.1565440165108661	0.
0.06373721052985018	0.	0.3840418850982879	-0.15678607917175472	0.
0.06373721052985018	0.	0.3848998379252507	-0.15702790800737762	0.
0.0635821321587313	0.	0.3866159456767054	-0.15751086339761136	0.
0.06373721052985018	0.	0.3883617736808524	-0.15787569360190623	0.
0.07350714791033815	0.	0.391853795531433	-0.15860245885930732	0.
0.06730401306558388	0.	0.3931691325515257	-0.15944225036659182	0.
0.07304191279698158	0.	0.3927385893023832	-0.15992008668763097	0.
0.07490285325040787	0.	0.3918784419459135	-0.16087569127024776	0.
0.074747774879289	0.	0.39275596894703696	-0.16043510638112773	0.
0.07025050211684217	0.	0.3953887614001313	-0.15911237075872525	0.
0.06869971840565357	0.	0.39652010813353195	-0.15985259749931002	0.
0.06869971840565357	0.	0.39765155362727356	-0.1605926433568362	0.
0.06869971840565357	0.	0.3987830976417015	-0.16133250785246642	0.
0.069320031890129	0.	0.40037142285815985	-0.1629237722819523	0.
0.07025050211684217	0.	0.40082959803679896	-0.16377498215416655	0.
0.07738410718830957	0.	0.4018316489467488	-0.16511947553521464	0.
0.08033059623956784	0.	0.40199483352928067	-0.16440451970758807	0.
0.074747774879289	0.	0.40120516848592475	-0.16461084828219305	0.
0.07180128582803072	0.	0.4003341070635614	-0.1651752511598879	0.
0.07056065885907986	0.	0.40115531560933937	-0.16484255341067658	0.
0.07056065885907986	0.	0.40197652516448	-0.16450985505530097	0.
0.07056065885907986	0.	0.40361894729576037	-0.16384445652895133	0.
0.07056065885907986	0.	0.40477241579791007	-0.16474145714284014	0.
0.07056065885907986	0.	0.4059260676748242	-0.16563831751101843	0.
0.07102589397243644	0.	0.4082339197501876	-0.16743161569740703	0.
0.07025050211684217	0.	0.4098594816183647	-0.16770934520563466	0.
0.07118097234355529	0.	0.4114850745290549	-0.1679869348482664	0.
0.07490285325040787	0.	0.41311069837512776	-0.16826438448526276	0.
0.08203645832187527	0.	0.4142274547523247	-0.1672993833481036	0.
0.08358724203306385	0.	0.41397336858571876	-0.16667804792934154	0.
0.07273175605474387	0.	0.41427047386397536	-0.16590665073806551	0.
0.07211144257026844	0.	0.41429433796774146	-0.16548658031699043	0.
0.07211144257026844	0.	0.41434206772199955	-0.1646464292738631	0.
0.07226652094138729	0.	0.4143659333724389	-0.1642263486620651	0.
0.07226652094138729	0.	0.4142418301422782	-0.16461297305632927	0.
0.07226652094138729	0.	0.41411786596375055	-0.16499959741967607	0.
0.07226652094138729	0.	0.41399404087342556	-0.1653862217520625	0.
0.07226652094138729	0.	0.41387035490784857	-0.16577284605344556	0.
0.07226652094138729	0.	0.41389138943897	-0.1663133522037191	0.
0.07226652094138729	0.	0.4139124444060334	-0.16685359803123534	0.
0.07226652094138729	0.	0.4139335198081249	-0.16739358302925456	0.
0.07226652094138729	0.	0.41395461564433156	-0.16793330668996617	0.
0.07226652094138729	0.	0.41415782487468894	-0.16801570870584015	0.
0.07226652094138729	0.	0.4143611238971998	-0.1680981097632686	0.
0.07226652094138729	0.	0.4145645126731489	-0.16818050986196711	0.
0.07226652094138729	0.	0.4147679911638277	-0.16826290900165095	0.
0.07226652094138729	0.	0.4145060690374762	-0.1686152285333427	0.
0.07226652094138729	0.	0.41424434899187174	-0.16896732456266306	0.
0.07226652094138729	0.	0.4139828311392251	-0.16931919680540722	0.
0.07226652094138729	0.	0.41372151559174536	-0.16967084497707055	0.
0.07226652094138729	0.	0.4136885035448871	-0.16954017277261754	0.
0.07226652094138729	0.	0.4136555045351372	-0.16940950056763696	0.
0.07226652094138729	0.	0.4136225185634085	-0.16927882836212926	0.
0.07226652094138729	0.	0.41358954563061456	-0.169148156156095	0.
0.07226652094138729	0.	0.4136552659665144	-0.16910841714143804	0.
0.07226652094138729	0.	0.4137209910138508	-0.16906867782693571	0.
0.07226652094138729	0.	0.41378672077196615	-0.169028938212631	0.
0.07226652094138729	0.	0.4138524552402043	-0.16898919829856646	0.
0.07226652094138729	0.	0.4138560421267424	-0.16905202479576897	0.
0.07226652094138729	0.	0.4138596342135676	-0.16911485084193364	0.
0.07226652094138729	0.	0.4138632315006399	-0.1691776764369579	0.
0.07226652094138729	0.	0.41386683398792035	-0.16924050158074003	0.
0.07226652094138729	0.	0.4134347733288102	-0.16921456929156742	0.
0.07226652094138729	0.	0.4130027246996973	-0.16918863698497147	0.
0.07226652094138729	0.	0.41257068811161973	-0.16916270466095393	0.
0.07226652094138729	0.	0.4121386635756284	-0.1691367723195163	0.
0.07226652094138729	0.	0.41227084273093606	-0.169021870053333	0.
0.07226652094138729	0.	0.4124030292308126	-0.16890696763130406	0.
0.07226652094138729	0.	0.4125352230731961	-0.16879206505349453	0.
0.07226652094138729	0.	0.4126674242560259	-0.1686771623199692	0.
0.07226652094138729	0.	0.4126914493887787	-0.16871283258353617	0.
0.07226652094138729	0.	0.41271548057006724	-0.16874850239829572	0.
0.07226652094138729	0.	0.4127395177995833	-0.16878417176418944	0.
0.07226652094138729	0.	0.4127635610770183	-0.1688198406811598	0.
0.07226652094138729	0.	0.4128062486873471	-0.1688022775279223	0.
0.07226652094138729	0.	0.41284893643086795	-0.16878471427914332	0.
0.07226652094138729	0.	0.4128916243075681	-0.16876715093482908	0.
0.07226652094138729	0.	0.41293431231743555	-0.16874958749498573	0.
0.07226652094138729	0.	0.4129224453087497	-0.16875598455721427	0.
0.07211144257026844	0.	0.4129105803286596	-0.1687623814148728	0.
0.07211144257026844	0.	0.4128987173772165	-0.1687687780679568	0.
0.07211144257026844	0.	0.41288685645447165	-0.16877517451646118	0.
0.07211144257026844	0.	0.41289285984915824	-0.1687650615517683	0.
0.07211144257026844	0.	0.41289886342657667	-0.16875494810790337	0.
0.07211144257026844	0.	0.4129048671867242	-0.16874483418488415	0.
0.07211144257026844	0.	0.4129108711295978	-0.1687347197827281	0.
0.07211144257026844	0.	0.4127830790118289	-0.16873472018581667	0.
0.07211144257026844	0.	0.4126552924474656	-0.16873472025088926	0.
0.07211144257026844	0.	0.41252751143801497	-0.16873471997794556	0.
0.07211144257026844	0.	0.41239973598498525	-0.1687347193669854	0.
0.07211144257026844	0.	0.41240085495412226	-0.16872599519282286	0.
0.07211144257026844	0.	0.4124019739430389	-0.16871727092548286	0.
0.07211144257026844	0.	0.41240309295173533	-0.16870854656496892	0.
0.07211144257026844	0.	0.412404211980211	-0.16869982211128384	0.
0.07211144257026844	0.	0.4124358111406793	-0.16871480793491672	0.
0.07211144257026844	0.	0.4124674105111988	-0.16872979368323907	0.
0.07211144257026844	0.	0.4124990100917552	-0.1687447793562466	0.
0.07211144257026844	0.	0.41253060988233475	-0.16875976495393527	0.
0.07211144257026844	0.	0.41251983529322356	-0.16877507253418583	0.
0.07211144257026844	0.	0.41250906182963126	-0.16879038011310193	0.
0.07211144257026844	0.	0.41249828949158557	-0.1688056876906837	0.
0.07211144257026844	0.	0.4124875182791108	-0.1688209952669312	0.
0.07211144257026844	0.	0.41246776238047395	-0.16880904508021374	0.
0.07211144257026844	0.	0.4124480066957707	-0.1687970946219656	0.
0.07211144257026844	0.	0.4124282512250106	-0.1687851438921981	0.
0.0719563641991496	0.	0.413574587402746	-0.16857613365921478	0.
0.07180128582803072	0.	0.4147408161714993	-0.16837899126652373	0.
0.07490285325040787	0.	0.41836975392005704	-0.16982967972296584	0.
0.08358724203306385	0.	0.41939300814994634	-0.17187866452111408	0.
0.08668880945544098	0.	0.4188462253280392	-0.1722870197237531	0.
0.08529310411537128	0.	0.4185729046744492	-0.1724909123625152	0.
0.08343216366194497	0.	0.41877131669181894	-0.1728205575497358	0.
0.08343216366194497	0.	0.41887059328098286	-0.17298531071805928	0.
0.0815712232085187	0.	0.4189699169106337	-0.1731500175659667	0.
0.08188137995075642	0.	0.4200542445899692	-0.17321416588628352	0.
0.08064075298180558	0.	0.4211387254463444	-0.1732782027595682	0.
0.08002043949733015	0.	0.4222233591293557	-0.17334212815992103	0.
0.07986536112621127	0.	0.4233081452896173	-0.17340594206148	0.
0.07986536112621127	0.	0.42509799652149133	-0.17406048438637192	0.
0.07986536112621127	0.	0.42688789636447044	-0.1747148868109439	0.
0.08358724203306385	0.	0.4286778446358502	-0.17536914900213404	0.
0.08358724203306385	0.	0.43046784115383413	-0.17602327062589357	0.
0.08622357434208441	0.	0.4303191973723594	-0.17591704752346482	0.
0.08932514176446155	0.	0.430247489246939	-0.17586393577389078	0.
0.08917006339334269	0.	0.43017752398332565	-0.1758108238921102	0.
0.08917006339334269	0.	0.4300909739019976	-0.17564552265990038	0.
0.0859134175998467	0.	0.43000442408042505	-0.17548021416429274	0.
0.08544818248649012	0.	0.42991787451865554	-0.1753148984096546	0.
0.08281185017746955	0.	0.42969197823327165	-0.17551745080036443	0.
0.08219153669299413	0.	0.4295527452448763	-0.17588526515303718	0.
0.08126106646628099	0.	0.42927462138652245	-0.1766207103891269	0.
0.08126106646628099	0.	0.43105633091963075	-0.17714119974782566	0.
0.08188137995075642	0.	0.43283828237220334	-0.17766145629035496	0.
0.08219153669299413	0.	0.4346204748427715	-0.17818147957455863	0.
0.08653373108432212	0.	0.4368944227574184	-0.1789894936745554	0.
0.08823959316662956	0.	0.4373860674808529	-0.1792777181906886	0.
0.09041069036229354	0.	0.4378778414717858	-0.17956594270575726	0.
0.09335717941355182	0.	0.4383697445976281	-0.17985416721976055	0.
0.09428764964026497	0.	0.4378993750677295	-0.17984133109481057	0.
0.09428764964026497	0.	0.43742900720224503	-0.17982840159086572	0.
0.0905657687334124	0.	0.43648827647105687	-0.17980226246368705	0.
0.09010053362005584	0.	0.4367767712999562	-0.1798887174183445	0.
0.0859134175998467	0.	0.43735376956221883	-0.18006161943734353	0.
0.08637865271320326	0.	0.437641773970413	-0.1801978748394103	0.
0.08529310411537128	0.	0.43764144685794537	-0.18024764783087288	0.
0.08513802574425242	0.	0.43764129165484417	-0.18029738546797006	0.
0.08498294737313355	0.	0.43764130836116366	-0.18034708774426572	0.
0.08467279063089585	0.	0.43829179960499015	-0.18034983650142267	0.
0.08451771225977699	0.	0.43861747241516863	-0.18035116186040315	0.
0.08436263388865814	0.	0.4389434297597548	-0.18035245453943916	0.
0.08420755551753926	0.	0.4389568288205448	-0.1803098016300895	0.
0.08420755551753926	0.	0.43896352852870085	-0.18028840893300713	0.
0.08420755551753926	0.	0.4389702283553626	-0.18026697207892714	0.
0.0840524771464204	0.	0.4389540750126661	-0.18028913342574177	0.
0.0840524771464204	0.	0.4389379233066409	-0.1803112534788824	0.
0.0840524771464204	0.	0.4389217732373414	-0.1803333322350052	0.
0.0840524771464204	0.	0.4389056248048218	-0.18035536969077293	0.
0.0840524771464204	0.	0.4389171094096334	-0.18035965069864943	0.
0.0840524771464204	0.	0.4389285940159941	-0.18036393061361786	0.
0.08389739877530156	0.	0.4389515632333645	-0.18037248716476226	0.
0.08389739877530156	0.	0.4389737034734681	-0.18039625065189477	0.
0.08389739877530156	0.	0.4389958456716777	-0.18042001388737103	0.
0.08389739877530156	0.	0.4390179898279028	-0.1804437768711691	0.
0.08389739877530156	0.	0.4390401359420529	-0.180467539603267	0.
0.08389739877530156	0.	0.4390414919002932	-0.18042064131810634	0.
0.08389739877530156	0.	0.43904285869592097	-0.1803736986172275	0.
0.08389739877530156	0.	0.43904423632890566	-0.1803267115082616	0.
0.08389739877530156	0.	0.43904562479921516	-0.18027967999884492	0.
0.08389739877530156	0.	0.43909946361169644	-0.1802858211313454	0.
0.08389739877530156	0.	0.43915330615030596	-0.18029196100644704	0.
0.08374232040418271	0.	0.43926100240423455	-0.18030423698434206	0.
0.08374232040418271	0.	0.43954029501319813	-0.18023431618462388	0.
0.08374232040418271	0.	0.4398195876557487	-0.18016412848523863	0.
0.08374232040418271	0.	0.44009888033186645	-0.18009367395472972	0.
0.08374232040418271	0.	0.4403781730415314	-0.1800229526618776	0.
0.08374232040418271	0.	0.44026514173597026	-0.17998999483057673	0.
0.08374232040418271	0.	0.44015211636731927	-0.17995685696696148	0.
0.08374232040418271	0.	0.44003909693697624	-0.17992353909285574	0.
0.08374232040418271	0.	0.43992608344634043	-0.1798900412301985	0.
0.08374232040418271	0.	0.439958845439811	-0.1798881333007643	0.
0.08374232040418271	0.	0.4399916351482295	-0.17988622519477393	0.
0.08374232040418271	0.	0.4400244525697026	-0.1798843169122285	0.
0.08374232040418271	0.	0.44005729770233565	-0.17988240845312936	0.
0.08374232040418271	0.	0.4400007536785208	-0.17989664047452514	0.
0.08374232040418271	0.	0.4399442097892143	-0.17991087233476727	0.
0.08374232040418271	0.	0.4398876660344312	-0.1799251040338477	0.
0.08374232040418271	0.	0.4398311224141875	-0.17993933557175826	0.
0.08374232040418271	0.	0.43960504367525965	-0.17988998953996838	0.
0.08374232040418271	0.	0.4393789649422468	-0.1798406121486553	0.
0.08374232040418271	0.	0.43915288621515136	-0.1797912034034825	0.
0.08374232040418271	0.	0.43892680749397595	-0.1797417633101162	0.
0.08374232040418271	0.	0.4390270686972189	-0.1798229245832351	0.
0.08374232040418271	0.	0.43912733866743275	-0.1799040588734748	0.
0.08374232040418271	0.	0.43922761740278504	-0.17998516617282564	0.
0.08374232040418271	0.	0.43932790490144397	-0.1800662464732782	0.
0.08358724203306385	0.	0.4391897795488841	-0.18006632188694338	0.
0.08358724203306385	0.	0.4390516547188653	-0.1800663926763001	0.
0.08358724203306385	0.	0.43891353041153736	-0.18006645884134664	0.
0.08358724203306385	0.	0.43877540662704995	-0.18006652038208246	0.
0.08358724203306385	0.	0.4387700613592783	-0.1801622285511493	0.
0.08358724203306385	0.	0.4387647160918496	-0.18025778122626612	0.
0.08358724203306385	0.	0.4387593708247648	-0.1803531783530517	0.
0.08358724203306385	0.	0.4387540255580239	-0.1804484198771873	0.
0.08358724203306385	0.	0.4387341363238528	-0.18056888935247178	0.
0.08358724203306385	0.	0.4387142471194721	-0.1806893562349801	0.
0.08358724203306385	0.	0.438694357944882	-0.18080982052356923	0.
0.08358724203306385	0.	0.43867446880008315	-0.180930282217094	0.
0.08358724203306385	0.	0.43876623879307886	-0.18084116844134254	0.
0.08358724203306385	0.	0.43885801229938565	-0.18075205375469977	0.
0.08358724203306385	0.	0.4389497893183319	-0.1806629381574632	0.
0.08358724203306385	0.	0.43904156984924486	-0.18057382164992972	0.
0.08358724203306385	0.	0.43893050899652597	-0.18060679762476392	0.
0.08358724203306385	0.	0.43881979415614514	-0.1806397442266774	0.
0.08343216366194497	0.	0.4387094254079822	-0.18067266145212693	0.
0.08343216366194497	0.	0.4385994028316947	-0.180705549297572	0.
0.08312200691970728	0.	0.44057316628223964	-0.18141819522552827	0.
0.08312200691970728	0.	0.44156005424290506	-0.18177429082777055	0.
0.08312200691970728	0.	0.442546946349122	-0.18213023459151562	0.
0.08312200691970728	0.	0.44299116742110356	-0.18275742967534997	0.
0.08343216366194497	0.	0.44343539445468183	-0.18338461266629685	0.
0.0905657687334124	0.	0.44432386638462706	-0.1846389422579032	0.
0.0905657687334124	0.	0.44489494039923766	-0.18501875835748297	0.
0.10607360584529808	0.	0.4454660328919783	-0.1853985727028347	0.
0.09723413869152324	0.	0.4466602895223142	-0.18533695505195577	0.
0.09723413869152324	0.	0.4466862988024937	-0.18492614323365025	0.
0.09444272801138381	0.	0.4468451412211385	-0.18463512744722788	0.
0.09428764964026497	0.	0.44697799679055017	-0.18475482640814495	0.
0.0927368659290764	0.	0.4471108755385863	-0.18487430093369928	0.
0.0927368659290764	0.	0.44724377745886285	-0.18499355092518882	0.
0.09180639570236326	0.	0.4488384480982781	-0.1851750920794944	0.
0.09180639570236326	0.	0.45043318638694985	-0.1853565259893972	0.
0.09242670918683868	0.	0.452027992101984	-0.18553785258322605	0.
0.10669391932977351	0.	0.4536228650214548	-0.18571907178928893	0.
0.10669391932977351	0.	0.4536479826046669	-0.18656760338928996	0.
0.10824470304096209	0.	0.45367312932065845	-0.18741607211117156	0.
0.1020415681962078	0.	0.45369830516791704	-0.18826447775776253	0.
0.10359235190739637	0.	0.45372351014492956	-0.18911282013108183	0.
0.10235172493844552	0.	0.4536497141372146	-0.1890835497806431	0.
0.10188648982508895	0.	0.4535759205811085	-0.18905426552737628	0.
0.09878492240271182	0.	0.4535021294769837	-0.18902496737278837	0.
0.09413257126914612	0.	0.4529703786207022	-0.1887839578042418	0.
0.09258178755795754	0.	0.45274142405997597	-0.18867654717429044	0.
0.09258178755795754	0.	0.4525124872047587	-0.18856809584574383	0.
0.09258178755795754	0.	0.45396878034350363	-0.18870994074768607	0.
0.09258178755795754	0.	0.4554258503977707	-0.18885174465692978	0.
0.09103100384676897	0.	0.4583423119367799	-0.18913522941130187	0.
0.09103100384676897	0.	0.46020779143617124	-0.19000322288994304	0.
0.09909507914494951	0.	0.46580461474926815	-0.19260717448931286	0.
0.09816460891823639	0.	0.46594946164964923	-0.1939738167108638	0.
0.10591852747417924	0.	0.4660239764341501	-0.19465713727039965	0.
0.10622868421641694	0.	0.4660998851594047	-0.1953404574611941	0.
0.10560837073194153	0.	0.4673193489017133	-0.1950717518422442	0.
0.09723413869152324	0.	0.46755767208870963	-0.19433765986896934	0.
0.09630366846481012	0.	0.46677454884190533	-0.19429824373428012	0.
0.09614859009369124	0.	0.46631856833668794	-0.19441394701850986	0.
0.09583843335145353	0.	0.4654067430351892	-0.19464535260164137	0.
0.09583843335145353	0.	0.4650444667552465	-0.1941095401999549	0.
0.09583843335145353	0.	0.46468273812456945	-0.1935737238742104	0.
0.09583843335145353	0.	0.4643215575490113	-0.193037903632224	0.
0.0959935117225724	0.	0.463960925434212	-0.1925020794817919	0.
0.09568335498033467	0.	0.4640297063695124	-0.19256200355228004	0.
0.09568335498033467	0.	0.4640987849880377	-0.19262192740256417	0.
0.09568335498033467	0.	0.4641681612476554	-0.19268185103259547	0.
0.09568335498033467	0.	0.4642378351060578	-0.1927417744423251	0.
0.09568335498033467	0.	0.46405649118995157	-0.19270633400235007	0.
0.09568335498033467	0.	0.4638751495795795	-0.1926708935621389	0.
0.09568335498033467	0.	0.46369381027579876	-0.1926354531216914	0.
0.09568335498033467	0.	0.4635124732794663	-0.19260001268100801	0.
0.09568335498033467	0.	0.46384005394895655	-0.19262660488385364	0.
0.09568335498033467	0.	0.464167911911602	-0.19265319627159125	0.
0.09568335498033467	0.	0.46449604698117014	-0.1926797868441402	0.
0.09568335498033467	0.	0.4648244589714374	-0.1927063766014198	0.
0.09568335498033467	0.	0.4648598844998731	-0.1927459068546605	0.
0.09568335498033467	0.	0.4648953104830001	-0.19278543648794585	0.
0.09568335498033467	0.	0.4649307369207856	-0.19282496550118455	0.
0.09568335498033467	0.	0.4649661638131965	-0.19286449389428562	0.
0.09568335498033467	0.	0.4649512711682984	-0.19285249798772616	0.
0.09568335498033467	0.	0.46493637858721015	-0.19284050207516984	0.
0.09568335498033467	0.	0.464921486069934	-0.1928285061566167	0.
0.09568335498033467	0.	0.4649065936164712	-0.19281651023206728	0.
0.09568335498033467	0.	0.4649159325377036	-0.19277560003836303	0.
0.09568335498033467	0.	0.4649252723867314	-0.1927346885690982	0.
0.09568335498033467	0.	0.4649346131635381	-0.19269377582446695	0.
0.09568335498033467	0.	0.464943954868105	-0.192652861804663	0.
0.09568335498033467	0.	0.4649636906582229	-0.19264985726343253	0.
0.09568335498033467	0.	0.4649834267917511	-0.19264685193853032	0.
0.09552827660921583	0.	0.46500316326867597	-0.19264384582996513	0.
0.09552827660921583	0.	0.4650229000889832	-0.1926408389377457	0.
0.09552827660921583	0.	0.46498322448979734	-0.19264656078353906	0.
0.09552827660921583	0.	0.46494354935152804	-0.1926522803398156	0.
0.09552827660921583	0.	0.46490387467421207	-0.19265799760652663	0.
0.09552827660921583	0.	0.4648642004578875	-0.1926637125836229	0.
0.09552827660921583	0.	0.4649079324962971	-0.19261151879500168	0.
0.09552827660921583	0.	0.4649516646156676	-0.19255932386830987	0.
0.09552827660921583	0.	0.4649953968159917	-0.1925071278037681	0.
0.09552827660921583	0.	0.46503912909726164	-0.19245493060159702	0.
0.09552827660921583	0.	0.46502153403416047	-0.1924618160669871	0.
0.09552827660921583	0.	0.46500394058890615	-0.1924687010977469	0.
0.09552827660921583	0.	0.46498634876155687	-0.19247558569386533	0.
0.09552827660921583	0.	0.4649687585521713	-0.19248246985533118	0.
0.09552827660921583	0.	0.4649293096158772	-0.19248915725236368	0.
0.09552827660921583	0.	0.4648898616811306	-0.19249584459045044	0.
0.09552827660921583	0.	0.4648504147480124	-0.19250253186958977	0.
0.09552827660921583	0.	0.4648109688166049	-0.1925092190897801	0.
0.09552827660921583	0.	0.46487489191171244	-0.19232506426210177	0.
0.09552827660921583	0.	0.4649388839050145	-0.1921409089708293	0.
0.09552827660921583	0.	0.46500294478748105	-0.1919567532162799	0.
0.09552827660921583	0.	0.4650670745500752	-0.19177259699877022	0.
0.09552827660921583	0.	0.4649413736170069	-0.19196405780502523	0.
0.09552827660921583	0.	0.4648156795073889	-0.19215551860653632	0.
0.09552827660921583	0.	0.4646899922229776	-0.19234697940330067	0.
0.09552827660921583	0.	0.46456431176553065	-0.19253844019531421	0.
0.09552827660921583	0.	0.46449461968704414	-0.192547444765233	0.
0.09552827660921583	0.	0.46442492778575195	-0.19255644925018706	0.
0.09552827660921583	0.	0.46435523606168005	-0.19256545365017416	0.
0.09552827660921583	0.	0.4642855445148532	-0.19257445796519165	0.
0.09552827660921583	0.	0.46427166525260244	-0.192559514150412	0.
0.09552827660921583	0.	0.4642577860482589	-0.19254457033300326	0.
0.09552827660921583	0.	0.4642439069018231	-0.19252962651296596	0.
0.09552827660921583	0.	0.46423002781329736	-0.1925146826902999	0.
0.09552827660921583	0.	0.464319184692164	-0.19248116154711936	0.
0.09552827660921583	0.	0.4644086365861596	-0.19244764036628384	0.
0.09552827660921583	0.	0.46449838344122596	-0.1924141191477979	0.
0.09552827660921583	0.	0.46458842520313876	-0.1923805978916659	0.
0.09537319823809697	0.	0.46574837749628256	-0.19245058116486327	0.
0.09537319823809697	0.	0.4669084000924674	-0.1925203320825496	0.
0.0952181198669781	0.	0.46806849282503876	-0.19258985058450695	0.
0.0952181198669781	0.	0.4692286555278592	-0.1926591366106969	0.
0.0952181198669781	0.	0.47002993936470744	-0.1937286885612877	0.
0.0952181198669781	0.	0.4708313779705334	-0.19479822800175617	0.
0.09785445217599868	0.	0.47163297109248054	-0.19586775488218447	0.
0.09785445217599868	0.	0.4724347184781936	-0.1969372691523891	0.
0.1039025086496341	0.	0.47251618764520753	-0.1969190909412749	0.
0.11150134883445809	0.	0.47268030566399805	-0.19688224573645918	0.
0.11150134883445809	0.	0.47276295438431515	-0.19686357876518248	0.
0.11150134883445809	0.	0.4727482752413572	-0.1971832779448594	0.
0.10715915444313008	0.	0.47271914020896283	-0.19782234856812425	0.
0.10715915444313008	0.	0.47270468432394375	-0.1981417197505105	0.
0.10436774376299066	0.	0.4739109586612546	-0.19797290687473648	0.
0.10436774376299066	0.	0.4751177257332835	-0.19780409399241017	0.
0.1052982139897038	0.	0.476324984331727	-0.19763528110353556	0.
0.1052982139897038	0.	0.4775327332517403	-0.19746646820811659	0.
0.10684899770089237	0.	0.47878022412554616	-0.19817348931219644	0.
0.10684899770089237	0.	0.48002772102691943	-0.19888038651076712	0.
0.1232873050394912	0.	0.48048249303284657	-0.19931667757862737	0.
0.11770448367921234	0.	0.4794629013876245	-0.19882800871898612	0.
0.11770448367921234	0.	0.47844366289005313	-0.19833927088766176	0.
0.11677401345249921	0.	0.4786112683459287	-0.19803119981790884	0.
0.11367244603012207	0.	0.4789466810441041	-0.19741470996559926	0.
0.12049589435935176	0.	0.4789561235082398	-0.19706403794175817	0.
0.11119119209222036	0.	0.478797758977808	-0.19702178438219978	0.
0.11057087860774494	0.	0.4801663160841105	-0.19836435861658566	0.
0.11057087860774494	0.	0.481851606018272	-0.19979140146323818	0.
0.10902009489655637	0.	0.4835369003107085	-0.2012184054420038	0.
0.12173652132830262	0.	0.4878974826831104	-0.20296125516884983	0.
0.12173652132830262	0.	0.4875551714043415	-0.202733251421199	0.
0.1232873050394912	0.	0.4872128899998381	-0.20250521668027638	0.
0.12297714829725348	0.	0.48687063849023143	-0.20227715097266127	0.
0.11770448367921234	0.	0.48757577648012307	-0.20236421543792224	0.
0.11367244603012207	0.	0.4880994667846257	-0.20252174368891554	0.
0.11367244603012207	0.	0.4886231640876163	-0.20267923704200683	0.
0.11305213254564664	0.	0.4886674055603414	-0.20259187395783915	0.
0.11305213254564664	0.	0.4887116541202777	-0.20250419581984686	0.
0.11243181906117121	0.	0.488755909766794	-0.20241620273193092	0.
0.11243181906117121	0.	0.4888001724992582	-0.20232789479832003	0.
0.11305213254564664	0.	0.48875522373721075	-0.20287839031405347	0.
0.11212166231893352	0.	0.48871029898959667	-0.20342888078138985	0.
0.11212166231893352	0.	0.48866539825859123	-0.20397936618985463	0.
0.11196658394781464	0.	0.4886205215463688	-0.20452984652894582	0.
0.11196658394781464	0.	0.4885658915453768	-0.2042747164070827	0.
0.11289705417452779	0.	0.48851135572043486	-0.20401952421283204	0.
0.11134627046333921	0.	0.4884569140818933	-0.2037642700058762	0.
0.11134627046333921	0.	0.4884025666400875	-0.20350895384583595	0.
0.11119119209222036	0.	0.48849577801083555	-0.2035198353480278	0.
0.1110361137211015	0.	0.48868220647335747	-0.203541568936614	0.
0.1110361137211015	0.	0.48877542356441506	-0.20355242102220553	0.
0.1110361137211015	0.	0.48880737064094437	-0.20357375138961142	0.
0.1110361137211015	0.	0.4888393201638922	-0.2035950777166494	0.
0.1110361137211015	0.	0.48887127213310155	-0.20361640000299477	0.
0.1110361137211015	0.	0.4889032265484151	-0.2036377182483228	0.
0.1110361137211015	0.	0.48890508101875374	-0.2039082598606752	0.
0.1110361137211015	0.	0.48890693549181524	-0.2041786853006705	0.
0.1110361137211015	0.	0.48890878996759907	-0.20444899444983994	0.
0.1110361137211015	0.	0.48891064444610516	-0.2047191871896049	0.
0.1110361137211015	0.	0.4887632448294276	-0.20473170372989213	0.
0.1110361137211015	0.	0.4886158475070244	-0.2047441785422597	0.
0.1110361137211015	0.	0.4884684524795771	-0.20475661162474398	0.
0.1110361137211015	0.	0.4883210597477686	-0.20476900297538794	0.
0.1110361137211015	0.	0.488316397353138	-0.20504971852952603	0.
0.1110361137211015	0.	0.48831190201978025	-0.2053303429897985	0.
0.11088103534998266	0.	0.4883075737492095	-0.20561087625966618	0.
0.11088103534998266	0.	0.48830341254288184	-0.2058913182424846	0.
0.11088103534998266	0.	0.48830288068116384	-0.2058788848990529	0.
0.11088103534998266	0.	0.48830235369444314	-0.2058664515390343	0.
0.11088103534998266	0.	0.48830183158272406	-0.20585401816243018	0.
0.11088103534998266	0.	0.4883013143460124	-0.20584158476924067	0.
0.11088103534998266	0.	0.48823493360660414	-0.20572251159422714	0.
0.11088103534998266	0.	0.4881685822306586	-0.20560338139030637	0.
0.11088103534998266	0.	0.48810226022210473	-0.20548419418313146	0.
0.11088103534998266	0.	0.48803596758486756	-0.20536494999835192	0.
0.11088103534998266	0.	0.4879726696596677	-0.2057376701249009	0.
0.11088103534998266	0.	0.48790939487327656	-0.20611024036943218	0.
0.11088103534998266	0.	0.4878461432286462	-0.20648266052082917	0.
0.11088103534998266	0.	0.48778291472872826	-0.20685493036766336	0.
0.11088103534998266	0.	0.4878681603730941	-0.20688378380278188	0.
0.11088103534998266	0.	0.48795340727189884	-0.20691259953068472	0.
0.11088103534998266	0.	0.48803865542492786	-0.20694137754726263	0.
0.11088103534998266	0.	0.48812390483196544	-0.2069701178484093	0.
0.11088103534998266	0.	0.4881464081850689	-0.20699577512652959	0.
0.11088103534998266	0.	0.48816891154023645	-0.20702143238921872	0.
0.11088103534998266	0.	0.4881914148974691	-0.2070470896364755	0.
0.11072595697886378	0.	0.48821391825676597	-0.20707274686829813	0.
0.11072595697886378	0.	0.48819100453578174	-0.20706630528536557	0.
0.11072595697886378	0.	0.4881680908909363	-0.20705986359478687	0.
0.11072595697886378	0.	0.4881451773222331	-0.2070534217965646	0.
0.11072595697886378	0.	0.48812226382967555	-0.20704697989070164	0.
0.11072595697886378	0.	0.4880384028508366	-0.20704612396971347	0.
0.11072595697886378	0.	0.4879545439870871	-0.2070452680485693	0.
0.11072595697886378	0.	0.48787068723878485	-0.2070444121272693	0.
0.11072595697886378	0.	0.48778683260628786	-0.20704355620581302	0.
0.11072595697886378	0.	0.4876650685440595	-0.20700714318350527	0.
0.11072595697886378	0.	0.48754330956731967	-0.20697072994338067	0.
0.11072595697886378	0.	0.4874215556773179	-0.2069343164854693	0.
0.11072595697886378	0.	0.48729980687530255	-0.20689790280980075	0.
0.11072595697886378	0.	0.4873359136010991	-0.20692220163721808	0.
0.11072595697886378	0.	0.48737202032711757	-0.20694649985643498	0.
0.11072595697886378	0.	0.4874081270533582	-0.20697079746739566	0.
0.11072595697886378	0.	0.48744423377982066	-0.20699509447004397	0.
0.11072595697886378	0.	0.4875151106183897	-0.20705664877215527	0.
0.11072595697886378	0.	0.4875859940897855	-0.20711819781553373	0.
0.11072595697886378	0.	0.48765688419306047	-0.2071797415989548	0.
0.11072595697886378	0.	0.4877277809272657	-0.2072412801211935	0.
0.11134627046333921	0.	0.48823589059719097	-0.20721118586617676	0.
0.11134627046333921	0.	0.48874419754013493	-0.20718079890174657	0.
0.11289705417452779	0.	0.48925270155410094	-0.2071501192615585	0.
0.11212166231893352	0.	0.4914816459930389	-0.20754144891134527	0.
0.11367244603012207	0.	0.49712273288654685	-0.20857654734872394	0.
0.11367244603012207	0.	0.49760278492013627	-0.20834547161485703	0.
0.12918028314200775	0.	0.49856295546102447	-0.2078833160309774	0.
0.1301107533687209	0.	0.49793016478334645	-0.20828053554441792	0.
0.1293353615131266	0.	0.4976139339567362	-0.20847912750403852	0.
0.12390761852396663	0.	0.5010814310266982	-0.20714431545955606	0.
0.12297714829725348	0.	0.5014293586337134	-0.20769019469120426	0.
0.12297714829725348	0.	0.5017773433114951	-0.20823575205722042	0.
0.12297714829725348	0.	0.5021253850203801	-0.20878098689181113	0.
0.13693420169795062	0.	0.503407313433451	-0.20903011038759015	0.
0.13693420169795062	0.	0.503874229647193	-0.20888221532270687	0.
0.13693420169795062	0.	0.5043411467647343	-0.20873431959511368	0.
0.13755451518242603	0.	0.5041259349588949	-0.2089308001939655	0.
0.13755451518242603	0.	0.5039107274593628	-0.20912727590938993	0.
0.13290216404886032	0.	0.5036955242679872	-0.20932374673774662	0.
0.12995567499760205	0.	0.5038162219828678	-0.2098125032523772	0.
0.12840489128641344	0.	0.5039849200489248	-0.20995811887932064	0.
0.1285599696575323	0.	0.5041541177361959	-0.21010338113802798	0.
0.1276294994308192	0.	0.5070963924064104	-0.21114466790323144	0.
0.12685410757522492	0.	0.5085679872910999	-0.21166531112812229	0.
0.14546351210948774	0.	0.5140482652528909	-0.21568266385286183	0.
0.14561859048060657	0.	0.5131598311187333	-0.2154201791500297	0.
0.1470142958206763	0.	0.5122714462827742	-0.2151576066974658	0.
0.14716937419179515	0.	0.511383110831946	-0.21489494658321198	0.
0.1394154556358523	0.	0.5137190418575446	-0.214302122179519	0.
0.13321232079109802	0.	0.5132533994304388	-0.21457517086076933	0.
0.1347631045022866	0.	0.5130206194134067	-0.2147113886440562	0.
0.1338326342755735	0.	0.5127878668776266	-0.21484740191390372	0.
0.13398771264669232	0.	0.5128886173626037	-0.2149560703138786	0.
0.1338326342755735	0.	0.5129895595767422	-0.2150647040311226	0.
0.1338326342755735	0.	0.5132809640755501	-0.21517266381689606	0.
0.13352247753333574	0.	0.5138638376404701	-0.2153883883152797	0.
0.13352247753333574	0.	0.5141553066817275	-0.21549615297424743	0.
0.1333673991622169	0.	0.5145536690863545	-0.21521015540602556	0.
0.13321232079109802	0.	0.5153503940082492	-0.21463706549149178	0.
0.13321232079109802	0.	0.5157487565254576	-0.2143499739437629	0.
0.13321232079109802	0.	0.5156614791601342	-0.2143125036798288	0.
0.13321232079109802	0.	0.5155742023537144	-0.21427483116057516	0.
0.13305724241997918	0.	0.5154869261062951	-0.21423695641509244	0.
0.13305724241997918	0.	0.5153996504179729	-0.21419887947262184	0.
0.13305724241997918	0.	0.5154007027938997	-0.21421831116878917	0.
0.13321232079109802	0.	0.5154017553036944	-0.2142377409863377	0.
0.13290216404886032	0.	0.515402807947356	-0.21425716892512775	0.
0.13290216404886032	0.	0.5154038607248833	-0.21427659498502066	0.
0.13290216404886032	0.	0.5154541919855324	-0.21440129759453236	0.
0.13290216404886032	0.	0.5155045255494114	-0.2145259990333347	0.
0.13290216404886032	0.	0.5155548614162919	-0.21465069930087	0.
0.13290216404886032	0.	0.5156051995859438	-0.21477539839658014	0.
0.13290216404886032	0.	0.5154078047974459	-0.21480748546082648	0.
0.13274708567774146	0.	0.5152104271240326	-0.21483957162591108	0.
0.13274708567774146	0.	0.5150130665723924	-0.21487165689172288	0.
0.13274708567774146	0.	0.5148157231492185	-0.21490374125815198	0.
0.13274708567774146	0.	0.5148441856016842	-0.21488424344738097	0.
0.13274708567774146	0.	0.5148726492724964	-0.2148647450062537	0.
0.13274708567774146	0.	0.514901114161586	-0.21484524593481705	0.
0.13274708567774146	0.	0.5149295802688842	-0.21482574623311815	0.
0.13274708567774146	0.	0.5149928575203343	-0.214848289200015	0.
0.13259200730662263	0.	0.5150561352404354	-0.21487083193016734	0.
0.13259200730662263	0.	0.5151194134291287	-0.21489337442355508	0.
0.13259200730662263	0.	0.5151826920863556	-0.2149159166801577	0.
0.13259200730662263	0.	0.5149544975412436	-0.21505144585315497	0.
0.13259200730662263	0.	0.5147263502489337	-0.2151869749955853	0.
0.13259200730662263	0.	0.5144982502307803	-0.2153225041074321	0.
0.13259200730662263	0.	0.5142701975081468	-0.2154580331886795	0.
0.13259200730662263	0.	0.5142612619665983	-0.215324294820989	0.
0.13259200730662263	0.	0.5142523292724602	-0.21519055620368344	0.
0.13259200730662263	0.	0.5142433994257836	-0.2150568173368904	0.
0.13259200730662263	0.	0.514234472426619	-0.21492307822073725	0.
0.13259200730662263	0.	0.5142662155302934	-0.21489332745009052	0.
0.13243692893550374	0.	0.514329712469653	-0.21483382493586087	0.
0.13243692893550374	0.	0.5143614663048864	-0.21480407319235123	0.
0.13243692893550374	0.	0.5141296981604309	-0.21477314639854642	0.
0.13243692893550374	0.	0.5138979509547766	-0.21474221727127127	0.
0.13243692893550374	0.	0.5136662246975419	-0.21471128581080196	0.
0.13243692893550374	0.	0.5134345193983492	-0.21468035201741387	0.
0.13243692893550374	0.	0.513273495794335	-0.21484436555761602	0.
0.13243692893550374	0.	0.5131124771300972	-0.2150083773382649	0.
0.13243692893550374	0.	0.5129514634072122	-0.21517238735825728	0.
0.13243692893550374	0.	0.5127904546272594	-0.21533639561648932	0.
0.13243692893550374	0.	0.5129873707900826	-0.2151785795077768	0.
0.13243692893550374	0.	0.5131842899823401	-0.21502076275715007	0.
0.13243692893550374	0.	0.5133812122028496	-0.21486294536499642	0.
0.13243692893550374	0.	0.5135781374504291	-0.21470512733170205	0.
0.13243692893550374	0.	0.5135716603575519	-0.21470975260886965	0.
0.13243692893550374	0.	0.5135651844441209	-0.2147143778718082	0.
0.13243692893550374	0.	0.513558709710152	-0.21471900312051664	0.
0.13243692893550374	0.	0.5135522361556593	-0.21472362835499548	0.
0.13243692893550374	0.	0.5137153587494524	-0.21471290791085249	0.
0.13243692893550374	0.	0.5138784814499774	-0.21470218736661392	0.
0.13243692893550374	0.	0.5140416042571987	-0.21469146672228423	0.
0.13243692893550374	0.	0.5142047271710823	-0.21468074597786777	0.
0.1322818505643849	0.	0.5143873360711302	-0.2146357813381119	0.
0.1322818505643849	0.	0.5145699491093971	-0.21459077628619946	0.
0.1322818505643849	0.	0.5147525662843854	-0.21454573082907683	0.
0.13305724241997918	0.	0.5164040362224046	-0.2148397765412733	0.
0.13460802613116776	0.	0.5198156283845737	-0.2158258440324854	0.
0.14778968767627057	0.	0.5217584660899467	-0.21647297988371955	0.
0.15352758740766828	0.	0.5224589923237589	-0.21648239118007648	0.
0.15352758740766828	0.	0.522692523038971	-0.2164855282425421	0.
0.14887523627410257	0.	0.5232172799157013	-0.21723891945595344	0.
0.14747953093403288	0.	0.5237432805463019	-0.21799183185610063	0.
0.14732445256291402	0.	0.5257695029762577	-0.21910026704346994	0.
0.14732445256291402	0.	0.5267826141912493	-0.21965296357081723	0.
0.14732445256291402	0.	0.5277957254062505	-0.2202046431777193	0.
0.14747953093403288	0.	0.5286546679554585	-0.22023615735253124	0.
0.1642279950148694	0.	0.5312300721658603	-0.2203380491493402	0.
0.1653135436127014	0.	0.5312263447893156	-0.2203529102853857	0.
0.15786978179899627	0.	0.5318117750697569	-0.2198652755942933	0.
0.16686432732388995	0.	0.5322032637908489	-0.22036357871541845	0.
0.15600884134557	0.	0.5325947701876177	-0.2208610613498744	0.
0.15647407645892655	0.	0.5333778359540301	-0.22185355886675615	0.
0.15647407645892655	0.	0.5345811690840314	-0.22263569001425376	0.
0.17508348099318935	0.	0.5371275416796083	-0.22457046640860368	0.
0.17647918633325912	0.	0.5371098619938375	-0.22431538961881706	0.
0.16221197619032426	0.	0.537377328962962	-0.22427619210898633	0.
0.16190181944808654	0.	0.5373582164827319	-0.22423673011224535	0.
0.16267721130368085	0.	0.537339156235644	-0.2241972375346664	0.
0.16159166270584885	0.	0.5373201482236406	-0.22415771438091944	0.
0.16267721130368085	0.	0.5373474465664313	-0.22408652455618722	0.
0.1609713492213734	0.	0.537370573669559	-0.22407065314896113	0.
0.1609713492213734	0.	0.5373937008021809	-0.22405474617298968	0.
0.16066119247913568	0.	0.5372611196281456	-0.22414202055534538	0.
0.16066119247913568	0.	0.5371285463726474	-0.22422929454611937	0.
0.16050611410801685	0.	0.5369959810377343	-0.22431656814517953	0.
0.16050611410801685	0.	0.5368634236254565	-0.22440384135239366	0.
0.160351035736898	0.	0.5367270112301668	-0.22444620856035663	0.
0.15973072225242255	0.	0.5391442758896032	-0.2244196702410636	0.
0.15973072225242255	0.	0.539124596862912	-0.22442262152443979	0.
0.15957564388130369	0.	0.5391049212423823	-0.2244255723837917	0.
0.15957564388130369	0.	0.5390852490281438	-0.22442852281911457	0.
0.15957564388130369	0.	0.5391083100418834	-0.22440482411963805	0.
0.15957564388130369	0.	0.5391313710779231	-0.22438110108680884	0.
0.15957564388130369	0.	0.5391544321362616	-0.2243573537228592	0.
0.15957564388130369	0.	0.5391774932168987	-0.22433358203002393	0.
0.15942056551018483	0.	0.539186071943241	-0.22433141724087438	0.
0.15942056551018483	0.	0.5391946506698028	-0.22432925225069758	0.
0.15942056551018483	0.	0.5392032293965839	-0.22432708705949553	0.
0.15942056551018483	0.	0.5392118081235848	-0.2243249216672695	0.
0.15942056551018483	0.	0.5396093211036571	-0.22433524303348992	0.
0.15942056551018483	0.	0.5400069117666584	-0.2243455618914088	0.
0.159265487139066	0.	0.540404580052437	-0.22435587824092637	0.
[truncated: 14,129 more rows]
