# Supplementary material for: Programming mechanics in knitted materials, stitch by stitch
Source: Nat Commun. 2024 Mar 23;15:2622. doi: 10.1038/s41467-024-46498-z (PMC10960873; doi:10.1038/s41467-024-46498-z)
Supplement: Supplementary file 3 — Source Data [file 41467_2024_46498_MOESM3_ESM.zip › SourceData/Source Data for Supplementary Information/TableS11data/ExperimentalData/linearCotGarter.txt]

0.	0.	0.	0.	0.
0.	0.	-0.00016013037099524323	-0.00003772079712242059	0.
0.	0.	-0.0003202429533457019	-0.00007533896494488593	0.
0.	0.	-0.0004803377385031262	-0.00011285449188338498	0.
0.	0.	-0.000960515225260482	-0.00022478511200781697	0.
0.	0.	-0.0010110582255170532	-0.0004277461836335169	0.
0.	0.	-0.00020259447378469318	-0.0008143082634940185	0.
0.	0.	0.00006689517701241906	-0.000943162243056677	0.
0.	0.	0.00033638569341843977	-0.0010720161990748574	0.
0.	0.	0.0006058770747332211	-0.001200870131540343	0.
0.	0.	0.0006077203111164135	-0.000275229128378997	0.
0.	0.	0.0005185046028733641	0.00007628467774309712	0.
0.	0.	0.0004292892088394029	0.0004278062212985963	0.
0.	0.	0.000340074129098038	0.0007793354941338955	0.
0.	0.	0.00025085936373442635	0.0011308724881075628	0.
0.	0.	0.00016164491283192616	0.0014824171950882092	0.
0.	0.	0.00016940502015086508	0.001178953610399307	0.
0.	0.	0.0001771826242060321	0.0008755117285298973	0.
0.	0.	0.0001849777245893325	0.0005720915692244433	0.
0.	0.	0.00019279032089147222	0.00026869315225069	0.
0.	0.	0.00020062041270270736	-0.00003468350260018452	0.
0.	0.	0.00020846799961239448	-0.00033803837551600336	0.
0.	0.	-0.00027647545619297195	-0.001210263576974357	0.
0.	0.	-0.0005268123697126992	-0.0013430481153219012	0.
0.	0.	-0.0007771435153805742	-0.0014758287168755272	0.
0.	0.	-0.0010274688888610778	-0.0016086053800644365	0.
0.	0.	-0.0012777884858138932	-0.001741378103316613	0.
0.	0.	-0.0015281023018940566	-0.0018741468850604981	0.
0.	0.	-0.0017784103327527054	-0.0020069117237228582	0.
0.	0.	-0.0017474359638458125	-0.001975107888961315	0.
0.	0.	-0.0017164611201120298	-0.0019433040512441206	0.
0.	0.	-0.0016854858015949849	-0.0019115002105709704	0.
0.	0.	-0.0016545100083390559	-0.0018796963669426253	0.
0.	0.	-0.0016235337403884703	-0.0018478925203595418	0.
0.	0.	-0.0015925569977874561	-0.001816088670820959	0.
0.	0.	-0.0015615797805800908	-0.0017842848183285509	0.
0.	0.	-0.0015088690723694146	-0.0018766863647669912	0.
0.	0.	-0.0014871355583017062	-0.0020008300494051114	0.
0.	0.	-0.0014654015466394111	-0.0021249119937619527	0.
0.	0.	-0.0014436670374156624	-0.002248932174802333	0.
0.	0.	-0.001421932030662844	-0.002372890569492896	0.
0.	0.	-0.0014001965264130397	-0.0024967871547987635	0.
0.	0.	-0.0013567240255535074	-0.0027443948051194904	0.
0.	0.	-0.001129943229992784	-0.00251955684139081	0.
0.	0.	-0.0009031498962798338	-0.0022947088662008397	0.
0.	0.	-0.0006763440329515129	-0.002069850886315744	0.
0.	0.	-0.0004495256485368806	-0.0018449829084974285	0.
0.	0.	-0.00022269475155780005	-0.0016201049395009502	0.
0.	0.	4.14864947091212e-6	-0.0013952169860763446	0.
0.	0.	0.00023100454604238528	-0.0011703190549675613	0.
0.	0.	0.00045787292965574573	-0.0009454111529136803	0.
0.	0.	0.0001881784302465604	-0.000773908422572557	0.
0.	0.	-0.00008151524284864924	-0.0006024019025268224	0.
0.	0.	-0.00035120808896032006	-0.0004308915947269264	0.
0.	0.	-0.0006209001074202383	-0.0002593775011230145	0.
0.	0.	-0.0014299711901776529	0.00025518747504133627	0.
0.	0.	-0.0016996598913176873	0.00042671669239500537	0.
0.	0.	-0.0018527198581332926	0.00034460816401761513	0.
0.	0.	-0.0020057780137310247	0.0002625364885907631	0.
0.	0.	-0.002158834357277603	0.00018050167518697836	0.
0.	0.	-0.0023118888879395966	0.00009850373287711605	0.
0.	0.	-0.0024649416048817753	0.00001654267073111838	0.
0.	0.	-0.0026179925072696594	-0.00006538150218259407	0.
0.	0.	-0.0027710415942674193	-0.00014726877679590504	0.
0.	0.	-0.0029240888650398245	-0.00022911914404221998	0.
0.	0.	-0.0028373290456394935	-0.00015398303430498326	0.
0.	0.	-0.0027505673327867567	-0.00007883877510886654	0.
0.	0.	-0.0026638037269751664	-3.6863682909568803e-6	0.
0.	0.	-0.0025770382286991736	0.00007147418431211513	0.
0.	0.	-0.00249027083845263	0.0001466428808632624	0.
0.	0.	-0.0024035015567284877	0.00022181971952737602	0.
0.	0.	-0.0023167303840213476	0.0002970046984679776	0.
0.	0.	-0.0022299573208232623	0.0003721978158495016	0.
0.	0.	-0.0022058568633207096	0.00026704426519743717	0.
0.	0.	-0.0021817098860338717	0.00016189588458681776	0.
0.	0.	-0.0021575163923405493	0.00005675267564732968	0.
0.	0.	-0.0021332763856246897	-0.0000483853599882975	0.
0.	0.	-0.0021089898692750386	-0.00015351822068900798	0.
0.	0.	-0.002084656846687088	-0.00025864590482192	0.
0.	0.	-0.002060277321263376	-0.0003637684107535432	0.
0.	0.	-0.002035851296412288	-0.0004688857368505393	0.
0.	0.	-0.001123060698422038	-0.00023144368599059022	0.
0.	0.	-0.00021026997244866965	6.002728348168245e-6	0.
0.	0.	0.0034408942042884545	0.0009558319583794016	0.
0.	0.	0.004353685564948946	0.001193300143554611	0.
0.001212062495306958	0.	0.0066127728348152545	0.002254597083201782	0.
0.003289883915833172	0.	0.007959881212969911	0.0030784383096723743	0.
0.005021401766271683	0.	0.009982060282343632	0.004314231590490527	0.
0.006752919616710195	0.	0.010837603443992604	0.004758146085456268	0.
0.00606031247653479	0.	0.011018761999905964	0.004790122953929595	0.
0.006752919616710195	0.	0.01119999838042313	0.004822101653014165	0.
0.006752919616710195	0.	0.011562704447929959	0.004886064542316774	0.
0.006752919616710195	0.	0.011744174051279544	0.004918048732185442	0.
0.0065797678316663446	0.	0.011925721311953987	0.004950034751966004	0.
0.0065797678316663446	0.	0.012107346188164505	0.004982022601483773	0.
0.006752919616710195	0.	0.012119167843093042	0.0049444282885678275	0.
0.005887160691490939	0.	0.012131010758842747	0.004906873468196634	0.
0.0065797678316663446	0.	0.012142874934666547	0.0048693581447975835	0.
0.005194553551315535	0.	0.012166667063545133	0.004794446006607672	0.
0.0041556428410524275	0.	0.012202514688687443	0.0046823741370814265	0.
0.0041556428410524275	0.	0.012283537137051782	0.004675160161771617	0.
0.0041556428410524275	0.	0.012364559592144587	0.004667966517202761	0.
0.0041556428410524275	0.	0.012445582053964357	0.004660793203811572	0.
0.0041556428410524275	0.	0.012526604522509295	0.004653640222033544	0.
0.0041556428410524275	0.	0.012607626997778199	0.004646507572302502	0.
0.0041556428410524275	0.	0.012688649479768822	0.004639395255052267	0.
0.0041556428410524275	0.	0.012769671968480114	0.0046323032707140735	0.
0.0041556428410524275	0.	0.012850694463909977	0.004625231619718702	0.
0.0041556428410524275	0.	0.013411408955727825	0.004673236146224252	0.
0.0041556428410524275	0.	0.01397234703503892	0.004721242486394743	0.
0.0041556428410524275	0.	0.014533508330976769	0.004769250639970125	0.
0.0041556428410524275	0.	0.015656499092632004	0.00486527238629795	0.
0.0041556428410524275	0.	0.01621832781997592	0.004913285978529684	0.
0.0041556428410524275	0.	0.016780378287197723	0.004961301383127327	0.
0.005021401766271683	0.	0.019422651347426496	0.0051009556826033895	0.
0.005887160691490939	0.	0.020810005356746635	0.0051624142907471466	0.
0.005887160691490939	0.	0.02150388748098999	0.005193253740524698	0.
0.005887160691490939	0.	0.022197905980339227	0.005224166611767072	0.
0.00606031247653479	0.	0.02262260265658392	0.005060639126114251	0.
0.00606031247653479	0.	0.02235316990287143	0.004866130687261446	0.
0.00606031247653479	0.	0.022083762335972947	0.0046716275842395485	0.
0.006752919616710195	0.	0.021814379975811506	0.004477129820147855	0.
0.005714008906447089	0.	0.021545022842327226	0.004282637398089005	0.
0.004848249981227832	0.	0.020781320982443226	0.0035596375756087343	0.
0.0043287946260962785	0.	0.02082556690186586	0.0034200829369812617	0.
0.005021401766271683	0.	0.020869840756274943	0.0032805282992794086	0.
0.003982491056008576	0.	0.02091414254203571	0.003140973662503631	0.
0.003982491056008576	0.	0.020958472255512037	0.0030014190266540817	0.
0.003636187485920874	0.	0.021002829893066906	0.0028618643917312165	0.
0.003636187485920874	0.	0.021047215451060294	0.0027223097577353398	0.
0.003636187485920874	0.	0.021091628925851584	0.0025827551246670605	0.
0.003636187485920874	0.	0.021133051953365355	0.0027193219965927586	0.
0.003636187485920874	0.	0.02117451936522284	0.002855889745318441	0.
0.003636187485920874	0.	0.021216031156017303	0.002992458370485455	0.
0.003636187485920874	0.	0.02125758732033662	0.003129027871735605	0.
0.003636187485920874	0.	0.021299187852764617	0.003265598248711455	0.
0.003636187485920874	0.	0.02134083274787942	0.0034021695010554177	0.
0.003636187485920874	0.	0.021382522000254957	0.0035387416284099055	0.
0.003636187485920874	0.	0.02142425560445961	0.0036753146304179395	0.
0.003289883915833172	0.	0.021888762246591125	0.003911379898132374	0.
0.003289883915833172	0.	0.02204360317632962	0.003990069404497987	0.
0.003289883915833172	0.	0.022198446795210002	0.00406875945254865	0.
0.003289883915833172	0.	0.022353293102010684	0.004147450042157156	0.
0.003289883915833172	0.	0.02250814209551098	0.004226141173195532	0.
0.003289883915833172	0.	0.022662993774489906	0.004304832845536872	0.
0.003289883915833172	0.	0.022529670752599325	0.004310596164786005	0.
0.003289883915833172	0.	0.022396349652847716	0.004316367689151075	0.
0.003289883915833172	0.	0.022263030475986507	0.004322147418491179	0.
0.003289883915833172	0.	0.022129713222768466	0.004327935352665413	0.
0.003289883915833172	0.	0.02199639789394651	0.00433373149153074	0.
0.003289883915833172	0.	0.02186308449027297	0.004339535834945953	0.
0.003289883915833172	0.	0.02172977301250316	0.004345348382768624	0.
0.003289883915833172	0.	0.02159646346138925	0.004351169134856022	0.
0.0031167321307893204	0.	0.021599754628964875	0.004350213713612873	0.
0.0031167321307893204	0.	0.02160306440299974	0.004349263585633408	0.
0.0031167321307893204	0.	0.02160639278331348	0.0043483187509333	0.
0.0031167321307893204	0.	0.021609739769723187	0.004347379209527462	0.
0.0031167321307893204	0.	0.021613105362047153	0.004346444961430805	0.
0.0031167321307893204	0.	0.021616489560100524	0.0043455160066576334	0.
0.0031167321307893204	0.	0.02161989236369949	0.004344592345223163	0.
0.0031167321307893204	0.	0.021623313772657096	0.004343673977141546	0.
0.0031167321307893204	0.	0.021693767280409296	0.0043666120917198615	0.
0.0031167321307893204	0.	0.021764223058065083	0.004389550511395537	0.
0.0031167321307893204	0.	0.021834681105155487	0.0044124892361478785	0.
0.0031167321307893204	0.	0.021905141421211093	0.004435428265955886	0.
0.0031167321307893204	0.	0.021975604005761745	0.004458367600799018	0.
0.0031167321307893204	0.	0.02204606885833922	0.004481307240656275	0.
0.0031167321307893204	0.	0.02211653597847411	0.004504247185506811	0.
0.0031167321307893204	0.	0.02218700536569715	0.0045271874353291705	0.
0.0031167321307893204	0.	0.022001063659639518	0.004490356523255376	0.
0.0031167321307893204	0.	0.02181512257906604	0.004453526137332267	0.
0.0031167321307893204	0.	0.02162918212431929	0.004416696277616451	0.
0.0031167321307893204	0.	0.021443242295740354	0.004379866944166509	0.
0.0031167321307893204	0.	0.0212573030936712	0.0043430381370404185	0.
0.0031167321307893204	0.	0.02107136451845501	0.004306209856295544	0.
0.0031167321307893204	0.	0.020885426570433012	0.004269382101990621	0.
0.0031167321307893204	0.	0.020699489249948834	0.004232554874182713	0.
0.0031167321307893204	0.	0.020755943436452016	0.004224490038455207	0.
0.0031167321307893204	0.	0.02081239762672385	0.004216425274265451	0.
0.0031167321307893204	0.	0.02086885182076284	0.004208360581615271	0.
0.0031167321307893204	0.	0.020925306018569286	0.004200295960505885	0.
0.0031167321307893204	0.	0.020981760220141983	0.004192231410939575	0.
0.0031167321307893204	0.	0.02103821442547989	0.004184166932917863	0.
0.0031167321307893204	0.	0.021094668634583452	0.004176102526442422	0.
0.0031167321307893204	0.	0.02115112284745132	0.004168038191515231	0.
0.0031167321307893204	0.	0.021110964483102724	0.004170574796161578	0.
0.0031167321307893204	0.	0.021070854112828222	0.004173111402809959	0.
0.0031167321307893204	0.	0.02103079174228478	0.004175648011460373	0.
0.0031167321307893204	0.	0.020990777377122592	0.004178184622113126	0.
0.0031167321307893204	0.	0.02095081102298543	0.004180721234767913	0.
0.0031167321307893204	0.	0.020910892685512855	0.004183257849424886	0.
0.0031167321307893204	0.	0.020871022370336927	0.00418579446608374	0.
0.0031167321307893204	0.	0.020831200083084624	0.004188331084744932	0.
0.0031167321307893204	0.	0.020844409984006825	0.004024352001382583	0.
0.0031167321307893204	0.	0.020857620657469555	0.0038603730003813233	0.
0.0031167321307893204	0.	0.02087083210344432	0.003696394081780867	0.
0.0031167321307893204	0.	0.020884044321899498	0.0035324152456221473	0.
0.0031167321307893204	0.	0.020897257312806592	0.0033684364919457917	0.
0.0031167321307893204	0.	0.020910471076134574	0.0032044578207916677	0.
0.0031167321307893204	0.	0.02092368561185391	0.003040479232200403	0.
0.0031167321307893204	0.	0.020936900919934456	0.0028765007262129307	0.
0.0031167321307893204	0.	0.020856025511423435	0.0028643999898650494	0.
0.0031167321307893204	0.	0.02077515560417482	0.0028522993103083116	0.
0.0031167321307893204	0.	0.020694291199495812	0.0028401986875446956	0.
0.0031167321307893204	0.	0.020613432298694494	0.00282809812157618	0.
0.0031167321307893204	0.	0.020532578903079413	0.002815997612405046	0.
0.0031167321307893204	0.	0.020451731013958807	0.0028038971600331205	0.
0.0031167321307893204	0.	0.020370888632641672	0.002791796764462686	0.
0.0031167321307893204	0.	0.020290051760437293	0.0027796964256954163	0.
0.0031167321307893204	0.	0.020515457186735458	0.0028763518675322245	0.
0.0031167321307893204	0.	0.020740863414670012	0.0029730651666252375	0.
0.0031167321307893204	0.	0.020966270443709772	0.003069836306239814	0.
0.0031167321307893204	0.	0.021191678273324008	0.003166665269635987	0.
0.0031167321307893204	0.	0.021417086902982434	0.003263552040072267	0.
0.0031167321307893204	0.	0.021642496332156265	0.003360496600802601	0.
0.0031167321307893204	0.	0.021867906560316272	0.0034574989350771306	0.
0.0031167321307893204	0.	0.022093317586933066	0.00355455902614265	0.
0.0031167321307893204	0.	0.02208258486445772	0.003553434724437908	0.
0.0031167321307893204	0.	0.022071852346101546	0.003552310846980223	0.
0.0031167321307893204	0.	0.022061120031870985	0.0035511873937718774	0.
0.0031167321307893204	0.	0.022050387921773086	0.003550064364813632	0.
0.0031167321307893204	0.	0.022039656015814146	0.0035489417601079214	0.
0.0031167321307893204	0.	0.02202892431399986	0.003547819579655202	0.
0.0031167321307893204	0.	0.022018192816337427	0.0035466978234573007	0.
0.0031167321307893204	0.	0.022007461522833296	0.0035455764915157378	0.
0.0031167321307893204	0.	0.022013180986562495	0.003551248559253519	0.
0.0031167321307893204	0.	0.022018900601371145	0.003556920629708661	0.
0.0031167321307893204	0.	0.022024620367257296	0.003562592702881012	0.
0.0031167321307893204	0.	0.02203034028421735	0.00356826477877042	0.
0.0031167321307893204	0.	0.022047500941519194	0.0035852810227402234	0.
0.0031167321307893204	0.	0.02205322146275177	0.00359095310949725	0.
0.0031167321307893204	0.	0.022002995901316012	0.0035535080824324592	0.
0.0031167321307893204	0.	0.021952770766716135	0.003516067790780909	0.
0.0031167321307893204	0.	0.021902546059015107	0.003478632235072134	0.
0.0031167321307893204	0.	0.0218523217782765	0.003441201415836275	0.
0.0031167321307893204	0.	0.02180209792456223	0.003403775333603477	0.
0.0031167321307893204	0.	0.02175187449793541	0.003366353988903881	0.
0.0031167321307893204	0.	0.021701651498459918	0.003328937382267934	0.
0.0031167321307893204	0.	0.021651428926198264	0.0032915255142250185	0.
0.0031167321307893204	0.	0.02153053610604513	0.0033488336151014497	0.
0.0031167321307893204	0.	0.021409652425616037	0.0034061620724141635	0.
0.0031167321307893204	0.	0.02128877788815611	0.003463510882673562	0.
0.0031167321307893204	0.	0.021167912496912255	0.0035208800423905027	0.
0.0031167321307893204	0.	0.021047056255132746	0.003578269548075388	0.
0.0031167321307893204	0.	0.02092620916606645	0.0036356793962380113	0.
0.0031167321307893204	0.	0.020805371232964325	0.003693109583387709	0.
0.0031167321307893204	0.	0.02068454245907794	0.0037505601060330573	0.
0.0031167321307893204	0.	0.02081730592703457	0.0037631411379786513	0.
0.0031167321307893204	0.	0.020950069530328266	0.00377572940857702	0.
0.0031167321307893204	0.	0.021082833268907458	0.003788324917556854	0.
0.0031167321307893204	0.	0.02121559714271847	0.00380092766464456	0.
0.0031167321307893204	0.	0.021348361151708236	0.0038135376495683714	0.
0.0031167321307893204	0.	0.021481125295825177	0.0038261548720550003	0.
0.0031167321307893204	0.	0.021613889575015467	0.003838779331831311	0.
0.0031167321307893204	0.	0.021746653989227385	0.0038514110286247756	0.
0.0031167321307893204	0.	0.021794701904407365	0.0038472531717691446	0.
0.0031167321307893204	0.	0.02184274984335699	0.0038431038463504702	0.
0.0031167321307893204	0.	0.021890797806071907	0.0038389630524746595	0.
0.0031167321307893204	0.	0.021938845792549722	0.0038348307902474673	0.
0.0031167321307893204	0.	0.021986893802786386	0.0038307070597741913	0.
0.0031167321307893204	0.	0.0220349418367786	0.0038265918611599774	0.
0.0031167321307893204	0.	0.022082989894523963	0.0038224851945095157	0.
0.0031167321307893204	0.	0.022131037976017683	0.003818387059927952	0.
0.0031167321307893204	0.	0.02212148146357445	0.003809552705377482	0.
0.0031167321307893204	0.	0.022111925081899186	0.00380072075594315	0.
0.0031167321307893204	0.	0.022102368830995787	0.003791891211688561	0.
0.0031167321307893204	0.	0.022092812710867254	0.003783064072677319	0.
0.0031167321307893204	0.	0.02208325672151763	0.0037742393389725735	0.
0.0031167321307893204	0.	0.022073700862950966	0.0037654170106380808	0.
0.0031167321307893204	0.	0.022064145135169664	0.00375659708773699	0.
0.0031167321307893204	0.	0.022054589538178668	0.003747779570332905	0.
0.0031167321307893204	0.	0.02266478333316638	0.0037393276702082315	0.
0.0031167321307893204	0.	0.02327497716166269	0.003730875869778209	0.
0.0031167321307893204	0.	0.02388517102360687	0.0037224241690449683	0.
0.0031167321307893204	0.	0.024495364918940304	0.003713972568011705	0.
0.0031167321307893204	0.	0.025105558847602877	0.0037055210666803967	0.
0.0031167321307893204	0.	0.02571575280953476	0.0036970696650537828	0.
0.0031167321307893204	0.	0.026325946804677036	0.00368861836313445	0.
0.004848249981227832	0.	0.02741430108235109	0.003482253181903199	0.
0.003982491056008576	0.	0.027892562177183243	0.0032843400915236326	0.
0.004848249981227832	0.	0.028370923976767822	0.0030864278903117107	0.
0.004848249981227832	0.	0.028849386340637342	0.0028885165787937723	0.
0.004848249981227832	0.	0.029327949128555644	0.0026906061574970687	0.
0.005714008906447089	0.	0.030285375416751848	0.002294787987676067	0.
0.006406616046622493	0.	0.03076423863771276	0.002096880240207185	0.
0.006752919616710195	0.	0.030755610476608387	0.002543572743118863	0.
0.006752919616710195	0.	0.030751353076830086	0.002766985795134174	0.
0.006752919616710195	0.	0.03074295164116218	0.00321394535152214	0.
0.006752919616710195	0.	0.030738807606196704	0.003437491796450505	0.
0.0065797678316663446	0.	0.030734701360419614	0.0036610826462742316	0.
0.006233464261578642	0.	0.030730632904281876	0.0038847178713229875	0.
0.005367705336359386	0.	0.030743119025315464	0.003682359350514695	0.
0.003982491056008576	0.	0.030768733115105296	0.0032777075749507514	0.
0.003982491056008576	0.	0.030775270350025512	0.00317655823775209	0.
0.003636187485920874	0.	0.03078186106791211	0.0030754143465237397	0.
0.003636187485920874	0.	0.03096465926655499	0.002928206694460624	0.
0.003636187485920874	0.	0.031147545189183223	0.00278099905310794	0.
0.003636187485920874	0.	0.03133051878912844	0.0026337914224702536	0.
0.003636187485920874	0.	0.03151358001973306	0.002486583802551977	0.
0.003636187485920874	0.	0.031696728834350894	0.002339376193358132	0.
0.003636187485920874	0.	0.031879965186344915	0.002192168594893587	0.
0.003636187485920874	0.	0.03206328902909067	0.0020449610071629084	0.
0.003463035700877023	0.	0.032753184703337136	0.002260450791368702	0.
0.0031167321307893204	0.	0.033766183334455295	0.0029859231573312293	0.
0.0031167321307893204	0.	0.03427269754896713	0.0033486981059552283	0.
0.003636187485920874	0.	0.035285755703005246	0.0040743253944271265	0.
0.005021401766271683	0.	0.03579229961345845	0.004437177678365983	0.
0.0043287946260962785	0.	0.036298853393532574	0.004800055684898192	0.
0.005194553551315535	0.	0.036361182017564726	0.004319827752617911	0.
0.0065797678316663446	0.	0.03639241079655931	0.004079744446049626	0.
0.005540857121403238	0.	0.03642368254836248	0.003839681598750068	0.
0.005367705336359386	0.	0.03648635495482819	0.0033596173406962907	0.
0.005714008906447089	0.	0.036517755601697045	0.0031196159593439863	0.
0.005021401766271683	0.	0.036549199205785775	0.0028796350960639326	0.
0.004675098196183981	0.	0.037128108259565945	0.002647264007608471	0.
0.0041556428410524275	0.	0.037707066437173746	0.002414896801686591	0.
0.003982491056008576	0.	0.03828607365643266	0.002182533480999068	0.
0.003982491056008576	0.	0.03857559563104968	0.002066353278462496	0.
0.003982491056008576	0.	0.038707117697863405	0.0020059952804810676	0.
0.003982491056008576	0.	0.0383910977082304	0.002117699117300918	0.
0.003636187485920874	0.	0.03823308985738233	0.002173581715047781	0.
0.003463035700877023	0.	0.037759074888544665	0.002341352184580809	0.
0.003463035700877023	0.	0.037601072762346026	0.0023973165551159437	0.
0.003463035700877023	0.	0.03760717268643473	0.0023935105089216003	0.
0.0031167321307893204	0.	0.03761943890135052	0.002385900564688151	0.
0.0031167321307893204	0.	0.03762560519139291	0.002382096666665175	0.
0.0031167321307893204	0.	0.03763179360263331	0.0023782934847161605	0.
0.0031167321307893204	0.	0.03763800413467591	0.0023744910188482596	0.
0.0031167321307893204	0.	0.03764423678712312	0.002370689269070146	0.
0.0031167321307893204	0.	0.037650491559576296	0.0023668882353900357	0.
0.0031167321307893204	0.	0.0376405495644953	0.002363484375723735	0.
0.0031167321307893204	0.	0.037630608648278496	0.0023600805266464388	0.
0.0031167321307893204	0.	0.03762066881095675	0.002356676688159364	0.
0.0029435803457454695	0.	0.0376107300525611	0.0023532728602615985	0.
0.0031167321307893204	0.	0.03760079237312274	0.002349869042954055	0.
0.0031167321307893204	0.	0.037590855772673154	0.002346465236236429	0.
0.0031167321307893204	0.	0.03758092025124216	0.002343061440108873	0.
0.0031167321307893204	0.	0.03757098580886156	0.0023396576545713864	0.
0.0031167321307893204	0.	0.03739323992520827	0.002239108488102537	0.
0.0031167321307893204	0.	0.03721551861723533	0.00213858855298028	0.
0.0031167321307893204	0.	0.03703782189757866	0.0020380978580011163	0.
0.0029435803457454695	0.	0.03686014977887932	0.0019376364119645913	0.
0.0029435803457454695	0.	0.03668250227378614	0.0018372042236678159	0.
0.0029435803457454695	0.	0.036504879394955156	0.001736801301912009	0.
0.0029435803457454695	0.	0.036327281155048394	0.0016364276554982368	0.
0.0029435803457454695	0.	0.036149707566735835	0.001536083293227719	0.
0.0029435803457454695	0.	0.036153724109303315	0.001538171717658539	0.
0.0029435803457454695	0.	0.036157740929646257	0.0015402601904665433	0.
0.0029435803457454695	0.	0.03616175802775972	0.0015423487116523406	0.
0.0029435803457454695	0.	0.03616577540364235	0.001544437281214257	0.
0.0029435803457454695	0.	0.036169793057289804	0.0015465258991532057	0.
0.0029435803457454695	0.	0.03617381098869863	0.0015486145654681211	0.
0.0029435803457454695	0.	0.036177829197867176	0.0015507032801591561	0.
0.0029435803457454695	0.	0.0361818476847902	0.0015527920432258536	0.
0.0029435803457454695	0.	0.03617598940057471	0.0015533984982032817	0.
0.0029435803457454695	0.	0.03617013819210844	0.0015540229093937178	0.
0.0029435803457454695	0.	0.036164294059512374	0.0015546652767641418	0.
0.0029435803457454695	0.	0.03615845700290556	0.001555325600280012	0.
0.0029435803457454695	0.	0.036152627022407485	0.0015560038799055703	0.
0.0029435803457454695	0.	0.03614680411813823	0.0015567001156039926	0.
0.0029435803457454695	0.	0.03614098829021625	0.0015574143073381502	0.
0.0029435803457454695	0.	0.03613517953876148	0.0015581464550701546	0.
0.0029435803457454695	0.	0.03619493792567572	0.001602978380627288	0.
0.0029435803457454695	0.	0.03625471043639357	0.0016478117172687642	0.
0.0029435803457454695	0.	0.03631449706846978	0.0016926464648040725	0.
0.0029435803457454695	0.	0.03637429781946131	0.0017374826230440717	0.
0.0029435803457454695	0.	0.03643411268692426	0.0017823201917996209	0.
0.0029435803457454695	0.	0.03649394166841408	0.001827159170881123	0.
0.0029435803457454695	0.	0.03655378476148778	0.0018719995600997407	0.
0.0029435803457454695	0.	0.03661364196370038	0.001916841359264964	0.
0.0029435803457454695	0.	0.036611801029376896	0.00197389120851419	0.
0.0029435803457454695	0.	0.03660997796488011	0.002030941369130123	0.
0.0029435803457454695	0.	0.036608172770304016	0.0020879918410592006	0.
0.0029435803457454695	0.	0.036606385445742476	0.002145042624249382	0.
0.0029435803457454695	0.	0.036604615991287844	0.002202093718646649	0.
0.0029435803457454695	0.	0.03660286440703127	0.0022591451241980483	0.
0.0029435803457454695	0.	0.03660113069306376	0.0023161968408506265	0.
0.0029435803457454695	0.	0.03659941484947482	0.0023732488685511257	0.
0.0029435803457454695	0.	0.03660445625135761	0.002371931938727607	0.
0.0029435803457454695	0.	0.03660949785156168	0.002370615026448703	0.
0.0029435803457454695	0.	0.03661453965008464	0.002369298131714567	0.
0.0029435803457454695	0.	0.036619581646922736	0.002367981254525655	0.
0.0029435803457454695	0.	0.036624623842073274	0.00236666439488151	0.
0.0029435803457454695	0.	0.0366296662355337	0.0023653475527822846	0.
0.0029435803457454695	0.	0.03663470882730132	0.0023640307282281315	0.
0.0029435803457454695	0.	0.03663975161737239	0.002362713921219354	0.
0.0029435803457454695	0.	0.036589662738428376	0.002356403493704209	0.
0.0029435803457454695	0.	0.03653957425140702	0.002350093074856378	0.
0.0029435803457454695	0.	0.03648948615636497	0.0023437826646755568	0.
0.0029435803457454695	0.	0.03643939845336011	0.0023374722631614403	0.
0.0029435803457454695	0.	0.03638931114244851	0.0023311618703152465	0.
0.0029435803457454695	0.	0.03633922422368654	0.0023248514861363666	0.
0.0029435803457454695	0.	0.036289137697131775	0.0023185411106251045	0.
0.0029435803457454695	0.	0.03623905156284132	0.0023122307437819173	0.
0.0029435803457454695	0.	0.036236821144104564	0.0023901403241138185	0.
0.0029435803457454695	0.	0.036234591714762086	0.0024680614815769113	0.
0.0029435803457454695	0.	0.036232363274820795	0.0025459942134713346	0.
0.0029435803457454695	0.	0.036230135824285935	0.0026239385170979865	0.
0.0029435803457454695	0.	0.036227909363165306	0.0027018943897586787	0.
0.0029435803457454695	0.	0.03622568389146415	0.0027798618287549186	0.
0.0029435803457454695	0.	0.03622345940918967	0.0028578408313891263	0.
0.0029435803457454695	0.	0.03622123591634725	0.002935831394963875	0.
0.0029435803457454695	0.	0.03633194475096855	0.002958942511173044	0.
0.0029435803457454695	0.	0.036442658213429124	0.0029820553078345273	0.
0.0029435803457454695	0.	0.036553376302247274	0.003005169784832375	0.
0.0029435803457454695	0.	0.03666409901593965	0.003028285942050181	0.
0.0029435803457454695	0.	0.03677482635302484	0.003051403779371843	0.
0.0029435803457454695	0.	0.0368855583120219	0.0030745232966808028	0.
0.0029435803457454695	0.	0.03699629489145002	0.0030976444938618716	0.
0.0029435803457454695	0.	0.037107036089829286	0.0031207673707980346	0.
0.0029435803457454695	0.	0.037028861992936764	0.003128139322778819	0.
0.0029435803457454695	0.	0.0369506882270185	0.0031355165638449916	0.
0.0029435803457454695	0.	0.03687251479214959	0.0031428990938796885	0.
0.0029435803457454695	0.	0.03679434168840532	0.0031502869127663525	0.
0.0029435803457454695	0.	0.036716168915859895	0.0031576800203881204	0.
0.0029435803457454695	0.	0.03663799647458887	0.0031650784166278255	0.
0.0029435803457454695	0.	0.03655982436466706	0.003172482101368605	0.
0.0029435803457454695	0.	0.036481652586168825	0.0031798910744932915	0.
0.0029435803457454695	0.	0.036488255750358904	0.0031805346799269577	0.
0.0029435803457454695	0.	0.03649485934325517	0.003181178288371663	0.
0.0029435803457454695	0.	0.03650146336485043	0.003181821899828017	0.
0.0029435803457454695	0.	0.036508067815135395	0.0031824655142960183	0.
0.0029435803457454695	0.	0.03651467269410241	0.0031831091317755162	0.
0.0029435803457454695	0.	0.03652127800174353	0.0031837527522662053	0.
0.0029435803457454695	0.	0.03652788373805037	0.0031843963757682385	0.
0.0029435803457454695	0.	0.03653448990301452	0.0031850400022819195	0.
0.0029435803457454695	0.	0.03649200028705688	0.0032212749274772193	0.
0.0029435803457454695	0.	0.036449512767270216	0.0032575234061099747	0.
0.0029435803457454695	0.	0.036407027343913156	0.003293785436710881	0.
0.0029435803457454695	0.	0.03636454401724221	0.0033300610178098734	0.
0.0029435803457454695	0.	0.03632206278751646	0.003366350147937799	0.
0.0029435803457454695	0.	0.03627958365499286	0.003402652825625354	0.
0.0029435803457454695	0.	0.0362371066199299	0.003438969049400799	0.
0.0029435803457454695	0.	0.03619463168258543	0.003475298817794373	0.
0.0029435803457454695	0.	0.03616795192797905	0.0033145489206564513	0.
0.0029435803457454695	0.	0.03614129535312113	0.0031538045426471473	0.
0.0029435803457454695	0.	0.036114661959800426	0.0029930656864203694	0.
0.0029435803457454695	0.	0.03608805174980448	0.002832332354630635	0.
0.0029435803457454695	0.	0.03606146472491994	0.0026716045499352	0.
0.0029435803457454695	0.	0.03603490088693166	0.002510882274991625	0.
0.0029435803457454695	0.	0.036008360237623	0.002350165532460817	0.
0.0029435803457454695	0.	0.03598184277877626	0.0021894543250039894	0.
0.0029435803457454695	0.	0.03602990911581889	0.002159457981971689	0.
0.0029435803457454695	0.	0.036077980606131134	0.0021294820887601956	0.
0.0029435803457454695	0.	0.036126057248995605	0.002099526647204009	0.
0.0029435803457454695	0.	0.03617413904369581	0.002069591659137021	0.
0.0029435803457454695	0.	0.036222225989514065	0.0020396771263929713	0.
0.0029435803457454695	0.	0.03627031808573268	0.0020097830508034693	0.
0.0029435803457454695	0.	0.03631841533163621	0.0019799094341996664	0.
0.0029435803457454695	0.	0.03636651772650653	0.0019500562784116515	0.
0.0029435803457454695	0.	0.03703392016417853	0.001951556614384671	0.
0.0029435803457454695	0.	0.03770134969109429	0.001953057041584212	0.
0.0029435803457454695	0.	0.038368806255018574	0.001954557560009209	0.
0.0029435803457454695	0.	0.03903628980384555	0.0019560581696596627	0.
0.0029435803457454695	0.	0.0397038002856034	0.001957558870535116	0.
0.0029435803457454695	0.	0.04037133764845092	0.001959059662635265	0.
0.0029435803457454695	0.	0.04103890184067866	0.0019605605459593486	0.
0.006406616046622493	0.	0.04424552879172286	0.0005986568738847115	0.
0.006752919616710195	0.	0.044134279216644964	0.0009717054422091591	0.
0.006752919616710195	0.	0.04401601961193552	0.0011136473819225653	0.
0.006752919616710195	0.	0.043897874435497586	0.0012555951674996485	0.
0.006752919616710195	0.	0.043779843726186964	0.0013975487964534255	0.
0.006406616046622493	0.	0.04366192752284072	0.0015395082662998038	0.
0.006752919616710195	0.	0.04370797361919355	0.0015717298197122068	0.
0.00606031247653479	0.	0.04375403485031454	0.0016039515992019656	0.
0.006752919616710195	0.	0.043800111214199494	0.0016361736047479293	0.
0.005714008906447089	0.	0.043846202708844824	0.0016683958363280344	0.
0.005714008906447089	0.	0.04389230933224589	0.0017006182939200644	0.
0.0065797678316663446	0.	0.04398456795729829	0.0017650638870545352	0.
0.005194553551315535	0.	0.04403071995493885	0.0017972870225523917	0.
0.0065797678316663446	0.	0.04463186961283141	0.0017519040369382568	0.
0.004675098196183981	0.	0.04643531899728309	0.00161575713055406	0.
0.004675098196183981	0.	0.04703646892863239	0.0015703755120673223	0.
0.004675098196183981	0.	0.04763761892805194	0.001524994235478117	0.
0.00450194641114013	0.	0.04883991913063241	0.0014342327081802286	0.
0.00450194641114013	0.	0.048736440062253625	0.001393235646598646	0.
0.0043287946260962785	0.	0.04852986762957182	0.0013112628325606542	0.
0.0065797678316663446	0.	0.04811826664376652	0.0011474024654093546	0.
0.006233464261578642	0.	0.048015688260023136	0.00110645514140225	0.
0.0065797678316663446	0.	0.04799583139417361	0.0009425105179464577	0.
0.0065797678316663446	0.	0.04797597453462467	0.000778571432042803	0.
0.0065797678316663446	0.	0.047956117681376455	0.0006146378864144295	0.
0.006752919616710195	0.	0.04793626083442973	0.0004507098837840242	0.
0.006752919616710195	0.	0.04791640399378538	0.00028678742687686067	0.
0.006752919616710195	0.	0.04789654715944235	0.0001228705184200387	0.
0.006406616046622493	0.	0.047856833509664944	-0.0002049466422276388	0.
0.006752919616710195	0.	0.04793376738738143	-0.0002285073281939293	0.
0.00606031247653479	0.	0.04801074790032083	-0.0002520627714192453	0.
0.006752919616710195	0.	0.04808777503820731	-0.0002756129715330652	0.
0.005714008906447089	0.	0.0481648487907616	-0.0002991579281647153	0.
0.005714008906447089	0.	0.048396349633593676	-0.0003697613334620396	0.
0.005021401766271683	0.	0.04887938047835288	-0.00029879709718021196	0.
0.005021401766271683	0.	0.04969098777063228	-0.00010979790897896072	0.
0.00450194641114013	0.	0.051314464921805955	0.00026829143777809663	0.
0.00450194641114013	0.	0.05172038876321062	0.0003628327140893026	0.
0.004848249981227832	0.	0.05253448743330968	-0.00005981257195794983	0.
0.004848249981227832	0.	0.053348586135241925	-0.00048244065929777295	0.
0.004848249981227832	0.	0.054162684868934344	-0.0009050515261036306	0.
0.005194553551315535	0.	0.05497678363431347	-0.0013276451505138365	0.
0.0065797678316663446	0.	0.05579088243130555	-0.0017502215106306417	0.
0.009350196392367963	0.	0.05851719686654958	-0.002770449849088754	0.
0.009350196392367963	0.	0.05858822735107953	-0.002708600344258191	0.
0.009350196392367963	0.	0.058659268239699996	-0.0026467507311969812	0.
0.009177044607324112	0.	0.05880138122083541	-0.0025230511804615946	0.
0.010215955317587216	0.	0.058845963081574394	-0.002486294380018832	0.
0.010042803532543365	0.	0.05889054502944894	-0.0024495169044614034	0.
0.010042803532543365	0.	0.058935127064448256	-0.002412718756076196	0.
0.007791830326973301	0.	0.0589797091865614	-0.002375899937151009	0.
0.006926071401754046	0.	0.05882592727824634	-0.0021949875953559093	0.
0.006926071401754046	0.	0.058715227360571956	-0.002183754729462501	0.
0.006926071401754046	0.	0.05860452936301167	-0.0021724771675454137	0.
0.006926071401754046	0.	0.058493833286167723	-0.0021611549111202116	0.
0.0065797678316663446	0.	0.058285873703181425	-0.0021303820223309428	0.
0.0065797678316663446	0.	0.058299301502036535	-0.002122386288752578	0.
0.0065797678316663446	0.	0.05833959085449377	-0.002098390477934696	0.
0.006233464261578642	0.	0.05835302262381775	-0.0020903890044163286	0.
0.006233464261578642	0.	0.05836645538566495	-0.0020823860959987435	0.
0.006233464261578642	0.	0.05837988913999667	-0.002074381752717395	0.
0.006233464261578642	0.	0.05838687142007778	-0.0021281877288728346	0.
0.006233464261578642	0.	0.05839386015523219	-0.002181993587139567	0.
0.006233464261578642	0.	0.058400855345332604	-0.0022357993274979638	0.
0.006233464261578642	0.	0.0584078569902513	-0.0022896049499293086	0.
0.006233464261578642	0.	0.05841486508985933	-0.002343410454414581	0.
0.006233464261578642	0.	0.05842187964402912	-0.0023972158409344547	0.
0.006233464261578642	0.	0.05842890065263203	-0.002451021109470063	0.
0.006233464261578642	0.	0.05843592811554017	-0.00250482626000208	0.
0.006233464261578642	0.	0.05833533971095939	-0.0024463609885945763	0.
0.006233464261578642	0.	0.058234766223873365	-0.002387887499878159	0.
0.006233464261578642	0.	0.05813420765853396	-0.0023294057952967214	0.
0.006233464261578642	0.	0.05803366401919707	-0.002270915876295373	0.
0.006233464261578642	0.	0.057933135310118025	-0.002212417744319377	0.
0.006233464261578642	0.	0.057832621535553325	-0.002153911400811865	0.
0.006233464261578642	0.	0.057732122699760975	-0.0020953968472180997	0.
0.006233464261578642	0.	0.057631638806998384	-0.0020368740849825828	0.
0.006233464261578642	0.	0.05761317642615711	-0.0021103259736289983	0.
0.006233464261578642	0.	0.057594715920395285	-0.0021837763832005894	0.
0.006233464261578642	0.	0.05757625728981141	-0.002257225313369593	0.
0.006233464261578642	0.	0.05755780053450353	-0.00233067276380992	0.
0.006233464261578642	0.	0.057539345654569404	-0.002404118734194415	0.
0.006233464261578642	0.	0.05752089265010798	-0.0024775632241962288	0.
0.006233464261578642	0.	0.057502441521216856	-0.0025510062334886626	0.
0.006233464261578642	0.	0.057483992267994374	-0.0026244477617442578	0.
0.006233464261578642	0.	0.057515189230983	-0.0026606978339437665	0.
0.006233464261578642	0.	0.0575463915070286	-0.002696947614470665	0.
0.006233464261578642	0.	0.057577599095660875	-0.0027331971032926957	0.
0.006233464261578642	0.	0.057608811996409964	-0.0027694463003792723	0.
0.006233464261578642	0.	0.057640030208804795	-0.0028056952056972227	0.
0.006233464261578642	0.	0.057671253732375506	-0.0028419438192156584	0.
0.006233464261578642	0.	0.057702482566652086	-0.002878192140902624	0.
0.006233464261578642	0.	0.05773371671116347	-0.002914440170726013	0.
0.006233464261578642	0.	0.05780557278112556	-0.0027977513744336367	0.
0.006233464261578642	0.	0.057877428957912966	-0.0026810597370050654	0.
0.006233464261578642	0.	0.0579492852415038	-0.0025643652594377407	0.
0.006233464261578642	0.	0.05802114163187691	-0.002447667942728343	0.
0.006233464261578642	0.	0.05809299812901027	-0.0023309677878726393	0.
0.006233464261578642	0.	0.05816485473288198	-0.0022142647958671574	0.
0.006233464261578642	0.	0.058236711443470306	-0.0020975589677062955	0.
0.006233464261578642	0.	0.058308568260753965	-0.001980850304386125	0.
0.006233464261578642	0.	0.05832607149092092	-0.0019963800847263864	0.
0.006233464261578642	0.	0.05834357619538234	-0.002011903287419503	0.
0.006233464261578642	0.	0.058361082374065065	-0.0020274199121573396	0.
0.006233464261578642	0.	0.05837859002689547	-0.002042929958633894	0.
0.006233464261578642	0.	0.058396099153800694	-0.0020584334265425527	0.
0.006233464261578642	0.	0.05841360975470803	-0.002073930315576095	0.
0.006233464261578642	0.	0.05843112182954356	-0.0020894206254288223	0.
0.006233464261578642	0.	0.05844863537823443	-0.002104904355793208	0.
0.006233464261578642	0.	0.05845497330484399	-0.0020274532280254885	0.
0.006233464261578642	0.	0.058461311594159196	-0.0019500020997241263	0.
0.006233464261578642	0.	0.058467650246173	-0.0018725509708892739	0.
0.006233464261578642	0.	0.0584739892608791	-0.0017950998415209314	0.
0.006233464261578642	0.	0.058480328638270754	-0.0017176487116190985	0.
0.006233464261578642	0.	0.05848666837834166	-0.001640197581184232	0.
0.006233464261578642	0.	0.05849300848108553	-0.001562746450216484	0.
0.006233464261578642	0.	0.05849934894649516	-0.0014852953187157022	0.
0.006233464261578642	0.	0.05846277475849445	-0.0015392567829543905	0.
0.006233464261578642	0.	0.05842620117594197	-0.0015932178710964804	0.
0.006233464261578642	0.	0.0583896281989013	-0.0016471785830814102	0.
0.006233464261578642	0.	0.05835305582743419	-0.0017011389188474012	0.
0.006233464261578642	0.	0.05831648406160392	-0.0017550988783345	0.
0.006233464261578642	0.	0.05827991290147345	-0.0018090584614806238	0.
0.006233464261578642	0.	0.05824334234710501	-0.0018630176682252106	0.
0.006233464261578642	0.	0.058206772398562305	-0.0019169764985073946	0.
0.006233464261578642	0.	0.05815802189543773	-0.0019257909624270087	0.
0.006233464261578642	0.	0.05810927819251163	-0.0019346045663588838	0.
0.006233464261578642	0.	0.058060541290723904	-0.0019434173102806515	0.
0.006233464261578642	0.	0.05801181119101381	-0.0019522291941681178	0.
0.006233464261578642	0.	0.05796308789432198	-0.0019610402180001317	0.
0.006233464261578642	0.	0.057914371401588	-0.001969850381752651	0.
0.006233464261578642	0.	0.05786566171375188	-0.0019786596854040684	0.
0.006233464261578642	0.	0.05781695883175412	-0.0019874681289306466	0.
0.006233464261578642	0.	0.05780525652223984	-0.001999177090882248	0.
0.006233464261578642	0.	0.057793567138845266	-0.0020108856503442455	0.
0.006233464261578642	0.	0.057781890681998446	-0.0020225938073037053	0.
0.006233464261578642	0.	0.05777022715212725	-0.00203430156174465	0.
0.006233464261578642	0.	0.057758576549659574	-0.00204600891365445	0.
0.006233464261578642	0.	0.057746938875022844	-0.0020577158630177366	0.
0.006233464261578642	0.	0.05773531412864315	-0.002069422409821271	0.
0.006233464261578642	0.	0.05772370231094763	-0.0020811285540504464	0.
0.006233464261578642	0.	0.05774697230892718	-0.0020931707631403514	0.
0.006233464261578642	0.	0.05777024868431491	-0.0021052129712821163	0.
0.006233464261578642	0.	0.05779353143668951	-0.0021172551784755895	0.
0.006233464261578642	0.	0.05781682056562971	-0.002129297384720467	0.
0.006233464261578642	0.	0.057840116070714806	-0.0021413395900173565	0.
0.006233464261578642	0.	0.05786341795152307	-0.0021533817943656503	0.
0.006233464261578642	0.	0.05788672620763351	-0.0021654239977650434	0.
0.006233464261578642	0.	0.057910040838624985	-0.002177466200216601	0.
0.006233464261578642	0.	0.05794203237590314	-0.0021682057044819874	0.
0.006233464261578642	0.	0.05797403320697878	-0.0021589450722335284	0.
0.006233464261578642	0.	0.05800604333100979	-0.0021496843034744203	0.
0.00606031247653479	0.	0.05803806274715133	-0.002140423398208467	0.
0.00606031247653479	0.	0.05807009145456068	-0.002131162356439624	0.
0.00606031247653479	0.	0.058102129452394666	-0.0021219011781716964	0.
0.00606031247653479	0.	0.05813417673980801	-0.002112639863408184	0.
0.00606031247653479	0.	0.05816623331595754	-0.0021033784121534988	0.
0.00606031247653479	0.	0.058165666528697486	-0.0020977074048212424	0.
0.00606031247653479	0.	0.05816510027601587	-0.0020920358839797044	0.
0.00606031247653479	0.	0.05816453455791223	-0.0020863638496386237	0.
0.00606031247653479	0.	0.05816396937438837	-0.0020806913018057605	0.
0.00606031247653479	0.	0.05816340472544474	-0.002075018240490853	0.
0.00606031247653479	0.	0.05816284061108239	-0.0020693446657021187	0.
0.00606031247653479	0.	0.05816227703130238	-0.002063670577448383	0.
0.00606031247653479	0.	0.058161713986104695	-0.0020579959757380147	0.
0.00606031247653479	0.	0.058111462982082994	-0.0020592868489757664	0.
0.00606031247653479	0.	0.05806121216433493	-0.0020605765678531553	0.
0.00606031247653479	0.	0.058010961532888254	-0.0020618651323651596	0.
0.00606031247653479	0.	0.057960711087769345	-0.0020631525425076707	0.
0.00606031247653479	0.	0.05791046082900429	-0.0020644387982761245	0.
0.00606031247653479	0.	0.057860210756619485	-0.0020657238996662592	0.
0.00606031247653479	0.	0.0578099608706422	-0.002067007846673663	0.
0.00606031247653479	0.	0.05775971117109853	-0.0020682906392931622	0.
0.00606031247653479	0.	0.05779634441864039	-0.0020731869468935435	0.
0.00606031247653479	0.	0.05783297836278643	-0.0020780832511549706	0.
0.00606031247653479	0.	0.05786961300346483	-0.002082979552077747	0.
0.00606031247653479	0.	0.05790624834060288	-0.0020878758496618724	0.
0.00606031247653479	0.	0.05794288437412831	-0.002092772143906587	0.
0.00606031247653479	0.	0.05797952110396887	-0.002097668434812955	0.
0.00606031247653479	0.	0.058016158530051834	-0.002102564722379912	0.
0.00606031247653479	0.	0.058052796652305234	-0.0021074610066080662	0.
0.00606031247653479	0.	0.05837863706032017	-0.001988568533312137	0.
0.00606031247653479	0.	0.05870453382750742	-0.0018696610825658696	0.
0.00606031247653479	0.	0.05903048690183701	-0.0017507386597204475	0.
0.00606031247653479	0.	0.05935649623133263	-0.0016318012701278153	0.
0.00606031247653479	0.	0.05968256176407496	-0.001512848919134896	0.
0.00606031247653479	0.	0.06000868344819788	-0.0013938816120887651	0.
0.00606031247653479	0.	0.060334861231891204	-0.0012748993543343673	0.
0.00606031247653479	0.	0.06066109506339858	-0.0011559021512140611	0.
0.00606031247653479	0.	0.061239672609262094	-0.0013141079566116748	0.
0.00606031247653479	0.	0.06181825077512852	-0.0014722723380102521	0.
0.00606031247653479	0.	0.062396829559984816	-0.001630395275722391	0.
0.00606031247653479	0.	0.06297540896282049	-0.0017884767500527775	0.
0.00606031247653479	0.	0.06355398898262715	-0.0019465167412997064	0.
0.00606031247653479	0.	0.0641325696183973	-0.0021045152297541688	0.
0.00606031247653479	0.	0.0647111508691281	-0.002262472195698938	0.
0.00606031247653479	0.	0.06528973273381715	-0.002420387619409485	0.
0.00606031247653479	0.	0.06532181894617284	-0.0025559728851282234	0.
0.008138133897061004	0.	0.0653860111539634	-0.002827143404863001	0.
0.008138133897061004	0.	0.06541811714820624	-0.002962728658876453	0.
0.009869651747499516	0.	0.06554660704692	-0.003505069635862831	0.
0.008138133897061004	0.	0.06560895083456596	-0.0034914401356399625	0.
0.00761867854192945	0.	0.06562974442200592	-0.0034868076304014274	0.
0.007445526756885599	0.	0.06530307240568738	-0.003797324650837481	0.
0.007445526756885599	0.	0.06513981372743995	-0.003952582341169693	0.
0.007445526756885599	0.	0.06497660663408221	-0.004107839484571423	0.
0.007445526756885599	0.	0.06481345114933314	-0.004263096080786124	0.
0.007445526756885599	0.	0.06465034729691982	-0.004418352129557702	0.
0.007445526756885599	0.	0.06448729510057648	-0.00457360763063067	0.
0.007445526756885599	0.	0.0643242945840428	-0.004728862583747871	0.
0.00761867854192945	0.	0.06431828302897108	-0.0046959964101405795	0.
0.00761867854192945	0.	0.06431528573345653	-0.00467955119748428	0.
0.00761867854192945	0.	0.06431229409268685	-0.004663097901460413	0.
0.007445526756885599	0.	0.06430632777557273	-0.004630167060913485	0.
0.007445526756885599	0.	0.06430038407800892	-0.004597203891708346	0.
0.008138133897061004	0.	0.06491800286935458	-0.004584867762432482	0.
0.005714008906447089	0.	0.06924507005619301	-0.004498246718769261	0.
0.005887160691490939	0.	0.0710984441998853	-0.006448893450050887	0.
0.008657589252192557	0.	0.07248870966123788	-0.007910907799093071	0.
0.008657589252192557	0.	0.07295217606114052	-0.00839806029325313	0.
0.010215955317587216	0.	0.07266324149303095	-0.008322839171744072	0.
0.009523348177411812	0.	0.07251877525792906	-0.008285209377709315	0.
0.011254866027850327	0.	0.07237430972250598	-0.008247566763432966	0.
0.011254866027850327	0.	0.07194091731713823	-0.008134562013756565	0.
0.011254866027850327	0.	0.07179645458325955	-0.008096868133116199	0.
0.011947473168025729	0.	0.07191410217885728	-0.007948301737024894	0.
0.009523348177411812	0.	0.07197294922328207	-0.007873997025151546	0.
0.009523348177411812	0.	0.07203181176205457	-0.007799677975021714	0.
0.009523348177411812	0.	0.07209068979262323	-0.0077253445898576405	0.
0.010215955317587216	0.	0.0721495833124356	-0.00765099687288081	0.
0.00761867854192945	0.	0.07250267959235346	-0.007432988386408163	0.
0.00761867854192945	0.	0.07258117293690941	-0.007409881884058484	0.
0.007445526756885599	0.	0.07273826820378425	-0.007363644164268726	0.
0.008138133897061004	0.	0.07289550818801034	-0.007317373494862956	0.
0.006926071401754046	0.	0.07479807742080598	-0.007504609299777152	0.
0.007099223186797897	0.	0.07574945647395245	-0.0075981998932486425	0.
0.006926071401754046	0.	0.07765240262003248	-0.007785326436460713	0.
0.01367899101846424	0.	0.07970059918894293	-0.00782881764724563	0.
0.01367899101846424	0.	0.07968073684191444	-0.007949066204534307	0.
0.012986383878288838	0.	0.07966102509407941	-0.008069312895080333	0.
0.012986383878288838	0.	0.07964146395368697	-0.00818955771820566	0.
0.012986383878288838	0.	0.07962205342892394	-0.008309800673230568	0.
0.012293776738113433	0.	0.07960279352791334	-0.008430041759475943	0.
0.01367899101846424	0.	0.07958368425871694	-0.00855028097626146	0.
0.010215955317587216	0.	0.07954591764770036	-0.00879075379873159	0.
0.010215955317587216	0.	0.07969914324211402	-0.008735521818653419	0.
0.010215955317587216	0.	0.07975041971130421	-0.008717110495632886	0.
0.009177044607324112	0.	0.07985327447028896	-0.008680286855211872	0.
0.009523348177411812	0.	0.0799048527313374	-0.00866187453784791	0.
0.009523348177411812	0.	0.07995653156088234	-0.008643461889073318	0.
0.009350196392367963	0.	0.08004150569002424	-0.008730385208885305	0.
0.009350196392367963	0.	0.0800840031615824	-0.008773842205100687	0.
0.009350196392367963	0.	0.08012650757003999	-0.008817296091643638	0.
0.009177044607324112	0.	0.08016901891457809	-0.008860746868105288	0.
0.009177044607324112	0.	0.08021153719437768	-0.008904194534076317	0.
0.009177044607324112	0.	0.08025406240862003	-0.008947639089148007	0.
0.009177044607324112	0.	0.08029659455648638	-0.008991080532911186	0.
0.009177044607324112	0.	0.0802835662019712	-0.009007050698253811	0.
0.009177044607324112	0.	0.08027055954641737	-0.009023020680523016	0.
0.009177044607324112	0.	0.080244611335325	-0.009054960095806322	0.
0.009177044607324112	0.	0.08023166978135046	-0.009070929528802925	0.
0.009177044607324112	0.	0.08021874992946486	-0.009086898778690502	0.
0.009177044607324112	0.	0.08020585178044555	-0.009102867845460988	0.
0.009177044607324112	0.	0.08019297533507096	-0.009118836729104797	0.
0.009177044607324112	0.	0.08020051067075212	-0.00910712470581245	0.
0.009177044607324112	0.	0.08020808056519253	-0.009095412597262556	0.
0.009177044607324112	0.	0.0802156850176655	-0.00908370040345846	0.
0.009177044607324112	0.	0.08022332402744163	-0.009071988124402902	0.
0.009177044607324112	0.	0.08023099759378735	-0.009060275760099233	0.
0.009177044607324112	0.	0.08023870571596639	-0.009048563310550643	0.
0.009177044607324112	0.	0.08024644839323855	-0.009036850775759114	0.
0.009177044607324112	0.	0.08025422562486172	-0.009025138155728904	0.
0.009177044607324112	0.	0.0803821880931836	-0.008938430457396458	0.
0.009177044607324112	0.	0.08051018271923426	-0.008851710031837032	0.
0.009177044607324112	0.	0.08063820949158762	-0.008764976882389426	0.
0.009177044607324112	0.	0.08076626839881929	-0.008678231012395031	0.
0.009177044607324112	0.	0.08089435942950787	-0.008591472425192042	0.
0.009177044607324112	0.	0.0810224825722339	-0.008504701124118346	0.
0.009177044607324112	0.	0.08115063781558168	-0.008417917112512597	0.
0.009177044607324112	0.	0.08127882514813731	-0.008331120393711464	0.
0.009177044607324112	0.	0.08108160717716525	-0.008496773556908189	0.
0.009177044607324112	0.	0.08088439502531326	-0.008662416552980586	0.
0.009177044607324112	0.	0.08068718869576798	-0.008828049376830517	0.
0.009177044607324112	0.	0.08048998819171664	-0.008993672023358332	0.
0.009177044607324112	0.	0.08029279351634892	-0.009159284487459961	0.
0.009177044607324112	0.	0.08009560467285878	-0.009324886764028902	0.
0.009177044607324112	0.	0.07989842166443964	-0.00949047884795515	0.
0.009177044607324112	0.	0.07970124449428907	-0.009656060734126727	0.
0.009177044607324112	0.	0.0796007602799651	-0.009607505793168282	0.
0.009177044607324112	0.	0.07950027902025521	-0.009558948496331984	0.
0.009350196392367963	0.	0.07929932536797711	-0.009461826836412205	0.
0.009350196392367963	0.	0.07919885297705971	-0.009413262474021685	0.
0.009350196392367963	0.	0.07909838354405864	-0.009364695757138925	0.
0.009350196392367963	0.	0.07899791706979968	-0.009316126686110255	0.
0.009350196392367963	0.	0.07889745355510908	-0.009267555261282154	0.
0.009350196392367963	0.	0.0789207109178346	-0.009216764739481598	0.
0.009350196392367963	0.	0.07894397575325252	-0.009165967054663361	0.
0.009350196392367963	0.	0.07896724806087917	-0.009115162207929881	0.
0.009350196392367963	0.	0.07899052784023164	-0.009064350200382067	0.
0.009350196392367963	0.	0.07901381509082553	-0.00901353103312175	0.
0.009350196392367963	0.	0.07903710981217749	-0.008962704707250295	0.
0.009350196392367963	0.	0.07906041200380369	-0.008911871223868618	0.
0.009350196392367963	0.	0.07908372166522035	-0.00886103058407885	0.
0.009350196392367963	0.	0.07907035759501091	-0.008894970503518354	0.
0.009350196392367963	0.	0.07905699768069467	-0.008928907470819182	0.
0.009350196392367963	0.	0.0790436419224253	-0.008962841485678066	0.
0.009350196392367963	0.	0.07903029032035722	-0.008996772547791592	0.
0.009350196392367963	0.	0.07901694287464543	-0.009030700656856341	0.
0.009350196392367963	0.	0.07900359958544304	-0.009064625812569201	0.
0.009523348177411812	0.	0.07897692547718618	-0.009132467262725591	0.
0.009523348177411812	0.	0.0789757809593871	-0.009104873009673945	0.
0.009523348177411812	0.	0.07897463968430304	-0.009077276791412512	0.
0.009523348177411812	0.	0.07897350165194508	-0.009049678608104714	0.
0.009523348177411812	0.	0.07897236686232283	-0.009022078459915348	0.
0.009523348177411812	0.	0.07897123531544648	-0.008994476347008293	0.
0.009523348177411812	0.	0.07897010701132695	-0.00896687226954789	0.
0.009523348177411812	0.	0.07896898194997343	-0.008939266227698627	0.
0.009523348177411812	0.	0.07896786013139699	-0.00891165822162378	0.
0.009523348177411812	0.	0.07898849790520884	-0.008901869205499676	0.
0.009523348177411812	0.	0.07900913568192638	-0.00889206565104413	0.
0.009523348177411812	0.	0.07902977346154888	-0.008882247558688225	0.
0.009523348177411812	0.	0.07905041124407719	-0.008872414928864411	0.
0.009523348177411812	0.	0.0790710490295103	-0.008862567762005145	0.
0.009523348177411812	0.	0.07909168681784791	-0.008852706058543637	0.
0.009523348177411812	0.	0.07911232460909104	-0.008842829818913862	0.
0.009523348177411812	0.	0.07913296240323822	-0.008832939043550708	0.
0.009523348177411812	0.	0.07918349403662041	-0.008871252478109885	0.
0.009523348177411812	0.	0.07923402651162358	-0.008909561885547458	0.
0.009523348177411812	0.	0.07928455982813062	-0.008947867265396134	0.
0.009523348177411812	0.	0.07933509398602281	-0.008986168617188914	0.
0.009523348177411812	0.	0.07938562898518126	-0.009024465940458958	0.
0.009523348177411812	0.	0.07943616482548917	-0.009062759234738815	0.
0.009523348177411812	0.	0.07948670150682749	-0.009101048499561492	0.
0.009523348177411812	0.	0.07953723902907811	-0.009139333734459994	0.
0.009523348177411812	0.	0.07940143755450511	-0.009116066666226929	0.
0.009523348177411812	0.	0.07926564117714854	-0.009092797940628622	0.
0.009523348177411812	0.	0.07912984989893161	-0.009069527557782236	0.
0.009523348177411812	0.	0.0789940637217813	-0.009046255517804181	0.
0.009523348177411812	0.	0.07885828264762236	-0.00902298182081132	0.
0.009523348177411812	0.	0.07872250667838146	-0.008999706466920814	0.
0.009523348177411812	0.	0.07858673581598796	-0.00897642945624862	0.
0.009523348177411812	0.	0.07845097006236902	-0.008953150788911901	0.
0.009523348177411812	0.	0.07843735459569226	-0.008955747685235577	0.
0.009523348177411812	0.	0.07842374202522497	-0.008958344183139299	0.
0.009523348177411812	0.	0.07841013235107733	-0.008960940282620176	0.
0.009523348177411812	0.	0.07839652557335897	-0.008963535983675167	0.
0.009523348177411812	0.	0.07838292169217975	-0.008966131286301074	0.
0.009523348177411812	0.	0.07836932070764883	-0.008968726190494247	0.
0.009523348177411812	0.	0.07835572261987582	-0.008971320696252555	0.
0.009523348177411812	0.	0.07834212742897104	-0.00897391480357204	0.
0.009523348177411812	0.	0.07835852660988811	-0.008955371067642014	0.
0.009523348177411812	0.	0.07837492728085492	-0.008936826036774365	0.
0.009523348177411812	0.	0.07839132944180294	-0.008918279711041376	0.
0.009523348177411812	0.	0.07840773309266458	-0.008899732090516541	0.
0.009523348177411812	0.	0.07842413823337159	-0.008881183175271378	0.
0.009523348177411812	0.	0.07844054486385547	-0.008862632965379686	0.
0.009523348177411812	0.	0.07845695298404938	-0.008844081460913592	0.
0.009523348177411812	0.	0.07847336259388461	-0.00882552866194583	0.
0.009523348177411812	0.	0.07878295033089543	-0.008799328350471813	0.
0.009523348177411812	0.	0.07909253898176763	-0.008773123561555376	0.
0.009523348177411812	0.	0.07940212854571396	-0.008746914295551668	0.
0.009523348177411812	0.	0.07971171902194853	-0.008720700552815997	0.
0.009523348177411812	0.	0.08002131040968735	-0.008694482333703363	0.
0.009523348177411812	0.	0.08033090270814724	-0.008668259638569072	0.
0.009523348177411812	0.	0.08064049591654529	-0.008642032467767971	0.
0.009523348177411812	0.	0.0809500900340986	-0.008615800821655669	0.
0.009523348177411812	0.	0.08091288506019763	-0.008646370093151546	0.
0.009523348177411812	0.	0.08087568091882621	-0.008676937735781909	0.
0.009523348177411812	0.	0.0808384776100707	-0.00870750374939672	0.
0.009523348177411812	0.	0.08080127513401714	-0.008738068133844276	0.
0.009523348177411812	0.	0.08076407349075161	-0.008768630888974538	0.
0.009523348177411812	0.	0.0807268726803597	-0.00879919201463656	0.
0.009523348177411812	0.	0.08068967270292747	-0.008829751510679698	0.
0.009523348177411812	0.	0.08065247355854159	-0.008860309376952853	0.
0.009523348177411812	0.	0.080470169035261	-0.008884751627586751	0.
0.009523348177411812	0.	0.08028786475552929	-0.008909190223700724	0.
0.009523348177411812	0.	0.08010556071947	-0.008933625165024522	0.
0.009523348177411812	0.	0.07992325692720548	-0.008958056451287905	0.
0.009523348177411812	0.	0.07974095337886015	-0.00898248408222017	0.
0.009523348177411812	0.	0.0795586500745571	-0.009006908057551681	0.
0.009523348177411812	0.	0.07937634701442049	-0.009031328377010974	0.
0.009523348177411812	0.	0.07919404419857339	-0.009055745040329024	0.
0.009523348177411812	0.	0.07932253826993217	-0.008973959127428476	0.
0.009523348177411812	0.	0.07945103257246462	-0.008892173105287513	0.
0.009523348177411812	0.	0.07957952710608932	-0.008810386973933375	0.
0.009523348177411812	0.	0.07970802187072334	-0.00872860073339269	0.
0.009523348177411812	0.	0.07983651686628426	-0.008646814383693	0.
0.009523348177411812	0.	0.07996501209268901	-0.008565027924861086	0.
0.009523348177411812	0.	0.08009350754985632	-0.00848324135692373	0.
0.009523348177411812	0.	0.08022200323770314	-0.008401454679908167	0.
0.009523348177411812	0.	0.08021816475737951	-0.008432696764880397	0.
0.009523348177411812	0.	0.08021432841067175	-0.00846393847055113	0.
0.009523348177411812	0.	0.0802104941976017	-0.008495179796883393	0.
0.009523348177411812	0.	0.08020666211819218	-0.008526420743842487	0.
0.009523348177411812	0.	0.08020283217246672	-0.008557661311392356	0.
0.009523348177411812	0.	0.0801990043604472	-0.008588901499496019	0.
0.009523348177411812	0.	0.08019517868215656	-0.00862014130811939	0.
0.009523348177411812	0.	0.08019135513761716	-0.008651380737225042	0.
0.009177044607324112	0.	0.08154636539404722	-0.008684231964731772	0.
0.009177044607324112	0.	0.08188511830762829	-0.008692352470026582	0.
0.009177044607324112	0.	0.08222387136073624	-0.008700436052868158	0.
0.010215955317587216	0.	0.08256262455323984	-0.008708482712352942	0.
0.010215955317587216	0.	0.08290137788500886	-0.008716492447581946	0.
0.010215955317587216	0.	0.08326822469420768	-0.0090241682730329	0.
0.011947473168025729	0.	0.08363514450728315	-0.009331809921513355	0.
0.010562258887674921	0.	0.08400213725010283	-0.009639417361173828	0.
0.014544749943683497	0.	0.08436920284861955	-0.00994699056012831	0.
0.014544749943683497	0.	0.08473634122887327	-0.010254529486454885	0.
0.017834633859516665	0.	0.08583819232171867	-0.011176940309906281	0.
0.018527240999692073	0.	0.08586454590768569	-0.011185519034536925	0.
0.018873544569779774	0.	0.08591725312380835	-0.011202600184655707	0.
0.018700392784735925	0.	0.08594360675396114	-0.01121110260882579	0.
0.018354089214648223	0.	0.08596996039884057	-0.01121957959819401	0.
0.018354089214648223	0.	0.085996314058445	-0.011228031152106516	0.
0.018873544569779774	0.	0.08604902142182629	-0.011244857950956273	0.
0.0010389107102631067	0.	0.0857205651172398	-0.011789768671198252	0.
0.0013852142803508093	0.	0.08565495048419473	-0.011898748305753715	0.
0.014371598158639646	0.	0.08522076711238627	-0.012130660527354392	0.
0.014025294588551942	0.	0.08514500947571395	-0.012134096659067773	0.
0.01350583923342039	0.	0.08757874999885817	-0.012991240495569536	0.
0.01367899101846424	0.	0.08890939897567658	-0.013414709092615903	0.
0.01350583923342039	0.	0.08957475889386561	-0.013626440284828283	0.
0.013159535663332687	0.	0.09024014237424796	-0.013838169404388439	0.
0.013159535663332687	0.	0.09076412981932155	-0.01396997490871007	0.
0.013159535663332687	0.	0.09128820418431668	-0.014101779800873446	0.
0.01367899101846424	0.	0.09181236534406867	-0.014233584080632971	0.
0.013159535663332687	0.	0.09233661317363051	-0.014365387747743206	0.
0.013159535663332687	0.	0.09286094754827501	-0.014497190801957641	0.
0.016622571364209707	0.	0.09338536834349458	-0.01462899324303114	0.
0.015583660653946603	0.	0.09443446869871386	-0.014892596284769908	0.
0.018700392784735925	0.	0.0942846688362034	-0.01486250680455581	0.
0.018354089214648223	0.	0.09420978619502911	-0.014847457380504088	0.
0.018354089214648223	0.	0.09413491508373095	-0.014832404834013144	0.
0.018700392784735925	0.	0.09406005550467608	-0.014817349165226317	0.
0.017315178504385114	0.	0.09398520746023213	-0.014802290374286948	0.
0.018700392784735925	0.	0.09391037095276683	-0.014787228461337615	0.
0.018700392784735925	0.	0.09383554598464795	-0.01477216342652181	0.
0.018354089214648223	0.	0.09369138251585833	-0.014942916240394993	0.
0.018700392784735925	0.	0.09354726848395983	-0.015113665311036861	0.
0.01800778564456052	0.	0.09340320390849996	-0.015284410636501074	0.
0.017834633859516665	0.	0.09311522320510675	-0.01562589004409869	0.
0.017834633859516665	0.	0.09297130711628604	-0.0157966241223318	0.
0.017834633859516665	0.	0.09282744056213145	-0.01596735444758469	0.
0.017834633859516665	0.	0.09268362356220826	-0.016138081017903115	0.
0.017834633859516665	0.	0.09278921598890934	-0.016020075950092225	0.
0.017834633859516665	0.	0.0928948108441414	-0.01590206470615968	0.
0.017834633859516665	0.	0.09310600783738471	-0.015666023698816343	0.
0.017834633859516665	0.	0.09331721453630897	-0.01542995801363532	0.
0.01610311600907816	0.	0.09352843093529167	-0.01519386766836178	0.
0.01679572314925356	0.	0.0941292257477355	-0.015120035105481879	0.
0.01644941957916586	0.	0.09533086913673829	-0.01497213992654751	0.
0.016622571364209707	0.	0.0959317176543463	-0.014898077345030673	0.
0.016622571364209707	0.	0.09653258401483208	-0.014823938125195113	0.
0.016622571364209707	0.	0.09713346818887995	-0.014749722284340764	0.
0.01714202671934126	0.	0.09773437014723604	-0.014675429839781862	0.
0.01644941957916586	0.	0.09833528986071138	-0.014601060808844057	0.
0.01956615170995518	0.	0.09976993020143667	-0.0172849150045165	0.
0.01956615170995518	0.	0.09997491103651206	-0.017668299238777788	0.
0.01956615170995518	0.	0.0998225172324737	-0.017732984183509236	0.
0.020605062420218284	0.	0.09936558356675718	-0.017927020035734983	0.
0.01973930349499903	0.	0.09921335498419893	-0.017991692323737	0.
0.01973930349499903	0.	0.09906116774993307	-0.01805636144599305	0.
0.019219848139867476	0.	0.09890902188113991	-0.018121027401878195	0.
0.01973930349499903	0.	0.09875691739500184	-0.018185690190766428	0.
0.020605062420218284	0.	0.09892615276838472	-0.018144628579988293	0.
0.018873544569779774	0.	0.09909539015469356	-0.018103566848920595	0.
0.018873544569779774	0.	0.09926462955299911	-0.0180625049975787	0.
0.01800778564456052	0.	0.09960311438188241	-0.01798038093413197	0.
0.017834633859516665	0.	0.09977235981060438	-0.017939318722057875	0.
0.017834633859516665	0.	0.09994160724760914	-0.01789825638976923	0.
0.018873544569779774	0.	0.10011085669197016	-0.017857193937281864	0.
0.018873544569779774	0.	0.10005871969313565	-0.017883447508395895	0.
0.018700392784735925	0.	0.1000065827059774	-0.0179097004296414	0.
0.018700392784735925	0.	0.09995444573049768	-0.017935952700966186	0.
0.018700392784735925	0.	0.09990230876669769	-0.01796220432231821	0.
0.01800778564456052	0.	0.09985017181457848	-0.017988455293645587	0.
0.018873544569779774	0.	0.09979803487414332	-0.01801470561489582	0.
0.017834633859516665	0.	0.09974589794539271	-0.018040955286016867	0.
0.017834633859516665	0.	0.09969376102832855	-0.01806720430695669	0.
0.017661482074472816	0.	0.09969306811660261	-0.018023655134759745	0.
0.017488330289428963	0.	0.09969185913199609	-0.017936552202623496	0.
0.017488330289428963	0.	0.09969134305931114	-0.017892998443091234	0.
0.017488330289428963	0.	0.09969088593315106	-0.01784944315485373	0.
0.017488330289428963	0.	0.09969048775359005	-0.017805886338114738	0.
0.017315178504385114	0.	0.099689868234512	-0.017718768119945605	0.
0.017315178504385114	0.	0.09968587246825547	-0.017675763392377947	0.
0.017315178504385114	0.	0.09968187900766089	-0.017632758662384014	0.
0.017315178504385114	0.	0.09967788785275329	-0.017589753929964425	0.
0.017315178504385114	0.	0.0996738990035577	-0.01754674919511917	0.
0.017488330289428963	0.	0.0996659282224035	-0.017460739718153206	0.
0.017488330289428963	0.	0.09966194629049466	-0.01741773497603295	0.
0.017488330289428963	0.	0.09965796666439797	-0.017374730231488552	0.
0.017315178504385114	0.	0.09972836803172438	-0.01733644560632143	0.
0.017315178504385114	0.	0.09979877035964622	-0.017298158314842365	0.
0.017315178504385114	0.	0.09986917364797833	-0.01725986835736345	0.
0.017315178504385114	0.	0.09993957789653689	-0.01722157573419632	0.
0.03376459808355098	0.	0.10000998310513781	-0.01718328044565276	0.
0.01644941957916586	0.	0.10008038927359593	-0.017144982492043492	0.
0.01644941957916586	0.	0.10015079640172773	-0.01710668187368106	0.
0.01714202671934126	0.	0.10022120448934868	-0.01706837859087634	0.
0.01644941957916586	0.	0.10021407303490996	-0.01702684603504289	0.
0.01644941957916586	0.	0.10020695334822671	-0.01698531298751178	0.
0.01714202671934126	0.	0.10019984542952742	-0.01694377944834555	0.
0.01714202671934126	0.	0.10019274927904012	-0.016902245417606744	0.
0.01714202671934126	0.	0.1001856648969924	-0.016860710895356987	0.
0.01714202671934126	0.	0.1001785922836117	-0.016819175881659126	0.
0.01714202671934126	0.	0.100171531439125	-0.01677764037657539	0.
0.01714202671934126	0.	0.10016448236375897	-0.016736104380167562	0.
0.01714202671934126	0.	0.10015569189761687	-0.0168776315344171	0.
0.01714202671934126	0.	0.10014691743868076	-0.017019158402455232	0.
0.01714202671934126	0.	0.10013815898733429	-0.017160684984158847	0.
0.01714202671934126	0.	0.10012941654395917	-0.01730221127940424	0.
0.01714202671934126	0.	0.10012069010893694	-0.0174437372880674	0.
0.01714202671934126	0.	0.10011197968264889	-0.017585263010024613	0.
0.01714202671934126	0.	0.1001032852654752	-0.01772678844515171	0.
0.01714202671934126	0.	0.10009460685779564	-0.017868313593325136	0.
0.01714202671934126	0.	0.09991066666434525	-0.017880240638470463	0.
0.01714202671934126	0.	0.0997267985699314	-0.017892166363541892	0.
0.01714202671934126	0.	0.09954300261072233	-0.017904090768491344	0.
0.01714202671934126	0.	0.09935927882289859	-0.01791601385327073	0.
0.01714202671934126	0.	0.0991756272426496	-0.017927935617832125	0.
0.01714202671934126	0.	0.09899204790617566	-0.017939856062127283	0.
0.01714202671934126	0.	0.0988085408496854	-0.01795177518610828	0.
0.01714202671934126	0.	0.09862510610939906	-0.01796369298972703	0.
0.01714202671934126	0.	0.09855260005322201	-0.018213846923893856	0.
0.01714202671934126	0.	0.09848009456278056	-0.018464000733281947	0.
0.01714202671934126	0.	0.09840758963818642	-0.01871415441779605	0.
0.01714202671934126	0.	0.09833508527955202	-0.018964307977340302	0.
0.01714202671934126	0.	0.09826258148698981	-0.019214461411819594	0.
0.01714202671934126	0.	0.09819007826061134	-0.019464614721137613	0.
0.01714202671934126	0.	0.0981175756005286	-0.019714767905198792	0.
0.016968874934297412	0.	0.09804507350685432	-0.01996492096390788	0.
0.016968874934297412	0.	0.09830470464526166	-0.01974724361705288	0.
0.016968874934297412	0.	0.09856435477255497	-0.01952956626941666	0.
0.016968874934297412	0.	0.0988240238752728	-0.01931188892100014	0.
0.016968874934297412	0.	0.09908371193996693	-0.01909421157180301	0.
0.016968874934297412	0.	0.09934341895319795	-0.018876534221826193	0.
0.016968874934297412	0.	0.0996031449015415	-0.01865885687107044	0.
0.016968874934297412	0.	0.09986288977158259	-0.01844117951953591	0.
0.016968874934297412	0.	0.10012265354991844	-0.0182235021672229	0.
0.016968874934297412	0.	0.10021907029445355	-0.01814548630730541	0.
0.016968874934297412	0.	0.10031549500851596	-0.018067461273680942	0.
0.016968874934297412	0.	0.1004119276900114	-0.01798942706853672	0.
0.016968874934297412	0.	0.10050836833684569	-0.01791138369405874	0.
0.016968874934297412	0.	0.10060481694692379	-0.0178333311524327	0.
0.016968874934297412	0.	0.10070127351815353	-0.017755269445844296	0.
0.016968874934297412	0.	0.10079773804844148	-0.017677198576478162	0.
0.016968874934297412	0.	0.1008942105356953	-0.01759911854651893	0.
0.016968874934297412	0.	0.10083332868347472	-0.01760281645217582	0.
0.016968874934297412	0.	0.1007724571188072	-0.01760651420211915	0.
0.016968874934297412	0.	0.10071159584339996	-0.017610211796346645	0.
0.016968874934297412	0.	0.10065074485896003	-0.017613909234856926	0.
0.016968874934297412	0.	0.10058990416719446	-0.017617606517648324	0.
0.016968874934297412	0.	0.1005290737698094	-0.017621303644718558	0.
0.016968874934297412	0.	0.10046825366851275	-0.017625000616066252	0.
0.016968874934297412	0.	0.10040744386501145	-0.01762869743168959	0.
0.016968874934297412	0.	0.10039263194556046	-0.017605484770615416	0.
0.016968874934297412	0.	0.10037782196786833	-0.01758227207532148	0.
0.016968874934297412	0.	0.10036301393201316	-0.01755905934580992	0.
0.016968874934297412	0.	0.10034820783807337	-0.017535846582083466	0.
0.016968874934297412	0.	0.1003334036861275	-0.0175126337841441	0.
0.016968874934297412	0.	0.1003186014762537	-0.017489420951994714	0.
0.016968874934297412	0.	0.10030380120853065	-0.017466208085637584	0.
0.016968874934297412	0.	0.10028900288303631	-0.01744299518507485	0.
0.016968874934297412	0.	0.10015102999679576	-0.017411755485736626	0.
0.016968874934297412	0.	0.10001306167578823	-0.017380512868091315	0.
0.016968874934297412	0.	0.09987509792173171	-0.01734926733241722	0.
0.016968874934297412	0.	0.09973713873634554	-0.01731801887899296	0.
0.016968874934297412	0.	0.09959918412134815	-0.01728676750809654	0.
0.016968874934297412	0.	0.09946123407846112	-0.017255513220006263	0.
0.016968874934297412	0.	0.09932328860940516	-0.01722425601500045	0.
0.016968874934297412	0.	0.09918534771590241	-0.017192995893357706	0.
0.016968874934297412	0.	0.09919130184770851	-0.01721116067650679	0.
0.016968874934297412	0.	0.09919725601953683	-0.01722932533908998	0.
0.016968874934297412	0.	0.09920321023138706	-0.017247489881101034	0.
0.016968874934297412	0.	0.0992091644832592	-0.017265654302532955	0.
0.016968874934297412	0.	0.09921511877515102	-0.017283818603379044	0.
0.016968874934297412	0.	0.09922107310706295	-0.017301982783632607	0.
0.016968874934297412	0.	0.09922702747899395	-0.017320146843287105	0.
0.016968874934297412	0.	0.09923298189094402	-0.017338310782335532	0.
0.016968874934297412	0.	0.09929910075950994	-0.017360661264487466	0.
0.016968874934297412	0.	0.09936522265424985	-0.017383011721024414	0.
0.016968874934297412	0.	0.09943134757461802	-0.017405362151944853	0.
0.016968874934297412	0.	0.0994974755200677	-0.017427712557246653	0.
0.016968874934297412	0.	0.09956360649005343	-0.0174500629369286	0.
0.016968874934297412	0.	0.09962974048402996	-0.017472413290988257	0.
0.016968874934297412	0.	0.09969587750145185	-0.017494763619424404	0.
0.016968874934297412	0.	0.09976201754177265	-0.017517113922235067	0.
0.016968874934297412	0.	0.0998361922743076	-0.01748445363799297	0.
0.016968874934297412	0.	0.09991041693888122	-0.01745178811847146	0.
0.016968874934297412	0.	0.09998469152538439	-0.01741911736419292	0.
0.016968874934297412	0.	0.10005901602370634	-0.017386441375678813	0.
0.016968874934297412	0.	0.10013339042372986	-0.01735376015345198	0.
0.016968874934297412	0.	0.10020781471533581	-0.01732107369803435	0.
0.016968874934297412	0.	0.1002822888883999	-0.017288382009947992	0.
0.016968874934297412	0.	0.10035681293279325	-0.017255685089715297	0.
0.016968874934297412	0.	0.10052465524698423	-0.017212522685098975	0.
0.016968874934297412	0.	0.10069249789024766	-0.017169357905295227	0.
0.016968874934297412	0.	0.10086034086243274	-0.017126190750617356	0.
0.016968874934297412	0.	0.10102818416338923	-0.01708302122137791	0.
0.016968874934297412	0.	0.1011960277929666	-0.01703984931788959	0.
0.016968874934297412	0.	0.10136387175101448	-0.016996675040465856	0.
0.016968874934297412	0.	0.10153171603738327	-0.01695349838941849	0.
0.016968874934297412	0.	0.10169956065192257	-0.016910319365060957	0.
0.016968874934297412	0.	0.10164996564927425	-0.016914859061943652	0.
0.016968874934297412	0.	0.10160037069108804	-0.016919398724166982	0.
0.016968874934297412	0.	0.1015507757773702	-0.016923938351730797	0.
0.016968874934297412	0.	0.1015011809081269	-0.01692847794463494	0.
0.016968874934297412	0.	0.10145158608336412	-0.016933017502878504	0.
0.016968874934297412	0.	0.10140199130308741	-0.016937557026461637	0.
0.016968874934297412	0.	0.10135239656730306	-0.01694209651538297	0.
0.016968874934297412	0.	0.10130280187601724	-0.01694663596964281	0.
0.016968874934297412	0.	0.10122210157875382	-0.01693008868228417	0.
0.016968874934297412	0.	0.10114149670016881	-0.01691354040174205	0.
0.016968874934297412	0.	0.10106098726121839	-0.016896991128066065	0.
0.016968874934297412	0.	0.10098057328283995	-0.016880440861306426	0.
0.016968874934297412	0.	0.10090025478595128	-0.016863889601513495	0.
0.016968874934297412	0.	0.10082003179145232	-0.016847337348737185	0.
0.016968874934297412	0.	0.10073990432022428	-0.016830784103028167	0.
0.016968874934297412	0.	0.10065987239312914	-0.016814229864435898	0.
0.016968874934297412	0.	0.10063861436679454	-0.016796826596448624	0.
0.016968874934297412	0.	0.10061735644779889	-0.016779423241484345	0.
0.016968874934297412	0.	0.10059609863614925	-0.016762019799547917	0.
0.016968874934297412	0.	0.10057484093185161	-0.016744616270643765	0.
0.01679572314925356	0.	0.1005535833349118	-0.016727212654776443	0.
0.01679572314925356	0.	0.10053232584533689	-0.01670980895195083	0.
0.01679572314925356	0.	0.10051106846313196	-0.016692405162171027	0.
0.01679572314925356	0.	0.10048981118830407	-0.016675001285442515	0.
0.01679572314925356	0.	0.10057045407093557	-0.01668878405227349	0.
0.01679572314925356	0.	0.10065109740868068	-0.01670256443101315	0.
0.01679572314925356	0.	0.10073174120143864	-0.016716342421561513	0.
0.01679572314925356	0.	0.10081238544911067	-0.01673011802381801	0.
0.01679572314925356	0.	0.10089303015159586	-0.016743891237682204	0.
0.01679572314925356	0.	0.10097367530879404	-0.016757662063053822	0.
0.01679572314925356	0.	0.10105432092060658	-0.016771430499832436	0.
0.01679572314925356	0.	0.10113496698693245	-0.016785196547917918	0.
0.01679572314925356	0.	0.10120724609800848	-0.01679396622566755	0.
0.01679572314925356	0.	0.10127958077106526	-0.016802707758641636	0.
0.01679572314925356	0.	0.10135197099515544	-0.016811421146088478	0.
0.01679572314925356	0.	0.10142441675932538	-0.01682010638726064	0.
0.01644941957916586	0.	0.10156947486406523	-0.016837392427798203	0.
0.01644941957916586	0.	0.10164208718270178	-0.01684599322567923	0.
0.016276267794122008	0.	0.10242128986080026	-0.01752243399409079	0.
0.016276267794122008	0.	0.10312782687571188	-0.018190272814100232	0.
0.016276267794122008	0.	0.1038343660381531	-0.01885808227451301	0.
0.016276267794122008	0.	0.10454090734400204	-0.019525862315338715	0.
0.03376459808355098	0.	0.10666054408094652	-0.02152902531795995	0.
0.01973930349499903	0.	0.10750238564268415	-0.022439003857202103	0.
0.022336580270656797	0.	0.10790832508904954	-0.023165934529153994	0.
0.022336580270656797	0.	0.10804365965028791	-0.023408238189083806	0.
0.0226828838407445	0.	0.10831436086790781	-0.02389283564819647	0.
0.02250973205570065	0.	0.10835128230064488	-0.024047756029076682	0.
0.021990276700569095	0.	0.1081543969791908	-0.02387300211531445	0.
0.020258758850130582	0.	0.1077606467896334	-0.023523465957748933	0.
0.01939299992491133	0.	0.10757855945556644	-0.023529227758545546	0.
0.018700392784735925	0.	0.10732802126739122	-0.02380867940680841	0.
0.017315178504385114	0.	0.10724464991234552	-0.023901828766499787	0.
0.018700392784735925	0.	0.10716134927109887	-0.023994977531042516	0.
0.017834633859516665	0.	0.10707811935961317	-0.02408812570026601	0.
0.018700392784735925	0.	0.10967899308267164	-0.025015109263737588	0.
0.016276267794122008	0.	0.1110216067491733	-0.025432025828863954	0.
0.016276267794122008	0.	0.11169306225689855	-0.02564048375345642	0.
0.02147082134543754	0.	0.11324229170463923	-0.025587684516476382	0.
0.02406809812109531	0.	0.11341788199006317	-0.025535232819988634	0.
0.02320233919587605	0.	0.11359349067942731	-0.025482714377977334	0.
0.02406809812109531	0.	0.11376911776402644	-0.025430129201233716	0.
0.02406809812109531	0.	0.11380818562372513	-0.025347841374048555	0.
0.023548642765963756	0.	0.11388633008590039	-0.025183252319739422	0.
0.023894946336051458	0.	0.11392540668776437	-0.025100951094877384	0.
0.0226828838407445	0.	0.1139644862030697	-0.025018645406384474	0.
0.02320233919587605	0.	0.1140035686315101	-0.024936335255391132	0.
0.018527240999692073	0.	0.11411463338203699	-0.025228571599818513	0.
0.01714202671934126	0.	0.11413439435540983	-0.02550269359341097	0.
0.015929964224034303	0.	0.1148003094033142	-0.025842109812658935	0.
0.016968874934297412	0.	0.1154662575068467	-0.02618152591542359	0.
0.015583660653946603	0.	0.1161322386068396	-0.026520941901583203	0.
0.015583660653946603	0.	0.11679825264426189	-0.026860357771015735	0.
0.015583660653946603	0.	0.11746429956022095	-0.027199773523598696	0.
0.016968874934297412	0.	0.11813037929596268	-0.0275391891592102	0.
0.016968874934297412	0.	0.11946263699245468	-0.028218020079027347	0.
0.016968874934297412	0.	0.11971902157304652	-0.028515696209964556	0.
0.03030156238267395	0.	0.12074461255196836	-0.02970631106707942	0.
0.02112451777534984	0.	0.12125743958479021	-0.030301564580058223	0.
0.022163428485612948	0.	0.12128750188596084	-0.03065680073655778	0.
0.022163428485612948	0.	0.1211743230345355	-0.03068560180260003	0.
0.022163428485612948	0.	0.12106114464516662	-0.030714395942556035	0.
0.0226828838407445	0.	0.12072161225079787	-0.030800736799735665	0.
0.0226828838407445	0.	0.12060843571105455	-0.030829503229175628	0.
0.0226828838407445	0.	0.12065782295246322	-0.03090257469153871	0.
0.020778214205262137	0.	0.12075660916713117	-0.03104871742937272	0.
0.021297669560393688	0.	0.12085541102082062	-0.031194859917923312	0.
0.02043191063517443	0.	0.12095422850939605	-0.03134100215707758	0.
0.02043191063517443	0.	0.12100364311547401	-0.03141407318309588	0.
0.02008560706508673	0.	0.12100065930689262	-0.031347783193801194	0.
0.02008560706508673	0.	0.12099767578884782	-0.03128149298278076	0.
0.02008560706508673	0.	0.12099469256134188	-0.031215202550080236	0.
0.02043191063517443	0.	0.12099170962437747	-0.031148911895744962	0.
0.02043191063517443	0.	0.12098872697795686	-0.03108262101982059	0.
0.02043191063517443	0.	0.12098574462208138	-0.031016329922352613	0.
0.020951365990305986	0.	0.12097978078197816	-0.03088374706296693	0.
0.020951365990305986	0.	0.12112326181805567	-0.030881828613283965	0.
0.020778214205262137	0.	0.12141049543913213	-0.030877984972876197	0.
0.020778214205262137	0.	0.121554247954586	-0.03087605978217772	0.
0.01991245528004288	0.	0.12212646716236658	-0.03092627282661974	0.
0.020605062420218284	0.	0.122122772423027	-0.030984206585261957	0.
0.020605062420218284	0.	0.12211538295212777	-0.031100066546009376	0.
0.01956615170995518	0.	0.12211168822056855	-0.031157992747211483	0.
0.01956615170995518	0.	0.12210799349160316	-0.03121591642836318	0.
0.01939299992491133	0.	0.12210429876523073	-0.03127383758901254	0.
0.01939299992491133	0.	0.12210060404145198	-0.03133175622870732	0.
0.01939299992491133	0.	0.12209858866112129	-0.03128441698678278	0.
0.01939299992491133	0.	0.12209657329371922	-0.03123707482881674	0.
0.01939299992491133	0.	0.12209455793924633	-0.031189729755237233	0.
0.01939299992491133	0.	0.12209254259770293	-0.031142381766470925	0.
0.019219848139867476	0.	0.12209052726908828	-0.03109503086294556	0.
0.019219848139867476	0.	0.12208851195340298	-0.031047677045088564	0.
0.019219848139867476	0.	0.12208649665064687	-0.03100032031332676	0.
0.019219848139867476	0.	0.12208448136082041	-0.03095296066808789	0.
0.019219848139867476	0.	0.12208339893010094	-0.03095823873361597	0.
0.019219848139867476	0.	0.12208285772707184	-0.03096087760750872	0.
0.019219848139867476	0.	0.12208231653226413	-0.030963516375486173	0.
0.019219848139867476	0.	0.12208177534567664	-0.030966155037547405	0.
0.019219848139867476	0.	0.12208123416731013	-0.030968793593691656	0.
0.019046696354823624	0.	0.12208069299716427	-0.03097143204391817	0.
0.019046696354823624	0.	0.12208015183523908	-0.030974070388225725	0.
0.019046696354823624	0.	0.12208632842111129	-0.030892562458255456	0.
0.019046696354823624	0.	0.12209250685399332	-0.030811052905862033	0.
0.019046696354823624	0.	0.12209868713385383	-0.03072954173145493	0.
0.019046696354823624	0.	0.12210486926066269	-0.03064802893544362	0.
0.019046696354823624	0.	0.12211105323439006	-0.03056651451823667	0.
0.019046696354823624	0.	0.12211723905500461	-0.030484998480243247	0.
0.019046696354823624	0.	0.12212342672247561	-0.03040348082187222	0.
0.019046696354823624	0.	0.12212961623677278	-0.03032196154353185	0.
0.019046696354823624	0.	0.12210627575133573	-0.03032200667269997	0.
0.019046696354823624	0.	0.12208293621231245	-0.030322051800753636	0.
0.019046696354823624	0.	0.12205959761976186	-0.030322096927691784	0.
0.019046696354823624	0.	0.12203625997374301	-0.030322142053515168	0.
0.019046696354823624	0.	0.12201292327431514	-0.03032218717822349	0.
0.019046696354823624	0.	0.1219895875215373	-0.030322232301816746	0.
0.018873544569779774	0.	0.12194291885616743	-0.03032232254565852	0.
0.018873544569779774	0.	0.12178058566733053	-0.030323032730202246	0.
0.018873544569779774	0.	0.12161828807793966	-0.030323742914742626	0.
0.018873544569779774	0.	0.1214560261034513	-0.03032445309927935	0.
0.018873544569779774	0.	0.12129379975932625	-0.03032516328381258	0.
0.018873544569779774	0.	0.12113160906103178	-0.03032587346834261	0.
0.018873544569779774	0.	0.12096945402404073	-0.030326583652868836	0.
0.018873544569779774	0.	0.12080733466383055	-0.030327293837391717	0.
0.018873544569779774	0.	0.12064525099588529	-0.03032800402191125	0.
0.018873544569779774	0.	0.1206504835891111	-0.030425430105515565	0.
0.018873544569779774	0.	0.12065571740394113	-0.030522855995969038	0.
0.018873544569779774	0.	0.12066095244035933	-0.030620281693213538	0.
0.018873544569779774	0.	0.12066618869834775	-0.03071770719719033	0.
0.018873544569779774	0.	0.12067142617788955	-0.030815132507841896	0.
0.018873544569779774	0.	0.12067666487896797	-0.03091255762510904	0.
0.018873544569779774	0.	0.12068190480156486	-0.03100998254893425	0.
0.018873544569779774	0.	0.12068714594566447	-0.031107407279258786	0.
0.018873544569779774	0.	0.12067405630296064	-0.03103290778906785	0.
0.018873544569779774	0.	0.12066098298764819	-0.030958408245251104	0.
0.018873544569779774	0.	0.12064792600029783	-0.030883908647821638	0.
0.018873544569779774	0.	0.12063488534148144	-0.030809408996791316	0.
0.018873544569779774	0.	0.12062186101176824	-0.030734909292172312	0.
0.018873544569779774	0.	0.12060885301172751	-0.03066040953397787	0.
0.018873544569779774	0.	0.1205958613419285	-0.03058590972221924	0.
0.018873544569779774	0.	0.12058288600293884	-0.03051140985690952	0.
0.018873544569779774	0.	0.12059996527301309	-0.03044149186255111	0.
0.018873544569779774	0.	0.12061704498340445	-0.030371573731252034	0.
0.018873544569779774	0.	0.1206341251340922	-0.030301655463041356	0.
0.018873544569779774	0.	0.12065120572505689	-0.030231737057949352	0.
0.018873544569779774	0.	0.1206682867562781	-0.03016181851600509	0.
0.018873544569779774	0.	0.12068536822773515	-0.030091899837237934	0.
0.018873544569779774	0.	0.12070245013940885	-0.030021981021678475	0.
0.018873544569779774	0.	0.12071953249127822	-0.029952062069355464	0.
0.018873544569779774	0.	0.12065378617076501	-0.030016890663507493	0.
0.018873544569779774	0.	0.12058804263882726	-0.030081719074650314	0.
0.018873544569779774	0.	0.12052230189595539	-0.030146547302747257	0.
0.018873544569779774	0.	0.1204565639426407	-0.03021137534776135	0.
0.018873544569779774	0.	0.12039082877937343	-0.03027620320965607	0.
0.018873544569779774	0.	0.12032509640664593	-0.03034103088839459	0.
0.018873544569779774	0.	0.12025936682494848	-0.03040585838394039	0.
0.018873544569779774	0.	0.1201936400347725	-0.030470685696256505	0.
0.018873544569779774	0.	0.12024827153729108	-0.030293860907059093	0.
0.018873544569779774	0.	0.12030291896969278	-0.030116982179540407	0.
0.018873544569779774	0.	0.12035758232964569	-0.02994004954320553	0.
0.018873544569779774	0.	0.12041226161481966	-0.02976306302754706	0.
0.018873544569779774	0.	0.12046695682288235	-0.02958602266204468	0.
0.018873544569779774	0.	0.12052166795150299	-0.02940892847616588	0.
0.018873544569779774	0.	0.12057639499834862	-0.02923178049936537	0.
0.018873544569779774	0.	0.12063113796108778	-0.02905457876108586	0.
0.018873544569779774	0.	0.12063452610106302	-0.029062829053305123	0.
0.018873544569779774	0.	0.12063791438495973	-0.02907106915933166	0.
0.018873544569779774	0.	0.12064130281277607	-0.029079299078904972	0.
0.018873544569779774	0.	0.12064469138451178	-0.029087518811765915	0.
0.018873544569779774	0.	0.1206480801001649	-0.029095728357656416	0.
0.018873544569779774	0.	0.12065146895973375	-0.029103927716318104	0.
0.018873544569779774	0.	0.12065485796321791	-0.0291121168874926	0.
0.018873544569779774	0.	0.12065824711061574	-0.02912029587092168	0.
0.018873544569779774	0.	0.12067769505997428	-0.02914372126609354	0.
0.018873544569779774	0.	0.12069714363468217	-0.029167145543966478	0.
0.018873544569779774	0.	0.12071659283470601	-0.029190568704459692	0.
0.018873544569779774	0.	0.12073604266001416	-0.02921399074749284	0.
0.018873544569779774	0.	0.12075549311057317	-0.029237411672984975	0.
0.018873544569779774	0.	0.1207749441863508	-0.029260831480854375	0.
0.018873544569779774	0.	0.12079439588731501	-0.029284250171020855	0.
0.018873544569779774	0.	0.12081384821343263	-0.029307667743403463	0.
0.018873544569779774	0.	0.12084440765147869	-0.02927509537840538	0.
0.018873544569779774	0.	0.12087496712787635	-0.029242515451809736	0.
0.018873544569779774	0.	0.12090552664262173	-0.02920992796437797	0.
0.018873544569779774	0.	0.12093608619571211	-0.029177332916871357	0.
0.018873544569779774	0.	0.12096664578714376	-0.02914473031005149	0.
0.018873544569779774	0.	0.12099720541691412	-0.02911212014467949	0.
0.018873544569779774	0.	0.1210277650850199	-0.029079502421517706	0.
0.018873544569779774	0.	0.12109447126273856	-0.02921117633305296	0.
0.018873544569779774	0.	0.12110653516516828	-0.02926591713320941	0.
0.018873544569779774	0.	0.12111860660652694	-0.02932064513121409	0.
0.018873544569779774	0.	0.12113068558657118	-0.029375360324901238	0.
0.018873544569779774	0.	0.12114277210505738	-0.029430062712105545	0.
0.018873544569779774	0.	0.12115486616174191	-0.029484752290661245	0.
0.018873544569779774	0.	0.1211564553813548	-0.029501252316962347	0.
0.018873544569779774	0.	0.12115804533762842	-0.029517750047027093	0.
0.018873544569779774	0.	0.12115963603055976	-0.029534245480738776	0.
0.018873544569779774	0.	0.12116122746014583	-0.02955073861798007	0.
0.018873544569779774	0.	0.12116281962638319	-0.029567229458633815	0.
0.018873544569779774	0.	0.12116441252926881	-0.029583718002583297	0.
0.018873544569779774	0.	0.12116600616879973	-0.029600204249711198	0.
0.018873544569779774	0.	0.12116760054497278	-0.029616688199900352	0.
0.018873544569779774	0.	0.12121558916963915	-0.029608546013999842	0.
0.018873544569779774	0.	0.12126357779447793	-0.029600403620891193	0.
0.018873544569779774	0.	0.12131156641948912	-0.02959226102057972	0.
0.018873544569779774	0.	0.12135955504467258	-0.029584118213070453	0.
0.018873544569779774	0.	0.12140754367002829	-0.02957597519836856	0.
0.018873544569779774	0.	0.12145553229555643	-0.029567831976479823	0.
0.018873544569779774	0.	0.12150352092125727	-0.02955968854740881	0.
0.018873544569779774	0.	0.12155150954712964	-0.029551544911160847	0.
0.018873544569779774	0.	0.12170856127181022	-0.02974817984978329	0.
0.018873544569779774	0.	0.12186562230526277	-0.02994481179221713	0.
0.018873544569779774	0.	0.12202269264357889	-0.03014144073664036	0.
0.018873544569779774	0.	0.12217977228285079	-0.030338066681229268	0.
0.018873544569779774	0.	0.12233686121917355	-0.03053468962415834	0.
0.018700392784735925	0.	0.12249395944864341	-0.030731309563600834	0.
0.018700392784735925	0.	0.12265106696735921	-0.03092792649772849	0.
0.018700392784735925	0.	0.122808183771422	-0.031124540424712133	0.
0.017315178504385114	0.	0.1233621289498329	-0.03147176427355315	0.
0.018700392784735925	0.	0.12391614603252275	-0.03181898244622786	0.
0.018873544569779774	0.	0.12447023491321123	-0.03216619493662622	0.
0.030994169522849356	0.	0.12815765438050106	-0.0339309994755189	0.
0.0230291874108322	0.	0.12834083763482182	-0.03393676495474207	0.
0.022856035625788352	0.	0.1285240218528203	-0.03394253042467451	0.
0.0230291874108322	0.	0.12870720703402697	-0.03394829588531652	0.
0.020951365990305986	0.	0.12867378500908722	-0.03389437001840849	0.
0.017315178504385114	0.	0.12843992416112737	-0.03351677281368257	0.
0.017315178504385114	0.	0.12846916352369167	-0.0335042891191969	0.
0.018700392784735925	0.	0.12849843006601758	-0.0334918034451488	0.
0.011774321382981878	0.	0.12867459997641886	-0.033416847834337966	0.
0.01350583923342039	0.	0.12968721315338314	-0.03367535677677736	0.
0.01350583923342039	0.	0.13069987700014918	-0.033933862449022655	0.
0.013159535663332687	0.	0.1317125913806978	-0.03419236484844779	0.
0.013159535663332687	0.	0.13272535615949055	-0.03445086397242411	0.
0.012986383878288838	0.	0.13373817120146475	-0.03470935981832039	0.
0.012986383878288838	0.	0.13475103637203412	-0.034967852383502196	0.
0.012986383878288838	0.	0.13576395153708648	-0.03522634166533266	0.
0.012986383878288838	0.	0.13677691656297983	-0.03548482766117172	0.
0.012986383878288838	0.	0.13675635192665592	-0.03574570771412025	0.
0.013159535663332687	0.	0.13673587668298903	-0.03600654139693	0.
0.00606031247653479	0.	0.13671549083681037	-0.03626732867195081	0.
0.01644941957916586	0.	0.13669519439292904	-0.03652806950149857	0.
0.018873544569779774	0.	0.1366149027358507	-0.03757056761008087	0.
0.018873544569779774	0.	0.13658614841893793	-0.037607386759966124	0.
0.018873544569779774	0.	0.1365789637659981	-0.03761659154643285	0.
0.01818093742960437	0.	0.13655741923074594	-0.03764420590342226	0.
0.01818093742960437	0.	0.13660401319905136	-0.03769622936197635	0.
0.018700392784735925	0.	0.13674380265553487	-0.037851914528669886	0.
0.017315178504385114	0.	0.1367904016577029	-0.037903681146614465	0.
0.018700392784735925	0.	0.13683700191795004	-0.03795538352846053	0.
0.016622571364209707	0.	0.1368836034361209	-0.03800702166385128	0.
0.016968874934297412	0.	0.13693020621206173	-0.03805859554243981	0.
0.016968874934297412	0.	0.1379889267500632	-0.03859741462821276	0.
0.014717901728727348	0.	0.13957709016806064	-0.03940560184357629	0.
0.014891053513771199	0.	0.14010649994228483	-0.03967498651989721	0.
0.015756812438990454	0.	0.14160312062344627	-0.04045091901298839	0.
0.01679572314925356	0.	0.14247883784216078	-0.040925269823564495	0.
0.019046696354823624	0.	0.1442309930415915	-0.04187393653388234	0.
0.02043191063517443	0.	0.14466918159797698	-0.042111095925766215	0.
0.01939299992491133	0.	0.14441422906061893	-0.04216276732056311	0.
0.01939299992491133	0.	0.1441592912614428	-0.042214424270326796	0.
0.01939299992491133	0.	0.1439043682103014	-0.042266066772719435	0.
0.018873544569779774	0.	0.14313968764375182	-0.04242090757230075	0.
0.018873544569779774	0.	0.1428848236834555	-0.04247249226183936	0.
0.016968874934297412	0.	0.14254080231084465	-0.04247818568639156	0.
0.015583660653946603	0.	0.1425259425062672	-0.0424705320620197	0.
0.015583660653946603	0.	0.14251108333900792	-0.04246287629777067	0.
0.015583660653946603	0.	0.14246550794634352	-0.04254707268732491	0.
0.015756812438990454	0.	0.14237435852308336	-0.04271546510542653	0.
0.015756812438990454	0.	0.14232878449259595	-0.042799661133910455	0.
0.015756812438990454	0.	0.1422832109162764	-0.04288385704197365	0.
0.015410508868902752	0.	0.1422452378878443	-0.043271470979110875	0.
0.015410508868902752	0.	0.14244272820348766	-0.0435415192921247	0.
0.015410508868902752	0.	0.14254147354409086	-0.04367654066778149	0.
0.015410508868902752	0.	0.14273896459070354	-0.04394657785346637	0.
0.015064205298815051	0.	0.14283771029664866	-0.04408159366192214	0.
0.015064205298815051	0.	0.142936456124312	-0.04421660761307161	0.
0.015064205298815051	0.	0.14284450543313065	-0.04424257251547142	0.
0.015064205298815051	0.	0.14275255474633008	-0.04426853444611637	0.
0.015064205298815051	0.	0.1426606040639115	-0.044294493404764664	0.
0.015064205298815051	0.	0.14256865338587554	-0.044320449391173744	0.
0.015064205298815051	0.	0.14247670271222396	-0.04434640240510122	0.
0.015064205298815051	0.	0.14238475204295753	-0.044372352446305614	0.
0.015064205298815051	0.	0.1422928013780773	-0.04439829951454436	0.
0.015064205298815051	0.	0.14220085071758384	-0.044424243609575365	0.
0.015064205298815051	0.	0.14214190945561012	-0.044422413968083566	0.
0.015064205298815051	0.	0.14208301394801776	-0.044420584326549925	0.
0.015064205298815051	0.	0.1420241642018856	-0.044418754684974734	0.
0.015064205298815051	0.	0.1419653602242886	-0.04441692504335771	0.
0.015064205298815051	0.	0.14190660202229705	-0.044415095401699134	0.
0.015064205298815051	0.	0.14184788960297867	-0.044413265759998564	0.
0.014891053513771199	0.	0.14178922297339538	-0.044411436118256306	0.
0.014891053513771199	0.	0.14173060214060565	-0.0444096064764722	0.
0.014891053513771199	0.	0.14168225315385322	-0.04440303246035101	0.
0.014891053513771199	0.	0.141633909134605	-0.04439645843097884	0.
0.014891053513771199	0.	0.14158557008349174	-0.0443898843883563	0.
0.014891053513771199	0.	0.1415372360011446	-0.0443833103324837	0.
0.014891053513771199	0.	0.14148890688819504	-0.04437673626336119	0.
0.014891053513771199	0.	0.14144058274527432	-0.04437016218098922	0.
0.014891053513771199	0.	0.14134394937204275	-0.04435701397649722	0.
0.014891053513771199	0.	0.14141060988876403	-0.04435982019925885	0.
0.014891053513771199	0.	0.14147727132026647	-0.044362626402587035	0.
0.014891053513771199	0.	0.14154393366638993	-0.04436543258648133	0.
0.014891053513771199	0.	0.1416105969269739	-0.044368238750941424	0.
0.014891053513771199	0.	0.14167726110185852	-0.04437104489596747	0.
0.014891053513771199	0.	0.14174392619088372	-0.04437385102155932	0.
0.014891053513771199	0.	0.14181059219388917	-0.04437665712771652	0.
0.014891053513771199	0.	0.14187725911071447	-0.0443794632144386	0.
0.014891053513771199	0.	0.1418830330638016	-0.04433960119941079	0.
0.014891053513771199	0.	0.1418888072638893	-0.044299738781746846	0.
0.014891053513771199	0.	0.14189458171097508	-0.04425987596149713	0.
0.014891053513771199	0.	0.14190035640505452	-0.04422001273871216	0.
0.014891053513771199	0.	0.1419061313461244	-0.044180149113441994	0.
0.014891053513771199	0.	0.14191190653418048	-0.04414028508573747	0.
0.014717901728727348	0.	0.1419176819692187	-0.044100420655648474	0.
0.014717901728727348	0.	0.14192345765123654	-0.04406055582322555	0.
0.014717901728727348	0.	0.14193466993186737	-0.044072927280336745	0.
0.014717901728727348	0.	0.14194588230668684	-0.0440852987356498	0.
0.014717901728727348	0.	0.14195709477569207	-0.04409767018916457	0.
0.014717901728727348	0.	0.14196830733888038	-0.04411004164088152	0.
0.014717901728727348	0.	0.14197951999624892	-0.044122413090800026	0.
0.014717901728727348	0.	0.14199073274779497	-0.0441347845389207	0.
0.014717901728727348	0.	0.14200194559351614	-0.04414715598524264	0.
0.014717901728727348	0.	0.14201315853340885	-0.044159527429766136	0.
0.014717901728727348	0.	0.1420034071525593	-0.04411615096836297	0.
0.014717901728727348	0.	0.14199365578508194	-0.044072765118335105	0.
0.014717901728727348	0.	0.14198390443097728	-0.044029369880961164	0.
0.014717901728727348	0.	0.14197415309024544	-0.043985965257519646	0.
0.014717901728727348	0.	0.14196440176288655	-0.04394255124928858	0.
0.014717901728727348	0.	0.14195465044890113	-0.04389912785754647	0.
0.014717901728727348	0.	0.14194489914828998	-0.04385569508357224	0.
0.014717901728727348	0.	0.14193514786105257	-0.04381225292864363	0.
0.014717901728727348	0.	0.14185329797680415	-0.04392304465536642	0.
0.014717901728727348	0.	0.14177144876459133	-0.0440337886875756	0.
0.014717901728727348	0.	0.14168960022455893	-0.04414448500869416	0.
0.014717901728727348	0.	0.1416077523568513	-0.04425513360214389	0.
0.014717901728727348	0.	0.14152590516161312	-0.04436573445134627	0.
0.014717901728727348	0.	0.14144405863898912	-0.044476287539722326	0.
0.014717901728727348	0.	0.14136221278912375	-0.04458679285069231	0.
0.014717901728727348	0.	0.14128036761216223	-0.044697250367676494	0.
0.014717901728727348	0.	0.14138430175841527	-0.04466267958076493	0.
0.014717901728727348	0.	0.1414882359533127	-0.0446281043919657	0.
0.014717901728727348	0.	0.14159217019684223	-0.04459352480175629	0.
0.014717901728727348	0.	0.14169610448898928	-0.04455894081061465	0.
0.014717901728727348	0.	0.14180003882974174	-0.04452435241901889	0.
0.014717901728727348	0.	0.14190397321908535	-0.04448975962744681	0.
0.014717901728727348	0.	0.1420079076570077	-0.0444551624363765	0.
0.014717901728727348	0.	0.1421118421434951	-0.044420560846285304	0.
0.014717901728727348	0.	0.1422070023590428	-0.044524451176038295	0.
0.014717901728727348	0.	0.1423021736266065	-0.044628341268750135	0.
0.014717901728727348	0.	0.1423973559434241	-0.04473223112434339	0.
0.014717901728727348	0.	0.14249254930673338	-0.04483612074274043	0.
0.014717901728727348	0.	0.14258775371377472	-0.04494001012386414	0.
0.014717901728727348	0.	0.14268296916178635	-0.045043899267636585	0.
0.014717901728727348	0.	0.1427781956480092	-0.045147788173980935	0.
0.014717901728727348	0.	0.14287343316968387	-0.045251676842819284	0.
0.014717901728727348	0.	0.14282571536026364	-0.04518359090801439	0.
0.014717901728727348	0.	0.1427779976646522	-0.04511550122217167	0.
0.014717901728727348	0.	0.14273028008286429	-0.04504740778609364	0.
0.014717901728727348	0.	0.14268256261491363	-0.0449793106005822	0.
0.014717901728727348	0.	0.1426348452608154	-0.04491120966643957	0.
0.014717901728727348	0.	0.14258712802058265	-0.044843104984467655	0.
0.014717901728727348	0.	0.14253941089423067	-0.044774996555467614	0.
0.014717901728727348	0.	0.1424916938817732	-0.044706884380241035	0.
0.014717901728727348	0.	0.1425107275774035	-0.04471593428217662	0.
0.014717901728727348	0.	0.1425297627311188	-0.04472498416908516	0.
0.014717901728727348	0.	0.14254879934284592	-0.04473403404096604	0.
0.014717901728727348	0.	0.14256783741251144	-0.04474308389781912	0.
0.014717901728727348	0.	0.14258687694004388	-0.04475213373964393	0.
0.014717901728727348	0.	0.14260591792536845	-0.04476118356643987	0.
0.014717901728727348	0.	0.14262496036841346	-0.04477023337820648	0.
0.014717901728727348	0.	0.14264400426910606	-0.044779283174943604	0.
0.014717901728727348	0.	0.14265220296345726	-0.044777305912007785	0.
0.014717901728727348	0.	0.14266040313639514	-0.0447753285931019	0.
0.014717901728727348	0.	0.14266860478788773	-0.0447733512182258	0.
0.014717901728727348	0.	0.14267680791790266	-0.04477137378738025	0.
0.014717901728727348	0.	0.1426850125264092	-0.04476939630056525	0.
0.014717901728727348	0.	0.14269321861337492	-0.044767418757781396	0.
0.014717901728727348	0.	0.1427014261787678	-0.044765441159029314	0.
0.014717901728727348	0.	0.14270963522255617	-0.044763463504308536	0.
0.014717901728727348	0.	0.14266772716951584	-0.04465660055320867	0.
0.014717901728727348	0.	0.14262581921684475	-0.04454973572915554	0.
0.014717901728727348	0.	0.14258391136455464	-0.044442869032777894	0.
0.014717901728727348	0.	0.1425420036126563	-0.044336000464703255	0.
0.014717901728727348	0.	0.14250009596116076	-0.044229130025560066	0.
0.014717901728727348	0.	0.142458188410079	-0.04412225771597556	0.
0.014717901728727348	0.	0.14241628095942185	-0.0440153835365771	0.
0.014717901728727348	0.	0.14237437360920113	-0.043908507487991764	0.
0.014717901728727348	0.	0.14237942288195607	-0.04390644870379598	0.
0.014717901728727348	0.	0.14238447232912815	-0.043904389919192086	0.
0.014717901728727348	0.	0.14238952195071514	-0.043902331134180086	0.
0.014717901728727348	0.	0.14239457174671388	-0.04390027234875968	0.
0.014717901728727348	0.	0.1423996217171235	-0.04389821356293101	0.
0.014717901728727348	0.	0.1424046718619404	-0.043896154776694396	0.
0.014717901728727348	0.	0.1424097221811629	-0.04389409599004967	0.
0.014717901728727348	0.	0.1424147726747886	-0.04389203720299668	0.
0.014717901728727348	0.	0.14239067598587535	-0.043890056772655076	0.
0.014717901728727348	0.	0.1423666089570746	-0.043888076290155904	0.
0.014717901728727348	0.	0.14234257159026045	-0.043886095755498705	0.
0.014717901728727348	0.	0.14231856388730543	-0.04388411516868455	0.
0.014717901728727348	0.	0.14229458585008065	-0.04388213452971388	0.
0.014717901728727348	0.	0.14227063748045352	-0.04388015383858641	0.
0.014717901728727348	0.	0.14224671878029047	-0.04387817309530273	0.
0.014717901728727348	0.	0.14222282975145478	-0.04387619229986301	0.
0.014717901728727348	0.	0.1422219755054453	-0.04387984268680333	0.
0.014717901728727348	0.	0.1422211214730512	-0.04388349307149663	0.
0.014717901728727348	0.	0.14222026765427323	-0.04388714345394276	0.
0.014717901728727348	0.	0.14221941404911173	-0.04389079383414172	0.
0.014717901728727348	0.	0.1422185606575674	-0.04389444421209365	0.
0.014717901728727348	0.	0.14221770747964088	-0.04389809458779827	0.
0.014717901728727348	0.	0.14221685451533198	-0.043901744961255706	0.
0.014717901728727348	0.	0.14221600176464178	-0.04390539533246613	0.
0.014717901728727348	0.	0.14213912888754898	-0.04390482815117207	0.
0.014717901728727348	0.	0.1420622634108401	-0.04390426086830213	0.
0.014717901728727348	0.	0.14198540533600856	-0.04390369348385633	0.
0.014717901728727348	0.	0.1419085546645504	-0.043903125997834976	0.
0.014717901728727348	0.	0.1418317113979595	-0.043902558410238504	0.
0.014717901728727348	0.	0.14175487553773078	-0.04390199072106693	0.
0.014717901728727348	0.	0.1416780470853609	-0.043901422930320406	0.
0.014717901728727348	0.	0.1416012260423443	-0.043900855037998926	0.
0.014717901728727348	0.	0.14160062848369023	-0.043900945550894	0.
0.014717901728727348	0.	0.1416000309368805	-0.043901036062863906	0.
0.014717901728727348	0.	0.14159943340191544	-0.043901126573908496	0.
0.014717901728727348	0.	0.14159883587879427	-0.043901217084028075	0.
0.014717901728727348	0.	0.1415982383675177	-0.0439013075932225	0.
0.014717901728727348	0.	0.14159764086808535	-0.04390139810149145	0.
0.014717901728727348	0.	0.14159704338049794	-0.043901488608835235	0.
0.014717901728727348	0.	0.14159644590475456	-0.04390157911525371	0.
0.014717901728727348	0.	0.14207136973466872	-0.044059369994998376	0.
0.014717901728727348	0.	0.14254635501538523	-0.04421711175197616	0.
0.014717901728727348	0.	0.14302140167029612	-0.04437480436186061	0.
0.014717901728727348	0.	0.14349650962291047	-0.04453244780031873	0.
0.014717901728727348	0.	0.14397167879685477	-0.04469004204300703	0.
0.014717901728727348	0.	0.14444690911587296	-0.044847587065575005	0.
0.014717901728727348	0.	0.144922200503825	-0.045005082843663495	0.
0.014717901728727348	0.	0.14600622272243058	-0.045549033676002305	0.
0.014717901728727348	0.	0.14661491335231397	-0.04593545224513949	0.
0.014717901728727348	0.	0.1472236247412427	-0.04632178495607653	0.
0.014717901728727348	0.	0.1478323568561905	-0.04670803170442767	0.
0.015410508868902752	0.	0.14844110966420002	-0.047094192385662176	0.
0.014371598158639646	0.	0.1490498831323817	-0.04748026689510259	0.
0.01610311600907816	0.	0.1496586772279156	-0.047866255127925084	0.
0.017661482074472816	0.	0.15007802577312016	-0.04843598004256182	0.
0.017661482074472816	0.	0.15001488242762445	-0.048497250008140445	0.
0.017661482074472816	0.	0.14995174510185522	-0.048558517778568615	0.
0.017315178504385114	0.	0.14982548851346325	-0.048681046732276016	0.
0.016968874934297412	0.	0.14967094199748404	-0.04873891898182811	0.
0.01714202671934126	0.	0.14957953356104658	-0.04873553002693134	0.
0.01644941957916586	0.	0.14948814394799978	-0.048732141050017365	0.
0.01714202671934126	0.	0.14921408809411071	-0.048721973987173005	0.
0.015410508868902752	0.	0.1491227738195339	-0.04871858492219146	0.
0.014891053513771199	0.	0.1490314783908039	-0.048715195835193924	0.
0.0152373570838589	0.	0.14907357798877102	-0.04877989746443619	0.
0.014371598158639646	0.	0.1491156869855106	-0.04884457777688539	0.
0.0152373570838589	0.	0.1491578053799893	-0.0489092367681925	0.
0.013852142803508091	0.	0.14919993317117403	-0.048973874434009246	0.
0.01350583923342039	0.	0.14932637291462866	-0.04916765943502967	0.
0.01367899101846424	0.	0.14936853828230226	-0.04923221175540005	0.
0.013332687448376538	0.	0.1501161485312313	-0.04929680832953393	0.
0.013332687448376538	0.	0.15086381758925382	-0.04936139368775407	0.
0.013332687448376538	0.	0.15161154534182536	-0.049425967827774656	0.
0.001212062495306958	0.	0.1523593316746917	-0.049490530747309094	0.
0.015064205298815051	0.	0.15310717647388586	-0.04955508244407097	0.
0.015064205298815051	0.	0.153855079625726	-0.04961962291577323	0.
0.015064205298815051	0.	0.15460304101681835	-0.049684152160129	0.
0.014025294588551942	0.	0.1553510605340511	-0.049748670174850775	0.
0.018527240999692073	0.	0.15851672329829816	-0.05103343059143083	0.
0.01679572314925356	0.	0.15854797620190386	-0.05102913738565073	0.
0.01679572314925356	0.	0.15857923961145326	-0.05102484231363681	0.
0.015756812438990454	0.	0.15864179794498462	-0.051016246571009186	0.
0.014371598158639646	0.	0.15865527890259704	-0.05127857512335866	0.
0.015064205298815051	0.	0.15865984981604708	-0.05136597221629089	0.
0.014717901728727348	0.	0.1586691075315778	-0.051540697727428635	0.
0.014717901728727348	0.	0.15867851976219127	-0.05171533163008815	0.
0.014717901728727348	0.	0.15935771476925684	-0.0519268664736364	0.
0.014717901728727348	0.	0.16003691978608203	-0.052138373510600355	0.
0.014717901728727348	0.	0.16071613479509403	-0.05234985272236126	0.
0.014717901728727348	0.	0.16139535977876263	-0.05256130409028715	0.
0.014717901728727348	0.	0.16275383960014714	-0.05298412322003055	0.
0.0152373570838589	0.	0.16406698530291178	-0.05372822316372534	0.
0.016622571364209707	0.	0.16393098201051554	-0.054692381851883326	0.
0.018700392784735925	0.	0.1637951559633265	-0.05565651264640195	0.
0.018354089214648223	0.	0.16374992001281624	-0.05597788336455023	0.
0.01818093742960437	0.	0.16361722051688776	-0.05601975621662839	0.
0.01818093742960437	0.	0.16348453901603568	-0.05606161573712404	0.
0.01818093742960437	0.	0.16335187551641722	-0.05610346192426322	0.
0.018527240999692073	0.	0.1630866025455197	-0.05618711429137933	0.
0.01679572314925356	0.	0.16282140165349132	-0.05627071330379206	0.
0.016276267794122008	0.	0.16249209387996155	-0.05640130181767954	0.
0.01714202671934126	0.	0.16239378966551182	-0.056445661740806806	0.
0.01644941957916586	0.	0.16234465330589892	-0.056467830553801626	0.
0.01644941957916586	0.	0.16229552744646872	-0.0564899919337192	0.
0.01644941957916586	0.	0.16238451421345565	-0.05648283010210567	0.
0.016276267794122008	0.	0.16247351041302108	-0.05647566826610354	0.
0.016276267794122008	0.	0.16256251604299812	-0.05646850642571298	0.
0.01610311600907816	0.	0.1626515311012214	-0.05646134458093383	0.
0.01610311600907816	0.	0.16274055558552514	-0.0564541827317661	0.
0.01610311600907816	0.	0.16291863282371638	-0.056439859020266374	0.
0.015756812438990454	0.	0.16298626182027035	-0.05641446804800427	0.
0.015756812438990454	0.	0.16297555036535932	-0.056405350777324184	0.
0.015756812438990454	0.	0.16296483919151988	-0.05639623169623685	0.
0.015756812438990454	0.	0.16295412829875916	-0.056387110804794936	0.
0.01610311600907816	0.	0.1629434176870853	-0.05637798810305138	0.
0.01610311600907816	0.	0.1629327073565058	-0.05636886359105791	0.
0.01610311600907816	0.	0.16292199730702872	-0.05635973726886765	0.
0.01610311600907816	0.	0.16289020967774256	-0.05634722666963017	0.
0.01644941957916586	0.	0.1628266348701251	-0.0563221840681706	0.
0.01644941957916586	0.	0.1627948476918193	-0.05630965206651639	0.
0.01644941957916586	0.	0.1627630606638649	-0.05629711293129162	0.
0.01644941957916586	0.	0.16273127378627344	-0.05628456666278036	0.
0.01644941957916586	0.	0.1626994870590589	-0.05627201326126717	0.
0.01644941957916586	0.	0.1626677004822328	-0.056259452727036745	0.
0.01644941957916586	0.	0.16274564410442546	-0.05629739777134761	0.
0.01644941957916586	0.	0.16282358794065752	-0.05633531122486257	0.
0.01644941957916586	0.	0.1629015319908865	-0.056373193083774614	0.
0.01644941957916586	0.	0.16297947625506895	-0.05641104334427779	0.
0.01644941957916586	0.	0.16305742073316187	-0.05644886200256994	0.
0.01644941957916586	0.	0.16313536542512264	-0.05648664905485061	0.
0.01644941957916586	0.	0.1632133103309075	-0.05652440449732252	0.
0.01644941957916586	0.	0.16329125545047415	-0.05656212832619037	0.
0.01644941957916586	0.	0.16325008741429203	-0.05657218616561562	0.
0.01644941957916586	0.	0.1632089193836976	-0.05658224398885159	0.
0.01644941957916586	0.	0.16316775135869133	-0.056592301795898116	0.
0.01644941957916586	0.	0.16312658333927346	-0.056602359586754455	0.
0.01644941957916586	0.	0.16308541532544496	-0.05661241736141999	0.
0.01644941957916586	0.	0.16304424731720654	-0.05662247511989457	0.
0.01644941957916586	0.	0.16300307931455818	-0.056632532862177426	0.
0.01644941957916586	0.	0.16296191131750085	-0.05664259058826796	0.
0.01644941957916586	0.	0.1629303449621763	-0.05664374278964648	0.
0.01644941957916586	0.	0.16289877920922202	-0.05664489477602768	0.
0.01644941957916586	0.	0.16286721405868693	-0.05664604654741111	0.
0.01644941957916586	0.	0.16283564951062013	-0.056647198103795704	0.
0.01644941957916586	0.	0.1628040855650704	-0.0566483494451807	0.
0.01644941957916586	0.	0.16277252222208766	-0.05664950057156533	0.
0.01644941957916586	0.	0.16274095948172046	-0.05665065148294915	0.
0.01644941957916586	0.	0.1627093973440177	-0.05665180217933079	0.
0.01644941957916586	0.	0.16267347502914045	-0.0566447728663838	0.
0.01644941957916586	0.	0.162637562918802	-0.05663773138873935	0.
0.01644941957916586	0.	0.16260166101394716	-0.05663067774667056	0.
0.01644941957916586	0.	0.1625657693155221	-0.05662361194044937	0.
0.01644941957916586	0.	0.16252988782447184	-0.056616533970349964	0.
0.01644941957916586	0.	0.16249401654174128	-0.056609443836645935	0.
0.01644941957916586	0.	0.16245815546827622	-0.056602341539611044	0.
0.01644941957916586	0.	0.16242230460502036	-0.05659522707952038	0.
0.01644941957916586	0.	0.16250523915214668	-0.05658849171207108	0.
0.01644941957916586	0.	0.16258817371442855	-0.05658175466925101	0.
0.01644941957916586	0.	0.16267110829186435	-0.05657501595109623	0.
0.01644941957916586	0.	0.16275404288444928	-0.056568275557642815	0.
0.01644941957916586	0.	0.16283697749218082	-0.05656153348892667	0.
0.01644941957916586	0.	0.16291991211505621	-0.056554789744983555	0.
0.01644941957916586	0.	0.16300284675307053	-0.05654804432584953	0.
0.01644941957916586	0.	0.1630857814062226	-0.056541297231560664	0.
0.01644941957916586	0.	0.16279251087852165	-0.05654025647549226	0.
0.01644941957916586	0.	0.16249924131347263	-0.05653921473054635	0.
0.01644941957916586	0.	0.162205972711804	-0.056538171996726574	0.
0.01644941957916586	0.	0.16191270507424596	-0.05653712827403568	0.
0.01644941957916586	0.	0.16161943840152831	-0.05653608356247762	0.
0.01644941957916586	0.	0.16132617269438165	-0.05653503786205498	0.
0.01644941957916586	0.	0.1610329079535383	-0.05653399117277126	0.
0.01644941957916586	0.	0.16073964417973058	-0.05653294349462996	0.
0.01644941957916586	0.	0.1607946126376152	-0.05641369256448534	0.
0.01644941957916586	0.	0.16084958241123912	-0.05629444158520272	0.
0.01644941957916586	0.	0.16090455350041571	-0.05617519055679989	0.
0.01644941957916586	0.	0.16095952590495802	-0.056055939479296484	0.
0.01644941957916586	0.	0.16101449962467893	-0.055936688352710304	0.
0.01644941957916586	0.	0.16106947465939164	-0.05581743717706037	0.
0.01644941957916586	0.	0.1611244510089098	-0.055698185952365246	0.
0.01644941957916586	0.	0.16117942867304613	-0.05557893467864335	0.
0.01644941957916586	0.	0.1615234325676123	-0.055573521821332	0.
0.01644941957916586	0.	0.161867446417457	-0.055568108584301765	0.
0.01644941957916586	0.	0.1622114702137389	-0.05556269496755934	0.
0.01644941957916586	0.	0.1625555039476285	-0.05555728097111143	0.
0.01644941957916586	0.	0.16289954761030595	-0.0555518665949644	0.
0.01644941957916586	0.	0.16324360119296086	-0.05554645183912437	0.
0.01644941957916586	0.	0.1635876646867946	-0.055541036703598466	0.
0.01644941957916586	0.	0.1639317380830172	-0.05553562118839309	0.
0.01644941957916586	0.	0.16396544235188867	-0.05554849973624287	0.
0.01644941957916586	0.	0.16399914681576166	-0.055561369787427206	0.
0.01644941957916586	0.	0.1640328514746204	-0.05557423134159916	0.
0.01644941957916586	0.	0.16406655632844722	-0.05558708439841088	0.
0.01644941957916586	0.	0.16410026137722578	-0.05559992895751574	0.
0.01644941957916586	0.	0.16413396662093852	-0.05561276501856725	0.
0.01644941957916586	0.	0.16416767205956878	-0.05562559258121834	0.
0.01644941957916586	0.	0.16420137769310011	-0.05563841164512312	0.
0.01644941957916586	0.	0.16419649475472267	-0.05564283933683896	0.
0.01644941957916586	0.	0.16419161401029223	-0.05564726152152801	0.
0.01644941957916586	0.	0.16418673545983528	-0.05565167819911297	0.
0.01644941957916586	0.	0.16418185910338023	-0.05565608936951655	0.
0.01644941957916586	0.	0.16417698494095403	-0.05566049503266143	0.
0.01644941957916586	0.	0.16417211297258455	-0.05566489518847079	0.
0.01644941957916586	0.	0.1641672431982994	-0.0556692898368673	0.
0.01644941957916586	0.	0.16416237561812555	-0.055673678977774456	0.
0.01644941957916586	0.	0.16414351085142753	-0.055670017043012644	0.
0.01644941957916586	0.	0.1641246461376992	-0.055666355091626055	0.
0.01644941957916586	0.	0.16410578147694374	-0.05566269312361393	0.
0.01644941957916586	0.	0.16408691686916263	-0.05565903113897748	0.
0.01644941957916586	0.	0.16406805231435945	-0.05565536913771671	0.
0.01644941957916586	0.	0.16404918781253602	-0.055651707119831015	0.
0.01644941957916586	0.	0.16403032336369566	-0.0556480450853216	0.
0.01644941957916586	0.	0.16401145896784058	-0.05564438303418801	0.
0.01644941957916586	0.	0.16396563680840737	-0.05584204557619602	0.
0.01644941957916586	0.	0.1639198149483572	-0.056039702473810196	0.
0.01644941957916586	0.	0.16387399338772576	-0.05623735372348405	0.
0.01644941957916586	0.	0.16382817212654782	-0.056434999321668476	0.
0.01644941957916586	0.	0.16378235116485984	-0.056632639264811484	0.
0.01644941957916586	0.	0.163736530502696	-0.056830273549357754	0.
0.01644941957916586	0.	0.16369071014009207	-0.05702790217174997	0.
0.01644941957916586	0.	0.1636448900770838	-0.05722552512842624	0.
0.01644941957916586	0.	0.16364762417418405	-0.05715166480003942	0.
0.01644941957916586	0.	0.1636503583238321	-0.0570778038687971	0.
0.01644941957916586	0.	0.1636530925260263	-0.05700394233484079	0.
0.01644941957916586	0.	0.163655826780768	-0.05693008019831231	0.
0.01644941957916586	0.	0.16365856108805577	-0.05685621745935302	0.
0.01644941957916586	0.	0.16366129544788924	-0.05678235411810474	0.
0.01644941957916586	0.	0.163664029860269	-0.056708490174708685	0.
0.01644941957916586	0.	0.16366676432519314	-0.056634625629306504	0.
0.01644941957916586	0.	0.1637198827984373	-0.05663155865136529	0.
0.01644941957916586	0.	0.1637730012803408	-0.05662849166237476	0.
0.01644941957916586	0.	0.16382611977090306	-0.05662542466233494	0.
0.01644941957916586	0.	0.16387923827012255	-0.05662235765124566	0.
0.01644941957916586	0.	0.16393235677799806	-0.056619290629107526	0.
0.01644941957916586	0.	0.16398547529452903	-0.05661622359592025	0.
0.01644941957916586	0.	0.16403859381971336	-0.05661315655168397	0.
0.01644941957916586	0.	0.16409171235355044	-0.056610089496398994	0.
0.01644941957916586	0.	0.1640825473017518	-0.05661500024691139	0.
0.01644941957916586	0.	0.16407338225414117	-0.05661990822400419	0.
0.01644941957916586	0.	0.16406421721071834	-0.05662481342763384	0.
0.01644941957916586	0.	0.16405505217148386	-0.05662971585775701	0.
0.01644941957916586	0.	0.16404588713643703	-0.05663461551433031	0.
0.01644941957916586	0.	0.16403672210557896	-0.056639512397311145	0.
0.01644941957916586	0.	0.16402755707890918	-0.056644406506655684	0.
0.01644941957916586	0.	0.1640183920564277	-0.05664929784232102	0.
0.01644941957916586	0.	0.1646754936149043	-0.056810499853003134	0.
0.01644941957916586	0.	0.16533260907822284	-0.05697163817690423	0.
0.01644941957916586	0.	0.16598973842287407	-0.05713271278137184	0.
0.01644941957916586	0.	0.16664688162540228	-0.05729372363374422	0.
0.01644941957916586	0.	0.16730403866240276	-0.057454670701349596	0.
0.01644941957916586	0.	0.16796120951052282	-0.05761555395150689	0.
0.01644941957916586	0.	0.16861839414646385	-0.0577763733515265	0.
0.01644941957916586	0.	0.16927559254697674	-0.05793712886870882	0.
0.01644941957916586	0.	0.1693664121555805	-0.05835394635970044	0.
0.01644941957916586	0.	0.16945725617483703	-0.05877065287596505	0.
0.01644941957916586	0.	0.16954812459905885	-0.05918724827004327	0.
0.01644941957916586	0.	0.16963901742255674	-0.05960373239425342	0.
0.01644941957916586	0.	0.16972993463964392	-0.06002010510069211	0.
0.018354089214648223	0.	0.16991184223183542	-0.060852515667527404	0.
0.018354089214648223	0.	0.1700028325955654	-0.06126855323100293	0.
0.02008560706508673	0.	0.17010646920956055	-0.0617483367315709	0.
0.018527240999692073	0.	0.17034104653033516	-0.06217830560803676	0.
0.017488330289428963	0.	0.17047180566165598	-0.062129056475882675	0.
0.018527240999692073	0.	0.1706025651871195	-0.062079755403333464	0.
0.01610311600907816	0.	0.1708640854199461	-0.06198099746981812	0.
0.01610311600907816	0.	0.17099484612704532	-0.06193154062525247	0.
0.01610311600907816	0.	0.17112560722775924	-0.06188203187309419	0.
0.015410508868902752	0.	0.17125636872195607	-0.06183247122156082	0.
0.014371598158639646	0.	0.17193227215676027	-0.06191223997933484	0.
0.015064205298815051	0.	0.17260823618618718	-0.06199196801286411	0.
0.014371598158639646	0.	0.17328426070550634	-0.06207165531176351	0.
0.014717901728727348	0.	0.17396034561021723	-0.062151301865649156	0.
0.014717901728727348	0.	0.1746364907960531	-0.06223090766413975	0.
0.014717901728727348	0.	0.17531269615897616	-0.062310472696855364	0.
0.014717901728727348	0.	0.175988961595179	-0.062389996953417896	0.
0.014891053513771199	0.	0.17666528700108394	-0.06246948042345091	0.
0.014891053513771199	0.	0.17699910335346164	-0.06275917780716495	0.
0.016622571364209707	0.	0.17733292018871671	-0.06304885247373118	0.
0.016622571364209707	0.	0.17766673750643885	-0.0633385044020728	0.
0.016622571364209707	0.	0.17800055530621817	-0.06362813357108862	0.
0.016622571364209707	0.	0.17833437358764517	-0.06391773995965314	0.
0.01800778564456052	0.	0.17866819235030923	-0.0642073235466162	0.
0.018700392784735925	0.	0.17900201159380316	-0.06449688431080342	0.
0.019046696354823624	0.	0.17933583131771796	-0.0647864222310152	0.
0.02043191063517443	0.	0.17947093000842373	-0.0649641146265065	0.
0.01956615170995518	0.	0.17960602915557322	-0.06514180642131567	0.
0.01956615170995518	0.	0.17974112875900977	-0.06531949761510004	0.
0.019219848139867476	0.	0.17987622881857568	-0.06549718820751678	0.
0.020258758850130582	0.	0.18001132933411546	-0.0656748781982229	0.
0.018527240999692073	0.	0.18014643030547184	-0.06585256758687467	0.
0.018527240999692073	0.	0.18028153173248845	-0.0660302563731288	0.
0.017834633859516665	0.	0.18041663361500893	-0.06620794455664125	0.
0.018873544569779774	0.	0.18021658883216482	-0.06671323824495953	0.
0.017315178504385114	0.	0.1801765846067671	-0.06681426485535294	0.
0.017315178504385114	0.	0.18013658195880164	-0.06691528074853897	0.
0.017315178504385114	0.	0.1800965808884273	-0.06701628592103627	0.
0.017315178504385114	0.	0.1805141149729296	-0.0672325085046211	0.
0.017315178504385114	0.	0.18093166183607873	-0.06744872963718924	0.
0.017315178504385114	0.	0.1813492214643248	-0.06766494931773141	0.
0.017315178504385114	0.	0.18176679384413702	-0.06788116754523675	0.
0.017315178504385114	0.	0.18218437896200282	-0.06809738431869398	0.
0.017315178504385114	0.	0.1830195873579396	-0.06852981349941427	0.
0.017315178504385114	0.	0.18343721060907878	-0.06874602590464987	0.
0.018700392784735925	0.	0.18362638292351324	-0.06888939075266402	0.
0.017834633859516665	0.	0.18381555651141007	-0.06903275550810758	0.
0.018700392784735925	0.	0.1840047313721585	-0.0691761201709375	0.
0.018700392784735925	0.	0.1841939075051491	-0.06931948474111144	0.
0.01973930349499903	0.	0.18457226358541806	-0.06960621360331815	0.
0.020605062420218284	0.	0.1847614435314777	-0.06974957789526569	0.
0.020605062420218284	0.	0.18495062474734322	-0.06989294209438549	0.
0.020605062420218284	0.	0.18492608652889417	-0.06998645962059663	0.
0.020778214205262137	0.	0.1848770737301587	-0.07017347185763695	0.
0.020778214205262137	0.	0.18485259915250613	-0.07026696656387697	0.
0.019046696354823624	0.	0.18480371364720147	-0.07045393314031806	0.
0.019046696354823624	0.	0.18477930272217621	-0.0705474050059254	0.
0.017315178504385114	0.	0.18481924757593565	-0.0708766357704266	0.
0.018700392784735925	0.	0.1848622954018594	-0.07103381028832767	0.
0.017315178504385114	0.	0.18488386674570906	-0.07111239659876069	0.
0.018873544569779774	0.	0.18490546970784805	-0.0711909822766347	0.
0.018700392784735925	0.	0.1905717436445551	-0.07236597904411152	0.
0.018354089214648223	0.	0.1913781380927391	-0.07252256927326485	0.
0.018700392784735925	0.	0.19149770654529386	-0.0728164654522651	0.
0.01939299992491133	0.	0.1916172929004316	-0.07311033947684016	0.
0.02043191063517443	0.	0.19173689715276251	-0.07340419132591124	0.
0.020605062420218284	0.	0.19185651929689923	-0.07369802097837426	0.
0.022336580270656797	0.	0.19221549302628246	-0.07457937654469314	0.
0.022163428485612948	0.	0.19233518668378824	-0.07487311719917593	0.
0.020951365990305986	0.	0.19237019416774243	-0.07507125007106417	0.
0.021990276700569095	0.	0.19237897000424556	-0.07512076984609414	0.
0.020258758850130582	0.	0.19239655043438883	-0.0752197932585763	0.
0.01956615170995518	0.	0.192405355027605	-0.07526929689430069	0.
0.020258758850130582	0.	0.19247838579103635	-0.07523208041504413	0.
0.019219848139867476	0.	0.19255141709067763	-0.07519484911498052	0.
0.018873544569779774	0.	0.19277051420587665	-0.0750830663078479	0.
0.01818093742960437	0.	0.19284354764937317	-0.07504577574245888	0.
0.018873544569779774	0.	0.19291658162858782	-0.07500847036521682	0.
0.017834633859516665	0.	0.19298961614342142	-0.07497115017791328	0.
0.018873544569779774	0.	0.1929151636340435	-0.07497202276232588	0.
0.01714202671934126	0.	0.19261735438965474	-0.07497551298239363	0.
0.01714202671934126	0.	0.19254290227691298	-0.07497638550801473	0.
0.01714202671934126	0.	0.19246845024354278	-0.07497725802187745	0.
0.01714202671934126	0.	0.192393998289559	-0.07497813052398193	0.
0.01714202671934126	0.	0.1924486433812773	-0.07497242545603756	0.
0.01714202671934126	0.	0.1925032944990883	-0.07496665279192909	0.
0.01714202671934126	0.	0.19255795164216433	-0.07496081253292192	0.
0.01714202671934126	0.	0.19261261480967584	-0.07495490468029636	0.
0.01714202671934126	0.	0.19266728400079525	-0.07494892923534781	0.
0.01714202671934126	0.	0.19272195921469437	-0.07494288619938531	0.
0.01714202671934126	0.	0.19277664045054427	-0.07493677557373425	0.
0.01714202671934126	0.	0.1928313277075172	-0.07493059735973383	0.
0.01714202671934126	0.	0.19270309157676596	-0.07493438215887106	0.
0.01714202671934126	0.	0.19257485547317818	-0.0749381665371492	0.
0.01714202671934126	0.	0.1924466193967629	-0.07494195049456366	0.
0.01714202671934126	0.	0.19231838334752893	-0.07494573403110914	0.
0.01714202671934126	0.	0.192190147325485	-0.07494951714678044	0.
0.01714202671934126	0.	0.19206191133063888	-0.07495329984157209	0.
0.01714202671934126	0.	0.19193367536300138	-0.07495708211547938	0.
0.01714202671934126	0.	0.19180543942257983	-0.07496086396849698	0.
0.01714202671934126	0.	0.19190032361660234	-0.07497342995761397	0.
0.01714202671934126	0.	0.19199522654102558	-0.07498599491156153	0.
0.01714202671934126	0.	0.19209014819137646	-0.07499855883029735	0.
0.01714202671934126	0.	0.1921850885631813	-0.07501112171377945	0.
0.01714202671934126	0.	0.1922800476519686	-0.07502368356196507	0.
0.01714202671934126	0.	0.1923750254532662	-0.07503624437481281	0.
0.017315178504385114	0.	0.19254055343349258	-0.07518897770265265	0.
0.017315178504385114	0.	0.19251608282870766	-0.07531659234767447	0.
0.017315178504385114	0.	0.19249162536196132	-0.07544420682932246	0.
0.017315178504385114	0.	0.19246718103406235	-0.07557182114752858	0.
0.017315178504385114	0.	0.1924427498458186	-0.07569943530222559	0.
0.017315178504385114	0.	0.19241833179803752	-0.07582704929334545	0.
0.017315178504385114	0.	0.19239392689152632	-0.07595466312082047	0.
0.017315178504385114	0.	0.19236953512709237	-0.07608227678458292	0.
0.017315178504385114	0.	0.19237590977774094	-0.07611963396076334	0.
0.017315178504385114	0.	0.1923822844905899	-0.0761569911157312	0.
0.017315178504385114	0.	0.19238865926563928	-0.07619434824948483	0.
0.017315178504385114	0.	0.19239503410288744	-0.07623170536202091	0.
0.017315178504385114	0.	0.19240140900233343	-0.07626906245333727	0.
0.017315178504385114	0.	0.19240778396397687	-0.07630641952343149	0.
0.017315178504385114	0.	0.19241415898781575	-0.0763437765723007	0.
0.017315178504385114	0.	0.19242053407385024	-0.07638113359994259	0.
0.017315178504385114	0.	0.19226572240555292	-0.07630851092436154	0.
0.017315178504385114	0.	0.19211091540346764	-0.07623585885452597	0.
0.017315178504385114	0.	0.19195611306941282	-0.07616317739737022	0.
0.017315178504385114	0.	0.1918013154052072	-0.07609046655983023	0.
0.017315178504385114	0.	0.19164652241267044	-0.07601772634884156	0.
0.017315178504385114	0.	0.19149173409362377	-0.07594495677134108	0.
0.017315178504385114	0.	0.19133695044988835	-0.07587215783426617	0.
0.017315178504385114	0.	0.19118217148328712	-0.07579932954455476	0.
0.017315178504385114	0.	0.19112597469961065	-0.07577001559300797	0.
0.017315178504385114	0.	0.1910697779611595	-0.07574069416499823	0.
0.017315178504385114	0.	0.19101358126794019	-0.07571136526123706	0.
0.017315178504385114	0.	0.19095738461995865	-0.07568202888243614	0.
0.017315178504385114	0.	0.1909011880172221	-0.07565268502930726	0.
0.017315178504385114	0.	0.1908449914597361	-0.07562333370256213	0.
0.017315178504385114	0.	0.19078879494750753	-0.07559397490291259	0.
0.017315178504385114	0.	0.1907325984805427	-0.07556460863107088	0.
0.017315178504385114	0.	0.1907319999999604	-0.07557392178853355	0.
0.017315178504385114	0.	0.19073140164462196	-0.07558323301860899	0.
0.017315178504385114	0.	0.19073080341452753	-0.07559254232123862	0.
0.017315178504385114	0.	0.19073020530967721	-0.07560184969636417	0.
0.017315178504385114	0.	0.19072960733007135	-0.07561115514392737	0.
0.017315178504385114	0.	0.19072900947570995	-0.07562045866387039	0.
0.017315178504385114	0.	0.19072841174659344	-0.07562976025613478	0.
0.017315178504385114	0.	0.1907278141427217	-0.07563905992066212	0.
0.017315178504385114	0.	0.19075732709194573	-0.07561856453336159	0.
0.017315178504385114	0.	0.19078684086010025	-0.07559806877077899	0.
0.017315178504385114	0.	0.19081635544712441	-0.07557757263293989	0.
0.017315178504385114	0.	0.1908458708529578	-0.0755570761198691	0.
0.017315178504385114	0.	0.19087538707753918	-0.07553657923159157	0.
0.017315178504385114	0.	0.1909049041208077	-0.0755160819681321	0.
0.017315178504385114	0.	0.1909344219827024	-0.07549558432951567	0.
0.017315178504385114	0.	0.190963940663163	-0.07547508631576749	0.
0.017315178504385114	0.	0.1910662344959244	-0.07549925274782127	0.
0.017315178504385114	0.	0.19116852875976334	-0.07552341871617328	0.
0.017315178504385114	0.	0.19127082345456922	-0.07554758422078735	0.
0.017315178504385114	0.	0.19137311858022985	-0.07557174926162692	0.
0.017315178504385114	0.	0.19147541413663502	-0.0755959138386558	0.
0.017315178504385114	0.	0.19157771012367353	-0.07562007795183716	0.
0.017315178504385114	0.	0.19168000654123515	-0.07564424160113524	0.
0.017315178504385114	0.	0.19178230338920807	-0.07566840478651336	0.
0.017315178504385114	0.	0.19181250889861656	-0.07560994853067879	0.
0.017315178504385114	0.	0.1918427146980009	-0.07555147940593024	0.
0.017315178504385114	0.	0.19187292078733953	-0.07549299741470859	0.
0.017315178504385114	0.	0.19190312716660968	-0.07543450255945579	0.
0.017315178504385114	0.	0.1919333338357899	-0.07537599484261331	0.
0.017315178504385114	0.	0.19196354079485797	-0.07531747426662234	0.
0.017315178504385114	0.	0.19199374804379157	-0.07525894083392452	0.
0.017315178504385114	0.	0.19202395558256913	-0.07520039454696029	0.
0.017315178504385114	0.	0.19196964258829105	-0.07519501155926801	0.
0.017315178504385114	0.	0.1919153298063961	-0.07518962856032665	0.
0.017315178504385114	0.	0.19186101723691226	-0.07518424555013742	0.
0.017315178504385114	0.	0.19180670487986912	-0.07517886252869924	0.
0.017315178504385114	0.	0.1917523927352961	-0.07517347949601348	0.
0.017315178504385114	0.	0.19169808080322168	-0.0751680964520797	0.
0.017315178504385114	0.	0.1916437690836754	-0.07516271339689802	0.
0.017315178504385114	0.	0.19158945757668575	-0.07515733033046909	0.
0.017315178504385114	0.	0.19162810958495652	-0.07515918739337012	0.
0.017315178504385114	0.	0.19166676220839968	-0.07516103893961233	0.
0.017315178504385114	0.	0.19170541544695607	-0.07516288496916253	0.
0.017315178504385114	0.	0.1917440693005661	-0.07516472548198802	0.
0.017315178504385114	0.	0.19178272376916985	-0.07516656047805531	0.
0.017315178504385114	0.	0.19182137885270717	-0.07516838995733215	0.
0.017315178504385114	0.	0.191860034551118	-0.07517021391978537	0.
0.017315178504385114	0.	0.19189869086434344	-0.07517203236538271	0.
0.017315178504385114	0.	0.19184889119687307	-0.07521209492035602	0.
0.017315178504385114	0.	0.19179909211296525	-0.0752521574746277	0.
0.017315178504385114	0.	0.1917492936126934	-0.07529222002819744	0.
0.017315178504385114	0.	0.19169949569613046	-0.07533228258106495	0.
0.017315178504385114	0.	0.19164969836334952	-0.0753723451332305	0.
0.017315178504385114	0.	0.19159990161442436	-0.07541240768469352	0.
0.017315178504385114	0.	0.1915501054494273	-0.07545247023545446	0.
0.017315178504385114	0.	0.19150030986843217	-0.075492532785513	0.
0.017315178504385114	0.	0.19150447352200836	-0.07550803927575904	0.
0.017315178504385114	0.	0.19150863726026288	-0.07552354564216154	0.
0.017315178504385114	0.	0.19151280108319463	-0.07553905188471367	0.
0.017315178504385114	0.	0.19151696499080303	-0.0755545580034098	0.
0.017315178504385114	0.	0.1915211289830869	-0.07557006399824306	0.
0.017315178504385114	0.	0.19152529306004532	-0.07558556986920785	0.
0.017315178504385114	0.	0.19152945722167786	-0.07560107561629746	0.
0.017315178504385114	0.	0.19153362146798314	-0.07561658123950596	0.
0.017315178504385114	0.	0.19153415933359916	-0.0756177636929672	0.
0.017315178504385114	0.	0.1915346973016384	-0.07561894609337674	0.
0.017315178504385114	0.	0.19153523537210226	-0.0756201284407346	0.
0.017315178504385114	0.	0.19153577354498902	-0.07562131073504107	0.
0.017315178504385114	0.	0.191536311820299	-0.07562249297629524	0.
0.017315178504385114	0.	0.19153685019803282	-0.07562367516449742	0.
0.017315178504385114	0.	0.19153738867818987	-0.07562485729964714	0.
0.017315178504385114	0.	0.1915379272607694	-0.07562603938174425	0.
0.017315178504385114	0.	0.1918369483001227	-0.07571693846985979	0.
0.017315178504385114	0.	0.19213597173000307	-0.07580783571052839	0.
0.017315178504385114	0.	0.19243499754861246	-0.07589873110320487	0.
0.017315178504385114	0.	0.1927340257541543	-0.0759896246473437	0.
0.017315178504385114	0.	0.19303305634483356	-0.07608051634239969	0.
0.01714202671934126	0.	0.19363112467443433	-0.07626229418307956	0.
0.01714202671934126	0.	0.19455670691261737	-0.07696214206187615	0.
0.01714202671934126	0.	0.1951832669158062	-0.07757109914428435	0.
0.019219848139867476	0.	0.1976896614454857	-0.08000688077060039	0.
0.01973930349499903	0.	0.1983162985859416	-0.08061581445494986	0.
0.02320233919587605	0.	0.19985930831324442	-0.081759224420371	0.
0.02320233919587605	0.	0.20004258006366152	-0.08186611776063364	0.
0.02320233919587605	0.	0.20022585191531325	-0.08197301014763327	0.
0.02320233919587605	0.	0.20040912386815374	-0.08207990158103726	0.
0.02320233919587605	0.	0.20041350341577796	-0.08191420990550172	0.
0.0226828838407445	0.	0.2004266461379455	-0.08141713336061285	0.
0.020778214205262137	0.	0.2004354113520624	-0.08108574773348705	0.
0.022163428485612948	0.	0.2004397949788995	-0.08092005454117464	0.
0.021817124915525243	0.	0.20044417928557984	-0.08075436109654417	0.
0.021297669560393688	0.	0.20063442931341408	-0.08092039811315012	0.
0.022163428485612948	0.	0.20072956466266628	-0.08100341599400561	0.
0.022163428485612948	0.	0.20082470689995796	-0.08108643345641184	0.
0.02043191063517443	0.	0.20111017492370506	-0.08133548333179882	0.
0.01956615170995518	0.	0.20370315710938916	-0.08260378040696201	0.
0.01956615170995518	0.	0.20453585940616628	-0.0829988699861163	0.
0.01956615170995518	0.	0.20536861061304243	-0.08339395746905807	0.
0.020258758850130582	0.	0.20620141062871702	-0.08378904285307527	0.
0.01956615170995518	0.	0.20703425935216116	-0.08418412613545194	0.
0.0230291874108322	0.	0.20801922134011183	-0.08457784607467504	0.
0.023894946336051458	0.	0.20832342451860547	-0.0845751159796012	0.
0.023548642765963756	0.	0.20847556302101505	-0.08457374712334143	0.
0.023894946336051458	0.	0.20862772611980973	-0.08457237572794898	0.
0.02406809812109531	0.	0.20877991380569985	-0.08457100179343455	0.
0.023894946336051458	0.	0.2089321260694012	-0.08456962531980998	0.
0.023894946336051458	0.	0.20908436290163102	-0.08456824630708608	0.
0.023548642765963756	0.	0.20922969986457993	-0.08456767059505045	0.
0.023375490980919907	0.	0.20937503859671955	-0.0845670905408461	0.
0.023894946336051458	0.	0.209520379097413	-0.08456650614448155	0.
0.02250973205570065	0.	0.2096657213660216	-0.08456591740596517	0.
0.02406809812109531	0.	0.2098110654019091	-0.08456532432530517	0.
0.02164397313048139	0.	0.2099564112044386	-0.08456472690251039	0.
0.022163428485612948	0.	0.21010175877297305	-0.08456412513758874	0.
0.02112451777534984	0.	0.21024710810687663	-0.08456351903054948	0.
0.022163428485612948	0.	0.21022326763396412	-0.08469760178901972	0.
0.020778214205262137	0.	0.2101994298597899	-0.08483168413989933	0.
0.02043191063517443	0.	0.21012793273128957	-0.0852339287452028	0.
0.02043191063517443	0.	0.21008028147557012	-0.0855020897741648	0.
0.02008560706508673	0.	0.21005645989717267	-0.08563616967573502	0.
0.02008560706508673	0.	0.21052314200930108	-0.08632527445729207	0.
0.02008560706508673	0.	0.2109898241527481	-0.08701435624877253	0.
0.02043191063517443	0.	0.21145650632747784	-0.08770341499808183	0.
0.02043191063517443	0.	0.21192318853345393	-0.08839245065296868	0.
0.019046696354823624	0.	0.21238987077064012	-0.08908146316102593	0.
0.0230291874108322	0.	0.21332323533849978	-0.09045941852623818	0.
0.0226828838407445	0.	0.21378991766910097	-0.09114836127779209	0.
0.024241249906139156	0.	0.21406316067215708	-0.09161061858917989	0.
0.025280160616402265	0.	0.2141542567915022	-0.09176470431777935	0.
0.025626464186489967	0.	0.2142453604671756	-0.09191879002542902	0.
0.025626464186489967	0.	0.2143364716974756	-0.0920728757121189	0.
0.025626464186489967	0.	0.2144275904807027	-0.09222696137783802	0.
0.025107008831358416	0.	0.21451871681515644	-0.09238104702257527	0.
0.025626464186489967	0.	0.214531863546583	-0.09229935340738427	0.
0.023894946336051458	0.	0.21455818697623402	-0.09213588651069353	0.
0.020778214205262137	0.	0.21458455035945082	-0.0919723134400688	0.
0.020778214205262137	0.	0.21459774703283385	-0.0918904871074586	0.
[truncated: 23,027 more rows]
