# Supplementary material for: Programming mechanics in knitted materials, stitch by stitch
Source: Nat Commun. 2024 Mar 23;15:2622. doi: 10.1038/s41467-024-46498-z (PMC10960873; doi:10.1038/s41467-024-46498-z)
Supplement: Supplementary file 3 — Source Data [file 41467_2024_46498_MOESM3_ESM.zip › SourceData/Source Data for Supplementary Information/TableS13data/alpacamohair/alpacamohair_garterv1.txt]

-0.00008018710324089542	0.	0.	0.	0.
0.00003341129301703976	0.	1.7262213015708614e-6	-0.0004905449130265071	0.
0.00027731373204143003	0.	0.00022095632660107026	0.0031642881180293007	0.
-0.00017707985299031073	0.	0.0004125668910754359	0.0030490748294206144	0.
-0.000030070163715335784	0.	0.0006059036768513723	0.0026638282577089345	0.
0.00011025726695623121	0.	0.00112204384602106	0.002678687909220119	0.
0.0002372201804209823	0.	0.0012791299844640083	0.0025918144286306167	0.
0.00026060808553291014	0.	0.0014344899016053856	0.002941235810702874	0.
0.00009021049114600736	0.	0.001954082513378215	0.004082344219328023	0.
0.00014366855997327097	0.	0.002126704643535301	0.005187445679822586	0.
0.00029736050785165384	0.	0.002288969445882962	0.0032107363234581336	0.
0.00024056130972268628	0.	0.002815466942862075	0.002130741827054395	0.
0.00018376211159371866	0.	0.0029932677369238735	0.002133456078310707	0.
0.00026060808553291014	0.	0.0031572587605731054	-0.0002762028060844416	0.
0.00021717340461075842	0.	0.003682030036250647	0.0006796951892106689	0.
0.00013364517206815904	0.	0.003856378387709304	0.0006808243697495939	0.
0.00024056130972268628	0.	0.004015190747453824	0.003165209758056406	0.
0.0003341129301703976	0.	0.004527878474020369	0.002272503552738895	0.
0.00023053792181757435	0.	0.004710857931986881	0.002272509310060493	0.
0.00029736050785165384	0.	0.004881753840842396	0.0024488546486964454	0.
0.0003140661543601738	0.	0.005401346452615225	0.0023998423464296724	0.
0.00027063147343802204	0.	0.005750043155532539	0.0011805993660734735	0.
0.00043768793852322086	0.	0.006250647332988088	0.0024653545171111546	0.
0.0003641830938857334	0.	0.006435353012256171	0.0011745311229044173	0.
0.0004878048780487805	0.	0.0071103055411703775	0.0008220228693660412	0.
0.0003007016371533578	0.	0.007291558777835318	0.0007109090325885122	0.
0.0002539258269295022	0.	0.007467633350595546	0.0005484777815723684	0.
0.000551286334781156	0.	0.007973416191955808	0.0006839537876545055	0.
0.0004911460073504845	0.	0.00815812187122389	0.001285842331666946	0.
0.0003508185766789175	0.	0.008341101329190402	0.0005340764890427676	0.
0.0004777814901436686	0.	0.008846884170550663	-0.0003399032134822984	0.
0.00044102906782492483	0.	0.009024684964612464	-0.00033691549779366905	0.
0.0003341129301703976	0.	0.009204211979975833	-0.0003428058390751903	0.
0.0005846976277981958	0.	0.009697911272225098	-0.0003706982997363537	0.
0.0005145339124624123	0.	0.00987743828758847	-0.00038980324411610394	0.
0.0004610758436351487	0.	0.01006214396685655	-0.002543867198220291	0.
0.0006247911794186435	0.	0.010567926808216813	-0.0022033763899381963	0.
0.0005379218175743402	0.	0.010747453823580184	-0.0021966647522400984	0.
0.0004911460073504845	0.	0.010928707060245122	-0.002556681950364636	0.
0.0006214500501169395	0.	0.011790091489728984	-0.002305556773450568	0.
0.0007383895756765788	0.	0.01228551700327982	-0.0029394085292551156	0.
0.0006849315068493151	0.	0.012456412912135336	-0.0029249233526760236	0.
0.0006548613431339793	0.	0.012635939927498705	-0.002901073878194906	0.
0.0007417307049782827	0.	0.013153806317969963	-0.0032577101247334554	0.
0.0007216839291680589	0.	0.013329880890730192	-0.0027907640005796056	0.
0.0006815903775476112	0.	0.013514586569998275	-0.0028773931767135663	0.
0.0008987637821583696	0.	0.01402554807526325	-0.0029160582933198662	0.
0.000845305713331106	0.	0.014192991541515623	-0.002941126208964437	0.
0.0007885065152021383	0.	0.01436906611427585	-0.0031883247228905696	0.
0.0008118944203140662	0.	0.014878301398239254	-0.00297951747256134	0.
0.0008920815235549616	0.	0.015047471085793199	-0.003152223617767025	0.
0.0008118944203140662	0.	0.015228724322458139	-0.003893243109482695	0.
0.0008987637821583696	0.	0.016090108751942	-0.00436533579662154	0.
0.000845305713331106	0.	0.01661488002761954	-0.00521271993896751	0.
0.0010290678249248247	0.	0.016780597272570343	-0.005706550146276215	0.
0.0009589041095890411	0.	0.01695667184533057	-0.004580221082366575	0.
0.0008419645840294019	0.	0.01747971689970654	-0.006292339677892904	0.
0.0010424323421316405	0.	0.017635076816847922	-0.0063251717233264145	0.
0.0009889742733043768	0.	0.017804246504401867	-0.006225510586768315	0.
0.0008085532910123622	0.	0.01833764888658726	-0.006737578513251394	0.
0.0009889742733043768	0.	0.018505092352839633	-0.006648792841322124	0.
0.0010056799198128966	0.	0.018681166925599863	-0.006590149910395918	0.
0.0010791847644503842	0.	0.01954082513378215	-0.006393530108551341	0.
0.0009221516872702974	0.	0.020074227515967547	-0.006262128584365997	0.
0.0010658202472435684	0.	0.02023821853961678	-0.006378466811180928	0.
0.0012128299365185432	0.	0.02040566200586915	-0.006776619840989007	0.
0.0010157033077180088	0.	0.02094079060935612	-0.007073500590062781	0.
0.0010791847644503842	0.	0.021103055411703778	-0.007073497620602806	0.
0.0012161710658202473	0.	0.02126359399274987	-0.007087646428112996	0.
0.0011927831607083195	0.	0.021436216122906956	-0.00709436888432663	0.
0.00114266622118276	0.	0.021967892283790782	-0.0060456449427213265	0.
0.0012763113932509188	0.	0.022133609528741584	-0.005907217108254385	0.
0.0012061476779151353	0.	0.022307957880200242	-0.005821799182838777	0.
0.0010825258937520882	0.	0.02283100293457621	-0.006065657237042218	0.
0.0013364517206815904	0.	0.022988089073019163	-0.005954578887714552	0.
0.0013965920481122619	0.	0.02315208009666839	-0.006171258394453264	0.
0.0013397928499832943	0.	0.02386328327291559	-0.005869591129127442	0.
0.001379886401603742	0.	0.024035905403072676	-0.00586069073319136	0.
0.0012328767123287673	0.	0.024567581563956498	-0.006018026195342003	0.
0.0014166388239224858	0.	0.02472812014500259	-0.005912348538282849	0.
0.0015469428666889408	0.	0.02489211116865182	-0.006045256945125047	0.
0.0013197460741730706	0.	0.02542896599344036	-0.006456167854226348	0.
0.00140327430671567	0.	0.02559295701708959	-0.0053150016778545405	0.
0.0015235549615770132	0.	0.02575694804073882	-0.005542314793947818	0.
0.001356498496491814	0.	0.026293802865527363	-0.0069401332897705776	0.
0.0014333444704310058	0.	0.02645952011047816	-0.0061188749945401775	0.
0.0016137654527230206	0.	0.02661833247022268	-0.007172499400327253	0.
0.0014968259271633812	0.	0.02715346107370965	-0.006401938379316287	0.
0.0015369194787838289	0.	0.027327809425168305	-0.007087131999703182	0.
0.0017139993317741395	0.	0.02749352667011911	-0.006904686291770563	0.
0.0017073170731707317	0.	0.02833937510788883	-0.007771672618558316	0.
0.0017006348145673239	0.	0.028869325047471087	-0.00786762426969777	0.
0.0016371533578349482	0.	0.029050578284136028	-0.007195534179626471	0.
0.0017674574006014035	0.	0.029216295529086826	-0.007207073225885008	0.
0.001810892081523555	0.	0.029741066804764373	-0.0075881518958814615	0.
0.0017373872368860674	0.	0.0299171413775246	-0.0069091616338884795	0.
0.0017875041764116271	0.	0.030082858622475398	-0.0070323616080284574	0.
0.0018543267624457067	0.	0.0306041774555498	-0.007078269239394701	0.
0.0017407283661877715	0.	0.030787156913516314	-0.007072804739766664	0.
0.0018576678917474106	0.	0.030954600379768684	-0.0070728127206682685	0.
0.002128299365185433	0.	0.031458656999827375	-0.007021161780650106	0.
0.0019779485466087537	0.	0.03164163645779389	-0.006434193461782704	0.
0.001947878382893418	0.	0.03180907992404626	-0.0072604251605850705	0.
0.001964584029401938	0.	0.03268254790264112	-0.007703568962563684	0.
0.0021683929168058802	0.	0.0331814258587951	-0.008197495012543611	0.
0.002111593718676913	0.	0.0333592266528569	-0.00820665547067723	0.
0.0021182759772803207	0.	0.03353184878301398	-0.008201605973882484	0.
0.0023521550283995994	0.	0.034013464526152254	-0.00855165172243827	0.
0.0021717340461075846	0.	0.03438805454859313	-0.008551646708844852	0.
0.0022986969595723355	0.	0.03492145693077853	-0.007879317755867279	0.
0.002292014700968927	0.	0.03510443638874503	-0.007861506857364236	0.
0.0022786501837621116	0.	0.03528223718280683	-0.007861507015683581	0.
0.002485800200467758	0.	0.035777662696357675	-0.004611666236178117	0.
0.002482459071166054	0.	0.03595891593302261	-0.004549561825716782	0.
0.002362178416304711	0.	0.03614016916968755	-0.004792145312243028	0.
0.0026094219846308055	0.	0.03663732090453996	-0.004649313413677214	0.
0.0026127631139325094	0.	0.03681339547730019	-0.004649320718717858	0.
0.0024958235883728703	0.	0.03699292249266355	-0.005559686736374741	0.
0.0027430671566989646	0.	0.03749180044881754	-0.0058240298373828	0.
0.0027063147343802207	0.	0.03766960124287933	-0.006019033230980619	0.
0.00257935182091547	0.	0.03785603314344899	-0.006019028365000167	0.
0.002799866354827932	0.	0.038361815984809255	-0.005902795643313578	0.
0.0027063147343802207	0.	0.03870878646642499	-0.006047145305229955	0.
0.002900100233879051	0.	0.0393837389953392	-0.007645165645788688	0.
0.0028433010357500834	0.	0.03956844467460728	-0.007758495755931967	0.
0.0029736050785165386	0.	0.040082858622475404	-0.007508593515638517	0.
0.0029869695957233542	0.	0.04025375453133092	-0.007986334234749036	0.
0.0030203808887403942	0.	0.04043328154669428	-0.007735563853106387	0.
0.0029969929836284664	0.	0.04095632660107025	-0.008239566851560453	0.
0.0030938857333778816	0.	0.04112377006732263	-0.008234432272865445	0.
0.003080521216171066	0.	0.041301570861384425	-0.007935017512258986	0.
0.0030471099231540264	0.	0.041817711030554115	-0.0081388916409142	0.
0.003177413965920481	0.	0.04197997583290178	-0.008245006595758367	0.
0.0031473438022051456	0.	0.04215432418436044	-0.008456898281096494	0.
0.0031373204143000334	0.	0.04267909546003797	-0.009288293985661012	0.
0.0032542599398596725	0.	0.04301743483514586	-0.00926130424455015	0.
0.0033244236551954564	0.	0.04370447091317107	-0.007604869871515419	0.
0.003357834948212496	0.	0.04387881926462973	-0.00761226345445726	0.
0.003244236551954561	0.	0.044410495425513556	-0.0091646204486814	0.
0.0033945873705312395	0.	0.04457276022786121	-0.007909361882218871	0.
0.0034513865686602073	0.	0.044740203694113585	-0.008844841241187694	0.
0.0033511526896090878	0.	0.04528051096150526	-0.008863776373117796	0.
0.0035282325425993986	0.	0.045441049542551355	-0.009131780463137194	0.
0.003608419645840294	0.	0.045606766787502154	-0.009129874860097247	0.
0.003484797861677247	0.	0.046147074054893836	-0.009107898055669332	0.
0.00362178416304711	0.	0.046311065078543066	-0.00946236483541475	0.
0.0036986301369863017	0.	0.04647678232349387	-0.01088622302391273	0.
0.00358837287003007	0.	0.047008458484377694	-0.010162307919857436	0.
0.0037888406281323087	0.	0.047331261867771444	-0.01021937266723165	0.
0.0036518543267624456	0.	0.048035560158812364	-0.010499922595433574	0.
0.0037988640160374204	0.	0.04820127740376316	-0.010516298270676601	0.
0.003732041430003341	0.	0.04873467978594856	-0.010540831489513635	0.
0.003775476110925493	0.	0.048905575694804075	-0.010482018436337316	0.
0.0039325091881055796	0.	0.04906438805454859	-0.010102628873193553	0.
0.00389909789508854	0.	0.0495908855515277	-0.010196624704059302	0.
0.0038523220848646843	0.	0.04976523390298636	-0.010188926117430478	0.
0.003992649515536251	0.	0.049924046262730885	-0.011152765768192647	0.
0.003995990644837955	0.	0.05044191265320214	-0.012763678775301332	0.
0.0039659204811226196	0.	0.05061798722596237	-0.012643118679640616	0.
0.0040728366187771465	0.	0.05078370447091317	-0.012643129018114216	0.
0.004059472101570331	0.	0.051315380631797	-0.009495177296616752	0.
0.004102906782492483	0.	0.051664077334714315	-0.012773650585198127	0.
0.004119612429001003	0.	0.05236147074054894	-0.012547014724098566	0.
0.004360173738723689	0.	0.05303297082686	-0.010983540487796335	0.
0.00424323421316405	0.	0.05321767650612808	-0.012508474476847239	0.
0.0042632809889742735	0.	0.05339029863628517	-0.012506707450979778	0.
0.004416972936852657	0.	0.053901260141550146	-0.011901050893176631	0.
0.004316739057801537	0.	0.05408423959951666	-0.012162146488412453	0.
0.004303374540594721	0.	0.05425513550837217	-0.011703991685110696	0.
0.004550618108920815	0.	0.05476091834973243	-0.006834998502497173	0.
0.00447043100567992	0.	0.05494217158639737	-0.012828206493840897	0.
0.0044537253591714005	0.	0.05511651993785603	-0.01282896235790124	0.
0.004660875375877047	0.	0.05561539789401001	-0.011637491476496793	0.
0.004550618108920815	0.	0.05597445192473675	-0.01178502711018525	0.
0.004721015703307719	0.	0.05666839288796824	-0.011800331317970893	0.
0.004864684263280989	0.	0.05735025030208872	-0.011927202195386465	0.
0.004888072168392917	0.	0.057526324874848954	-0.011961990468431887	0.
0.00474774473772135	0.	0.057704125668910755	-0.011698288718738535	0.
0.005018376211159372	0.	0.0582047298463663	-0.012299338477324872	0.
0.005048446374874708	0.	0.058384256861729676	-0.012098334264761298	0.
0.004874707651186101	0.	0.058570688762299324	-0.012301072544977032	0.
0.0050250584697627805	0.	0.05907474538235802	-0.012218579417432582	0.
0.0050985633144002675	0.	0.0592473675125151	-0.011939051626364753	0.
0.004994988306047444	0.	0.05942862074918004	-0.010535862102021799	0.
0.005121951219512195	0.	0.05993612981184188	-0.012003445679516632	0.
0.00514199799532242	0.	0.060293457621267046	-0.01209494008623028	0.
0.005202138322753091	0.	0.060961505264974965	-0.012058029713786755	0.
0.005359171399933177	0.	0.061662351113412735	-0.012204648748122895	0.
0.005365853658536585	0.	0.06183669946487139	-0.012405835522324328	0.
0.00535248914132977	0.	0.062019678922837905	-0.012383429698543127	0.
0.0054293351152689615	0.	0.06253754531330916	-0.012253927709970271	0.
0.005442699632475776	0.	0.06270326255825998	-0.013982171202325602	0.
0.005452723020380889	0.	0.06287588468841705	-0.014120165713969556	0.
0.005452723020380889	0.	0.06339375107888831	-0.01417326719635592	0.
0.005526227865018376	0.	0.06355946832383912	-0.014389659898348776	0.
0.0055529568994320076	0.	0.06373554289659934	-0.014504006762375418	0.
0.0056364851319746076	0.	0.06459347488348005	-0.013819650046731144	0.
0.0057935182091546945	0.	0.0652908682893147	-0.01647455090373549	0.
0.00573003675242232	0.	0.06564301743483515	-0.016413380035426084	0.
0.0057935182091546945	0.	0.06614534783359226	-0.01615890653886466	0.
0.0059004343468092215	0.	0.0663093388572415	-0.016155258231287006	0.
0.005937186769127965	0.	0.06648541343000172	-0.01615527234308181	0.
0.005910457734714334	0.	0.06701881581218712	-0.01659130384469976	0.
0.005960574674239894	0.	0.06718798549974106	-0.01664029166850281	0.
0.005920481122619445	0.	0.06736751251510444	-0.016641274100927982	0.
0.005960574674239894	0.	0.06788365268427413	-0.01651787552529557	0.
0.006067490811894421	0.	0.06804764370792336	-0.01632786779511101	0.
0.006010691613765453	0.	0.06822371828068358	-0.016324231896211766	0.
0.0060407617774807885	0.	0.06874848955636112	-0.01659187078421251	0.
0.006161042432342132	0.	0.06908682893146902	-0.015970290401139158	0.
0.0062479117941864355	0.	0.06977041256689108	-0.016122959960477416	0.
0.0062145005011693955	0.	0.06994130847574659	-0.016215749151142524	0.
0.006137654527230204	0.	0.0704850681857414	-0.01556756872301822	0.
0.006344804543935851	0.	0.07064733298808908	-0.015565648206181667	0.
0.006344804543935851	0.	0.07081650267564302	-0.015565637912891308	0.
0.0061977948546608755	0.	0.07133954773001898	-0.013550331461898605	0.
0.006298028733711995	0.	0.0714983600897635	-0.009379525577051823	0.
0.006414968259271634	0.	0.07166235111341274	-0.009510600821272447	0.
0.006348145673237555	0.	0.07220611082340755	-0.00971028747911117	0.
0.006418309388573338	0.	0.07237182806835836	-0.00971028631050076	0.
0.006525225526227865	0.	0.07254272397721387	-0.009195047228824848	0.
0.006485131974607417	0.	0.07307267391679614	-0.009120351354240754	0.
0.00665552956899432	0.	0.07339892974279302	-0.009740297696635536	0.
0.006598730370865353	0.	0.07411013291904021	-0.009302437694044114	0.
0.006755763448045439	0.	0.07426894527878473	-0.008962112000409072	0.
0.006635482793184096	0.	0.07479716899706543	-0.008774014370961002	0.
0.006635482793184096	0.	0.07496461246331779	-0.008464982544678973	0.
0.006765786835950552	0.	0.07512515104436389	-0.0085006988544331	0.
0.0067023053792181755	0.	0.07566200586915242	-0.008316826700603333	0.
0.00668894086201136	0.	0.07583980666321422	-0.008733868589366091	0.
0.006809221516872703	0.	0.07600379768686345	-0.008596137372266296	0.
0.006839291680588039	0.	0.07651821163473156	-0.008858920769075277	0.
0.006825927163381223	0.	0.07668910754358708	-0.00885892295659811	0.
0.0069428666889408625	0.	0.07684964612463319	-0.008733812606927469	0.
0.007019712662880054	0.	0.07737096495770758	-0.008968235455338583	0.
0.006952890076845975	0.	0.07772656654583117	-0.008907567881895046	0.
0.007069829602405614	0.	0.07842223373036424	-0.00936896230719701	0.
0.007126628800534581	0.	0.07859140341791818	-0.009091798024349675	0.
0.007233544938189108	0.	0.0791058173657863	-0.009654467860759866	0.
0.007136652188439693	0.	0.07929052304505438	-0.009155793073114133	0.
0.007139993317741396	0.	0.07946314517521146	-0.008113914495288818	0.
0.007327096558636819	0.	0.07996374935266701	-0.008042304824891142	0.
0.007263615101904444	0.	0.0801415501467288	-0.008819863507218053	0.
0.007273638489809556	0.	0.08031417227688589	-0.00669173465622161	0.
0.007464082860006682	0.	0.08082858622475401	-0.0066670622490176265	0.
0.007357166722352156	0.	0.08101501812532366	-0.006662335290592355	0.
0.007297026394921484	0.	0.08119454514068702	-0.0076241143076625035	0.
0.007524223187437355	0.	0.08168997065423787	-0.006554909990387033	0.
0.007390578015369196	0.	0.08204211979975833	-0.00657343329738841	0.
0.007614433678583361	0.	0.08272052477127567	-0.00646927951240952	0.
0.0075041764116271295	0.	0.08290695667184533	-0.006494172528132428	0.
0.007691279652522552	0.	0.08341446573450717	-0.00668672683887211	0.
0.007734714333444705	0.	0.08359226652856896	-0.006688965775773437	0.
0.007667891747410625	0.	0.0837735197652339	-0.006692187016773443	0.
0.00774807885065152	0.	0.08427930260659416	-0.006960458633743433	0.
0.007801536919478784	0.	0.08445882962195753	-0.007024586534317144	0.
0.007714667557634481	0.	0.08464180907992404	-0.00700488314942799	0.
0.007975275643167391	0.	0.0851355083721733	-0.006946863803119215	0.
0.007965252255262279	0.	0.08530640428102883	-0.007144380704917947	0.
0.007828265953892416	0.	0.08548938373899534	-0.007128304721156338	0.
0.008045439358503173	0.	0.08600034524426031	-0.0054913474491454315	0.
0.007948546608753758	0.	0.0863628517175902	-0.005386919875523891	0.
0.008098897427330437	0.	0.08703607802520283	-0.006733178488305336	0.
0.008115603073838958	0.	0.08721215259796306	-0.006796873398973392	0.
0.008222519211493485	0.	0.08772484032452961	-0.006868907265499351	0.
0.008265953892415637	0.	0.08789401001208355	-0.006786895222205472	0.
0.008259271633812229	0.	0.08807181080614535	-0.006846901026529776	0.
0.00828600066822586	0.	0.08859485586052132	-0.00759082475399482	0.
0.008389575676578684	0.	0.08875884688417054	-0.007566194736357072	0.
0.0083194119612429	0.	0.08893319523562922	-0.007621488969950911	0.
0.008269295021717341	0.	0.08946314517521146	-0.00970098367812124	0.
0.008416304710992317	0.	0.08963058864146384	-0.009588057308190078	0.
0.008389575676578684	0.	0.08980666321422405	-0.009534986739913409	0.
0.008412963581690613	0.	0.09032798204729847	-0.010341802056334826	0.
0.008523220848646842	0.	0.09065423787329535	-0.010262686528048015	0.
0.008559973270965585	0.	0.09135853616433626	-0.0102420600585015	0.
0.008529903107250252	0.	0.09153115829449335	-0.010743110519453354	0.
0.008479786167724691	0.	0.09206110823407561	-0.01094050918159474	0.
0.008663548279318409	0.	0.09221992059382013	-0.01097229594718767	0.
0.008743735382559304	0.	0.0923873640600725	-0.011580939850716539	0.
0.008566655529568996	0.	0.09292421888486103	-0.011180577892117837	0.
0.008727029736050785	0.	0.09308475746590714	-0.011186118407083898	0.
0.008757099899766122	0.	0.09324874848955636	-0.010260683472915727	0.
0.008686936184430338	0.	0.09377697220783704	-0.010472297272363065	0.
0.008817240227196793	0.	0.09394096323148628	-0.010472284227056483	0.
0.008980955562980286	0.	0.09410840669773865	-0.010685156449042651	0.
0.008843969261610424	0.	0.09465216640773347	-0.011701183835404944	0.
0.009031072502505847	0.	0.09498877956153978	-0.012573153951758204	0.
0.008864016037420647	0.	0.0956809943034697	-0.012721940892241164	0.
0.00902439024390244	0.	0.0958415328845158	-0.01294274182388289	0.
0.009027731373204144	0.	0.09637838770930432	-0.012685281084150039	0.
0.009027731373204144	0.	0.09654928361815984	-0.012541267915533559	0.
0.009194787838289342	0.	0.09670982219920594	-0.01253718413624882	0.
0.009044437019712663	0.	0.09723977213878819	-0.012481186521849307	0.
0.00910791847644504	0.	0.0974106680476437	-0.012616422748405442	0.
0.009231540260608085	0.	0.09757293284999137	-0.010977485238935832	0.
0.00925158703641831	0.	0.09809770412566891	-0.009331150044190979	0.
0.009221516872702975	0.	0.09827377869842913	-0.008554780971556089	0.
0.009264951553625125	0.	0.0984360435007768	-0.010527421236214893	0.
0.009418643501503508	0.	0.09894700500604178	-0.01045790719338728	0.
0.009348479786167724	0.	0.09929742793026065	-0.010095267044389395	0.
0.009411961242900101	0.	0.10000690488520628	-0.010664726135756811	0.
0.009418643501503508	0.	0.10017607457276023	-0.011636537649872877	0.
0.009592382225192117	0.	0.10068013119281892	-0.01149150495478569	0.
0.009502171734046107	0.	0.10086138442948386	-0.013033586295967117	0.
0.00956231206147678	0.	0.10103228033833937	-0.012423587159614918	0.
0.0097460741730705	0.	0.10154151562230278	-0.012678321446045701	0.
0.009582358837287003	0.	0.10172794752287243	-0.012566638114890562	0.
0.009592382225192117	0.	0.10190402209563265	-0.012566661235535147	0.
0.009779485466087538	0.	0.10240290005178664	-0.012387744986717622	0.
0.009786167724690946	0.	0.10258415328845158	-0.01307112727602815	0.
0.00972268626795857	0.	0.10276022786121179	-0.013071126072730858	0.
0.009866354827931842	0.	0.10326773692387364	-0.013219954834636704	0.
0.009796191112596058	0.	0.10362679095460038	-0.013295494504410506	0.
0.01006682258603408	0.	0.10429138615570516	-0.016797892641842657	0.
0.009939859672569329	0.	0.10447436561367167	-0.016798151775346323	0.
0.01015035081857668	0.	0.10498877956153979	-0.017922475624987104	0.
0.010090210491146008	0.	0.1051717590195063	-0.017087112556851147	0.
0.010006682258603407	0.	0.10535819092007595	-0.016989943849569037	0.
0.010237220180420982	0.	0.1058536164336268	-0.016604137605994575	0.
0.010267290344136318	0.	0.10602796478508544	-0.016515191570971723	0.
0.01017707985299031	0.	0.10620921802175039	-0.016916597283907233	0.
0.01031740728366188	0.	0.10671154842050751	-0.016252247585649877	0.
0.010307383895756765	0.	0.10689107543587087	-0.016330826623165304	0.
0.010207150016705647	0.	0.10707750733644053	-0.01629810668712133	0.
0.010374206481790845	0.	0.1079268082168134	-0.021477145897088483	0.
0.010263949214834613	0.	0.10810978767477991	-0.021388666121797434	0.
0.010474440360841965	0.	0.10862247540134645	-0.021835322417099824	0.
0.010471099231540262	0.	0.10880027619540826	-0.02187638214786358	0.
0.010344136318075509	0.	0.10897807698947005	-0.02188912561988848	0.
0.01061476779151353	0.	0.10946314517521145	-0.02166751479501588	0.
0.010608085532910124	0.	0.10964094596927325	-0.02265298250379552	0.
0.010735048446374873	0.	0.1103435180390126	-0.023282650193511972	0.
0.010751754092883394	0.	0.11052304505437596	-0.023679713212900754	0.
0.010674908118944204	0.	0.11070602451234247	-0.02373617885299291	0.
0.01083194119612429	0.	0.11120145002589332	-0.02447957852058415	0.
0.01086535248914133	0.	0.11137579837735197	-0.024447012107440963	0.
0.010791847644503843	0.	0.11156050405662006	-0.02276089589454424	0.
0.010925492816572001	0.	0.11224236147074056	-0.024065270789229754	0.
0.010912128299365186	0.	0.11242361470740549	-0.025874027835487822	0.
0.011039091212829937	0.	0.11292767132746417	-0.024848469289152124	0.
0.010992315402606081	0.	0.11309684101501813	-0.02482106496630243	0.
0.010945539592382226	0.	0.11327809425168306	-0.02531129473183217	0.
0.01107584363514868	0.	0.11380459174866217	-0.026063789620869162	0.
0.011172736384898095	0.	0.11397203521491456	-0.026063790807029627	0.
0.011069161376545272	0.	0.11465216640773347	-0.026300629449457977	0.
0.011172736384898095	0.	0.1148161574313827	-0.026297683575242488	0.
0.011196124290010025	0.	0.11499223200414294	-0.026970595171626803	0.
0.011172736384898095	0.	0.11552908682893145	-0.027089832147449255	0.
0.011366521884396926	0.	0.11569653029518384	-0.02682169409496557	0.
0.011316404944871367	0.	0.11587433108924564	-0.026255551017359127	0.
0.011476779151353159	0.	0.11655446228206455	-0.026926465972704997	0.
0.0114266622118276	0.	0.11672881063352322	-0.027074831015669598	0.
0.01131974607417307	0.	0.11726566545831174	-0.027688096889078393	0.
0.011486802539258269	0.	0.11742620403935784	-0.028211808494907883	0.
0.011446708987637822	0.	0.11759537372691178	-0.02807114569171986	0.
0.011376545272302039	0.	0.11812359744519248	-0.028258775419470375	0.
0.011593718676912796	0.	0.11828413602623856	-0.028248411653258105	0.
0.011563648513197461	0.	0.11899533920248576	-0.028602093837433198	0.
0.011673905780153692	0.	0.11915415156223026	-0.0293603211147236	0.
0.011707317073170732	0.	0.11931986880718108	-0.029168721490447056	0.
0.011590377547611093	0.	0.11984464008285861	-0.028762902428766304	0.
0.011700634814567325	0.	0.12000690488520628	-0.0288587790842089	0.
0.01186435015035082	0.	0.12017089590885552	-0.028858784634717218	0.
0.011717340461075844	0.	0.12088209908510271	-0.029099028718912835	0.
0.011884396926161044	0.	0.12104609010875193	-0.029448582753850313	0.
0.011737387236886068	0.	0.1215812187122389	-0.029268423786548533	0.
0.011834279986635483	0.	0.12174693595718972	-0.029247655642901053	0.
0.012034747744737723	0.	0.12190574831693424	-0.02956414559486767	0.
0.011877714667557633	0.	0.1224460555843259	-0.030305550619048254	0.
0.01190778483127297	0.	0.12261522527187986	-0.030314043938466362	0.
0.012094888072168393	0.	0.12329535646469877	-0.02749145645854445	0.
0.012048112261944537	0.	0.12346970481615742	-0.027518911499836957	0.
0.012131640494487136	0.	0.12363542206110824	-0.028002029904739118	0.
0.012185098563314402	0.	0.12416709822199205	-0.027134940846577842	0.
0.012145005011693952	0.	0.12434489901605385	-0.026652922611126877	0.
0.012235215502839961	0.	0.12450716381840152	-0.026652094101049455	0.
0.012195121951219513	0.	0.12519765233902985	-0.026691227657708965	0.
0.012275309054460408	0.	0.12536336958398067	-0.026620315700347067	0.
0.012422318743735384	0.	0.1258760573105472	-0.026474271052544487	0.
0.012295355830270631	0.	0.12606076298981528	-0.0268095118213692	0.
0.012245238890745072	0.	0.1262333851199724	-0.026361420394384737	0.
0.012499164717674574	0.	0.12674434662523734	-0.027158292849094063	0.
0.012422318743735384	0.	0.1269255998619023	-0.026145780048306286	0.
0.012622786501837622	0.	0.1276126359399275	-0.02773517148794513	0.
0.01251252923488139	0.	0.12779388917659243	-0.027667931146000024	0.
0.012519211493484797	0.	0.1279682375280511	-0.027667929673882565	0.
0.012723020380888742	0.	0.12846366304160195	-0.0284168081578941	0.
0.012649515536251254	0.	0.12864664249956845	-0.0276249158521987	0.
0.01256264617440695	0.	0.1288261695149318	-0.02760073515063146	0.
0.01273972602739726	0.	0.12951665803556017	-0.02723888991037206	0.
0.012709655863681925	0.	0.12969618505092353	-0.028173085950185132	0.
0.012906782492482458	0.	0.13019678922837907	-0.026743073584554827	0.
0.012923488138990979	0.	0.1303728638011393	-0.026452848837167694	0.
0.01279652522552623	0.	0.1305506645952011	-0.026142464130462062	0.
0.013060474440360842	0.	0.1310495425513551	-0.027279031462465405	0.
0.01305045105245573	0.	0.1312256171241153	-0.02735734969601284	0.
0.01313397928499833	0.	0.13191092698083895	-0.028522203907832642	0.
0.013237554293351153	0.	0.13208354911099604	-0.028523513408995955	0.
0.013170731707317073	0.	0.13226652856896254	-0.029824140139450138	0.
0.01321082525893752	0.	0.13279475228724322	-0.02960692690138115	0.
0.01317741396592048	0.	0.132972553081305	-0.02960692785539603	0.
0.013154026060808554	0.	0.1331503538753668	-0.030442104745122957	0.
0.013354493818910792	0.	0.1338149490764716	-0.02969189588004216	0.
0.013371199465419313	0.	0.13399447609183496	-0.03080100459967795	0.
0.013438022051453391	0.	0.1345140687036078	-0.030772550376423232	0.
0.013414634146341465	0.	0.13468496461246332	-0.0307371658545644	0.
0.013461409956565319	0.	0.13486449162782668	-0.030643266139478237	0.
0.013501503508185768	0.	0.13537545313309166	-0.03169728441396726	0.
0.013595055128633477	0.	0.13554117037804245	-0.03132854998772883	0.
0.013568326094219848	0.	0.1362368375625755	-0.03317375072702915	0.
0.013641830938857335	0.	0.136576903158985	-0.02891870420623584	0.
0.013591713999331774	0.	0.13709822199205937	-0.032267338032545397	0.
0.013701971266288006	0.	0.13726566545831176	-0.03259046094817568	0.
0.01373872368860675	0.	0.13744174003107199	-0.03364228962732715	0.
0.013618443033745407	0.	0.13797859485586053	-0.03342329255765981	0.
0.01380554627464083	0.	0.13814431210081132	-0.033339388440751315	0.
0.013818910791847645	0.	0.13883652684274123	-0.034677031628726054	0.
0.0139492148346141	0.	0.1389918867598826	-0.03475759826889879	0.
0.013919144670898765	0.	0.13916278266873813	-0.03476670189243969	0.
0.014029401937854995	0.	0.1398636285171759	-0.03545224381023629	0.
0.014046107584363515	0.	0.14003279820472983	-0.035883151931044036	0.
0.013962579351820915	0.	0.14056274814431208	-0.037378644331412324	0.
0.014059472101570332	0.	0.14072501294665976	-0.03740728476295973	0.
0.014166388239224857	0.	0.14089245641291212	-0.03794411124919598	0.
0.014062813230872035	0.	0.14142413257379596	-0.037666938654580276	0.
0.014183093885733378	0.	0.14158639737614362	-0.03766694553969374	0.
0.014279986635482793	0.	0.14174866217849127	-0.0376715606536301	0.
0.014089542265285667	0.	0.14228033833937512	-0.03776742231360279	0.
0.014136318075509522	0.	0.14245296046953218	-0.03775320366083483	0.
0.014229869695957234	0.	0.14316416364577939	-0.03831951080039781	0.
0.014206481790845308	0.	0.1433298808907302	-0.038160114270211286	0.
0.014463748747076512	0.	0.14348869325047472	-0.03910265192769258	0.
0.014340126962913466	0.	0.14418436043500776	-0.03941863193380848	0.
0.014470431005679919	0.	0.14434489901605385	-0.039418629652325066	0.
0.014447043100567993	0.	0.1448817538408424	-0.038565545987920814	0.
0.014450384229869696	0.	0.14505782841360262	-0.03856554647785591	0.
0.014540594721015702	0.	0.14522009321595028	-0.03856554553449232	0.
0.014567323755429335	0.	0.14573795960642155	-0.03993607623652364	0.
0.014567323755429335	0.	0.1459174866217849	-0.03993607128902522	0.
0.014677581022385568	0.	0.14608147764543414	-0.03829948376761853	0.
0.014714333444704311	0.	0.1466045226998101	-0.04055948510202929	0.
0.014657534246575342	0.	0.14678404971517348	-0.04055948580159942	0.
0.014854660875375876	0.	0.14745037113757983	-0.04110711219991052	0.
0.014777814901436686	0.	0.14763335059554636	-0.04110711633076118	0.
0.014837955228867357	0.	0.14780597272570345	-0.04092843347465455	0.
0.014817908453057135	0.	0.14851544968064906	-0.04165937969332782	0.
0.014837955228867357	0.	0.148684619368203	-0.04133995430880251	0.
0.015128633478115603	0.	0.14918522354565855	-0.040451184981853426	0.
0.015038422986969596	0.	0.14936647678232348	-0.040451184906784	0.
0.014934847978616774	0.	0.14954082513378217	-0.040832633237538676	0.
0.015162044771132643	0.	0.15004833419644398	-0.040832634361375374	0.
0.015031740728366189	0.	0.15023303987571204	-0.040830619433295946	0.
0.014984964918142333	0.	0.15041084066977387	-0.04083061793316497	0.
0.015258937520882058	0.	0.15108751941998963	-0.04054795271059981	0.
0.015248914132976946	0.	0.15143794234420851	-0.04051750798387983	0.
0.0153792181757434	0.	0.15195753495598133	-0.041665923953317904	0.
0.015289007684597395	0.	0.15213706197134472	-0.041685256568359516	0.
0.015332442365519545	0.	0.15229932677369237	-0.0417541095654815	0.
0.015516204477113264	0.	0.1527947522872432	-0.041114239512505174	0.
0.015409288339458737	0.	0.15298118418781287	-0.04111363685169852	0.
0.0153792181757434	0.	0.15316071120317626	-0.04150020952614917	0.
0.0155462746408286	0.	0.15368030381494907	-0.0404046927222462	0.
0.015449381891079184	0.	0.15386328327291557	-0.04040488539154324	0.
0.015623120614767793	0.	0.15453478335922663	-0.041437777284117426	0.
0.015593050451052456	0.	0.15471776281719316	-0.04086868001170762	0.
0.01555295689943201	0.	0.15489728983255655	-0.040868676014411	0.
0.01578349482124958	0.	0.15540134645261522	-0.042188161472582385	0.
0.01574006014032743	0.	0.1557569480407388	-0.042588685292777845	0.
0.01595723354493819	0.	0.15625237355428967	-0.04638236674736517	0.
0.015880387570998997	0.	0.1564336267909546	-0.04523127178457512	0.
0.01572335449381891	0.	0.15662005869152426	-0.044742239026892505	0.
0.015963915803541597	0.	0.15712929397548764	-0.04535221619561976	0.
0.015947210157033077	0.	0.1573053685482479	-0.04540034654130605	0.
0.015870364183093885	0.	0.15748316934230966	-0.04554318855971282	0.
0.01609421984630805	0.	0.15797341619195582	-0.045429395061176624	0.
0.0160507851653859	0.	0.15814776454341448	-0.045258390246907726	0.
0.01623454727697962	0.	0.15884170550664595	-0.04707860330296221	0.
0.016257935182091548	0.	0.1590160538581046	-0.04707860704395581	0.
0.016130972268626795	0.	0.1592007595373727	-0.04784481544263108	0.
0.016257935182091548	0.	0.15971689970654238	-0.047503490184473	0.
0.01629468760441029	0.	0.16007250129466596	-0.04788039444584917	0.
0.016411627129969932	0.	0.16058173657862937	-0.048108359069188575	0.
0.016411627129969932	0.	0.16075090626618332	-0.04718980276001161	0.
0.016451720681590377	0.	0.16092698083894355	-0.04721272566859465	0.
0.016508519879719345	0.	0.16143621612290696	-0.04390275074221401	0.
0.01659538924156365	0.	0.16160365958915934	-0.044264230299315026	0.
0.01652856665552957	0.	0.16178491282582425	-0.04558742416390727	0.
0.016582024724356832	0.	0.16231141032280336	-0.04764699868461302	0.
0.016615436017373874	0.	0.16247885378905574	-0.04972561076419176	0.
0.016565319077848313	0.	0.1631624374244778	-0.05088879365729986	0.
0.01662211827597728	0.	0.16332470222682546	-0.05204769478835776	0.
0.016662211827597726	0.	0.16349905057828415	-0.04981214511572159	0.
0.016648847310390912	0.	0.16403590540307267	-0.049973824908817195	0.
0.01686602071500167	0.	0.16437424477818055	-0.051738661631040746	0.
0.016708987637821585	0.	0.16490246849646123	-0.05217795634837581	0.
0.01690611426662212	0.	0.16506300707750732	-0.05116890132339178	0.
0.016952890076845972	0.	0.16523562920766444	-0.051168901700566434	0.
0.016929502171734046	0.	0.16577421025375455	-0.05345186619925037	0.
0.01706648847310391	0.	0.16593129639219747	-0.053559639642198155	0.
0.017069829602405613	0.	0.16609701363714827	-0.05354137892072241	0.
0.017036418309388575	0.	0.16662523735542895	-0.05430081030723528	0.
0.017059806214500504	0.	0.1667892283790782	-0.054300822663517725	0.
0.017089876378215837	0.	0.16750215777662697	-0.053659987568504236	0.
0.01711994654193117	0.	0.16766787502157776	-0.05391746378180035	0.
0.017243568326094222	0.	0.16782841360262385	-0.053741538076627945	0.
0.017103240895422655	0.	0.1683514586569998	-0.05428663100342096	0.
0.01734380220514534	0.	0.16867080959779043	-0.05426278422911192	0.
0.01732041430003341	0.	0.16921284308648368	-0.05456708707914835	0.
0.017266956231206148	0.	0.1693889176592439	-0.05456708075723759	0.
0.01743735382559305	0.	0.16955463490419473	-0.05489914711216185	0.
0.017467423989308388	0.	0.17008631106507854	-0.05594178752400399	0.
0.017363848980955564	0.	0.17025720697393404	-0.055845402798166216	0.
0.017450718342799865	0.	0.17041947177628172	-0.05591939756676715	0.
0.017427330437687936	0.	0.17095460037976867	-0.05331775222396067	0.
0.017400601403274308	0.	0.17112894873122736	-0.05331603449516764	0.
0.0176445038422987	0.	0.17180217503884	-0.05346184797324509	0.
0.017594386902773138	0.	0.17198170205420332	-0.05349889661165297	0.
0.01771132642833278	0.	0.17214741929915414	-0.05370781231768384	0.
0.017744737721349817	0.	0.17267564301743482	-0.0538932019840106	0.
0.017728032074841294	0.	0.17301743483514587	-0.053702877957291846	0.
0.017898429669228198	0.	0.1735249438978077	-0.054109130590125606	0.
0.01786501837621116	0.	0.17370447091317107	-0.054181332402681415	0.
0.01787170063481457	0.	0.173873640600725	-0.054181624322588336	0.
0.018088874039425325	0.	0.17438460210599	-0.05529051337039562	0.
0.017965252255262278	0.	0.1745675815639565	-0.05429142238947373	0.
0.017908453057133313	0.	0.17474192991541515	-0.055113654003856066	0.
0.018098897427330438	0.	0.17524598653547382	-0.055644115081134475	0.
0.01807550952221851	0.	0.1754324184360435	-0.05603772513912521	0.
0.01820247243568326	0.	0.17611772829276715	-0.056442751299051595	0.
0.018138990978950886	0.	0.17630070775073364	-0.05644802769095655	0.
0.01809221516872703	0.	0.17647678232349387	-0.05572672606619489	0.
0.018389575676578684	0.	0.17696875539444154	-0.05581949281806148	0.
0.018239224858002008	0.	0.17733298808907302	-0.056728816746625915	0.
0.018523220848646844	0.	0.17783877093043327	-0.05783380179204892	0.
0.018493150684931507	0.	0.17801829794579666	-0.05790564435644143	0.
0.018322753090544604	0.	0.17819955118246159	-0.05834740720150282	0.
0.01859672569328433	0.	0.17868979803210772	-0.05806454059878597	0.
0.018543267624457068	0.	0.17886932504747108	-0.05806456093228853	0.
0.01844637487470765	0.	0.17905575694804074	-0.05801416444269715	0.
0.01872368860674908	0.	0.17955808734679785	-0.05606447471341277	0.
0.0187403942532576	0.	0.1797341619195581	-0.056064484175395765	0.
0.018823922485800202	0.	0.1804211979975833	-0.055112424737862056	0.
0.01880721683929168	0.	0.18059899879164507	-0.05535168130032052	0.
0.018690277313732042	0.	0.18078543069221473	-0.05564307366007481	0.
0.018817240227196795	0.	0.1812963921974797	-0.05569491266610273	0.
0.01880721683929168	0.	0.18164508890039704	-0.055458376787673416	0.
0.01894754426996325	0.	0.18215259796305885	-0.05560226850114948	0.
0.01896759104577347	0.	0.1823217676506128	-0.05560227253283011	0.
0.018904109589041096	0.	0.1825047471085793	-0.055602270212442274	0.
0.019047778149014368	0.	0.18301743483514585	-0.055929787802263264	0.
0.019104577347143332	0.	0.1831866045226998	-0.055887635258729695	0.
0.019061142666221182	0.	0.1833661315380632	-0.055915911774037784	0.
0.01912462412295356	0.	0.18388227170723287	-0.056765690059228074	0.
0.019254928165720015	0.	0.18404971517348526	-0.05698862953716308	0.
0.019194787838289342	0.	0.1847471085793199	-0.05698578019698879	0.
0.019281657200133643	0.	0.18490937338166752	-0.056710299053055344	0.
0.019298362846642166	0.	0.18507854306922147	-0.056531355649005986	0.
0.01931840962245239	0.	0.18560676678750215	-0.05492240288110728	0.
0.01941864350150351	0.	0.18595028482651477	-0.05515726845457867	0.
0.019395255596391582	0.	0.18648368720870018	-0.054892779950438654	0.
0.019532241897761444	0.	0.18664422578974624	-0.054868851875575525	0.
0.019555629802873373	0.	0.1868133954773002	-0.055508948026984736	0.
0.01946876044102907	0.	0.1873398929742793	-0.05676359077274919	0.
0.01962913464751086	0.	0.18750215777662696	-0.05669833294595006	0.
0.019685933845639825	0.	0.18767132746418091	-0.05680119600936259	0.
0.019485466087537588	0.	0.1882116347315726	-0.06039194731675991	0.
0.019665887069829604	0.	0.1883756257552218	-0.06039193944672506	0.
0.019659204811226197	0.	0.18907129293975486	-0.0603469750426571	0.
0.019776144336785834	0.	0.1892352839634041	-0.06034697288375585	0.
0.019879719345138658	0.	0.1894010012083549	-0.06031400113467865	0.
0.01969595723354494	0.	0.18993785603314345	-0.060421621339276727	0.
0.01997327096558637	0.	0.19025720697393406	-0.0608083826932356	0.
0.019859672569328433	0.	0.19078543069221474	-0.06190206912751041	0.
0.019943200801871033	0.	0.19095805282237183	-0.06190208427868559	0.
0.020143668559973273	0.	0.19112377006732262	-0.06190207612426219	0.
0.019986635482793183	0.	0.19166752977731746	-0.0629741495454632	0.
0.019939859672569327	0.	0.19184015190747455	-0.06297414581001579	0.
0.020113598396257936	0.	0.19200241670982218	-0.06297415796816197	0.
0.020116939525559638	0.	0.19252200932159502	-0.06316111314705025	0.
0.020103575008352824	0.	0.19269981011565682	-0.0632124113467172	0.
0.02023387905111928	0.	0.19338684619368202	-0.06478024556946489	0.
0.020170397594386904	0.	0.19356292076644227	-0.06487495132347822	0.
0.02031072502505847	0.	0.19372345934748836	-0.06571479540652418	0.
0.02043434680922152	0.	0.19388572414983601	-0.06547236165665454	0.
0.020390912128299365	0.	0.19459347488348006	-0.06558189565308675	0.
0.02052121617106582	0.	0.19476091834973244	-0.06559870185061595	0.
0.02043768793852322	0.	0.19528914206801312	-0.0656640876438412	0.
0.02044437019712663	0.	0.19545313309166235	-0.06556657170080266	0.
0.0205913798864016	0.	0.19561194545140687	-0.06525539518025163	0.
0.020604744403608422	0.	0.19614016916968754	-0.06478021561828905	0.
0.02061476779151353	0.	0.1963196961850509	-0.06499030381353196	0.
0.020711660541262947	0.	0.1964871396513033	-0.06614153646037821	0.
0.02065486134313398	0.	0.1970188158121871	-0.06883405584409939	0.
0.020761777480788505	0.	0.19735025030208872	-0.06892666592234203	0.
0.020828600066822585	0.	0.19787502157776626	-0.06848676993133981	0.
0.020758436351486803	0.	0.19805282237182806	-0.0685309286029665	0.
0.02078850651520214	0.	0.19821853961677885	-0.06926936122156221	0.
0.020828600066822585	0.	0.19891593302261348	-0.06875395711250039	0.
0.020898763782158367	0.	0.1990816502675643	-0.06912872804751136	0.
0.02107584363514868	0.	0.19959433799413084	-0.06924138692827189	0.
0.02099231540260608	0.	0.19977904367339894	-0.06917320831480182	0.
0.02099899766120949	0.	0.19995339202485757	-0.06921192375604943	0.
0.021146007350484466	0.	0.20046090108751943	-0.06840442840039986	0.
0.02106582024724357	0.	0.2006387018815812	-0.06763145708351806	0.
0.021079184764450386	0.	0.20080787156913515	-0.06765614130491694	0.
0.021316404944871366	0.	0.20130502330398756	-0.06787197224764874	0.
0.021239558970932177	0.	0.20167270844122215	-0.07101007443934655	0.
0.021343133979285	0.	0.20219057483169342	-0.06908353441568513	0.
0.02136318075509522	0.	0.20236837562575521	-0.06859752601950109	0.
0.021343133979285	0.	0.20253927153461074	-0.07023843133488542	0.
0.021450050116939526	0.	0.2032228551700328	-0.0702078548265113	0.
0.02140327430671567	0.	0.20340410840669776	-0.07006574845164523	0.
0.02163047109923154	0.	0.20389953392024857	-0.06944437769977553	0.
0.0215970598062145	0.	0.20407906093561196	-0.06933938307703617	0.
0.02153023722018042	0.	0.20426376661488002	-0.06912081834572084	0.
0.02180086869361844	0.	0.2047643707923356	-0.0695735542099851	0.
0.021787504176411628	0.	0.20494562402900052	-0.0691033920709266	0.
0.021657200133645173	0.	0.20513205592957018	-0.06929986614459113	0.
0.02187437353825593	0.	0.20563611254962885	-0.07018679432965846	0.
0.02179752756431674	0.	0.20598480925254617	-0.07064827123642739	0.
0.021994654193117275	0.	0.20648196098739857	-0.07158429447023926	0.
0.02200133645172068	0.	0.2066580355601588	-0.07137274949096512	0.
0.021964584029401938	0.	0.20684101501812532	-0.07075155998483963	0.
0.02209154694286669	0.	0.20752805109615052	-0.07025141148451543	0.
0.022114934847978617	0.	0.2077075781115139	-0.07078860604203567	0.
0.02221850985633144	0.	0.20821853961677886	-0.07198247415813777	0.
0.022205145339124623	0.	0.20838943552563435	-0.07198246024947184	0.
0.022241897761443367	0.	0.2085706887622993	-0.07295756030168611	0.
0.02228199131306382	0.	0.209086828931469	-0.07354594980113302	0.
0.022295355830270633	0.	0.20925427239772137	-0.07354595584351392	0.
0.02225860340795189	0.	0.20942689452787847	-0.07288423540096632	0.
0.02236886067490812	0.	0.20994476091834974	-0.07424315294138369	0.
0.02251252923488139	0.	0.21029173139996546	-0.07541546990518595	0.
0.0224356832609422	0.	0.21082340756084927	-0.07692507817516936	0.
0.022492482459071168	0.	0.21098567236319696	-0.0769201167955801	0.
0.022489141329769462	0.	0.2111548420507509	-0.07605403521344538	0.
0.02264951553625125	0.	0.21183324702226825	-0.07601586956990325	0.
0.022626127631139328	0.	0.21200586915242534	-0.07576133012594495	0.
0.022589375208820584	0.	0.2125479026411186	-0.07623326555520214	0.
0.022776478449716003	0.	0.21270844122216467	-0.07594173968450903	0.
0.022799866354827933	0.	0.21287761090971863	-0.07763550586100759	0.
0.022682926829268292	0.	0.21341273951320558	-0.07702384130601644	0.
0.022839959906448378	0.	0.2135784567581564	-0.07717734201734401	0.
0.022933511526896093	0.	0.21374762644571035	-0.07727871506853348	0.
0.02278316070831941	0.	0.2142844812704989	-0.07836147333575669	0.
0.023060474440360842	0.	0.2146021059899879	-0.07805171091710063	0.
0.0229435349148012	0.	0.2151355083721733	-0.07735906654629278	0.
0.023000334112930173	0.	0.21530122561712411	-0.07762366898081907	0.
0.023107250250584698	0.	0.2154686690833765	-0.07708091113040758	0.
0.023047109923154025	0.	0.2161729673744174	-0.07776386094411131	0.
0.023180755095222185	0.	0.21633350595546347	-0.07755123122549812	0.
0.023170731707317073	0.	0.216858277231141	-0.0796215888264825	0.
0.023147343802205143	0.	0.21702744691869497	-0.07968214578720906	0.
0.02328433010357501	0.	0.2171914379423442	-0.07975113715489812	0.
0.023250918810557967	0.	0.21772138788192646	-0.07892539003323025	0.
0.02323421316404945	0.	0.21789401001208356	-0.07923341178439487	0.
0.023414634146341463	0.	0.2180562748144312	-0.07913337888680692	0.
0.023407951887738056	0.	0.2185844985327119	-0.080473954342547	0.
0.023451386568660207	0.	0.21892801657172448	-0.08060585873571358	0.
0.023501503508185768	0.	0.21945278784740202	-0.08140343583900843	0.
0.023498162378884066	0.	0.21962886242016227	-0.08203771672827773	0.
0.023591713999331774	0.	0.21979112722250993	-0.08203146813054484	0.
0.02367190110257267	0.	0.22048679440704297	-0.08172189580336778	0.
0.02371533578349482	0.	0.22065941653720006	-0.08172189547146921	0.
0.023818910791847645	0.	0.22117555670636974	-0.08318989214640052	0.
0.02367190110257267	0.	0.2213568099430347	-0.08332824732314742	0.
0.023641830938857335	0.	0.22152597963058865	-0.0836466956361493	0.
0.02392582692950217	0.	0.22203003625064732	-0.08394470911249392	0.
0.023875709989976613	0.	0.22221474192991542	-0.0839447087683112	0.
0.023879051119278318	0.	0.22238736406007248	-0.08394178771125145	0.
0.02404276645506181	0.	0.22288796823752804	-0.08399351122399884	0.
0.02401937854994988	0.	0.2232470222682548	-0.08397478277107791	0.
0.02410958904109589	0.	0.22375798377351977	-0.08414810832382831	0.
0.024153023722018042	0.	0.22394096323148627	-0.08414809243944232	0.
0.024096224523889074	0.	0.22412049024684963	-0.08414810927352871	0.
0.024249916471767458	0.	0.22480062143966856	-0.08560412126691329	0.
0.024136318075509523	0.	0.22498014845503192	-0.08559876293384093	0.
0.024333444704310054	0.	0.2254738477472812	-0.08568465591177324	0.
0.024366855997327096	0.	0.2256568272052477	-0.08514087667855631	0.
0.024269963247577683	0.	0.2258415328845158	-0.08517369411862437	0.
0.02457066488473104	0.	0.22634558950457448	-0.08697452456325992	0.
0.024463748747076512	0.	0.22652511651993787	-0.08697451401685306	0.
0.024366855997327096	0.	0.2267046435353012	-0.08718577496708377	0.
0.024617440694954897	0.	0.2272052477127568	-0.08731293498154016	0.
0.024624122953558304	0.	0.22756775418608666	-0.08767785699310748	0.
0.024744403608419646	0.	0.22806490592093906	-0.08737241059159115	0.
0.024751085867023053	0.	0.22823407560849301	-0.08737240691724006	0.
0.024737721349816236	0.	0.22841360262385635	-0.08737537010045503	0.
0.0249582358837287	0.	0.22910236492318314	-0.0875546257754209	0.
0.024854660875375877	0.	0.2292887968237528	-0.0872834863316598	0.
0.025038422986969594	0.	0.2298032107716209	-0.08750191940250271	0.
0.024988306047444037	0.	0.2299706542378733	-0.08750193608241917	0.
0.024964918142332107	0.	0.23014845503193507	-0.08750192705529332	0.
0.025035081857667892	0.	0.23065941653720007	-0.08814969850964964	0.
0.025011693952555966	0.	0.23082858622475402	-0.08814969425167539	0.
0.025081857667891748	0.	0.2310063870188158	-0.08815771581149832	0.
0.02513531573671901	0.	0.2315277058518902	-0.08849193796009773	0.
0.02517540928833946	0.	0.23186949766960124	-0.0887851382740109	0.
0.025152021383227533	0.	0.23239081650267565	-0.0889110981037437	0.
0.025312395589709324	0.	0.23255480752632487	-0.08908486850246466	0.
0.025342465753424658	0.	0.2327308820990851	-0.0892905602483523	0.
0.025405947210157032	0.	0.23341619195580873	-0.09046113453201682	0.
0.025432676244570664	0.	0.2335836354220611	-0.09046115384508231	0.
0.025362512529234882	0.	0.23411876402554807	-0.09114952796528691	0.
0.025536251252923487	0.	0.2342827550491973	-0.09114953465507827	0.
0.025522886735716673	0.	0.23445882962195752	-0.09094391825410897	0.
0.025492816572001337	0.	0.23499568444674607	-0.091882134234713	0.
0.0256298028733712	0.	0.23515622302779216	-0.09188112981488727	0.
0.025659873037086535	0.	0.23532194027274295	-0.09058075303920268	0.
0.025599732709655865	0.	0.23585189021232522	-0.09190875051315107	0.
0.025860340795188775	0.	0.23618332470222683	-0.09176883508224926	0.
0.025723354493818913	0.	0.23672190574831695	-0.09173757493662449	0.
0.025793518209154695	0.	0.236882444329363	-0.09174555561469806	0.
0.02592382225192115	0.	0.2370429829104091	-0.0918911260084267	0.
0.02590711660541263	0.	0.23721560504056619	-0.09206690841877775	0.
0.02592382225192115	0.	0.23774728120145003	-0.0933959735139404	0.
0.026070831941196124	0.	0.23791472466770242	-0.0938657709998634	0.
0.02602405613097227	0.	0.23809079924046261	-0.09385877875848757	0.
0.025980621450050118	0.	0.23860866563093389	-0.09491290826592924	0.
0.026084196458402938	0.	0.2387657517693768	-0.09564728389332312	0.
0.026040761777480787	0.	0.23947350250302088	-0.0956631008757148	0.
0.026137654527230204	0.	0.23964094596927327	-0.0956443335066567	0.
0.02626795856999666	0.	0.2398118418781288	-0.09555716867632968	0.
0.026351486802539258	0.	0.24050750906266183	-0.09560891069593996	0.
0.02647844971600401	0.	0.24066977386500948	-0.09664644353329424	0.
0.026291346475108588	0.	0.24121008113240117	-0.09540572490000791	0.
0.026381556966254594	0.	0.24137579837735199	-0.09540580382833547	0.
0.026525225526227866	0.	0.2415397894010012	-0.0977916653507442	0.
0.02642165051787504	0.	0.24207146556188502	-0.09789497628634558	0.
0.02642833277647845	0.	0.24223545658553428	-0.09785985909993376	0.
0.026612094888072167	0.	0.2423977213878819	-0.09773992198143103	0.
0.026541931172736385	0.	0.24293630243397202	-0.09808017153167192	0.
0.02658870698296024	0.	0.24310719834282754	-0.09808017691736484	0.
0.026638823922485802	0.	0.2437907819782496	-0.09832369178389765	0.
0.026632141663882395	0.	0.24395995166580356	-0.09832461130877806	0.
0.026745740060140327	0.	0.2441170378042465	-0.09934590681190403	0.
0.02677246909455396	0.	0.24482478853789055	-0.09847213424129303	0.
0.026912796525225526	0.	0.2449939582254445	-0.09847221583561225	0.
0.026962913464751086	0.	0.2455221819437252	-0.09953398336785443	0.
0.026912796525225526	0.	0.24569653029518385	-0.09918898302915262	0.
0.02703975943869028	0.	0.2458587950975315	-0.09916521122499869	0.
0.027073170731707317	0.	0.24637838770930434	-0.09962953972989289	0.
0.02699298362846642	0.	0.24656136716727084	-0.10141660185904214	0.
0.027043100567991984	0.	0.2467288106335232	-0.10139686540478987	0.
0.027246909455395926	0.	0.2472380459174866	-0.10144761531544744	0.
0.027210157033077182	0.	0.24741757293285	-0.10245976946676305	0.
0.027390578015369194	0.	0.24809597790436733	-0.10135636446170382	0.
0.027293685265619778	0.	0.2482806835836354	-0.10062912649701303	0.
0.02726361510190444	0.	0.24845848437769721	-0.10169638475491202	0.
0.02746408286000668	0.	0.2491403417918177	-0.10327254676570684	0.
0.02735048446374875	0.	0.2493129639219748	-0.1012947950288474	0.
0.02758770464416973	0.	0.2498101156568272	-0.10196959203660952	0.
0.027514199799532242	0.	0.24999309511479373	-0.10108833305091332	0.
0.02751085867023054	0.	0.2501760745727602	-0.10126551774405418	0.
0.02769796191112596	0.	0.25068876229932674	-0.10123873892755207	0.
0.027781490143668562	0.	0.25086656309338856	-0.10123873914747189	0.
0.027651186100902104	0.	0.25104609010875195	-0.10380833518827445	0.
0.027895088539926494	0.	0.2515449680649059	-0.1007062110424277	0.
0.027935182091546943	0.	0.25172622130157085	-0.1007071716927252	0.
0.027988640160374206	0.	0.25240635249438975	-0.10088763011475714	0.
0.027998663548279318	0.	0.2525841532884516	-0.10130745488901498	0.
0.027895088539926494	0.	0.25276540652511653	-0.10142754794251936	0.
0.028072168392916805	0.	0.25344553771793543	-0.10186451132465064	0.
0.02809221516872703	0.	0.2536267909546004	-0.1018645121880244	0.
0.02824256598730371	0.	0.25413947868116693	-0.101568178531463	0.
0.028212495823588375	0.	0.2543103745900224	-0.10287326265033674	0.
0.02816906114266622	0.	0.25448817538408425	-0.10269086285543748	0.
0.028366187771466756	0.	0.25498877956153976	-0.1024770836665216	0.
0.02835950551286335	0.	0.2551614016916969	-0.10418347606047555	0.
0.02834279986635483	0.	0.2553461073709649	-0.10420314967260576	0.
0.028392916805880387	0.	0.2558656999827378	-0.1055202380636555	0.
0.028416304710992317	0.	0.2560365958915933	-0.10621025581373751	0.
0.02858670230537922	0.	0.25673226307612634	-0.10609123081697605	0.
0.02864016037420648	0.	0.2569031589849819	-0.10644770953815173	0.
0.028603407951887736	0.	0.25708268600034523	-0.10620837147883025	0.
0.0287403942532576	0.	0.2577576385292595	-0.10692639388876887	0.
0.028717006348145675	0.	0.25793026065941654	-0.10690303763024742	0.
0.028656866020715002	0.	0.25846021059899876	-0.10766846499946028	0.
0.028914132976946207	0.	0.2586259278439496	-0.10766766134694063	0.
0.028860674908118944	0.	0.2588020024167098	-0.10732331476364787	0.
0.028850651520213835	0.	0.2593302261349905	-0.10780912931503873	0.
0.029007684597393918	0.	0.25948903849473504	-0.10780912552798405	0.
0.028950885399264954	0.	0.25965993440359053	-0.10773417851294347	0.
0.0289107918476445	0.	0.26017780079406183	-0.10745325241451384	0.
0.029061142666221184	0.	0.26034006559640943	-0.10745324773346346	0.
0.02897761443367858	0.	0.26105299499395823	-0.10933054045346749	0.
0.029204811226194453	0.	0.2612135335750043	-0.10933242674216294	0.
0.029284998329435347	0.	0.2613809770412567	-0.1080103472166187	0.
0.029194787838289344	0.	0.26209218021750386	-0.11020347377630259	0.
0.029298362846642168	0.	0.2622578974624547	-0.11026985118374923	0.
0.02922485800200468	0.	0.2627878474020369	-0.10914130707832946	0.
0.029308386234547276	0.	0.262948385983083	-0.1078898139629169	0.
0.029468760441029068	0.	0.2631089245641291	-0.10791518982311643	0.
0.029358503174072837	0.	0.2636440531676161	-0.10867618334504558	0.
0.029432008018710324	0.	0.26381494907647157	-0.10867619722413871	0.
0.029562312061476782	0.	0.2639806663214224	-0.10867619635719442	0.
0.029475442699632474	0.	0.2645140687036078	-0.10993710304534109	0.
0.02950551286334781	0.	0.2646815121698602	-0.10874605092085957	0.
0.029622452388907452	0.	0.26537027446918693	-0.11014226757251358	0.
0.02961242900100234	0.	0.265542896599344	-0.11164039599564664	0.
0.029712662880053458	0.	0.26570343518039014	-0.11108082850828385	0.
0.02975609756097561	0.	0.26640082858622477	-0.11271223931516262	0.
0.02981623788840628	0.	0.266564819609874	-0.11331171834456014	0.
0.029876378215836955	0.	0.2670947695494562	-0.11252249300445773	0.
0.029826261276311397	0.	0.26727774900742274	-0.1125343279835964	0.
0.029929836284664217	0.	0.2674451924736751	-0.11136555177078966	0.
0.03007684597393919	0.	0.26795442775763856	-0.11253548728917069	0.
0.029946541931172736	0.	0.26813568099430346	-0.11253550020059272	0.
0.029976612094888073	0.	0.2683031244605558	-0.11260603689667982	0.
0.030217173404610758	0.	0.2688089073019161	-0.1133547639281721	0.
0.0303341129301704	0.	0.2696771966166063	-0.1140078929498907	0.
0.03022719679251587	0.	0.2698567236319696	-0.11400789125955792	0.
0.030247243568326095	0.	0.27002934576212667	-0.11409376768422884	0.
0.030390912128299363	0.	0.27071983428275503	-0.11456365064748472	0.
0.030360841964584027	0.	0.2708959088555153	-0.11454742400611305	0.
0.03055462746408286	0.	0.2713896081477645	-0.11326452907254475	0.
0.030547945205479453	0.	0.2715708613844295	-0.11326699798739975	0.
0.030474440360841966	0.	0.2717521146210944	-0.11326699556758069	0.
0.030651520213832276	0.	0.27225617124115314	-0.11662149865370071	0.
0.030681590377547613	0.	0.2724408769204212	-0.11664640175995299	0.
0.030591379886401603	0.	0.27262730882099084	-0.11724086684977625	0.
0.030828600066822587	0.	0.27312273433454165	-0.11770805196019322	0.
0.030928833945873705	0.	0.273982392542724	-0.11784339054203298	0.
0.030942198463080522	0.	0.27416191955808733	-0.11784339107570725	0.
0.030858670230537923	0.	0.2743466252373554	-0.11797682413237683	0.
0.031075843635148682	0.	0.27502503020887276	-0.11970270396422336	0.
0.03097226862679586	0.	0.2752062834455377	-0.12065366565207784	0.
0.031186100902104913	0.	0.2757172449508027	-0.11680009589255128	0.
0.03121951219512195	0.	0.2758915933022614	-0.11680009607067368	0.
0.03114934847978617	0.	0.2760711203176247	-0.11685019545522674	0.
0.031343133979285	0.	0.27656654583117557	-0.11684770747911688	0.
0.03130638155696626	0.	0.2767357155187295	-0.11684770133812594	0.
0.031262946876044105	0.	0.27691524253409283	-0.11703862945571195	0.
0.03147009689274975	0.	0.27743828758846883	-0.1169298421790303	0.
0.03147677915135316	0.	0.2776143621612291	-0.11771126860622114	0.
0.0314300033411293	0.	0.27779734161919556	-0.11755385060214173	0.
0.03153691947878383	0.	0.27831175556706367	-0.11907266003546446	0.
0.03160040093551621	0.	0.2784774728120145	-0.11897037045596648	0.
0.03158703641830939	0.	0.2786500949421716	-0.1189748299250294	0.
0.03162044771132643	0.	0.2791679613326428	-0.12155614055141811	0.
0.03175409288339459	0.	0.2793336785775936	-0.1215561328163944	0.
0.03174741062479118	0.	0.27951147937165544	-0.12155476505885286	0.
0.03182425659873037	0.	0.2801967892283791	-0.12142352157029836	0.
0.03183427998663548	0.	0.28036941135853616	-0.12134618822483356	0.
0.03179752756431674	0.	0.2805506645952011	-0.12134618822483356	0.
0.03197794854660875	0.	0.2810668047643708	-0.12133482876957356	0.
0.031997995322418975	0.	0.2812411531158295	-0.12067852964270724	0.
0.03207150016705646	0.	0.2819195580873468	-0.12200310064634096	0.
0.032178416304710994	0.	0.28208354911099603	-0.12151577228823175	0.
0.03214834614099566	0.	0.28225789746245467	-0.12152724744210842	0.
0.03212495823588373	0.	0.28279302606594164	-0.12153727598078803	0.
0.032155028399599064	0.	0.2829673744174003	-0.12088158994649803	0.
0.03220514533912462	0.	0.28314690143276366	-0.12091766619157744	0.
0.03225860340795189	0.	0.2836561367167271	-0.12131201859869305	0.
0.032439024390243903	0.	0.28381494907647165	-0.12131114341735273	0.
0.032422318743735384	0.	0.2839892974279302	-0.12121336504586179	0.
0.03230872034747745	0.	0.2845382358018298	-0.12098305015940583	0.
0.03247243568326094	0.	0.284702226825479	-0.12118667842347733	0.
0.032439024390243903	0.	0.28487312273433457	-0.12205192214265842	0.
0.03247243568326094	0.	0.2853892629035042	-0.12189072618752105	0.
0.03261276311393251	0.	0.2855515277058519	-0.12202180940845961	0.
0.032549281657200134	0.	0.28626445710340065	-0.12193847041739	0.
0.032682926829268294	0.	0.2864267219057483	-0.12122300661756284	0.
0.032682926829268294	0.	0.28659416537200066	-0.12120760958429708	0.
0.03271633812228533	0.	0.28711721042637667	-0.12132435073811162	0.
0.03281323087203475	0.	0.2872760227861212	-0.12106436144009032	0.
0.03287003007016372	0.	0.28743828758846884	-0.12666950105760663	0.
0.032793184096224524	0.	0.28798377351976523	-0.12666495336380698	0.
0.03286668894086201	0.	0.2881512169860176	-0.12655190256100948	0.
0.032996992983628466	0.	0.28831866045227	-0.1267172624114868	0.
0.032943534914801204	0.	0.2888503366131538	-0.12708315693264935	0.
0.03299365185432677	0.	0.2890160538581046	-0.12708315022378552	0.
0.03313397928499833	0.	0.2891800448817538	-0.12704998216019692	0.
0.033023722018042094	0.	0.2897168997065424	-0.12748909149503668	0.
0.03310390912128299	0.	0.28988779561539785	-0.12748834794904845	0.
0.033147343802205145	0.	0.2905731054721215	-0.12776625370599845	0.
0.033187437353825594	0.	0.2907422751596755	-0.1277738596907694	0.
0.03338790511192783	0.	0.29090453996202315	-0.12778791175927431	0.
0.03326094219846308	0.	0.29144829967201796	-0.12801208403136263	0.
0.03321416638823922	0.	0.291620921802175	-0.12808399753992578	0.
0.03334112930170398	0.	0.2917814603832211	-0.1282955247218341	0.
0.033461409956565324	0.	0.29229414810978765	-0.1296074217724463	0.
0.033414634146341465	0.	0.2924667702399447	-0.13028956762517915	0.
0.03350484463748747	0.	0.29262903504229243	-0.13084823099470402	0.
0.03365185432676245	0.	0.2931520800966684	-0.1302450369020649	0.
0.033531573671901106	0.	0.2933350595546349	-0.13024577789362543	0.
0.033581690611426664	0.	0.29350077679958575	-0.13035001666238816	0.
0.033762111593718676	0.	0.2940203694113585	-0.13147310131662973	0.
0.033658536585365856	0.	0.29420680131192817	-0.13110269250015055	0.
0.03390912128299365	0.	0.2948852062834455	-0.13243308598619474	0.
0.03381556966254594	0.	0.295068185741412	-0.13252583452700928	0.
0.03380554627464083	0.	0.2952390816502676	-0.13256585456170072	0.
0.0340360841964584	0.	0.2957414120490247	-0.13291653783939072	0.
0.03399933177413966	0.	0.29592093906438804	-0.13291654240155124	0.
0.03400267290344137	0.	0.2960935611945451	-0.13372394996056075	0.
0.034173070497828265	0.	0.29660452269981014	-0.134233338084071	0.
0.03412629468760441	0.	0.29678922837907823	-0.13423334782406104	0.
0.034039425325760105	0.	0.29696530295183843	-0.13450649214559837	0.
0.03425993985967257	0.	0.29746418090799237	-0.1335747630285834	0.
0.034253257601069155	0.	0.29764370792335576	-0.13357476482618777	0.
0.034196458402940194	0.	0.297819782496116	-0.1335792450210423	0.
0.034440360841964585	0.	0.2983152080096669	-0.13383492528051305	0.
0.03443701971266288	0.	0.29849818746763335	-0.13426147545235603	0.
0.03449047778149014	0.	0.29918694976696014	-0.1336622733416877	0.
0.034567323755429334	0.	0.2993647505610219	-0.13366227513538304	0.
0.03451720681590377	0.	0.2995460037976868	-0.13399199346095586	0.
0.03475776812562646	0.	0.30005523908165027	-0.1339022341641517	0.
0.03473438022051454	0.	0.30023476609701366	-0.1337461231557935	0.
0.03459405278984297	0.	0.30041774555498013	-0.13394330760638992	0.
0.034817908453057135	0.	0.3009148972898325	-0.13540967026768141	0.
0.03485466087537587	0.	0.3010875194199896	-0.13538653477657359	0.
0.03479452054794521	0.	0.3012687726566546	-0.13608679686772276	0.
0.03497160040093551	0.	0.301778007940618	-0.13609476938794807	0.
0.03496491814233211	0.	0.30195408251337824	-0.13609477399425954	0.
0.03490811894420314	0.	0.3021370619713447	-0.13711130175576214	0.
0.035095222185098564	0.	0.30264457103400655	-0.13812906673798153	0.
0.03507183427998664	0.	0.3028154669428621	-0.13800439854952767	0.
0.035118610090210486	0.	0.3035007767995857	-0.13807156677582164	0.
0.035148680253925826	0.	0.30366994648713963	-0.13807156909401144	0.
0.03517540928833946	0.	0.30384774728120145	-0.1383576540542853	0.
0.03531907784831273	0.	0.304372518556879	-0.1388168834913785	0.
0.035362512529234884	0.	0.3045399620231313	-0.13881687053169045	0.
0.03536585365853659	0.	0.30471431037459	-0.13888565582823106	0.
0.03536585365853659	0.	0.30524598653547386	-0.1394641911215395	0.
0.035479452054794525	0.	0.3054134300017262	-0.13930499891956014	0.
0.03545606414968259	0.	0.30558777835318485	-0.13964753744697952	0.
0.0355395923822252	0.	0.306102192301053	-0.13976967388216474	0.
0.03570330771800869	0.	0.3062627308820991	-0.1396398058726067	0.
0.0356331440026729	0.	0.30643535301225616	-0.1398018319582021	0.
0.035566321416638826	0.	0.3069687553944415	-0.14127423299802472	0.
0.03572335449381891	0.	0.30713447263939236	-0.14127619057767427	0.
0.03568994320080187	0.	0.3078370447091317	-0.14231748879879622	0.
0.03585031740728366	0.	0.30799758329017785	-0.14232205227178682	0.
0.03586702305379218	0.	0.30816502675643015	-0.1422894231257722	0.
0.0358002004677581	0.	0.3086949766960124	-0.1441853995839899	0.
0.03594721015703308	0.	0.3088555152770585	-0.1441853970695364	0.
0.03600066822586034	0.	0.30901950630070774	-0.14413532248001373	0.
0.035923822251921145	0.	0.3095563611254963	-0.14505996386850936	0.
0.03601403274306716	0.	0.3097220783704471	-0.1450142963942281	0.
0.03619445372535917	0.	0.30989124805800106	-0.14523848890301183	0.
0.03604410290678249	0.	0.3104298291040911	-0.14613172534241337	0.
0.03612763113932509	0.	0.31059899879164504	-0.14613172492525595	0.
0.03627798195790177	0.	0.3107629898152943	-0.14613172134195465	0.
0.03624791179418643	0.	0.31128948731227346	-0.1470070364078389	0.
0.03623454727697962	0.	0.31145520455722425	-0.14691495716946987	0.
0.03627129969929836	0.	0.31215432418436045	-0.14707017456724217	0.
0.036341463414634144	0.	0.31232522009321595	-0.14707017728793437	0.
0.0365552956899432	0.	0.3124874848955636	-0.14707017988221419	0.
0.036468426328098894	0.	0.31301570861384426	-0.14860453883482747	0.
0.03650183762111594	0.	0.3131866045226998	-0.14860454853605082	0.
0.03662880053458069	0.	0.31334886932504746	-0.14863949874633245	0.
0.03659873037086535	0.	0.3138805454859313	-0.14895265484430614	0.
0.036582024724356836	0.	0.31405316761608837	-0.14895027277111295	0.
0.03667891747410625	0.	0.314215432418436	-0.14906181216644257	0.
0.03684931506849315	0.	0.31472294148109786	-0.14937870669255063	0.
0.0367290344136318	0.	0.3149059209390644	-0.14937868788926367	0.
0.036805880387570995	0.	0.31507509062661837	-0.149154432389055	0.
0.03700968927497494	0.	0.31560158812359745	-0.14945278847484622	0.
0.036899432008018714	0.	0.3157845675815639	-0.149452779640242	0.
0.037103240895422655	0.	0.3164595201104781	-0.1493645167055416	0.
0.037056465085198796	0.	0.3166390471258415	-0.1506882312302366	0.
0.037073170731707315	0.	0.31680821681339544	-0.15066345806958545	0.
0.03727363848980955	0.	0.3173174520973589	-0.14973773832686557	0.
0.037183427998663546	0.	0.3175004315553254	-0.1497377503560442	0.
0.03717674574006014	0.	0.31767650612808557	-0.14985297711401993	0.
0.03739057801536919	0.	0.3181788365268427	-0.15046086511137532	0.
0.037387236886067494	0.	0.3183566373209045	-0.15046086550497237	0.
0.03733711994654193	0.	0.3185361643362679	-0.15046085372433746	0.
0.03754761109254928	0.	0.3190419471776281	-0.15215686211113366	0.
0.037484129635816904	0.	0.31922492663559465	-0.15215685886035127	0.
0.03740060140327431	0.	0.3194027274296565	-0.15189877945656355	0.
0.037641162712996994	0.	0.31989124805800107	-0.15233694876062728	0.
0.03767791513531574	0.	0.32006904885206283	-0.15236667438497636	0.
0.0378182425659873	0.	0.32076816847919903	-0.15045873138438945	0.
0.03783160708319412	0.	0.320949421715864	-0.15045872704533292	0.
0.03770798529903108	0.	0.3211341273951321	-0.15149346338567327	0.
0.03795188773805546	0.	0.321633005351286	-0.15168408026829377	0.
0.037898429669228205	0.	0.32180735370274466	-0.15168408230627123	0.
0.037844971600400935	0.	0.3219886069394096	-0.1530163469322949	0.
0.038042098229201474	0.	0.3224943897807699	-0.1529207522274288	0.
0.038065486134313396	0.	0.3226704643535301	-0.15292075625850585	0.
0.03805212161710658	0.	0.3228534438114966	-0.15292074959692897	0.
0.03820581356498497	0.	0.32353012256171243	-0.154121613584888	0.
0.03819244904777815	0.	0.32371310201967896	-0.1541216089487577	0.
0.03816572001336452	0.	0.32389435525634386	-0.1541216173811878	0.
0.03827263615101904	0.	0.3244018643190057	-0.15475564942483433	0.
0.03827263615101904	0.	0.3247557396858277	-0.15460502813839136	0.
0.03855997327096558	0.	0.3252459865354738	-0.1550680593563453	0.
0.03855329101236218	0.	0.3254203348869325	-0.15506805943482888	0.
0.03844971600400936	0.	0.3256050405662006	-0.15392410495913242	0.
0.03858336117607752	0.	0.3261211807353703	-0.15396051218259071	0.
0.03860674908118944	0.	0.3263007077507336	-0.1545442885269936	0.
0.03858002004677581	0.	0.3264854134300017	-0.15472800251725746	0.
0.03881389909789509	0.	0.32698256516485413	-0.1549455316988441	0.
0.03879385232208487	0.	0.32715518729501125	-0.15556633673033027	0.
0.03892081523554962	0.	0.32785085447954426	-0.15481887005479708	0.
0.03893752088205814	0.	0.3280234766097014	-0.15481886627801267	0.
0.03892081523554962	0.	0.3282030036250647	-0.1548220239959989	0.
0.03902439024390244	0.	0.3287070602451234	-0.1558593161684612	0.
0.03904777814901437	0.	0.32905575694804073	-0.15669532712212328	0.
0.039104577347143336	0.	0.3295822544450199	-0.15750804206529848	0.
0.03919478783828934	0.	0.3297514241325738	-0.157508042144111	0.
0.039224858002004676	0.	0.329927498705334	-0.15747267850791802	0.
0.03925158703641831	0.	0.33042810288278956	-0.1591186651438566	0.
0.039381891079184765	0.	0.3305903676851372	-0.1592199510989083	0.
0.03934513865686602	0.	0.3307664422578975	-0.1591311909739101	0.
0.03930504510524557	0.	0.33130502330398753	-0.1589671244900416	0.
0.039421984630805214	0.	0.3314741929915415	-0.15894947924209643	0.
0.03947210157033077	0.	0.33216640773347145	-0.16030795660181454	0.
0.03958569996658871	0.	0.3323303987571206	-0.16030796800044178	0.
0.03958569996658871	0.	0.33250302088727773	-0.15983266857907072	0.
0.03956899432008019	0.	0.33304160193336785	-0.15914286918836523	0.
0.03977948546608754	0.	0.3333730364232695	-0.15936360535444294	0.
0.039752756431673905	0.	0.33389953392024857	-0.16147541092324522	0.
0.03990644837955229	0.	0.33406007250129466	-0.16146953167230715	0.
0.03996992983628466	0.	0.3342292421888486	-0.1615062845483107	0.
0.03977280320748413	0.	0.3347781805627481	-0.1611878267648021	0.
0.03995322418977614	0.	0.3349387191437942	-0.16118782705715945	0.
0.04007684597393919	0.	0.3351027101674435	-0.1611938406290901	0.
0.03995990644837955	0.	0.33562402900051785	-0.1616709214730534	0.
0.04004343468092215	0.	0.335784567581564	-0.16168596120812365	0.
0.040083528232542597	0.	0.3364905920939064	-0.16167116214869212	0.
0.040100233879051116	0.	0.33666148800276197	-0.16173401107200278	0.
0.04023053792181757	0.	0.33682720524771276	-0.1613155012228593	0.
0.040200467758102244	0.	0.33735888140859654	-0.16287090666998577	0.
0.040367524223187436	0.	0.33768686345589505	-0.16289456344642952	0.
0.04034747744737721	0.	0.33822199205938197	-0.1637377057733889	0.
0.04034413631807551	0.	0.3383946141895391	-0.16373570832908804	0.
0.04045105245573004	0.	0.3385551527705852	-0.16280753970086925	0.
0.04054460407617775	0.	0.3390730191610564	-0.16296324124596318	0.
0.040507851653859	0.	0.3392473675125151	-0.16283409360638204	0.
0.040634814567323756	0.	0.33941135853616433	-0.1632758959238639	0.
0.04070831941196124	0.	0.3399464871396513	-0.1645799676969157	0.
0.04064817908453057	0.	0.34012601415501464	-0.16457996911972592	0.
0.04087537587704644	0.	0.3407992404626273	-0.1645686069316266	0.
0.040855329101236224	0.	0.34097358881408596	-0.16456860521081512	0.
0.04089876378215837	0.	0.34113930605903675	-0.16451133563712816	0.
0.04095556298028734	0.	0.3416554462282065	-0.16541071462816442	0.
0.04096892749749415	0.	0.34201104781633	-0.165429046659802	0.
0.04119612429001003	0.	0.34252200932159504	-0.1642205707407087	0.
0.04110257266956231	0.	0.34270326255825995	-0.16416499628520392	0.
0.041075843635148684	0.	0.34287761090971863	-0.16435611364033353	0.
0.04137988640160374	0.	0.3433902986362852	-0.16572119038762645	0.
0.04131974607417307	0.	0.34357327809425164	-0.16572119880285527	0.
0.04124624122953558	0.	0.34374762644571033	-0.1686019514763718	0.
0.04141997995322419	0.	0.3442430519592612	-0.16850898202773465	0.
0.041386568660207144	0.	0.3444243051959261	-0.16851097557492573	0.
0.04162044771132643	0.	0.34510961505264975	-0.16947616544029442	0.
0.041556966254594055	0.	0.34529432073191785	-0.16947835827418678	0.
0.04150350818576679	0.	0.34547384774728124	-0.16921669873167344	0.
0.04170397594386903	0.	0.34596582081822885	-0.17044015372597587	0.
0.0416805880387571	0.	0.34632487484895563	-0.17013753794933353	0.
0.041887738055462746	0.	0.34682720524771277	-0.1694650020077331	0.
0.041850985633144	0.	0.3470067322630761	-0.17037238877745742	0.
0.041760775141998	0.	0.3471897117210426	-0.1699417685285287	0.
0.0420180420982292	0.	0.34769376834110133	-0.17090637411892387	0.
0.04199799532241898	0.	0.34786811669256	-0.17087009351263377	0.
0.041927831607083195	0.	0.34805282237182805	-0.1708712517387547	0.
0.04222853324423655	0.	0.34856205765579146	-0.1732924725205204	0.
0.04214166388239225	0.	0.3487398584498533	-0.17238658268154058	0.
0.04224523889074507	0.	0.3494182634213706	-0.17377154201508613	0.
0.04227865018376212	0.	0.3495891593302261	-0.17377154087343144	0.
0.04229535583027063	0.	0.3497686863455895	-0.1734977182019574	0.
0.042455730036752425	0.	0.3502917313999655	-0.17494043330473044	0.
0.042442365519545604	0.	0.35064215432418433	-0.1750310390992298	0.
0.042572669562312065	0.	0.35115311582944936	-0.1753543599381934	0.
0.04256264617440695	0.	0.35131883307440015	-0.17535434895733093	0.
0.042565987303708655	0.	0.3514949076471604	-0.17568741805151908	0.
0.042576010691613764	0.	0.35201450025893316	-0.17348257771939127	0.
0.042682926829268296	0.	0.35217849128258244	-0.17348258251590182	0.
0.042716338122285334	0.	0.35235283963404107	-0.17348222559478998	0.
0.042786501837621116	0.	0.3528776109097186	-0.1741584372302733	0.
0.04287003007016371	0.	0.35304505437597095	-0.17431390198886984	0.
0.04293351152689609	0.	0.3537545313309166	-0.17593444131231956	0.
0.04309054460407618	0.	0.3539185223545659	-0.17621925575555436	0.
0.043057133311059134	0.	0.3540911444847229	-0.17622113054732952	0.
0.04301703975943869	0.	0.35461246331779733	-0.17374904149726217	0.
0.043180755095222186	0.	0.3549404453650958	-0.1745172468611291	0.
0.043110591379886404	0.	0.35548075263248746	-0.17515099703082943	0.
0.043267624457066486	0.	0.3556430174348351	-0.17515114334077497	0.
0.043377881724022724	0.	0.3558121871223891	-0.17430593616871348	0.
0.04323087203474775	0.	0.35634386328327294	-0.176640641272151	0.
0.043377881724022724	0.	0.35650612808562054	-0.17665626663794307	0.
0.043458068827263614	0.	0.35667184533057134	-0.1754931330692514	0.
0.04340461075843635	0.	0.35720697393405837	-0.1759021785319086	0.
0.04350150350818577	0.	0.3573709649577076	-0.17590216565589517	0.
0.043585031740728364	0.	0.3580562748144312	-0.17816861100605608	0.
0.04356832609421985	0.	0.3582271707232867	-0.17816861519316443	0.
0.04371199465419312	0.	0.3583963404108407	-0.17822171558469424	0.
0.04365853658536585	0.	0.35894355256343863	-0.1795147593565885	0.
0.04390243902439025	0.	0.35926808216813394	-0.17952075528878508	0.
0.04383895756765787	0.	0.3597928534438115	-0.17673455590300843	0.
0.043859004343468094	0.	0.359963749352667	-0.1770391382577455	0.
0.04405278984296693	0.	0.3601260141550147	-0.17580639557835331	0.
0.044029401937855	0.	0.3606576903158985	-0.1757466136821168	0.
0.04400601403274307	0.	0.36083203866735714	-0.17736935320238725	0.
0.04411293017039759	0.	0.3609960296910064	-0.17736934359513928	0.
0.04416972936852657	0.	0.36151562230277917	-0.1773525471499461	0.
0.04416304710992316	0.	0.361693423096841	-0.17716126955206074	0.
0.044340126962913465	0.	0.36238391161746936	-0.17586927297846602	0.
0.04429335115268961	0.	0.36255998619022956	-0.17585499804822863	0.
0.04431005679919813	0.	0.3627222509925772	-0.17585500651921354	0.
0.044503842298696965	0.	0.3632263076126359	-0.1776041463224581	0.
0.044420314066154355	0.	0.36358190920075956	-0.17760360996949287	0.
0.0445339124624123	0.	0.3641066804764371	-0.17883631815521445	0.
0.04451720681590378	0.	0.3642896599344036	-0.17883550559869132	0.
0.0445405947210157	0.	0.3644605558432591	-0.1791458308400395	0.
0.044834614099565656	0.	0.36495943379941304	-0.17941498252508092	0.
0.04473772134981624	0.	0.36514241325737956	-0.1794677557623252	0.
0.04474774473772135	0.	0.3653184878301398	-0.18159654375702963	0.
0.044948212495823585	0.	0.3658225444501985	-0.18160838251223127	0.
0.04488138990978951	0.	0.3660089763507682	-0.17963051156470955	0.
0.04505178750417641	0.	0.3668669083376489	-0.18238803417737737	0.
0.044968259271633816	0.	0.3670464353530123	-0.1824084736976848	0.
0.04503508185766789	0.	0.3672156050405662	-0.18304724907403602	0.
0.045255596391580354	0.	0.3679078197824961	-0.1827179069584137	0.
0.045232208486468424	0.	0.36807353702744694	-0.18204388811918457	0.
0.04542265285666555	0.	0.3685741412049025	-0.1821705865673273	0.
0.0453758770464417	0.	0.3687605731054721	-0.1821711058607168	0.
0.04555295689943201	0.	0.3694562402900052	-0.18200196425822063	0.
0.045459405278984295	0.	0.3696392197479717	-0.18252494857609278	0.
0.045466087537587706	0.	0.36981356809943033	-0.18252493037103965	0.
0.045726695623120615	0.	0.3703141722768859	-0.18278252510390183	0.
0.04557634480454394	0.	0.3706749525289142	-0.18366724140336807	0.
0.04581690611426662	0.	0.3711772829276713	-0.18447320580460483	0.
0.04580354159705981	0.	0.37135680994303466	-0.1844181261859718	0.
0.045760106916137654	0.	0.37153633695839805	-0.18397789336225037	0.
0.04601737387236886	0.	0.37221301570861387	-0.18556512017845833	0.
0.04596057467423989	0.	0.3723977213878819	-0.18496389834639015	0.
0.04617774807885065	0.	0.3729017780079406	-0.1867894324294026	0.
0.04614099565653191	0.	0.37307957880200243	-0.1867894327126957	0.
0.04633478115603074	0.	0.3737476264457103	-0.18725960965156868	0.
0.046348145673237556	0.	0.37392370101847056	-0.18705177511776017	0.
0.046224523889074505	0.	0.3741101329190402	-0.18826368312479538	0.
0.046445038422986966	0.	0.3746297255308131	-0.18943615895138205	0.
0.046374874707651184	0.	0.3749853271189366	-0.19034396094048844	0.
0.046572001336451715	0.	0.3754893837389953	-0.18817004274242008	0.
0.04658870698296024	0.	0.37566027964785087	-0.18950058605550837	0.
0.046618777146675575	0.	0.3758415328845158	-0.18937630801019228	0.
0.04674574006014033	0.	0.376528568962541	-0.19092555659657215	0.
0.046759104577347145	0.	0.3767063697566028	-0.19214923920163035	0.
0.046869361844303375	0.	0.37721560504056617	-0.19115907242233932	0.
0.046956231206147676	0.	0.3773847747281201	-0.18986829809454023	0.
0.047019712662880055	0.	0.3780925254617642	-0.19732290412542172	0.
0.04709321750751754	0.	0.37825824270671504	-0.19734734749226268	0.
0.04706314734380221	0.	0.3784325910581736	-0.19731990666188381	0.
0.047116605412629464	0.	0.37894355256343865	-0.1960177500984298	0.
0.04729034413631807	0.	0.37927843949594336	-0.19782826395405456	0.
0.04723020380888741	0.	0.3798204729846366	-0.19722045418499307	0.
0.04740060140327431	0.	0.37998446400828584	-0.19713231406950793	0.
0.04736384898095556	0.	0.3801536336958398	-0.1973257638843376	0.
0.047507517540928836	0.	0.380840669773865	-0.19677563434240003	0.
0.047530905446040765	0.	0.3810115656827205	-0.19805870192376712	0.
0.04743067156698964	0.	0.38155014672881066	-0.19741834944845818	0.
0.0476478449716004	0.	0.3817089590885552	-0.1974183582184785	0.
0.047644503842298694	0.	0.3824029000517866	-0.19865365561767354	0.
0.04777480788506515	0.	0.38256689107543584	-0.19851925709886523	0.
0.04783494821249582	0.	0.3827360607629898	-0.19854560551604297	0.
0.047778149014366854	0.	0.38328154669428616	-0.19856943827812792	0.
0.047981957901770796	0.	0.3836078025202831	-0.19859921762139054	0.
0.047918476445038424	0.	0.38412739513205596	-0.1992426114814775	0.
0.04797527564316739	0.	0.3842913861557052	-0.19888230901874665	0.
0.04809555629802874	0.	0.38445537717935435	-0.1990894883028156	0.
0.04811894420314066	0.	0.3851665803556016	-0.20018205087888505	0.
0.04829936518543268	0.	0.38532884515794924	-0.2001688088585157	0.
0.048242565987303705	0.	0.3858605213188331	-0.20353163075676806	0.
0.04826261276311393	0.	0.3860348696702917	-0.20353162994716037	0.
0.048412963581690616	0.	0.38672881063352316	-0.2033647381905396	0.
0.048382893417975276	0.	0.3869014327636803	-0.20339725440539633	0.
0.048556632141663884	0.	0.3870602451234248	-0.20339482155065886	0.
0.04856665552956899	0.	0.38757983773519766	-0.2065008688478439	0.
0.04861677246909456	0.	0.38792508199551184	-0.20460098815839994	0.
0.04871700634814567	0.	0.38844985327118936	-0.20459499604245163	0.
0.048656866020715	0.	0.3886311065078543	-0.2045949936928493	0.
0.048730370865352486	0.	0.3887968237528051	-0.20476898410674735	0.
0.04887069829602406	0.	0.3894821336095287	-0.2043054908839428	0.
0.0489007684597394	0.	0.3896513032970827	-0.2051298523741428	0.
0.04912796525225526	0.	0.39016226480234767	-0.20476732475269532	0.
0.04900434346809221	0.	0.3903452442603142	-0.20506089686591814	0.
0.04925492816572001	0.	0.3910253754531331	-0.206734743416387	0.
0.04921483461409957	0.	0.3912100811324012	-0.20678611045834774	0.
0.049188105579685934	0.	0.391387881926463	-0.2067765259417313	0.
0.04936518543267625	0.	0.3918936647678232	-0.20740375384888077	0.
0.04936852656197795	0.	0.3922509925772484	-0.20794231033429514	0.
0.04955897093217508	0.	0.3927446918694977	-0.2082587807835886	0.
0.049548947544269965	0.	0.3929293975487657	-0.2082587681196529	0.
0.049502171734046106	0.	0.39311237700673224	-0.2072232067135824	0.
0.04976277981957902	0.	0.39379423442085276	-0.2071089811828446	0.
0.04967256932843301	0.	0.39397721387881923	-0.20764825262709058	0.
0.04985299031072503	0.	0.39447436561367166	-0.20871466880010786	0.
0.04989976612094888	0.	0.3946504401864319	-0.2104009819188308	0.
0.05006014032743067	0.	0.39533057137925076	-0.2015958484679947	0.
0.050036752422318746	0.	0.395506645952011	-0.2014867781560843	0.
0.050046775810223855	0.	0.39568962540997754	-0.20192729266855325	0.
0.05021383227530905	0.	0.39620231313654414	-0.20175287091503505	0.
0.05017373872368861	0.	0.39656481960987394	-0.20357298451486322	0.
0.0503407951887738	0.	0.3970740548938374	-0.20455043365113149	0.
0.05039759438690277	0.	0.3972449508026929	-0.2035773118613518	0.
0.05036752422318744	0.	0.3974227515967547	-0.20357731839036722	0.
0.0505011693952556	0.	0.3980994303469705	-0.20576996629328587	0.
0.05056130972268627	0.	0.39827723114103225	-0.2058303436971184	0.
0.05063815569662546	0.	0.39880200241670977	-0.20673822722138707	0.
0.05075175409288339	0.	0.3989694458829622	-0.20732913387406846	0.
0.05082191780821917	0.	0.3996616606248921	-0.2063506376534423	0.
0.05084530571333111	0.	0.39982910409114447	-0.20624064819807325	0.
0.05086535248914133	0.	0.4000051786639047	-0.20633735020051433	0.
0.050841964584029405	0.	0.4005264974969791	-0.20710207025787009	0.
0.05098563314400267	0.	0.4008596582081823	-0.20732948938358722	0.
0.05097226862679586	0.	0.4013861557051614	-0.20761890254817614	0.
0.05118610090210492	0.	0.4015501467288106	-0.2074406819486103	0.
0.05121951219512195	0.	0.4017262213015708	-0.20744067396684826	0.
0.05126628800534581	0.	0.4024253409287071	-0.21114200300253558	0.
0.05139325091881056	0.	0.40259451061626095	-0.21146053174652404	0.
0.051282993651854326	0.	0.4031192818919385	-0.21140895850508998	0.
0.051440026729034416	0.	0.4032798204729846	-0.21235371541344086	0.
0.051416638823922486	0.	0.4039892974279302	-0.21189410371432132	0.
0.05157033077180087	0.	0.4041515622302779	-0.21272999778137675	0.
0.05161376545272302	0.	0.4043190056965303	-0.21275425452371308	0.
0.05156698964249917	0.	0.4048489556361125	-0.2116633551609231	0.
0.05175409288339459	0.	0.4051821163473157	-0.2146453022544176	0.
0.05166388239224858	0.	0.4057155187295011	-0.214770622446989	0.
0.05176077514199799	0.	0.4058777835318488	-0.21464226982976525	0.
0.051921149348479786	0.	0.40603314344899016	-0.21594889973046202	0.
0.051944537253591716	0.	0.40673744174003107	-0.21569811245996295	0.
0.05209822920147009	0.	0.40690488520628343	-0.21632597083685431	0.
0.05205813564984965	0.	0.4074469186949767	-0.21675910099315546	0.
0.05209822920147009	0.	0.4076178146038322	-0.21650821721978708	0.
0.05222519211493485	0.	0.4082996720179527	-0.2164450547154978	0.
0.05222853324423655	0.	0.4084740203694114	-0.21661100168083866	0.
0.052378884062813234	0.	0.408636285171759	-0.216869100564744	0.
0.05238890745071834	0.	0.4091645088900397	-0.21721306862228854	0.
0.0524390243902439	0.	0.40950457448644917	-0.2169254128539882	0.
0.052592716338122285	0.	0.40966511306749526	-0.21723325030819488	0.
0.05254928165720013	0.	0.4102019678922838	-0.21738191760260814	0.
0.0526027397260274	0.	0.41036941135853616	-0.2174152072768229	0.
0.052776478449716	0.	0.41053512860348695	-0.21750770749008572	0.
0.052726361510190445	0.	0.41106680476437074	-0.2177663967302951	0.
0.052749749415302374	0.	0.4112325220093216	-0.21670877295974653	0.
0.05291680588038757	0.	0.41138960814776454	-0.21779527481505062	0.
0.05289007684597394	0.	0.4119143794234421	-0.2182625356485593	0.
0.053103909121282995	0.	0.41225962368375624	-0.21834520731145649	0.
0.053087203474774476	0.	0.4127947522872432	-0.21836649713040615	0.
0.053137320414300034	0.	0.41296737441740033	-0.21856347409014076	0.
0.05323755429335115	0.	0.4131279129984464	-0.21857527311889646	0.
0.053250918810557976	0.	0.4138201277403763	-0.22016230981571175	0.
0.053387905111927834	0.	0.41399102364923185	-0.22024921371747075	0.
0.05341463414634146	0.	0.41451924736751256	-0.2231168817441119	0.
0.053381222853324424	0.	0.41469704816157427	-0.22401683178570617	0.
0.05365185432676244	0.	0.4153720006904885	-0.2241848914959403	0.
0.053611760775142	0.	0.4155584325910582	-0.2244270225264227	0.
0.05358837287003008	0.	0.4157310547212153	-0.22433925795496923	0.
0.05379886401603742	0.	0.4162368375625755	-0.22506981927382783	0.
0.05368526561977949	0.	0.41658380804419126	-0.22506126569230067	0.
0.05393585031740729	0.	0.4170809597790437	-0.22648298827636001	0.
0.05391580354159706	0.	0.4172673916796133	-0.2264829898310979	0.
0.053875709989976615	0.	0.41744864491627826	-0.2269498394465997	0.
0.054122953558302704	0.	0.4181408596582082	-0.22689155576701608	0.
0.054119612429001	0.	0.41831348178836525	-0.22710896488246077	0.
0.054263280988974275	0.	0.41881753840842395	-0.2274631813434871	0.
0.0542833277647845	0.	0.41900224408769204	-0.22746318330032905	0.
0.05448713665218844	0.	0.41968237528051094	-0.22817795562074572	0.
0.05447377213498163	0.	0.41986190229587433	-0.2280631398598137	0.
0.05435015035081858	0.	0.4200431555325393	-0.22791180532855823	0.
0.054600735048446376	0.	0.42054375970999486	-0.2282221824487373	0.
0.0545339124624123	0.	0.4209097186259278	-0.22876067227586952	0.
0.05474106247911795	0.	0.42141032280338336	-0.23013991254237137	0.
0.054784497160040094	0.	0.4215829449335405	-0.2292735288634745	0.
0.054757768125626466	0.	0.42176247194890387	-0.22927850345561224	0.
0.054971600400935516	0.	0.42242016226480233	-0.22971402366602522	0.
0.054988306047444035	0.	0.4225996892801657	-0.22952164756658774	0.
0.0551252923488139	0.	0.42312791299844643	-0.22925292013969034	0.
0.055152021383227536	0.	0.423302261349905	-0.229252912130474	0.
0.0552923488138991	0.	0.4240048334196444	-0.2306706471762355	0.
0.05536251252923488	0.	0.4241791817711031	-0.2306706475140673	0.
0.055372535917139996	0.	0.424360435007768	-0.2305346968941637	0.
0.05541597059806215	0.	0.4248679440704298	-0.23044762733445093	0.
0.055499498830604746	0.	0.42521146210944244	-0.23048389491452784	0.
0.055516204477113265	0.	0.4257258760573105	-0.23103630564188113	0.
0.05563982626127631	0.	0.4258933195235629	-0.2310362976480253	0.
0.05566989642499164	0.	0.42607112031762473	-0.23222710060471402	0.
0.055877046441697296	0.	0.42676160883825304	-0.23208191696221595	0.
0.055823588372870034	0.	0.42693077852580696	-0.23209489095686178	0.
0.0558035415970598	0.	0.42745037113757983	-0.2326614374175206	0.
0.05592382225192115	0.	0.4276126359399275	-0.23194665311024085	0.
0.05593050451052456	0.	0.42832556533747623	-0.23186210572369725	0.
0.05608085532910124	0.	0.4284878301398239	-0.2321571859161485	0.
0.056060808553291014	0.	0.42865872604867944	-0.23215849974825128	0.
0.05618777146675576	0.	0.4291869497669601	-0.2321476509299866	0.
0.05630805212161711	0.	0.42952356292076643	-0.23329824152054549	0.
0.0562145005011694	0.	0.43005696530295184	-0.23371603102784078	0.
0.056391580354159705	0.	0.4302140514413948	-0.23371602902679436	0.
0.05650517875041764	0.	0.43037631624374245	-0.23367527739901342	0.
0.05654527230203809	0.	0.4310823407560849	-0.2354584792785523	0.
0.05670898763782158	0.	0.4312480580010357	-0.23566780573325907	0.
0.05659538924156365	0.	0.43179009148972897	-0.2312766834943836	0.
0.056652188439692615	0.	0.4319523562920766	-0.23071623286147777	0.
0.05675910457734715	0.	0.4326359399274987	-0.23103320197306315	0.
0.05683595055128634	0.	0.43280683583635426	-0.2311262031604452	0.
0.0569762779819579	0.	0.43297082686000343	-0.23112620464530695	0.
0.05687604410290678	0.	0.43350422924218884	-0.23122677167094247	0.
0.05708987637821584	0.	0.43383738995339205	-0.2313352789686015	0.
0.05711994654193117	0.	0.43436906611427584	-0.2323386451434015	0.
0.05709655863681925	0.	0.4345451406870361	-0.2322631163485721	0.
0.05725025058469763	0.	0.4347091317106853	-0.23226312140414784	0.
0.057266956231206145	0.	0.43540825133782146	-0.2327763810312577	0.
0.057383895756765786	0.	0.4355687899188676	-0.232776387026673	0.
0.05754761109254928	0.	0.4360832038667357	-0.23279478593324543	0.
0.05748412963581691	0.	0.43626618332470224	-0.23304897785503328	0.
0.057714667557634484	0.	0.436954945624029	-0.23429625563623044	0.
0.05765786835950552	0.	0.43713447263939237	-0.2339773961342273	0.
0.057661209488807215	0.	0.43730191610564473	-0.23397267416447753	0.
0.057935182091546945	0.	0.43780597272570343	-0.23607204373335955	0.
0.05780821917808219	0.	0.4381633005351286	-0.23601029297788484	0.
0.058102238556632144	0.	0.4386673571551873	-0.23498606129743424	0.
0.058045439358503176	0.	0.43885033661315376	-0.23498396235161972	0.
0.05796191112596057	0.	0.43902468496461244	-0.2349844616790846	0.
0.05819913130638156	0.	0.4397168997065424	-0.23550940447537952	0.
0.058212495823588374	0.	0.4398998791645089	-0.23548961512149424	0.
0.058346140995656534	0.	0.440402209563266	-0.23536790921306391	0.
0.05842966922819913	0.	0.44057828413602623	-0.23601594003938225	0.
0.05858670230537922	0.	0.4412532366649405	-0.23601980992451438	0.
0.05863347811560307	0.	0.44143448990160533	-0.236003201026592	0.
0.058559973270965585	0.	0.4416191955808734	-0.23600181248837604	0.
0.05883394587370531	0.	0.4421215259796306	-0.23605544060142547	0.
0.05873371199465419	0.	0.44248230623165885	-0.23609417408881428	0.
0.05897761443367859	0.	0.4429794579665113	-0.23642730857758498	0.
0.059007684597393924	0.	0.4431572587605731	-0.23642727657633753	0.
0.058907450718342795	0.	0.44334023821853963	-0.23642728128942733	0.
0.05910791847644504	0.	0.44401173830485063	-0.23650433418403136	0.
0.05914801202806549	0.	0.44418953909891246	-0.23766911849303138	0.
0.05930504510524557	0.	0.4447056792680822	-0.2378795371121639	0.
0.059338456398262615	0.	0.4448817538408424	-0.23752463712912456	0.
0.059455395923822256	0.	0.445579147246677	-0.2384163169413269	0.
0.05945205479452055	0.	0.44574831693423095	-0.23847643500326235	0.
0.0594954894754427	0.	0.4459243915069912	-0.23847643581612438	0.
0.05962579351820915	0.	0.446431900569653	-0.23848391534733318	0.
0.059652522552622794	0.	0.4467840497151735	-0.2381334736141056	0.
0.05965586368192449	0.	0.44730536854824793	-0.2382947626752101	0.
0.05977614433678583	0.	0.44747108579319866	-0.23946564219539887	0.
0.05984630805212161	0.	0.4476454341446573	-0.2394668867606505	0.
0.05997995322418977	0.	0.44833419644398415	-0.24189157745118528	0.
0.06002338790511193	0.	0.4485102710167443	-0.24189157504097372	0.
0.060000000000000005	0.	0.4490315898498187	-0.24305547552507734	0.
0.06027731373204143	0.	0.4491869497669601	-0.2429289366388946	0.
0.06014032743067157	0.	0.4498964267219057	-0.24342842646280233	0.
0.06032408954226529	0.	0.4500638701881581	-0.24341049270836873	0.
0.060357500835282324	0.	0.45023821853961676	-0.2434104925553463	0.
0.06039759438690278	0.	0.4507698947005006	-0.24331899733821125	0.
0.06053458068827264	0.	0.4510944243051959	-0.2446212236896172	0.
0.06053458068827264	0.	0.4516295529086829	-0.24422255979491214	0.
0.06061810892081524	0.	0.4517952701536337	-0.24454101458652983	0.
0.060721683929168054	0.	0.4519609873985845	-0.24579221649105507	0.
0.0607550952221851	0.	0.45266183324702225	-0.24681991741045659	0.
0.06091881055796859	0.	0.45282237182806834	-0.24682300577125388	0.
0.06095556298028734	0.	0.4529932677369239	-0.24815986413644459	0.
0.06098229201470097	0.	0.4535283963404108	-0.2478006059299746	0.
0.06116271299699298	0.	0.45387018815812186	-0.2479692022051987	0.
0.061112596057467425	0.	0.45438460210599	-0.24865373133306296	0.
0.06128299365185433	0.	0.45454341446573454	-0.2486537353924918	0.
0.06130304042766455	0.	0.45471085793198684	-0.2486654779568201	0.
0.06145005011693953	0.	0.4554151562230278	-0.24918071126574842	0.
0.06145673237554293	0.	0.45558777835318487	-0.24918207755353985	0.
0.061403274306715674	0.	0.456126359399275	-0.25048221521817277	0.
0.0615168727029736	0.	0.4562851717590195	-0.2507039655159384	0.
0.061703975943869026	0.	0.4564457103400656	-0.2507326073354447	0.
0.06162044771132643	0.	0.45698429138615565	-0.25189029101547644	0.
0.0617641162712997	0.	0.45715173485240806	-0.2518902820128875	0.
0.061891079184764455	0.	0.45731745209735886	-0.2518902830328498	0.
0.06178082191780822	0.	0.45784567581563956	-0.25293666610902654	0.
0.06199131306381557	0.	0.45817193164163644	-0.25294118460089227	0.
0.062024724356832615	0.	0.45871051268772656	-0.2523992040891055	0.
0.06204811226194454	0.	0.45888486103918524	-0.25183446768672363	0.
0.06221182759772804	0.	0.45904885206283447	-0.25183481458649093	0.
0.06219512195121951	0.	0.45974106680476434	-0.252104770133337	0.
0.06231206147677915	0.	0.4598964267219057	-0.25347026908538856	0.
0.062429001002338794	0.	0.46042292421888487	-0.2531106853233146	0.
0.062388907450718345	0.	0.46060245123424826	-0.2531106841742561	0.
0.062482459071166056	0.	0.46076989470050056	-0.25307546322233754	0.
0.0625993985967257	0.	0.46129811841878127	-0.2528056156565397	0.
0.06261276311393252	0.	0.4614741929915415	-0.25280222595095697	0.
0.06266288005345806	0.	0.4616399102364923	-0.25243046260351265	0.
0.06283995990644838	0.	0.4621543241843604	-0.2506121343776005	0.
0.06284664216505179	0.	0.4625064733298809	-0.25313910520691524	0.
0.06307049782826596	0.	0.4630174348351459	-0.2509904931741017	0.
0.0629401937854995	0.	0.4631986880718108	-0.250941113249257	0.
0.06303708653524892	0.	0.46336267909546003	-0.253793926124324	0.
0.06317741396592048	0.	0.4640635249438978	-0.2532826309317924	0.
0.06314400267290345	0.	0.464239599516658	-0.2507945321149639	0.
0.06334781156030739	0.	0.46474538235801827	-0.250670468347451	0.
0.06333444704310057	0.	0.4649231831520801	-0.25145625642662617	0.
0.0632809889742733	0.	0.46509407906093564	-0.25130449159838447	0.
0.0636084196458403	0.	0.46559123079578796	-0.25167391280709683	0.
0.0636151019044437	0.	0.46577593647505605	-0.25166735781701877	0.
0.06355162044771133	0.	0.46596236837562577	-0.2516779493743922	0.
0.06380220514533913	0.	0.4664646987743829	-0.25139292633408805	0.
0.06373872368860675	0.	0.46682375280510957	-0.2512190156707084	0.
0.06401937854994988	0.	0.46732435698256514	-0.2515007684161845	0.
0.06394587370531239	0.	0.46750733644053166	-0.2522103942720553	0.
0.06391246241229535	0.	0.4676903158984982	-0.2522103941391952	0.
0.06415636485131974	0.	0.4683600897635077	-0.25158541761706904	0.
0.0641229535583027	0.	0.468539616778871	-0.2515854174974585	0.
0.06434012696291347	0.	0.4690471258415329	-0.252923773747675	0.
0.06438356164383562	0.	0.46922665285689624	-0.25218861042635604	0.
0.06431005679919813	0.	0.4694130847574659	-0.2522958722477567	0.
0.06454727697961911	0.	0.4699171413775246	-0.2553659649662158	0.
0.0645339124624123	0.	0.4700880372863801	-0.2545716984449517	0.
0.06455730036752422	0.	0.47026411185914035	-0.2538645187946339	0.
0.06472435683260942	0.	0.47076644225789743	-0.25376778809857287	0.
0.06471433344470431	0.	0.4711203176247195	-0.25394407542559533	0.
0.06486468426328099	0.	0.47163645779388913	-0.2555261903652399	0.
0.06488473103909122	0.	0.4718073537027447	-0.2555174228917491	0.
0.06493484797861677	0.	0.4719834282755049	-0.25551741365459607	0.
0.06504510524557301	0.	0.47268254790264114	-0.2537787745474479	0.
0.06510524557300368	0.	0.47285862247540134	-0.2537684438940227	0.
0.06515536251252924	0.	0.47337303642326944	-0.2559241555440352	0.
0.06530571333110591	0.	0.47353702744691867	-0.2546584805884086	0.
0.06534580688272636	0.	0.4737096495770758	-0.2549676280984407	0.
0.06536919478783829	0.	0.47423614707405487	-0.2549118885786869	0.
0.06551954560641497	0.	0.47440359054030723	-0.254997091941673	0.
0.06551954560641497	0.	0.4745796651130675	-0.2546096301299437	0.
0.06550952221850986	0.	0.47510788883134814	-0.25696292035845786	0.
0.06565653190778484	0.	0.4754393233212498	-0.2564514226108396	0.
0.06564316739057802	0.	0.47596409459692735	-0.25554397124160366	0.
0.06582024724356833	0.	0.47612463317797343	-0.25758403049791645	0.
0.065880387570999	0.	0.4762920766442258	-0.25758127995422286	0.
0.06602739726027397	0.	0.47699464871396513	-0.2567814555555613	0.
0.06607083194119613	0.	0.47716381840151906	-0.25656849688854344	0.
0.06604076177748079	0.	0.47769894700500604	-0.2556812884383433	0.
0.06616104243234214	0.	0.47786293802865526	-0.25567891460465064	0.
0.06624791179418643	0.	0.4780303814949076	-0.25648826668450236	0.
0.06622786501837621	0.	0.47856378387709303	-0.25641637346792534	0.
0.06631807550952222	0.	0.4787243224581392	-0.2562814992488134	0.
0.06648847310390912	0.	0.47888486103918526	-0.2560514049715321	0.
0.06642499164717675	0.	0.4794199896426722	-0.2561623908595547	0.
0.06668559973270966	0.	0.4797566027964785	-0.2561623826840771	0.
0.06666889408620114	0.	0.4802882789573623	-0.25615158644746366	0.
0.0666488473103909	0.	0.4804557224236147	-0.25617998691179894	0.
0.06682926829268293	0.	0.48061626100466076	-0.2561799953990526	0.
0.06686936184430337	0.	0.4813188330744001	-0.2576427766443844	0.
0.06699298362846642	0.	0.4814776454341446	-0.2576587212336127	0.
0.06702639492148346	0.	0.4820006904885206	-0.25869395748752544	0.
0.06703307718008687	0.	0.482180217503884	-0.2590407022662622	0.
0.06712328767123288	0.	0.48234766097013637	-0.25904070287972014	0.
0.06733043768793853	0.	0.4828724322458139	-0.258940032412974	0.
0.06727363848980956	0.	0.4830519592611773	-0.2589373844713123	0.
0.0673103909121283	0.	0.4832211289487312	-0.2589373647288706	0.
0.06750751754092885	0.	0.4837355428965993	-0.25924051918566615	0.
0.06749415302372201	0.	0.4840790609356119	-0.26039538381958965	0.
0.0677246909455396	0.	0.4845900224408769	-0.26206768250678797	0.
0.06769127965252254	0.	0.48477472812014494	-0.26356660083131733	0.
0.0677246909455396	0.	0.48494735025030206	-0.26359188273448836	0.
0.06779485466087538	0.	0.4856378387709304	-0.264431355294454	0.
0.06784497160040094	0.	0.48581046090108754	-0.2646406164774373	0.
0.06807885065152021	0.	0.4863127912998446	-0.26417355705688356	0.
0.06804209822920147	0.	0.48649577075781114	-0.26399245455863785	0.
0.0680654861343134	0.	0.4866718453305714	-0.26397538049252106	0.
0.06822251921149348	0.	0.4871672708441222	-0.2645659158405378	0.
0.06828934179752756	0.	0.48734679785948554	-0.26456592430612574	0.
0.0682358837287003	0.	0.4875280510961505	-0.2645659308560932	0.
0.06847978616772468	0.	0.48803556015881233	-0.2644076225302179	0.
0.06842966922819912	0.	0.48840497151734846	-0.265295197905015	0.
0.06871700634814568	0.	0.4889021232522009	-0.2648950437416557	0.
0.06876378215836954	0.	0.4890799240462627	-0.2657368387919861	0.
0.06865352489141331	0.	0.4892611772829277	-0.2659321941823831	0.
0.06888072168392917	0.	0.4899413084757466	-0.26665045159949424	0.
0.06880721683929168	0.	0.49012601415501467	-0.26664350830879907	0.
0.06910791847644504	0.	0.4906283445537718	-0.26384900079323653	0.
0.06915469428666889	0.	0.49080096668392886	-0.263722572596477	0.
0.06908787170063482	0.	0.49098394614189533	-0.26489389939967223	0.
0.06930170397594386	0.	0.49148972898325566	-0.26798629408165625	0.
0.06934179752756432	0.	0.4916640773347143	-0.26789779827855453	0.
0.0694086201135984	0.	0.4918470567926808	-0.2690444168579626	0.
0.06948546608753758	0.	0.4923493871914379	-0.2680209681989807	0.
0.06962245238890745	0.	0.4926946314517521	-0.2685691775813205	0.
0.06970932175075174	0.	0.4932159502848265	-0.26742278667550895	0.
0.06975943869027731	0.	0.4933920248575867	-0.26799496994084915	0.
0.06979284998329437	0.	0.49357500431555323	-0.26798629885659403	0.
0.06997661209488806	0.	0.4942551355083722	-0.26940140743218816	0.
0.06998329435349147	0.	0.4944294838598308	-0.2694014055971766	0.
0.0699899766120949	0.	0.4949508026929052	-0.2693683456271123	0.
0.0700835282325426	0.	0.4951182461591576	-0.27018412884375353	0.
0.0700835282325426	0.	0.4952943207319178	-0.27018396294948116	0.
0.07034747744737722	0.	0.49597790436733985	-0.26993799405442803	0.
0.07037420648179085	0.	0.4961488002761954	-0.27117547882276866	0.
0.07039425325760107	0.	0.4963317797341619	-0.27117656543817226	0.
0.07055462746408286	0.	0.49701881581218715	-0.27337851095218485	0.
0.0706749081189442	0.	0.4976972207837045	-0.2738194052413309	0.
0.07071166054126295	0.	0.4978612118073537	-0.2738487768718635	0.
0.07077848312729702	0.	0.49803901260141553	-0.2739100392605034	0.
0.07096558636819246	0.	0.4985706887622993	-0.27178535462202075	0.
0.07105245573003675	0.	0.4987415846711548	-0.27175658617473186	0.
0.07102238556632143	0.	0.49892283790781977	-0.27190023156180204	0.
0.07105245573003675	0.	0.499440704298291	-0.2724482063212716	0.
0.07116605412629469	0.	0.49960296910063867	-0.2720835268537726	0.
0.07122953558302707	0.	0.49977731745209736	-0.2724189441232543	0.
0.07125960574674241	0.	0.5003055411703781	-0.2734513023288208	0.
0.07141329769462078	0.	0.5004695321940272	-0.2735747188045258	0.
0.07137320414300034	0.	0.5006438805454859	-0.2736260364810131	0.
0.07160374206481791	0.	0.5013274641809079	-0.27578724260038673	0.
0.07163381222853325	0.	0.5020421197997583	-0.27780097036494406	0.
0.07177748078850651	0.	0.5022061108234076	-0.2779127667321585	0.
0.07186100902104911	0.	0.5023752805109615	-0.27763458950069536	0.
0.07182091546942866	0.	0.5028948731227343	-0.27794103378573537	0.
0.07200467758102239	0.	0.5030519592611773	-0.2779744910856725	0.
0.07208820581356498	0.	0.5032142240635249	-0.2782946073370648	0.
0.0720247243568326	0.	0.5037597099948213	-0.28371487342738344	0.
0.07213164049448714	0.	0.5039271534610736	-0.2836975767051186	0.
0.07228533244236553	0.	0.5040963231486276	-0.283813299536346	0.
0.07234547276979618	0.	0.5046279993095115	-0.2839767351529502	0.
0.0723421316404945	0.	0.5047919903331607	-0.2839767266301181	0.
0.0724290010023388	0.	0.5049559813568099	-0.2839767291296464	0.
0.07245573003675243	0.	0.505663732090454	-0.28590995125872587	0.
0.07268292682926829	0.	0.5063524943897807	-0.2870231053442101	0.
0.07270965586368193	0.	0.5065199378560331	-0.2871602805888621	0.
0.07289341797527565	0.	0.5066804764370793	-0.2873727157904984	0.
0.07287671232876712	0.	0.5072190574831693	-0.2879893764941012	0.
0.07290678249248246	0.	0.5073916796133264	-0.28818019354740476	0.
0.07309388573337788	0.	0.5075522181943725	-0.2881801855890872	0.
0.07313732041430003	0.	0.5080752632487485	-0.28807596543818104	0.
0.07314400267290344	0.	0.508246159157604	-0.28815620766780536	0.
0.07322418977614435	0.	0.5084066977386501	-0.28815621280037185	0.
0.07339792849983295	0.	0.5089280165717245	-0.28853277544294875	0.
0.07336451720681592	0.	0.5091127222509926	-0.2891959342140159	0.
0.07346475108586702	0.	0.5092818919385466	-0.2891959224907126	0.
0.07354827931840961	0.	0.5099775591230795	-0.2907288708873857	0.
0.07381891079184764	0.	0.5106611427585016	-0.2919484460884677	0.
0.07371867691279653	0.	0.5108458484377697	-0.2915497273125986	0.
0.07375208820581355	0.	0.5110167443466253	-0.2915238371765983	0.
0.07403942532576012	0.	0.5115156223027792	-0.29173611978282216	0.
0.07401937854994987	0.	0.5116951493181425	-0.2909298008500285	0.
0.07403942532576012	0.	0.5118694976696012	-0.2909358834815452	0.
0.07423655195456065	0.	0.5123821853961678	-0.29087671185153835	0.
0.07425659873037087	0.	0.5125651648541343	-0.2907621542178014	0.
0.07423655195456065	0.	0.5127446918694977	-0.2910212581587859	0.
0.07440694954894754	0.	0.5132418436043501	-0.2904096553396639	0.
0.07447043100567992	0.	0.5134196443984118	-0.29204084554197784	0.
0.07442699632475776	0.	0.5135974451924736	-0.2920408340001636	0.
0.07467423989308386	0.	0.5142793026065942	-0.29256934327845346	0.
0.0748613431339793	0.	0.514968064905921	-0.29302595384172625	0.
0.0749515536251253	0.	0.5151441394786812	-0.29257005846462847	0.
0.07491146007350485	0.	0.5153271189366477	-0.29257003718504365	0.
0.07507851653859005	0.	0.5158380804419126	-0.29254119749100066	0.
0.07516204477113264	0.	0.5160141550146728	-0.29248187057414227	0.
0.07509856331440028	0.	0.5161954082513378	-0.2924818734284161	0.
0.07531573671901103	0.	0.5166908337648887	-0.29354610191125136	0.
0.07533244236551956	0.	0.5168634558950458	-0.2934217502033221	0.
0.07532576010691615	0.	0.5170447091317106	-0.2934217551145197	0.
0.07556632141663883	0.	0.5175556706369756	-0.29362472474269136	0.
0.07560307383895756	0.	0.5177317452097359	-0.2933437821061203	0.
0.07558302706314735	0.	0.517916450889004	-0.29333466305221656	0.
0.07576010691613766	0.	0.5185931296392198	-0.2947925799591265	0.
0.07589709321750751	0.	0.519280165717245	-0.29542741260483923	0.
0.07603742064817907	0.	0.5194493354047989	-0.29543390775568745	0.
0.07609087871700636	0.	0.5196271361988607	-0.295433894661354	0.
0.07614433678583361	0.	0.5201467288106335	-0.2955293256082039	0.
0.07619779485466088	0.	0.5203141722768859	-0.2968945051972819	0.
0.07623454727697962	0.	0.5204919730709477	-0.29672768337195565	0.
0.07633478115603073	0.	0.5210201967892284	-0.2969033809625441	0.
0.07640828600066824	0.	0.5211876402554807	-0.29694745972815206	0.
0.07644837955228867	0.	0.521363714828241	-0.297131450284269	0.
0.07647844971600401	0.	0.5218815812187122	-0.2970534536719915	0.
0.07665218843969261	0.	0.5220421197997583	-0.2970977507177598	0.
0.07669228199131306	0.	0.5222147419299153	-0.2971100413896815	0.
0.07685265619779486	0.	0.5229138615570517	-0.29580628464412906	0.
0.07696291346475109	0.	0.5236112549628862	-0.297362239621753	0.
0.07701971266288006	0.	0.5237717935439323	-0.29621815536704355	0.
0.07704644169729369	0.	0.5239426894527879	-0.2963586647271323	0.
0.07711994654193116	0.	0.5244778180562748	-0.2949689139209698	0.
0.07726695623120616	0.	0.5246383566373208	-0.300057473354495	0.
0.07733043768793851	0.	0.5248023476609701	-0.30005679592104373	0.
0.07726695623120616	0.	0.5253357500431556	-0.3012454116707669	0.
0.07736719011025726	0.	0.5255014672881063	-0.30088724974205167	0.
0.07762111593718676	0.	0.5256689107543587	-0.30114476087578507	0.
0.07752422318743736	0.	0.5262143966856551	-0.30107441910398597	0.
0.077641162712997	0.	0.5263749352667012	-0.3011471347402059	0.
0.0778082191780822	0.	0.5265372000690489	-0.3011385399228353	0.
0.07785165385900433	0.	0.5272345934748834	-0.300246148514479	0.
0.07801871032408955	0.	0.5279302606594165	-0.30096601257001176	0.
0.07804878048780488	0.	0.5281046090108752	-0.3018799709218539	0.
0.07820247243568326	0.	0.5282686000345244	-0.30187996770504455	0.
0.07833611760775142	0.	0.5287916450889004	-0.3024577224596208	0.
0.078329435349148	0.	0.5289659934403591	-0.3025708089480852	0.
0.07838623454727697	0.	0.5291299844640083	-0.3034155137147352	0.
0.07848980955562981	0.	0.5296547557396858	-0.3042708442767355	0.
0.0784831272970264	0.	0.5298291040911445	-0.3042455818390066	0.
0.07857333778817241	0.	0.5299913688934922	-0.3060940749966044	0.
0.07873371199465419	0.	0.530502330398757	-0.3060051903631165	0.
0.07873371199465419	0.	0.5306818574141204	-0.30600517765592455	0.
0.07884396926161043	0.	0.5308493008803729	-0.30600518491266443	0.
0.0789976612094888	0.	0.5315570516140169	-0.3077266751246312	0.
0.0792449047778149	0.	0.5322337303642327	-0.30772311911969863	0.
0.07922485800200468	0.	0.5324149836008977	-0.3067346683478224	0.
0.07921483461409956	0.	0.5325841532884515	-0.30789823510729747	0.
0.079492148346141	0.	0.5330951147937165	-0.3053234456788734	0.
0.07942198463080521	0.	0.5332798204729846	-0.30492575272622685	0.
0.07943534914801202	0.	0.5334541688244433	-0.30492920164421994	0.
0.07973605078516538	0.	0.533958225444502	-0.30533749052020104	0.
0.07967591045773471	0.	0.5343138270326255	-0.30497805954492063	0.
0.07995990644837957	0.	0.5348230623165889	-0.3051962844994142	0.
0.07994988306047444	0.	0.5350043155532539	-0.3049561610915673	0.
0.07986969595723355	0.	0.5351838425686173	-0.30495616105577805	0.
0.0801737387236886	0.	0.5358501639910236	-0.3078794019171941	0.
0.0804209822920147	0.	0.5365475573968582	-0.30943777368402475	0.
0.0804143000334113	0.	0.5367322630761263	-0.3129871948425915	0.
0.08033745405947211	0.	0.536918694976696	-0.3129871810420093	0.
0.0806615436017374	0.	0.5374072156050406	-0.3133731712696184	0.
0.0806782492482459	0.	0.5375798377351977	-0.3133205780066325	0.
0.08062145005011694	0.	0.5377610909718625	-0.3133205588230604	0.
0.08084530571333111	0.	0.5382703262558259	-0.31562776963041095	0.
0.08088874039425326	0.	0.5386293802865527	-0.3156759367558521	0.
0.08116271299699297	0.	0.5393077852580701	-0.30746184284890665	0.
0.08118610090210492	0.	0.5394890384947351	-0.30748983743934033	0.
0.08111259605746743	0.	0.5396702917314	-0.30746224570187763	0.
0.0813464751085867	0.	0.5401760745727602	-0.30700033461326115	0.
0.08130638155696626	0.	0.5405334023821854	-0.30637456118624057	0.
0.08156030738389576	0.	0.5410184705679268	-0.3069709216216186	0.
0.08161042432342132	0.	0.5411945451406871	-0.3054027543535159	0.
0.08158703641830939	0.	0.5413827032625582	-0.3054072614264295	0.
0.08182091546942867	0.	0.5419005696530295	-0.3049693739675736	0.
0.08190778483127296	0.	0.5420800966683929	-0.3083463942584196	0.
0.08185098563314401	0.	0.542264802347661	-0.30823541479403976	0.
0.08208820581356499	0.	0.5429311237700674	-0.3065726694757637	0.
0.08239558970932175	0.	0.5436267909546004	-0.3067873127007229	0.
0.08236217841630472	0.	0.543801139306059	-0.3069045110833057	0.
0.08237888406281323	0.	0.5439806663214224	-0.307271446253101	0.
0.08256932843301035	0.	0.5444881753840842	-0.3073666705003472	0.
0.08267290344136319	0.	0.5448385983083031	-0.3073666692996768	0.
0.08272302038088875	0.	0.5453616433626791	-0.30659994179130334	0.
0.08273972602739726	0.	0.545530813050233	-0.3065999314920303	0.
0.08282659538924157	0.	0.5457017089590885	-0.3065999314920303	0.
0.08291012362178417	0.	0.5462074918004488	-0.3085562828600147	0.
0.08309054460407618	0.	0.5463732090453995	-0.30855544390880485	0.
0.08308052121617107	0.	0.5465492836181598	-0.3085050369709112	0.
0.08333110591379886	0.	0.5472501294665977	-0.3090858941523486	0.
0.08343133979284999	0.	0.5479492490937338	-0.3086017652889534	0.
0.08358503174072837	0.	0.5481149663386846	-0.3080461059142384	0.
0.08357834948212496	0.	0.5482875884688417	-0.30804610013269124	0.
0.08360173738723689	0.	0.548817538408424	-0.3065788807037595	0.
0.08383561643835616	0.	0.5491489728983255	-0.3070272503401116	0.
0.08381556966254594	0.	0.5496737441740032	-0.30885359104564464	0.
0.08397594386902772	0.	0.5498342827550492	-0.3089293712299507	0.
0.08414634146341464	0.	0.5500034524426031	-0.30891620833626254	0.
0.0841162712996993	0.	0.5505489383738995	-0.31012479904239837	0.
0.08430003341129301	0.	0.5507112031762472	-0.3087475945839295	0.
0.08435015035081858	0.	0.550876920421198	-0.30874759706526694	0.
0.08443701971266289	0.	0.5515639564992232	-0.31072048049456846	0.
0.0846207818242566	0.	0.5522682547902641	-0.3134049058019764	0.
0.08465753424657534	0.	0.5524391506991196	-0.31336113746025496	0.
0.08477781490143668	0.	0.5525996892801657	-0.3125906627491224	0.
0.08482459071166056	0.	0.5531192818919386	-0.3124948518343097	0.
0.08488473103909121	0.	0.5532884515794925	-0.31158288857161026	0.
0.08507517540928834	0.	0.5534524426031417	-0.31266202138377025	0.
0.08507851653859005	0.	0.5540013809770412	-0.3124901537429917	0.
0.08511861009021049	0.	0.5541757293284999	-0.31241351332012596	0.
0.0852890076845974	0.	0.5543414465734507	-0.31242468552145986	0.
0.08538590043434681	0.	0.5548644916278267	-0.3129140710456359	0.
0.08537253591714	0.	0.5550336613153807	-0.31368367550432086	0.
0.08548947544269964	0.	0.5551941998964267	-0.31284727865899115	0.
0.08563982626127632	0.	0.5557276022786121	-0.313356060568815	0.
0.08570664884731038	0.	0.5560711203176247	-0.3137804394137498	0.
0.08588706982960241	0.	0.556576903158985	-0.3142225552068309	0.
0.08584029401937855	0.	0.5567529777317451	-0.3162855899542936	0.
0.085970598062145	0.	0.5569152425340927	-0.3162653029914452	0.
0.08618777146675577	0.	0.5574382875884688	-0.3156039798520291	0.
0.08606080855329101	0.	0.5576229932677369	-0.31850084063997613	0.
0.08610758436351487	0.	0.5577938891765925	-0.31850084601631096	0.
0.08644503842298697	0.	0.5582996720179527	-0.3176990133203077	0.
0.08642833277647846	0.	0.5584826514759191	-0.3166539655423692	0.
0.08644837955228868	0.	0.5586569998273778	-0.31694185453347956	0.
0.08672569328433011	0.	0.5591696875539444	-0.31786159819232795	0.
0.08670230537921818	0.	0.5593509407906093	-0.3220152496527879	0.
0.08667223521550284	0.	0.5595235629207664	-0.32201525488083355	0.
0.08691279652522553	0.	0.5600189884343172	-0.3186311103590063	0.
0.08691279652522553	0.	0.5603797686863456	-0.3194024650785992	0.
0.08716004009355162	0.	0.5608872777490074	-0.3194640638850553	0.
0.08716004009355162	0.	0.5610719834282755	-0.3190254610513915	0.
0.08716338122285333	0.	0.5612515104436389	-0.31859211138069726	0.
0.08741396592048112	0.	0.5617469359571897	-0.3230834221615871	0.
0.08745071834279987	0.	0.5619230105299499	-0.32308342857914923	0.
0.08737387236886067	0.	0.5620990851027101	-0.3230834306265446	0.
0.08767457400601403	0.	0.5625910581736578	-0.32356039139018233	0.
0.08771132642833278	0.	0.5627654065251165	-0.32355332731856623	0.
0.08769796191112596	0.	0.562948385983083	-0.3232402114696894	0.
0.0879752756431674	0.	0.5634610737096496	-0.32309229857576877	0.
0.08803207484129635	0.	0.563644053167616	-0.3240476199227491	0.
0.08798529903107251	0.	0.563837389953392	-0.32449192314251796	0.
0.08818576678917475	0.	0.5643569825651648	-0.3239918363223815	0.
0.0881657200133645	0.	0.5647108579319869	-0.32455244405302763	0.
0.08845639826261277	0.	0.565201104781633	-0.32473157108498923	0.
0.08846642165051788	0.	0.5653754531330917	-0.3245801338797726	0.
0.08845639826261277	0.	0.565554980148455	-0.32465552872118986	0.
0.08866354827931841	0.	0.56606594165372	-0.32554072325006755	0.
0.08871366521884397	0.	0.566238563783877	-0.3256514702596094	0.
0.08874373538255931	0.	0.5664180907992405	-0.3256514792023318	0.
0.088984296692282	0.	0.566930778525807	-0.3265264397687499	0.
0.08903441363180756	0.	0.5670982219920593	-0.32549811340341844	0.
0.08903441363180756	0.	0.5672760227861211	-0.32549811208360224	0.
0.08909121282993653	0.	0.5677887105126878	-0.3271497449763854	0.
0.08917808219178082	0.	0.5679544277576386	-0.32726153001370323	0.
0.08922485800200468	0.	0.5681322285517003	-0.3272615281844033	0.
0.08934179752756431	0.	0.5686552736060763	-0.3279466499011018	0.
0.08950217173404611	0.	0.5690005178663905	-0.32794664181314964	0.
0.08952555963915804	0.	0.5695321940272743	-0.32810318007934697	0.
0.08975275643167391	0.	0.569694458829622	-0.32866959995566897	0.
0.08978616772469095	0.	0.5698653547384775	-0.32859997352113973	0.
0.08974607417307051	0.	0.5703901260141551	-0.3294654653631835	0.
0.08993651854326763	0.	0.5705489383738995	-0.32916484739455315	0.
0.09005011693952555	0.	0.5707181080614535	-0.3291624704993309	0.
0.09007016371533579	0.	0.5712601415501467	-0.3291772318350313	0.
0.09019378549949883	0.	0.5714206801311928	-0.32984730045739746	0.
0.09027397260273974	0.	0.5715881235974452	-0.32984730986261274	0.
0.09027063147343803	0.	0.5721249784222338	-0.32977754007732424	0.
0.09037754761109255	0.	0.5722855170032799	-0.3304265397083565	0.
0.0904978282659539	0.	0.5724529604695322	-0.33042655097462625	0.
0.0905913798864016	0.	0.572984636630416	-0.33049810339504126	0.
0.0907517540928834	0.	0.5733091662351113	-0.3319957962890024	0.
0.09077180086869363	0.	0.5738391161746936	-0.3316297037623856	0.
0.09090544604076178	0.	0.5740065596409459	-0.33146777952063866	0.
0.09110257266956232	0.	0.5741740031071982	-0.3327709085630626	0.
0.09108920815235551	0.	0.5747194890384948	-0.33276791554271	0.
0.09115937186769128	0.	0.5748886587260487	-0.33312523090131735	0.
0.09126294687604411	0.	0.5750491973070948	-0.33291615347014053	0.
0.09129969929836285	0.	0.5755722423614708	-0.337774522264267	0.
0.09136318075509522	0.	0.5757396858277232	-0.3381291337990475	0.
0.09152689609087872	0.	0.5759002244087692	-0.33808927525173194	0.
0.0916772469094554	0.	0.5764370792335577	-0.33866919424778386	0.
0.09167390578015369	0.	0.576613153806318	-0.3387049807399745	0.
0.09182425659873038	0.	0.5767754186086655	-0.3359371757025233	0.
0.09195121951219512	0.	0.5772950112204385	-0.33532164866147324	0.
0.09206147677915134	0.	0.5776368030381495	-0.3346549690319823	0.
0.09221516872702973	0.	0.578161574313827	-0.3348909804612313	0.
0.09219512195121951	0.	0.5783376488865873	-0.3354900823424449	0.
0.09228199131306382	0.	0.5784999136889349	-0.3361854546263159	0.
0.09259271633812229	0.	0.5790039703089935	-0.3364565894220296	0.
0.09257601069161377	0.	0.5791886759882616	-0.3362625002335347	0.
0.0925993985967257	0.	0.5793595718971172	-0.3367664624844653	0.
0.0928566655529569	0.	0.5798808907301917	-0.33739232566888017	0.
0.09283327764784498	0.	0.5800638701881581	-0.3373173261965949	0.
0.09278984296692283	0.	0.5802347660970136	-0.3376559138148859	0.
0.09308052121617107	0.	0.5807388227170723	-0.3386815154849635	0.
0.09306715669896425	0.	0.5809200759537373	-0.33857357065283	0.
0.09305045105245574	0.	0.5810961505264975	-0.33845153944059997	0.
0.09335449381891078	0.	0.5816053858104608	-0.3380799601188753	0.
0.09338122285332442	0.	0.5819644398411876	-0.3379817661820227	0.
0.09364517206815903	0.	0.5826445710340066	-0.33914522201617986	0.
0.09365519545606416	0.	0.5828258242706715	-0.33835135392811605	0.
0.09375542933511527	0.	0.5829949939582254	-0.33809403632485574	0.
0.09394253257601069	0.	0.5835111341273951	-0.3393776253971101	0.
0.0938590043434681	0.	0.5836906611427585	-0.33917739146379333	0.
0.09390912128299365	0.	0.5838546521664076	-0.33887183705226054	0.
0.09424323421316405	0.	0.5843500776799585	-0.3384011152781906	0.
0.09418309388573338	0.	0.5845365095805283	-0.33853016920911977	0.
0.0942064817908453	0.	0.5847177628171932	-0.33840170463259855	0.
0.09447711326428333	0.	0.5852339029863628	-0.3387085162662863	0.
0.09449047778149015	0.	0.5854168824443294	-0.3391896405357919	0.
0.09448379552288674	0.	0.5855895045744864	-0.339189646490958	0.
0.09481122619445373	0.	0.5862730882099085	-0.3395832525957537	0.
0.0947844971600401	0.	0.5864543414465735	-0.3395832754648877	0.
0.09501837621115938	0.	0.586954945624029	-0.33942696297548863	0.
0.09510190444370198	0.	0.5871344726393924	-0.3397466587958895	0.
0.09512529234881391	0.	0.5873122734334542	-0.3397009530529984	0.
0.09541931172736386	0.	0.5878128776109097	-0.34013103164777325	0.
0.09541597059806214	0.	0.5879941308475747	-0.34028817261884714	0.
0.0953691947878383	0.	0.5881788365268428	-0.3403082998426974	0.
0.09558636819244905	0.	0.5886828931469015	-0.34077013945747925	0.
0.0956364851319746	0.	0.5888589677196616	-0.341207525546798	0.
0.09564984964918143	0.	0.589038494735025	-0.34109806243132335	0.
0.09587370531239559	0.	0.589525289142068	-0.34145008827105683	0.
0.0958770464416973	0.	0.5897013637148283	-0.3421403507733633	0.
0.09593384563982627	0.	0.5898895218366994	-0.34213385812006214	0.
0.09618443033745407	0.	0.5905851890212326	-0.34232768581308487	0.
0.09623788840628132	0.	0.5907664422578975	-0.3422908074091934	0.
0.09643167390578015	0.	0.5912653202140514	-0.3429035422290133	0.
0.09644837955228867	0.	0.59143966856551	-0.3429514924675924	0.
0.09674908118944203	0.	0.5921353357500431	-0.34365555931374414	0.
0.09676912796525226	0.	0.5923027792162955	-0.34362998294179803	0.
0.09681256264617441	0.	0.5924805800103573	-0.3440550814694137	0.
0.09694286668894087	0.	0.5929898152943207	-0.3441505126701231	0.
0.09709989976612095	0.	0.5931589849818747	-0.3441710575070371	0.
0.09717006348145674	0.	0.5933419644398412	-0.34417105889783617	0.
0.09729034413631808	0.	0.5938701881581219	-0.3451663192920482	0.
0.09734714333444705	0.	0.5940376316243742	-0.3443946525906221	0.
0.09737387236886068	0.	0.5942102537545314	-0.344833954590899	0.
0.09763113932509188	0.	0.5948783013982393	-0.3435169256760154	0.
0.09770798529903107	0.	0.595052649749698	-0.34351693989100895	0.
0.09771466755763447	0.	0.5955929570170895	-0.34370540881044825	0.
0.09787504176411627	0.	0.5957586742620404	-0.3437054067160104	0.
0.09811226194453726	0.	0.5964560676678751	-0.34395800443548963	0.
0.09825258937520882	0.	0.5966166062489211	-0.3444301677766373	0.
0.09833945873705312	0.	0.5967892283790782	-0.3445439286980705	0.
0.09835616438356165	0.	0.5973295356464698	-0.3448399776904253	0.
0.0984898095556298	0.	0.5974883480062143	-0.3448224722643256	0.
0.09853658536585365	0.	0.5976540652511653	-0.3444812471183952	0.
0.09867023053792182	0.	0.5981840151907474	-0.34513270485786696	0.
0.09876044102906784	0.	0.5983462799930951	-0.34510094491885734	0.
0.09888406281323088	0.	0.5985137234593475	-0.34513365813981733	0.
0.09904443701971266	0.	0.5992232004142931	-0.34520603721150595	0.
0.09920147009689276	0.	0.5993837389953391	-0.34520603394439	0.
0.09915135315736719	0.	0.5999085102710167	-0.3472111328822327	0.
0.09921817574340126	0.	0.6000707750733644	-0.3472047941361817	0.
0.09947878382893417	0.	0.6007716209218021	-0.34920813614961094	0.
0.09958904109589042	0.	0.6009442430519593	-0.348044738931533	0.
0.09978282659538924	0.	0.6011065078543069	-0.3480507520602296	0.
0.09983962579351821	0.	0.6016364577938892	-0.34886673493501613	0.
0.09987303708653525	0.	0.6018073537027446	-0.3491237311719089	0.
0.10001002338790511	0.	0.6019713447263939	-0.34898868653316584	0.
0.10010691613765453	0.	0.602509925772484	-0.3493790845303738	0.
0.10010357500835283	0.	0.6026825479026412	-0.34938078341185985	0.
0.10021717340461075	0.	0.6028413602623857	-0.349380780694739	0.
0.10047444036084197	0.	0.6035370274469186	-0.3484968703860226	0.
0.10055462746408286	0.	0.603704470913171	-0.3487503848456632	0.
0.10072502505846977	0.	0.6042309684101502	-0.3505080933260189	0.
0.1007651186100902	0.	0.6044104954255135	-0.35048379836523935	0.
0.10110925492816572	0.	0.605080269290523	-0.34938722094909413	0.
0.10103909121282993	0.	0.605261522527188	-0.3493096760579718	0.
0.1010056799198129	0.	0.6054306922147419	-0.3493096818710611	0.
0.10140661543601737	0.	0.6059382012774037	-0.3493291010991193	0.
0.10136986301369863	0.	0.6061246331779734	-0.349332213662115	0.
0.10135649849649181	0.	0.6062989815294321	-0.3493497594415349	0.
0.10172736384898097	0.	0.6068030381494907	-0.34965644660422535	0.
0.10170731707317072	0.	0.6069877438287588	-0.3499117774506802	0.
0.10170063481456731	0.	0.6071655446228206	-0.3498777186538074	0.
0.10199465419311728	0.	0.6078577593647505	-0.3496639968773739	0.
0.10200133645172069	0.	0.6080321077162092	-0.3496640036345915	0.
0.102268626795857	0.	0.6085258070084585	-0.34895085335952825	0.
0.10233210825258938	0.	0.6087070602451234	-0.3490042548579367	0.
0.1026027397260274	0.	0.6093958225444502	-0.3497913039114974	0.
0.10261944537253592	0.	0.6095736233385121	-0.3488883653667185	0.
0.10263280988974274	0.	0.6097531503538753	-0.3500839795893158	0.
0.1029368526561978	0.	0.6102503020887277	-0.3524060930812317	0.
0.10298696959572334	0.	0.610426376661488	-0.3523700777931801	0.
0.10296024056130972	0.	0.6106110823407561	-0.3523634691690659	0.
0.10324757768125627	0.	0.6111134127395133	-0.3522708826536488	0.
0.10328767123287672	0.	0.6112894873122734	-0.3515907499545087	0.
0.1032709655863682	0.	0.6114707405489384	-0.35159075334675455	0.
0.10362846642165052	0.	0.6121543241843604	-0.35037754085919615	0.
0.10366521884396926	0.	0.612337303642327	-0.3503775215380656	0.
0.10382225192114936	0.	0.6128534438114966	-0.3522548203728868	0.
0.10385900434346809	0.	0.6130243397203522	-0.35194730060480284	0.
0.10408620113598396	0.	0.6137061971344726	-0.35287962552937246	0.
0.10421984630805212	0.	0.6138753668220266	-0.35254015904396296	0.
0.10430003341129303	0.	0.6140566200586914	-0.3525704425660963	0.
0.10439358503174072	0.	0.6145779388917659	-0.35340312508172367	0.
0.10452388907450719	0.	0.6147471085793198	-0.35340340333271886	0.
0.1046174406949549	0.	0.6149266355946833	-0.35366419765266677	0.
0.1047009689274975	0.	0.6154410495425514	-0.3528370493406249	0.
0.10477113264283329	0.	0.6156067667875021	-0.35287862075653054	0.
0.10483461409956565	0.	0.6157811151389607	-0.35419474423465414	0.
0.10517540928833946	0.	0.6164646987743828	-0.3540351087082412	0.
0.10518543267624457	0.	0.6166373209045399	-0.35377423998720214	0.
0.10524223187437355	0.	0.617163818401519	-0.3535989179967912	0.
0.10546942866688941	0.	0.6173278094251683	-0.3535994922824412	0.
0.10558302706314734	0.	0.618040738822717	-0.3554147393554366	0.
0.10574006014032744	0.	0.6182012774037631	-0.355279228936218	0.
0.1058035415970598	0.	0.6183687208700155	-0.3553328984674976	0.
0.10583027063147343	0.	0.6188952183669947	-0.3552466504181292	0.
0.10602405613097227	0.	0.6190557569480407	-0.3551319623432744	0.
0.10615101904443701	0.	0.6192249266355946	-0.35499865470603914	0.
0.10616438356164384	0.	0.619766960124288	-0.35577213959196546	0.
0.10633144002672903	0.	0.6199274987053339	-0.3558204160259937	0.
0.10649849649181424	0.	0.6200914897289832	-0.35579002513061814	0.
0.10664884731039093	0.	0.620792335577421	-0.35647844051597477	0.
0.1068125626461744	0.	0.6209597790436734	-0.3564784707872353	0.
0.1068827263615102	0.	0.6214914552045572	-0.35647388464122215	0.
0.10687270297360509	0.	0.6216554462282065	-0.3563169854743155	0.
0.10718008686936184	0.	0.6223442085275331	-0.35672995223902676	0.
0.10725025058469763	0.	0.6225151044363887	-0.35674043253955395	0.
0.1074640828600067	0.	0.6226808216813395	-0.35605605600673734	0.
0.1074807885065152	0.	0.6232228551700327	-0.3551765090944052	0.
0.10754426996324758	0.	0.6233937510788883	-0.356634535575825	0.
0.10770798529903107	0.	0.6235542896599344	-0.3559158113167762	0.
0.10780153691947879	0.	0.6240756084930088	-0.35641264109192566	0.
0.1078917474106248	0.	0.6242516830657691	-0.35654256050868355	0.
0.10799198128967592	0.	0.6244156740894183	-0.35718341561618056	0.
0.10816572001336452	0.	0.6251199723804591	-0.3564230316139753	0.
0.10825258937520883	0.	0.6252805109615052	-0.35680143925673885	0.
0.10845639826261277	0.	0.6254410495425513	-0.3568014460731391	0.
0.10858670230537922	0.	0.6259779043673399	-0.35724689122085396	0.
0.10877380554627464	0.	0.6263145175211462	-0.3577829169312404	0.
0.10880053458068828	0.	0.6268410150181253	-0.3588955622679225	0.
0.10887738055462746	0.	0.627003279820473	-0.3584626456924322	0.
0.1090845305713331	0.	0.6271620921802175	-0.3584634081064732	0.
0.10916471767457402	0.	0.6276937683411012	-0.35934095856570475	0.
0.1091546942866689	0.	0.6278732953564647	-0.3596959119956593	0.
0.10951553625125293	0.	0.6285741412049024	-0.3580688113639831	0.
0.10956231206147678	0.	0.6287467633350595	-0.35998635143951346	0.
0.1096625459405279	0.	0.6289038494735025	-0.3599910925559976	0.
0.10994654193117274	0.	0.6294268945278785	-0.35987024148560454	0.
0.10989642499164719	0.	0.6296064215432419	-0.3598587269048352	0.
0.10994654193117274	0.	0.6297721387881926	-0.3598587378143374	0.
0.11027731373204144	0.	0.6302917313999654	-0.3600737612629201	0.
0.11029401937854995	0.	0.6306352494389781	-0.36115654861049923	0.
0.11056465085198798	0.	0.6311479371655445	-0.360325039543358	0.
0.1104878048780488	0.	0.6313343690661143	-0.36038482129002564	0.
0.11058135649849649	0.	0.631508717417573	-0.3621659697617664	0.
0.11091212829936518	0.	0.6320145002589332	-0.3609945253364395	0.
0.110835282325426	0.	0.6321940272742965	-0.3609873159564273	0.
0.1112629468760441	0.	0.6328586224754013	-0.3609915344897569	0.
0.1112629468760441	0.	0.633045054375971	-0.36355298010277004	0.
0.1112462412295356	0.	0.6332280338339374	-0.36354983820916736	0.
0.11153023722018042	0.	0.6337424477818056	-0.3608576150220607	0.
0.11163381222853325	0.	0.633921974797169	-0.3625715735487654	0.
0.11165385900434348	0.	0.6340963231486276	-0.36257087964511125	0.
0.11195456064149682	0.	0.6345952011047815	-0.3628327586596205	0.
0.11199799532241898	0.	0.6349646124633177	-0.3623441125456305	0.
0.11227865018376211	0.	0.6354583117555671	-0.36256584279039905	0.
0.11232542599398597	0.	0.6356343863283272	-0.3633722941093534	0.
0.11230537921817574	0.	0.6358156395649922	-0.36233011060983733	0.
0.11258603407951888	0.	0.6363248748489556	-0.3637641931628793	0.
0.11266622118275978	0.	0.636504401864319	-0.3637519507643964	0.
0.11294687604410292	0.	0.6371897117210426	-0.364636784962309	0.
0.11298028733711994	0.	0.6373623338511998	-0.3637427337966214	0.
0.11302038088874039	0.	0.6375401346452615	-0.36460461197100025	0.
0.11330103575008352	0.	0.6380355601588124	-0.3645101609200543	0.
0.11343133979284999	0.	0.6382064560676679	-0.36426794062100415	0.
0.11347143334447043	0.	0.6383911617469359	-0.36425728549045766	0.
0.113611760775142	0.	0.6389159330226135	-0.3652456166627522	0.
0.1136986301369863	0.	0.6392663559468323	-0.3652455409085342	0.
0.11398262612763115	0.	0.6397721387881926	-0.3658046828271692	0.
0.1140360841964584	0.	0.6399447609183497	-0.3660663812873263	0.
0.11408286000668226	0.	0.6401260141550147	-0.36606637326439684	0.
0.11432008018710325	0.	0.6406421543241844	-0.36814206612654693	0.
0.1143701971266288	0.	0.6408078715691351	-0.3670620829070249	0.
0.11460073504844638	0.	0.6415018125323666	-0.3697272375969615	0.
0.11472769796191114	0.	0.6416709822199206	-0.36856873191533124	0.
0.1147945205479452	0.	0.641850509235284	-0.36854007693832835	0.
0.11494487136652189	0.	0.6423770067322631	-0.36829961548030626	0.
0.11505846976277982	0.	0.6425392715346107	-0.3682003467199665	0.
0.11507183427998664	0.	0.6427101674434662	-0.3682003630905264	0.
0.1152121617106582	0.	0.6432280338339375	-0.37105106181752595	0.
0.11548613431339794	0.	0.643559468323839	-0.36742802964487925	0.
0.11564984964918142	0.	0.6440980493699293	-0.36629601759497293	0.
0.1157968593384564	0.	0.6442620403935784	-0.36907331342359445	0.
0.11583027063147344	0.	0.6444346625237355	-0.3690733038834094	0.
0.11593384563982627	0.	0.6449663386846194	-0.3664055969658961	0.
0.11607751419979954	0.	0.6451303297082686	-0.36650597862711665	0.
0.11626127631139324	0.	0.6458380804419127	-0.3707262867487025	0.
0.11643501503508186	0.	0.6459986190229587	-0.37078697122370363	0.
0.11656197794854661	0.	0.6461591576040049	-0.3714003186116393	0.
0.11660875375877047	0.	0.6466908337648887	-0.36764217352256895	0.
0.1167323755429335	0.	0.6468548247885378	-0.3676369587665477	0.
0.11692950217173405	0.	0.6470205420334887	-0.3676217508201536	0.
0.1170598062145005	0.	0.6475694804073883	-0.3747935151381533	0.
0.11725693284330103	0.	0.647892283790782	-0.3729973063118972	0.
0.11737387236886067	0.	0.6484136026238564	-0.3751756570216672	0.
0.11737721349816238	0.	0.6485844985327118	-0.37514858985672883	0.
0.11755763448045439	0.	0.6487467633350595	-0.3732642611113698	0.
0.1177347143334447	0.	0.6492784394959433	-0.3736353952175033	0.
0.11775810223855664	0.	0.649452787847402	-0.37374898425477265	0.
0.11816572001336452	0.	0.6501432763680303	-0.37792595597636347	0.
0.11816572001336452	0.	0.6503228033833938	-0.3795741861484494	0.
0.1183127297026395	0.	0.6504867944070429	-0.3776754274183848	0.
0.11847310390912129	0.	0.651009839461419	-0.37494055248681885	0.
0.11846976277981958	0.	0.6511859140341791	-0.3789608814442229	0.
0.11859672569328433	0.	0.6513464526152253	-0.37728996337876136	0.
0.11897761443367859	0.	0.6518643190056965	-0.37720250075296957	0.
0.11898429669228199	0.	0.6522199205938201	-0.37623319910521924	0.
0.11930170397594388	0.	0.652730882099085	-0.37757478233138364	0.
0.11926829268292684	0.	0.65291213533575	-0.3792225887053676	0.
0.11934847978616772	0.	0.6530795788020024	-0.3791835386307206	0.
0.11968593384563982	0.	0.6535853616433627	-0.3779466661987308	0.
0.11969929836284664	0.	0.6537683411013291	-0.37623073909878874	0.
0.12002004677581023	0.	0.6544432936302435	-0.37790635265395106	0.
0.12007016371533578	0.	0.6546262730882099	-0.3782837079519257	0.
0.12013364517206816	0.	0.6548023476609701	-0.3784642221777681	0.
0.12040093551620448	0.	0.655309856723632	-0.3783728539765828	0.
0.12041095890410959	0.	0.6554945624029	-0.3783439949771338	0.
0.12043100567991981	0.	0.655675815639565	-0.37859403644286516	0.
0.12077180086869362	0.	0.6561764198170206	-0.3775086892504063	0.
0.1207617774807885	0.	0.6565320214051441	-0.37790104113588796	0.
0.12111259605746742	0.	0.6570308993612981	-0.37832766582993727	0.
0.12119278316070832	0.	0.6572121525979631	-0.3783276731020434	0.
0.12116271299699298	0.	0.6573985844985327	-0.37558114340021426	0.
0.12151687270297361	0.	0.6578991886759882	-0.3785488223439382	0.
0.12162378884062813	0.	0.65807698947005	-0.37861526746908275	0.
0.12191780821917808	0.	0.6587657517693769	-0.3766120364660653	0.
0.12193785499498831	0.	0.6589435525634386	-0.37652102341239374	0.
0.12198128967591046	0.	0.6591248058001036	-0.37894090662633856	0.
0.12227530905446041	0.	0.6596185050923529	-0.38011257076155064	0.
0.12235215502839959	0.	0.6597894010012084	-0.3800031741682482	0.
0.12233879051119279	0.	0.6599689280165717	-0.37745925920510365	0.
0.12264283327764786	0.	0.6604798895218367	-0.38014539006280373	0.
0.12274640828600067	0.	0.660840669773865	-0.3803338904828467	0.
0.12306381556966255	0.	0.6613602623856378	-0.3815837796230975	0.
0.12306715669896424	0.	0.6615311582944933	-0.38184566697685424	0.
0.12314734380220514	0.	0.6617089590885551	-0.38019046988337385	0.
0.12333444704310056	0.	0.662216468151217	-0.3784022923168264	0.
0.12345806882726362	0.	0.6623856378387709	-0.38140352222007	0.
0.12370531239558971	0.	0.6630882099085103	-0.3804971090939863	0.
0.12380554627464083	0.	0.6632522009321594	-0.381070442199433	0.
0.12387905111927831	0.	0.6634265492836181	-0.3797010969518473	0.
0.12405278984296692	0.	0.6639495943379942	-0.37982087438253576	0.
0.12422986969595723	0.	0.6641170378042465	-0.3789772304208254	0.
0.12427664550618109	0.	0.6642913861557052	-0.37940520982123416	0.
0.12432676244570665	0.	0.6648127049887795	-0.3827238027541998	0.
0.12456732375542934	0.	0.665140687036078	-0.3804873676842479	0.
0.12482793184096225	0.	0.6656706369756603	-0.37814114140534977	0.
0.12501837621115938	0.	0.665836354220611	-0.37812696999689227	0.
0.12506181089208154	0.	0.6660124287933712	-0.3823305417337333	0.
[truncated: 19,566 more rows]
