# Supplementary material for: Programming mechanics in knitted materials, stitch by stitch
Source: Nat Commun. 2024 Mar 23;15:2622. doi: 10.1038/s41467-024-46498-z (PMC10960873; doi:10.1038/s41467-024-46498-z)
Supplement: Supplementary file 3 — Source Data [file 41467_2024_46498_MOESM3_ESM.zip › SourceData/Source Data for Supplementary Information/TableS13data/alpacamohair/alpacamohair_seedv1.txt]

-0.00005607476635514019	0.	0.	0.	0.
0.00022429906542056075	0.	1.5547263681592043e-6	-9.696715815156217e-7	0.
0.00040186915887850466	0.	0.00021455223880597019	0.0001817974343310819	0.
-0.00015576323987538941	0.	0.00040578358208955234	0.00019019658143786897	0.
-0.00027102803738317753	0.	0.0005907960199004976	-0.0015108128042521398	0.
0.0003862928348909657	0.	0.001013681592039801	0.00033702974285119107	0.
0.0004392523364485981	0.	0.001164490049751244	0.00030484594605063577	0.
0.0004517133956386293	0.	0.0013230721393034826	0.0014613015819263664	0.
0.0005358255451713396	0.	0.001766169154228856	0.0005667641412263803	0.
0.0002741433021806854	0.	0.0019216417910447763	0.0005609708103066122	0.
0.00019626168224299065	0.	0.002081778606965174	0.0005247218745223124	0.
0.0006168224299065421	0.	0.0025295398009950254	0.0029633970836380526	0.
0.00064797507788162	0.	0.0026819029850746272	0.0030544084387265757	0.
0.0005981308411214953	0.	0.002846703980099503	0.0024798401573039165	0.
0.0007258566978193147	0.	0.003317786069651742	-0.0016720135914132723	0.
0.0007227414330218068	0.	0.0034685945273631846	0.00048225710654253525	0.
0.0006261682242990654	0.	0.003622512437810946	-0.0022798865261587776	0.
0.0008130841121495328	0.	0.004081156716417911	-0.0008090868725824074	0.
0.0010124610591900312	0.	0.0042257462686567165	-0.0006748501598271797	0.
0.0010249221183800622	0.	0.004382773631840796	-0.00017663842446464636	0.
0.000869158878504673	0.	0.004866293532338309	0.00030964423203409623	0.
0.0008940809968847352	0.	0.005175684079601991	-0.0007155800630831829	0.
0.0009314641744548286	0.	0.0056436567164179115	0.0006609101390156981	0.
0.0011838006230529595	0.	0.005789800995024876	-0.0006476752720556987	0.
0.0011370716510903426	0.	0.006430348258706469	-0.0010690895960581085	0.
0.0011806853582554519	0.	0.006576492537313434	-0.0019094824118086292	0.
0.0011713395638629283	0.	0.006728855721393036	-0.0018832637606356253	0.
0.0011370716510903426	0.	0.007201492537313434	-0.0036779287520076315	0.
0.0013489096573208721	0.	0.007347636815920399	-0.003728423601980974	0.
0.001514018691588785	0.	0.007500000000000001	0.0019881401379028066	0.
0.0012803738317757008	0.	0.007991293532338309	-0.0021393000441205516	0.
0.0013862928348909657	0.	0.008135883084577116	-0.0021630897617848257	0.
0.0014672897196261682	0.	0.0082851368159204	-0.002736586654476671	0.
0.0013707165109034267	0.	0.008757773631840798	-0.00039426618785193485	0.
0.0015514018691588783	0.	0.008900808457711445	0.0007843275676713739	0.
0.0016853582554517135	0.	0.00904539800995025	-0.0007458247512444501	0.
0.001498442367601246	0.	0.009536691542288558	0.0016961118566967573	0.
0.0015358255451713395	0.	0.00969060945273632	0.001696113739344773	0.
0.0016292834890965732	0.	0.009839863184079603	0.002038769013182366	0.
0.0017912772585669783	0.	0.010612562189054727	0.0026366295456014227	0.
0.001763239875389408	0.	0.011094527363184082	0.0027847923821276016	0.
0.001738317757009346	0.	0.011246890547263683	0.001276257076159083	0.
0.0018753894080996885	0.	0.011391480099502489	0.0014364145512883778	0.
0.0018130841121495327	0.	0.011862562189054729	-0.00019336611963060644	0.
0.0018099688473520248	0.	0.012021144278606967	0.0003609527743149969	0.
0.001959501557632399	0.	0.012167288557213931	0.0005407422555809009	0.
0.0020342679127725856	0.	0.012649253731343285	6.573261352773884e-7	0.
0.001984423676012461	0.	0.012809390547263683	0.0003498492489917181	0.
0.0020218068535825546	0.	0.012958644278606967	-0.0010424410384382021	0.
0.0021246105919003116	0.	0.013414179104477614	-0.003714353640021033	0.
0.001996884735202492	0.	0.01357587064676617	-0.0033818813809928902	0.
0.0020280373831775703	0.	0.013725124378109455	-0.0032548351763191045	0.
0.0021308411214953273	0.	0.014508706467661694	-0.003384467064289883	0.
0.002311526479750779	0.	0.014967350746268659	-0.004924783187854986	0.
0.002274143302180685	0.	0.015130597014925374	-0.005873748044790763	0.
0.0022834890965732087	0.	0.015287624378109455	-0.005810600763255842	0.
0.0023738317757009348	0.	0.015749378109452736	-0.003355984870660769	0.
0.0023302180685358257	0.	0.015914179104477615	-0.003322292073072041	0.
0.002311526479750779	0.	0.016071206467661695	-0.0030694880654354153	0.
0.0025576323987538943	0.	0.016515858208955226	-0.0038187419129016363	0.
0.0025140186915887847	0.	0.0166806592039801	-0.003895075827998285	0.
0.0023987538940809967	0.	0.016842350746268657	-0.003951709610721056	0.
0.0025482866043613707	0.	0.017627487562189056	-0.003320769365881357	0.
0.0026573208722741434	0.	0.01807524875621891	-0.0017845584496670324	0.
0.0027165109034267914	0.	0.01823227611940299	-0.0017849921701383168	0.
0.0026822429906542054	0.	0.018393967661691546	-0.0017868492491928602	0.
0.002803738317757009	0.	0.018844838308457713	-0.001808141771338417	0.
0.0028006230529595013	0.	0.01900342039800995	-0.0017892322811189731	0.
0.0027289719626168224	0.	0.01916977611940299	-0.0025949742478499085	0.
0.0026978193146417443	0.	0.01932835820895523	-0.002604915793944574	0.
0.0029283489096573207	0.	0.019782338308457714	-0.003666424383444272	0.
0.002925233644859813	0.	0.01994713930348259	-0.0035469347892047535	0.
0.0027881619937694703	0.	0.02010883084577115	-0.003546913203218368	0.
0.00297196261682243	0.	0.02056747512437811	-0.003815167639243405	0.
0.002894080996884735	0.	0.020730721393034827	-0.003933611744426405	0.
0.0028473520249221182	0.	0.020890858208955226	-0.003988744916634754	0.
0.0031495327102803736	0.	0.021498756218905474	-0.004286531621520845	0.
0.0030404984423676013	0.	0.02166355721393035	-0.004286535376621153	0.
0.0032242990654205604	0.	0.022120646766169157	-0.0016892778558928968	0.
0.003218068535825545	0.	0.022282338308457716	-0.0017262153714123678	0.
0.0031557632398753893	0.	0.02244713930348259	-0.001726232923231736	0.
0.0033146417445482864	0.	0.022891791044776122	-0.003233967098397281	0.
0.003311526479750779	0.	0.02305037313432836	-0.003312949338248142	0.
0.003221183800623053	0.	0.023215174129353238	-0.003312945901544409	0.
0.003476635514018692	0.	0.023662935323383087	-0.002832921156387806	0.
0.003389408099688473	0.	0.023821517412935325	-0.00165838775900393	0.
0.0033177570093457943	0.	0.023984763681592042	-0.002484713359637814	0.
0.0034579439252336447	0.	0.024443407960199007	-0.0033730712030060873	0.
0.003451713395638629	0.	0.02460199004975125	-0.00369932568944986	0.
0.003451713395638629	0.	0.024766791044776124	-0.0036993372611613547	0.
0.0035950155763239877	0.	0.025547263681592044	-0.0034404082363260337	0.
0.0036261682242990654	0.	0.026001243781094533	-0.0030841149230208713	0.
0.0037102803738317757	0.	0.02615360696517413	-0.0030562862071758937	0.
0.003660436137071651	0.	0.02631685323383085	-0.0030562876774089393	0.
0.003735202492211838	0.	0.02678482587064677	-0.0027906647997297915	0.
0.0037663551401869158	0.	0.026935634328358212	-0.0026508221982694444	0.
0.0037165109034267914	0.	0.02709732587064677	-0.002680921128124763	0.
0.003791277258566978	0.	0.027560634328358213	-0.004796405643676396	0.
0.003841121495327103	0.	0.027709888059701496	-0.004804801363171974	0.
0.0037725856697819315	0.	0.027868470149253734	-0.004835097130441485	0.
0.0038193146417445484	0.	0.02834266169154229	-0.004044294179820425	0.
0.003940809968847352	0.	0.02848880597014926	-0.003997562891241287	0.
0.003950155763239875	0.	0.028639614427860702	-0.004000434551141126	0.
0.004043613707165109	0.	0.02942164179104478	-0.004171008646206367	0.
0.003884735202492212	0.	0.02990982587064677	-0.002784778155542537	0.
0.004065420560747664	0.	0.030055970149253736	-0.0035172861084986013	0.
0.004059190031152648	0.	0.030208333333333337	-0.0037642563924626376	0.
0.004056074766355141	0.	0.03067941542288558	-0.004571156143904651	0.
0.004152647975077882	0.	0.030979477611940302	-0.0032439478495773807	0.
0.0041059190031152645	0.	0.03145833333333334	-0.003704065486786569	0.
0.004193146417445483	0.	0.031606032338308464	-0.0037903668990022393	0.
0.004308411214953271	0.	0.03175373134328359	-0.0037903703459745974	0.
0.004168224299065421	0.	0.03223569651741294	-0.0033328274929473934	0.
0.0042523364485981315	0.	0.03238650497512438	-0.003172540697272692	0.
0.004448598130841122	0.	0.032534203980099506	-0.0031189374614786565	0.
0.004199376947040498	0.	0.033016169154228864	-0.003611501182003436	0.
0.0042429906542056075	0.	0.03316386815920399	-0.003611503399110868	0.
0.0044049844236760125	0.	0.03330379353233832	-0.0035034877387179614	0.
0.004367601246105919	0.	0.03378109452736319	-0.0033939132900899904	0.
0.0043457943925233646	0.	0.03393812189054727	-0.0032360760805777372	0.
0.004501557632398754	0.	0.03408893034825871	-0.0036733330981813164	0.
0.004451713395638629	0.	0.03457245024875622	-0.0037433629656354376	0.
0.004529595015576324	0.	0.03487406716417911	-0.0035279487682341477	0.
0.004523364485981308	0.	0.03550217661691543	-0.0027393758546872186	0.
0.004616822429906542	0.	0.03564987562189056	-0.0035944852231701604	0.
0.004601246105919003	0.	0.036120957711442796	-0.00261393926095965	0.
0.0045669781931464174	0.	0.03628264925373135	-0.0025926331609822145	0.
0.004672897196261682	0.	0.036430348258706474	-0.0029409592322117667	0.
0.004732087227414331	0.	0.03689054726368159	-0.00284636733327908	0.
0.004725856697819315	0.	0.037055348258706475	-0.002847822354088584	0.
0.004803738317757009	0.	0.0372108208955224	-0.002782833064759295	0.
0.004890965732087227	0.	0.03767568407960199	-0.0028222037065942654	0.
0.004806853582554517	0.	0.03783426616915423	-0.0029547165412925035	0.
0.004809968847352025	0.	0.03798351990049752	-0.0031143992743277405	0.
0.0050031152647975075	0.	0.03842817164179105	-0.0027707742450567676	0.
0.004813084112149532	0.	0.03875932835820896	-0.002669692462586533	0.
0.004953271028037384	0.	0.039390547263681595	-0.0026156174039955213	0.
0.004937694704049844	0.	0.039550684079601994	-0.0024341237439643197	0.
0.005143302180685358	0.	0.03999378109452737	-0.002164668552635293	0.
0.005052959501557632	0.	0.0401601368159204	-0.002119482997619241	0.
0.005006230529595016	0.	0.04032338308457712	-0.002175345082170247	0.
0.005202492211838007	0.	0.0407773631840796	-0.0023483552362114596	0.
0.005233644859813084	0.	0.04093750000000001	-0.002348645805748599	0.
0.005152647975077881	0.	0.04109919154228856	-0.0023934538532594096	0.
0.005320872274143303	0.	0.04154539800995025	-0.0020195089189618265	0.
0.005295950155763241	0.	0.04170708955223881	-0.0020160684884943307	0.
0.005190031152647975	0.	0.04187655472636816	-0.0019177098228125263	0.
0.005361370716510903	0.	0.042333644278606974	-0.0018252798009783153	0.
0.005280373831775701	0.	0.04265080845771145	-0.0016589202125197886	0.
0.005514018691588784	0.	0.0432509328358209	-0.0026576350436148433	0.
0.005420560747663551	0.	0.043418843283582094	-0.002524119588367215	0.
0.0055202492211838	0.	0.043885261194029856	-0.0019538681320550506	0.
0.005510903426791277	0.	0.04404228855721394	-0.0022925290288482603	0.
0.005526479750778817	0.	0.04420398009950249	-0.0025698780313503037	0.
0.0056697819314641745	0.	0.044659514925373144	-0.002387171276131837	0.
0.005660436137071651	0.	0.04481498756218906	-0.002239815292637837	0.
0.005660436137071651	0.	0.044978233830845774	-0.0023221009122120486	0.
0.005785046728971963	0.	0.045443097014925375	-0.0033191799851684817	0.
0.005828660436137071	0.	0.045595460199004983	-0.003333587786633501	0.
0.005769470404984424	0.	0.04575559701492538	-0.0035197607243989027	0.
0.005725856697819314	0.	0.04621424129353235	-0.0024556418431920194	0.
0.00577570093457944	0.	0.04652829601990051	-0.0030933828963015967	0.
0.005919003115264798	0.	0.04715329601990051	-0.003027071405742065	0.
0.005816199376947041	0.	0.047768967661691544	-0.0032127491186809474	0.
0.005975077881619937	0.	0.04791666666666667	-0.0029425260230701803	0.
0.005962616822429906	0.	0.04807213930348259	-0.0032671380837732632	0.
0.005894080996884736	0.	0.048557213930348266	-0.003896588344256531	0.
0.006006230529595016	0.	0.048704912935323384	-0.0029349927459577456	0.
0.006006230529595016	0.	0.048858830845771146	-0.003100015705014821	0.
0.005975077881619937	0.	0.04933768656716418	-0.0038481606645971995	0.
0.0061059190031152654	0.	0.04948227611940299	-0.0040661210582819554	0.
0.0061401869158878505	0.	0.049634639303482594	-0.004060457311377096	0.
0.0060124610591900315	0.	0.05011971393034827	-0.004800569438383017	0.
0.0061900311526479745	0.	0.050412002487562196	-0.007625491090698641	0.
0.006280373831775701	0.	0.051035447761194036	-0.008060086513357477	0.
0.006177570093457944	0.	0.05167754975124379	-0.007278834730949617	0.
0.006274143302180685	0.	0.05182680348258707	-0.0072788879118178915	0.
0.006358255451713396	0.	0.05197294776119404	-0.0072296424934068584	0.
0.006308411214953271	0.	0.052442475124378114	-0.007567060962178723	0.
0.006320872274143302	0.	0.052591728855721394	-0.007594184174350589	0.
0.006454828660436137	0.	0.052736318407960205	-0.007759032804288756	0.
0.006305295950155763	0.	0.053219838308457716	-0.007616210387375267	0.
0.006339563862928349	0.	0.05337686567164179	-0.007734450592436784	0.
0.006498442367601246	0.	0.05352456467661692	-0.007567130522810056	0.
0.006467289719626169	0.	0.05399875621890548	-0.007749184640017195	0.
0.006554517133956386	0.	0.05430348258706468	-0.007684396450467203	0.
0.006417445482866043	0.	0.054940920398009956	-0.008259905878613286	0.
0.006613707165109034	0.	0.05554415422885573	-0.007408494563308344	0.
0.006535825545171339	0.	0.05570584577114429	-0.007555825033158006	0.
0.006700934579439253	0.	0.05585043532338309	-0.00800098056364871	0.
0.006713395638629284	0.	0.05632307213930349	-0.00807278278523277	0.
0.006623052959501558	0.	0.056494092039801005	-0.008072787492375135	0.
0.006651090342679127	0.	0.05665111940298508	-0.00789125636078202	0.
0.006813084112149533	0.	0.05711131840796021	-0.008867259323732245	0.
0.006757009345794393	0.	0.05727145522388061	-0.009893170954299467	0.
0.006753894080996884	0.	0.05742070895522389	-0.00984549201096747	0.
0.006775700934579439	0.	0.058204291044776126	-0.009797685645449802	0.
0.006975077881619937	0.	0.058818407960199014	-0.009888251064385956	0.
0.00697196261682243	0.	0.059130907960199014	-0.009895288681411317	0.
0.007021806853582554	0.	0.05960043532338309	-0.010803791863107504	0.
0.006950155763239875	0.	0.059759017412935336	-0.010565486831758262	0.
0.007068535825545171	0.	0.05990671641791046	-0.010565500291142975	0.
0.007127725856697819	0.	0.06036536069651742	-0.010565622892124009	0.
0.007018691588785046	0.	0.060530161691542295	-0.010759019717330686	0.
0.007115264797507788	0.	0.06068407960199006	-0.010715223565902317	0.
0.007227414330218069	0.	0.06115049751243782	-0.010847635698198911	0.
0.007124610591900311	0.	0.06131374378109454	-0.010687616127010604	0.
0.007165109034267913	0.	0.061466106965174135	-0.010685186405479762	0.
0.0073613707165109035	0.	0.061920087064676624	-0.01170927793849689	0.
0.007177570093457944	0.	0.06224191542288558	-0.011611002092123837	0.
0.007358255451713395	0.	0.0628544776119403	-0.01137268625680957	0.
0.007274143302180686	0.	0.0630146144278607	-0.011422166919957058	0.
0.00750778816199377	0.	0.0634685945273632	-0.011137784045510685	0.
0.007476635514018691	0.	0.06363650497512438	-0.0114705405930061	0.
0.007373831775700934	0.	0.06379975124378111	-0.011447769204600495	0.
0.007529595015576324	0.	0.06425373134328359	-0.011184400462296424	0.
0.00753582554517134	0.	0.06441386815920398	-0.013619756544279493	0.
0.0074641744548286605	0.	0.06457400497512439	-0.012809193014145154	0.
0.007623052959501558	0.	0.06501710199004976	-0.013619348846349404	0.
0.007610591900311526	0.	0.0651834577114428	-0.013619350224203046	0.
0.007501557632398754	0.	0.0653544776119403	-0.01361206294788937	0.
0.00770404984423676	0.	0.0658084577114428	-0.013889635768017754	0.
0.007651090342679128	0.	0.0661318407960199	-0.01388961897714679	0.
0.007800623052959502	0.	0.066738184079602	-0.01246629079063054	0.
0.007778816199376947	0.	0.06690298507462689	-0.012508013880197648	0.
0.00787538940809969	0.	0.06735696517412935	-0.013591354452911566	0.
0.007850467289719627	0.	0.06750932835820897	-0.01341455315327168	0.
0.00783177570093458	0.	0.06766946517412936	-0.013455865860808405	0.
0.007993769470404984	0.	0.06813588308457713	-0.013215904615025028	0.
0.007993769470404984	0.	0.0682929104477612	-0.013253658264834592	0.
0.007925233644859813	0.	0.06845926616915424	-0.013593524820277689	0.
0.008021806853582555	0.	0.06891946517412936	-0.01454946632771411	0.
0.008068535825545172	0.	0.0690671641791045	-0.013804894818758205	0.
0.008068535825545172	0.	0.06922574626865673	-0.01412822123438825	0.
0.008031152647975078	0.	0.06968905472636817	-0.012951869743916314	0.
0.008118380062305296	0.	0.07000155472636818	-0.013915442012963651	0.
0.008149532710280374	0.	0.07062344527363186	-0.013297898632117947	0.
0.008180685358255451	0.	0.07078047263681593	-0.0126953291328701	0.
0.008196261682242991	0.	0.07125155472636817	-0.013030099285171265	0.
0.008314641744548287	0.	0.07139925373134329	-0.013023568069364989	0.
0.008252336448598132	0.	0.07155628109452737	-0.01593891710862481	0.
0.008180685358255451	0.	0.07203047263681593	-0.014962045958281977	0.
0.008342679127725856	0.	0.07217195273631842	-0.014937808537319875	0.
0.008345794392523365	0.	0.0723212064676617	-0.015735160114954457	0.
0.008252336448598132	0.	0.07279695273631841	-0.016827182740351495	0.
0.008383177570093459	0.	0.07294309701492538	-0.016707477464073545	0.
0.008401869158878505	0.	0.07309701492537314	-0.017008543805813698	0.
0.008333333333333333	0.	0.0735976368159204	-0.017133381098828823	0.
0.00846417445482866	0.	0.07389925373134329	-0.01696882473506268	0.
0.008498442367601246	0.	0.07452114427860697	-0.016691651781124372	0.
0.00859190031152648	0.	0.07467039800995026	-0.01667722834507088	0.
0.008451713395638629	0.	0.07515236318407961	-0.015825915623288046	0.
0.008557632398753894	0.	0.07529539800995026	-0.015140517034100843	0.
0.00874766355140187	0.	0.0754384328358209	-0.016271983215874253	0.
0.008542056074766356	0.	0.07592817164179105	-0.016630587722880792	0.
0.008610591900311526	0.	0.07608053482587067	-0.0173307253048233	0.
0.00874766355140187	0.	0.07622823383084577	-0.01735727877821939	0.
0.008613707165109036	0.	0.07670087064676617	-0.01708152125252103	0.
0.008626168224299065	0.	0.07685012437810945	-0.017176944847720792	0.
0.008719626168224298	0.	0.07699315920398012	-0.017310360566234313	0.
0.008750778816199376	0.	0.07746890547263682	-0.0165647992291505	0.
0.008884735202492212	0.	0.07777829601990051	-0.0162225470958364	0.
0.008781931464174454	0.	0.07841728855721394	-0.016577601007088782	0.
0.008866043613707165	0.	0.07856187810945274	-0.015121608790909463	0.
0.008906542056074766	0.	0.07902829601990051	-0.017442919451896435	0.
0.008813084112149532	0.	0.07919154228855722	-0.017442919663487176	0.
0.008900311526479751	0.	0.07934079601990052	-0.01744385229758736	0.
0.009018691588785046	0.	0.07980721393034827	-0.018464732930032292	0.
0.008953271028037384	0.	0.07996890547263683	-0.019314261204032474	0.
0.00901246105919003	0.	0.0801181592039801	-0.019241342673093607	0.
0.00918380062305296	0.	0.08057835820895524	-0.019749252727570672	0.
0.00902803738317757	0.	0.08074471393034827	-0.02041931992843006	0.
0.008990654205607478	0.	0.08090018656716419	-0.020420199318408806	0.
0.009196261682242992	0.	0.08135105721393036	-0.019525798043190597	0.
0.009065420560747663	0.	0.08166666666666668	-0.020632513048778306	0.
0.009161993769470404	0.	0.08229477611940299	-0.020574785514051935	0.
0.009102803738317757	0.	0.08245802238805972	-0.020539379603812167	0.
0.009358255451713395	0.	0.08291355721393036	-0.021661919631761468	0.
0.009327102803738318	0.	0.08307524875621891	-0.02176525520464568	0.
0.009261682242990654	0.	0.08323383084577116	-0.021762841283954813	0.
0.00940809968847352	0.	0.08368625621890548	-0.021745676756912344	0.
0.009426791277258567	0.	0.08384794776119403	-0.021714194909159955	0.
0.009330218068535826	0.	0.08401274875621892	-0.02103147172438641	0.
0.009489096573208722	0.	0.08446361940298508	-0.021982241179472513	0.
0.009489096573208722	0.	0.08462220149253732	-0.02281258500718912	0.
0.009330218068535826	0.	0.0847870024875622	-0.023053569493560903	0.
0.009566978193146418	0.	0.08523476368159205	-0.021984277248186704	0.
0.009514018691588785	0.	0.08556592039800996	-0.022304014354800224	0.
0.009579439252336449	0.	0.08618625621890548	-0.02213235937239339	0.
0.009551401869158878	0.	0.08634483830845772	-0.022021573912727157	0.
0.009778816199376948	0.	0.08678171641791046	-0.02313578987991459	0.
0.009794392523364486	0.	0.08693874378109454	-0.023135796577205946	0.
0.00977570093457944	0.	0.08710509950248757	-0.0230854276170501	0.
0.009841121495327104	0.	0.08757462686567165	-0.02313004576737017	0.
0.00981619937694704	0.	0.08772854477611941	-0.023094031589257852	0.
0.00984423676012461	0.	0.08788712686567166	-0.023085613249823694	0.
0.00991588785046729	0.	0.08834732587064678	-0.0235835829712411	0.
0.009965732087227414	0.	0.08850124378109454	-0.02381540173427145	0.
0.009909657320872274	0.	0.08866449004975124	-0.0237860282221116	0.
0.009881619937694704	0.	0.08913090796019901	-0.023735234095831555	0.
0.009950155763239876	0.	0.08943407960199005	-0.024247840422446657	0.
0.010071651090342679	0.	0.09005286069651743	-0.02394380311889635	0.
0.010056074766355139	0.	0.09021299751243783	-0.02158810121402625	0.
0.009996884735202492	0.	0.09069496268656717	-0.022543123615284755	0.
0.010099688473520248	0.	0.09084110696517414	-0.022020959992158414	0.
0.010093457943925233	0.	0.0909950248756219	-0.022096208799249627	0.
0.010099688473520248	0.	0.0914598880597015	-0.02252386329940613	0.
0.010214953271028037	0.	0.09160447761194032	-0.022554533024183088	0.
0.01022429906542056	0.	0.09175839552238808	-0.024106569697488037	0.
0.01011214953271028	0.	0.0922450248756219	-0.022454634011931873	0.
0.010277258566978194	0.	0.09239116915422886	-0.023506310740561188	0.
0.010233644859813085	0.	0.09254508706467662	-0.022190259283760068	0.
0.0101993769470405	0.	0.09302394278606967	-0.022341322445514688	0.
0.010333333333333333	0.	0.09332711442786071	-0.023095129403852464	0.
0.010323987538940808	0.	0.09395366915422887	-0.02338209158586807	0.
0.010414330218068535	0.	0.09409825870646767	-0.023327408452681015	0.
0.010323987538940808	0.	0.09457866915422887	-0.025188878312655358	0.
0.010364485981308411	0.	0.09472947761194031	-0.024438387314665057	0.
0.010510903426791276	0.	0.09487717661691544	-0.02442416883793271	0.
0.010420560747663551	0.	0.09536536069651742	-0.02465934351585997	0.
0.01044859813084112	0.	0.09551461442786072	-0.024999032636588307	0.
0.010651090342679127	0.	0.09565764925373137	-0.024993179213128554	0.
0.010532710280373832	0.	0.09613184079601991	-0.02484207286058742	0.
0.010517133956386293	0.	0.09628420398009951	-0.02457434280599817	0.
0.010638629283489097	0.	0.09643034825870649	-0.02517960288507784	0.
0.010725856697819315	0.	0.09721237562189056	-0.025207317307907342	0.
0.010741433021806853	0.	0.09736318407960201	-0.02535063469937318	0.
0.010672897196261683	0.	0.09784670398009951	-0.02465820907593674	0.
0.0107601246105919	0.	0.09799595771144279	-0.02478517755998187	0.
0.01085669781931464	0.	0.0981452114427861	-0.024571952329806638	0.
0.010766355140186916	0.	0.09862717661691543	-0.023904701649347295	0.
0.010800623052959502	0.	0.0987733208955224	-0.023736728144565733	0.
0.010890965732087228	0.	0.09939676616915424	-0.023253406548586167	0.
0.010853582554517134	0.	0.09955223880597017	-0.023621501953275982	0.
0.011024922118380062	0.	0.09970149253731345	-0.023004439025766384	0.
0.010950155763239875	0.	0.10018345771144281	-0.022624706306737612	0.
0.01087227414330218	0.	0.10033737562189057	-0.022611526661052546	0.
0.011015576323987539	0.	0.10048196517412937	-0.022600251163933792	0.
0.011037383177570094	0.	0.10110696517412936	-0.022707101922103512	0.
0.011121495327102804	0.	0.10125310945273633	-0.023681347999482207	0.
0.011093457943925234	0.	0.1017226368159204	-0.02375395155781657	0.
0.0110404984423676	0.	0.10188277363184081	-0.023753949738802033	0.
0.011096573208722742	0.	0.1020320273631841	-0.024518303801862176	0.
0.011183800623052959	0.	0.10250621890547265	-0.026038399866486827	0.
0.011087227414330218	0.	0.10266946517412937	-0.02606016380705194	0.
0.01126791277258567	0.	0.10328202736318409	-0.02633805581018295	0.
0.011214953271028037	0.	0.10344371890547266	-0.026338056791013514	0.
0.011227414330218068	0.	0.10359452736318409	-0.02641550566163107	0.
0.011348909657320872	0.	0.10405161691542289	-0.02647799231026565	0.
0.011261682242990654	0.	0.1042195273631841	-0.02653551387777274	0.
0.011305295950155763	0.	0.10437655472636817	-0.02669617685755548	0.
0.011311526479750778	0.	0.10500000000000001	-0.027072079045813807	0.
0.011355140186915887	0.	0.10515547263681593	-0.027089633437632602	0.
0.011520249221183802	0.	0.10560945273631842	-0.027371634537626	0.
0.01146417445482866	0.	0.10577269900497514	-0.027720291750191552	0.
0.011386292834890965	0.	0.10593128109452739	-0.028299803272293172	0.
0.011610591900311525	0.	0.10637437810945274	-0.02876039212646964	0.
0.011582554517133957	0.	0.10653762437810947	-0.028176768233516232	0.
0.011657320872274142	0.	0.10715951492537315	-0.02923583884519652	0.
0.011682242990654205	0.	0.10732431592039803	-0.029310176976542122	0.
0.011554517133956386	0.	0.10749067164179106	-0.029248139728242344	0.
0.01167601246105919	0.	0.10793998756218907	-0.029296604027850583	0.
0.011697819314641745	0.	0.1080985696517413	-0.02977318265352775	0.
0.011651090342679127	0.	0.10826181592039802	-0.029650053616555844	0.
0.011838006230529595	0.	0.10887126865671644	-0.029008291797757678	0.
0.01177570093457944	0.	0.10904073383084578	-0.029467035423957316	0.
0.011925233644859812	0.	0.10949315920398012	-0.029683699654798126	0.
0.011925233644859812	0.	0.10964707711442788	-0.029684656155916242	0.
0.011903426791277259	0.	0.1098103233830846	-0.028770898442803488	0.
0.012003115264797507	0.	0.11026896766169156	-0.02883900111229348	0.
0.011962616822429906	0.	0.11042599502487563	-0.029353755074290742	0.
0.01209968847352025	0.	0.11104166666666668	-0.02867001131034914	0.
0.012118380062305296	0.	0.11119092039800996	-0.02846172475200607	0.
0.012074766355140187	0.	0.11135105721393036	-0.029799005075475594	0.
0.012152647975077882	0.	0.11182524875621891	-0.03118362197119531	0.
0.012133956386292836	0.	0.11198227611940301	-0.03187224538099308	0.
0.012165109034267913	0.	0.11214396766169156	-0.031719309452901544	0.
0.012230529595015577	0.	0.11275808457711445	-0.03207990603185021	0.
0.01225233644859813	0.	0.11291511194029852	-0.032051190138881046	0.
0.012158878504672897	0.	0.11338774875621892	-0.0321326188945975	0.
0.012320872274143302	0.	0.11353544776119405	-0.032132836038862876	0.
0.012330218068535825	0.	0.11369402985074628	-0.03265053869870223	0.
0.012236760124610592	0.	0.11416511194029852	-0.03368409970838166	0.
0.012414330218068537	0.	0.11430970149253733	-0.03405073218662743	0.
0.012355140186915888	0.	0.1149471393034826	-0.03382917290120787	0.
0.012454828660436137	0.	0.11509483830845772	-0.033961234314825464	0.
0.012454828660436137	0.	0.1152518656716418	-0.03422444519923956	0.
0.012461059190031154	0.	0.11571983830845774	-0.03452287697668011	0.
0.012588785046728973	0.	0.11586287313432837	-0.034574990698112436	0.
0.012613707165109034	0.	0.11600901741293534	-0.036647245868199556	0.
0.012570093457943927	0.	0.11664800995024877	-0.03724987332435752	0.
0.012651090342679128	0.	0.11680037313432837	-0.037108529301964725	0.
0.012457943925233644	0.	0.11728544776119405	-0.0370519440981668	0.
0.012601246105919004	0.	0.11743159203980101	-0.03715710990294942	0.
0.012738317757009345	0.	0.11757618159203982	-0.03678382123591922	0.
0.012635514018691589	0.	0.11805970149253733	-0.036758838636145465	0.
0.012725856697819313	0.	0.11821050995024877	-0.036744485666744535	0.
0.012697819314641746	0.	0.11883706467661694	-0.038557874024214955	0.
0.01277258566978193	0.	0.11898787313432838	-0.03848404685188067	0.
0.012922118380062306	0.	0.11913401741293533	-0.03876198096887251	0.
0.01274766355140187	0.	0.11961598258706468	-0.03715638477453251	0.
0.012697819314641746	0.	0.11977300995024878	-0.03715237143730294	0.
0.012838006230529596	0.	0.1199207089552239	-0.038531529598134606	0.
0.012894080996884735	0.	0.12054259950248758	-0.039205473707281474	0.
0.012968847352024922	0.	0.12068563432835823	-0.03903797087153756	0.
0.012943925233644859	0.	0.121152052238806	-0.039111235415977365	0.
0.012884735202492212	0.	0.12131685323383086	-0.03940766151429574	0.
0.012959501557632399	0.	0.12147077114427862	-0.0393035096039842	0.
0.01308411214953271	0.	0.12194340796019902	-0.03927544787057222	0.
0.013018691588785046	0.	0.12210354477611941	-0.03957707234645631	0.
0.013227414330218068	0.	0.12271299751243783	-0.0388581255033533	0.
0.01309657320872274	0.	0.12303327114427862	-0.039881564781017356	0.
0.01326791277258567	0.	0.12349036069651742	-0.03912098150027009	0.
0.013177570093457944	0.	0.12365205223880599	-0.039389307744258646	0.
0.01319626168224299	0.	0.12380441542288559	-0.039614680677573115	0.
0.013417445482866044	0.	0.12426305970149255	-0.03967581398038689	0.
0.013327102803738318	0.	0.12443252487562192	-0.03953900735191608	0.
0.013389408099688475	0.	0.12504664179104477	-0.03933481649913131	0.
0.013314641744548286	0.	0.1252067786069652	-0.039334826300046144	0.
0.013292834890965733	0.	0.12536225124378111	-0.039569739638211365	0.
0.013485981308411216	0.	0.12597014925373134	-0.04030607851013826	0.
0.013404984423676013	0.	0.12613650497512438	-0.04032289851595731	0.
0.013526479750778815	0.	0.12659514925373136	-0.040382450920890545	0.
0.013598130841121495	0.	0.12675373134328358	-0.04019058602187492	0.
0.013498442367601247	0.	0.126913868159204	-0.04036571517296517	0.
0.013669781931464176	0.	0.12736940298507463	-0.03970164371496233	0.
0.01366043613707165	0.	0.1275310945273632	-0.03949047604113986	0.
0.01358878504672897	0.	0.12769900497512437	-0.0394886217753222	0.
0.01373520249221184	0.	0.12814676616915424	-0.03964016692324479	0.
0.013732087227414331	0.	0.1283037935323383	-0.03983290190206968	0.
0.013866043613707165	0.	0.12891946517412936	-0.040138419570185636	0.
0.013890965732087228	0.	0.12908115671641793	-0.040531091153258085	0.
0.013778816199376948	0.	0.12925062189054728	-0.04289675399660269	0.
0.013862928348909658	0.	0.129863184079602	-0.04276091142656595	0.
0.013919003115264797	0.	0.13002021144278608	-0.04268715233552146	0.
0.01394392523364486	0.	0.13047419154228856	-0.04263827764439823	0.
0.013984423676012462	0.	0.1306281094527363	-0.04263828104053551	0.
0.013990654205607477	0.	0.13079135572139305	-0.0426635041486409	0.
0.013981308411214952	0.	0.13126088308457715	-0.04281366628799473	0.
0.014018691588785047	0.	0.13141324626865675	-0.042813679293477236	0.
0.014068535825545172	0.	0.13157182835820896	-0.0428544941704906	0.
0.014068535825545172	0.	0.1320398009950249	-0.04365896017897542	0.
0.014171339563862928	0.	0.13219371890547266	-0.0439616414589927	0.
0.014096573208722742	0.	0.1328249378109453	-0.0445988571532115	0.
0.014236760124610592	0.	0.13296797263681595	-0.04466231649320259	0.
0.014208722741433023	0.	0.13312033582089555	-0.04463236713651032	0.
0.014320872274143302	0.	0.13374844527363186	-0.04486845328737831	0.
0.01430841121495327	0.	0.1339070273631841	-0.04434659592425415	0.
0.014186915887850468	0.	0.13438588308457713	-0.04404333494703115	0.
0.014311526479750779	0.	0.13453047263681595	-0.04404333298248703	0.
0.01435202492211838	0.	0.13468128109452737	-0.04404401410185281	0.
0.014299065420560749	0.	0.1351523631840796	-0.04501625521309905	0.
0.014429906542056075	0.	0.1352985074626866	-0.04424841382261213	0.
0.01450778816199377	0.	0.13545087064676617	-0.044270372721334786	0.
0.014517133956386293	0.	0.136083644278607	-0.04454964014138074	0.
0.01453582554517134	0.	0.1363914800995025	-0.04530417092461452	0.
0.014489096573208723	0.	0.1368641169154229	-0.04469069367020651	0.
0.014570093457943925	0.	0.13701492537313434	-0.044949796720519464	0.
0.014582554517133956	0.	0.13717195273631844	-0.045041626097164694	0.
0.01463239875389408	0.	0.13763992537313435	-0.04560971631529922	0.
0.014769470404984424	0.	0.13778451492537314	-0.04560976791687077	0.
0.014728971962616822	0.	0.13793998756218906	-0.04552339393171391	0.
0.014619937694704049	0.	0.13842039800995026	-0.04557801495964237	0.
0.014794392523364485	0.	0.13856809701492537	-0.045609409504384746	0.
0.01466355140186916	0.	0.13920242537313435	-0.046298649290269916	0.
0.014828660436137071	0.	0.13934546019900498	-0.04639043450841663	0.
0.01484423676012461	0.	0.1394947139303483	-0.04662812442595116	0.
0.014744548286604361	0.	0.1399766791044776	-0.047012003521933014	0.
0.014956386292834892	0.	0.1402705223880597	-0.0468934409274114	0.
0.014850467289719626	0.	0.14075093283582094	-0.04729647600165076	0.
0.014937694704049844	0.	0.14089863184079604	-0.04758506608379834	0.
0.01501557632398754	0.	0.14104633084577117	-0.047785587876217485	0.
0.014881619937694705	0.	0.14153917910447764	-0.047139402213549286	0.
0.014956386292834892	0.	0.14169309701492538	-0.047481034720815524	0.
0.015068535825545171	0.	0.14184079601990052	-0.047514034631479074	0.
0.014996884735202493	0.	0.14231343283582093	-0.047458619599523404	0.
0.015	0.	0.14246268656716418	-0.04750021429512051	0.
0.015074766355140186	0.	0.14309235074626867	-0.04736284490652339	0.
0.015118380062305297	0.	0.1432478233830846	-0.04740386874404457	0.
0.015252336448598131	0.	0.14339085820895522	-0.047353317324668714	0.
0.015202492211838005	0.	0.14386504975124378	-0.04827913328509495	0.
0.015274143302180685	0.	0.1441666666666667	-0.04843247888788798	0.
0.0152803738317757	0.	0.14463774875621893	-0.048721604263377176	0.
0.015230529595015576	0.	0.14479788557213932	-0.04874738114173093	0.
0.015267912772585669	0.	0.1449471393034826	-0.04885861424264293	0.
0.015414330218068536	0.	0.1454042288557214	-0.048850274731398184	0.
0.015364485981308412	0.	0.14556592039800997	-0.04887722116540152	0.
0.015361370716510904	0.	0.14571828358208957	-0.048877068880266425	0.
0.01540809968847352	0.	0.14619092039801	-0.049141902551135826	0.
0.015373831775700935	0.	0.14635727611940302	-0.048775311818825495	0.
0.015517133956386292	0.	0.14696517412935325	-0.048932731300458145	0.
0.015467289719626168	0.	0.14712686567164182	-0.049170807056810824	0.
0.015473520249221183	0.	0.14728078358208957	-0.0491529094305383	0.
0.01564797507788162	0.	0.1477409825870647	-0.04937929663739381	0.
0.015526479750778817	0.	0.14806436567164183	-0.049350004957947446	0.
0.01573208722741433	0.	0.148515236318408	-0.0497197379757544	0.
0.015728971962616824	0.	0.14867692786069656	-0.04973271338238674	0.
0.01567601246105919	0.	0.1488386194029851	-0.04950630441529563	0.
0.01579127725856698	0.	0.1492957089552239	-0.04988520854729277	0.
0.01576323987538941	0.	0.14945895522388064	-0.0494333368768954	0.
0.015722741433021808	0.	0.14962064676616918	-0.04998176435422472	0.
0.015853582554517135	0.	0.15005907960199005	-0.049423611319206515	0.
0.01587538940809969	0.	0.15021921641791047	-0.04927465775461731	0.
0.01592834890965732	0.	0.15084888059701496	-0.04988673366286018	0.
0.01593146417445483	0.	0.15101212686567167	-0.05011409180729755	0.
0.01587538940809969	0.	0.15117692786069653	-0.050192311557852906	0.
0.01604361370716511	0.	0.15162624378109454	-0.05054136005532822	0.
0.015999999999999997	0.	0.15194651741293533	-0.05056334935650308	0.
0.0161993769470405	0.	0.15240205223880599	-0.051088282422021764	0.
0.01618068535825545	0.	0.15256063432835823	-0.05108861394649843	0.
0.016062305295950156	0.	0.15272388059701494	-0.05097439167232431	0.
0.016277258566978193	0.	0.1531747512437811	-0.051114059423020164	0.
0.016258566978193147	0.	0.15333177860696517	-0.05116132254016867	0.
0.016161993769470407	0.	0.15349657960199006	-0.051128244473878634	0.
0.016317757009345797	0.	0.153964552238806	-0.050218814431159935	0.
0.016277258566978193	0.	0.1541200248756219	-0.05073879342793586	0.
0.016264797507788163	0.	0.15473103233830846	-0.05075987420561489	0.
0.016320872274143302	0.	0.15487717661691544	-0.05088172387548467	0.
0.01633644859813084	0.	0.15503264925373136	-0.05047562296962781	0.
0.01632710280373832	0.	0.15551461442786074	-0.05090045352336842	0.
0.016386292834890966	0.	0.15583022388059703	-0.05069093005040659	0.
0.01644859813084112	0.	0.1562966417910448	-0.05085841603698787	0.
0.016560747663551402	0.	0.1564412313432836	-0.051433841920806585	0.
0.016514018691588785	0.	0.15659981343283583	-0.05141641001775634	0.
0.016454828660436138	0.	0.1570771144278607	-0.05107336888695136	0.
0.01660436137071651	0.	0.15722481343283584	-0.05112660773078149	0.
0.016560747663551402	0.	0.15738028606965176	-0.05154537482403899	0.
0.016545171339563864	0.	0.15785292288557218	-0.05174419766830639	0.
0.016632398753894082	0.	0.1579990671641791	-0.05174385795879735	0.
0.01656697819314642	0.	0.1586396144278607	-0.05303841673904099	0.
0.016697819314641746	0.	0.1587857587064677	-0.05315863482784575	0.
0.01676323987538941	0.	0.15893812189054726	-0.05316789528930412	0.
0.016626168224299066	0.	0.15940920398009953	-0.05332566670610182	0.
0.01689719626168224	0.	0.15969838308457715	-0.05312925221724377	0.
0.016682242990654204	0.	0.16018656716417914	-0.053325209972186045	0.
0.016847352024922116	0.	0.1603404850746269	-0.05300703200225506	0.
0.016950155763239876	0.	0.1604928482587065	-0.052603881073692585	0.
0.01681931464174455	0.	0.16097325870646767	-0.052336325523284176	0.
0.01690031152647975	0.	0.16111940298507466	-0.05233621493883754	0.
0.017009345794392526	0.	0.16126399253731347	-0.05211829786874677	0.
0.016878504672897195	0.	0.16174440298507464	-0.058243332916532345	0.
0.01688785046728972	0.	0.1619029850746269	-0.05824333563740562	0.
0.016978193146417447	0.	0.1625202114427861	-0.05864199890070328	0.
0.01701246105919003	0.	0.16267412935323386	-0.058931100008039944	0.
0.017133956386292837	0.	0.16282027363184082	-0.05900013802553356	0.
0.017080996884735203	0.	0.16330379353233834	-0.06040958939885346	0.
0.017186915887850467	0.	0.1636100746268657	-0.0600554673221012	0.
0.017242990654205606	0.	0.16407338308457714	-0.06050654682639963	0.
0.01718068535825545	0.	0.16422885572139306	-0.06049864593775436	0.
0.017205607476635514	0.	0.16437500000000002	-0.060397030962679656	0.
0.01729906542056075	0.	0.1648414179104478	-0.06049485468054448	0.
0.0172398753894081	0.	0.16500932835820897	-0.061244341261814016	0.
0.017249221183800623	0.	0.16516324626865675	-0.06134195589601074	0.
0.017411214953271026	0.	0.1656265547263682	-0.061342539887959985	0.
0.01730529595015576	0.	0.1657898009950249	-0.06134252631438704	0.
0.017526479750778815	0.	0.1664023631840796	-0.06205215294908068	0.
0.017404984423676013	0.	0.16656871890547265	-0.062136347904119024	0.
0.017373831775700933	0.	0.16672419154228857	-0.06206560783866234	0.
0.017641744548286604	0.	0.16717039800995026	-0.06353541862327866	0.
0.01743613707165109	0.	0.16749222636815922	-0.06417085979776353	0.
0.017685358255451714	0.	0.1679508706467662	-0.06437115159759876	0.
0.01761059190031153	0.	0.16811722636815923	-0.06437115102243156	0.
0.017551401869158878	0.	0.16828047263681595	-0.06439164345383024	0.
0.01773208722741433	0.	0.16872823383084581	-0.0644141472953541	0.
0.017700934579439255	0.	0.16888681592039803	-0.06441414552631804	0.
0.017601246105919	0.	0.16904695273631845	-0.06449886639792624	0.
0.01779127725856698	0.	0.16949626865671644	-0.06400917539047851	0.
0.017806853582554516	0.	0.1696610696517413	-0.06400915692023242	0.
0.017897196261682242	0.	0.1702798507462687	-0.06428767782343874	0.
0.017906542056074767	0.	0.17043687810945277	-0.06352491884852102	0.
0.017853582554517137	0.	0.17060167910447765	-0.06282475480543942	0.
0.017971962616822428	0.	0.17106343283582093	-0.0636750365652741	0.
0.01791588785046729	0.	0.17138837064676618	-0.06352124164848194	0.
0.018087227414330217	0.	0.17183302238805973	-0.06375985933402423	0.
0.01802492211838006	0.	0.17198849502487565	-0.06376155084410653	0.
0.01801557632398754	0.	0.17215329601990054	-0.06376984675199997	0.
0.018161993769470405	0.	0.17261815920398013	-0.0637223760993118	0.
0.018137071651090346	0.	0.17277363184079605	-0.06350194960161518	0.
0.018115264797507788	0.	0.17293843283582092	-0.06341381342314799	0.
0.018233644859813086	0.	0.17339552238805972	-0.06368038841569004	0.
0.018205607476635514	0.	0.17354788557213932	-0.0635576569701828	0.
0.018252336448598132	0.	0.1741666666666667	-0.06338449791114852	0.
0.018277258566978195	0.	0.17431747512437812	-0.06338449478014005	0.
0.018286604361370716	0.	0.1744760572139304	-0.06345152543848863	0.
0.018190031152647973	0.	0.17464085820895525	-0.06340311969033613	0.
0.01842367601246106	0.	0.17525497512437813	-0.06421122906963482	0.
0.01835202492211838	0.	0.175419776119403	-0.0641951278138208	0.
0.018482866043613707	0.	0.17588308457711443	-0.06400524131769067	0.
0.01842056074766355	0.	0.1760416666666667	-0.06391347583405013	0.
0.018417445482866043	0.	0.17620335820895525	-0.0639138187882975	0.
0.01857943925233645	0.	0.1766542288557214	-0.06384571625298203	0.
0.01850467289719626	0.	0.17680814676616916	-0.06396196737417977	0.
0.018485981308411215	0.	0.1769713930348259	-0.06384194924899102	0.
0.018629283489096572	0.	0.17743781094527367	-0.06547138165786609	0.
0.01860747663551402	0.	0.17775497512437813	-0.06510531254569503	0.
0.018647975077881622	0.	0.1782167288557214	-0.06456007674949055	0.
0.01873831775700935	0.	0.1783659825870647	-0.06484621306788338	0.
0.018766355140186916	0.	0.17852456467661693	-0.06482834216856762	0.
0.018847352024922118	0.	0.17913401741293536	-0.0649858054469447	0.
0.018806853582554517	0.	0.17929259950248758	-0.0645410205314948	0.
0.018772585669781933	0.	0.17976990049751246	-0.06464002976464973	0.
0.018881619937694702	0.	0.1799175995024876	-0.06463948180727035	0.
0.01887227414330218	0.	0.1800761815920398	-0.06444871865242466	0.
0.018850467289719626	0.	0.180556592039801	-0.06423890418033049	0.
0.018943925233644857	0.	0.1807058457711443	-0.06428419755916956	0.
0.018953271028037386	0.	0.18086131840796021	-0.0644613605669766	0.
0.018841121495327105	0.	0.1813339552238806	-0.06546877982789917	0.
0.0190404984423676	0.	0.18162624378109454	-0.06599974833436707	0.
0.018968847352024924	0.	0.18211442786069654	-0.06694640906556186	0.
0.01912772585669782	0.	0.18226057213930352	-0.06691263732934168	0.
0.019180685358255452	0.	0.18240982587064677	-0.06690834512114278	0.
0.019174454828660436	0.	0.18303638059701494	-0.0671389929350798	0.
0.019249221183800624	0.	0.18318563432835824	-0.06784699743817989	0.
0.019130841121495327	0.	0.18366604477611942	-0.0709153524560986	0.
0.019171339563862928	0.	0.18381374378109455	-0.07248738963116184	0.
0.019305295950155763	0.	0.18395833333333336	-0.07248618453623379	0.
0.019214953271028037	0.	0.18443563432835822	-0.07065790603253605	0.
0.019233644859813083	0.	0.18458799751243785	-0.0724987691149543	0.
0.019361370716510905	0.	0.18473569651741295	-0.07251239331421191	0.
0.019277258566978192	0.	0.18522699004975127	-0.07258102449083188	0.
0.019445482866043612	0.	0.18552549751243783	-0.07258957914220754	0.
0.019383177570093457	0.	0.18599502487562192	-0.07224243959207226	0.
0.019364485981308414	0.	0.1861489427860697	-0.07226147251626183	0.
0.019473520249221183	0.	0.18629508706467665	-0.073150309026158	0.
0.019417445482866044	0.	0.18693407960199007	-0.0729675021125302	0.
0.019504672897196262	0.	0.18708177860696518	-0.07317438955399623	0.
0.019585669781931464	0.	0.1875466417910448	-0.07394999264596218	0.
0.0195202492211838	0.	0.1877067786069652	-0.07394998990703175	0.
0.019626168224299065	0.	0.1878591417910448	-0.07413075960964738	0.
0.01967601246105919	0.	0.18832866915422888	-0.07376158345818955	0.
0.01960436137071651	0.	0.18849036069651742	-0.07375836016046286	0.
0.019629283489096573	0.	0.1886365049751244	-0.07219839872293458	0.
0.019775700934579442	0.	0.18908893034825874	-0.07296070984579141	0.
0.019710280373831778	0.	0.18941075870646767	-0.07154370940605545	0.
0.019862928348909657	0.	0.18988184079601994	-0.07167777407570643	0.
0.019772585669781934	0.	0.1900466417910448	-0.0722186487242763	0.
0.019838006230529597	0.	0.19020055970149258	-0.07288772748046032	0.
0.01985981308411215	0.	0.19081312189054728	-0.07210301916151375	0.
0.01985669781931464	0.	0.19097170398009955	-0.07273708633714215	0.
0.019975077881619938	0.	0.19142879353233833	-0.07279426427243053	0.
0.019940809968847353	0.	0.19159514925373136	-0.07279437688206096	0.
0.019890965732087228	0.	0.19175684079601993	-0.07289079218441899	0.
0.020177570093457945	0.	0.19220149253731345	-0.07284538151910641	0.
0.020093457943925235	0.	0.19236629353233833	-0.07313554947245356	0.
0.019965732087227416	0.	0.1925310945273632	-0.0731230509392096	0.
0.020221183800623054	0.	0.19298662935323385	-0.07312288208255248	0.
0.020133956386292836	0.	0.19330690298507466	-0.0739023447608225	0.
0.02028348909657321	0.	0.1937468905472637	-0.07409722714089853	0.
0.020330218068535823	0.	0.19390391791044778	-0.0740433285248078	0.
0.020236760124610592	0.	0.19407182835820896	-0.08093753946596247	0.
0.020342679127725857	0.	0.19469682835820898	-0.08211020055279288	0.
0.02032398753894081	0.	0.19486318407960201	-0.08132861168715119	0.
0.0204797507788162	0.	0.1953093905472637	-0.08177164401536623	0.
0.020476635514018692	0.	0.19546486318407963	-0.08206808115071228	0.
0.020476635514018692	0.	0.19562966417910452	-0.08175296556609092	0.
0.020557632398753894	0.	0.19609297263681594	-0.08236905505696829	0.
0.020560747663551402	0.	0.19624844527363186	-0.08237106378769664	0.
0.020551401869158877	0.	0.19641013681592043	-0.08172958207452599	0.
0.020610591900311524	0.	0.19686722636815923	-0.0822882877465642	0.
0.020626168224299066	0.	0.1971812810945274	-0.08233080981216728	0.
0.020669781931464175	0.	0.19765547263681596	-0.08212938633924777	0.
0.02070404984423676	0.	0.1978062810945274	-0.08165295444205398	0.
0.020694704049844238	0.	0.19796330845771148	-0.08166380524282471	0.
0.02081619937694704	0.	0.19856498756218907	-0.08395178850679322	0.
0.0208006230529595	0.	0.19872201492537317	-0.0837970432252466	0.
0.020791277258566977	0.	0.19920708955223884	-0.08387838969853258	0.
0.020900311526479753	0.	0.19935945273631844	-0.08376990689110678	0.
0.020838006230529598	0.	0.1995180348258707	-0.08380649673003979	0.
0.020838006230529598	0.	0.19998756218905478	-0.08360228207835206	0.
0.020953271028037384	0.	0.2001337064676617	-0.0836354109403939	0.
0.02097507788161994	0.	0.20028762437810949	-0.08365204318674782	0.
0.02081619937694704	0.	0.200771144278607	-0.08389010957654898	0.
0.020947040498442367	0.	0.20106965174129357	-0.08383878318852091	0.
0.020925233644859813	0.	0.20154228855721396	-0.08528803529297717	0.
0.02109968847352025	0.	0.20168687810945277	-0.08481047189070154	0.
0.021146417445482863	0.	0.20184079601990051	-0.08486600048104252	0.
0.02116822429906542	0.	0.20247667910447764	-0.08488418753955762	0.
0.021202492211838005	0.	0.20262593283582092	-0.08478791503887338	0.
0.021102803738317757	0.	0.20309701492537316	-0.08480688638139587	0.
0.021177570093457943	0.	0.20324315920398012	-0.08477120633068826	0.
0.02129595015576324	0.	0.20338774875621893	-0.08472450351216239	0.
0.021261682242990652	0.	0.20387437810945278	-0.08369982300833258	0.
0.021242990654205606	0.	0.2040298507462687	-0.08369917750608293	0.
0.02135202492211838	0.	0.20417910447761195	-0.08372151757648363	0.
0.021239875389408098	0.	0.20465640547263686	-0.08396992098867312	0.
0.021479750778816198	0.	0.20495024875621892	-0.08665440470631973	0.
0.021308411214953273	0.	0.2054353233830846	-0.08659902378451527	0.
0.02133644859813084	0.	0.20559235074626867	-0.08659902502327499	0.
0.021445482866043614	0.	0.20573849502487565	-0.08739469797299465	0.
0.021457943925233643	0.	0.2063619402985075	-0.087777204787937	0.
0.02155763239875389	0.	0.20650963930348262	-0.087816837774459	0.
0.021554517133956386	0.	0.20698849502487565	-0.08790788495845456	0.
0.021523364485981307	0.	0.20715018656716422	-0.08840022160984919	0.
0.021582554517133954	0.	0.20729788557213932	-0.08835968012328936	0.
0.021682242990654205	0.	0.20775808457711445	-0.08964607997607556	0.
0.021619937694704047	0.	0.2079166666666667	-0.09021181714231999	0.
0.021647975077881618	0.	0.20806592039800997	-0.09023544565887348	0.
0.021806853582554516	0.	0.2085261194029851	-0.08861242079274108	0.
0.021685358255451714	0.	0.2088495024875622	-0.08857153432302468	0.
0.021919003115264797	0.	0.20930970149253733	-0.09060746810710903	0.
0.021794392523364486	0.	0.2094713930348259	-0.0906052758204487	0.
0.021803738317757008	0.	0.20962686567164182	-0.09061180577886989	0.
0.021884735202492213	0.	0.2102565298507463	-0.09283489803129957	0.
0.02187538940809969	0.	0.21041511194029852	-0.09171430269101623	0.
0.02202492211838006	0.	0.2108550995024876	-0.09295822031671075	0.
0.02202492211838006	0.	0.21101834577114428	-0.09295823276605801	0.
0.021962616822429906	0.	0.21118159203980102	-0.09302391632266058	0.
0.0221214953271028	0.	0.21164179104477615	-0.09253540194055117	0.
0.022056074766355138	0.	0.21180659203980104	-0.09254639282268676	0.
0.02198753894080997	0.	0.21196983830845775	-0.09255961329322462	0.
0.022208722741433023	0.	0.21241293532338312	-0.09216598846314249	0.
0.022199376947040498	0.	0.21273476368159205	-0.09257109337648409	0.
0.02235202492211838	0.	0.21318563432835824	-0.092613255704084	0.
0.022355140186915888	0.	0.21334577114427863	-0.09285561246401255	0.
0.02225856697819315	0.	0.21351212686567167	-0.0929548916822067	0.
0.022205607476635515	0.	0.21366915422885574	-0.0930799672422558	0.
0.02242367601246106	0.	0.21412313432835822	-0.09261731389872134	0.
0.02238006230529595	0.	0.21428949004975126	-0.09265465002523914	0.
0.02228348909657321	0.	0.21445118159203982	-0.09250994297082828	0.
0.0224797507788162	0.	0.21490827114427866	-0.09270695396777155	0.
0.022426791277258565	0.	0.21507307213930352	-0.09260019762658178	0.
0.02254828660436137	0.	0.21567630597014928	-0.09306656334793359	0.
0.022604361370716513	0.	0.21583644278606967	-0.09308687700476084	0.
0.022485981308411215	0.	0.21600124378109456	-0.09350165622887792	0.
0.02266355140186916	0.	0.21662157960199008	-0.09405363577366505	0.
0.02254828660436137	0.	0.21678638059701494	-0.09288315383575918	0.
0.02280373831775701	0.	0.21723103233830848	-0.09455534159643164	0.
0.022763239875389408	0.	0.21739116915422887	-0.09450563743323392	0.
0.02266666666666667	0.	0.21755597014925376	-0.09425941212525074	0.
0.0228411214953271	0.	0.21800839552238807	-0.09315269628987774	0.
0.02281931464174455	0.	0.21816542288557217	-0.09268142081456762	0.
0.02279127725856698	0.	0.21832866915422888	-0.09265297226667293	0.
0.022962616822429907	0.	0.2187857587064677	-0.09402391742490127	0.
0.022919003115264798	0.	0.21894434079601993	-0.09294729819835525	0.
0.023	0.	0.2195740049751244	-0.09455522104868987	0.
0.022962616822429907	0.	0.21972792288557216	-0.09470108469783947	0.
0.023015576323987538	0.	0.21988805970149258	-0.09573735428394155	0.
0.02312772585669782	0.	0.22049440298507467	-0.09605023849818503	0.
0.02306853582554517	0.	0.22065609452736323	-0.09614666075516633	0.
0.023087227414330218	0.	0.22112717661691544	-0.09662050627324832	0.
0.023171339563862928	0.	0.22127953980099505	-0.09661466479839137	0.
0.02322429906542056	0.	0.2214381218905473	-0.09796294515653635	0.
0.023214953271028037	0.	0.22190453980099506	-0.09812398994850664	0.
0.023295950155763242	0.	0.22205534825870651	-0.09823488477350303	0.
0.02325233644859813	0.	0.22221393034825873	-0.09828996823497056	0.
0.023183800623052957	0.	0.22268190298507468	-0.09856220270676846	0.
0.023330218068535826	0.	0.22282649253731346	-0.098615265002526	0.
0.023261682242990654	0.	0.22345615671641794	-0.09943520301128934	0.
0.023439252336448595	0.	0.22360541044776125	-0.09947005532421951	0.
0.02338006230529595	0.	0.22376243781094532	-0.09959660103027071	0.
0.0234797507788162	0.	0.2243952114427861	-0.09974828657297131	0.
0.023489096573208725	0.	0.22454446517412938	-0.09969712805763019	0.
0.02345171339563863	0.	0.2250171019900498	-0.10032876231385686	0.
0.023557632398753893	0.	0.2251616915422886	-0.1007643800641482	0.
0.023604361370716514	0.	0.22531250000000003	-0.10088134487666184	0.
0.0234797507788162	0.	0.22580068407960202	-0.10047197539628622	0.
0.023591900311526477	0.	0.22594682835820898	-0.10033431533890128	0.
0.023700934579439253	0.	0.22609608208955229	-0.10034967919842323	0.
0.023557632398753893	0.	0.2265780472636816	-0.09903034394436341	0.
0.023641744548286606	0.	0.2267304104477612	-0.09893534715947593	0.
0.023672897196261682	0.	0.22735851990049755	-0.10040408945005024	0.
0.023725856697819316	0.	0.22750310945273633	-0.10026258720712097	0.
0.02384735202492212	0.	0.22764458955223882	-0.100281675282787	0.
0.023741433021806854	0.	0.2282789179104478	-0.10069439528626128	0.
0.023934579439252337	0.	0.22842817164179108	-0.10084268595326466	0.
0.023881619937694703	0.	0.22891324626865672	-0.10151100070860433	0.
0.023859813084112152	0.	0.22906871890547267	-0.10151100435533256	0.
0.0239595015576324	0.	0.22921330845771148	-0.10159631710497759	0.
0.024031152647975076	0.	0.22968283582089555	-0.1025703626231189	0.
0.023934579439252337	0.	0.22984297263681594	-0.10263438960155151	0.
0.024024922118380063	0.	0.22999067164179107	-0.10229635747248322	0.
0.024080996884735202	0.	0.2304617537313433	-0.10275646141252226	0.
0.024028037383177568	0.	0.23062344527363188	-0.10275645239270874	0.
0.024186915887850467	0.	0.23123289800995028	-0.10236991167848625	0.
0.024090342679127727	0.	0.231396144278607	-0.10258493546230757	0.
0.024177570093457945	0.	0.2315485074626866	-0.10258493225119247	0.
0.024202492211838008	0.	0.23217506218905476	-0.10419760719282899	0.
0.024202492211838008	0.	0.23232276119402986	-0.10422176508132562	0.
0.024439252336448596	0.	0.23277052238805973	-0.10410857925175944	0.
0.02438006230529595	0.	0.2329384328358209	-0.10406055254406726	0.
0.02433644859813084	0.	0.23310167910447765	-0.10394264773981805	0.
0.02449532710280374	0.	0.23356498756218907	-0.10481082091861765	0.
0.024426791277258567	0.	0.23372978855721396	-0.10461543439568267	0.
0.024426791277258567	0.	0.23388681592039803	-0.10460278234137917	0.
0.024560747663551402	0.	0.23433613184079605	-0.10506412027815001	0.
0.024470404984423676	0.	0.23450248756218908	-0.10506765286855534	0.
0.024644859813084112	0.	0.23511815920398013	-0.10612189389664929	0.
0.024635514018691587	0.	0.23528140547263685	-0.10611782355174915	0.
0.0245202492211838	0.	0.2354430970149254	-0.10655478595493156	0.
0.02477570093457944	0.	0.23604788557213935	-0.10741407194628175	0.
0.02468847352024922	0.	0.23621579601990053	-0.10753034215589208	0.
0.024847352024922116	0.	0.23667599502487566	-0.1075324457851782	0.
0.02480685358255452	0.	0.23683613184079605	-0.10753244585948353	0.
0.024694704049844234	0.	0.23699937810945276	-0.10753359913942788	0.
0.024934579439252338	0.	0.23743159203980102	-0.10732989102723094	0.
0.024869158878504674	0.	0.23759017412935327	-0.10730211068237513	0.
0.02484423676012461	0.	0.23775808457711448	-0.10724181719187988	0.
0.024975077881619935	0.	0.23822605721393036	-0.10744807677722418	0.
0.0249595015576324	0.	0.23838308457711446	-0.10730599162963048	0.
0.02506853582554517	0.	0.23900031094527366	-0.10646650379152627	0.
0.025080996884735203	0.	0.23915578358208958	-0.10744193049046798	0.
0.025052959501557632	0.	0.23932058457711447	-0.10779340238661543	0.
0.02518380062305296	0.	0.23993625621890552	-0.10870859231207024	0.
0.025174454828660438	0.	0.24009483830845774	-0.10880044779182925	0.
0.025174454828660438	0.	0.24055659203980104	-0.1091157570160234	0.
0.025277258566978194	0.	0.24070740049751246	-0.10911576095218051	0.
0.025289719626168224	0.	0.240869092039801	-0.10967123197385997	0.
0.02529906542056075	0.	0.24134794776119406	-0.10949750109586871	0.
0.025330218068535828	0.	0.24149720149253734	-0.1096104110245129	0.
0.025327102803738316	0.	0.2416511194029851	-0.10959339501970669	0.
0.02529906542056075	0.	0.24210976368159207	-0.11072370260589019	0.
0.025373831775700934	0.	0.24289956467661694	-0.11359457310647379	0.
0.025548286604361373	0.	0.2430457089552239	-0.11353401779621813	0.
0.025498442367601248	0.	0.24319807213930353	-0.11348643750060598	0.
0.02566355140186916	0.	0.2438246268656717	-0.11369721962453484	0.
0.025666666666666664	0.	0.24397854477611944	-0.11380668537854402	0.
0.025498442367601248	0.	0.2444636194029851	-0.11528380944739523	0.
0.02561059190031153	0.	0.24460820895522392	-0.11528380558191918	0.
0.025713395638629285	0.	0.24475590796019903	-0.11531473748238931	0.
0.025641744548286605	0.	0.24523165422885576	-0.1155959758689195	0.
0.025722741433021806	0.	0.24537779850746272	-0.11559598214112006	0.
0.02579750778816199	0.	0.24553016169154232	-0.11561219815069176	0.
0.025641744548286605	0.	0.24601990049751246	-0.11603545570981434	0.
0.02574454828660436	0.	0.24678327114427864	-0.11690463258985843	0.
0.025769470404984424	0.	0.24693252487562192	-0.11700350557543758	0.
0.02593146417445483	0.	0.24707711442786073	-0.11704842193495005	0.
0.025791277258566978	0.	0.2477176616915423	-0.11714546384353537	0.
0.025922118380062305	0.	0.24786536069651746	-0.11698551968553787	0.
0.02598753894080997	0.	0.24833955223880602	-0.11708282132477826	0.
0.025978193146417444	0.	0.2484965796019901	-0.11711766031033444	0.
0.026065420560747662	0.	0.24864427860696522	-0.11711765254728793	0.
0.026015576323987537	0.	0.24912157960199005	-0.11993491688524252	0.
0.02605607476635514	0.	0.24928016169154232	-0.11993492841019787	0.
0.026137071651090343	0.	0.2494247512437811	-0.11993249454160626	0.
0.02619314641744548	0.	0.24988805970149258	-0.1188189286026989	0.
0.026137071651090343	0.	0.25004975124378115	-0.1195554194501712	0.
0.026180685358255452	0.	0.2502021144278607	-0.11949263740432839	0.
0.026289719626168224	0.	0.250673196517413	-0.11887346636593991	0.
0.02619314641744548	0.	0.2508364427860697	-0.11887417918461056	0.
0.02619314641744548	0.	0.25098725124378113	-0.11887119803752784	0.
0.026376947040498443	0.	0.25143967661691546	-0.12011794721928326	0.
0.02626479750778816	0.	0.2516029228855722	-0.12011795555752326	0.
0.026289719626168224	0.	0.2517552860696518	-0.11999777136142202	0.
0.026429906542056077	0.	0.25237873134328365	-0.12063438301792188	0.
0.026417445482866043	0.	0.25253731343283586	-0.11995272387683636	0.
0.026545171339563862	0.	0.252685012437811	-0.11965915200464758	0.
0.02648909657320872	0.	0.25315609452736326	-0.12005825745559148	0.
0.026470404984423677	0.	0.25331623134328357	-0.12007460436553434	0.
0.026607476635514018	0.	0.25393967661691547	-0.12084727470855237	0.
0.02653582554517134	0.	0.25409981343283583	-0.12092895982411149	0.
0.026570093457943925	0.	0.2542459577114428	-0.12125244170017581	0.
0.02675077881619938	0.	0.2547046019900498	-0.1212221683225833	0.
0.026598130841121496	0.	0.2548709577114428	-0.12119093500458077	0.
0.02661993769470405	0.	0.2550248756218906	-0.12372602608955227	0.
0.026816199376947042	0.	0.2554897388059702	-0.12311276316950381	0.
0.026688473520249223	0.	0.2556529850746269	-0.12372868303399474	0.
0.02667601246105919	0.	0.25580690298507464	-0.12352292635189774	0.
0.02690342679127726	0.	0.2562562189054726	-0.12383822083228502	0.
0.026878504672897197	0.	0.25642101990049754	-0.12436502960118631	0.
0.026816199376947042	0.	0.25658115671641796	-0.12410327197295362	0.
0.026947040498442366	0.	0.25703047263681594	-0.12522088093599762	0.
0.026922118380062303	0.	0.2571952736318408	-0.12522601592716168	0.
0.02708411214953271	0.	0.25781094527363185	-0.12596492035206597	0.
0.027034267912772587	0.	0.2579773009950249	-0.12579963310199538	0.
0.026962616822429907	0.	0.25814054726368163	-0.12579963869252353	0.
0.02712772585669782	0.	0.2585945273631841	-0.12526594046228368	0.
0.027143302180685357	0.	0.2587562189054727	-0.12566748464320546	0.
0.0270809968847352	0.	0.2589163557213931	-0.12280986794143402	0.
0.027299065420560747	0.	0.2593625621890548	-0.12277445809084113	0.
0.0272398753894081	0.	0.2595242537313433	-0.12270848202527622	0.
0.027158878504672898	0.	0.2596921641791045	-0.12258515874848103	0.
0.02735514018691589	0.	0.26014925373134334	-0.12269542053703157	0.
0.027345794392523364	0.	0.26030783582089556	-0.12273529037185199	0.
0.027267912772585667	0.	0.2604726368159204	-0.1227260284313061	0.
0.02744859813084112	0.	0.2609219527363184	-0.12369021956902813	0.
0.02744859813084112	0.	0.2610820895522388	-0.123690206077385	0.
0.027570093457943926	0.	0.2616977611940299	-0.12369324421631288	0.
0.027566978193146418	0.	0.26185012437810945	-0.12369323526543512	0.
0.027585669781931464	0.	0.26201026119402987	-0.12425100646083094	0.
0.02761682242990654	0.	0.26247667910447764	-0.12350643271764737	0.
0.02760747663551402	0.	0.2626352611940299	-0.12348849384458697	0.
0.02763551401869159	0.	0.2628000621890548	-0.123417690171562	0.
0.027682242990654204	0.	0.2632602611940299	-0.12379672000313119	0.
0.027735202492211838	0.	0.2634110696517413	-0.12294263168981137	0.
0.02771651090342679	0.	0.26356965174129354	-0.12271334660312036	0.
0.02777258566978193	0.	0.26403140547263687	-0.12304954958876581	0.
0.027806853582554514	0.	0.26418376865671644	-0.12519955779181044	0.
0.027831775700934577	0.	0.26434390547263686	-0.12519955689368467	0.
0.02780373831775701	0.	0.2648165422885573	-0.12640962095014377	0.
0.027912772585669782	0.	0.26496424129353235	-0.1264096250551523	0.
0.027890965732087228	0.	0.26559546019900504	-0.1273760189020627	0.
0.02800311526479751	0.	0.2657431592039802	-0.12737602204259804	0.
0.027950155763239875	0.	0.2659001865671642	-0.12733128004775007	0.
0.027947040498442367	0.	0.26637126865671645	-0.12738642574562162	0.
0.028102803738317757	0.	0.26651274875621894	-0.12738643528625107	0.
0.028109034267912773	0.	0.26666511194029857	-0.12870826526434986	0.
0.02801246105919003	0.	0.2671470771144279	-0.12952314580220842	0.
0.02819626168224299	0.	0.26729633084577115	-0.12952314244929525	0.
0.028218068535825546	0.	0.26745335820895527	-0.12958878058438048	0.
0.02805295950155763	0.	0.26793687810945277	-0.1292536252670086	0.
0.0282803738317757	0.	0.26808146766169155	-0.12958028387190004	0.
0.028320872274143302	0.	0.2682307213930349	-0.12954394158626334	0.
0.028161993769470407	0.	0.26871113184079604	-0.1258217335185698	0.
0.028271028037383177	0.	0.26885883084577117	-0.1261836834410343	0.
0.02829283489096573	0.	0.2694900497512438	-0.1261906623528254	0.
0.028342679127725857	0.	0.26963774875621893	-0.12616518949705896	0.
0.02845171339563863	0.	0.2697823383084577	-0.12613867376916918	0.
0.028373831775700936	0.	0.2702674129353234	-0.12624129156518607	0.
0.028414330218068537	0.	0.27041977611940304	-0.12624129730414696	0.
0.028523364485981306	0.	0.27056902985074627	-0.12628988148432505	0.
0.028507788161993772	0.	0.2710432213930348	-0.12597072365264378	0.
0.028485981308411214	0.	0.2711940298507463	-0.12597072552324387	0.
0.02858878504672897	0.	0.27133706467661695	-0.12638212599987184	0.
0.02859501557632399	0.	0.27180659203980106	-0.1259939043980464	0.
0.028582554517133957	0.	0.2719682835820896	-0.12603540007357145	0.
0.02870404984423676	0.	0.2721206467661692	-0.12603282474526845	0.
0.02869158878504673	0.	0.2725995024875622	-0.12590769082318812	0.
0.02864797507788162	0.	0.27275652985074633	-0.12593502447408372	0.
0.028797507788161994	0.	0.27336753731343283	-0.12693509595550018	0.
0.0287196261682243	0.	0.27353078358208954	-0.12693392582360602	0.
0.028757009345794393	0.	0.273681592039801	-0.12679342677380165	0.
0.02889096573208723	0.	0.2741480099502488	-0.12771469677300878	0.
0.028803738317757007	0.	0.27430970149253736	-0.1277108954775309	0.
0.028841121495327103	0.	0.27446050995024884	-0.12776954979007982	0.
0.029096573208722745	0.	0.27491915422885577	-0.12780942907064227	0.
0.029009345794392523	0.	0.2750855099502488	-0.12788607429818374	0.
0.028906542056074763	0.	0.2752425373134329	-0.12781307463961228	0.
0.02909968847352025	0.	0.2757011815920398	-0.1332242640895038	0.
0.02902492211838006	0.	0.27586131840796024	-0.13324977135459348	0.
0.029018691588785048	0.	0.2760136815920398	-0.13323369782316993	0.
0.029252336448598128	0.	0.2764598880597015	-0.1337240279350412	0.
0.029165109034267913	0.	0.27662624378109457	-0.1340045670430264	0.
0.029230529595015577	0.	0.2772527985074627	-0.13493605421188784	0.
0.029246105919003115	0.	0.2774129353233831	-0.13553668406341463	0.
0.029193146417445484	0.	0.2775746268656717	-0.1355365018540275	0.
0.029355140186915887	0.	0.27802238805970153	-0.13577174522519314	0.
0.029401869158878505	0.	0.27818563432835824	-0.13577166948078187	0.
0.029292834890965732	0.	0.2783519900497513	-0.13563519633982754	0.
0.02940498442367601	0.	0.2788013059701493	-0.13533903841388642	0.
0.02942367601246106	0.	0.27896144278606966	-0.13533903681719897	0.
0.02938006230529595	0.	0.27912468905472637	-0.1357457404156697	0.
0.029557632398753895	0.	0.2795740049751244	-0.13508494072317312	0.
0.02954828660436137	0.	0.2797388059701493	-0.135192373239996	0.
0.02943302180685358	0.	0.27990827114427863	-0.1349347515318629	0.
0.029679127725856697	0.	0.28036225124378117	-0.13525943562139198	0.
0.029679127725856697	0.	0.2805192786069652	-0.1352607686801224	0.
0.02974766355140187	0.	0.28112406716417915	-0.13591802570829487	0.
0.029750778816199374	0.	0.28127798507462687	-0.13601880348618864	0.
0.02974766355140187	0.	0.2814427860696518	-0.13662132089490114	0.
0.029838006230529596	0.	0.28191697761194034	-0.13637865755254686	0.
0.0298411214953271	0.	0.28206934079602	-0.13637865623435308	0.
0.029894080996884734	0.	0.28222947761194034	-0.136378242268557	0.
0.029897196261682243	0.	0.2826912313432836	-0.1364723626868016	0.
0.029925233644859814	0.	0.2828451492537314	-0.1365354679305905	0.
0.02994392523364486	0.	0.28300684079601995	-0.13664685080888195	0.
0.029909657320872272	0.	0.2834732587064677	-0.1375466900897842	0.
0.02998753894080997	0.	0.2836209577114428	-0.13744191202412492	0.
0.029978193146417448	0.	0.2837764303482588	-0.13753699798552113	0.
0.030059190031152646	0.	0.28424440298507464	-0.13840018336672522	0.
0.030115264797507788	0.	0.2843952114427861	-0.13840017938132768	0.
0.030118380062305296	0.	0.2850357587064677	-0.13838071463006665	0.
0.030249221183800624	0.	0.2851819029850747	-0.13831754815969524	0.
0.03018380062305296	0.	0.28533426616915425	-0.13818959767237288	0.
0.030190031152647973	0.	0.28579912935323387	-0.1381015741618328	0.
0.030305295950155763	0.	0.28594371890547265	-0.13810299545311908	0.
0.030314641744548284	0.	0.2860976368159205	-0.13819800416174124	0.
0.030230529595015578	0.	0.28658737562189057	-0.13793827087158456	0.
0.03039252336448598	0.	0.2867335199004975	-0.13791032242042997	0.
0.030420560747663552	0.	0.2868858830845772	-0.13796330924696693	0.
0.030370716510903426	0.	0.2873647388059702	-0.1386158971757255	0.
0.03047663551401869	0.	0.28751399253731347	-0.1391847845274525	0.
0.03056386292834891	0.	0.28766480099502495	-0.13920273285935883	0.
0.030401869158878506	0.	0.28814832089552245	-0.1390569056523445	0.
0.03056386292834891	0.	0.28829291044776123	-0.13904977881522418	0.
0.030535825545171338	0.	0.28892101990049757	-0.14031263681792053	0.
0.030576323987538942	0.	0.28907338308457714	-0.14031263364941005	0.
0.03068535825545171	0.	0.2892210820895523	-0.14030566977099992	0.
0.030573208722741434	0.	0.289706156716418	-0.1410885459395832	0.
0.030651090342679127	0.	0.28985541044776125	-0.14105166303943975	0.
0.030778816199376946	0.	0.29000000000000004	-0.14111160542623313	0.
0.030750778816199375	0.	0.2904741915422886	-0.14172084433419793	0.
0.030741433021806853	0.	0.29062810945273637	-0.14179472832477186	0.
0.03082866043613707	0.	0.29077269900497515	-0.14191400193220055	0.
0.030778816199376946	0.	0.29140702736318413	-0.146188744954676	0.
0.030881619937694702	0.	0.2915531716417911	-0.14640426086692002	0.
0.03101557632398754	0.	0.29170398009950255	-0.14635245618738427	0.
0.030890965732087227	0.	0.2921906094527364	-0.14670714594622022	0.
0.031056074766355142	0.	0.2924891169154229	-0.14670714978246988	0.
0.0309595015576324	0.	0.2929710820895523	-0.14732076800114163	0.
0.03102803738317757	0.	0.2931156716417911	-0.14746641068819125	0.
0.031161993769470403	0.	0.2932587064676617	-0.14753412634770255	0.
0.031133956386292832	0.	0.2937406716417911	-0.14903804207740395	0.
0.03115576323987539	0.	0.29389614427860705	-0.14898377865871348	0.
0.03126791277258567	0.	0.2940453980099503	-0.1494712766088164	0.
0.03121183800623053	0.	0.29452425373134333	-0.14861754537862587	0.
0.031196261682242994	0.	0.29467506218905476	-0.1486175490722262	0.
0.03129906542056075	0.	0.29529384328358216	-0.14911558024072247	0.
0.03128971962616822	0.	0.2954508706467662	-0.14911558178056353	0.
0.03142367601246106	0.	0.295595460199005	-0.14915893941933125	0.
0.03138940809968847	0.	0.2960649875621891	-0.14995977978125274	0.
0.03148909657320872	0.	0.2963712686567165	-0.1499176178766777	0.
0.03157632398753894	0.	0.2968423507462687	-0.15006548541935738	0.
0.031470404984423675	0.	0.29700870646766175	-0.1500654833583567	0.
0.031532710280373834	0.	0.2971626243781095	-0.15007121388316158	0.
0.03162616822429907	0.	0.2976243781094528	-0.151381960347586	0.
0.03155140186915888	0.	0.29778451492537317	-0.15140538676824614	0.
0.03158255451713396	0.	0.29793376865671645	-0.15153633277939318	0.
0.03175077881619938	0.	0.2983939676616916	-0.15149649330715947	0.
0.03166355140186916	0.	0.2985603233830846	-0.1514964880812	0.
0.03186292834890966	0.	0.2991744402985075	-0.15285791922545514	0.
0.03177258566978193	0.	0.2993376865671642	-0.15245596160035704	0.
0.03173208722741433	0.	0.299491604477612	-0.15249232660972115	0.
0.03193769470404984	0.	0.29994558457711445	-0.15145571470259947	0.
0.03179439252336448	0.	0.3002705223880598	-0.15144828007256833	0.
0.03202180685358256	0.	0.3007167288557214	-0.15179722003650647	0.
0.031990654205607476	0.	0.30087686567164185	-0.15179898424264995	0.
0.031950155763239875	0.	0.3010385572139304	-0.15170014231143578	0.
0.032096573208722744	0.	0.30150031094527363	-0.15183421183291662	0.
0.032115264797507787	0.	0.30166511194029855	-0.15183422664437074	0.
0.03201869158878505	0.	0.30183146766169155	-0.15199732488064802	0.
0.03216510903426791	0.	0.3022807835820896	-0.15297364193919405	0.
0.03219003115264798	0.	0.3024393656716418	-0.15317752718941577	0.
0.03229906542056075	0.	0.3030503731343284	-0.15440238458429556	0.
0.032261682242990655	0.	0.303212064676617	-0.15440354060066055	0.
0.03219003115264798	0.	0.30337842039801	-0.1545551661618748	0.
0.032386292834890966	0.	0.3038324004975125	-0.15441561854598543	0.
0.03239252336448598	0.	0.30414956467661697	-0.15422747696656613	0.
0.03248286604361371	0.	0.3046097636815921	-0.15546960327189455	0.
0.03251713395638629	0.	0.30476523631840796	-0.15559702359262956	0.
0.03248598130841121	0.	0.30492848258706473	-0.15573936511041486	0.
0.03261059190031153	0.	0.305380907960199	-0.15506564165403267	0.
0.032660436137071654	0.	0.30553016169154235	-0.1550656427111014	0.
0.03266978193146417	0.	0.3056902985074627	-0.1550761849273638	0.
0.03266666666666666	0.	0.306161380597015	-0.1557066454451205	0.
0.032697819314641746	0.	0.3063199626865672	-0.15586406640142303	0.
0.03269158878504673	0.	0.3069496268656717	-0.15592782966159727	0.
0.03277570093457944	0.	0.3070973258706468	-0.15592783976535243	0.
0.03279439252336448	0.	0.30725279850746273	-0.15553984302823942	0.
0.03281619937694704	0.	0.30772543532338315	-0.15590163809849125	0.
0.03289719626168224	0.	0.30803327114427864	-0.1564976997347695	0.
0.03284423676012461	0.	0.3085027985074627	-0.15658872991271441	0.
0.03303115264797508	0.	0.30864738805970154	-0.1567602450390852	0.
0.03306230529595015	0.	0.30880286069651747	-0.15675709531131246	0.
0.0329190031152648	0.	0.30928638059701496	-0.15809830313858605	0.
0.03307476635514019	0.	0.3094340796019901	-0.15734853204628876	0.
0.03309034267912773	0.	0.309589552238806	-0.15766263229725266	0.
0.033012461059190035	0.	0.3100637437810946	-0.15876219173642592	0.
0.03311214953271028	0.	0.31020522388059707	-0.15876220077606185	0.
0.033121495327102804	0.	0.3108348880597015	-0.1595229006622812	0.
0.03325233644859813	0.	0.310985696517413	-0.15953543541249485	0.
0.03334267912772586	0.	0.3111396144278607	-0.15953543764147343	0.
0.03325856697819315	0.	0.3116262437810946	-0.159755411430777	0.
0.033398753894081	0.	0.311913868159204	-0.16014292199941907	0.
0.033330218068535825	0.	0.3123973880597015	-0.1608812292324335	0.
0.033345794392523366	0.	0.312548196517413	-0.1608437494656615	0.
0.03350467289719626	0.	0.31269589552238813	-0.16083025293070166	0.
0.03341744548286604	0.	0.3131809701492538	-0.1588240702976104	0.
0.03346417445482866	0.	0.3133286691542289	-0.15882583994469154	0.
0.03358566978193146	0.	0.3134732587064677	-0.161958027228848	0.
0.03358255451713396	0.	0.3139536691542289	-0.1619878781383653	0.
0.033514018691588786	0.	0.314110696517413	-0.1619878843566178	0.
0.03360436137071651	0.	0.31473258706467666	-0.16195974877348066	0.
0.03362616822429906	0.	0.3148833955223881	-0.16195974728264342	0.
0.03375700934579439	0.	0.31502332089552243	-0.1619597547011985	0.
0.03383489096573209	0.	0.3154944029850747	-0.16163577563888473	0.
0.03379750778816199	0.	0.3158131218905473	-0.16163899801773035	0.
0.0338816199376947	0.	0.31628420398009954	-0.16241593525878822	0.
0.033763239875389414	0.	0.31644434079601996	-0.16241592511552802	0.
0.033850467289719625	0.	0.31659203980099504	-0.16240716390396567	0.
0.03409968847352025	0.	0.3170506840796021	-0.1601939285717556	0.
0.033975077881619936	0.	0.31721859452736323	-0.16157489380478454	0.
0.033937694704049844	0.	0.3173756218905473	-0.1611468873379457	0.
0.034127725856697814	0.	0.3178296019900498	-0.16203999131320537	0.
0.03402492211838006	0.	0.3179928482587065	-0.16205033646157635	0.
0.03423364485981308	0.	0.31860851990049754	-0.16298296816845906	0.
0.034140186915887855	0.	0.3187795398009951	-0.1632566969232157	0.
0.034127725856697814	0.	0.31893812189054727	-0.16283085131605837	0.
0.034249221183800624	0.	0.31938588308457716	-0.16618701114531878	0.
0.03421183800623053	0.	0.31969838308457715	-0.16591947559508874	0.
0.03441121495327103	0.	0.3201508084577115	-0.1657713611321062	0.
0.03439563862928349	0.	0.3203171641791045	-0.16577935143372227	0.
0.034289719626168225	0.	0.32048196517412936	-0.16583319512890446	0.
0.03450778816199376	0.	0.32093283582089555	-0.16603579987822487	0.
0.03450467289719626	0.	0.3210945273631841	-0.1662783726177768	0.
0.03441121495327103	0.	0.3212608830845771	-0.16623155374878526	0.
0.03458878504672897	0.	0.3217148631840796	-0.1685665895251204	0.
0.03454517133956386	0.	0.32187810945273637	-0.16928304827209956	0.
0.03467289719626168	0.	0.3224875621890548	-0.16977694385859704	0.
0.03470093457943925	0.	0.32264458955223885	-0.169774932769449	0.
0.03466978193146417	0.	0.3228078358208956	-0.16929845769730992	0.
0.0347601246105919	0.	0.3232649253731344	-0.1679881196743328	0.
0.03470093457943925	0.	0.3235914179104478	-0.1689405198791822	0.
0.03486604361370716	0.	0.3240485074626866	-0.16959141931000174	0.
0.03483489096573209	0.	0.32420087064676617	-0.169673512887972	0.
0.03487227414330218	0.	0.32435634328358215	-0.16993017054423104	0.
0.03502803738317757	0.	0.3248149875621891	-0.16972141367641866	0.
0.03498442367601246	0.	0.3249720149253732	-0.16972186932794034	0.
0.03493146417445483	0.	0.32513681592039806	-0.16972264348878752	0.
0.035127725856697815	0.	0.3256016791044776	-0.16968552596583647	0.
0.035105919003115264	0.	0.3257555970149254	-0.17058977739895256	0.
0.035130841121495324	0.	0.3263805970149254	-0.17092176915911939	0.
0.035186915887850466	0.	0.326532960199005	-0.1711312858718125	0.
0.035224299065420565	0.	0.3266930970149254	-0.17113128152625406	0.
0.03513707165109034	0.	0.32716417910447765	-0.1712887973096964	0.
0.035289719626168226	0.	0.32746579601990056	-0.17143100114147533	0.
0.03522741433021807	0.	0.32794154228855726	-0.17197937351573772	0.
0.03538629283489096	0.	0.32808924129353234	-0.17152210268775736	0.
0.03543302180685358	0.	0.32824626865671647	-0.17114948051433967	0.
0.0353613707165109	0.	0.3287220149253732	-0.17120061970216796	0.
0.035476635514018695	0.	0.3288697139303483	-0.1713207597428648	0.
0.0354797507788162	0.	0.3290236318407961	-0.1718054031670645	0.
0.035414330218068536	0.	0.32949315920398015	-0.17230975626097633	0.
0.03552959501557633	0.	0.32963930348258713	-0.17242393732917516	0.
0.03557943925233645	0.	0.3304259950248757	-0.17239447579084002	0.
0.03567601246105919	0.	0.3305768034825871	-0.17239447355693913	0.
0.03573520249221184	0.	0.33073227611940303	-0.17219728566516784	0.
0.035813084112149535	0.	0.3313557213930349	-0.17342960994500597	0.
0.03584423676012461	0.	0.3315143034825871	-0.17329250712881908	0.
0.03578193146417446	0.	0.33198227611940306	-0.17596514268542196	0.
0.03590965732087228	0.	0.3321253109452737	-0.17596136454646674	0.
0.03584423676012461	0.	0.33276119402985077	-0.1754243546599316	0.
0.03599376947040498	0.	0.3329104477611941	-0.17539217221268616	0.
0.03598753894080997	0.	0.33306592039801	-0.17651222063828725	0.
0.03596261682242991	0.	0.33354477611940303	-0.17625458360838125	0.
0.03612461059190031	0.	0.33383706467661695	-0.17625578117966434	0.
0.03604984423676012	0.	0.33431747512437815	-0.1781871987486397	0.
0.036105919003115265	0.	0.3344651741293533	-0.178340935449541	0.
0.036208722741433025	0.	0.3346128731343284	-0.1793357499659001	0.
0.0362398753894081	0.	0.3352378731343284	-0.17784079302489383	0.
0.03633956386292835	0.	0.3353871268656717	-0.17795890189653923	0.
0.03626479750778816	0.	0.3358768656716418	-0.1774734394111674	0.
0.03627414330218069	0.	0.3360307835820896	-0.177473422414557	0.
0.03638940809968847	0.	0.3366526741293533	-0.17862873882136956	0.
0.03640186915887851	0.	0.3368003731343284	-0.1786287476195605	0.
0.03652647975077882	0.	0.3369449626865672	-0.17975271596025597	0.
0.036398753894081	0.	0.3374284825870647	-0.180385212984598	0.
0.03656386292834891	0.	0.33773165422885576	-0.1809013212094404	0.
0.03647352024922119	0.	0.33820740049751247	-0.18078105304513373	0.
0.036439252336448597	0.	0.33835509950248766	-0.18079425768122565	0.
0.036691588785046726	0.	0.3384841417910448	-0.18020584300546844	0.
0.0365981308411215	0.	0.339130907960199	-0.18056672401024657	0.
0.03668224299065421	0.	0.3392817164179105	-0.1805863278888117	0.
0.03688473520249221	0.	0.3397388059701493	-0.18086457440497222	0.
0.03687227414330218	0.	0.33990982587064683	-0.18099097941623984	0.
0.03696261682242991	0.	0.3405457089552239	-0.1813472765106376	0.
0.03687538940809969	0.	0.34070895522388067	-0.18156878467707052	0.
0.03687538940809969	0.	0.3408597636815921	-0.18156698676185593	0.
0.03701246105919003	0.	0.34131063432835823	-0.1814242562840541	0.
0.03691588785046729	0.	0.3416277985074628	-0.18204104400386864	0.
0.0371214953271028	0.	0.3420864427860697	-0.18218289533346999	0.
0.03704361370716511	0.	0.34225124378109456	-0.1821843284868245	0.
0.037006230529595015	0.	0.34240982587064683	-0.18218694808529562	0.
0.037193146417445484	0.	0.34302238805970153	-0.18211716532102598	0.
0.03712772585669782	0.	0.3431825248756219	-0.18213877838530035	0.
0.03736448598130841	0.	0.3436380597014926	-0.1821263951271274	0.
0.037358255451713396	0.	0.34379819651741295	-0.18210998001090917	0.
0.03743613707165109	0.	0.34440143034825876	-0.183567893499942	0.
0.03745171339563863	0.	0.3445631218905473	-0.18355802849919137	0.
0.03739563862928349	0.	0.34472792288557214	-0.18363750614966462	0.
0.03751713395638629	0.	0.3451881218905473	-0.18365204838195243	0.
0.0374797507788162	0.	0.34551461442786074	-0.1843879988738886	0.
0.03766666666666667	0.	0.3459670398009951	-0.1831668599582371	0.
0.03764485981308411	0.	0.34612406716417915	-0.18316686965999268	0.
0.03761993769470405	0.	0.346288868159204	-0.18316755476241234	0.
0.037753894080996886	0.	0.3469029850746269	-0.18678468847745577	0.
0.03775077881619938	0.	0.3470662313432836	-0.186802322133355	0.
0.037881619937694705	0.	0.3475202114427861	-0.1870537714391218	0.
0.037903426791277256	0.	0.3476741293532339	-0.1870578405771597	0.
0.03795327102803738	0.	0.3483053482587065	-0.18899061757348407	0.
0.03794080996884735	0.	0.34846082089552244	-0.1889906175937444	0.
0.03797196261682243	0.	0.34862095771144286	-0.1889902785592574	0.
0.03796884735202492	0.	0.349071828358209	-0.1894924186192158	0.
0.0380809968847352	0.	0.3493750000000001	-0.1889049737696748	0.
0.0381214953271028	0.	0.34985851990049754	-0.19079647455700297	0.
0.03812772585669782	0.	0.3500124378109453	-0.19079647343603817	0.
0.038193146417445485	0.	0.35017101990049754	-0.19052290762157473	0.
0.03831464174454829	0.	0.3507835820895523	-0.19063275467760027	0.
0.038323987538940806	0.	0.3509375	-0.19064082818825032	0.
0.03828660436137072	0.	0.3514163557213931	-0.19096106268372953	0.
0.038386292834890964	0.	0.3515640547263682	-0.1906710908030302	0.
0.03827102803738318	0.	0.35219527363184083	-0.19018416067337865	0.
0.038485981308411216	0.	0.35233986318407967	-0.19056067773165863	0.
0.03851713395638629	0.	0.35249222636815924	-0.1881813321110339	0.
0.03833956386292835	0.	0.35298041044776124	-0.19029992016030717	0.
0.038526479750778816	0.	0.35328047263681595	-0.1903482165781382	0.
0.03850778816199377	0.	0.35374844527363186	-0.1875156613437472	0.
0.03858878504672897	0.	0.35389148009950255	-0.18751566206588072	0.
0.0386822429906542	0.	0.35403606965174134	-0.18641512093744597	0.
0.03872897196261683	0.	0.35467817164179105	-0.18774248654019782	0.
0.03877570093457944	0.	0.3548320895522389	-0.18779310618731543	0.
0.03872585669781932	0.	0.35531250000000003	-0.18829867000408065	0.
0.038763239875389405	0.	0.35546019900497516	-0.18823169086786196	0.
0.03880685358255452	0.	0.3560883084577115	-0.19605132072068313	0.
0.03883489096573209	0.	0.35624378109452737	-0.19600083464181264	0.
0.03895638629283489	0.	0.35638992537313435	-0.19605659124827982	0.
0.038971962616822425	0.	0.3568656716417911	-0.19625191348587384	0.
0.039112149532710284	0.	0.3571610696517413	-0.19605708839385572	0.
0.03902803738317757	0.	0.35764148009950253	-0.19624945977406366	0.
0.03904672897196262	0.	0.3578000621890548	-0.19705178134883117	0.
0.039177570093457945	0.	0.35794620646766173	-0.19725128087303267	0.
0.039133956386292836	0.	0.35856965174129357	-0.1972865046762198	0.
0.03924922118380062	0.	0.3587142412935324	-0.197282341755315	0.
0.039302180685358255	0.	0.3591853233830846	-0.1970525072487222	0.
0.039199376947040496	0.	0.35935323383084583	-0.19709037872079035	0.
0.03943613707165109	0.	0.3599642412935324	-0.1962075504595539	0.
0.03939252336448598	0.	0.36012593283582095	-0.19664647143993993	0.
0.03937383177570093	0.	0.3602798507462687	-0.19694046000954782	0.
0.039548286604361375	0.	0.360741604477612	-0.19849895806653195	0.
0.03947352024922118	0.	0.361063432835821	-0.19851369072617492	0.
0.03960747663551402	0.	0.36151274875621897	-0.19990120790647503	0.
0.03961059190031153	0.	0.3616759950248757	-0.19965826188183244	0.
0.039613707165109036	0.	0.36183302238805976	-0.19965826589171728	0.
0.03972585669781931	0.	0.3624580223880598	-0.20038671162186886	0.
0.039672897196261686	0.	0.36262126865671646	-0.2003867111551168	0.
0.03989408099688473	0.	0.36306747512437815	-0.20081430505426534	0.
0.03990031152647975	0.	0.36322761194029857	-0.2017085751164139	0.
0.03992211838006231	0.	0.3638339552238807	-0.2019202172006903	0.
0.03994392523364486	0.	0.3640003109452737	-0.20118382069803725	0.
0.0398785046728972	0.	0.3641682213930349	-0.2011838206660914	0.
0.04005919003115265	0.	0.36462064676616923	-0.20218525894726158	0.
0.04006853582554517	0.	0.36494247512437816	-0.2012968487122089	0.
0.04015576323987539	0.	0.36540111940298514	-0.201676274586534	0.
0.04018691588785047	0.	0.3655612562189055	-0.20161239927389163	0.
0.04009034267912772	0.	0.3657276119402985	-0.2016133780644459	0.
0.04028971962616822	0.	0.3663324004975125	-0.20195047649021652	0.
0.04030841121495327	0.	0.36649409203980104	-0.20186033966423741	0.
0.04040498442367601	0.	0.36695740049751246	-0.20081591227478263	0.
0.040364485981308415	0.	0.36711598258706474	-0.20086418802669814	0.
0.0404797507788162	0.	0.3677378731343284	-0.20295440034503257	0.
0.04044548286604362	0.	0.36788868159203986	-0.2034799603558643	0.
0.04049844236760125	0.	0.3680472636815921	-0.20349330602121968	0.
0.04059190031152648	0.	0.3685074626865672	-0.2032839528144706	0.
0.040707165109034264	0.	0.3688168532338309	-0.20470210669965033	0.
0.04061059190031153	0.	0.36898320895522396	-0.20306950570607454	0.
0.04074766355140187	0.	0.36944029850746274	-0.20492411613187572	0.
0.040722741433021806	0.	0.36959577114427866	-0.20492410791000165	0.
0.04071339563862928	0.	0.3697605721393036	-0.2039257413690471	0.
0.040797507788162	0.	0.3702223258706468	-0.20498020466482317	0.
0.040803738317757014	0.	0.37038090796019907	-0.20498020132586145	0.
0.04080685358255452	0.	0.37054570895522393	-0.20564546134898692	0.
0.040953271028037384	0.	0.3709965796019901	-0.20559534681482503	0.
0.04096573208722741	0.	0.3713121890547264	-0.20559533266239075	0.
0.04104984423676013	0.	0.3717817164179105	-0.20721284134054518	0.
0.04100623052959502	0.	0.3719387437810946	-0.20719747621723136	0.
0.04102492211838006	0.	0.3721004353233831	-0.20716927944944652	0.
0.04116510903426791	0.	0.3727067786069652	-0.20788124575799843	0.
0.04113084112149533	0.	0.3728653606965175	-0.20788202470374517	0.
0.041168224299065415	0.	0.3733317786069652	-0.20856019511671323	0.
0.041261682242990656	0.	0.37348103233830854	-0.20856017922895792	0.
0.04128348909657321	0.	0.3741091417910448	-0.2067756011179657	0.
0.04141744548286604	0.	0.3742583955223881	-0.20677560070110648	0.
0.04133956386292835	0.	0.3744169776119403	-0.20688189331750534	0.
0.0413208722741433	0.	0.37489894278606967	-0.2084959869330914	0.
0.041542056074766354	0.	0.3752005597014926	-0.2078512816074471	0.
0.04144236760124611	0.	0.37567164179104484	-0.20829431567041723	0.
0.04154828660436138	0.	0.3758146766169155	-0.2082016033155604	0.
0.041616822429906546	0.	0.3759670398009951	-0.2094263023890444	0.
0.04165109034267913	0.	0.37660136815920403	-0.20855958309261913	0.
0.04170404984423676	0.	0.3767506218905473	-0.20855495969305543	0.
0.041607476635514014	0.	0.3772310323383085	-0.20918897932073915	0.
0.041700934579439256	0.	0.3773771766169155	-0.2087800797243961	0.
0.04170404984423676	0.	0.37800839552238813	-0.2109300464028058	0.
0.04175700934579439	0.	0.37815453980099506	-0.21093002061265614	0.
0.041872274143302184	0.	0.37830068407960205	-0.21093004107317867	0.
0.04184423676012461	0.	0.37877332089552246	-0.21073503817740558	0.
0.04207165109034268	0.	0.37907338308457716	-0.2108049470300844	0.
0.042018691588785045	0.	0.3795662313432836	-0.21118899963358997	0.
0.04200311526479751	0.	0.3797217039800996	-0.21108940659323783	0.
0.04209345794392523	0.	0.37986629353233836	-0.2110497233564168	0.
0.04210903426791277	0.	0.3804897388059702	-0.2120519989458067	0.
0.0421993769470405	0.	0.3806358830845772	-0.21464120159939462	0.
0.042239875389408106	0.	0.38111784825870654	-0.21625268139245768	0.
0.042239875389408106	0.	0.3812733208955224	-0.21625267503109585	0.
0.04234267912772586	0.	0.38188588308457716	-0.2171284743439029	0.
0.04227725856697819	0.	0.3820475746268657	-0.21715490699636392	0.
0.04231464174454829	0.	0.38219993781094536	-0.21711319600977447	0.
0.04250467289719626	0.	0.3826679104477612	-0.21768414133851435	0.
0.042482866043613704	0.	0.38297574626865677	-0.2177052895893845	0.
0.042651090342679124	0.	0.3834281716417911	-0.21813859111578984	0.
0.042523364485981305	0.	0.38359608208955226	-0.21789724518838838	0.
0.04252647975077881	0.	0.3837531094527364	-0.21806208568468133	0.
0.0426791277258567	0.	0.3843874378109453	-0.21842971137814443	0.
0.0426791277258567	0.	0.3845413557213931	-0.2184262479774761	0.
0.04280685358255452	0.	0.3849922263681592	-0.2183648067956702	0.
0.04278504672897196	0.	0.385155472636816	-0.21862373737212468	0.
0.043000000000000003	0.	0.3857680348258707	-0.21967594862219583	0.
0.042931464174454835	0.	0.38593283582089555	-0.22009150031678137	0.
0.0428785046728972	0.	0.3860945273631841	-0.21986256331120504	0.
0.04307165109034268	0.	0.38653917910447766	-0.21983810630825654	0.
0.04299376947040499	0.	0.38686722636815923	-0.21987986274893334	0.
0.04313395638629284	0.	0.3873258706467662	-0.21905872212125868	0.
0.04316199376947041	0.	0.3874875621890548	-0.21905871246285188	0.
0.04309968847352025	0.	0.3876492537313433	-0.21835828571892518	0.
0.043355140186915886	0.	0.3882447139303483	-0.21876715131421456	0.
0.04331775700934579	0.	0.3884141791044777	-0.2180521241981501	0.
0.04340498442367601	0.	0.38888215174129354	-0.21429530752523115	0.
0.04342990654205607	0.	0.38903917910447766	-0.21429826598333243	0.
0.04355140186915887	0.	0.3896548507462687	-0.2149096910645208	0.
0.043520249221183804	0.	0.389813432835821	-0.21514948854971802	0.
0.04345482866043614	0.	0.3899766791044777	-0.21504666138125159	0.
0.043629283489096574	0.	0.3904306592039802	-0.21577727533058794	0.
0.04357009345794393	0.	0.3907509328358209	-0.21587228342145956	0.
0.04370716510903427	0.	0.3912080223880598	-0.21664704439532184	0.
0.04375700934579439	0.	0.39136038557213937	-0.21715808927368635	0.
0.04378816199376947	0.	0.3915205223880598	-0.21715808956709046	0.
0.04385669781931464	0.	0.3921501865671642	-0.2171696227482013	0.
0.04385669781931464	0.	0.3923072139303483	-0.2171696184313125	0.
0.0438411214953271	0.	0.3927596393034826	-0.21783076332186663	0.
0.04397507788161994	0.	0.3929057835820896	-0.2181928739825101	0.
0.04399065420560747	0.	0.39354944029850747	-0.21792707435778216	0.
0.04410280373831776	0.	0.39370024875621895	-0.21755949124460308	0.
0.0440778816199377	0.	0.393857276119403	-0.21753046666996387	0.
0.044084112149532714	0.	0.3943283582089553	-0.21857821384528656	0.
0.044214953271028035	0.	0.39462997512437814	-0.2185408667079761	0.
0.04409968847352025	0.	0.39511038557213934	-0.21832091007800755	0.
0.044214953271028035	0.	0.3952549751243781	-0.21898237160281867	0.
0.04427725856697819	0.	0.3954057835820896	-0.2189846335222404	0.
0.04438006230529595	0.	0.3960276741293533	-0.21985998271576387	0.
0.044439252336448604	0.	0.3961800373134329	-0.21985997435228208	0.
0.044342679127725854	0.	0.39667133084577116	-0.21995932820068448	0.
0.04442990654205607	0.	0.3968190298507463	-0.22001185490839906	0.
0.0444797507788162	0.	0.3974393656716419	-0.22014387396090174	0.
0.04453271028037383	0.	0.3975855099502488	-0.22015905796775503	0.
0.044676012461059185	0.	0.39772854477611946	-0.22015905706004787	0.
0.044563862928348914	0.	0.3982182835820896	-0.22104116942090532	0.
0.04470093457943925	0.	0.39851990049751246	-0.22119175631331517	0.
0.04471651090342679	0.	0.39899720149253737	-0.22124632392946683	0.
0.044713395638629284	0.	0.399149564676617	-0.2212992210924093	0.
0.04482242990654206	0.	0.3992957089552239	-0.22083802020975607	0.
0.04483489096573209	0.	0.39993159203980105	-0.2218643416056252	0.
0.044962616822429906	0.	0.4000746268656717	-0.22185501187453724	0.
0.044940809968847355	0.	0.4005441542288558	-0.22354414114049856	0.
0.04492523364485981	0.	0.400702736318408	-0.2241441046226208	0.
0.045090342679127725	0.	0.4013292910447762	-0.22414524566251193	0.
0.045090342679127725	0.	0.40149253731343293	-0.22353659170952767	0.
0.04514641744548287	0.	0.4016417910447762	-0.22353657955154665	0.
0.04524922118380062	0.	0.40209732587064684	-0.22289426079751842	0.
0.04517757009345794	0.	0.40240516169154233	-0.22352909265995283	0.
0.04533956386292835	0.	0.40287002487562196	-0.22441498158277032	0.
0.04522429906542056	0.	0.403036380597015	-0.22442212491951066	0.
0.04526479750778816	0.	0.4031887437810946	-0.224418704476577	0.
0.04538629283489097	0.	0.4038121890547264	-0.22772985502286153	0.
0.04539563862928349	0.	0.40397077114427865	-0.22779316693636836	0.
0.04554205607476636	0.	0.4044294154228856	-0.2278026449829256	0.
0.04546728971962617	0.	0.40459577114427864	-0.22779719844103852	0.
0.0457196261682243	0.	0.4051974502487563	-0.22698005386269693	0.
0.04568847352024922	0.	0.405360696517413	-0.22836451298821506	0.
0.04559813084112149	0.	0.40552394278606974	-0.22886826499771246	0.
0.045772585669781936	0.	0.40598258706467666	-0.231603332611042	0.
0.045651090342679126	0.	0.4063106343283583	-0.2317684172503917	0.
0.0459190031152648	0.	0.40675528606965183	-0.23199843865773667	0.
0.04595327102803739	0.	0.406913868159204	-0.23237554153586346	0.
0.04587538940809969	0.	0.40707555970149256	-0.23237045364789904	0.
0.04606542056074766	0.	0.4076819029850747	-0.23191301574327752	0.
0.04599376947040498	0.	0.40784825870646774	-0.2319130148819154	0.
0.04594704049844237	0.	0.4080083955223881	-0.23179955374232775	0.
0.04614641744548287	0.	0.40846548507462693	-0.23329974647049104	0.
0.046031152647975075	0.	0.40879197761194036	-0.23350072855627513	0.
0.04622741433021807	0.	0.409247512437811	-0.2312492996832414	0.
0.04622118380062305	0.	0.40940920398009956	-0.2313915970679479	0.
0.04614641744548287	0.	0.4095677860696518	-0.23156677999272499	0.
0.046345794392523364	0.	0.4101772388059702	-0.23161885464729534	0.
0.04625233644859813	0.	0.4103420398009951	-0.2315210791195982	0.
0.046461059190031156	0.	0.4108037935323383	-0.23071355843569427	0.
0.04641433021806854	0.	0.4109670398009951	-0.23071357373458626	0.
0.04635202492211838	0.	0.41113184079601994	-0.23071356458921008	0.
0.04660436137071651	0.	0.4115764925373135	-0.23244487779519707	0.
0.046613707165109035	0.	0.4117335199004976	-0.23316767568588267	0.
0.04650467289719626	0.	0.4118983208955225	-0.23317708950153893	0.
0.04668847352024922	0.	0.4123491915422886	-0.23612829454724812	0.
0.04663551401869159	0.	0.41266791044776124	-0.2363672880901108	0.
0.046825545171339564	0.	0.4131234452736319	-0.23583780352308056	0.
0.04680996884735202	0.	0.4132835820895523	-0.2358378219637477	0.
0.04681308411214953	0.	0.4134499378109453	-0.23567350560508782	0.
0.04694392523364486	0.	0.41406560945273635	-0.2358891882311791	0.
0.046906542056074765	0.	0.4142273009950249	-0.2358547154135613	0.
0.046990654205607475	0.	0.4146859452736319	-0.2367454966478727	0.
0.047049844236760126	0.	0.4148367537313434	-0.2366420754305896	0.
0.04701557632398754	0.	0.4149984452736319	-0.23780378167698088	0.
0.04712461059190031	0.	0.41546797263681595	-0.2378283069173311	0.
0.04714641744548287	0.	0.4156203358208956	-0.23790832420720762	0.
0.04713707165109034	0.	0.4157789179104478	-0.23829028598361315	0.
0.047199376947040496	0.	0.41624533582089557	-0.2386543218279041	0.
0.04735202492211838	0.	0.4165531716417911	-0.23880925644886628	0.
0.047258566978193146	0.	0.4170258084577115	-0.2390783114290475	0.
0.04738006230529595	0.	0.41716884328358217	-0.2389596426556724	0.
0.04739563862928349	0.	0.4173180970149254	-0.23932905297867255	0.
0.047514018691588784	0.	0.41794776119402993	-0.23835442280425997	0.
0.047492211838006226	0.	0.41810478855721395	-0.23838912621299868	0.
0.04745794392523365	0.	0.4185914179104478	-0.2385312855572044	0.
0.047623052959501554	0.	0.4187344527363185	-0.23862593680569502	0.
0.04764485981308411	0.	0.4188852611940299	-0.23862591561295857	0.
0.047591900311526485	0.	0.4193625621890548	-0.23797504199808003	0.
0.04768847352024922	0.	0.4195071517412936	-0.2379814714314005	0.
0.04775389408099688	0.	0.41965796019900503	-0.23683066410683978	0.
0.04771339563862929	0.	0.4201445895522389	-0.23824605213362385	0.
0.04790342679127726	0.	0.4204368781094528	-0.23792446439320897	0.
0.0478380062305296	0.	0.420917288557214	-0.24345930799239232	0.
0.04782866043613707	0.	0.4210665422885572	-0.2432728922731937	0.
0.047925233644859816	0.	0.42121579601990056	-0.24310858018050466	0.
0.047993769470404984	0.	0.42184079601990054	-0.24345639067494532	0.
0.048118380062305295	0.	0.42198227611940303	-0.24345444301600916	0.
0.0480404984423676	0.	0.4224595771144279	-0.24476457198351592	0.
0.048077881619937694	0.	0.42261504975124387	-0.24476980026283773	0.
0.04819626168224299	0.	0.4227643034825871	-0.2447697857540633	0.
0.048218068535825546	0.	0.4232540422885573	-0.24409971595252677	0.
0.04820560747663552	0.	0.42340951492537315	-0.24444585546913303	0.
0.0483208722741433	0.	0.42355565920398014	-0.24444585491874782	0.
0.04831775700934579	0.	0.42402052238805976	-0.24432229920348741	0.
0.04837383177570093	0.	0.42433302238805976	-0.24380459479863578	0.
0.04850467289719626	0.	0.42480565920398017	-0.24429117661215133	0.
0.048429906542056075	0.	0.42496579601990053	-0.24465240677387437	0.
0.04847663551401869	0.	0.42511349502487566	-0.24465241362813941	0.
0.048514018691588785	0.	0.42574004975124385	-0.2448946255661604	0.
0.04856386292834891	0.	0.42589241293532343	-0.24490783072369535	0.
0.048704049844236756	0.	0.42635416666666676	-0.24609220101444723	0.
0.04860747663551402	0.	0.42651585820895527	-0.24521986893971073	0.
0.04857320872274143	0.	0.4266651119402986	-0.2451994025284967	0.
0.048844236760124615	0.	0.4271144278606966	-0.24565398832267962	0.
0.04877258566978193	0.	0.42728078358208965	-0.24617183406690538	0.
0.04876323987538941	0.	0.42744247512437816	-0.24617097546481065	0.
0.04894704049844237	0.	0.4279057835820896	-0.246963850552449	0.
0.0488816199376947	0.	0.4282307213930349	-0.2473039911075757	0.
0.04911526479750779	0.	0.42867848258706476	-0.24820876088667038	0.
0.04913084112149532	0.	0.4288386194029851	-0.24820911221229197	0.
0.04902180685358256	0.	0.42900186567164184	-0.24819835108823832	0.
0.04921183800623053	0.	0.42961909203980103	-0.24832594388866472	0.
0.04917757009345795	0.	0.4297807835820896	-0.24798740430180408	0.
0.049311526479750775	0.	0.43022854477611944	-0.24889057067969186	0.
0.04934267912772586	0.	0.4303917910447762	-0.24992490976338227	0.
0.04925856697819314	0.	0.4305581467661692	-0.24998287426733415	0.
0.04944548286604361	0.	0.43101368159203984	-0.2512571375243887	0.
0.04947040498442368	0.	0.43117070895522397	-0.2514921342922892	0.
0.04940498442367602	0.	0.43133240049751254	-0.2514901134464216	0.
0.04958878504672898	0.	0.43177238805970153	-0.2516424054195239	0.
0.04950155763239875	0.	0.43209266169154237	-0.25176761322894986	0.
0.04965109034267913	0.	0.4325684079601991	-0.25174611037953937	0.
0.04962928348909657	0.	0.4327269900497513	-0.25177221084438106	0.
0.049641744548286605	0.	0.43288868159203986	-0.25145054893905905	0.
0.04979127725856698	0.	0.4334996890547264	-0.2534694374560633	0.
0.04982242990654205	0.	0.4336629353233831	-0.25349935469997303	0.
0.049872274143302184	0.	0.4341246890547264	-0.25260849329154106	0.
0.04993146417445483	0.	0.4342754975124379	-0.25305422765491475	0.
0.04992834890965732	0.	0.4344356343283583	-0.2532791940255226	0.
0.049993769470404986	0.	0.4348973880597016	-0.2540502200314041	0.
0.05009345794392524	0.	0.43504975124378115	-0.2539333554329925	0.
0.05014018691588785	0.	0.43520988805970157	-0.25393307300286655	0.
0.05006853582554517	0.	0.4356871890547264	-0.25385953744652745	0.
0.0501588785046729	0.	0.4359903606965175	-0.25532376269944057	0.
0.0501993769470405	0.	0.4364505597014926	-0.2559312493957165	0.
0.050314641744548284	0.	0.4365967039800996	-0.25577019124340333	0.
0.050305295950155766	0.	0.4367506218905473	-0.2557325699691372	0.
0.05037071651090343	0.	0.43738650497512443	-0.2562468978811988	0.
0.05040498442367602	0.	0.4375404228855722	-0.25624689821663627	0.
0.05043613707165109	0.	0.4380161691542289	-0.2564077916999888	0.
0.050535825545171345	0.	0.4381623134328359	-0.25640778929801256	0.
0.05052647975077881	0.	0.43831778606965177	-0.256407792367243	0.
0.050464174454828654	0.	0.4388013059701493	-0.25702271629249673	0.
0.050626168224299065	0.	0.4389458955223881	-0.25696615234551723	0.
0.05071339563862928	0.	0.43909359452736324	-0.2567155829213411	0.
0.05065420560747663	0.	0.43956934079601995	-0.25827746250047007	0.
0.0508411214953271	0.	0.4398694029850747	-0.25871603351465183	0.
0.050753894080996884	0.	0.4403560323383085	-0.2587364256059823	0.
0.05079127725856698	0.	0.4405037313432837	-0.25849091068992414	0.
0.05086604361370717	0.	0.44064832089552247	-0.25897858259897516	0.
0.050912772585669785	0.	0.4412671019900498	-0.2590998978266405	0.
0.051028037383177564	0.	0.4414132462686568	-0.2590998890542803	0.
0.05100934579439252	0.	0.44191075870646773	-0.25912871234128415	0.
0.051037383177570096	0.	0.44206623134328366	-0.2590393635291279	0.
0.051230529595015575	0.	0.4422092661691543	-0.2590382272255354	0.
0.051165109034267915	0.	0.44268345771144285	-0.25910413826787115	0.
0.051130841121495324	0.	0.4428389303482588	-0.2590125574068961	0.
0.05119314641744548	0.	0.4429850746268657	-0.25901255452920774	0.
0.05131152647975078	0.	0.44346393034825876	-0.2587009745069785	0.
0.051358255451713394	0.	0.44376865671641796	-0.2594788124805591	0.
0.05145171339563863	0.	0.44423041044776124	-0.2598686283510332	0.
0.05138629283489096	0.	0.444393656716418	-0.25977560283366824	0.
0.051457943925233646	0.	0.44454446517412943	-0.2597755932582988	0.
0.051476635514018695	0.	0.44518034825870656	-0.2613741934990371	0.
0.051582554517133956	0.	0.4453296019900498	-0.26143026324208873	0.
0.05172585669781932	0.	0.44578358208955227	-0.2612545569643971	0.
0.051710280373831775	0.	0.4459437189054727	-0.2613466711569328	0.
0.051750778816199376	0.	0.4460960820895523	-0.2616321336795038	0.
0.05180373831775701	0.	0.4467210820895523	-0.2619635814145397	0.
0.051791277258566984	0.	0.4468796641791046	-0.2624475052615516	0.
0.05193457943925234	0.	0.4470258084577115	-0.2624785120898951	0.
0.051937694704049846	0.	0.44766169154228863	-0.26263024935569157	0.
0.052105919003115266	0.	0.4482789179104478	-0.26285739851124956	0.
0.052099688473520256	0.	0.4484359452736319	-0.26285431259199277	0.
0.05215887850467289	0.	0.44858364427860703	-0.2629489855611188	0.
0.05228971962616823	0.	0.44904073383084586	-0.2618886772502311	0.
0.05220249221183801	0.	0.4492039800995026	-0.26188867491584905	0.
0.05215887850467289	0.	0.4493610074626866	-0.2644061665039012	0.
0.052358255451713395	0.	0.44982898009950256	-0.2641745391946995	0.
0.05228971962616823	0.	0.4499937810945274	-0.2641793637949967	0.
0.05229595015576324	0.	0.45014925373134335	-0.26420396536322854	0.
0.05255140186915888	0.	0.4506016791044777	-0.2650210841518834	0.
0.0525202492211838	0.	0.4507649253731344	-0.265026751430641	0.
0.05245794392523365	0.	0.45092195273631847	-0.2650402259236365	0.
0.052585669781931466	0.	0.4515376243781095	-0.26484837289414054	0.
0.052794392523364486	0.	0.4521501865671642	-0.26645256014200003	0.
0.0528006230529595	0.	0.45231498756218913	-0.2664013581425662	0.
0.05269781931464174	0.	0.45248134328358214	-0.2663750889435258	0.
0.05287227414330218	0.	0.45293687810945277	-0.2661091795849865	0.
0.052922118380062305	0.	0.45309546019900504	-0.2661089407676329	0.
0.05286292834890966	0.	0.45325559701492546	-0.2664594375971636	0.
0.05304672897196262	0.	0.4537033582089553	-0.26565892305615174	0.
0.05305295950155763	0.	0.45386660447761196	-0.26536756558586455	0.
0.052919003115264804	0.	0.45403606965174137	-0.2654960034487177	0.
0.05315887850467289	0.	0.45449004975124385	-0.26725375440113913	0.
0.05318691588785047	0.	0.45464863184079607	-0.2673219669385807	0.
0.053133956386292834	0.	0.4548118781094528	-0.2667106641677785	0.
0.05330529595015576	0.	0.4554213308457712	-0.26720500157560007	0.
0.053401869158878505	0.	0.4560385572139304	-0.2674084910550643	0.
0.05336760124610592	0.	0.4561893656716418	-0.2673577789626189	0.
0.05343613707165109	0.	0.45634950248756223	-0.26735778260371984	0.
0.0535202492211838	0.	0.45681436567164185	-0.2671734432813106	0.
0.05351713395638629	0.	0.45697294776119407	-0.2677658675753325	0.
0.05355140186915888	0.	0.4571393034825871	-0.2677658537915228	0.
0.053613707165109034	0.	0.45760261194029855	-0.26800309877991957	0.
0.053601246105919	0.	0.4577549751243781	-0.2677456524891797	0.
0.0536791277258567	0.	0.45791200248756225	-0.26774689101221333	0.
0.053778816199376946	0.	0.4583737562189056	-0.2680736245840098	0.
0.053841121495327104	0.	0.45852456467661695	-0.268665037423235	0.
0.05383177570093458	0.	0.4586815920398011	-0.2686362087783096	0.
0.05391277258566978	0.	0.4593112562189055	-0.26876813769272756	0.
0.05399065420560748	0.	0.45993470149253735	-0.26857346647407004	0.
0.05408722741433022	0.	0.4600839552238807	-0.2685227137651009	0.
0.0540404984423676	0.	0.4602409825870647	-0.2689828538477856	0.
0.054	0.	0.46071517412935326	-0.26905356372805794	0.
0.05413084112149533	0.	0.46085665422885574	-0.2695111008511303	0.
0.05415264797507788	0.	0.4610059079601991	-0.2695110979852821	0.
0.054099688473520244	0.	0.46148787313432843	-0.27053022543244953	0.
0.05424610591900312	0.	0.4616371268656717	-0.27053909556187405	0.
0.054317757009345796	0.	0.4617941542288558	-0.2705390844786559	0.
0.05427102803738318	0.	0.46227611940298513	-0.2705180337099435	0.
0.054383177570093456	0.	0.46242226368159206	-0.27237305341711665	0.
0.054448598130841123	0.	0.46256996268656725	-0.2723730588182123	0.
0.054510903426791275	0.	0.4631965174129354	-0.27256832152371563	0.
0.05460436137071651	0.	0.4638324004975125	-0.27303079531570873	0.
0.05466978193146417	0.	0.46397854477611944	-0.27298395040983486	0.
0.05476947040498442	0.	0.4641231343283583	-0.27298394492743283	0.
0.0546417445482866	0.	0.46460509950248763	-0.2735293294545062	0.
0.05470404984423676	0.	0.46475746268656726	-0.27345332125140287	0.
0.05485669781931464	0.	0.4649067164179105	-0.27392309795186326	0.
0.05480373831775701	0.	0.4653840174129354	-0.27371729982524046	0.
0.054781931464174455	0.	0.46553327114427867	-0.27403169511832715	0.
0.054884735202492214	0.	0.46567475124378116	-0.27396209354490736	0.
0.05494080996884736	0.	0.4661489427860697	-0.27508472734002637	0.
0.05493769470404985	0.	0.46631063432835823	-0.27511236990456023	0.
0.055093457943925235	0.	0.4664614427860697	-0.27511284876612024	0.
0.05504672897196261	0.	0.46709732587064684	-0.2759292359959051	0.
0.05524299065420561	0.	0.4677098880597016	-0.2758803049470951	0.
0.055218068535825546	0.	0.4678746890547264	-0.27636145920274097	0.
0.0552803738317757	0.	0.46802705223880603	-0.27622950348063885	0.
0.055342679127725856	0.	0.46848725124378116	-0.27694323188498154	0.
0.05527725856697819	0.	0.4686489427860697	-0.2769944981777197	0.
0.05531464174454829	0.	0.46879975124378115	-0.2770021986608966	0.
0.05558566978193146	0.	0.4692615049751244	-0.27712824843817635	0.
0.0554828660436137	0.	0.46942941542288563	-0.2767149164865292	0.
0.05545794392523364	0.	0.46958644278606976	-0.2770613753591069	0.
0.05571651090342679	0.	0.4700419776119404	-0.27671911096936663	0.
0.05563551401869159	0.	0.47020366915422895	-0.27677249296333384	0.
0.05561059190031152	0.	0.4703560323383085	-0.27677186686658306	0.
0.05579750778816199	0.	0.4709685945273632	-0.2768568199652617	0.
0.05593457943925234	0.	0.47159514925373136	-0.27695928445030754	0.
0.05592834890965732	0.	0.4717568407960199	-0.27691654232286195	0.
0.05589719626168224	0.	0.4719154228855722	-0.27690590406008575	0.
0.05610591900311526	0.	0.4723662935323384	-0.27660817338309757	0.
0.056099688473520246	0.	0.4725295398009951	-0.27660445684904766	0.
0.05602180685358255	0.	0.4726958955223881	-0.2766044388289466	0.
0.056202492211838005	0.	0.47314210199004986	-0.2765945890113792	0.
0.05626791277258567	0.	0.47330223880597017	-0.27686326085289537	0.
0.056161993769470404	0.	0.47346548507462694	-0.2767238443637317	0.
0.05633956386292835	0.	0.4739179104477612	-0.27718354767669034	0.
0.05639563862928349	0.	0.47408115671641793	-0.277549874689084	0.
0.05628971962616822	0.	0.4742506218905473	-0.2775494193990153	0.
0.05640186915887851	0.	0.47486007462686575	-0.27773161828365833	0.
0.056601246105919004	0.	0.47546486318407966	-0.27759229453828643	0.
0.056641744548286604	0.	0.47561878109452743	-0.27915006608780213	0.
0.056632398753894087	0.	0.47578202736318415	-0.27914794897203926	0.
0.05671339563862928	0.	0.4762562189054727	-0.2804206371509333	0.
0.05673831775700934	0.	0.4764101368159205	-0.28044904823941263	0.
0.05681619937694704	0.	0.476571828358209	-0.28043924692401984	0.
0.056894080996884734	0.	0.4770320273631842	-0.2809988921300695	0.
0.056887850467289724	0.	0.4771828358208956	-0.2799686690423092	0.
0.056894080996884734	0.	0.4773460820895523	-0.279968992005578	0.
0.056887850467289724	0.	0.4778125000000001	-0.28193095046609	0.
0.056950155763239876	0.	0.47796175373134336	-0.28214080446131024	0.
0.05698130841121495	0.	0.4781172263681593	-0.28250250604194643	0.
0.05716822429906542	0.	0.4787375621890548	-0.2822604924850057	0.
0.05713084112149533	0.	0.47937655472636825	-0.28226098435049735	0.
0.0572803738317757	0.	0.47952114427860704	-0.2829322865196649	0.
0.057286604361370716	0.	0.4796735074626866	-0.2829322924340445	0.
0.05728348909657321	0.	0.4801399253731344	-0.28320739034930514	0.
0.05742367601246106	0.	0.4802845149253732	-0.28367553333314127	0.
0.057451713395638634	0.	0.48043998756218914	-0.283699925842648	0.
0.057398753894081	0.	0.48092661691542293	-0.28424974470687575	0.
0.05755451713395639	0.	0.4812266791044777	-0.28356146792298725	0.
0.05756386292834891	0.	0.48170708955223884	-0.28428426501026466	0.
0.05762928348909658	0.	0.481854788557214	-0.28443434196048895	0.
0.05774454828660436	0.	0.48200559701492546	-0.28443819609448945	0.
0.057791277258566975	0.	0.4826352611940299	-0.2848429399156313	0.
0.05777570093457944	0.	0.4832587064676618	-0.2866031084139811	0.
0.057850467289719626	0.	0.4834064054726369	-0.28661634028073585	0.
0.05798442367601246	0.	0.483554104477612	-0.28660910654663246	0.
0.05797507788161994	0.	0.48404228855721404	-0.28632734173657903	0.
0.05794392523364486	0.	0.4841930970149254	-0.28647859937246595	0.
0.05812461059190031	0.	0.4843345771144279	-0.286463035579342	0.
0.058102803738317756	0.	0.484804104477612	-0.2863834452281261	0.
0.058246105919003116	0.	0.4851057213930349	-0.28647835699064	0.
0.05821495327102804	0.	0.4857571517412936	-0.28929433649769726	0.
0.05833644859813084	0.	0.48590329601990057	-0.2893744869047767	0.
0.05839563862928349	0.	0.4860494402985075	-0.2891395322634109	0.
0.05841121495327103	0.	0.48653296019900505	-0.2891531526206202	0.
0.058504672897196255	0.	0.4868361318407961	-0.28915552301308173	0.
0.05850778816199377	0.	0.4873118781094528	-0.288923943296437	0.
0.05854517133956386	0.	0.4874580223880598	-0.28891782313817405	0.
0.05867289719626168	0.	0.48760105721393043	-0.2889178194365518	0.
0.05865732087227414	0.	0.4880814676616916	-0.28880519413969874	0.
0.058691588785046725	0.	0.48823694029850756	-0.28909372852816534	0.
0.058828660436137076	0.	0.488387748756219	-0.2890937285749146	0.
0.05878816199376947	0.	0.4890143034825871	-0.2899267723383987	0.
0.058922118380062304	0.	0.48963463930348267	-0.2901042766736301	0.
0.05890031152647975	0.	0.48979166666666674	-0.2897749280923303	0.
0.059021806853582555	0.	0.4899362562189055	-0.2897749284468335	0.
0.05909657320872274	0.	0.4904026741293533	-0.29009075524254085	0.
0.059149532710280374	0.	0.490712064676617	-0.290084806019199	0.
0.059299065420560744	0.	0.4911847014925374	-0.2908550101314055	0.
0.059205607476635516	0.	0.49134950248756226	-0.2908550070688846	0.
0.059255451713395635	0.	0.49150186567164184	-0.29085499883677335	0.
0.05944548286604361	0.	0.4919651741293533	-0.2910009549075745	0.
0.05938629283489097	0.	0.4921268656716419	-0.2914839553473187	0.
0.059392523364485986	0.	0.49227611940298516	-0.29146822025399505	0.
0.059507788161993765	0.	0.49289956467661694	-0.2920569346011126	0.
0.059728971962616825	0.	0.4935121268656717	-0.2920703061891856	0.
0.059666666666666666	0.	0.49367692786069656	-0.29197749904316084	0.
0.0596791277258567	0.	0.49383240049751254	-0.2919881393809522	0.
0.05988785046728972	0.	0.49429104477611946	-0.29194669347336993	0.
0.05976323987538941	0.	0.49461598258706474	-0.29218834701176866	0.
0.05997196261682243	0.	0.4950590796019901	-0.2923191219095489	0.
0.060006230529595014	0.	0.4952192164179105	-0.29304858866715666	0.
0.059919003115264796	0.	0.4953824626865672	-0.2930437425641624	0.
0.06014018691588786	0.	0.4958411069651742	-0.2936993205311443	0.
0.06014018691588786	0.	0.4960074626865672	-0.2937199689383498	0.
0.060046728971962615	0.	0.49617381840796027	-0.29371997745552064	0.
0.060323987538940804	0.	0.4967786069651742	-0.2920722230836141	0.
0.060401869158878504	0.	0.4973942786069652	-0.29236684234000326	0.
0.06041433021806854	0.	0.4975559701492538	-0.2923668355310742	0.
0.060383177570093455	0.	0.49772232587064685	-0.29229943181905466	0.
0.06055451713395638	0.	0.4981747512437812	-0.2929104914265638	0.
0.06054828660436137	0.	0.49833177860696526	-0.29279240579618626	0.
0.060526479750778815	0.	0.498495024875622	-0.2934738367588882	0.
0.06070093457943925	0.	0.49895522388059704	-0.29301165865918827	0.
0.0607196261682243	0.	0.499110696517413	-0.29380739982819987	0.
0.060760124610591895	0.	0.49927083333333344	-0.29384990211311884	0.
0.06080685358255452	0.	0.49972636815920407	-0.2939364736177578	0.
0.060831775700934586	0.	0.49987873134328364	-0.29404814245959227	0.
0.06084735202492212	0.	0.5000388681592041	-0.2940481417959861	0.
0.06094080996884735	0.	0.5005052860696518	-0.29703026195640236	0.
0.06109657320872274	0.	0.5008224502487563	-0.2981909797677432	0.
0.06112772585669782	0.	0.5012904228855722	-0.2942552392807183	0.
0.06118380062305296	0.	0.5014381218905473	-0.29567852084172447	0.
0.06116822429906542	0.	0.5015967039800996	-0.2957227867808721	0.
0.06122118380062305	0.	0.5020646766169155	-0.2972709662341	0.
0.06134579439252336	0.	0.5022139303482588	-0.2977492617491898	0.
0.06135514018691589	0.	0.5023725124378111	-0.297729365309281	0.
0.06137694704049844	0.	0.5028482587064678	-0.29955091180372495	0.
0.061442367601246106	0.	0.5029944029850747	-0.2995545130671393	0.
0.061461059190031156	0.	0.5031467661691543	-0.29955702314877697	0.
0.061489096573208724	0.	0.5036271766169156	-0.29793090463564553	0.
0.06158255451713395	0.	0.5037764303482588	-0.2979277412434488	0.
0.06161682242990654	0.	0.5039319029850747	-0.2979329277327601	0.
0.0615981308411215	0.	0.5044029850746269	-0.2979931242944748	0.
0.06178504672897196	0.	0.5046921641791045	-0.2986170870668858	0.
0.06175700934579439	0.	0.505175684079602	-0.29882505206994203	0.
0.06182866043613707	0.	0.5053280472636816	-0.2979249400553688	0.
0.061900311526479755	0.	0.5054819651741294	-0.29792940314087396	0.
0.0619190031152648	0.	0.5059608208955224	-0.2988614960317599	0.
0.061990654205607475	0.	0.5061069651741293	-0.2993558183887448	0.
0.062093457943925234	0.	0.5062531094527364	-0.2993558238155189	0.
0.0620404984423676	0.	0.5067381840796021	-0.30067652614864154	0.
0.0620809968847352	0.	0.5068889925373135	-0.30108139185160415	0.
0.062214953271028044	0.	0.5070366915422886	-0.3014356028345205	0.
0.06212461059190031	0.	0.5075186567164179	-0.3025644443248478	0.
0.06218068535825545	0.	0.507664800995025	-0.302215157023856	0.
0.062364485981308414	0.	0.5078093905472638	-0.30198743207651485	0.
0.062380062305295955	0.	0.5082929104477613	-0.30261338602191207	0.
0.06248286604361371	0.	0.5086007462686568	-0.3030801035434634	0.
0.06255451713395639	0.	0.5090702736318409	-0.3038490674402614	0.
0.06247663551401869	0.	0.5092257462686568	-0.3036079330267602	0.
0.06254828660436137	0.	0.5093672263681593	-0.3035793534289504	0.
0.0626791277258567	0.	0.5098351990049752	-0.304359784063596	0.
0.06266978193146416	0.	0.5099984452736319	-0.3087082148178071	0.
0.06273208722741433	0.	0.5101523631840797	-0.3084938682570899	0.
0.06286604361370716	0.	0.5106250000000001	-0.3041590529557789	0.
0.06284423676012461	0.	0.5107820273631841	-0.30424396079343957	0.
0.0628411214953271	0.	0.5109297263681593	-0.30424397892804816	0.
0.0630809968847352	0.	0.5113930348258707	-0.3028692182936219	0.
0.06297196261682242	0.	0.5115593905472637	-0.30647778335408465	0.
0.06296573208722742	0.	0.5117148631840797	-0.3064940047104447	0.
0.06321806853582555	0.	0.5121703980099503	-0.30931402526537316	0.
0.06313395638629284	0.	0.5124891169154229	-0.3094882073927325	0.
0.06338317757009346	0.	0.51294776119403	-0.3097791304618966	0.
0.06327102803738319	0.	0.5131156716417911	-0.30978342460599284	0.
0.06325545171339564	0.	0.5132758084577115	-0.3096923758327049	0.
0.06344236760124611	0.	0.5137266791044778	-0.31089930662722703	0.
0.06341121495327103	0.	0.513886815920398	-0.31087552500915017	0.
0.06339875389408099	0.	0.514042288557214	-0.3108766577098659	0.
0.06366043613707165	0.	0.5144884950248757	-0.310053602720673	0.
0.06368224299065421	0.	0.5146564054726369	-0.31081280706261855	0.
0.06357320872274144	0.	0.5148243159203981	-0.311073060917748	0.
0.0638006230529595	0.	0.5152782960199005	-0.3109432961575147	0.
0.06386292834890965	0.	0.5154368781094528	-0.3106076802038355	0.
0.06379750778816198	0.	0.5155985696517413	-0.3106142732605997	0.
0.06393146417445483	0.	0.516054104477612	-0.3111868433873929	0.
0.06389096573208723	0.	0.5163821517412936	-0.31240414382967935	0.
0.06408411214953272	0.	0.5168283582089553	-0.3133580153270817	0.
0.06409657320872275	0.	0.5169838308457713	-0.3134300681551435	0.
0.06405607476635514	0.	0.517147077114428	-0.31343006690303704	0.
0.06425856697819314	0.	0.517607276119403	-0.3153901836603149	0.
0.06426791277258567	0.	0.5177689676616917	-0.3159440524013654	0.
0.06426168224299066	0.	0.5179353233830847	-0.31590116231532384	0.
0.06437071651090343	0.	0.5183924129353235	-0.31473478225932106	0.
0.06437694704049844	0.	0.5185463308457712	-0.31473479740702126	0.
0.06440809968847351	0.	0.5187049129353235	-0.31645822068139146	0.
0.0645576323987539	0.	0.5191526741293533	-0.3165021934333913	0.
0.06460747663551403	0.	0.5193081467661692	-0.3169134211199703	0.
0.064595015576324	0.	0.5194729477611941	-0.31686774249711935	0.
0.0647570093457944	0.	0.51994092039801	-0.3169782979355793	0.
0.06473208722741433	0.	0.52025342039801	-0.317213474798612	0.
0.06485358255451713	0.	0.5207229477611941	-0.31746682398293397	0.
0.06493146417445482	0.	0.5208753109452736	-0.31747597424782137	0.
0.06487227414330217	0.	0.521035447761194	-0.3174457909817035	0.
0.06493146417445482	0.	0.5214987562189055	-0.3188189765345552	0.
0.06501246105919004	0.	0.5216464552238808	-0.3194032900744573	0.
0.06497196261682242	0.	0.5218019278606966	-0.31940201081166736	0.
0.06509345794392524	0.	0.5222776741293533	-0.3199746225986704	0.
0.06520872274143302	0.	0.5224269278606966	-0.3199461379121797	0.
0.06523987538940809	0.	0.5225855099502488	-0.3198972518472437	0.
0.06521495327102804	0.	0.5230628109452737	-0.3202240417881808	0.
0.06536137071651091	0.	0.5232074004975126	-0.3201930416930943	0.
0.06532087227414331	0.	0.5233613184079602	-0.3203022881984477	0.
0.06530841121495327	0.	0.5238355099502489	-0.32013869719116905	0.
0.0655171339563863	0.	0.5241324626865673	-0.3205024184858562	0.
0.06562928348909658	0.	0.5247605721393036	-0.32001300162599794	0.
0.06570716510903427	0.	0.5249082711442786	-0.3203346064555484	0.
0.06574766355140187	0.	0.525066853233831	-0.3202418701603182	0.
0.06577881619937695	0.	0.5255488184079603	-0.32008825206134234	0.
0.06588473520249222	0.	0.5256980721393035	-0.3200141096590733	0.
0.0658348909657321	0.	0.5258550995024877	-0.3199994802717615	0.
0.06592523364485982	0.	0.5263230721393035	-0.32129029111834045	0.
0.0660031152647975	0.	0.5264676616915424	-0.32127324263111207	0.
0.06605295950155762	0.	0.5266231343283583	-0.32127323499293997	0.
0.06602180685358255	0.	0.5271019900497513	-0.32134179979470423	0.
0.06614018691588786	0.	0.5272527985074628	-0.3213611387744429	0.
0.06620872274143302	0.	0.5274082711442787	-0.3218449357309575	0.
0.06621806853582554	0.	0.5280348258706469	-0.32177327669570804	0.
0.06630218068535824	0.	0.528182524875622	-0.3220696433267077	0.
0.06633021806853583	0.	0.5286582711442788	-0.3222153185489867	0.
0.06644236760124611	0.	0.5288044154228857	-0.32214810030089713	0.
0.06650467289719626	0.	0.5289536691542289	-0.322154946012056	0.
0.06641433021806853	0.	0.529432524875622	-0.32490842659615565	0.
0.06654828660436138	0.	0.5295802238805971	-0.3216384547310089	0.
0.06664485981308411	0.	0.5297279228855722	-0.3216384415603323	0.
0.06660124610591901	0.	0.5302176616915424	-0.32554268984172013	0.
0.06664797507788163	0.	0.5303715796019901	-0.3255702789356093	0.
0.06676947040498442	0.	0.5305192786069652	-0.3255702802358224	0.
0.06677881619937695	0.	0.5309965796019901	-0.3254833864469416	0.
0.0667196261682243	0.	0.5311458333333334	-0.3254525126736062	0.
0.06687538940809969	0.	0.531287313432836	-0.3254525129266612	0.
0.06689719626168225	0.	0.5319263059701493	-0.32580317008485826	0.
0.0670436137071651	0.	0.5320724502487564	-0.32584835733080103	0.
0.06709345794392524	0.	0.5325466417910448	-0.3267313269485753	0.
0.0671183800623053	0.	0.5326990049751245	-0.32766737753192965	0.
0.06728971962616823	0.	0.5333224502487562	-0.32935234947997455	0.
0.06723364485981308	0.	0.5334825870646767	-0.3285048119221331	0.
0.06728660436137071	0.	0.5336287313432837	-0.328504816792948	0.
0.06744859813084111	0.	0.5340827114427862	-0.32838171321148507	0.
0.06742367601246106	0.	0.534247512437811	-0.32830547037508595	0.
0.06748909657320872	0.	0.5344014303482588	-0.32830076577487305	0.
0.06761682242990655	0.	0.5348756218905473	-0.3288022158788853	0.
0.0675607476635514	0.	0.5350450870646767	-0.3288729524923889	0.
0.06758255451713395	0.	0.5351990049751244	-0.3295567177888284	0.
0.06777570093457945	0.	0.5358069029850746	-0.3293507880113446	0.
0.06777570093457945	0.	0.5359592661691543	-0.329350793303873	0.
0.06797507788161994	0.	0.5364225746268657	-0.32993742081351374	0.
0.06790965732087227	0.	0.5365904850746269	-0.3298431089963836	0.
0.06818691588785047	0.	0.537196828358209	-0.3308023671852077	0.
0.06809345794392523	0.	0.5373600746268657	-0.33078550789595945	0.
0.06805295950155762	0.	0.5375217661691543	-0.33078551111176513	0.
0.06822429906542056	0.	0.5379788557213931	-0.3308489694706356	0.
0.06826479750778816	0.	0.5381421019900499	-0.3311226214257549	0.
0.06822118380062306	0.	0.5383022388059703	-0.3311226230730152	0.
0.06845171339563862	0.	0.5387406716417912	-0.3322011794279768	0.
0.06846728971962616	0.	0.5389008084577116	-0.33308615849670925	0.
0.06841744548286605	0.	0.5390687189054727	-0.33308616442906996	0.
0.0685607476635514	0.	0.5396921641791046	-0.334262136600989	0.
0.06848598130841121	0.	0.5398569651741294	-0.3342416423425049	0.
0.06873208722741433	0.	0.5403047263681593	-0.3341535204048392	0.
0.06878504672897197	0.	0.5404601990049752	-0.335049003701448	0.
0.06890654205607477	0.	0.5410898631840797	-0.3355992629922483	0.
0.06891588785046729	0.	0.5412484452736319	-0.3357436510456346	0.
0.06890031152647975	0.	0.5414101368159205	-0.33574365461099825	0.
0.06907165109034268	0.	0.5418594527363185	-0.3356053189560508	0.
0.06906230529595016	0.	0.5420149253731344	-0.3364412253128346	0.
0.06908411214953271	0.	0.5421797263681593	-0.3370400527381597	0.
0.06921495327102804	0.	0.5426445895522389	-0.3369067800817595	0.
0.0692367601246106	0.	0.5428000621890549	-0.33690463770065954	0.
0.0692772585669782	0.	0.5429601990049752	-0.3369046449509606	0.
0.06938629283489096	0.	0.5435587686567165	-0.33739580593705937	0.
0.06947040498442368	0.	0.5437157960199006	-0.3373957985865369	0.
0.06949221183800623	0.	0.54419776119403	-0.33726720970300045	0.
0.06961370716510903	0.	0.5443501243781095	-0.33837409605825797	0.
0.06958566978193145	0.	0.544979788557214	-0.33922953834088804	0.
0.06975700934579439	0.	0.545125932835821	-0.34114616949667276	0.
0.06977881619937695	0.	0.5452814054726368	-0.34066473167913647	0.
0.06979439252336449	0.	0.5457587064676618	-0.3427943808811939	0.
0.06990965732087227	0.	0.5459064054726368	-0.3424903698119474	0.
0.0699221183800623	0.	0.5460634328358209	-0.34249036715276104	0.
0.06996261682242991	0.	0.5465360696517413	-0.34319496868309546	0.
0.07004672897196261	0.	0.5466822139303483	-0.3439981788076818	0.
0.07008722741433022	0.	0.546834577114428	-0.34323954551462665	0.
0.07019314641744548	0.	0.5474689054726369	-0.3418976885896973	0.
0.07026479750778816	0.	0.5476197139303484	-0.3418976868103542	0.
0.0702336448598131	0.	0.5480876865671642	-0.3419216609466777	0.
0.07033333333333333	0.	0.5482291666666667	-0.3420216282228838	0.
0.07037694704049845	0.	0.5488697139303483	-0.34222162437826187	0.
0.07046105919003115	0.	0.549022077114428	-0.3422130991653105	0.
0.0705981308411215	0.	0.5491728855721394	-0.342231057523727	0.
0.07058878504672897	0.	0.5496532960199007	-0.3420934918284091	0.
0.07065109034267913	0.	0.5498025497512439	-0.34223800733449844	0.
0.07076012461059189	0.	0.5499502487562189	-0.34269693998268924	0.
0.07079439252336449	0.	0.5504306592039802	-0.3438365050687006	0.
0.07078193146417446	0.	0.5505861318407961	-0.34025755537814134	0.
0.07087227414330217	0.	0.550732276119403	-0.3402575552861295	0.
0.07097196261682243	0.	0.551357276119403	-0.3399987577932467	0.
0.07109968847352026	0.	0.5515018656716418	-0.34015148191946903	0.
0.07112772585669781	0.	0.5519853855721394	-0.33979535218592316	0.
0.07105919003115266	0.	0.5521455223880598	-0.33988286074055046	0.
0.07134267912772585	0.	0.55275342039801	-0.34062516783550634	0.
0.07135202492211838	0.	0.5529088930348259	-0.34118434118496743	0.
0.0714018691588785	0.	0.5530534825870648	-0.34155795544469875	0.
0.07150467289719627	0.	0.5535230099502488	-0.34114061491475867	0.
0.07147663551401869	0.	0.553689365671642	-0.3403683935741461	0.
0.0714828660436137	0.	0.5538432835820896	-0.34068529829832744	0.
0.07169470404984424	0.	0.554306592039801	-0.34143862024162364	0.
0.07166666666666667	0.	0.5544698383084578	-0.34163266065221765	0.
0.07167912772585669	0.	0.5546222014925374	-0.34159847776325447	0.
0.07184735202492211	0.	0.5552503109452738	-0.3427419526549226	0.
0.07182242990654206	0.	0.5554057835820897	-0.34274789973617015	0.
0.07202492211838006	0.	0.5558535447761195	-0.34320848627371847	0.
0.07202180685358256	0.	0.5560167910447762	-0.3432855344029691	0.
0.07224610591900311	0.	0.5566340174129354	-0.34369397546003716	0.
0.07224610591900311	0.	0.5568003731343285	-0.34371521240474334	0.
0.07219314641744548	0.	0.556962064676617	-0.3436939710909973	0.
0.07236448598130842	0.	0.5574082711442787	-0.3438813833344542	0.
0.07247040498442367	0.	0.5575684079601991	-0.34388192039995175	0.
0.07239563862928348	0.	0.5577285447761194	-0.34435923535689883	0.
0.07261059190031152	0.	0.5581669776119403	-0.3443950587557831	0.
0.07261059190031152	0.	0.5583333333333333	-0.34416021622569026	0.
0.07248598130841122	0.	0.558505907960199	-0.34457663591528226	0.
0.07280685358255451	0.	0.5591262437810947	-0.34554078375753566	0.
0.07276635514018691	0.	0.5592863805970151	-0.3457275262781823	0.
0.0729595015576324	0.	0.5597419154228856	-0.3459112124153928	0.
0.07290342679127726	0.	0.5599036069651742	-0.3462052020426986	0.
0.07314953271028038	0.	0.5605161691542289	-0.34646726485877577	0.
0.07313084112149533	0.	0.5606716417910448	-0.3467838504716761	0.
0.07314018691588785	0.	0.5608348880597015	-0.34738372653971605	0.
0.07333333333333333	0.	0.5612950870646767	-0.3464675147457598	0.
0.07330841121495328	0.	0.5614536691542289	-0.3466272933245906	0.
0.0732803738317757	0.	0.5616184701492538	-0.3465587082712613	0.
0.07345794392523365	0.	0.5620755597014927	-0.3474894620075793	0.
0.07350467289719627	0.	0.5622279228855722	-0.34859091115236696	0.
0.0735202492211838	0.	0.5623865049751244	-0.3485933727596899	0.
0.07366978193146417	0.	0.5630006218905473	-0.3497801305841165	0.
0.07367912772585669	0.	0.5631607587064676	-0.34986154128784036	0.
0.07363551401869159	0.	0.5633255597014927	-0.3497453697505711	0.
0.07386604361370717	0.	0.5637795398009952	-0.35048191057023836	0.
0.07382554517133957	0.	0.5641060323383085	-0.35036181006703526	0.
0.07404672897196261	0.	0.5645646766169156	-0.3505061624425348	0.
0.07398130841121496	0.	0.5647232587064678	-0.3505174697689335	0.
0.07399376947040498	0.	0.5648865049751245	-0.3505125893201546	0.
0.07419626168224298	0.	0.5653342661691543	-0.3498131306116778	0.
0.07420872274143302	0.	0.5654881840796021	-0.3506819205127812	0.
0.07435514018691589	0.	0.5661162935323384	-0.3507381664621229	0.
0.0744018691588785	0.	0.5662717661691543	-0.3522027660486443	0.
0.07444859813084112	0.	0.5664319029850746	-0.3522027674945778	0.
0.07448598130841122	0.	0.5668967661691543	-0.35201421214085465	0.
0.07459501557632399	0.	0.5670475746268657	-0.3519564592930801	0.
0.07464485981308412	0.	0.5672077114427861	-0.3519564525863274	0.
0.0746791277258567	0.	0.5676756840796021	-0.3522583987282995	0.
0.07478193146417446	0.	0.5679788557213932	-0.3525054408194682	0.
0.07480996884735203	0.	0.5684483830845772	-0.35230853064681444	0.
0.07491277258566978	0.	0.5685976368159205	-0.3521127613412055	0.
0.07497819314641745	0.	0.5687577736318409	-0.35213737374911197	0.
0.07494704049844238	0.	0.5692397388059702	-0.3535082359392229	0.
0.07505607476635515	0.	0.5693874378109454	-0.3534675723783891	0.
0.07511214953271027	0.	0.5700124378109453	-0.3536557062888312	0.
0.07519314641744548	0.	0.5701585820895524	-0.3536557079459698	0.
0.07527102803738317	0.	0.5703125	-0.3536557032106928	0.
0.07535202492211839	0.	0.5707929104477613	-0.35365495788908413	0.
0.07546728971962617	0.	0.5709390547263682	-0.35444656956497167	0.
0.07550155763239876	0.	0.5710914179104478	-0.3544531264214958	0.
0.07547975077881619	0.	0.5715733830845772	-0.35357047004088016	0.
0.07568535825545171	0.	0.5718672263681592	-0.3538607137904824	0.
0.07563862928348909	0.	0.5723491915422886	-0.35459597730481995	0.
0.07569470404984424	0.	0.5724953358208955	-0.35565414351253755	0.
0.0758411214953271	0.	0.5726414800995026	-0.35575105353934955	0.
0.07578816199376946	0.	0.5731172263681593	-0.3545360644385115	0.
0.07581308411214954	0.	0.573269589552239	-0.354699305701148	0.
0.07601246105919003	0.	0.5739085820895523	-0.3568578766306813	0.
0.07603426791277258	0.	0.5740609452736319	-0.3565787280981969	0.
0.0761619937694704	0.	0.5742055348258707	-0.35657873741527557	0.
0.07626791277258567	0.	0.5746703980099503	-0.3569788270097274	0.
0.07625856697819315	0.	0.5748258706467663	-0.35742427640996305	0.
0.07635202492211837	0.	0.5749735696517414	-0.3567215597805324	0.
0.07646417445482866	0.	0.5754524253731345	-0.3579622343702457	0.
0.07656386292834891	0.	0.5757618159203981	-0.3580145947907613	0.
0.07663551401869159	0.	0.5762360074626867	-0.3579234190144497	0.
0.07659813084112149	0.	0.5763945895522389	-0.35843501900765284	0.
0.07661682242990654	0.	0.5765438432835822	-0.35874877001310057	0.
0.07681619937694704	0.	0.5770087064676618	-0.3593840880452845	0.
0.07674143302180686	0.	0.5771719527363185	-0.35964804253167143	0.
0.07702492211838007	0.	0.5777705223880597	-0.3590099137159586	0.
0.07699065420560748	0.	0.5779353233830847	-0.3586707079798393	0.
0.07697507788161993	0.	0.5780923507462686	-0.35867071667632533	0.
0.07721495327102804	0.	0.5785603233830847	-0.3596547476267151	0.
0.07722429906542055	0.	0.5787266791044777	-0.3596146952207911	0.
0.07721495327102804	0.	0.5788837064676619	-0.3596146827409501	0.
0.07745171339563864	0.	0.5793330223880598	-0.35897655388953265	0.
0.07733644859813084	0.	0.5796548507462688	-0.3588908427068441	0.
0.0776822429906542	0.	0.5801119402985075	-0.3598230884474847	0.
0.07760436137071651	0.	0.5802767412935325	-0.35941720820652684	0.
0.07749844236760124	0.	0.580438432835821	-0.3593249153279044	0.
0.07776323987538941	0.	0.5808830845771146	-0.36088828104366577	0.
0.07773520249221183	0.	0.5810463308457713	-0.3609377175908703	0.
0.07796261682242991	0.	0.5816682213930349	-0.3620146511225437	0.
0.07800934579439253	0.	0.5818268034825871	-0.36177156973542096	0.
0.07797819314641743	0.	0.5819869402985075	-0.36177156511892034	0.
0.07818068535825545	0.	0.5824300373134329	-0.3614359249385883	0.
0.07821495327102804	0.	0.582587064676617	-0.36200890562399973	0.
0.07817445482866044	0.	0.5827518656716418	-0.36193692641499553	0.
0.07835514018691589	0.	0.5832167288557215	-0.3643949842603727	0.
0.07840809968847352	0.	0.5835370024875622	-0.36429417492114124	0.
0.07857943925233646	0.	0.5839909825870647	-0.3645115619182808	0.
0.0785576323987539	0.	0.5841480099502488	-0.3645989609100781	0.
0.07857320872274144	0.	0.5843128109452737	-0.3647072236575605	0.
0.07874766355140186	0.	0.5847807835820896	-0.3646954792677006	0.
0.07873208722741433	0.	0.5849378109452736	-0.3646946937394581	0.
0.07887538940809968	0.	0.5855519278606967	-0.3655199835953804	0.
0.07894704049844237	0.	0.5857058457711444	-0.3655226890019777	0.
0.07903115264797508	0.	0.5858675373134329	-0.3660623321059372	0.
0.07910280373831777	0.	0.5863355099502487	-0.3655397297788048	0.
0.07911214953271027	0.	0.5864878731343285	-0.3655397274940567	0.
0.0791619937694704	0.	0.5866464552238807	-0.3656916519283509	0.
0.07921806853582554	0.	0.5871004353233832	-0.36583507791687303	0.
0.07942367601246106	0.	0.5874051616915423	-0.3659972790103558	0.
0.07939252336448599	0.	0.5878886815920399	-0.36685081446560275	0.
0.0795171339563863	0.	0.5880410447761195	-0.36675032800057394	0.
0.07952336448598131	0.	0.5881980721393036	-0.366732616010132	0.
0.07956697819314641	0.	0.5886675995024877	-0.36668927737609025	0.
0.07968535825545171	0.	0.5888121890547264	-0.36653807070385375	0.
0.07976947040498443	0.	0.5894496268656718	-0.36744616616388054	0.
0.07987538940809968	0.	0.5895957711442787	-0.3674001950457353	0.
0.07992834890965732	0.	0.5897481343283583	-0.367408023909192	0.
0.07991277258566978	0.	0.590223880597015	-0.36762345250619405	0.
0.08006542056074767	0.	0.5903684701492538	-0.3673488858502411	0.
0.08017133956386294	0.	0.5905208333333335	-0.36753948163620415	0.
0.08013395638629282	0.	0.5910105721393036	-0.3674004870919849	0.
0.08037694704049844	0.	0.5913059701492538	-0.3673670421236523	0.
0.08030218068535826	0.	0.5917770522388061	-0.36780785140322764	0.
0.08033956386292834	0.	0.5919216417910449	-0.36780086276351315	0.
0.08047975077881621	0.	0.5920662313432836	-0.3679309793547855	0.
0.08055140186915888	0.	0.5925559701492538	-0.3682377208662189	0.
0.08058566978193148	0.	0.5927098880597016	-0.36824515014773307	0.
0.08078504672897197	0.	0.5933317786069653	-0.36848723428163105	0.
0.08076947040498442	0.	0.5934888059701493	-0.36831892101181435	0.
0.0808816199376947	0.	0.5936380597014926	-0.36835176252518576	0.
0.08097507788161994	0.	0.5941231343283583	-0.3692041914481619	0.
0.08098130841121495	0.	0.594277052238806	-0.3691955079448718	0.
0.08110591900311526	0.	0.5944200870646767	-0.36919669271955685	0.
0.08117757009345794	0.	0.5948849502487563	-0.3698700083428357	0.
0.08129906542056076	0.	0.5951912313432837	-0.3703521907904299	0.
0.08137071651090343	0.	0.5956669776119403	-0.36991541446770837	0.
0.08138317757009346	0.	0.595830223880597	-0.36974120388251475	0.
0.08148286604361371	0.	0.5959810323383086	-0.36972238533893687	0.
0.08160124610591901	0.	0.5964381218905473	-0.37029309021662926	0.
0.0815981308411215	0.	0.5965982587064677	-0.37020785755364854	0.
0.08181308411214953	0.	0.5972108208955225	-0.3716205811304789	0.
0.08177881619937695	0.	0.5973787313432837	-0.37157397753964144	0.
0.08182242990654205	0.	0.5975357587064678	-0.37176240217690093	0.
0.08205295950155764	0.	0.5979912935323384	-0.37065464393458886	0.
0.08197819314641744	0.	0.5981529850746269	-0.37045513180458917	0.
0.08199376947040499	0.	0.598310012437811	-0.3704420197931461	0.
0.08224610591900311	0.	0.5987717661691543	-0.37072657004032605	0.
0.08217757009345794	0.	0.5990935945273633	-0.3705795442972679	0.
0.0824423676012461	0.	0.5995398009950249	-0.37159604254948175	0.
0.08250467289719626	0.	0.5997014925373135	-0.37137812637295997	0.
0.08244859813084111	0.	0.5998647388059702	-0.3713578203068506	0.
[truncated: 22,399 more rows]
