# Supplementary material for: Programming mechanics in knitted materials, stitch by stitch
Source: Nat Commun. 2024 Mar 23;15:2622. doi: 10.1038/s41467-024-46498-z (PMC10960873; doi:10.1038/s41467-024-46498-z)
Supplement: Supplementary file 3 — Source Data [file 41467_2024_46498_MOESM3_ESM.zip › SourceData/Source Data for Supplementary Information/TableS13data/alpacamohair/alpacamohair_ribv1.txt]

-0.00007724719101123596	0.	0.	0.	0.
0.00004915730337078652	0.	2.75178866263071e-6	-0.00008680144840983214	0.
0.0005173220973782773	0.	0.00035222894881673086	-0.00038682264354690944	0.
0.00011470037453183522	0.	0.0006851953769950467	-0.0006522420761809083	0.
0.0002106741573033708	0.	0.0009988992845349476	0.00024763751287341175	0.
0.00044241573033707867	0.	0.0017886626307099614	0.0006238982360065571	0.
0.0004517790262172285	0.	0.002066593285635663	-0.0012711102615389099	0.
0.0005290262172284644	0.	0.002330764997248211	-0.00128302620951861	0.
0.000774812734082397	0.	0.0031067694001100715	-0.0004600518294442129	0.
0.0007350187265917603	0.	0.0033929554210236656	0.00006922249597210381	0.
0.0006320224719101124	0.	0.0036708860759493665	-0.00019638041950817694	0.
0.0008988764044943821	0.	0.004471656576774904	-0.0004195351207694963	0.
0.000877808988764045	0.	0.004755090809025867	-0.00040866796636140147	0.
0.000826310861423221	0.	0.005035773252614199	-0.00039538117582787834	0.
0.0010650749063670412	0.	0.00581728123280132	-0.0009375388743077729	0.
0.001069756554307116	0.	0.006097963676389653	-0.0009356257184804141	0.
0.0008918539325842698	0.	0.006389653274628508	-0.002172324651122618	0.
0.0010463483146067416	0.	0.007212438084755091	-0.0020910090750835	0.
0.0011001872659176031	0.	0.0074986241056686845	-0.002091005442506388	0.
0.0010931647940074906	0.	0.00779031370390754	-0.000982314667167411	0.
0.00125936329588015	0.	0.008588332416070444	-0.0009253822984101326	0.
0.0011914794007490638	0.	0.00915244909190974	-0.001338429276348243	0.
0.0012710674157303372	0.	0.00995872317006054	-0.0019471195063979327	0.
0.0013483146067415732	0.	0.01023390203632361	-0.001681848579651072	0.
0.001280430711610487	0.	0.011334617501375894	-0.0021036278840128636	0.
0.0014442883895131086	0.	0.011604292790313704	-0.0021247626297491175	0.
0.0014068352059925095	0.	0.011890478811227297	-0.0026389936330241167	0.
0.0013085205992509363	0.	0.012718767198679141	-0.0016329373499282312	0.
0.0013951310861423222	0.	0.012993946064942212	-0.002688344513719489	0.
0.0015191947565543072	0.	0.013277380297193175	-0.002494197244466323	0.
0.001533239700374532	0.	0.014078150798018713	-0.002103904102924093	0.
0.0015355805243445694	0.	0.01433957072096863	-0.0027026621449943687	0.
0.0015660112359550562	0.	0.014620253164556962	-0.0024253055379068124	0.
0.0015028089887640448	0.	0.015473307649972482	-0.0020970872641036388	0.
0.0016081460674157303	0.	0.015742982938910292	-0.00240069707495986	0.
0.0016292134831460674	0.	0.016026417171161256	-0.0023686081413293175	0.
0.0015636704119850189	0.	0.01685745734727573	-0.002693151683504852	0.
0.0016221910112359551	0.	0.017113373692900384	-0.0026958710462031575	0.
0.0016760299625468164	0.	0.017385800770500826	-0.002142541423762539	0.
0.0017368913857677905	0.	0.018767198679141443	-0.0030985501384212448	0.
0.001631554307116105	0.	0.019606494221243807	-0.0031472098344294845	0.
0.00175561797752809	0.	0.019862410566868462	-0.0031767277204717776	0.
0.0017977528089887641	0.	0.020132085855806274	-0.003176728996287744	0.
0.0016713483146067417	0.	0.020996147495872315	-0.0025975649071808193	0.
0.0017415730337078652	0.	0.021257567418822232	-0.0014883341915381948	0.
0.0017954119850187268	0.	0.021524490919097413	-0.0014486898818020838	0.
0.0017322097378277153	0.	0.02235828288387452	-0.002024295342500627	0.
0.001807116104868914	0.	0.02261419922949917	-0.001703400240558736	0.
0.001900749063670412	0.	0.022870115575123827	-0.001729067982520048	0.
0.0018188202247191015	0.	0.023731425426527245	-0.0023792287269999374	0.
0.0018796816479400749	0.	0.02400110071546505	-0.0015626608446556573	0.
0.001982677902621723	0.	0.02427077600440286	-0.0018462900449488333	0.
0.001999063670411985	0.	0.025641166758392953	-0.0024805511078299725	0.
0.0019077715355805245	0.	0.026496973032471106	-0.002000305664346859	0.
0.0019288389513108617	0.	0.026769400110071544	-0.00272321925468823	0.
0.002008426966292135	0.	0.02702806824435883	-0.002555761713364055	0.
0.0019709737827715355	0.	0.027861860209135936	-0.0026506352502933517	0.
0.0019428838951310863	0.	0.028131535498073745	-0.002561629627714607	0.
0.0020833333333333333	0.	0.028387451843698404	-0.002529686045078117	0.
0.0019967228464419476	0.	0.029246009906439184	-0.0040718064968216115	0.
0.002008426966292135	0.	0.029532195927352775	-0.004031009416853905	0.
0.0020950374531835208	0.	0.029790864061640065	-0.004360406788338355	0.
0.0021348314606741575	0.	0.031147495872317	-0.004270321757448515	0.
0.0022073970037453186	0.	0.031975784259768845	-0.0036884240886400957	0.
0.002127808988764045	0.	0.032272977435332965	-0.0036371905293591657	0.
0.0021722846441947566	0.	0.032545404512933404	-0.003640184247030087	0.
0.0022167602996254684	0.	0.033359933957072097	-0.003221870214503417	0.
0.0021301498127340823	0.	0.033648871766648325	-0.0032012522174752105	0.
0.0021816479400749065	0.	0.033918547055586126	-0.0032159585552836356	0.
0.002303370786516854	0.	0.03417446340121078	-0.0032159520848531213	0.
0.00224250936329588	0.	0.03503302146395156	-0.0033419878086326953	0.
0.002193352059925094	0.	0.03530820033021464	-0.0031609337196699646	0.
0.002319756554307116	0.	0.035561364887176664	-0.00331594676195469	0.
0.0022752808988764045	0.	0.03638414969730325	-0.0034083341486845367	0.
0.002256554307116105	0.	0.03666483214089158	-0.00338894445721671	0.
0.0023267790262172286	0.	0.036929003852504125	-0.0033889499294311115	0.
0.0022916666666666667	0.	0.03806274078150798	-0.003580870250728275	0.
0.0023361423220973785	0.	0.03832966428178316	-0.0035808743885524155	0.
0.002453183520599251	0.	0.03913593835993395	-0.0033695077135634834	0.
0.0024227528089887642	0.	0.03941937259218492	-0.0033884739207664257	0.
0.002415730337078652	0.	0.03968354430379747	-0.0033884873453144237	0.
0.0024859550561797754	0.	0.04050082553659879	-0.0036321881590498733	0.
0.002432116104868914	0.	0.04079526692350027	-0.003737938949176313	0.
0.002397003745318352	0.	0.04107319757842597	-0.0038190695885134784	0.
0.0025023408239700376	0.	0.041882223445239404	-0.003907092597392609	0.
0.0025000000000000005	0.	0.042173913043478256	-0.003948714065166979	0.
0.0025000000000000005	0.	0.04245459548706659	-0.003952023941940336	0.
0.0025280898876404497	0.	0.04326912493120528	-0.003803347188503082	0.
0.0025163857677902622	0.	0.04356081452944414	-0.0037381246898797807	0.
0.0024742509363295884	0.	0.04384149697303247	-0.003516227119730174	0.
0.0025772471910112363	0.	0.045198128783709414	-0.0033482911280476174	0.
0.0025889513108614233	0.	0.04600990643918547	-0.003372081340186551	0.
0.0025491573033707866	0.	0.04630159603742433	-0.0033602921935684564	0.
0.0025304307116104873	0.	0.04659053384700055	-0.0033640195987466553	0.
0.002689606741573034	0.	0.04738304898183819	-0.0041634970670640275	0.
0.002710674157303371	0.	0.04766373142542652	-0.004256554994533549	0.
0.00261938202247191	0.	0.04794991744634012	-0.00425655195658317	0.
0.002736423220973783	0.	0.04874243258117777	-0.004788241275457526	0.
0.002731741573033708	0.	0.0490231150247661	-0.005607622209354881	0.
0.0026919475655430717	0.	0.04931755641166758	-0.0056076272089072106	0.
0.002787921348314607	0.	0.0501348376444689	-0.004989984239320365	0.
0.002778558052434457	0.	0.0504127682993946	-0.005346530724230289	0.
0.002741104868913858	0.	0.05070720968629609	-0.0054086705793193485	0.
0.00275749063670412	0.	0.052085855806274076	-0.004034508723762428	0.
0.002848782771535581	0.	0.05288387451843698	-0.0038975757660080113	0.
0.002820692883895131	0.	0.053156301596037424	-0.0038917718220034874	0.
0.0028323970037453187	0.	0.053439735828288384	-0.0038917717130689303	0.
0.002902621722846442	0.	0.05427077600440286	-0.003945702178154586	0.
0.0029002808988764046	0.	0.05482938910291689	-0.003994669007985635	0.
0.0028651685393258426	0.	0.05564667033571822	-0.003715762338407985	0.
0.002888576779026217	0.	0.05590809025866813	-0.003715753505942468	0.
0.0029190074906367044	0.	0.056188772702256466	-0.0037157550119454276	0.
0.002916666666666667	0.	0.057019812878370935	-0.00409031792849945	0.
0.002984550561797753	0.	0.05727848101265823	-0.004090320392978742	0.
0.002916666666666667	0.	0.05755641166758393	-0.0040865254500492155	0.
0.002968164794007491	0.	0.05839295542102366	-0.004050373513032604	0.
0.003066479400749064	0.	0.05865712713263622	-0.004091781875543398	0.
0.00301498127340824	0.	0.05893780957622454	-0.003988455161472068	0.
0.002923689138576779	0.	0.05979636763896533	-0.004515982673824174	0.
0.0030079588014981277	0.	0.060057787561915245	-0.004487477554596487	0.
0.00302434456928839	0.	0.060327462850853046	-0.004498961508279129	0.
0.002944756554307116	0.	0.06116400660429279	-0.004973808914435767	0.
0.0031156367041198503	0.	0.06168409466152999	-0.005178112073502956	0.
0.003078183520599251	0.	0.06280957622454596	-0.004579883441896952	0.
0.0031367041198501876	0.	0.0630737479361585	-0.005409197240877364	0.
0.0030383895131086145	0.	0.06391854705558613	-0.00505142376597054	0.
0.003108614232209738	0.	0.0641772151898734	-0.005055387024910247	0.
0.0031624531835205993	0.	0.06444413869014859	-0.003887601244047051	0.
0.0030383895131086145	0.	0.06529994496422675	-0.00394597391288518	0.
0.0031179775280898883	0.	0.06556136488717666	-0.003985199719196432	0.
0.0032514044943820226	0.	0.0658145294441387	-0.003871916555140832	0.
0.003096910112359551	0.	0.06665932856356632	-0.0036108631044081004	0.
0.0031015917602996257	0.	0.06693175564116675	-0.0037339882926076804	0.
0.003223314606741573	0.	0.06719317556411668	-0.005079262433746601	0.
0.0031577715355805246	0.	0.06805998899284535	-0.004853553347162643	0.
0.0032397003745318355	0.	0.06858833241607044	-0.00454255530291593	0.
0.003185861423220974	0.	0.06968629609246009	-0.005110382587217316	0.
0.0032397003745318355	0.	0.06994496422674738	-0.005296145197237111	0.
0.0032537453183520606	0.	0.07079251513483764	-0.005092137307986599	0.
0.0032045880149812736	0.	0.07107319757842598	-0.005093050091493623	0.
0.0032794943820224722	0.	0.07133461750137589	-0.005008752591825284	0.
0.003293539325842697	0.	0.07215740231150247	-0.005335437608067383	0.
0.0032186329588014986	0.	0.07244634012107869	-0.005369318783375219	0.
0.0032654494382022476	0.	0.07271601541001652	-0.005952158863584907	0.
0.0033286516853932584	0.	0.07353880022014309	-0.005844566878886841	0.
0.0032911985018726593	0.	0.07382498624105668	-0.0045332247942044025	0.
0.0032958801498127344	0.	0.0740864061640066	-0.0055406646885087524	0.
0.0033731273408239702	0.	0.07488992845349476	-0.005937693327580837	0.
0.003288857677902622	0.	0.07545954870665933	-0.006577825343223357	0.
0.003347378277153558	0.	0.0765850302696753	-0.004265346441798624	0.
0.0033356741573033707	0.	0.07686020913593836	-0.005520236824043629	0.
0.0034925093632958803	0.	0.07765547605943864	-0.006346000527101279	0.
0.003476123595505618	0.	0.07794441386901485	-0.0063508603359498554	0.
0.0033684456928838955	0.	0.07823059988992846	-0.004988857369724703	0.
0.003504213483146068	0.	0.07902586681342873	-0.006296724595178608	0.
0.003436329588014982	0.	0.07931755641166759	-0.006307537388955179	0.
0.0033848314606741577	0.	0.0796064942212438	-0.006269802664086853	0.
0.003551029962546817	0.	0.08039900935608145	-0.006288064345209823	0.
0.00351123595505618	0.	0.08068794716565768	-0.006385017230199172	0.
0.0034527153558052436	0.	0.08097688497523389	-0.006210241957705792	0.
0.0035416666666666665	0.	0.0817831590533847	-0.006354567510091012	0.
0.003459737827715356	0.	0.08235277930654926	-0.006312249147147831	0.
0.0036282771535580526	0.	0.08341221794166208	-0.007003149062555772	0.
0.0036306179775280898	0.	0.08453769950467803	-0.006876934397697394	0.
0.0036306179775280898	0.	0.08481838194826637	-0.007125869389023845	0.
0.003583801498127341	0.	0.08511282333516786	-0.007130874438417585	0.
0.003647003745318352	0.	0.08591084204733075	-0.010797295899271258	0.
0.003651685393258427	0.	0.08618602091359384	-0.010489686852240988	0.
0.0036540262172284643	0.	0.08647220693450743	-0.007753265624607099	0.
0.0037125468164794007	0.	0.08728948816730875	-0.008254182170147428	0.
0.003726591760299626	0.	0.08756466703357182	-0.008253976090291965	0.
0.0036750936329588016	0.	0.08785085305448541	-0.008624042156844985	0.
0.0037125468164794007	0.	0.08865712713263621	-0.008326042941579447	0.
0.0037148876404494388	0.	0.08921298844248761	-0.008373626430813897	0.
0.003686797752808989	0.	0.09032746285085305	-0.00964321991580211	0.
0.0037148876404494388	0.	0.09140891579526692	-0.009242197717069833	0.
0.003806179775280899	0.	0.09166483214089158	-0.009246573215136004	0.
0.003780430711610487	0.	0.09194001100715464	-0.00986235867400453	0.
0.0036914794007490643	0.	0.0928040726472207	-0.010309871736706638	0.
0.003813202247191011	0.	0.09307099614749587	-0.010074699032391048	0.
0.0038225655430711614	0.	0.09334617501375894	-0.010034819205157969	0.
0.003764044943820225	0.	0.09417721518987342	-0.010625149618443843	0.
0.00387874531835206	0.	0.09443037974683544	-0.010537543677466003	0.
0.0038764044943820227	0.	0.09470555861309851	-0.010523496855771215	0.
0.0037968164794007497	0.	0.0955558613098514	-0.010272773952274631	0.
0.003892790262172285	0.	0.0960759493670886	-0.010675086459698765	0.
0.003918539325842697	0.	0.09718767198679142	-0.010650314516083427	0.
0.0037757490636704124	0.	0.09834067143643369	-0.010615299219631875	0.
0.0038600187265917605	0.	0.09860759493670886	-0.010615598770976545	0.
0.003937265917602996	0.	0.09887176664832141	-0.010698466217877442	0.
0.0038295880149812737	0.	0.09969730324711062	-0.010391465693640523	0.
0.003911516853932585	0.	0.09995046780407264	-0.010760712080595888	0.
0.004014513108614233	0.	0.10020363236103466	-0.010929721663382113	0.
0.0038600187265917605	0.	0.10107044578976333	-0.010408205847816102	0.
0.003892790262172285	0.	0.10134562465602641	-0.011822082097168589	0.
0.004012172284644195	0.	0.10160979636763896	-0.011643361640133729	0.
0.00399812734082397	0.	0.1029746835443038	-0.011305446019584355	0.
0.003970037453183521	0.	0.10409741331865713	-0.012330590992479814	0.
0.004082397003745319	0.	0.10461199779856907	-0.012265313256116663	0.
0.003967696629213484	0.	0.10545954870665931	-0.012281793536594643	0.
0.004044943820224719	0.	0.10571821684094661	-0.01222573525599272	0.
0.004101123595505618	0.	0.10598514034122179	-0.012712841797564208	0.
0.003986423220973783	0.	0.10685195376995046	-0.0122236964900533	0.
0.004044943820224719	0.	0.10711887727022565	-0.013578387705417671	0.
0.004133895131086143	0.	0.1073747936158503	-0.0135783952761952	0.
0.004033239700374532	0.	0.10821408915795266	-0.012389587590468227	0.
0.004019194756554307	0.	0.10848101265822785	-0.012313871090029502	0.
0.004161985018726592	0.	0.1087369290038525	-0.012310330403987328	0.
0.004037921348314607	0.	0.10959273527793065	-0.012664679291255162	0.
0.004185393258426966	0.	0.110126582278481	-0.014012032076060946	0.
0.004073033707865169	0.	0.11124931205283432	-0.012751880804714743	0.
0.004166666666666667	0.	0.11151073197578425	-0.01275188616453235	0.
0.004131554307116105	0.	0.11235002751788661	-0.012896094678287753	0.
0.004066011235955056	0.	0.11263346175013758	-0.014051850810466381	0.
0.004126872659176031	0.	0.11289212988442487	-0.01405185880564626	0.
0.004229868913857678	0.	0.11370390753990092	-0.01263670254842317	0.
0.0041175093632958805	0.	0.11399559713813978	-0.012234480131793325	0.
0.004154962546816479	0.	0.1142652724270776	-0.01221939059899884	0.
0.004246254681647941	0.	0.11509631260319207	-0.01224420957001727	0.
0.004157303370786517	0.	0.11538800220143093	-0.012244210912761523	0.
0.004194756554307117	0.	0.11565492570170609	-0.012821670618041783	0.
0.00426498127340824	0.	0.11645294441386903	-0.011808526883444038	0.
0.004229868913857678	0.	0.11701430930104567	-0.012804664088751392	0.
0.00427434456928839	0.	0.11811777655476058	-0.012988293453109543	0.
0.004246254681647941	0.	0.11839845899834892	-0.012832246625143633	0.
0.004349250936329588	0.	0.11920473307649972	-0.013063867494967695	0.
0.0043305243445692886	0.	0.11949367088607593	-0.013060830522609725	0.
0.004243913857677903	0.	0.11977985690698954	-0.012783970539657514	0.
0.004375	0.	0.12058613098514034	-0.012782025066636534	0.
0.004358614232209739	0.	0.12087506879471656	-0.012810531675476642	0.
0.004297752808988765	0.	0.12115850302696751	-0.012805667591912475	0.
0.004414794007490637	0.	0.12194276279581727	-0.012970018203696308	0.
0.0044124531835206	0.	0.12222894881673087	-0.012775638019044354	0.
0.004316479400749064	0.	0.12252063841496973	-0.012775673250313441	0.
0.004456928838951312	0.	0.1233324160704458	-0.012639391210925345	0.
0.00438436329588015	0.	0.12391029168959825	-0.01275152820152398	0.
0.004466292134831461	0.	0.12498073747936159	-0.012761151830824916	0.
0.004398408239700375	0.	0.12527242707760042	-0.012827863573232817	0.
0.004531835205992509	0.	0.12607044578976334	-0.012869151516631478	0.
0.004473314606741574	0.	0.12635112823335165	-0.012869276426994638	0.
0.004424157303370787	0.	0.12664281783159054	-0.01277916298187361	0.
0.0045622659176029964	0.	0.12744909190974132	-0.013538954083184356	0.
0.004508426966292135	0.	0.12772977435332966	-0.012955877870485766	0.
0.004475655430711611	0.	0.12802146395156852	-0.013157012784957822	0.
0.004552902621722847	0.	0.1288442487616951	-0.013279939760982525	0.
0.004559925093632959	0.	0.12911667583929554	-0.013279944989996566	0.
0.004555243445692884	0.	0.1294001100715465	-0.013501848666587761	0.
0.00456928838951311	0.	0.13021188772702258	-0.013583271792832788	0.
0.004606741573033708	0.	0.13075949367088607	-0.013669053298063227	0.
0.004644194756554307	0.	0.13186020913593835	-0.013910597754458874	0.
0.004623127340823971	0.	0.1321408915795267	-0.014164682326453355	0.
0.004602059925093633	0.	0.13297193175564118	-0.015146563643192223	0.
0.0046816479400749065	0.	0.1332361034672537	-0.015168050796112418	0.
0.004630149812734083	0.	0.13351678591084204	-0.015273851951648163	0.
0.0046090823970037454	0.	0.13435332966428176	-0.015332044331510955	0.
0.004693352059925094	0.	0.13460924600990642	-0.015327729453127468	0.
0.004653558052434457	0.	0.1348761695101816	-0.016018822562092836	0.
0.0045880149812734085	0.	0.13572096862960925	-0.01603578893294664	0.
0.004712078651685394	0.	0.13598238855255917	-0.016034827075034477	0.
0.004700374531835206	0.	0.1362630709961475	-0.016203559786831422	0.
0.004630149812734083	0.	0.1371243808475509	-0.016314235664968577	0.
0.004735486891385769	0.	0.1376444689047881	-0.016298668906900342	0.
0.004758895131086143	0.	0.13874243258117777	-0.018132172259417625	0.
0.0047776217228464425	0.	0.1390121078701156	-0.017798787461616564	0.
0.004665262172284645	0.	0.13987066593285635	-0.01607122127839207	0.
0.004733146067415731	0.	0.14013208585580625	-0.018496149334706027	0.
0.0047776217228464425	0.	0.14039350577875617	-0.01845897610522682	0.
0.004679307116104869	0.	0.1412465602641717	-0.018644756064738758	0.
0.004768258426966292	0.	0.14151073197578426	-0.01858538165912195	0.
0.004840823970037454	0.	0.14177490368739679	-0.016186355802460514	0.
0.004723782771535581	0.	0.14263346175013758	-0.01676199502798672	0.
0.004810393258426966	0.	0.1428866263070996	-0.01676198165429759	0.
0.004859550561797753	0.	0.14313428728673638	-0.017171252332095346	0.
0.004768258426966292	0.	0.14397358282883874	-0.017358064920285018	0.
0.004833801498127341	0.	0.14451843698403963	-0.017689267729089214	0.
0.004754213483146068	0.	0.14565767749036873	-0.018589659104305628	0.
0.004852528089887641	0.	0.1459135938359934	-0.018409507377311857	0.
0.004843164794007491	0.	0.14673637864611996	-0.018289435332762474	0.
0.004810393258426966	0.	0.1470170610897083	-0.01822124904018847	0.
0.004847846441947566	0.	0.14728123280132085	-0.017342561637117806	0.
0.004897003745318353	0.	0.14811502476609797	-0.02112547056234486	0.
0.004826779026217229	0.	0.14840396257567418	-0.021138663473522137	0.
0.00488998127340824	0.	0.1486653824986241	-0.019111906620732737	0.
0.00489934456928839	0.	0.14948541552008804	-0.019764271710161957	0.
0.004815074906367041	0.	0.14977435332966427	-0.019082757584716996	0.
0.004864232209737828	0.	0.1500467804072647	-0.019082764647322788	0.
0.004948501872659177	0.	0.15086681342872865	-0.01897389816336688	0.
0.0049157303370786515	0.	0.15141717116125483	-0.01921950928651907	0.
0.004953183520599251	0.	0.1524986241056687	-0.01894147078873729	0.
0.004852528089887641	0.	0.15279031370390753	-0.01955740523721567	0.
0.005053838951310862	0.	0.15361585030269673	-0.019490721849116155	0.
0.004969569288389513	0.	0.1539075399009356	-0.019542704033556138	0.
0.004922752808988764	0.	0.15419097413318655	-0.019374366332868695	0.
0.005084269662921349	0.	0.15497798569069896	-0.019521721801626937	0.
0.005060861423220975	0.	0.15526417171161253	-0.019651597907678127	0.
0.004971910112359551	0.	0.15555586130985138	-0.019669740233652575	0.
0.005081928838951311	0.	0.15635938359933957	-0.020017220377861356	0.
0.005063202247191012	0.	0.1566400660429279	-0.020010744282755597	0.
0.005000000000000001	0.	0.1569290038525041	-0.0200271328983	0.
0.005135767790262173	0.	0.1577187671986791	-0.020429251733399257	0.
0.0050351123595505625	0.	0.15830489818381946	-0.020642558384482815	0.
0.005140449438202247	0.	0.15939460649422124	-0.020341815398201478	0.
0.005093632958801498	0.	0.15967804072647218	-0.020088377928954196	0.
0.005189606741573034	0.	0.1604567969179967	-0.02085822509845123	0.
0.005191947565543071	0.	0.1607347275729224	-0.02059097449541021	0.
0.005163857677902622	0.	0.1610291689598239	-0.020592827286371553	0.
0.005201310861423222	0.	0.16186846450192624	-0.02099637047218384	0.
0.005159176029962548	0.	0.16214639515685195	-0.020651043934227818	0.
0.0051755617977528095	0.	0.16242982938910291	-0.020647319774418634	0.
0.005245786516853933	0.	0.1632278481012658	-0.021527261128663572	0.
0.005210674157303371	0.	0.16350027517886626	-0.019680524910719678	0.
0.005208333333333334	0.	0.16378921298844248	-0.021356949346076043	0.
0.005187265917602996	0.	0.16462025316455697	-0.0214200397624338	0.
0.005273876404494383	0.	0.16515960374243258	-0.021565349619928596	0.
0.0052902621722846445	0.	0.16625206384149696	-0.021547084107489175	0.
0.005299625468164794	0.	0.16653824986241056	-0.021547012974879206	0.
0.005236423220973783	0.	0.16738304898183817	-0.021988565165633907	0.
0.005301966292134832	0.	0.16764722069345073	-0.022358843681338964	0.
0.0052715355805243455	0.	0.1679223995597138	-0.022483575325347237	0.
0.005248127340823971	0.	0.16873692900385248	-0.022159073085474643	0.
0.005351123595505618	0.	0.16899284534947717	-0.02229916041964683	0.
0.005327715355805244	0.	0.16926802421574022	-0.022764459088600034	0.
0.005229400749063671	0.	0.17013208585580628	-0.024037174279605972	0.
0.005304307116104869	0.	0.1703962575674188	-0.024260655145435597	0.
0.005287921348314607	0.	0.17066868464501925	-0.024800496847792636	0.
0.005419007490636705	0.	0.17204182718767197	-0.025659348372081767	0.
0.005404962546816479	0.	0.1723307649972482	-0.025825206438586174	0.
0.005330056179775282	0.	0.17315354980737477	-0.025339906226273325	0.
0.005407303370786517	0.	0.17341221794166206	-0.025208033488678068	0.
0.0053628277153558055	0.	0.17368739680792514	-0.025769335341549553	0.
0.005339419475655431	0.	0.17452118877270226	-0.025634672165985396	0.
0.005470505617977528	0.	0.1747853604843148	-0.025634670788898573	0.
0.005388576779026218	0.	0.17591634562465602	-0.025854986086456217	0.
0.005430711610486892	0.	0.1761750137589433	-0.025854830816374467	0.
0.005400280898876404	0.	0.17644744083654373	-0.027216069038520144	0.
0.0054096441947565545	0.	0.1772757292239956	-0.026939942703065146	0.
0.005468164794007491	0.	0.17753164556962026	-0.027130839235245587	0.
0.005468164794007491	0.	0.17780132085855804	-0.027124884156886585	0.
0.005491573033707866	0.	0.1789240506329114	-0.027052090384975344	0.
0.00549625468164794	0.	0.17919097413318658	-0.027137638468548806	0.
0.005447097378277154	0.	0.18004953219592734	-0.027205049558730775	0.
0.005512640449438202	0.	0.1803137039075399	-0.027319547999221646	0.
0.005547752808988764	0.	0.18057787561915242	-0.02731372316027084	0.
0.00541432584269663	0.	0.18142817831590533	-0.027629308891045087	0.
0.005463483146067416	0.	0.18168684645019262	-0.027303708029872576	0.
0.005489232209737828	0.	0.18279306549257016	-0.02743851314332865	0.
0.005517322097378277	0.	0.18305998899284534	-0.027443087394860243	0.
0.005592228464419476	0.	0.1833241607044579	-0.02739471416462177	0.
0.005475187265917603	0.	0.18418271876719866	-0.027442007886531592	0.
0.005484550561797754	0.	0.18445239405613648	-0.027443835924193062	0.
0.005594569288389513	0.	0.1847055586130985	-0.027693169601782	0.
0.005531367041198503	0.	0.18580902586681342	-0.02752317765577292	0.
0.005596910112359551	0.	0.1860676940011007	-0.028398161161623057	0.
0.005545411985018727	0.	0.1869097413318657	-0.029016001755768853	0.
0.00551498127340824	0.	0.18719042377545403	-0.028903486193216952	0.
0.0056437265917603004	0.	0.18745184369840395	-0.028957785892115843	0.
0.005646067415730338	0.	0.18828838745184368	-0.029555132255051998	0.
0.005568820224719101	0.	0.1885745734727573	-0.03018948351955119	0.
0.00561563670411985	0.	0.18967528893780958	-0.030307598646537533	0.
0.005580524344569289	0.	0.18995872317006054	-0.030454061476023944	0.
0.005599250936329589	0.	0.1902173913043478	-0.030425468565956446	0.
0.005711610486891386	0.	0.19102641717116126	-0.03023330863653894	0.
0.005632022471910113	0.	0.19132085855806275	-0.030323442343706784	0.
0.0056179775280898875	0.	0.1915960374243258	-0.03030202219230102	0.
0.005683520599250936	0.	0.19270776004402862	-0.030556311310378993	0.
0.00565308988764045	0.	0.19297743533296643	-0.03055509260239678	0.
0.005749063670411986	0.	0.19377820583379196	-0.03081210674154738	0.
0.0056905430711610494	0.	0.19406714364336816	-0.03175018854399613	0.
0.005660112359550562	0.	0.19434507429829387	-0.03175778914253677	0.
0.005732677902621723	0.	0.19514584479911942	-0.031564232206394496	0.
0.005739700374531836	0.	0.19543478260869565	-0.03317894572767804	0.
0.005802902621722847	0.	0.19652724270776004	-0.033067024919805704	0.
0.00579119850187266	0.	0.19682168409466153	-0.03306660881178947	0.
0.005727996254681648	0.	0.19711337369290038	-0.03324961963958398	0.
0.005802902621722847	0.	0.19791964777105117	-0.03327634342320373	0.
0.005830992509363296	0.	0.1982003302146395	-0.03336771282444955	0.
0.005784176029962547	0.	0.19848376444689048	-0.033292236623988294	0.
0.005884831460674158	0.	0.19955971381397908	-0.03333430891674235	0.
0.00577247191011236	0.	0.19985415520088057	-0.033667200738748806	0.
0.005896535580524345	0.	0.20065767749036872	-0.03124913025951988	0.
0.005861423220973784	0.	0.20093835993395706	-0.030361402909418637	0.
0.005793539325842697	0.	0.20123004953219592	-0.032355335267333	0.
0.005950374531835206	0.	0.20202806824435884	-0.03147378122833458	0.
0.005936329588014982	0.	0.20231150247660978	-0.032513435559289025	0.
0.0059246254681647945	0.	0.2034039625756742	-0.032932893055018835	0.
0.005941011235955057	0.	0.20367088607594935	-0.03293289110557794	0.
0.005945692883895131	0.	0.2039515685195377	-0.03293120188776562	0.
0.005966760299625469	0.	0.20477710511832692	-0.03230011314603066	0.
0.005969101123595506	0.	0.2050550357732526	-0.03228787512668895	0.
0.005966760299625469	0.	0.2053494771601541	-0.03134551703563984	0.
0.005973782771535581	0.	0.20643918547055584	-0.03127236868905108	0.
0.005966760299625469	0.	0.20671711612548155	-0.03125753640955485	0.
0.005966760299625469	0.	0.20753439735828288	-0.03200480066862253	0.
0.006006554307116105	0.	0.20780407264722067	-0.03184804187326876	0.
0.005959737827715356	0.	0.20808750687947164	-0.031781185000321885	0.
0.005980805243445694	0.	0.208926802421574	-0.03195273033227079	0.
0.00602059925093633	0.	0.20918822234452392	-0.03183997434698124	0.
0.005980805243445694	0.	0.21029994496422671	-0.031832586137567405	0.
0.0061118913857677905	0.	0.21055861309851404	-0.03183822126649933	0.
0.006093164794007491	0.	0.21083929554210237	-0.034535152249183104	0.
0.005999531835205993	0.	0.21167859108420473	-0.03404712448660266	0.
0.006083801498127342	0.	0.21192900385250413	-0.0341912968747241	0.
0.006109550561797753	0.	0.21219592735277928	-0.034402143045288006	0.
0.006132958801498128	0.	0.21331315354980737	-0.03500343979713771	0.
0.00614934456928839	0.	0.21359108420473305	-0.03457681950661994	0.
0.006015917602996255	0.	0.21444964226747384	-0.035312952533652665	0.
0.006053370786516854	0.	0.21470831040176114	-0.03526729449953493	0.
0.006144662921348315	0.	0.2149669785360484	-0.0347398884062877	0.
0.006062734082397004	0.	0.21581452944413868	-0.03436959485760996	0.
0.00610252808988764	0.	0.21607870115575123	-0.034362518831831876	0.
0.006072097378277155	0.	0.2171931755641167	-0.03480496345796832	0.
0.006161048689138577	0.	0.2177160154100165	-0.03460906824265913	0.
0.00613998127340824	0.	0.218569069895432	-0.034898380740781706	0.
0.006172752808988764	0.	0.21884149697303246	-0.035568229724670455	0.
0.006228932584269663	0.	0.219105668684645	-0.0356270356797051	0.
0.006144662921348315	0.	0.21994496422674736	-0.033949599275804	0.
0.006116573033707865	0.	0.22021188772702255	-0.03636194149186011	0.
0.006172752808988764	0.	0.2213015960374243	-0.03597660911474455	0.
0.00616807116104869	0.	0.2215877820583379	-0.03597581398784978	0.
0.006231273408239701	0.	0.22185745734727574	-0.03749735874676999	0.
0.00613998127340824	0.	0.22298293891029167	-0.036510225612121264	0.
0.006193820224719102	0.	0.22323610346725367	-0.03470651578292969	0.
0.006285112359550563	0.	0.2240588882773803	-0.03422850695107827	0.
0.0062055243445692885	0.	0.2243478260869565	-0.035009419665848085	0.
0.006224250936329589	0.	0.22461474958723168	-0.03535197158621083	0.
0.0063014981273408245	0.	0.22543753439735825	-0.03574489188360262	0.
0.006214887640449439	0.	0.22572372041827185	-0.03574501660204354	0.
0.00622191011235955	0.	0.22599064391854706	-0.035825425616849496	0.
0.006324906367041199	0.	0.22679966978536045	-0.035472830769680636	0.
0.006252340823970038	0.	0.22709961474958723	-0.035425390352667264	0.
0.006381086142322098	0.	0.2281838194826637	-0.037072683621757904	0.
0.006324906367041199	0.	0.22847275729223993	-0.037064377074608204	0.
0.006282771535580526	0.	0.22874518436984037	-0.04059759866500489	0.
0.006355337078651687	0.	0.22982663731425426	-0.04142779418542315	0.
0.00629681647940075	0.	0.23011832691249312	-0.04120043595486522	0.
0.0063951310861423225	0.	0.2309383599339571	-0.041182395902956415	0.
0.006423220973782772	0.	0.23122454595487063	-0.04174469397701496	0.
0.00634129213483146	0.	0.23150798018712163	-0.04159865381630379	0.
0.0064419475655430715	0.	0.2323004953219593	-0.04171833635855015	0.
0.0064653558052434465	0.	0.23258392955421023	-0.04122532036070672	0.
0.006376404494382023	0.	0.23288112272977432	-0.04129823960905638	0.
0.006463014981273409	0.	0.23368739680792516	-0.04190550743623492	0.
0.006481741573033708	0.	0.23396532746285084	-0.04190550269814127	0.
0.0065355805243445695	0.	0.23504953219592736	-0.04105325048361848	0.
0.0064887640449438205	0.	0.23533847000550354	-0.041056593686121724	0.
0.006420880149812735	0.	0.23563841496973031	-0.040171485023557746	0.
0.006533239700374532	0.	0.23671711612548155	-0.041447772492361694	0.
0.006505149812734082	0.	0.2369977985690699	-0.041180612087302684	0.
0.006568352059925095	0.	0.23779031370390752	-0.04074225093310562	0.
0.006547284644194757	0.	0.23806824435883325	-0.04112454117939436	0.
0.0065589887640449445	0.	0.2383599339570721	-0.041257507800522335	0.
0.006556647940074907	0.	0.23918822234452392	-0.041300909573111305	0.
0.006568352059925095	0.	0.239463401210787	-0.04130089894213165	0.
0.006493445692883895	0.	0.23974958723170062	-0.04127395069902893	0.
0.006594101123595506	0.	0.24083654375343974	-0.041407093940941	0.
0.006477059925093633	0.	0.24141441937259217	-0.042372536238744506	0.
0.006624531835205992	0.	0.24220693450742983	-0.04259231013205683	0.
0.006626872659176031	0.	0.24248211337369288	-0.042452778717215596	0.
0.006589419475655431	0.	0.2427682993946065	-0.04167572741249286	0.
0.006659644194756554	0.	0.2435773252614199	-0.04254271059812012	0.
0.006629213483146068	0.	0.2438607594936709	-0.0424534733624929	0.
0.00659878277153558	0.	0.24415520088057235	-0.04252288255384649	0.
0.006694756554307116	0.	0.24496697853604843	-0.041422965003674796	0.
0.006694756554307116	0.	0.24523665382498622	-0.04197482720642356	0.
0.006694756554307116	0.	0.2463208585580627	-0.042716030738346095	0.
0.006739232209737828	0.	0.2465960374243258	-0.04275436488931024	0.
0.006690074906367042	0.	0.24688497523390202	-0.04359677314060482	0.
0.006706460674157303	0.	0.24771326362135385	-0.044218839409208954	0.
0.006734550561797754	0.	0.24826637314254266	-0.04490719455578555	0.
0.00667368913857678	0.	0.24910291689598238	-0.044985709630716596	0.
0.0067462546816479405	0.	0.24936984039625754	-0.04493064402128114	0.
0.006743913857677903	0.	0.24964777105118327	-0.04552367077279609	0.
0.006671348314606741	0.	0.2504788112272977	-0.045690321437945026	0.
0.006804775280898877	0.	0.2507347275729224	-0.04579652352413309	0.
0.00679307116104869	0.	0.25100990643918547	-0.04572124938119505	0.
0.006692415730337079	0.	0.2518547055586131	-0.046022446088434345	0.
0.006828183520599252	0.	0.252116125481563	-0.046019051310072626	0.
0.006708801498127342	0.	0.25323885525591633	-0.045548854140641304	0.
0.006809456928838951	0.	0.2534975233902036	-0.04553132474984032	0.
0.006823501872659176	0.	0.25376719867914144	-0.0467801012129203	0.
0.0066783707865168546	0.	0.25460374243258116	-0.04605008989643227	0.
0.006875000000000001	0.	0.2551293340671436	-0.04912260524461675	0.
0.006715823970037453	0.	0.25598789212988443	-0.04744889597767487	0.
0.00680243445692884	0.	0.2562493120528343	-0.048964833438928664	0.
0.006900749063670413	0.	0.2565107319757842	-0.04803658282280877	0.
0.006729868913857678	0.	0.25736929003852504	-0.047491388117727094	0.
0.006818820224719102	0.	0.25763621353880023	-0.0475155145567771	0.
0.006917134831460674	0.	0.25790038525041276	-0.04787309443103203	0.
0.006767322097378278	0.	0.25875068794716566	-0.04778287339945886	0.
0.006830524344569289	0.	0.2590093560814529	-0.047524363496567947	0.
0.006846910112359551	0.	0.2601128233351679	-0.04851967582835795	0.
0.006846910112359551	0.	0.26038800220143093	-0.04902516089920522	0.
0.006917134831460674	0.	0.26065217391304346	-0.048875840824383274	0.
0.006865636704119851	0.	0.26149972482113376	-0.04904711747303542	0.
0.006966292134831461	0.	0.2620280682443588	-0.04949362888968034	0.
0.006891385767790263	0.	0.2628673637864612	-0.049539352635274744	0.
0.006867977528089888	0.	0.2631480462300495	-0.049520138311719364	0.
0.00690308988764045	0.	0.2634067143643368	-0.04952014118004628	0.
0.006938202247191012	0.	0.26422949917446337	-0.04976417651203428	0.
0.006900749063670413	0.	0.26451293340671433	-0.049409447816363646	0.
0.006994382022471911	0.	0.2647771051183269	-0.049950768683028696	0.
0.007008426966292136	0.	0.2656081452944414	-0.04918301218855516	0.
0.0069311797752808985	0.	0.26589983489268026	-0.049187558600813475	0.
0.0069826779026217235	0.	0.26699504678040725	-0.04845950342979597	0.
0.006954588014981273	0.	0.2672812328013208	-0.04733054790728797	0.
0.006980337078651686	0.	0.2675454045129334	-0.04955031279137358	0.
0.007073970037453184	0.	0.2683544303797468	-0.04979345699854926	0.
0.006973314606741573	0.	0.2689295542102366	-0.047587094245609494	0.
0.0070950374531835204	0.	0.2697330764997248	-0.04790770952006543	0.
0.007034176029962547	0.	0.27002751788662627	-0.04790771112321055	0.
0.007036516853932584	0.	0.27030269675288937	-0.04808354748721398	0.
0.007111423220973784	0.	0.2711034672537149	-0.04872804554683043	0.
0.0070763108614232215	0.	0.27139515685195376	-0.049191085832805494	0.
0.0069826779026217235	0.	0.2716785910842047	-0.04821039203280833	0.
0.0071933520599250945	0.	0.27246009906439184	-0.04879977356202014	0.
0.0071465355805243455	0.	0.2727435332966428	-0.04884257851414256	0.
0.007148876404494383	0.	0.27385525591634563	-0.049935725994420976	0.
0.007167602996254682	0.	0.27414694551458446	-0.05128601727698574	0.
0.007090355805243446	0.	0.2744441386901486	-0.05128835060570615	0.
0.007176966292134832	0.	0.27523390203632364	-0.05052070290496201	0.
0.007137172284644195	0.	0.2757980187121629	-0.05233204351393079	0.
0.007258895131086142	0.	0.2765987892129884	-0.04968560373702089	0.
0.007179307116104869	0.	0.2768822234452394	-0.050259886067021385	0.
0.007155898876404496	0.	0.2771766648321409	-0.050259886523629504	0.
0.0072401685393258435	0.	0.2779829389102917	-0.051242622383344934	0.
0.007223782771535581	0.	0.27825811777655474	-0.0512262775478275	0.
0.007195692883895132	0.	0.2785443037974683	-0.051226273766692684	0.
0.007294007490636704	0.	0.27936158503026964	-0.05199233452225961	0.
0.007282303370786517	0.	0.27963676389653275	-0.052003264826534716	0.
0.007312734082397005	0.	0.2807264722069345	-0.05194314638343221	0.
0.00735252808988764	0.	0.2809878921298844	-0.05196905633223373	0.
0.007347846441947566	0.	0.28127132636213537	-0.04965626679088999	0.
0.007347846441947566	0.	0.2821078701155751	-0.05143011380255422	0.
0.0073338014981273415	0.	0.282674738580077	-0.0527609592556344	0.
0.00728932584269663	0.	0.2835057787561915	-0.05340258115083372	0.
0.007326779026217229	0.	0.2837644468904788	-0.05340257341749627	0.
0.007315074906367042	0.	0.2840423775454045	-0.05345442346055555	0.
0.00728932584269663	0.	0.2848706659328563	-0.053038225319015427	0.
0.007385299625468166	0.	0.2851348376444689	-0.05239775046440164	0.
0.007385299625468166	0.	0.2854127682993946	-0.052402476703797427	0.
0.007329119850187266	0.	0.2862575674188222	-0.05822756098148237	0.
0.0074250936329588015	0.	0.28651348376444685	-0.058361716849720725	0.
0.007373595505617978	0.	0.2876334617501376	-0.05814613377215914	0.
0.007448501872659176	0.	0.2878976334617501	-0.05814613443354795	0.
0.007413389513108614	0.	0.28817281232801323	-0.05810397834991327	0.
0.007326779026217229	0.	0.2890093560814529	-0.05809660884339042	0.
0.007492977528089888	0.	0.2895211887727023	-0.058332720909143154	0.
0.007312734082397005	0.	0.29038249862410564	-0.0585790179357745	0.
0.007401685393258427	0.	0.2906521739130435	-0.05862721447390275	0.
0.007455524344569289	0.	0.2909190974133186	-0.05851421354157024	0.
0.00735252808988764	0.	0.2917776554760594	-0.058968436032081344	0.
0.007448501872659176	0.	0.2920363236103467	-0.05898067550005811	0.
0.00752808988764045	0.	0.29229223995597137	-0.058571195567799626	0.
0.00739934456928839	0.	0.2931425426527242	-0.05958329374303106	0.
0.007436797752808989	0.	0.2934094661529994	-0.059583849867261125	0.
0.0074719101123595505	0.	0.2945211887727022	-0.05916303862960115	0.
0.007441479400749065	0.	0.29479086406164007	-0.059162115146240944	0.
0.007507022471910113	0.	0.2950467804072647	-0.059162263618085714	0.
0.0074719101123595505	0.	0.29588882773802966	-0.059304472925629	0.
0.0075187265917602995	0.	0.29643368189323055	-0.05957281698747153	0.
0.007521067415730337	0.	0.29726747385800767	-0.05997865663484468	0.
0.007478932584269664	0.	0.2975399009356081	-0.05997828943055256	0.
0.007544475655430712	0.	0.2977930654925701	-0.059977179020620455	0.
0.007579588014981273	0.	0.2986186020913594	-0.06133606237988505	0.
0.0075374531835206	0.	0.2989102916895982	-0.06109296116755704	0.
0.007560861423220974	0.	0.29918271876719865	-0.059979301001056244	0.
0.007586610486891386	0.	0.3000137589433131	-0.06078254216472859	0.
0.007560861423220974	0.	0.30029719317556414	-0.060782559306683685	0.
0.007649812734082397	0.	0.30138690148596586	-0.06062346104029467	0.
0.0075889513108614234	0.	0.30168134287286735	-0.06061271905900583	0.
0.007602996254681648	0.	0.3019537699504678	-0.060922420461427054	0.
0.007703651685393259	0.	0.30275729223995596	-0.06167300103147241	0.
0.007572565543071162	0.	0.30331865712713263	-0.0618132223699312	0.
0.0077106741573033715	0.	0.30412768299394605	-0.06172339540496426	0.
0.007621722846441948	0.	0.30442487616951014	-0.06177315736039658	0.
0.007586610486891386	0.	0.30471106219042376	-0.061632668359737186	0.
0.007745786516853934	0.	0.30550632911392406	-0.06268028674407962	0.
0.007668539325842697	0.	0.30578976334617497	-0.06288047963475658	0.
0.007619382022471911	0.	0.3060649422124381	-0.06288047694775793	0.
0.00778558052434457	0.	0.30685195376995045	-0.061912693454568145	0.
0.00777621722846442	0.	0.30714364336818933	-0.06191268769529061	0.
0.00778558052434457	0.	0.30825811777655476	-0.061841010629412496	0.
0.007762172284644196	0.	0.30854155200880573	-0.06184084676086956	0.
0.007694288389513109	0.	0.3088304898183819	-0.0623657478103138	0.
0.007673220973782772	0.	0.30910016510731975	-0.061455513912452346	0.
0.007680243445692884	0.	0.3102118877270225	-0.061462873107717926	0.
0.007654494382022473	0.	0.3104870665932856	-0.06204737988298514	0.
0.007820692883895131	0.	0.31128233351678586	-0.06238861355253531	0.
0.00777621722846442	0.	0.3115685195376995	-0.06251958851167141	0.
0.007715355805243447	0.	0.31184369840396253	-0.0625208725957798	0.
0.007872191011235955	0.	0.31265822784810127	-0.06278966894316486	0.
0.007783239700374533	0.	0.3129609246009906	-0.06311934269857458	0.
0.007762172284644196	0.	0.31324986241056685	-0.06285759627957041	0.
0.00784176029962547	0.	0.3140368739680793	-0.06285529644854591	0.
0.007808988764044945	0.	0.3145982388552559	-0.06259888296016171	0.
0.007947097378277155	0.	0.31539350577875613	-0.06289408164489968	0.
0.007926029962546818	0.	0.3156824435883324	-0.06288734024168166	0.
0.00782303370786517	0.	0.31597688497523385	-0.06295463316970819	0.
0.007949438202247193	0.	0.3170610897083104	-0.0633618471465803	0.
0.007867509363295881	0.	0.31735553109521186	-0.06346354257586348	0.
0.008012640449438203	0.	0.3181645569620253	-0.06369524524961684	0.
0.007965823970037453	0.	0.31844799119427625	-0.06409621023994655	0.
0.00791432584269663	0.	0.31873968079251513	-0.06404520104154915	0.
0.008031367041198502	0.	0.3195349477160154	-0.06445340618017464	0.
0.007963483146067417	0.	0.3198101265822785	-0.06420862618177513	0.
0.007928370786516854	0.	0.3200963126031921	-0.06492931953414087	0.
0.008017322097378278	0.	0.3209135938359934	-0.06501507445508733	0.
0.00801498127340824	0.	0.321483214089158	-0.06488033013294629	0.
0.008047752808988765	0.	0.322294991744634	-0.06514046829938663	0.
0.00805243445692884	0.	0.3225619152449092	-0.06518313521931703	0.
0.008029026217228466	0.	0.32284259768849755	-0.0651869294650608	0.
0.008108614232209738	0.	0.32392405063291135	-0.06576986472539983	0.
0.008080524344569288	0.	0.3242074848651624	-0.0657128288878503	0.
0.00803370786516854	0.	0.3250467804072647	-0.06555720400301139	0.
0.008101591760299627	0.	0.32531095211887723	-0.06555849071265747	0.
0.0080875468164794	0.	0.32558613098514033	-0.06186074869314195	0.
0.008040730337078653	0.	0.326430930104568	-0.06586183297538635	0.
0.008115636704119852	0.	0.3266978536048431	-0.06587265258611652	0.
0.0080875468164794	0.	0.3269730324711062	-0.064176774863835	0.
0.00801498127340824	0.	0.3278068244358833	-0.06656539029985013	0.
0.008132022471910113	0.	0.3283324160704458	-0.06382916225484082	0.
0.008057116104868915	0.	0.3291854705558613	-0.06712873638166078	0.
0.00815308988764045	0.	0.3294468904788112	-0.06719593404152854	0.
0.008148408239700375	0.	0.3297220693450743	-0.06714744733199401	0.
0.008213951310861424	0.	0.33082278481012656	-0.06665955184451824	0.
0.008249063670411986	0.	0.33108695652173914	-0.06664375695140912	0.
0.008064138576779026	0.	0.33194001100715465	-0.06646838240296397	0.
0.008106273408239701	0.	0.33220143093010457	-0.06694109510677126	0.
0.008181179775280899	0.	0.33246009906439183	-0.0672381061345185	0.
0.008099250936329587	0.	0.33331040176114474	-0.06654686584933311	0.
0.008110955056179776	0.	0.33357182168409466	-0.06689346185911434	0.
0.008239700374531835	0.	0.3338359933957072	-0.06688443981022753	0.
0.008139044943820225	0.	0.3347055586130985	-0.06720186927839215	0.
0.008249063670411986	0.	0.3352394056136489	-0.06735603623398238	0.
0.008192883895131087	0.	0.3360787011557512	-0.06712510159716505	0.
0.008190543071161049	0.	0.33634287286736375	-0.06731605519630676	0.
0.008286516853932585	0.	0.33659328563566315	-0.06503398962465805	0.
0.008178838951310862	0.	0.3377297743533296	-0.06288568701644719	0.
0.008260767790262172	0.	0.33798844248761695	-0.06454594488142519	0.
0.008288857677902623	0.	0.3388194826637314	-0.06324857792519085	0.
0.008293539325842697	0.	0.3390974133186571	-0.06330088904641483	0.
0.008326310861423223	0.	0.3393560814529444	-0.0635623180855177	0.
0.00826310861423221	0.	0.34019262520638416	-0.06408231614992299	0.
0.008183520599250937	0.	0.34047605943863507	-0.0648942399135163	0.
0.008242041198501873	0.	0.3407347275729224	-0.06487801469879434	0.
0.008384831460674159	0.	0.3415465052283984	-0.0653721686081822	0.
0.008309925093632958	0.	0.3421078701155751	-0.06517687590712061	0.
0.008415262172284645	0.	0.34294441386901486	-0.06585921192211174	0.
0.008258426966292136	0.	0.34323885525591635	-0.06592386118867262	0.
0.008284176029962547	0.	0.34350853054485414	-0.06867031636588848	0.
0.008319288389513109	0.	0.34459273527793066	-0.06847560525938472	0.
0.008342696629213484	0.	0.34486241056686845	-0.0684391363020745	0.
0.008455056179775282	0.	0.3456659328563566	-0.06871550466201305	0.
0.00839185393258427	0.	0.34596587782058336	-0.06871551037619175	0.
0.008352059925093634	0.	0.346252063841497	-0.06871041036307594	0.
0.008455056179775282	0.	0.34704457897633456	-0.06943994643294193	0.
0.00842930711610487	0.	0.3473335167859108	-0.06941864434046816	0.
0.008352059925093634	0.	0.3476224545954871	-0.0691082930953745	0.
0.008473782771535581	0.	0.3484314804623005	-0.0703901588627323	0.
0.00840121722846442	0.	0.3490066042927903	-0.07132548512278504	0.
0.008527621722846443	0.	0.34977985690698954	-0.07124017775463674	0.
0.008532303370786518	0.	0.35006329113924045	-0.07124016823333097	0.
0.008452715355805244	0.	0.35035773252614194	-0.07113328757582817	0.
0.008565074906367041	0.	0.35146670335718216	-0.07075601449421196	0.
0.008476123595505617	0.	0.3517611447440836	-0.07075056778886575	0.
0.00859550561797753	0.	0.3525564116675839	-0.0707429737556081	0.
0.008574438202247191	0.	0.352831590533847	-0.07080042280588868	0.
0.00854868913857678	0.	0.3531205283434232	-0.07090230756353515	0.
0.008623595505617978	0.	0.35392955421023664	-0.07088411219649178	0.
0.00859550561797753	0.	0.35420748486516235	-0.07086586392239226	0.
0.00853932584269663	0.	0.3544991744634012	-0.070883244865441	0.
0.008644662921348316	0.	0.355305448541552	-0.07094689731412887	0.
0.008623595505617978	0.	0.35586956521739127	-0.07103743674851429	0.
0.008682116104868914	0.	0.3566895982388552	-0.071514288899456	0.
0.008635299625468166	0.	0.35696752889378097	-0.07151429184954722	0.
0.008611891385767791	0.	0.3572509631260319	-0.07214896259309096	0.
0.00874063670411985	0.	0.35831315354980736	-0.07211012682650232	0.
0.0087312734082397	0.	0.35858833241607047	-0.07180092345091253	0.
0.008656367041198503	0.	0.35944964226747383	-0.07211533019225726	0.
0.008721910112359552	0.	0.3597193175564117	-0.0720181048193863	0.
0.008738295880149814	0.	0.35999724821133733	-0.07180065455105156	0.
0.00871488764044944	0.	0.36082828838745185	-0.07255832961539452	0.
0.008801498127340825	0.	0.3610869565217391	-0.07273613760731372	0.
0.00875936329588015	0.	0.36136213538800216	-0.07354677846091791	0.
0.008682116104868914	0.	0.3622069345074298	-0.07361149140749228	0.
0.008782771535580524	0.	0.36274628508530543	-0.07351648371075757	0.
0.008717228464419477	0.	0.36358282883874515	-0.07335746433632342	0.
0.008794475655430711	0.	0.3638359933957072	-0.07341148432260376	0.
0.008792134831460675	0.	0.364105668684645	-0.07335840014927562	0.
0.008794475655430711	0.	0.3652339020363236	-0.07368733259242147	0.
0.0088249063670412	0.	0.36550082553659874	-0.07346176382486047	0.
0.008733614232209738	0.	0.36633186571271326	-0.07348616537195715	0.
0.00877808988764045	0.	0.36657952669235	-0.07348615998666035	0.
0.008843632958801499	0.	0.36683544303797466	-0.07347335602387899	0.
0.008782771535580524	0.	0.3677077600440286	-0.07349472487660118	0.
0.008831928838951312	0.	0.36797468354430374	-0.0734947213442437	0.
0.00890683520599251	0.	0.368241607044579	-0.07331690717934028	0.
0.0087874531835206	0.	0.3690946615299945	-0.07365065246754852	0.
0.008885767790262173	0.	0.36962025316455693	-0.07356254562349648	0.
0.008862359550561798	0.	0.37047881122729776	-0.07355913620401269	0.
0.008857677902621723	0.	0.3707512383048982	-0.07355912835010435	0.
0.008923220973782772	0.	0.37100990643918547	-0.07359261231913532	0.
0.008838951310861423	0.	0.37211612548156303	-0.07357858040375748	0.
0.008951310861423221	0.	0.37236653824986243	-0.07357982322357147	0.
0.008876404494382022	0.	0.37322234452394054	-0.07398434468988564	0.
0.008820224719101126	0.	0.3735085305448541	-0.07398434473000132	0.
0.008911516853932584	0.	0.3737727022564667	-0.07398434500372729	0.
0.008927902621722848	0.	0.37458723170060537	-0.07498292976391177	0.
0.008850655430711611	0.	0.3748624105668685	-0.07505172835446526	0.
0.008937265917602997	0.	0.37512107870115574	-0.07505764974673085	0.
0.008988764044943821	0.	0.3759356081452944	-0.07553773270100177	0.
0.008920880149812734	0.	0.37651623555310954	-0.07537045390211747	0.
0.009082397003745319	0.	0.37733351678591087	-0.07616810394917961	0.
0.009002808988764046	0.	0.37762245459548704	-0.07622151790620393	0.
0.009002808988764046	0.	0.3778948816730875	-0.07622234473334272	0.
0.009082397003745319	0.	0.37815079801871215	-0.07622486138697565	0.
0.009021535580524346	0.	0.37900660429279026	-0.07629401231024026	0.
0.008981741573033709	0.	0.3792790313703907	-0.0761649845388624	0.
0.009061329588014982	0.	0.37953494771601537	-0.07616499121265906	0.
0.009037921348314607	0.	0.38035773252614197	-0.07599394007436204	0.
0.008988764044943821	0.	0.3806384149697303	-0.07604349455154963	0.
0.009087078651685393	0.	0.3817473858007705	-0.07644094686336271	0.
0.009047284644194757	0.	0.38203632361034673	-0.07721229162729333	0.
0.009063670411985018	0.	0.38230049532195925	-0.07655348755649201	0.
0.00905430711610487	0.	0.38339295542102364	-0.07654238688832346	0.
0.009073033707865169	0.	0.3836598789212988	-0.07712754857509084	0.
0.009180711610486891	0.	0.38446890478811224	-0.07663163169920617	0.
0.009103464419475656	0.	0.3847660979636764	-0.0766342800471017	0.
0.009089419475655431	0.	0.38504127682993944	-0.07690783326131276	0.
0.009178370786516855	0.	0.3858585580627408	-0.07663331110737423	0.
0.009131554307116105	0.	0.3861447440836544	-0.07663364331172662	0.
0.009112827715355806	0.	0.38642267473858005	-0.07770320606794867	0.
0.009218164794007491	0.	0.3872372041827188	-0.07828376667946307	0.
0.009157303370786518	0.	0.3875316455696202	-0.07829205026632954	0.
0.009253277153558052	0.	0.3886020913593836	-0.07827024382831482	0.
0.009206460674157304	0.	0.38889102916895985	-0.07831806317964068	0.
0.00914559925093633	0.	0.3891772151898734	-0.07829192293183412	0.
0.009213483146067417	0.	0.3902724270776004	-0.07847998652904718	0.
0.009169007490636705	0.	0.3905668684645019	-0.0786139282725546	0.
0.00929307116104869	0.	0.3913593835993395	-0.07883823198461108	0.
0.009311797752808989	0.	0.3916400660429279	-0.07887288780814916	0.
0.009272003745318353	0.	0.39192350027517886	-0.07893472026214306	0.
0.009410112359550563	0.	0.3927160154100165	-0.07911091639999157	0.
0.009363295880149813	0.	0.3929994496422674	-0.07917464699651278	0.
0.009302434456928839	0.	0.3932911392405063	-0.07917155886438855	0.
0.009424157303370788	0.	0.39410291689598237	-0.07931283301077169	0.
0.009391385767790262	0.	0.3943835993395707	-0.07910731617921025	0.
0.009370318352059925	0.	0.39549257017061085	-0.079630949357793	0.
0.0093562734082397	0.	0.3957705008255366	-0.0792842938203992	0.
0.009351591760299626	0.	0.3960566868464502	-0.07922440826555706	0.
0.009456928838951313	0.	0.3971271326362135	-0.08026847254016911	0.
0.009428838951310862	0.	0.3974133186571271	-0.07952784563953985	0.
0.009438202247191012	0.	0.39824160704457895	-0.0817757764409741	0.
0.009470973782771537	0.	0.3985140341221794	-0.08153948916303298	0.
0.009463951310861423	0.	0.39879746835443036	-0.08153405766144736	0.
0.009414794007490637	0.	0.39962025316455696	-0.0816545781656251	0.
0.009487359550561798	0.	0.3998844248761695	-0.08166323410491035	0.
0.009499063670411985	0.	0.4001623555310952	-0.08172550561521379	0.
0.009452247191011237	0.	0.4009933957072097	-0.07906396936878626	0.
0.009552902621722847	0.	0.4012548156301596	-0.07906396954200787	0.
0.009463951310861423	0.	0.4023665382498624	-0.07926386792524118	0.
0.009517790262172286	0.	0.40262795817281233	-0.07926386633885678	0.
0.009510767790262173	0.	0.40290864061640064	-0.07926387636097042	0.
0.00957865168539326	0.	0.40403137039075393	-0.07930594446801523	0.
0.009616104868913858	0.	0.4043010456796918	-0.07930909562904358	0.
0.009473314606741574	0.	0.40513208585580623	-0.08067194424283933	0.
0.009573970037453184	0.	0.40539075399009356	-0.08067195687387191	0.
0.009637172284644197	0.	0.40565767749036874	-0.0806719506665479	0.
0.009510767790262173	0.	0.4065189873417721	-0.08090916090170899	0.
0.009588014981273409	0.	0.4067776554760594	-0.08092399939132057	0.
0.009630149812734082	0.	0.4070445789763346	-0.08091941525171524	0.
0.009606741573033708	0.	0.40789212988442486	-0.08131791117545449	0.
0.009646535580524345	0.	0.4081507980187121	-0.08131791258138006	0.
0.009571629213483146	0.	0.4092707760044028	-0.0811022793942967	0.
0.009573970037453184	0.	0.4095349477160154	-0.08118164462742788	0.
0.009662921348314608	0.	0.40979086406164006	-0.08141426375061049	0.
0.009599719101123597	0.	0.4108998348926802	-0.08264325873462544	0.
0.009693352059925095	0.	0.4111640066042928	-0.08265483642234688	0.
0.009606741573033708	0.	0.41203082003302144	-0.08267756326136429	0.
0.00958567415730337	0.	0.41230599889928454	-0.08282024254393741	0.
0.009709737827715356	0.	0.41256191524490915	-0.08279433057158209	0.
0.009662921348314608	0.	0.413390203632361	-0.08300682877813906	0.
0.009646535580524345	0.	0.4136653824986241	-0.0830068284595555	0.
0.009742509363295881	0.	0.4139212988442487	-0.08293330242343509	0.
0.00973314606741573	0.	0.41476609796367636	-0.08390198124591908	0.
0.009679307116104869	0.	0.41504953219592733	-0.08388170566723326	0.
0.009735486891385769	0.	0.4161364887176665	-0.08367973213559873	0.
0.009672284644194758	0.	0.4164254265272427	-0.0836797434586258	0.
0.009754213483146068	0.	0.41668959823885526	-0.08369631160930323	0.
0.009726123595505618	0.	0.41780132085855803	-0.08372657943839895	0.
0.009735486891385769	0.	0.4180599889928453	-0.08371361805431388	0.
0.00988061797752809	0.	0.4188552559163456	-0.0846230287194691	0.
0.009765917602996256	0.	0.4191552008805724	-0.08462256729869094	0.
0.009782303370786517	0.	0.4194358833241607	-0.08469836283128065	0.
0.009868913857677903	0.	0.42026692350027517	-0.08496114395319634	0.
0.00980805243445693	0.	0.42056136488717666	-0.08496001888463056	0.
0.009796348314606742	0.	0.42083929554210237	-0.08491995851740988	0.
0.00988061797752809	0.	0.42162905888827734	-0.08622628789851614	0.
0.009882958801498129	0.	0.42191799669785357	-0.0862262865060611	0.
0.009943820224719102	0.	0.4230049532195927	-0.08750830045123004	0.
0.009911048689138578	0.	0.4232966428178316	-0.08738599179060383	0.
0.009822097378277153	0.	0.4235828288387452	-0.08748439443210503	0.
0.009932116104868915	0.	0.42465877820583375	-0.08748308783722794	0.
0.009887640449438203	0.	0.42495046780407264	-0.08780064634618417	0.
0.009971910112359551	0.	0.4257622454595487	-0.08755637472944443	0.
0.009978932584269663	0.	0.42604567969179963	-0.08744344339495766	0.
0.009922752808988765	0.	0.42633186571271325	-0.08745266993280955	0.
0.010053838951310862	0.	0.4271078701155751	-0.08756683289420679	0.
0.010081928838951312	0.	0.4273858007705008	-0.08756682949656237	0.
0.010016385767790263	0.	0.4276802421574023	-0.08680491818440224	0.
0.010060861423220975	0.	0.42851128233351676	-0.08700363348560787	0.
0.0100936329588015	0.	0.4298844248761695	-0.08765588665637722	0.
0.0100936329588015	0.	0.43015960374243256	-0.087655878089538	0.
0.0100374531835206	0.	0.4304485415520088	-0.08764616584242657	0.
0.010072565543071161	0.	0.4315354980737479	-0.0883735832295351	0.
0.0100749063670412	0.	0.43182443588332414	-0.08890462692480974	0.
0.010131086142322098	0.	0.43263346175013756	-0.08849688903489199	0.
0.010154494382022473	0.	0.4329031370390754	-0.08849689226658955	0.
0.010180243445692886	0.	0.43318657127132637	-0.08853692056898524	0.
0.010095973782771536	0.	0.43402311502476604	-0.08851585420467759	0.
0.010161516853932585	0.	0.4342927903137039	-0.08842418461265311	0.
0.01015683520599251	0.	0.43457347275729225	-0.08842341112897416	0.
0.010140449438202248	0.	0.43538249862410566	-0.08929388930062819	0.
0.010131086142322098	0.	0.4367749036873968	-0.08964840869172011	0.
0.010220037453183521	0.	0.4370418271876719	-0.08964841546189853	0.
0.010210674157303371	0.	0.4373197578425977	-0.08964114741456868	0.
0.010250468164794009	0.	0.4384122179416621	-0.08975337399771956	0.
0.010220037453183521	0.	0.4386846450192625	-0.08981340665934873	0.
0.010194288389513109	0.	0.4395432030820033	-0.09020616858588534	0.
0.010283239700374534	0.	0.43979636763896535	-0.09020616698630565	0.
0.010299625468164795	0.	0.4400632911392405	-0.09017901064586774	0.
0.010189606741573034	0.	0.4409080902586681	-0.09167116244984191	0.
0.010271535580524346	0.	0.4411640066042928	-0.0916715896680103	0.
0.01032303370786517	0.	0.4414309301045679	-0.09251962679149169	0.
0.010217696629213483	0.	0.44230324711062186	-0.09092050908728944	0.
0.010255149812734083	0.	0.4425646670335718	-0.09092051115616899	0.
0.010346441947565545	0.	0.44282883874518436	-0.09122853307095097	0.
0.01023876404494382	0.	0.44365712713263616	-0.09118011357476472	0.
0.01027621722846442	0.	0.4439130434782608	-0.09147694048876989	0.
0.010393258426966293	0.	0.44416895982388555	-0.09150280781708658	0.
0.010262172284644195	0.	0.4450302696752889	-0.09193841155928	0.
0.010229400749063672	0.	0.4453082003302146	-0.0919384112150205	0.
0.010360486891385768	0.	0.4455751238304898	-0.09198480608658686	0.
0.010358146067415731	0.	0.44668684645019263	-0.09084293778587063	0.
0.01041432584269663	0.	0.4469455145844799	-0.09082943612042717	0.
0.010388576779026217	0.	0.4472179416620803	-0.09278046687666304	0.
0.01033239700374532	0.	0.4480737479361585	-0.09341900637363929	0.
0.010407303370786518	0.	0.4483269124931205	-0.09335124234684128	0.
0.010379213483146068	0.	0.4494303797468354	-0.09378375095992592	0.
0.010407303370786518	0.	0.44969455145844794	-0.09334260519187006	0.
0.010484550561797755	0.	0.4499614749587232	-0.09329436979097003	0.
0.010367509363295882	0.	0.4508310401761144	-0.09281054470884764	0.
0.010388576779026217	0.	0.45109796367638966	-0.0932620849939886	0.
0.010475187265917604	0.	0.4513566318106769	-0.09204964262124664	0.
0.010433052434456929	0.	0.45218767198679144	-0.09377784720768925	0.
0.010472846441947566	0.	0.45245184369840397	-0.0925422992244424	0.
0.010575842696629215	0.	0.4527077600440286	-0.09275695233743597	0.
0.010456460674157304	0.	0.45356906989543205	-0.09440697921836758	0.
0.010458801498127342	0.	0.45384424876169505	-0.0923229635034659	0.
0.010564138576779026	0.	0.45410566868464497	-0.09279325711919809	0.
0.01050561797752809	0.	0.45493670886075943	-0.09329222073922212	0.
0.010491573033707865	0.	0.4552146395156852	-0.09324119405727038	0.
0.010522003745318352	0.	0.45632911392405057	-0.09176214903827817	0.
0.01047752808988764	0.	0.45660979636763893	-0.09176864863579214	0.
0.010557116104868916	0.	0.4568684645019262	-0.09311774208214922	0.
0.01061563670411985	0.	0.4576857457347276	-0.09390134053045902	0.
0.01053370786516854	0.	0.4579774353329664	-0.09365381818890103	0.
0.010543071161048691	0.	0.45824435883324155	-0.09592740585502288	0.
0.01061563670411985	0.	0.4590698954320308	-0.09629196029553136	0.
0.010529026217228465	0.	0.4593615850302697	-0.09629985249289227	0.
0.010540730337078651	0.	0.4596285085305448	-0.09608623147157433	0.
0.010650749063670414	0.	0.4604237754540451	-0.09596673566122534	0.
0.010648408239700376	0.	0.4607099614749587	-0.09635805956433616	0.
0.010620318352059926	0.	0.46098514034122173	-0.09636165265250655	0.
0.010756086142322098	0.	0.46179966978536047	-0.09751890018127833	0.
0.0106437265917603	0.	0.46209686296092456	-0.09729394847376992	0.
0.010730337078651685	0.	0.46318657127132634	-0.09619021465936861	0.
0.010739700374531836	0.	0.46347826086956523	-0.09775188778503935	0.
0.0106999063670412	0.	0.4637644468904788	-0.09943518936732357	0.
0.010739700374531836	0.	0.46456521739130435	-0.09925059901016153	0.
0.010735018726591761	0.	0.4648541552008806	-0.09925140345648732	0.
0.01069054307116105	0.	0.46513483764446883	-0.09838868842756582	0.
0.010784176029962548	0.	0.46592184920198126	-0.09916675209389232	0.
0.010802902621722848	0.	0.4662080352228949	-0.09916674828576981	0.
0.010758426966292136	0.	0.4664997248211337	-0.09903233251393882	0.
0.01083801498127341	0.	0.4673142542652724	-0.10017281913588146	0.
0.010826310861423221	0.	0.46759768849752337	-0.1001728209000098	0.
0.010739700374531836	0.	0.4678866263070996	-0.10044115680696764	0.
0.01089185393258427	0.	0.468673637864612	-0.10004029467027015	0.
0.010873127340823971	0.	0.4689543203082003	-0.10052327881808776	0.
0.010919943820224721	0.	0.4700495321959274	-0.099048944112249	0.
0.010896535580524346	0.	0.47032471106219037	-0.09904894044608122	0.
0.010861423220973785	0.	0.47061364887176665	-0.09904874959338096	0.
0.010952715355805245	0.	0.47142267473858	-0.09908122909440709	0.
0.010948033707865169	0.	0.4717033571821684	-0.09904737551490948	0.
0.010903558052434457	0.	0.47199504678040727	-0.09904975493113431	0.
0.010973782771535582	0.	0.4728233351678591	-0.09845682880229538	0.
0.010926966292134832	0.	0.4730957622454595	-0.09845682918403337	0.
0.010933988764044946	0.	0.4733764446890479	-0.09811275058483897	0.
0.010964419475655431	0.	0.4741854705558613	-0.0990736617532422	0.
0.011004213483146069	0.	0.47444689047881117	-0.09907366270149054	0.
0.011015917602996255	0.	0.47473032471106213	-0.09942009207012824	0.
0.010919943820224721	0.	0.4755723720418272	-0.09962547740086505	0.
0.010973782771535582	0.	0.4758392955421024	-0.09962547405696999	0.
0.011025280898876404	0.	0.47694276279581727	-0.0995722085544293	0.
0.01108614232209738	0.	0.4772041827187672	-0.09960145456547885	0.
0.011036985018726592	0.	0.47748761695101816	-0.10001250361675385	0.
0.010994850187265919	0.	0.47832691249312054	-0.10063136989120497	0.
0.011125936329588016	0.	0.47858282883874514	-0.10063138307065059	0.
0.011116573033707866	0.	0.47884975233902033	-0.10124076643090309	0.
0.011015917602996255	0.	0.4796945514584479	-0.1011509642576586	0.
0.011144662921348317	0.	0.4799532195927353	-0.10115095563182355	0.
0.011142322097378277	0.	0.48023115024766094	-0.10115096379218202	0.
0.011055711610486891	0.	0.4811007154650523	-0.10100000808429212	0.
0.01108614232209738	0.	0.4813538800220143	-0.10103252810316322	0.
0.011149344569288391	0.	0.4816180517336268	-0.1010729393047285	0.
0.011027621722846444	0.	0.48245734727572914	-0.10119644525957307	0.
0.011114232209737828	0.	0.48271601541001646	-0.10160772199078806	0.
0.01105805243445693	0.	0.483844248761695	-0.10153471310530318	0.
0.011118913857677904	0.	0.48410566868464505	-0.10177889091679451	0.
0.011186797752808989	0.	0.4843643368189323	-0.101727696928933	0.
0.011111891385767791	0.	0.48521463951568516	-0.10157429794276404	0.
0.011200842696629213	0.	0.4854788112272977	-0.10158384594585496	0.
0.011287453183520601	0.	0.48574023115024767	-0.10173197407017873	0.
0.011156367041198503	0.	0.48659878921298844	-0.10291847200015708	0.
0.011189138576779027	0.	0.4868629609246009	-0.10307451887975037	0.
0.011247659176029963	0.	0.4871133736929003	-0.10294957834516646	0.
0.011200842696629213	0.	0.4879499174463401	-0.1031447174974414	0.
0.011198501872659177	0.	0.4882278481012658	-0.10314472108602846	0.
0.011303838951310862	0.	0.4884920198128783	-0.10314921550350734	0.
0.01120552434456929	0.	0.4893533296642818	-0.10250494305226382	0.
0.01122191011235955	0.	0.4896285085305448	-0.10255656692882588	0.
0.011254681647940076	0.	0.4907099614749587	-0.10324794001306373	0.
0.011245318352059925	0.	0.4909906439185471	-0.10324729683267293	0.
0.011301498127340825	0.	0.4912548156301596	-0.10325167239524066	0.
0.011329588014981275	0.	0.49208860759493667	-0.1045719311895411	0.
0.011250000000000001	0.	0.49237754540451295	-0.10463601257820654	0.
0.011238295880149815	0.	0.4926389653274628	-0.10455065073599165	0.
0.011385767790262173	0.	0.49344799119427624	-0.10413254933375055	0.
0.011287453183520601	0.	0.49374518436984033	-0.10454762118959858	0.
0.011320224719101124	0.	0.49402036323610343	-0.10445089394629874	0.
0.011418539325842698	0.	0.4948431480462301	-0.10408863889241204	0.
0.011374063670411987	0.	0.49512658227848094	-0.10418964450025776	0.
0.011341292134831461	0.	0.4953907539900936	-0.1041305065274684	0.
0.011486423220973783	0.	0.4961805173362685	-0.10418750403509829	0.
0.011404494382022474	0.	0.49647495872317	-0.10418750339186687	0.
0.011467696629213485	0.	0.49758668134287287	-0.10571204077894217	0.
0.011404494382022474	0.	0.4978783709411117	-0.10572533937849489	0.
0.011355337078651686	0.	0.49816180517336267	-0.10493309608812296	0.
0.011495786516853934	0.	0.4989515685195377	-0.10487892318738205	0.
0.011465355805243447	0.	0.4992405063291139	-0.10550360146160367	0.
0.011427902621722847	0.	0.49952669235002745	-0.10560377645956903	0.
0.011526217228464421	0.	0.5003329664281783	-0.10608976331413913	0.
0.011502808988764046	0.	0.5006164006604292	-0.10608976315669372	0.
0.011488764044943822	0.	0.5009025866813428	-0.10646319169380193	0.
0.011566011235955057	0.	0.5016978536048431	-0.10631859917017364	0.
0.011556647940074908	0.	0.5019867914144194	-0.10669806513090721	0.
0.011474719101123597	0.	0.5022812328013209	-0.10669611865919344	0.
0.01158239700374532	0.	0.5030930104567969	-0.10693776873679613	0.
0.011596441947565544	0.	0.5033709411117226	-0.10693776432585111	0.
0.011690074906367042	0.	0.5044331315354981	-0.10789332770171874	0.
0.011650280898876405	0.	0.5047110621904237	-0.10791130624018586	0.
0.011622191011235955	0.	0.5050082553659879	-0.1102209783883539	0.
0.011711142322097379	0.	0.5058392955421024	-0.1098178397797285	0.
0.01164559925093633	0.	0.506117226197028	-0.10982136189393732	0.
0.01162921348314607	0.	0.506400660429279	-0.10939776972790005	0.
0.011715823970037453	0.	0.5072041827187671	-0.10958721326295091	0.
0.011697097378277154	0.	0.5074766097963677	-0.10942892610403114	0.
0.011701779026217229	0.	0.5077682993946065	-0.10952430617107313	0.
0.01173689138576779	0.	0.5085855806274078	-0.11004614179639889	0.
0.011755617977528091	0.	0.5088497523390203	-0.11004614108304178	0.
0.011711142322097379	0.	0.5091359383599339	-0.11021627347299769	0.
0.011722846441947567	0.	0.5099642267473857	-0.11076912820595984	0.
0.011783707865168538	0.	0.5102339020363236	-0.11076912846475269	0.
0.011727528089887642	0.	0.5113593835993395	-0.11106278709953327	0.
0.011786048689138576	0.	0.5116235553109522	-0.11105486819439431	0.
0.011816479400749065	0.	0.5118987341772151	-0.11109421185873009	0.
0.011743913857677904	0.	0.5127160154100165	-0.10961176557667834	0.
0.011818820224719102	0.	0.5129746835443038	-0.11150625518838958	0.
0.011830524344569288	0.	0.5132471106219042	-0.11129974024210929	0.
0.011715823970037453	0.	0.514105668684645	-0.11167898727756403	0.
0.011837546816479402	0.	0.514367088607595	-0.11161431884992722	0.
0.011842228464419477	0.	0.5146395156851954	-0.11161491668677793	0.
0.011924157303370786	0.	0.5157402311502477	-0.10636074258173206	0.
0.011926498127340824	0.	0.5160099064391854	-0.1063607354550659	0.
0.011870318352059926	0.	0.5162988442487617	-0.1063606796907057	0.
0.011891385767790263	0.	0.5171243808475509	-0.1079023661690861	0.
0.01192181647940075	0.	0.5176582278481012	-0.10874278315490057	0.
0.011896067415730337	0.	0.5184947716015409	-0.10820334008717192	0.
0.011973314606741572	0.	0.5187616951018161	-0.10820333025860135	0.
0.011942883895131087	0.	0.5190423775454044	-0.10818788460895522	0.
0.011875	0.	0.5198899284534948	-0.10899442829707756	0.
0.012001404494382025	0.	0.5201458447991194	-0.10899824359459893	0.
0.01199438202247191	0.	0.5204155200880571	-0.10826832001921484	0.
0.01190308988764045	0.	0.5212438084755091	-0.11011598797953669	0.
0.01198501872659176	0.	0.5214997248211337	-0.1100515702864725	0.
0.0119311797752809	0.	0.5226334617501376	-0.11055262825233528	0.
0.012062265917602996	0.	0.5228921298844248	-0.11053720906342579	0.
0.012048220973782773	0.	0.5231645569620254	-0.11025776620011603	0.
0.011989700374531835	0.	0.5240148596587781	-0.1104025157907128	0.
0.012090355805243445	0.	0.5245459548706659	-0.11038399852210419	0.
0.011942883895131087	0.	0.525401761144744	-0.11078288572648227	0.
0.012029494382022473	0.	0.5256631810676939	-0.11078289059994442	0.
0.01215121722846442	0.	0.5259190974133185	-0.11078288990246506	0.
0.012020131086142322	0.	0.526766648321409	-0.11030942819789805	0.
0.012064606741573034	0.	0.5270335718216841	-0.11030942588032737	0.
0.012158239700374532	0.	0.527294991744634	-0.11032980126831747	0.
0.012076310861423223	0.	0.5281507980187122	-0.11133189688722545	0.
0.012106741573033708	0.	0.5284177215189874	-0.11096450276751207	0.
0.01214419475655431	0.	0.529507429829389	-0.11223049744618566	0.
0.012106741573033708	0.	0.5297826086956522	-0.11256417122197178	0.
0.012146535580524346	0.	0.5300412768299395	-0.11243596089637686	0.
0.01211376404494382	0.	0.5308833241607045	-0.11340935071256775	0.
0.012165262172284646	0.	0.5314254265272427	-0.11320542289326603	0.
0.012230805243445693	0.	0.5322592184920198	-0.113370526675635	0.
0.012165262172284646	0.	0.5325536598789213	-0.1133705172549425	0.
0.012172284644194759	0.	0.5328205833791965	-0.11328440145001423	0.
0.012226123595505619	0.	0.5336543753439735	-0.1137812097403882	0.
0.012172284644194759	0.	0.5339350577875619	-0.11379592694611876	0.
0.012162921348314606	0.	0.5341909741331866	-0.11377671072100366	0.
0.012333801498127343	0.	0.5350055035773252	-0.11481081862980068	0.
0.012249531835205994	0.	0.5352971931755641	-0.11481083533450524	0.
0.012343164794007492	0.	0.5363979086406163	-0.11545096902766099	0.
0.01223548689138577	0.	0.5366868464501926	-0.11545097168742183	0.
0.012268258426966293	0.	0.5369537699504677	-0.11573692042567509	0.
0.012385299625468166	0.	0.5377545404512933	-0.1157925212649383	0.
0.012296348314606742	0.	0.5383214089157953	-0.11579462630546325	0.
0.012397003745318352	0.	0.5391194276279582	-0.11386176287047639	0.
0.012406367041198503	0.	0.5394056136488717	-0.1138617603732685	0.
0.012347846441947566	0.	0.5396917996697853	-0.11372225089956313	0.
0.012462546816479401	0.	0.5405008255365987	-0.11514990225484883	0.
0.012439138576779026	0.	0.5407925151348376	-0.11515597721754275	0.
0.012375936329588015	0.	0.5410842047330765	-0.11414599785070055	0.
0.012453183520599253	0.	0.5418877270225646	-0.11562106741588275	0.
0.012453183520599253	0.	0.5421711612548156	-0.11570574157000238	0.
0.012516385767790262	0.	0.5432443588332415	-0.11512677133964115	0.
0.012502340823970039	0.	0.5435277930654925	-0.11512713290406651	0.
0.012420411985018727	0.	0.543822234452394	-0.11442425828724921	0.
0.012507022471910113	0.	0.5446312603192074	-0.11561544612838873	0.
0.012439138576779026	0.	0.545200880572372	-0.11418810912673413	0.
0.0125936329588015	0.	0.5460044028618601	-0.11510748265082921	0.
0.012570224719101126	0.	0.5462823335167859	-0.11515366989064117	0.
0.01252106741573034	0.	0.5465712713263622	-0.11535153888867075	0.
0.012607677902621723	0.	0.5473747936158503	-0.11582242313975147	0.
0.012612359550561798	0.	0.547644468904788	-0.11604504650246929	0.
0.012579588014981274	0.	0.5479306549257017	-0.11604508541675587	0.
0.012631086142322098	0.	0.5487534397358282	-0.11634833310692921	0.
0.012661516853932585	0.	0.5490286186020913	-0.11641982945913361	0.
0.012663857677902624	0.	0.550148596587782	-0.11641581379011319	0.
0.012645131086142323	0.	0.5504127682993946	-0.11641581114851801	0.
0.012642790262172287	0.	0.5506906989543203	-0.11642799696205551	0.
0.012652153558052435	0.	0.5515079801871215	-0.11756947980443165	0.
0.012666198501872662	0.	0.5520583379196478	-0.11756948054263026	0.
0.01268492509363296	0.	0.5529031370390755	-0.11830837940184648	0.
0.012724719101123596	0.	0.5531645569620253	-0.11839206131900945	0.
0.012694288389513109	0.	0.5534397358282883	-0.11866684539850098	0.
0.012705992509363296	0.	0.5542735277930654	-0.11856749831660288	0.
0.012769194756554308	0.	0.554537699504678	-0.11856749868683651	0.
0.012799625468164794	0.	0.5548156301596037	-0.11857468316750767	0.
0.012661516853932585	0.	0.5556604292790313	-0.11885985227667344	0.
0.012764513108614234	0.	0.5559108420473307	-0.11885985564077611	0.
0.012727059925093633	0.	0.5570198128783709	-0.11985818076297436	0.
0.012830056179775283	0.	0.5572839845899834	-0.11986753089111235	0.
0.012834737827715357	0.	0.5575619152449092	-0.11985787247679315	0.
0.01268258426966292	0.	0.5584204733076499	-0.11999724437402479	0.
0.012858146067415732	0.	0.5589433131535498	-0.12000884250012406	0.
0.012769194756554308	0.	0.5597853604843148	-0.12035994414556732	0.
0.01278558052434457	0.	0.5600495321959273	-0.12014964839926262	0.
0.012886235955056181	0.	0.5603164556962025	-0.12010464899701909	0.
0.012745786516853933	0.	0.5611777655476059	-0.1223620156107824	0.
0.012790262172284645	0.	0.5614419372592184	-0.12236201321555962	0.
0.01297050561797753	0.	0.561697853604843	-0.12236225171342673	0.
0.012860486891385768	0.	0.562548156301596	-0.12182393643700164	0.
0.012890917602996255	0.	0.5628178315905338	-0.12182393705054846	0.
0.012827715355805245	0.	0.5639212988442487	-0.12135844257675807	0.
0.012825374531835208	0.	0.5641882223445239	-0.12134223800993466	0.
0.012928370786516855	0.	0.5644386351128233	-0.12111159400288933	0.
0.012972846441947567	0.	0.5652751788662631	-0.12145389106927411	0.
0.012984550561797753	0.	0.5658310401761144	-0.12233716778324989	0.
0.012977528089887641	0.	0.5666730875068795	-0.12181208642403345	0.
0.012907303370786518	0.	0.5669537699504679	-0.12181208272777895	0.
0.01295177902621723	0.	0.5672096862960925	-0.12305351287794802	0.
0.013050093632958802	0.	0.568032471106219	-0.12227770852763915	0.
0.01300561797752809	0.	0.5683186571271326	-0.1224584119476458	0.
0.013022003745318353	0.	0.5685855806274078	-0.12246085262046116	0.
0.013057116104868914	0.	0.5694083654375344	-0.12266897409045195	0.
0.012991573033707867	0.	0.5696973032471105	-0.12266897439320557	0.
0.013064138576779028	0.	0.5707732526141992	-0.12287211245993425	0.
0.01300561797752809	0.	0.571073197578426	-0.12287211148809098	0.
0.012991573033707867	0.	0.571356631810677	-0.12287782098131635	0.
0.013139044943820226	0.	0.5721601541001651	-0.12274979667788519	0.
0.013057116104868914	0.	0.5727160154100165	-0.12275835962669436	0.
0.013211610486891387	0.	0.5735057787561915	-0.12683052677601173	0.
0.013153089887640449	0.	0.573800220143093	-0.12694710083872218	0.
0.013096910112359552	0.	0.5740919097413318	-0.1270009386671172	0.
0.013195224719101124	0.	0.5749064391854705	-0.1271470538913531	0.
0.013160112359550563	0.	0.5751926252063841	-0.12698758844942348	0.
0.013101591760299626	0.	0.5754788112272977	-0.12698759491070727	0.
0.013239700374531836	0.	0.576274078150798	-0.12797215921194297	0.
0.013253745318352063	0.	0.5765602641717116	-0.12778936522127457	0.
0.01327247191011236	0.	0.577652724270776	-0.12759590542186558	0.
0.013298220973782774	0.	0.5779334067143642	-0.1274993489406833	0.
0.013258426966292137	0.	0.5782223445239405	-0.12749935619963973	0.
0.013349719101123597	0.	0.5790203632361034	-0.1277398676963127	0.
0.013265449438202247	0.	0.5796064942212438	-0.12786514079213787	0.
0.013338014981273408	0.	0.5804182718767199	-0.12783207917224484	0.
0.013335674157303372	0.	0.5806906989543202	-0.12838901895377222	0.
0.01334737827715356	0.	0.5809713813979086	-0.1283280729249243	0.
0.013445692883895133	0.	0.5817611447440837	-0.127782863866425	0.
0.013419943820224722	0.	0.5820363236103466	-0.1277569730879851	0.
0.013380149812734084	0.	0.5823280132085855	-0.12776259883652694	0.
0.013403558052434457	0.	0.5831618051733627	-0.1280170856389661	0.
0.01338249063670412	0.	0.5834342322509631	-0.12798717199806267	0.
0.013473782771535582	0.	0.5848046230049532	-0.12809847203730398	0.
0.013501872659176031	0.	0.5850908090258667	-0.12806110299137685	0.
0.013431647940074906	0.	0.5853852504127682	-0.12836994826812653	0.
0.01346676029962547	0.	0.5864584479911943	-0.1289222812886946	0.
0.013408239700374532	0.	0.5867473858007705	-0.1289607520952964	0.
0.013562734082397006	0.	0.5875509080902587	-0.12880335427625092	0.
0.013515917602996256	0.	0.5878343423225095	-0.128802400810368	0.
0.013551029962546817	0.	0.5889433131535498	-0.12978915396867557	0.
0.013518258426966294	0.	0.5892129884424876	-0.12978915164581492	0.
0.013551029962546817	0.	0.5894909190974132	-0.12996136821671955	0.
0.013593164794007491	0.	0.5902971931755641	-0.13014983046144607	0.
0.013569756554307116	0.	0.5908613098514034	-0.1302070781936835	0.
0.013616573033707866	0.	0.5916840946615299	-0.13027689700451306	0.
0.013635299625468167	0.	0.5919565217391305	-0.1302768948153637	0.
0.013639981273408241	0.	0.5922399559713813	-0.13027689642713283	0.
0.013672752808988765	0.	0.5933544303797468	-0.13028939848882895	0.
0.01365168539325843	0.	0.5936351128233351	-0.13028939337372097	0.
0.013635299625468167	0.	0.5944578976334617	-0.1307905425616907	0.
0.013721910112359553	0.	0.5947110621904237	-0.1307997592676732	0.
0.013670411985018727	0.	0.5958310401761144	-0.13092944957472655	0.
0.013775749063670413	0.	0.5960924600990644	-0.1312882825093694	0.
0.01372425093632959	0.	0.5963731425426527	-0.13134517511926497	0.
0.013691479400749064	0.	0.5972151898734177	-0.13116582977367272	0.
0.013780430711610487	0.	0.5977435332966429	-0.1311553872079654	0.
0.013710205992509364	0.	0.5985800770500825	-0.13226799772087877	0.
0.013764044943820225	0.	0.5988387451843699	-0.13285045820556501	0.
0.013867041198501875	0.	0.5991029168959824	-0.13372930776797484	0.
0.013785112359550562	0.	0.6002201430930104	-0.1335058445078886	0.
0.013848314606741574	0.	0.6004843148046229	-0.1332831903654317	0.
0.01370552434456929	0.	0.6013511282333517	-0.13356280693233688	0.
0.013780430711610487	0.	0.6016180517336268	-0.13356279677562075	0.
0.013771067415730339	0.	0.6027270225646669	-0.13333210512252494	0.
0.013796816479400752	0.	0.6029856906989544	-0.13333210408086138	0.
0.013904494382022473	0.	0.6032388552559164	-0.13333210717082555	0.
0.013817883895131089	0.	0.6040891579526693	-0.13327358755775562	0.
0.01389044943820225	0.	0.6046312603192074	-0.13336477319652132	0.
0.013904494382022473	0.	0.6054733076499724	-0.13412546845598172	0.
0.013895131086142324	0.	0.6057457347275729	-0.13439473008406408	0.
0.013965355805243447	0.	0.6060044028618602	-0.13444129182357148	0.
0.013902153558052435	0.	0.6071188772702256	-0.13439494875168342	0.
0.013948970037453184	0.	0.6073747936158502	-0.13470063484776634	0.
0.013984082397003748	0.	0.6082058337919647	-0.13418432655670165	0.
0.013918539325842697	0.	0.6084892680242158	-0.13418433362248672	0.
0.01405430711610487	0.	0.609589983489268	-0.13449625393792883	0.
0.01396301498127341	0.	0.6098816730875068	-0.13449625924836817	0.
0.013986423220973784	0.	0.6101541001651073	-0.1334993290669501	0.
0.014103464419475657	0.	0.6109658778205833	-0.13349061950008642	0.
0.01398174157303371	0.	0.6115217391304347	-0.13348869067253152	0.
0.014084737827715356	0.	0.6123252614199229	-0.13340662922394347	0.
0.014040262172284644	0.	0.612622454595487	-0.13338665639342018	0.
0.014023876404494382	0.	0.612905888827738	-0.13339449243056645	0.
0.014061329588014983	0.	0.6139983489268024	-0.13501792186882333	0.
0.014080056179775282	0.	0.6142735277930655	-0.13492757995318555	0.
0.014180711610486892	0.	0.6150853054485416	-0.135918260901024	0.
0.014152621722846443	0.	0.6153714914694551	-0.136238374922616	0.
0.014229868913857678	0.	0.6164364336818932	-0.13655401518645002	0.
0.014227528089887642	0.	0.6167198679141441	-0.13667777735876666	0.
0.014173689138576782	0.	0.6170088057237204	-0.13669480176192916	0.
0.014239232209737827	0.	0.6178260869565216	-0.13656290211069602	0.
0.014185393258426967	0.	0.6184149697303246	-0.136624928756431	0.
0.014283707865168539	0.	0.6192074848651623	-0.13918584307198553	0.
0.014307116104868914	0.	0.6194854155200881	-0.13920350566383227	0.
0.014272003745318354	0.	0.6197743533296642	-0.13931729768564138	0.
0.014363295880149814	0.	0.6208530544854155	-0.13947173360570964	0.
0.014300093632958803	0.	0.6211502476609796	-0.13940155256361914	0.
0.014375	0.	0.6219565217391304	-0.1395138765180008	0.
0.014396067415730338	0.	0.6222289488167309	-0.13998417625998727	0.
0.014424157303370787	0.	0.6233296642817832	-0.14003872194001646	0.
0.014389044943820227	0.	0.6236103467253714	-0.14003433229723444	0.
0.014370318352059926	0.	0.6238992845349477	-0.14003978781602833	0.
0.014447565543071162	0.	0.6246973032471106	-0.13939499040904224	0.
0.0145060861423221	0.	0.6252449091909741	-0.13939498899152344	0.
0.014485018726591761	0.	0.6260842047330765	-0.14071375374816256	0.
0.014485018726591761	0.	0.6263593835993395	-0.1406810064928368	0.
0.014452247191011236	0.	0.6266510731975784	-0.14077940689955318	0.
0.014503745318352062	0.	0.6277325261419923	-0.14032817376918338	0.
0.014501404494382024	0.	0.6280077050082553	-0.1407582566886381	0.
0.014489700374531836	0.	0.6288497523390203	-0.14139069208399524	0.
0.014571629213483149	0.	0.6291139240506328	-0.14107933956590474	0.
0.014543539325842696	0.	0.6302283984589984	-0.14300303741070025	0.
0.01464185393258427	0.	0.630484314804623	-0.14439194605694605	0.
0.014602059925093634	0.	0.6307567418822234	-0.14550697033970203	0.
0.014552902621722848	0.	0.6316042927903137	-0.14383559396443996	0.
0.014637172284644196	0.	0.6321436433681893	-0.14108273287840667	0.
0.014576310861423223	0.	0.6329801871216291	-0.14140592793536536	0.
0.014648876404494384	0.	0.6332305998899285	-0.1439608531772132	0.
0.014702715355805245	0.	0.6334892680242157	-0.14396085785612048	0.
0.014623127340823971	0.	0.6346230049532195	-0.14394542424234671	0.
0.014730805243445694	0.	0.63489543203082	-0.14395096963199605	0.
0.014630149812734083	0.	0.6357484865162356	-0.14508608878041548	0.
0.014667602996254683	0.	0.6360044028618602	-0.14508607954484196	0.
0.014662921348314607	0.	0.6371188772702255	-0.14556352441975828	0.
0.014683988764044944	0.	0.6373858007705008	-0.14570945055929221	0.
0.014782303370786516	0.	0.6376472206934507	-0.1457212614445042	0.
0.014714419475655433	0.	0.6384920198128783	-0.1442404130463631	0.
0.014815074906367043	0.	0.6390148596587782	-0.14612931291143086	0.
0.014845505617977529	0.	0.639865162355531	-0.14628625260657135	0.
0.014763576779026219	0.	0.6401513483764447	-0.14597575605406815	0.
0.014812734082397005	0.	0.6404127682993946	-0.14605223488265165	0.
0.014768258426966293	0.	0.6415134837644468	-0.14566633456599523	0.
0.014878277153558054	0.	0.6417638965327462	-0.14572878251143678	0.
0.014840823970037454	0.	0.6425976884975234	-0.14600416294696494	0.
0.014765917602996257	0.	0.6428893780957622	-0.14617440479310637	0.
0.01491807116104869	0.	0.6439928453494771	-0.14596364952233526	0.
0.014850187265917603	0.	0.6442762795817281	-0.14642255328398937	0.
0.014906367041198503	0.	0.6445404512933406	-0.14638092962775948	0.
0.014997659176029965	0.	0.645357732526142	-0.14644561148420965	0.
0.014878277153558054	0.	0.6459273527793065	-0.1461286679835032	0.
0.015014044943820226	0.	0.6467281232801321	-0.14599720256478707	0.
0.01493679775280899	0.	0.6470170610897082	-0.1458136079862838	0.
0.014943820224719101	0.	0.6472922399559714	-0.1460980222226788	0.
0.015016385767790262	0.	0.6484012107870115	-0.14595213761866116	0.
0.014983614232209739	0.	0.6486846450192625	-0.1459521358119567	0.
0.015084269662921349	0.	0.649485415520088	-0.146031927634047	0.
0.0150749063670412	0.	0.649768849752339	-0.14603192710313237	0.
0.01512874531835206	0.	0.6508337919647771	-0.1463621956664634	0.
0.015117041198501874	0.	0.6511254815630159	-0.14667387354334419	0.
0.015023408239700376	0.	0.6514226747385801	-0.14676164432608477	0.
0.015159176029962546	0.	0.6522289488167309	-0.14747463864580956	0.
0.015124063670411986	0.	0.652801320858558	-0.1471400031130544	0.
0.015114700374531838	0.	0.6530737479361585	-0.14722334254490424	0.
0.015220037453183522	0.	0.6538910291689598	-0.14766258651130992	0.
0.015119382022471912	0.	0.6541854705558613	-0.14746280203555864	0.
0.015126404494382023	0.	0.6544606494221243	-0.1479444708396954	0.
0.015208333333333336	0.	0.6552504127682994	-0.1483772049996551	0.
0.015154494382022472	0.	0.6555393505778755	-0.14837737248178548	0.
0.015154494382022472	0.	0.6558172812328013	-0.14836555791364828	0.
0.015285580524344571	0.	0.6566263070996147	-0.14854785571294465	0.
0.015203651685393258	0.	0.6572151898734176	-0.14951425513451433	0.
0.015308988764044946	0.	0.6580077050082553	-0.1493658202536852	0.
0.015311329588014982	0.	0.6582856356631811	-0.14965685280389227	0.
0.01524110486891386	0.	0.6585690698954321	-0.1497388715458622	0.
0.015367509363295881	0.	0.6596560264171711	-0.15035666032262832	0.
0.015273876404494383	0.	0.6599559713813979	-0.1503341580728844	0.
0.015407303370786518	0.	0.6607539900935608	-0.15021065024888225	0.
0.01539559925093633	0.	0.6610319207484865	-0.15052310293923374	0.
0.015426029962546819	0.	0.6621243808475509	-0.14986512910596717	0.
0.015402621722846444	0.	0.6624023115024765	-0.1498759782777751	0.
0.01539794007490637	0.	0.6626912493120528	-0.15145747842035973	0.
0.015482209737827716	0.	0.6635002751788662	-0.15059177982831612	0.
0.01545177902621723	0.	0.6640698954320308	-0.15178031395602137	0.
0.015517322097378279	0.	0.6648844248761695	-0.15103194909554488	0.
0.015489232209737828	0.	0.6651678591084205	-0.1510913124054158	0.
0.015477528089887642	0.	0.6654595487066594	-0.15074975071091135	0.
0.015529026217228466	0.	0.6665382498624106	-0.15077012434157422	0.
0.015564138576779029	0.	0.6668161805173363	-0.15072634813812186	0.
0.01558988764044944	0.	0.6676252063841497	-0.15077839379094787	0.
0.015660112359550563	0.	0.6678921298844248	-0.1507783915356418	0.
0.015655430711610487	0.	0.6690121078701156	-0.15029050655114054	0.
0.01570926966292135	0.	0.6692790313703907	-0.15029049802862757	0.
0.01563670411985019	0.	0.669559713813979	-0.15029049740837191	0.
0.015629681647940076	0.	0.6704072647220694	-0.1505880699745829	0.
0.01569054307116105	0.	0.6709521188772702	-0.15057160166213837	0.
0.015615636704119851	0.	0.6717804072647221	-0.15122954716713471	0.
0.015739700374531835	0.	0.6720335718216841	-0.15122955092838733	0.
0.015770131086142322	0.	0.6723032471106218	-0.15124670705371457	0.
0.015742041198501873	0.	0.6734232250963126	-0.15117888221932788	0.
0.015758426966292136	0.	0.673695652173913	-0.15206029209800573	0.
0.01569288389513109	0.	0.6745432030820032	-0.15161252473660916	0.
0.015807584269662923	0.	0.6747991194276279	-0.15147181209808794	0.
0.01569756554307116	0.	0.6759135938359934	-0.15248690813853316	0.
0.015749063670411984	0.	0.6761750137589433	-0.15248691269187256	0.
0.015830992509363297	0.	0.6764336818932306	-0.1524867632337287	0.
0.01579119850187266	0.	0.6772784810126582	-0.15552864706615444	0.
0.015917602996254682	0.	0.6778068244358832	-0.1563893961228443	0.
0.015798220973782775	0.	0.678673637864612	-0.1563096268401064	0.
0.015842696629213483	0.	0.6789460649422123	-0.15630962766839415	0.
0.015962078651685394	0.	0.6792074848651624	-0.1563096211987234	0.
0.015838014981273407	0.	0.6803192074848651	-0.15694465425878112	0.
0.015962078651685394	0.	0.6805751238304898	-0.15695337156507233	0.
0.015889513108614233	0.	0.6814254265272427	-0.15662135428017732	0.
0.015908239700374534	0.	0.6817033571821683	-0.15662919028488378	0.
0.01591994382022472	0.	0.6827958172812327	-0.15577430180984278	0.
0.015898876404494385	0.	0.6830737479361585	-0.1557719537549879	0.
0.015997191011235957	0.	0.6833296642817831	-0.1558155621595467	0.
0.015990168539325843	0.	0.6841607044578977	-0.1575034265868077	0.
0.01595505617977528	0.	0.6847055586130985	-0.1575129190426111	0.
0.01609550561797753	0.	0.6855200880572372	-0.15744645177020627	0.
0.01600889513108614	0.	0.6858090258668134	-0.1574464515508312	0.
0.016046348314606742	0.	0.6860814529444139	-0.15744635027814372	0.
0.01600187265917603	0.	0.6872096862960924	-0.15750666067680047	0.
0.01602762172284644	0.	0.6874821133736929	-0.15765431680669745	0.
0.016118913857677903	0.	0.6882883874518436	-0.15783295809366285	0.
0.016109550561797754	0.	0.6885745734727573	-0.1573197857193419	0.
0.01619616104868914	0.	0.689650522839846	-0.15804961642659712	0.
0.01614232209737828	0.	0.6899449642267473	-0.15825165190396986	0.
0.01610252808988764	0.	0.6902283984589983	-0.1582516443200087	0.
0.016257022471910115	0.	0.6910264171711612	-0.1582502353122303	0.
0.016158707865168542	0.	0.691601541001651	-0.15827064610102637	0.
0.016245318352059925	0.	0.6924023115024766	-0.15815449748219487	0.
0.016292134831460674	0.	0.6926912493120528	-0.15868819534136977	0.
0.016219569288389513	0.	0.692980187121629	-0.15850999392327617	0.
0.01629915730337079	0.	0.6940423775454044	-0.15859282902964117	0.
0.016219569288389513	0.	0.6943340671436433	-0.15859282839778735	0.
0.016341292134831462	0.	0.6951513483764447	-0.1591645347649283	0.
0.0163436329588015	0.	0.6954430379746835	-0.15916530588109432	0.
0.01639044943820225	0.	0.6965327462850853	-0.15893850648121396	0.
0.016392790262172288	0.	0.6968079251513484	-0.15901517059038378	0.
0.016367041198501874	0.	0.6970968629609245	-0.15902053409639152	0.
0.01646301498127341	0.	0.6979031370390754	-0.15896606930054824	0.
0.0164185393258427	0.	0.6984755090809025	-0.15965796989345393	0.
0.016488764044943822	0.	0.6992790313703907	-0.16025889293005838	0.
0.016467696629213484	0.	0.6995514584479912	-0.1608533127072031	0.
0.01647237827715356	0.	0.6998403962575674	-0.1608533068297998	0.
0.016530898876404496	0.	0.7009411117226197	-0.16053715976926	0.
0.01651685393258427	0.	0.701221794166208	-0.1605371585661818	0.
0.016542602996254683	0.	0.7020198128783709	-0.1619357993758161	0.
0.01660112359550562	0.	0.7022812328013208	-0.16189291373628906	0.
0.016540262172284645	0.	0.7034122179416621	-0.16078474221561365	0.
0.016605805243445695	0.	0.7036818932305998	-0.16065765496895745	0.
0.016603464419475657	0.	0.7039653274628508	-0.16066683474994448	0.
0.016561329588014984	0.	0.7048018712162906	-0.1608820501385715	0.
0.01666432584269663	0.	0.7053357182168409	-0.16148651142081638	0.
0.016589419475655433	0.	0.7061805173362685	-0.1613811697871915	0.
0.01671816479400749	0.	0.7064419372592184	-0.16155599353880393	0.
0.016666666666666666	0.	0.7067171161254815	-0.1615180347293928	0.
0.01670880149812734	0.	0.707809576224546	-0.16200062503584667	0.
0.01672284644194757	0.	0.7080792515134837	-0.1620006316368996	0.
0.016619850187265917	0.	0.7089433131535499	-0.16387478093455748	0.
0.01670177902621723	0.	0.7092074848651624	-0.16325444766706484	0.
0.01667602996254682	0.	0.7103137039075399	-0.1625118539312221	0.
0.016760299625468166	0.	0.7105641166758393	-0.1634470910502436	0.
0.01682350187265918	0.	0.7108200330214639	-0.16344709126881593	0.
0.01670880149812734	0.	0.7116840946615299	-0.16234695859658566	0.
0.016907771535580526	0.	0.7122179416620804	-0.16250188800988727	0.
0.016762640449438204	0.	0.7130682443588332	-0.16273729310052998	0.
0.016750936329588018	0.	0.7133351678591083	-0.1627680427130179	0.
0.01685861423220974	0.	0.713591084204733	-0.16276804147968235	0.
0.016832865168539327	0.	0.7147220693450742	-0.16366207210008027	0.
0.016952247191011235	0.	0.7149807374793615	-0.16366206481563286	0.
0.01686797752808989	0.	0.7158145294441386	-0.16460746172328108	0.
0.016870318352059925	0.	0.7160897083104018	-0.16474783811902757	0.
0.016886704119850188	0.	0.7171959273527793	-0.16519304301473692	0.
0.016893726591760302	0.	0.7174793615850302	-0.1653530651044619	0.
0.01697799625468165	0.	0.7177407815079802	-0.1653530659823906	0.
0.017001404494382023	0.	0.7185608145294441	-0.16524456143529626	0.
0.016935861423220976	0.	0.7190974133186572	-0.16524516041106163	0.
0.017043539325842696	0.	0.7199119427627958	-0.16548052706834013	0.
0.016947565543071162	0.	0.7202091359383599	-0.16571972115756542	0.
0.016982677902621725	0.	0.7204870665932857	-0.16571943708010092	0.
0.017038857677902624	0.	0.721601541001651	-0.1650154651561288	0.
0.017062265917602997	0.	0.7218712162905889	-0.16502007282023107	0.
0.01715355805243446	0.	0.7221298844248761	-0.16507360094652446	0.
0.017029494382022475	0.	0.7229774353329664	-0.16486037014925117	0.
0.017073970037453187	0.	0.7235085305448541	-0.16484943027285173	0.
0.017111423220973785	0.	0.7243340671436433	-0.1655600352661711	0.
0.01710674157303371	0.	0.7246147495872316	-0.1655600350045905	0.
0.01717930711610487	0.	0.7248761695101815	-0.1655722323106028	0.
0.017130149812734082	0.	0.726012658227848	-0.1659237415129951	0.
0.017174625468164794	0.	0.7262768299394606	-0.16629656922516156	0.
0.017261235955056183	0.	0.7270831040176114	-0.16683425785330178	0.
0.017212078651685392	0.	0.7273637864611998	-0.16683508207265563	0.
0.017209737827715357	0.	0.7276307099614749	-0.16734389985522538	0.
0.01727294007490637	0.	0.7284479911942763	-0.16795399800700064	0.
0.01722612359550562	0.	0.7287424325811778	-0.16796029384579905	0.
0.017237827715355807	0.	0.7290203632361034	-0.1679656742590182	0.
0.017359550561797756	0.	0.7298293891029168	-0.16787187335895043	0.
0.017284644194756553	0.	0.7303962575674188	-0.16826587922672953	0.
0.017364232209737828	0.	0.7312135388002201	-0.16827262279969568	0.
0.01730805243445693	0.	0.7315079801871216	-0.16825167275854375	0.
0.01727294007490637	0.	0.7317914144193726	-0.16825750776039392	0.
0.01743679775280899	0.	0.7328646119977985	-0.16859066966847805	0.
0.017359550561797756	0.	0.7331535498073748	-0.16859280793912582	0.
0.0175187265917603	0.	0.7339598238855256	-0.16842201240661245	0.
0.0174812734082397	0.	0.7342542652724271	-0.1684029081565696	0.
0.01738295880149813	0.	0.7345432030820033	-0.16855834434378886	0.
0.017495318352059926	0.	0.7353329664281784	-0.16859254836696544	0.
0.017485955056179777	0.	0.735610897083104	-0.16864747527511476	0.
0.017404026217228467	0.	0.735894331315355	-0.16866080062639843	0.
0.017567883895131087	0.	0.7366951018161805	-0.16810542132801623	0.
0.01746488764044944	0.	0.7372757292239955	-0.16875412919460894	0.
0.017642790262172286	0.	0.7380654925701706	-0.1690246266586596	0.
0.017624063670411985	0.	0.7383516785910842	-0.16890646914939156	0.
0.01756554307116105	0.	0.7386516235553109	-0.16855258391885858	0.
0.017633426966292134	0.	0.739746835443038	-0.16823496533933796	0.
0.017633426966292134	0.	0.7400357732526142	-0.16732282016364336	0.
0.01770365168539326	0.	0.7408255365987892	-0.16804802106374273	0.
0.017715355805243447	0.	0.741095211887727	-0.16902387955132228	0.
0.01768492509363296	0.	0.7413841496973033	-0.16945872407136395	0.
0.017701310861423222	0.	0.7422206934507429	-0.16980636498071952	0.
0.01775749063670412	0.	0.7424931205283434	-0.1698057848528568	0.
0.01775983146067416	0.	0.7427738029719317	-0.1697861219354514	0.
0.017741104868913858	0.	0.7435883324160704	-0.17052526224472253	0.
0.01777621722846442	0.	0.7441331865712713	-0.17080992472515183	0.
0.017736423220973786	0.	0.7449724821133736	-0.17239815774142195	0.
0.017823033707865168	0.	0.745231150247661	-0.1723981570919172	0.
0.017799625468164795	0.	0.745506329113924	-0.17239815343135265	0.
0.017883895131086142	0.	0.746601541001651	-0.17137368170298437	0.
0.01789559925093633	0.	0.7468822234452394	-0.17137880023800633	0.
0.017780898876404497	0.	0.7477435332966428	-0.1731335198847807	0.
0.017890917602996256	0.	0.7480049532195927	-0.1729094605932427	0.
0.01791198501872659	0.	0.7482746285085305	-0.17322718644655408	0.
0.01778558052434457	0.	0.7491111722619702	-0.1734377336517129	0.
0.01790730337078652	0.	0.7493670886075949	-0.17328263670762958	0.
0.017928370786516854	0.	0.7496340121078702	-0.17331421977015832	0.
0.01785814606741573	0.	0.7504925701706109	-0.17324882817956694	0.
0.018050093632958803	0.	0.7510181618051733	-0.17326922767750036	0.
0.017949438202247193	0.	0.7518657127132636	-0.1735897272433254	0.
0.018010299625468164	0.	0.7521216290588882	-0.17397482509997728	0.
0.018050093632958803	0.	0.7523885525591634	-0.17397482551487856	0.
0.018003277153558053	0.	0.7535030269675289	-0.1743458944622692	0.
0.018103932584269664	0.	0.7537589433131535	-0.1743458903837971	0.
0.017982209737827718	0.	0.7546009906439185	-0.1742824603744976	0.
0.01800795880149813	0.	0.754873417721519	-0.17453117326986772	0.
0.01810861423220974	0.	0.7551348376444689	-0.17453117959369807	0.
0.01803370786516854	0.	0.7560044028618601	-0.17421448880043375	0.
0.01801498127340824	0.	0.7562795817281233	-0.17418247388798525	0.
0.018132022471910113	0.	0.7565354980737479	-0.17416693898106814	0.
0.018132022471910113	0.	0.7573665382498623	-0.17581092423758976	0.
0.018143726591760303	0.	0.7578976334617501	-0.17611461366819856	0.
0.018110955056179778	0.	0.7587396807925151	-0.17511394531146054	0.
0.018127340823970037	0.	0.7590203632361034	-0.1752505387876947	0.
0.018202247191011236	0.	0.7592817831590534	-0.17529368483031757	0.
0.018164794007490638	0.	0.7603990093560814	-0.17709969679843973	0.
0.018260767790262172	0.	0.7606604292790313	-0.17658186417600175	0.
0.018251404494382024	0.	0.7614914694551458	-0.1782118059144003	0.
0.018213951310861426	0.	0.7617776554760594	-0.17778633815359748	0.
0.01826544943820225	0.	0.7620390753990093	-0.17804071046970738	0.
0.018342696629213482	0.	0.7628343423225096	-0.1782134595449653	0.
0.01829822097378277	0.	0.7631260319207485	-0.17816360160542305	0.
0.018307584269662922	0.	0.7634067143643368	-0.17824512666497866	0.
0.018340355805243447	0.	0.7642350027517887	-0.17723549717897458	0.
0.018258426966292138	0.	0.7648073747936158	-0.17768088980678637	0.
0.018373127340823973	0.	0.7655998899284534	-0.17778602794693393	0.
0.018361423220973783	0.	0.7658860759493671	-0.177768693236255	0.
0.01830056179775281	0.	0.766169510181618	-0.17760649969929296	0.
0.018455056179775282	0.	0.7672674738580076	-0.17854337433058798	0.
0.01836376404494382	0.	0.7675564116675839	-0.17852480266024534	0.
0.01848314606741573	0.	0.7683461750137589	-0.17888753603725163	0.
0.018508895131086143	0.	0.7686296092460099	-0.1795358116264189	0.
0.01841292134831461	0.	0.7689212988442486	-0.17947049598430986	0.
0.01856741573033708	0.	0.7697330764997248	-0.1796648253118806	0.
0.018583801498127342	0.	0.7700165107319757	-0.17952496889605707	0.
0.01848548689138577	0.	0.7703026967528893	-0.18012835047237674	0.
0.01861189138576779	0.	0.7710814529444139	-0.18111629666482976	0.
0.018562734082397007	0.	0.771653824986241	-0.18136630752740646	0.
0.018647003745318354	0.	0.7724821133736929	-0.18112618914868947	0.
0.018616573033707867	0.	0.7727655476059438	-0.18094414475271117	0.
0.018588483146067418	0.	0.77305448541552	-0.18094157919528606	0.
0.01869616104868914	0.	0.774127682993946	-0.18102498127098926	0.
0.018698501872659177	0.	0.7744166208035222	-0.18102498910320555	0.
0.01874765917602996	0.	0.775231150247661	-0.18128952723294411	0.
0.01870552434456929	0.	0.775506329113924	-0.181516321798951	0.
0.01871488764044944	0.	0.7757925151348376	-0.18151690675059928	0.
0.01876170411985019	0.	0.776601541001651	-0.1815171976596432	0.
0.018764044943820224	0.	0.7768739680792515	-0.18164736453468644	0.
0.018778089887640452	0.	0.7771601541001651	-0.18189862492824377	0.
0.018792134831460673	0.	0.7780022014309301	-0.18198043292746843	0.
0.018803838951310863	0.	0.778547055586131	-0.1824351898742026	0.
0.018848314606741575	0.	0.7793615850302696	-0.1828479538022554	0.
0.018899812734082398	0.	0.7796175013758943	-0.18269446057456773	0.
0.018850655430711613	0.	0.77989543203082	-0.182686100537382	0.
0.01892556179775281	0.	0.7810181618051734	-0.18318477067296068	0.
0.01890683520599251	0.	0.7812988442487616	-0.18318476983006055	0.
0.018881086142322097	0.	0.7821243808475509	-0.1832279296844101	0.
0.018955992509363296	0.	0.7823858007705008	-0.18308125415317178	0.
0.018965355805243448	0.	0.7826609796367638	-0.1829705749226289	0.
0.018899812734082398	0.	0.7835112823335167	-0.18387940421450744	0.
0.01905430711610487	0.	0.7837727022564667	-0.18379671858037333	0.
0.01902621722846442	0.	0.7840396257567419	-0.1836036932669704	0.
0.018927902621722847	0.	0.7848844248761695	-0.18412192681518239	0.
0.019077715355805245	0.	0.7854072647220692	-0.18412021948360213	0.
0.01899110486891386	0.	0.786274078150798	-0.1843860912286587	0.
0.019023876404494384	0.	0.7865327462850853	-0.18438608532819104	0.
0.01907303370786517	0.	0.7867941662080351	-0.18438608454254166	0.
0.019061329588014982	0.	0.7878921298844249	-0.18448886620191052	0.
0.019176029962546817	0.	0.7881480462300495	-0.18448885266776835	0.
0.01909878277153558	0.	0.7890093560814528	-0.1843668001761362	0.
0.01909176029962547	0.	0.789284534947716	-0.18451374289893283	0.
0.019190074906367042	0.	0.7895487066593285	-0.18451374225280726	0.
0.019169007490636703	0.	0.7906659328563567	-0.1852876222994292	0.
0.019243913857677906	0.	0.7909246009906439	-0.18528762306331692	0.
0.019250936329588016	0.	0.791191524490919	-0.18548637163865345	0.
0.019176029962546817	0.	0.7922977435332966	-0.18594128576636598	0.
0.019222846441947567	0.	0.7934039625756741	-0.1855658969831144	0.
0.019281367041198504	0.	0.7936708860759493	-0.185561083632967	0.
0.019370318352059927	0.	0.7939350577875619	-0.18556107886713413	0.
0.019234550561797754	0.	0.7947936158503026	-0.1857308300607976	0.
0.019272003745318355	0.	0.7950577875619151	-0.1857308366579144	0.
0.01936797752808989	0.	0.7953192074848652	-0.18573083600437248	0.
0.019243913857677906	0.	0.7961640066042928	-0.1859031417166513	0.
0.019281367041198504	0.	0.7964281783159053	-0.18591176281350294	0.
0.019417134831460677	0.	0.7966840946615299	-0.18585451876200207	0.
0.01936797752808989	0.	0.7975371491469455	-0.18540483568524277	0.
0.019382022471910114	0.	0.797809576224546	-0.1855648297669795	0.
0.019473314606741572	0.	0.7980682443588332	-0.18557906624199172	0.
0.019377340823970038	0.	0.799201981287837	-0.18620945677679296	0.
0.01943352059925094	0.	0.8003026967528893	-0.18688200165125451	0.
0.019400749063670415	0.	0.800580627407815	-0.1868820037921505	0.
0.0194873595505618	0.	0.8008365437534397	-0.18684383283314177	0.
0.019517790262172284	0.	0.801653824986241	-0.1875268523738873	0.
0.019473314606741572	0.	0.8019427627958173	-0.18751832291138312	0.
0.019520131086142322	0.	0.8022096862960925	-0.18725287092787282	0.
0.01956928838951311	0.	0.8030434782608695	-0.1900585855033572	0.
0.019555243445692885	0.	0.8033324160704458	-0.18980488740314033	0.
0.019573970037453186	0.	0.8035993395707209	-0.19094420705777804	0.
0.019655898876404496	0.	0.804402861860209	-0.19117605567315776	0.
0.01958801498127341	0.	0.8046917996697853	-0.1914312997779982	0.
0.019580992509363297	0.	0.8049642267473858	-0.19143535878840595	0.
0.019653558052434458	0.	0.8060676940011007	-0.19172710501143486	0.
0.01976123595505618	0.	0.8071463951568519	-0.19181738031640577	0.
0.019691011235955055	0.	0.807443588332416	-0.19259745045553878	0.
0.019651217228464423	0.	0.8077325261419923	-0.19267084703129841	0.
0.019822097378277156	0.	0.8085360484314804	-0.1927871302128331	0.
0.019758895131086144	0.	0.8088222344523941	-0.19255219832634757	0.
0.01972612359550562	0.	0.8091084204733076	-0.1925572359434402	0.
0.01982677902621723	0.	0.8098926802421573	-0.19255920041358698	0.
0.019801029962546818	0.	0.8101761144744083	-0.19256025832846488	0.
0.019740168539325847	0.	0.8104678040726472	-0.19255833953686663	0.
0.019894662921348314	0.	0.8112823335167858	-0.19394719027496832	0.
0.019885299625468165	0.	0.8115657677490369	-0.19303604769626892	0.
0.01981975655430712	0.	0.8118574573472757	-0.19362878138039968	0.
0.01993913857677903	0.	0.812927903137039	-0.19362261591965865	0.
0.020025749063670415	0.	0.8140231150247661	-0.19359513681007004	0.
0.019990636704119852	0.	0.8143010456796917	-0.19358982340927408	0.
0.019941479400749064	0.	0.814589983489268	-0.19358982749724138	0.
0.020060861423220975	0.	0.815401761144744	-0.19313778979187954	0.
0.020039794007490636	0.	0.8156824435883324	-0.19358583238613686	0.
0.01999297752808989	0.	0.8159741331865712	-0.19358582909935146	0.
0.020081928838951314	0.	0.8167969179966978	-0.1936672356744253	0.
0.020095973782771538	0.	0.817063841496973	-0.19417335780164158	0.
0.020091292134831462	0.	0.8173445239405613	-0.19417335767874042	0.
0.020091292134831462	0.	0.8181618051733627	-0.19472314874510324	0.
0.020110018726591763	0.	0.8184314804623005	-0.19472405157953981	0.
0.02014044943820225	0.	0.818717666483214	-0.19472404501298451	0.
0.02022940074906367	0.	0.8198046230049532	-0.19498073374070515	0.
0.020154494382022475	0.	0.8209273527793065	-0.1950968407999151	0.
0.020234082397003746	0.	0.8211942762795816	-0.19495773847153508	0.
0.02018258426966292	0.	0.82147495872317	-0.19495916184763365	0.
0.0201685393258427	0.	0.8222977435332967	-0.19626205295915158	0.
0.020278558052434458	0.	0.8225536598789213	-0.19631510227941398	0.
0.020299625468164793	0.	0.8228205833791964	-0.19653013545407833	0.
0.020205992509363297	0.	0.8236681342872867	-0.19675661693463678	0.
0.02030430711610487	0.	0.8239323059988992	-0.19662844712187214	0.
0.02032303370786517	0.	0.8242102366538249	-0.19663053736224032	0.
0.02026919475655431	0.	0.8250715465052284	-0.19633090884825166	0.
0.020344101123595505	0.	0.8253302146395156	-0.19633447482337915	0.
0.020355805243445695	0.	0.8255971381397907	-0.1963344717183813	0.
0.02036048689138577	0.	0.8266923500275178	-0.19616588581597671	0.
0.020367509363295882	0.	0.8278178315905338	-0.19619498300593527	0.
0.020390917602996255	0.	0.8280792515134837	-0.19598233401288123	0.
0.020461142322097378	0.	0.828337919647771	-0.1960055397545933	0.
0.02039559925093633	0.	0.8291882223445239	-0.19589618839626732	0.
0.020440074906367043	0.	0.8294551458447991	-0.1961046515169753	0.
0.020536048689138577	0.	0.829716565767749	-0.19610595128897912	0.
0.02045177902621723	0.	0.8305696202531645	-0.19603931641235833	0.
0.020475187265917606	0.	0.830833791964777	-0.19603932414071895	0.
0.02057116104868914	0.	0.8310842047330764	-0.1960393187476124	0.
0.020531367041198505	0.	0.8319262520638414	-0.19707863046777127	0.
0.02052434456928839	0.	0.8322041827187672	-0.19705844925606808	0.
0.02061797752808989	0.	0.8324656026417171	-0.1971510738810611	0.
0.020531367041198505	0.	0.8336020913593836	-0.19706358003288502	0.
0.020650749063670412	0.	0.8346807925151348	-0.1971468803079757	0.
0.02061797752808989	0.	0.8349614749587232	-0.19710715778830865	0.
0.02069054307116105	0.	0.8352283984589983	-0.19753630394254998	0.
0.020685861423220975	0.	0.8360676940011007	-0.1990436871544726	0.
0.020639044943820226	0.	0.8363566318106769	-0.198785310905814	0.
0.020676498127340823	0.	0.836623555310952	-0.19878530466695601	0.
0.02077247191011236	0.	0.8374298293891029	-0.19752692709095956	0.
0.0207373595505618	0.	0.8377187671986791	-0.19928710044903047	0.
0.020711610486891387	0.	0.8379911942762795	-0.1998600877290609	0.
0.020821629213483146	0.	0.8388139790864062	-0.2002716395960023	0.
0.020777153558052434	0.	0.8390974133186571	-0.20004379869171254	0.
0.020777153558052434	0.	0.8393698403962575	-0.20004379841025136	0.
0.020845037453183522	0.	0.840445789763346	-0.19986557624620796	0.
0.02089185393258427	0.	0.8415630159603742	-0.1999401086379437	0.
0.020842696629213484	0.	0.8418547055586131	-0.19994095595507377	0.
0.020784176029962548	0.	0.8421353880022014	-0.19994096451159335	0.
0.02100421348314607	0.	0.8429223995597137	-0.20017884990954957	0.
0.02096910112359551	0.	0.84321133736929	-0.20018458339814335	0.
0.020905898876404497	0.	0.8435002751788662	-0.20018458339814335	0.
0.02102059925093633	0.	0.844306549257017	-0.20138808855837703	0.
0.02099485018726592	0.	0.8445927352779306	-0.20138810119201472	0.
0.020971441947565544	0.	0.8448789212988442	-0.20138658716467506	0.
0.021090823970037455	0.	0.8456686846450192	-0.20145934025633985	0.
0.021118913857677904	0.	0.8459521188772702	-0.2014582252649707	0.
0.02102996254681648	0.	0.8462465602641717	-0.20145823251376407	0.
0.021100187265917603	0.	0.8473417721518988	-0.20090362691900446	0.
0.02118679775280899	0.	0.8484094661529994	-0.20160853903802248	0.
0.02120552434456929	0.	0.8486901485965878	-0.201578185472052	0.
0.021168071161048692	0.	0.8489818381948266	-0.20157624984894892	0.
0.021238295880149815	0.	0.8498073747936159	-0.20175133719596702	0.
0.021210205992509366	0.	0.8500880572372042	-0.20241883261580446	0.
0.021193820224719103	0.	0.8503742432581177	-0.2024188397299924	0.
0.021264044943820226	0.	0.8511805173362685	-0.202884672421231	0.
0.021275749063670413	0.	0.8517418822234453	-0.20325567216841875	0.
0.02125936329588015	0.	0.852570170610897	-0.2031860423771271	0.
0.021303838951310862	0.	0.8528343423225097	-0.20319854675437285	0.
0.02133192883895131	0.	0.8531150247660979	-0.20319854222483844	0.
0.02144662921348315	0.	0.8541992294991744	-0.2034206487148612	0.
0.02136001872659176	0.	0.8553329664281782	-0.2031256537529806	0.
0.02140683520599251	0.	0.8555943863511283	-0.20288751802638366	0.
0.0213998127340824	0.	0.8558668134287286	-0.20293157884270413	0.
0.02137172284644195	0.	0.85668409466153	-0.20296278189779915	0.
0.02147940074906367	0.	0.8569427627958173	-0.20311892571972845	0.
0.021463014981273412	0.	0.8572179416620803	-0.20355114165155994	0.
0.02142556179775281	0.	0.8580792515134837	-0.20416828000210221	0.
0.02152855805243446	0.	0.8586130985140341	-0.20406078176730344	0.
0.02156367041198502	0.	0.859716565767749	-0.20597288756746054	0.
0.021596441947565544	0.	0.8599889928453494	-0.20597257034833025	0.
0.02158239700374532	0.	0.8602724270776004	-0.2060894668929419	0.
0.02157303370786517	0.	0.861095211887727	-0.20627321993241718	0.
0.021643258426966294	0.	0.86163181067694	-0.20618566774650543	0.
0.021633895131086146	0.	0.8624628508530544	-0.20686626457111668	0.
0.02170411985018727	0.	0.862727022564667	-0.20687054623767862	0.
0.021659644194756557	0.	0.8630132085855805	-0.2068705465966721	0.
0.021633895131086146	0.	0.8638607594936709	-0.20784947940545243	0.
0.021697097378277155	0.	0.8641166758392955	-0.20834668987510974	0.
0.02169241573033708	0.	0.8643863511282333	-0.20834668968366454	0.
0.021760299625468167	0.	0.8654733076499724	-0.2083449197783278	0.
0.021685393258426968	0.	0.8666125481563015	-0.20879194668927528	0.
0.02180243445692884	0.	0.8668712162905888	-0.20912121123547275	0.
0.021846910112359553	0.	0.8671381397908641	-0.2091212183709067	0.
0.021727528089887642	0.	0.8679884424876169	-0.20911846177495305	0.
0.021893726591760303	0.	0.868516785910842	-0.2088783972406474	0.
0.02181179775280899	0.	0.8693780957622455	-0.20860220922110684	0.
0.02188670411985019	0.	0.8696340121078701	-0.20864802052959797	0.
0.021982677902621726	0.	0.8698899284534947	-0.20864930864406592	0.
0.02188436329588015	0.	0.8707402311502477	-0.21116554971112278	0.
0.021900749063670413	0.	0.8710099064391854	-0.2112161044078189	0.
0.0219686329588015	0.	0.8712740781507979	-0.21022517954816686	0.
0.021938202247191015	0.	0.8723968079251513	-0.210896638971589	0.
0.021980337078651685	0.	0.8734837644468905	-0.2107576014533404	0.
0.021980337078651685	0.	0.8737589433131535	-0.21080616096808	0.
0.02206694756554307	0.	0.8740176114474408	-0.21090038996471533	0.
0.02206928838951311	0.	0.8748569069895432	-0.210656404558709	0.
0.02213249063670412	0.	0.8754072647220693	-0.2107554468039062	0.
0.022118445692883897	0.	0.8762410566868465	-0.21172832773181519	0.
0.02209503745318352	0.	0.8765272427077601	-0.21171913664002287	0.
0.02213249063670412	0.	0.8767914144193726	-0.21171914056139018	0.
0.022205056179775282	0.	0.8776197028068244	-0.21167068031729047	0.
0.022148876404494384	0.	0.8779058888277379	-0.21207411403620116	0.
0.022165262172284646	0.	0.8781645569620253	-0.21207322890292968	0.
0.02220037453183521	0.	0.8792652724270775	-0.21242727006206708	0.
0.02228230337078652	0.	0.8803632361034672	-0.21306647068223275	0.
0.022223782771535583	0.	0.8806521739130434	-0.2130948862493208	0.
0.02224485018726592	0.	0.8809218492019814	-0.21366718865624104	0.
0.022375936329588016	0.	0.8817253714914693	-0.21342226756507746	0.
0.022291666666666668	0.	0.8820170610897083	-0.21358402346700103	0.
0.02227996254681648	0.	0.8822977435332966	-0.21374875445028307	0.
0.022394662921348316	0.	0.8830957622454596	-0.21370696332025224	0.
0.022359550561797756	0.	0.8833847000550358	-0.21361000630413085	0.
0.022291666666666668	0.	0.8836653824986241	-0.21361000664138893	0.
0.022439138576779028	0.	0.8844634012107869	-0.2140448033630619	0.
0.022481273408239702	0.	0.8847495872317006	-0.21405780413504186	0.
0.02244616104868914	0.	0.8850385250412769	-0.21381865353712992	0.
0.022485955056179778	0.	0.8858613098514033	-0.21379759650687188	0.
0.022467228464419477	0.	0.8864391854705558	-0.21584868588701178	0.
0.022579588014981274	0.	0.8872234452394057	-0.21721218967465888	0.
0.022607677902621724	0.	0.8875068794716566	-0.21723124840052976	0.
0.02253043071161049	0.	0.8878068244358833	-0.2172267187559763	0.
0.022619382022471914	0.	0.8886075949367088	-0.21712507310096404	0.
0.02258661048689139	0.	0.8888882773802971	-0.2177155485001876	0.
0.02253043071161049	0.	0.8891799669785361	-0.21771554653367195	0.
0.022689606741573037	0.	0.8899807374793616	-0.2176993341872416	0.
0.022663857677902622	0.	0.8902614199229498	-0.2173110078503444	0.
0.022668539325842698	0.	0.8905503577325261	-0.217311018905501	0.
0.02270365168539326	0.	0.8913511282333516	-0.2169526332001496	0.
0.02269428838951311	0.	0.8916208035222895	-0.21707064691766223	0.
0.02272237827715356	0.	0.8919042377545404	-0.2170706447549226	0.
0.022778558052434457	0.	0.892727022564667	-0.2176837782453913	0.
0.022811329588014982	0.	0.8932938910291689	-0.21728765092267202	0.
0.02284176029962547	0.	0.8941194276279582	-0.21772679637263778	0.
0.02287921348314607	0.	0.8943863511282334	-0.2181942567645675	0.
0.022851123595505618	0.	0.8946642817831589	-0.2182600233499482	0.
0.022844101123595507	0.	0.8954815630159604	-0.21852641628673533	0.
0.022853464419475656	0.	0.8957457347275729	-0.21848731193397308	0.
0.02288623595505618	0.	0.8960319207484864	-0.21715085141869556	0.
0.022858146067415732	0.	0.8968712162905889	-0.21676783900144725	0.
0.02294007490636704	0.	0.8971298844248762	-0.21677902899818485	0.
0.022928370786516855	0.	0.8974023115024766	-0.2167790337819993	0.
0.022919007490636707	0.	0.8982471106219042	-0.21665940834120118	0.
0.02298689138576779	0.	0.8985085305448541	-0.2176606379308618	0.
0.02297050561797753	0.	0.8987864611997799	-0.21809140456793916	0.
0.022911985018726592	0.	0.8996285085305449	-0.21911273725682728	0.
0.023054775280898877	0.	0.9001375894331315	-0.21873633438319415	0.
0.022984550561797754	0.	0.9009961474958722	-0.21994587121963688	0.
0.023057116104868915	0.	0.9012630709961474	-0.2194049575575248	0.
0.023094569288389516	0.	0.9015410016510732	-0.21940507160077946	0.
0.023038389513108614	0.	0.9023995597138139	-0.22132515871272693	0.
0.023150749063670414	0.	0.9026554760594386	-0.2197871323816088	0.
0.023176498127340826	0.	0.9029168959823884	-0.21978713637831873	0.
0.023096910112359554	0.	0.9037589433131534	-0.22050596138809653	0.
0.02316479400749064	0.	0.9040231150247662	-0.2206865506545794	0.
0.02326544943820225	0.	0.9042872867363787	-0.22065818289374678	0.
0.023106273408239703	0.	0.9051513483764446	-0.2207643200050845	0.
0.02317181647940075	0.	0.9054100165107319	-0.22076063381170935	0.
0.02329822097378277	0.	0.9056659328563567	-0.22076061929890023	0.
0.0231624531835206	0.	0.9065162355531095	-0.2208110682917812	0.
0.023288857677902623	0.	0.9070500825536599	-0.2206768532827622	0.
0.023251404494382025	0.	0.9078921298844249	-0.2216455388381609	0.
0.023267790262172287	0.	0.9081563015960374	-0.2216455411166489	0.
0.023342696629213483	0.	0.9084039625756742	-0.22164554137665723	0.
0.023342696629213483	0.	0.9092405063291139	-0.22091396509851816	0.
0.0232935393258427	0.	0.9095321959273527	-0.22092608370215996	0.
0.023377808988764046	0.	0.9098018712162904	-0.2208630681100224	0.
0.023408239700374533	0.	0.9106494221243809	-0.22286308065672444	0.
0.02336610486891386	0.	0.9109301045679692	-0.22551262695338486	0.
0.023405898876404495	0.	0.9111860209135937	-0.22426500839928884	0.
0.023480805243445698	0.	0.9120033021463951	-0.2251352870251086	0.
0.02341058052434457	0.	0.9122949917446339	-0.2247065054005127	0.
0.023433988764044948	0.	0.9125646670335718	-0.22470650492209235	0.
0.023560393258426966	0.	0.9133874518436984	-0.22421463036885	0.
0.02348782771535581	0.	0.9139378095762245	-0.22553480085114708	0.
0.023623595505617982	0.	0.9147523390203632	-0.224450306062725	0.
0.023560393258426966	0.	0.9150495321959272	-0.2243941204132562	0.
0.023558052434456928	0.	0.9153302146395157	-0.22439412403814857	0.
0.023668071161048694	0.	0.916139240506329	-0.22532285376334832	0.
0.023600187265917606	0.	0.91642267473858	-0.22701647194165633	0.
0.02359550561797753	0.	0.9166923500275179	-0.22701648899127785	0.
0.02371722846441948	0.	0.9174848651623555	-0.22501486807956866	0.
0.023700842696629216	0.	0.917779306549257	-0.22503631795125167	0.
0.023644662921348317	0.	0.9180682443588332	-0.22505073739303072	0.
0.023761704119850187	0.	0.918882773802972	-0.22469361120438458	0.
0.023738295880149814	0.	0.9191717116125482	-0.22469825817787162	0.
0.02368679775280899	0.	0.919455145844799	-0.22461966430242397	0.
0.023838951310861424	0.	0.9202476609796367	-0.2243805396709203	0.
0.023775749063670415	0.	0.9208282883874518	-0.22592044721252358	0.
0.023895131086142322	0.	0.92163181067694	-0.22582112837380394	0.
0.023876404494382025	0.	0.9219124931205283	-0.22582112511513466	0.
0.023773408239700377	0.	0.9222014309301045	-0.22586003740320643	0.
0.0239559925093633	0.	0.9229994496422674	-0.2263634854396044	0.
0.023941947565543072	0.	0.9232911392405062	-0.22571875235773747	0.
0.0238436329588015	0.	0.923591084204733	-0.22572131858239916	0.
0.02400280898876405	0.	0.924380847550908	-0.2256179661615097	0.
0.023986423220973784	0.	0.924656026417171	-0.22553623529894123	0.
0.023993445692883895	0.	0.924939460649422	-0.2255037002622443	0.
0.02406367041198502	0.	0.9257347275729223	-0.22588028853738923	0.
0.024096441947565547	0.	0.9260099064391855	-0.22583705317251174	0.
0.02408941947565543	0.	0.926304347826087	-0.22597515385421996	0.
0.02407303370786517	0.	0.927138139790864	-0.2288464373612915	0.
0.024143258426966296	0.	0.9276912493120527	-0.2289215758495793	0.
0.024176029962546818	0.	0.9287809576224545	-0.22892705718714315	0.
0.024157303370786518	0.	0.9290698954320308	-0.22898914182966706	0.
0.024070692883895132	0.	0.9293643368189323	-0.22890975812530653	0.
0.024218164794007492	0.	0.9301541001651072	-0.2290753609570118	0.
0.02421114232209738	0.	0.930432030820033	-0.23085637905231937	0.
0.02413389513108614	0.	0.9307182168409466	-0.23085638244407594	0.
0.024267322097378276	0.	0.9315244909190973	-0.22922098720696962	0.
0.024300093632958805	0.	0.9318079251513482	-0.2297583364543043	0.
0.024255617977528093	0.	0.9321051183269125	-0.22995356357963764	0.
0.02432818352059925	0.	0.9329141441937258	-0.23080895813708502	0.
0.024321161048689137	0.	0.9331838194826637	-0.23164101902905238	0.
0.02433988764044944	0.	0.9334645019262521	-0.231601150045986	0.
0.02441011235955056	0.	0.934537699504678	-0.231099172690483	0.
0.024426498127340827	0.	0.9348266373142543	-0.23107803761893764	0.
0.02444288389513109	0.	0.9356659328563566	-0.23091548336190348	0.
0.024501404494382022	0.	0.9359356081452943	-0.23103379096872884	0.
0.02447097378277154	0.	0.9362162905888828	-0.23116802730320538	0.
0.024454588014981276	0.	0.9370473307649972	-0.23104691301507876	0.
0.024538857677902624	0.	0.9373142542652723	-0.23099519868398655	0.
0.024531835205992513	0.	0.9375976884975233	-0.23099519890557563	0.
0.024489700374531836	0.	0.9384314804623005	-0.23097671172725756	0.
0.024595037453183522	0.	0.9386846450192625	-0.23144770791403374	0.
0.024613764044943823	0.	0.9389543203082003	-0.23207619873640636	0.
0.024545880149812734	0.	0.9397963676389653	-0.23204689187277402	0.
0.02466526217228465	0.	0.9400577875619153	-0.23210645305432845	0.
0.024627808988764047	0.	0.9403384700055035	-0.2321064428728954	0.
0.024660580524344573	0.	0.9414419372592185	-0.23282145351377953	0.
0.024686329588014984	0.	0.9417116125481563	-0.23295575814152505	0.
0.024639513108614234	0.	0.9425536598789213	-0.23244242305399399	0.
0.024693352059925094	0.	0.9428123280132086	-0.23399226132530543	0.
0.02465823970037453	0.	0.9439323059988993	-0.2356576828610299	0.
0.024740168539325844	0.	0.9441964777105119	-0.23747693356554672	0.
0.02482677902621723	0.	0.9444634012107871	-0.23747693529585265	0.
0.024700374531835205	0.	0.9453219592735278	-0.23705379343830368	0.
0.02477294007490637	0.	0.9455833791964776	-0.23726581966881768	0.
0.02488295880149813	0.	0.9458447991194275	-0.23707652695899456	0.
0.024808052434456933	0.	0.9466951018161806	-0.2377178378792692	0.
0.024812734082397005	0.	0.9469565217391304	-0.2377178276831823	0.
0.024875936329588018	0.	0.9472151898734176	-0.23771783309862277	0.
0.024866573033707866	0.	0.948337919647771	-0.23754975508832152	0.
0.02494147940074906	0.	0.9485965877820584	-0.237549757338871	0.
0.024885299625468166	0.	0.9494496422674739	-0.23809237830666177	0.
0.024871254681647942	0.	0.9497220693450743	-0.2385223664046245	0.
0.02496488764044944	0.	0.9508172812328013	-0.2391180992674245	0.
0.02491807116104869	0.	0.9510924600990643	-0.23914259899312748	0.
0.02498829588014981	0.	0.9513511282333516	-0.23914550174291593	0.
0.025058520599250938	0.	0.9521766648321408	-0.2387991976169863	0.
0.025058520599250938	0.	0.9524600990643919	-0.23961274694935691	0.
0.0251123595505618	0.	0.9527270225646671	-0.2397340223024753	0.
0.02510299625468165	0.	0.9535608145294441	-0.24041646948287704	0.
0.0250936329588015	0.	0.9538497523390204	-0.24062449074128223	0.
0.02514044943820225	0.	0.9541194276279581	-0.24062447705789827	0.
0.025152153558052438	0.	0.9552256466703356	-0.2408118963655052	0.
0.02513342696629214	0.	0.9554953219592736	-0.24051832485401864	0.
0.025273876404494387	0.	0.9563015960374244	-0.2405936459074551	0.
0.025168539325842697	0.	0.9565987892129884	-0.24071583788832476	0.
0.025332397003745323	0.	0.9576857457347276	-0.24057950499695815	0.
0.025269194756554307	0.	0.9579746835443038	-0.24066005995099327	0.
0.02526685393258427	0.	0.9582526141992294	-0.24051769653906277	0.
0.02537219101123596	0.	0.9590533847000549	-0.2398433881322378	0.
0.02537219101123596	0.	0.9593423225096311	-0.23986974682144818	0.
0.02532537453183521	0.	0.9596257567418821	-0.23992270981467503	0.
0.02544241573033708	0.	0.9604127682993946	-0.2412736352139743	0.
0.02547050561797753	0.	0.9606962025316456	-0.2410861546226848	0.
0.025390917602996256	0.	0.9609878921298843	-0.24119588673978568	0.
0.025498595505617977	0.	0.9620886075949366	-0.2411544430962746	0.
0.025444756554307116	0.	0.9623885525591633	-0.241145656531331	0.
0.02557116104868914	0.	0.9631838194826636	-0.2411483193135092	0.
0.02557350187265918	0.	0.9634617501375894	-0.24307106000752635	0.
0.025650749063670417	0.	0.9645514584479912	-0.24219677563294337	0.
0.025603932584269667	0.	0.9648376444689046	-0.2423734285134835	0.
0.02556413857677903	0.	0.9651293340671436	-0.24237342459631067	0.
0.025667134831460676	0.	0.9659273527793064	-0.24323051980119414	0.
0.025676498127340824	0.	0.9662052834342322	-0.24409778384239225	0.
0.02564138576779026	0.	0.9664942212438083	-0.24408532363552118	0.
0.025739700374531833	0.	0.9673004953219592	-0.24402284361290377	0.
0.025716292134831464	0.	0.9675784259768849	-0.24306765928570082	0.
0.025760767790262176	0.	0.9678673637864611	-0.24316305079541672	0.
0.02580056179775281	0.	0.9689405613648872	-0.2443861966597405	0.
0.0257935393258427	0.	0.9692212438084754	-0.24438619373530393	0.
0.025828651685393257	0.	0.97005228398459	-0.24509519946291095	0.
0.02588249063670412	0.	0.9703329664281782	-0.24508760827087944	0.
0.02586610486891386	0.	0.9714529444138689	-0.2457029933252805	0.
0.025915262172284646	0.	0.9717143643368189	-0.2457007686267737	0.
0.025926966292134833	0.	0.971989543203082	-0.24570077120052428	0.
0.02590121722846442	0.	0.9728233351678591	-0.24642642757552097	0.
0.025987827715355807	0.	0.9730875068794717	-0.2461378770646616	0.
0.025955056179775282	0.	0.9733654375343974	-0.24594306433884353	0.
0.025936329588014985	0.	0.9742019812878372	-0.2457674804624059	0.
0.02606039325842697	0.	0.9744578976334617	-0.24613228175508223	0.
0.026097846441947566	0.	0.9747330764997247	-0.2460563173317487	0.
0.02611189138576779	0.	0.9758447991194277	-0.2465921671844769	0.
0.026142322097378278	0.	0.9761199779856907	-0.24679398993746568	0.
0.02606507490636704	0.	0.9769565217391304	-0.24662603539241246	0.
0.026149344569288392	0.	0.9772069345074297	-0.24671227920819067	0.
0.026163389513108613	0.	0.9783269124931204	-0.2482690773430694	0.
0.026235955056179778	0.	0.9785938359933957	-0.2483742505345266	0.
0.02625936329588015	0.	0.9788635112823334	-0.25001767169735	0.
0.026175093632958807	0.	0.9797220693450742	-0.24985867080400642	0.
0.026266385767790265	0.	0.9799807374793614	-0.24987483692359386	0.
0.026357677902621723	0.	0.9802394056136488	-0.25001132106855456	0.
0.02627340823970038	0.	0.9810897083104017	-0.250119766171862	0.
0.026301498127340825	0.	0.9813566318106769	-0.25013093464790476	0.
0.02639747191011236	0.	0.9816180517336267	-0.25009719403285596	0.
0.026313202247191015	0.	0.9827380297193175	-0.25009304486846856	0.
0.026416198501872663	0.	0.9829911942762795	-0.25031108595905427	0.
0.026383426966292138	0.	0.9838414969730325	-0.250584222463698	0.
0.02639513108614232	0.	0.9841221794166207	-0.25055081073782604	0.
0.026425561797752812	0.	0.9852173913043477	-0.2505955873487383	0.
0.02640449438202247	0.	0.985484314804623	-0.25047296678832426	0.
0.026465355805243448	0.	0.985737479361585	-0.250451706232439	0.
0.026577715355805245	0.	0.986571271326362	-0.2499553384705	0.
0.026507490636704125	0.	0.9868657127132635	-0.25083243816886297	0.
0.026540262172284643	0.	0.9871353880022015	-0.2507290621054184	0.
0.026626872659176033	0.	0.9879636763896532	-0.2512148735962775	0.
0.026582397003745317	0.	0.9882471106219042	-0.25182805789500773	0.
0.026608146067415732	0.	0.9885085305448542	-0.2518280637439353	0.
0.02660346441947566	0.	0.9896230049532195	-0.2518948617963028	0.
0.02661985018726592	0.	0.9898981838194827	-0.2518464322644257	0.
0.026736891385767795	0.	0.9907044578976335	-0.2518225991644241	0.
0.026683052434456928	0.	0.9909933957072097	-0.2518112767392864	0.
0.02679541198501873	0.	0.9920693450742982	-0.25191824819080894	0.
0.02675795880149813	0.	0.992369290038525	-0.25191526821466775	0.
0.026741573033707867	0.	0.9926554760594385	-0.2525579177343819	0.
0.02686797752808989	0.	0.9934562465602642	-0.2530127392185592	0.
0.02685861423220974	0.	0.993739680792515	-0.25303840305777536	0.
0.026807116104868915	0.	0.9940148596587782	-0.2529894205178372	0.
0.027001404494382025	0.	0.9948018712162905	-0.2525741224888521	0.
0.026975655430711613	0.	0.9950935608145295	-0.25257008396911956	0.
0.026849250936329592	0.	0.9953907539900935	-0.2539166108562797	0.
0.027008426966292135	0.	0.9964859658778205	-0.2540786428026049	0.
0.026893726591760304	0.	0.9967721518987342	-0.25416718670132443	0.
0.026917134831460673	0.	0.9970445789763345	-0.25457280293466583	0.
0.027113764044943825	0.	0.9978646119977985	-0.25449489475883486	0.
0.027029494382022474	0.	0.9984342322509631	-0.25447335199827376	0.
0.027139513108614233	0.	0.9992267473858008	-0.2548626046914045	0.
0.027113764044943825	0.	0.999515685195377	-0.2547726061850038	0.
0.02707162921348315	0.	0.9997936158503027	-0.25478813217869917	0.
0.02719803370786517	0.	1.000602641717116	-0.2544371897169623	0.
0.027155898876404495	0.	1.0008998348926803	-0.2544256183998714	0.
0.027270599250936334	0.	1.0019840396257567	-0.25584616415050093	0.
0.027312734082397008	0.	1.0022619702806823	-0.2558914653367052	0.
0.027223782771535584	0.	1.0025454045129334	-0.25589146540597063	0.
0.027375936329588017	0.	1.003337919647771	-0.2554706132727903	0.
0.027368913857677906	0.	1.0036268574573473	-0.25685853824605215	0.
0.02731039325842697	0.	1.0039240506329112	-0.25685854803340485	0.
0.02740168539325843	0.	1.0047303247110622	-0.25678780748338	0.
0.02735720973782772	0.	1.0052999449642268	-0.25645493221591475	0.
0.027483614232209738	0.	1.0061117226197027	-0.2565003431540568	0.
0.02746488764044944	0.	1.0063951568519538	-0.2564217558756145	0.
0.027415730337078652	0.	1.0066868464501926	-0.25642175160728214	0.
0.027542134831460677	0.	1.0074793615850304	-0.25670976207542706	0.
0.02753511235955056	0.	1.0077517886626306	-0.2566961439825824	0.
0.027591292134831465	0.	1.0088607594936707	-0.2567044804407482	0.
0.02762874531835206	0.	1.0091386901485966	-0.25671181259714343	0.
0.02762874531835206	0.	1.0094303797468354	-0.256784188383999	0.
0.027670880149812734	0.	1.0102394056136488	-0.2572871194064261	0.
0.027656835205992512	0.	1.010506329113924	-0.2575242177787374	0.
0.027635767790262177	0.	1.01078425976885	-0.25823168956557013	0.
0.02772003745318352	0.	1.0116070445789762	-0.25806357966561166	0.
0.027743445692883898	0.	1.012151898734177	-0.25834953985981585	0.
0.027736423220973788	0.	1.0129911942762795	-0.2580909195917524	0.
0.027792602996254683	0.	1.0132581177765547	-0.2579867508547437	0.
0.027823033707865173	0.	1.013538800220143	-0.25798674335335886	0.
0.027759831460674157	0.	1.0143835993395707	-0.2581069969973555	0.
0.027865168539325844	0.	1.014642267473858	-0.25827450847134	0.
0.027801966292134835	0.	1.015745734727573	-0.25835854866967795	0.
0.027921348314606746	0.	1.0159988992845348	-0.2585948711008484	0.
0.027933052434456932	0.	1.016274078150798	-0.2584486706036922	0.
0.027874531835205996	0.	1.0171326362135389	-0.2591687978205106	0.
0.02794475655430712	0.	1.017399559713814	-0.25913944982200027	0.
0.027947097378277153	0.	1.017674738580077	-0.2591394472247856	0.
0.027923689138576784	0.	1.0185222894881674	-0.2592109217209203	0.
0.028073501872659178	0.	1.0190396257567418	-0.2592679392290458	0.
0.02794475655430712	0.	1.0198899284534948	-0.26004913162922727	0.
0.028031367041198504	0.	1.0201485965877821	-0.26010882010256176	0.
0.028094569288389513	0.	1.020410016510732	-0.26011345213153647	0.
0.02802668539325843	0.	1.0212548156301595	-0.26052234546670483	0.
0.02810861423220974	0.	1.0215162355531093	-0.26052230430534	0.
0.028125	0.	1.0226499724821134	-0.26068549756013115	0.
0.028146067415730336	0.	1.0229196477710512	-0.26090317601536567	0.
0.028242041198501874	0.	1.0231810676940012	-0.26158712065211503	0.
0.02820224719101124	0.	1.0240176114474409	-0.26186190664060865	0.
0.028213951310861424	0.	1.0242872867363786	-0.2608445539740082	0.
0.028277153558052437	0.	1.0245404512933407	-0.26121177117760136	0.
0.02825842696629214	0.	1.0253907539900935	-0.26169245397664664	0.
0.028312265917603	0.	1.0259301045679692	-0.2625114709395061	0.
0.028349719101123598	0.	1.0267666483214088	-0.26243510271826864	0.
0.028338014981273408	0.	1.0270445789763345	-0.2621556456256377	0.
0.02837312734082397	0.	1.0273032471106218	-0.26215564602898556	0.
0.028408239700374534	0.	1.0281370390753988	-0.2621942428918733	0.
0.02834035580524345	0.	1.0284204733076499	-0.2625704448930877	0.
0.028497191011235958	0.	1.0294936708860758	-0.26297444334407305	0.
0.02841994382022472	0.	1.029782608695652	-0.26299174157275096	0.
0.028480805243445692	0.	1.0300522839845898	-0.26341035973408705	0.
0.028567415730337078	0.	1.0308860759493672	-0.2634972998572856	0.
0.028508895131086145	0.	1.0311832691249312	-0.2634973041604838	0.
0.028515917602996255	0.	1.0314584479911941	-0.2634972980789617	0.
0.02867041198501873	0.	1.0322564667033571	-0.2604227736021768	0.
0.02855102996254682	0.	1.0328178315905339	-0.26023303434601747	0.
0.028747659176029963	0.	1.0336241056686846	-0.2618388327920642	0.
0.02869850187265918	0.	1.0339157952669233	-0.26199798444561745	0.
0.02864232209737828	0.	1.034196477710512	-0.2616758084005672	0.
0.028787453183520603	0.	1.035	-0.26198509955398697	0.
0.028764044943820226	0.	1.0352889378095762	-0.2619574639830276	0.
0.028831928838951314	0.	1.036378646119978	-0.2616917699651164	0.
0.0288061797752809	0.	1.036667583929554	-0.2622307349132248	0.
0.028726591760299628	0.	1.0369537699504676	-0.2620144232504908	0.
0.028885767790262175	0.	1.0377325261419923	-0.2611760517782428	0.
0.02889747191011236	0.	1.0380159603742432	-0.2606085578057114	0.
0.0288623595505618	0.	1.0383076499724821	-0.2606923753579181	0.
0.0289559925093633	0.	1.0391249312052835	-0.2616807071804609	0.
0.02887874531835206	0.	1.039708310401761	-0.26118171541712226	0.
0.029023876404494383	0.	1.040506329113924	-0.2620540840432671	0.
0.02903323970037453	0.	1.040776004402862	-0.26278826666600036	0.
0.0290121722846442	0.	1.0410621904237753	-0.2624505091272253	0.
0.029122191011235955	0.	1.0418767198679142	-0.26358361068933894	0.
0.029115168539325845	0.	1.0421546505228396	-0.2641728291129847	0.
0.029187734082397002	0.	1.0432471106219041	-0.26350983324135363	0.
0.029192415730337082	0.	1.0435195376995048	-0.2634915041625263	0.
0.029185393258426968	0.	1.0438084755090808	-0.26411263336144847	0.
0.029215823970037455	0.	1.0446395156851953	-0.26433179069525314	0.
0.02925093632958802	0.	1.0449146945514585	-0.26433132161670714	0.
0.029267322097378277	0.	1.0451981287837093	-0.26433011562334496	0.
0.029232209737827714	0.	1.045998899284535	-0.26546691432879366	0.
0.029344569288389518	0.	1.0465299944964226	-0.26541170422938876	0.
0.02935861423220974	0.	1.0473940561364887	-0.2647569751713554	0.
0.029386704119850192	0.	1.0476664832140892	-0.2654188755532963	0.
0.029367977528089888	0.	1.0479471656576775	-0.2653932721176641	0.
0.029363295880149815	0.	1.0487727022564666	-0.26653851495355935	0.
0.02946629213483146	0.	1.049031370390754	-0.2675682349354409	0.
0.02945224719101124	0.	1.0501541001651071	-0.26720049584434397	0.
0.02955290262172285	0.	1.0504155200880572	-0.26796866399642505	0.
0.02955290262172285	0.	1.0506906989543203	-0.2679906378776346	0.
0.0294499063670412	0.	1.0515217391304348	-0.2684327215914529	0.
0.029573970037453188	0.	1.0517804072647219	-0.2684479909400163	0.
0.029658239700374532	0.	1.0520500825536598	-0.26782005937511816	0.
0.029461610486891388	0.	1.0529196477710512	-0.26829563706634413	0.
0.029695692883895133	0.	1.053442487616951	-0.2682618866538947	0.
0.029616104868913862	0.	1.054284534947716	-0.2688674729582104	0.
0.029705056179775282	0.	1.0545349477160155	-0.26887458946776843	0.
0.02972612359550562	0.	1.05479086406164	-0.2693665331206854	0.
0.02966058052434457	0.	1.0556576774903688	-0.2696134752880588	0.
0.029700374531835206	0.	1.0559301045679692	-0.27018447981215415	0.
0.029798689138576778	0.	1.0570390753990093	-0.26945276340243346	0.
0.029815074906367044	0.	1.0573059988992846	-0.2697851790375977	0.
0.02988998127340824	0.	1.0575674188222344	-0.26977153405692067	0.
0.02977996254681648	0.	1.0584204733076499	-0.26898725893665887	0.
0.029777621722846443	0.	1.058695652173913	-0.2689469086030833	0.
0.02992743445692884	0.	1.0589515685195376	-0.2689411670866051	0.
0.029875936329588015	0.	1.05979086406164	-0.26894052295065735	0.
0.03001170411985019	0.	1.060319207484865	-0.2693922008050637	0.
0.029932116104868914	0.	1.0611695101816179	-0.26991344684654345	0.
0.029946161048689142	0.	1.0614556962025317	-0.2700704644372182	0.
0.030021067415730338	0.	1.0617171161254815	-0.2706932614641144	0.
[truncated: 24,816 more rows]
