# Supplementary material for: Programming mechanics in knitted materials, stitch by stitch
Source: Nat Commun. 2024 Mar 23;15:2622. doi: 10.1038/s41467-024-46498-z (PMC10960873; doi:10.1038/s41467-024-46498-z)
Supplement: Supplementary file 3 — Source Data [file 41467_2024_46498_MOESM3_ESM.zip › SourceData/Source Data for Supplementary Information/TableS13data/alpacamohair/alpacamohair_stockinettev1.txt]

-0.000028559771521827825	0.	0.	0.	0.
0.00003671970624235006	0.	2.052545155993432e-6	0.000518152358168677	0.
0.0005589555283557732	0.	0.00024835796387520523	-0.0033570927638731526	0.
0.00007343941248470012	0.	0.0004782430213464696	-0.004075580084278501	0.
0.00011015911872705019	0.	0.0007183908045977011	-0.0040330486661029645	0.
0.00065687474500204	0.	0.0013362068965517243	-0.0044622626341622295	0.
0.0008812729498164015	0.	0.0015168308702791459	-0.004876413476691355	0.
0.0008894328845369236	0.	0.001707717569786535	-0.004899413032873128	0.
0.0005344757241942064	0.	0.0023275862068965515	-0.0034747386004100574	0.
0.0007507139942880456	0.	0.0025164203612479475	-0.0034042814269947446	0.
0.0008608731130150959	0.	0.002701149425287356	-0.0034557087109098735	0.
0.0009955120359037128	0.	0.0033271756978653527	-0.006132158069682009	0.
0.0011587107303141575	0.	0.0035303776683087026	-0.006131407402939366	0.
0.0012239902080783353	0.	0.0037274220032840724	-0.0038671927320036398	0.
0.0009914320685434515	0.	0.0043698686371100165	-0.004913314150222263	0.
0.0010118319053447572	0.	0.0045710180623973725	-0.004702445917562502	0.
0.001179110567115463	0.	0.004759852216748768	-0.007710595759238938	0.
0.0013423092615259078	0.	0.005379720853858785	-0.00922724133538673	0.
0.0012729498164014688	0.	0.005591133004926108	-0.00919755469807172	0.
0.001485108119135047	0.	0.005788177339901477	-0.009436479445835682	0.
0.0013300693594451242	0.	0.0064121510673234815	-0.0062009833811167685	0.
0.0014157486740106078	0.	0.0068123973727421995	-0.009973092212814848	0.
0.001591187270501836	0.	0.007428160919540229	-0.0067811980836849604	0.
0.001554467564259486	0.	0.00764367816091954	-0.0036244032178746285	0.
0.0016156670746634027	0.	0.008460591133004926	-0.006119939639057832	0.
0.0015136678906568746	0.	0.008674055829228242	-0.007183052093705198	0.
0.0015463076295389637	0.	0.008871100164203612	-0.007003415722201673	0.
0.0018931048551611585	0.	0.009458128078817733	-0.0035376779266628106	0.
0.0017339861281109752	0.	0.00967775041050903	-0.0061164678846302376	0.
0.0016891064871481028	0.	0.009891215106732347	-0.003928505974694846	0.
0.001901264789881681	0.	0.010511083743842364	-0.008506748588366347	0.
0.001697266421868625	0.	0.010730706075533662	-0.008506744752224365	0.
0.001705426356589147	0.	0.010938013136288999	-0.0066443795016631405	0.
0.0020644634842921254	0.	0.011522988505747126	-0.007012240581825763	0.
0.0020236638106895144	0.	0.011738505747126435	-0.00699870080364848	0.
0.0019216646266829865	0.	0.01195607553366174	-0.005364627826956525	0.
0.002121583027335781	0.	0.012534893267651889	-0.008850511250072928	0.
0.0021583027335781314	0.	0.012740147783251232	-0.008850504122037584	0.
0.00204406364749082	0.	0.01295566502463054	-0.005830625037010013	0.
0.0021746226030191756	0.	0.014006568144499179	-0.003991530650257478	0.
0.002358221134230926	0.	0.014616174055829228	-0.007553341647656373	0.
0.002288861689106487	0.	0.014827586206896552	-0.0024333054051514985	0.
0.0020644634842921254	0.	0.015045155993431855	-0.00191315899458544	0.
0.0024561403508771926	0.	0.01562807881773399	-0.0021298524993279087	0.
0.002427580579355365	0.	0.01583743842364532	-0.002135469654862739	0.
0.002317421460628315	0.	0.016057060755336618	-0.002903407940768258	0.
0.002558139534883721	0.	0.01666461412151067	-0.0038687144876392156	0.
0.002399020807833537	0.	0.016873973727422005	-0.0036250478980258106	0.
0.002386780905752754	0.	0.01708743842364532	-0.0036081711172701128	0.
0.0026030191758465927	0.	0.0176867816091954	-0.004023921876648873	0.
0.002680538555691554	0.	0.017892036124794744	-0.004098614901276201	0.
0.0026152590779273768	0.	0.018105500821018063	-0.003737262628285182	0.
0.00266421868625051	0.	0.01912766830870279	-0.0023234186269438795	0.
0.002835577315381477	0.	0.01973111658456486	-0.0017827566384064032	0.
0.0029008567931456545	0.	0.019936371100164205	-0.0025531079274474307	0.
0.00273765809873521	0.	0.020153940886699508	-0.0025757169177995864	0.
0.0027906976744186047	0.	0.02077175697865353	-0.0030142144756619693	0.
0.002807017543859649	0.	0.020970853858784895	-0.002906979340408927	0.
0.00273765809873521	0.	0.02117816091954023	-0.00210460772879983	0.
0.002855977152182783	0.	0.02178366174055829	-0.0008172428838885222	0.
0.003055895552835577	0.	0.021976600985221674	-0.0011580467987754948	0.
0.003047735618115055	0.	0.022179802955665025	-0.001156923470545137	0.
0.003096695226438188	0.	0.02322660098522167	-0.001720708520721027	0.
0.0029334965320277438	0.	0.02385262725779967	0.001180857731644587	0.
0.0031374949000407995	0.	0.024041461412151067	0.0006949964373187532	0.
0.003133414932680538	0.	0.02424055829228243	0.0007015608494954306	0.
0.0029334965320277438	0.	0.0248747947454844	0.0009062035847269554	0.
0.0031742146062831494	0.	0.025069786535303777	0.0013119143909947754	0.
0.0032435740514075886	0.	0.02526888341543514	0.0013328061876065418	0.
0.0032109343125254998	0.	0.025474137931034483	0.0013327841775405663	0.
0.0031905344757241945	0.	0.026096059113300492	0.0013951749771056326	0.
0.0032762137902896775	0.	0.026299261083743843	0.0010313878042973457	0.
0.0033455732354141167	0.	0.026516830870279146	0.0010313879092659648	0.
0.003235414116687066	0.	0.027151067323481114	0.0013772553036754838	0.
0.00339453284373725	0.	0.027341954022988505	0.0013343687920856797	0.
0.0032925336597307217	0.	0.027543103448275864	0.001861031641092158	0.
0.003476132190942472	0.	0.028347701149425288	0.001643393212571035	0.
0.003472052223582211	0.	0.028550903119868635	0.001643376607844247	0.
0.0033578131374949	0.	0.029191297208538584	0.0013625452283570316	0.
0.0035944512443900445	0.	0.02938423645320197	0.0008052082004624235	0.
0.003525091799265606	0.	0.029585385878489325	0.001072395546439783	0.
0.003496532027743778	0.	0.03021551724137931	0.0004649122829798867	0.
0.003602611179110567	0.	0.03041256157635468	0.00004126050404900317	0.
0.0035903712770297834	0.	0.030615763546798028	-0.00006939410932140724	0.
0.0034190126478988165	0.	0.031254105090311984	-0.0003555144738419253	0.
0.0035903712770297834	0.	0.03144293924466338	-5.886112406226341e-6	0.
0.003778049775601795	0.	0.03163382594417077	-0.00020344154955065323	0.
0.003512851897184822	0.	0.03227011494252874	0.000716788069020784	0.
0.003635250917992656	0.	0.032467159277504105	0.0009202488375964894	0.
0.003843329253365973	0.	0.03266420361247947	0.000920257687682168	0.
0.0038555691554467563	0.	0.03369458128078817	-0.0019232869052426317	0.
0.003773969808241534	0.	0.034316502463054184	-0.0017136397897804883	0.
0.003749490004079967	0.	0.034519704433497535	-0.0004529242330375807	0.
0.003871889024887801	0.	0.03471264367816092	-0.0004529516545983511	0.
0.003880048959608323	0.	0.0353427750410509	-0.0005566221001176111	0.
0.0038270093839249284	0.	0.03555213464696223	-0.0004943691252805289	0.
0.003969808241534067	0.	0.03574712643678161	-0.0004943635222898429	0.
0.00390860873113015	0.	0.0363752052545156	0.00007280618793405197	0.
0.003880048959608323	0.	0.03658661740558292	0.0000706523012217888	0.
0.004075887392900857	0.	0.0367816091954023	0.0000706495247650381	0.
0.003990208078335373	0.	0.03740353037766831	-0.000541943179211224	0.
0.00390860873113015	0.	0.037610837438423646	-0.0004656535036646107	0.
0.004055487556099551	0.	0.03780172413793103	-0.00043189805211995706	0.
0.0041126070991432066	0.	0.03883825944170772	0.000012757049486291462	0.
0.004275805793553651	0.	0.03945197044334975	-0.0013734697293095563	0.
0.004177886576907385	0.	0.039667487684729066	-0.0020275874345342666	0.
0.004145246838025296	0.	0.03987068965517241	-0.002030670127584568	0.
0.00441452468380253	0.	0.040470032840722495	-0.0021128948276608584	0.
0.004300285597715218	0.	0.040888752052545156	-0.0009801770536888171	0.
0.004545083639330885	0.	0.04148809523809524	-0.0013032216373929128	0.
0.004373725010199918	0.	0.04170566502463054	-0.001221623556016651	0.
0.004247246022031824	0.	0.041917077175697856	-0.0012545765863467534	0.
0.00459812321501428	0.	0.04251642036124795	-0.00708274750243247	0.
0.00452468380252958	0.	0.04273399014778324	-0.006856390746062181	0.
0.004439004487964096	0.	0.042949507389162554	-0.006738152829716441	0.
0.004618523051815585	0.	0.04355090311986863	-0.006826063417636338	0.
0.0046593227254181965	0.	0.04376231527093596	-0.007056166150476983	0.
0.004557323541411668	0.	0.043975779967159276	-0.005663107184683489	0.
0.004749082007343941	0.	0.044564860426929385	-0.007277058620257643	0.
0.004712362301101591	0.	0.0447803776683087	-0.0076108361110749185	0.
0.004622603019175846	0.	0.045	-0.00813274664481045	0.
0.004826601387188902	0.	0.045597290640394084	-0.008140518834058526	0.
0.00467156262749898	0.	0.04602422003284073	-0.007070157750643756	0.
0.004908200734394125	0.	0.04683087027914614	-0.007301407473859092	0.
0.004908200734394125	0.	0.04704638752052545	-0.007346259652145891	0.
0.005067319461444309	0.	0.04764367816091954	-0.006874105083989577	0.
0.005136678906568748	0.	0.047846880131362894	-0.006178670181009907	0.
0.005042839657282742	0.	0.048060344827586206	-0.006535409892978198	0.
0.005140758873929009	0.	0.04867200328407225	-0.00619517116484657	0.
0.005108119135046919	0.	0.048879310344827585	-0.005723675007926218	0.
0.005059159526723786	0.	0.04909688013136289	-0.00635785562432382	0.
0.005210118319053447	0.	0.04971469622331691	-0.004766399506648705	0.
0.005234598123215014	0.	0.049913793103448276	-0.006736870157567445	0.
0.005234598123215014	0.	0.05012315270935961	-0.006798164090158095	0.
0.005250917992656059	0.	0.050728653530377664	-0.00753372800543384	0.
0.005303957568339453	0.	0.05114121510673235	-0.007360522074865538	0.
0.005414116687066504	0.	0.05196018062397372	-0.007232397026532078	0.
0.005454916360669115	0.	0.05216748768472906	-0.009932882146796936	0.
0.005324357405140759	0.	0.05279351395730705	-0.01018057232905857	0.
0.005463076295389636	0.	0.05299055829228243	-0.010102991982399362	0.
0.005487556099551203	0.	0.05319786535303777	-0.010172705911661594	0.
0.005369237046103631	0.	0.05381362889983579	-0.010082358528951093	0.
0.0056833945328437375	0.	0.0540004105090312	-0.010170708454742846	0.
0.005711954304365566	0.	0.05419950738916256	-0.010265716649479905	0.
0.00543859649122807	0.	0.054841954022988505	-0.00999670525429601	0.
0.005667074663402692	0.	0.055041050903119865	-0.009971196101896649	0.
0.005626274989800081	0.	0.05525246305418719	-0.010006368772973893	0.
0.0055936352509179926	0.	0.05588259441707717	-0.011043235746003278	0.
0.005793553651570787	0.	0.05627052545155993	-0.01164781052966217	0.
0.005756833945328437	0.	0.057097701149425285	-0.012167239358103077	0.
0.005895552835577315	0.	0.05729679802955665	-0.00963819817872789	0.
0.005711954304365566	0.	0.05793513957307061	-0.00612792396795686	0.
0.005879232966136271	0.	0.058128078817733984	-0.0055900126974686515	0.
0.00605875152998776	0.	0.058321018062397374	-0.0062489603270163875	0.
0.005850673194614443	0.	0.05895525451559934	-0.005027103976835363	0.
0.005924112607099143	0.	0.059154351395730706	-0.005366925482736181	0.
0.006062831497348022	0.	0.05934934318555008	-0.004792181532012853	0.
0.005936352509179926	0.	0.05998357963875205	-0.005959478122142158	0.
0.005924112607099143	0.	0.06018062397372742	-0.005974575946243831	0.
0.006124031007751938	0.	0.06037151067323481	-0.006354479426246214	0.
0.00616891064871481	0.	0.06099548440065681	-0.006351093788580485	0.
0.006205630354957161	0.	0.061408045977011494	-0.005463703261331722	0.
0.006107711138310893	0.	0.06224548440065681	-0.008782532377394127	0.
0.006364749082007344	0.	0.06305623973727421	-0.007639592258122935	0.
0.006266829865361076	0.	0.06326970443349754	-0.008583950071125796	0.
0.006364749082007344	0.	0.0634667487684729	-0.01047941601996058	0.
0.006434108527131783	0.	0.06408456486042692	-0.010027842963865236	0.
0.006295389636882904	0.	0.06429597701149424	-0.008970718892654002	0.
0.006405548755609955	0.	0.06449302134646963	-0.009271102071548727	0.
0.006617707058343534	0.	0.06510057471264367	-0.008774159943866525	0.
0.006523867809057527	0.	0.06532224958949097	-0.01092859875523196	0.
0.006519787841697266	0.	0.0655295566502463	-0.010928612986216888	0.
0.0066993064055487555	0.	0.06613505747126437	-0.009968261834708243	0.
0.006462668298653611	0.	0.06654761904761905	-0.009586022800599801	0.
0.006731946144430845	0.	0.06735837438423645	-0.010708824070156886	0.
0.0068829049367605056	0.	0.06818144499178982	-0.010733620111973624	0.
0.00682578539371685	0.	0.06839696223316913	-0.010633092634053001	0.
0.006727866177070583	0.	0.06860632183908046	-0.006057669019251773	0.
0.007005303957568339	0.	0.06919745484400656	-0.009000216390950612	0.
0.007005303957568339	0.	0.06941297208538588	-0.008964641482883284	0.
0.006907384740922073	0.	0.06963259441707717	-0.008816385175279131	0.
0.0070746634026927786	0.	0.07023193760262725	-0.004829476699223098	0.
0.007090983272133823	0.	0.07044334975369458	-0.0075060615280334786	0.
0.006993064055487556	0.	0.07065681444991789	-0.0036126531896095463	0.
0.00722562219502244	0.	0.07125	-0.008470685224793661	0.
0.007135862913096695	0.	0.0716892446633826	-0.007903935679960805	0.
0.0073031415748674	0.	0.07249589490968801	-0.004399089187162039	0.
0.007450020399836802	0.	0.07329022988505747	-0.005214050802684998	0.
0.007356181150550795	0.	0.0734995894909688	-0.005265892690650025	0.
0.007307221542227662	0.	0.07371715927750411	-0.004806925615936314	0.
0.007592819257445939	0.	0.07433908045977011	-0.004906105118633124	0.
0.007564259485924113	0.	0.07454433497536946	-0.005524357839719564	0.
0.007498980008159934	0.	0.07475574712643678	-0.00899532455059882	0.
0.007670338637290901	0.	0.07535919540229885	-0.005983950318331558	0.
0.00770297837617299	0.	0.0755623973727422	-0.006905449270019022	0.
0.007670338637290901	0.	0.07577996715927751	-0.00721368751357285	0.
0.007723378212974296	0.	0.07680008210180624	-0.008172253383678333	0.
0.007858017135862913	0.	0.07760878489326764	-0.008708432834381547	0.
0.0077111383108935125	0.	0.07804802955665024	-0.009088849460542949	0.
0.00791921664626683	0.	0.07864942528735631	-0.009459143692041221	0.
0.007935536515707874	0.	0.07885057471264367	-0.009088564992660761	0.
0.007894736842105263	0.	0.079059934318555	-0.0086350498399388	0.
0.008135454916360668	0.	0.07965927750410508	-0.006923647254731268	0.
0.00809873521011832	0.	0.07986658456486041	-0.006919360182373815	0.
0.007951856385148918	0.	0.08008210180623974	-0.008652575118897247	0.
0.008241534067727459	0.	0.0806855500821018	-0.006911216859770984	0.
0.008241534067727459	0.	0.08088875205254516	-0.0070914825060835315	0.
0.008196654426764585	0.	0.08110016420361248	-0.00709148585194599	0.
0.00821297429620563	0.	0.08172824302134646	-0.010639738029375094	0.
0.008241534067727459	0.	0.08214490968801315	-0.0038085963429333016	0.
0.008400652794777641	0.	0.08295361247947455	-0.008823635990244784	0.
0.008392492860057119	0.	0.08315886699507388	-0.008824335251570406	0.
0.008331293349653202	0.	0.08378489326765189	-0.0066112232482991185	0.
0.00854345165238678	0.	0.08398193760262725	-0.007967474058406717	0.
0.00850673194614443	0.	0.08419129720853859	-0.007967476965700458	0.
0.008449612403100775	0.	0.08482348111658457	-0.004453605036134864	0.
0.008620971032231741	0.	0.08501231527093596	-0.009816639110479307	0.
0.008600571195430435	0.	0.08521141215106733	-0.009061618419013488	0.
0.00846593227254182	0.	0.08583538587848932	-0.01222679504318186	0.
0.00868625050999592	0.	0.08602832512315271	-0.012814677391589932	0.
0.008722970216238269	0.	0.08622947454844007	-0.010759311786777529	0.
0.008600571195430435	0.	0.08686781609195401	-0.010689294749840815	0.
0.008767849857201143	0.	0.08726395730706075	-0.01228882241420127	0.
0.008816809465524275	0.	0.08809934318555009	-0.01180436862076293	0.
0.008959608323133415	0.	0.08829638752052545	-0.012205906125270446	0.
0.00883312933496532	0.	0.08892857142857143	-0.011286865902586795	0.
0.008988168094655241	0.	0.0891215106732348	-0.01272301009167622	0.
0.009167686658506731	0.	0.08931034482758621	-0.012722068048656889	0.
0.008898408812729497	0.	0.08994663382594417	-0.012652038824000355	0.
0.009008567931456548	0.	0.0901518883415435	-0.01085100606956704	0.
0.009192166462668298	0.	0.09034893267651888	-0.010824045636085529	0.
0.009057527539779682	0.	0.09098316912972085	-0.012681823437554812	0.
0.009033047735618116	0.	0.0911843185550082	-0.012276332478105688	0.
0.009241126070991432	0.	0.0913711001642036	-0.012265637511731617	0.
0.00915952672378621	0.	0.09199507389162562	-0.012452687527811751	0.
0.009298245614035087	0.	0.09239326765188835	-0.01137026662320646	0.
0.009241126070991432	0.	0.09322660098522166	-0.012010538481833933	0.
0.009383924928600572	0.	0.09342569786535304	-0.010339477612742006	0.
0.009441044471644226	0.	0.09404967159277502	-0.012398279257408124	0.
0.009392084863321092	0.	0.09426724137931033	-0.012398281775092227	0.
0.009510403916768665	0.	0.09446633825944172	-0.011271125492492968	0.
0.009481844145246837	0.	0.09508004926108374	-0.011515219462222911	0.
0.009518563851489189	0.	0.09529146141215106	-0.011544123091262862	0.
0.009604243166054672	0.	0.09548440065681445	-0.010804067272860764	0.
0.009694002447980417	0.	0.09609605911330049	-0.010077165828761272	0.
0.009612403100775194	0.	0.09631568144499178	-0.010049648052863392	0.
0.009575683394532844	0.	0.09652093596059112	-0.010049671781825012	0.
0.00982456140350877	0.	0.09712438423645321	-0.010483638722339242	0.
0.009730722154222765	0.	0.09754310344827585	-0.010771113365842971	0.
0.009759281925744594	0.	0.09836412151067322	-0.010890879423797246	0.
0.009787841697266422	0.	0.09857348111658457	-0.010870287797045864	0.
0.010012239902080783	0.	0.0991584564860427	-0.011166643014132078	0.
0.01000407996736026	0.	0.099373973727422	-0.011166623083053806	0.
0.009942880456956344	0.	0.09958743842364531	-0.011991747233225686	0.
0.010212158302733578	0.	0.10019088669950739	-0.011969047232647266	0.
0.010187678498572012	0.	0.10041050903119869	-0.011949658538397736	0.
0.010097919216646267	0.	0.10063013136288998	-0.01178730139648243	0.
0.010240718074255405	0.	0.1012233169129721	-0.01206269494874049	0.
0.010232558139534885	0.	0.10143267651888341	-0.011900442633474681	0.
0.010101999184006527	0.	0.10164819376026273	-0.0119008477798411	0.
0.01047735618115055	0.	0.10224137931034483	-0.012186137348892375	0.
0.010326397388820888	0.	0.10267446633825944	-0.012280895114778586	0.
0.010563035495716034	0.	0.10347701149425288	-0.012403881555393792	0.
0.010391676866585067	0.	0.10369458128078816	-0.012403863255077288	0.
0.01072623419012648	0.	0.10430213464696222	-0.012933929757235542	0.
0.010620155038759689	0.	0.10451149425287357	-0.01223380148308762	0.
0.010530395756833944	0.	0.10472701149425286	-0.012239999328321604	0.
0.01077111383108935	0.	0.10531814449917898	-0.010571331048123316	0.
0.01076703386372909	0.	0.10551724137931033	-0.013953635325362314	0.
0.010787433700530397	0.	0.10572865353037765	-0.011807031330493845	0.
0.010852713178294573	0.	0.10634852216748769	-0.012814595365719397	0.
0.010856793145654835	0.	0.10655582922824301	-0.010830792257195968	0.
0.01087719298245614	0.	0.10677339901477832	-0.010398760769609681	0.
0.010942472460220318	0.	0.10738711001642037	-0.011000566072345435	0.
0.01106079151366789	0.	0.10778940886699508	-0.00786358160726783	0.
0.011175030599755201	0.	0.10860837438423646	-0.011568208048292486	0.
0.011097511219910242	0.	0.10881978653530378	-0.007887579743472923	0.
0.011044471644226846	0.	0.10943965517241379	-0.00968445700253849	0.
0.011264789881680946	0.	0.10962848932676518	-0.009460546977869199	0.
0.011236230110159118	0.	0.10983374384236452	-0.009538679563163488	0.
0.011187270501835985	0.	0.1104700328407225	-0.01095987578170301	0.
0.011289269685842512	0.	0.11066707717569786	-0.012496442790347237	0.
0.011264789881680946	0.	0.1108743842364532	-0.01194763051436249	0.
0.01119951040391677	0.	0.11149220032840722	-0.011677606436918567	0.
0.011346389228886169	0.	0.11168103448275861	-0.011909104833933443	0.
0.011509587923296614	0.	0.111873973727422	-0.011909074191545155	0.
0.011268869849041208	0.	0.11251847290640395	-0.014297671341798643	0.
0.011636066911464708	0.	0.11292077175697865	-0.014595275247781545	0.
0.011570787433700531	0.	0.11375205254515598	-0.01737650973571686	0.
0.011754385964912281	0.	0.11394499178981937	-0.01737650936837857	0.
0.011452468380252958	0.	0.11458128078817734	-0.016364881048137783	0.
0.011619747042023664	0.	0.1147783251231527	-0.015569075420891443	0.
0.01185638514891881	0.	0.11497536945812808	-0.017559688931444453	0.
0.011660546715626274	0.	0.11560960591133006	-0.018191710948304594	0.
0.011721746226030191	0.	0.11580665024630542	-0.018201197296203696	0.
0.011929824561403507	0.	0.1159975369458128	-0.017426720911913825	0.
0.011835985312117504	0.	0.11663177339901477	-0.018033988469998298	0.
0.011733986128110975	0.	0.1168411330049261	-0.018046289882190782	0.
0.011958384332925337	0.	0.11704022988505748	-0.019680077852609713	0.
0.011917584659322727	0.	0.11766420361247946	-0.019689040432921683	0.
0.012031823745410036	0.	0.11805008210180624	-0.019582704715393296	0.
0.01200326397388821	0.	0.11888546798029555	-0.017518937036882	0.
0.01215422276621787	0.	0.11908456486042693	-0.01761727609703224	0.
0.01218686250509996	0.	0.11971264367816091	-0.017624264287414287	0.
0.012199102407180742	0.	0.11992405582922823	-0.017661249377256622	0.
0.01219502243982048	0.	0.12011904761904761	-0.016920938454715644	0.
0.012427580579355365	0.	0.12072865353037766	-0.017645174007202693	0.
0.01229702162382701	0.	0.12094622331691297	-0.017240852693082478	0.
0.012260301917584659	0.	0.1211514778325123	-0.017298474750481085	0.
0.012435740514075888	0.	0.12175492610837438	-0.012307837700861498	0.
0.012309261525907793	0.	0.1219704433497537	-0.013702687370828505	0.
0.01237454100367197	0.	0.12217159277504105	-0.013819182346763933	0.
0.012615259077927375	0.	0.12277709359605911	-0.013371467079183378	0.
0.012419420644634842	0.	0.12320812807881773	-0.013924379111277268	0.
0.012668298653610771	0.	0.12401683087027913	-0.019167611541533458	0.
0.012672378620971031	0.	0.12422208538587849	-0.01921366952552688	0.
0.012982456140350877	0.	0.12481321839080459	-0.019525307784524458	0.
0.012851897184822521	0.	0.12503284072249587	-0.019525327747078772	0.
0.012651978784169725	0.	0.1252545155993432	-0.020468771060725182	0.
0.012970216238270094	0.	0.12585385878489325	-0.01895439034642193	0.
0.012978376172990615	0.	0.1260673234811166	-0.018976869754982646	0.
0.01277845777233782	0.	0.1262807881773399	-0.018667790107106372	0.
0.013064055487556098	0.	0.12687807881773397	-0.014573791656217031	0.
0.0129906160750714	0.	0.12709770114942529	-0.019428519141640094	0.
0.012917176662586698	0.	0.12731732348111657	-0.0194285095007894	0.
0.01314565483476132	0.	0.12832101806239737	-0.03783250697443888	0.
0.013096695226438188	0.	0.1285303776683087	-0.036734191244940026	0.
0.013304773561811506	0.	0.12913998357963874	-0.03610007260903091	0.
0.013190534475724193	0.	0.12936165845648603	-0.03609095089743323	0.
0.013161974704202366	0.	0.12957307060755335	-0.03721971084219192	0.
0.013496532027743776	0.	0.1301580459770115	-0.036884055352927346	0.
0.013447572419420644	0.	0.1303735632183908	-0.03774534856103831	0.
0.013557731538147693	0.	0.13117610837438423	-0.0376003062292891	0.
0.013529171766625867	0.	0.13139367816091954	-0.03753036314108681	0.
0.013365973072215423	0.	0.13161330049261083	-0.03754271978308182	0.
0.013594451244390045	0.	0.13221059113300493	-0.037204669595112635	0.
0.013667890656874746	0.	0.13241995073891624	-0.03857351846730948	0.
0.013631170950632395	0.	0.13263752052545155	-0.03852454994468538	0.
0.013851489188086496	0.	0.13345443349753694	-0.03920987115133883	0.
0.013745410036719705	0.	0.13367200328407225	-0.037860457287602324	0.
0.013880048959608322	0.	0.13426313628899836	-0.033792820411840126	0.
0.013912688698490413	0.	0.13446839080459771	-0.030157770128295038	0.
0.013888208894328844	0.	0.134685960591133	-0.038755038455855845	0.
0.01409628722970216	0.	0.13529351395730704	-0.032840121850887014	0.
0.014031007751937984	0.	0.1355049261083744	-0.03388474388545595	0.
0.014247246022031824	0.	0.13632183908045978	-0.03240554310227828	0.
0.014169726642186862	0.	0.13652298850574712	-0.03240552818020455	0.
0.014120767033863729	0.	0.13673234811165846	-0.03275537388700359	0.
0.014202366381068952	0.	0.1373419540229885	-0.03241416652571538	0.
0.014283965728274175	0.	0.13754105090311985	-0.03248847880838109	0.
0.014251325989392084	0.	0.13775246305418717	-0.03249513810297654	0.
0.014361485108119134	0.	0.13856527093596058	-0.03248168875194516	0.
0.014292125662994695	0.	0.1387787356321839	-0.032481697801113554	0.
0.014398204814361484	0.	0.13941091954022988	-0.032797782756005256	0.
0.014532843737250101	0.	0.13961001642036125	-0.03254108522014287	0.
0.01449204406364749	0.	0.1398193760262726	-0.03260565512935818	0.
0.01445124439004488	0.	0.1404371921182266	-0.03393863697095573	0.
0.014659322725418197	0.	0.14063013136288996	-0.03308456511218293	0.
0.01460220318237454	0.	0.1414634646962233	-0.03729265371867647	0.
0.01482252141982864	0.	0.14165640394088672	-0.03725620570155084	0.
0.014773561811505506	0.	0.14186165845648604	-0.03755945951417613	0.
0.014716442268461853	0.	0.1425	-0.03749961075519105	0.
0.014912280701754385	0.	0.14269088669950739	-0.033734428847271916	0.
0.014842921256629947	0.	0.14288998357963875	-0.034181293538126906	0.
0.014842921256629947	0.	0.1437130541871921	-0.03397626601906142	0.
0.01496532027743778	0.	0.14390804597701148	-0.034209383976723386	0.
0.01474092207262342	0.	0.14454022988505746	-0.03411810731568768	0.
0.01496124031007752	0.	0.14473522167487685	-0.03412331136016658	0.
0.015128518971848226	0.	0.1449322660098522	-0.03575701234901626	0.
0.01496532027743778	0.	0.14557881773399015	-0.035018187911115405	0.
0.015030599755201959	0.	0.14577791461412148	-0.03525686298048504	0.
0.01507547939616483	0.	0.14660303776683087	-0.034535988961882445	0.
0.015165238678090574	0.	0.14680008210180623	-0.03540193352770516	0.
0.01536923704610363	0.	0.14699096880131363	-0.03539841945229731	0.
0.015222358221134229	0.	0.1476272577996716	-0.038398991350805566	0.
0.015246838025295795	0.	0.14783456486042693	-0.039160796280830974	0.
0.015373317013463892	0.	0.1480275041050903	-0.03916018085997679	0.
0.015246838025295795	0.	0.14885878489326765	-0.03915470247378685	0.
0.015507955936352508	0.	0.14904967159277505	-0.03986526392152624	0.
0.015410036719706241	0.	0.14967569786535304	-0.04015753425057877	0.
0.015385556915544675	0.	0.14988505747126435	-0.04016084311098015	0.
0.015540595675234598	0.	0.15007594417077175	-0.038550533384886565	0.
0.015622195022439821	0.	0.1506855500821018	-0.04057329512436478	0.
0.015528355773153814	0.	0.15089901477832512	-0.03959719908884461	0.
0.015773153814769483	0.	0.15172413793103448	-0.0424619609101859	0.
0.015646674826601387	0.	0.15194376026272577	-0.0423617039151733	0.
0.015667074663402693	0.	0.1521449096880131	-0.040217343350598234	0.
0.01595675234598123	0.	0.1527463054187192	-0.0404783479406862	0.
0.015871073031415748	0.	0.15295977011494252	-0.041437096826694365	0.
0.015818033455732353	0.	0.15316091954022987	-0.04133307579767023	0.
0.015936352509179925	0.	0.15398604269293925	-0.040433425657223326	0.
0.015858833129334966	0.	0.15419745484400657	-0.04042265416913169	0.
0.01616075071399429	0.	0.15479474548440064	-0.03814905171936158	0.
0.016115871073031415	0.	0.15501026272577997	-0.0369817123727628	0.
0.0160546715626275	0.	0.1552216748768473	-0.03699453893608901	0.
0.016266829865361078	0.	0.15582307060755338	-0.037855462245199936	0.
0.0162749898000816	0.	0.15603858784893268	-0.03818342165078701	0.
0.016344349245206037	0.	0.15683292282430214	-0.03703083501911966	0.
0.016381068951448387	0.	0.15704228243021345	-0.0370571801462842	0.
0.016299469604243166	0.	0.15725985221674876	-0.03725208946063129	0.
0.016548347613219095	0.	0.1578715106732348	-0.037198694306382354	0.
0.01654018767849857	0.	0.1580890804597701	-0.03719684723729537	0.
0.016438188494492044	0.	0.1583066502463054	-0.03767008049990908	0.
0.016601387188902486	0.	0.15910919540229884	-0.037965023282384616	0.
0.01653202774377805	0.	0.15932471264367815	-0.0376937631494778	0.
0.016809465524275806	0.	0.15992405582922825	-0.03801461592012897	0.
0.01675642594859241	0.	0.16013341543513956	-0.0379901561711708	0.
0.01667890656874745	0.	0.16035303776683088	-0.03842090141692747	0.
0.016886984904120765	0.	0.16095238095238093	-0.03759424297733712	0.
0.01690738474092207	0.	0.16115558292282428	-0.03773792569706059	0.
0.016980824153406772	0.	0.16198070607553366	-0.036113358679655545	0.
0.01701346389228886	0.	0.1624035303776683	-0.0364692001504057	0.
0.01714810281517748	0.	0.16299671592775042	-0.035206532042463	0.
0.017172582619339044	0.	0.16319376026272578	-0.0337995494186534	0.
0.01726234190126479	0.	0.16340311986863712	-0.03379953592077072	0.
0.017197062423500612	0.	0.16403735632183908	-0.0344437979743117	0.
0.01727458180334557	0.	0.16423850574712642	-0.034282270195015827	0.
0.017217462260301915	0.	0.16506362889983578	-0.03334539412992591	0.
0.01741738066095471	0.	0.16525862068965516	-0.03336567846207953	0.
0.01740514075887393	0.	0.1654679802955665	-0.034270680775063525	0.
0.01755201958384333	0.	0.16628694581280787	-0.03417237051216796	0.
0.017543859649122806	0.	0.1664942528735632	-0.034383091346464195	0.
0.01745410036719706	0.	0.1671202791461412	-0.03454609950879174	0.
0.017637698898408813	0.	0.1673091133004926	-0.03375418395610136	0.
0.01763361893104855	0.	0.16751026272577996	-0.03365513630309537	0.
0.017600979192166463	0.	0.16815476190476192	-0.03412446857877276	0.
0.017727458180334558	0.	0.16835180623973725	-0.03378462183098836	0.
0.017719298245614034	0.	0.16855295566502462	-0.03298476001483133	0.
0.017690738474092207	0.	0.16917077175697867	-0.032378526739384086	0.
0.01784985720114239	0.	0.16935755336617403	-0.03254549325648322	0.
0.017788657690738473	0.	0.17019909688013135	-0.03504708720376708	0.
0.017923296613627092	0.	0.17039819376026272	-0.03519816261174001	0.
0.01802937576499388	0.	0.1705993431855501	-0.04537357779301844	0.
0.01799265605875153	0.	0.17142651888341545	-0.044579713195019674	0.
0.01814361485108119	0.	0.1716215106732348	-0.04483943714628539	0.
0.01798857609139127	0.	0.17226190476190475	-0.04624861469805978	0.
0.018045695634434925	0.	0.1724630541871921	-0.046248602607662934	0.
0.018221134230926153	0.	0.17265599343185548	-0.04654010663057029	0.
0.018168094655242755	0.	0.1732820197044335	-0.04475783088845407	0.
0.018159934720522235	0.	0.17348316912972084	-0.044757829914895624	0.
0.018384332925336595	0.	0.17367405582922824	-0.045063351267569635	0.
0.018274173806609548	0.	0.17431444991789818	-0.04486509402770443	0.
0.0183312933496532	0.	0.17452175697865355	-0.044865086807709995	0.
0.018514891880864952	0.	0.17533045977011494	-0.04374582378994888	0.
0.018433292533659728	0.	0.17553571428571427	-0.04374281759359245	0.
0.01854753161974704	0.	0.17572865353037767	-0.04357100463092416	0.
0.0184577723378213	0.	0.17656814449917896	-0.04361357859772579	0.
0.018543451652386782	0.	0.1767713464696223	-0.04361357786831197	0.
0.018812729498164014	0.	0.17737889983579638	-0.043701158661726	0.
0.01869033047735618	0.	0.1775923645320197	-0.04370117393924073	0.
0.01872297021623827	0.	0.17779146141215108	-0.04370118743082824	0.
0.01886984904120767	0.	0.1784072249589491	-0.0429462445074362	0.
0.018767849857201143	0.	0.17862889983579638	-0.04294626597870205	0.
0.018755609955120357	0.	0.1788341543513957	-0.04294624804369065	0.
0.01897592819257446	0.	0.17963875205254518	-0.043309596675323365	0.
0.019069767441860463	0.	0.18003899835796386	-0.04279539783948792	0.
0.019143206854345163	0.	0.18067323481116584	-0.04409933544779287	0.
0.019004487964096286	0.	0.18088669950738914	-0.04432071269901588	0.
0.019077927376580987	0.	0.18108374384236453	-0.044012064425517874	0.
0.01927376580987352	0.	0.18169334975369458	-0.04692372359377683	0.
0.01916360669114647	0.	0.1819006568144499	-0.04670755771917561	0.
0.01923296613627091	0.	0.1820956486042693	-0.046807903807317544	0.
0.019363525091799266	0.	0.18270730706075533	-0.046689121926408714	0.
0.019265605875152997	0.	0.18292692939244665	-0.04668910921155324	0.
0.01953488372093023	0.	0.18373973727422002	-0.046630444178171054	0.
0.019445124439004487	0.	0.18395525451559935	-0.04663042455776799	0.
0.019400244798041612	0.	0.18416050903119868	-0.04821987988725132	0.
0.019665442676458585	0.	0.18477011494252873	-0.04846301431326189	0.
0.01953488372093023	0.	0.18519499178981938	-0.04795848336996647	0.
0.01981640146878825	0.	0.18578407224958945	-0.04932471017577904	0.
0.01971032231742146	0.	0.18600164203612476	-0.05118987696799344	0.
0.01960016319869441	0.	0.1862130541871921	-0.05126802114091366	0.
0.01993472052223582	0.	0.18681855500821018	-0.04922301454671291	0.
0.01988984088127295	0.	0.18703612479474546	-0.050595387173303266	0.
0.019771521827825374	0.	0.1872495894909688	-0.05059538753091286	0.
0.020028559771521827	0.	0.18783661740558294	-0.05132221619875496	0.
0.01999592003263974	0.	0.18804802955665023	-0.05116365985153091	0.
0.020252957976336187	0.	0.1888526272577997	-0.05252251313945936	0.
0.02022439820481436	0.	0.189061986863711	-0.05202361063696566	0.
0.020155038759689922	0.	0.1892816091954023	-0.052064891252098976	0.
0.020277437780497756	0.	0.18988300492610835	-0.052222439491383325	0.
0.02022439820481436	0.	0.19031814449917897	-0.05108935339111639	0.
0.020354957160342718	0.	0.19092364532019704	-0.05169595773398083	0.
0.02041207670338637	0.	0.19113505747126433	-0.051716986837899416	0.
0.020359037127702977	0.	0.19134852216748768	-0.051559222950965704	0.
0.020607915136678905	0.	0.19193760262725781	-0.05169285683165556	0.
0.020583435332517337	0.	0.19214285714285714	-0.05169283111489615	0.
0.020571195430436555	0.	0.19236042692939245	-0.0514086957763603	0.
0.020591595267237865	0.	0.19297413793103446	-0.05301728219716976	0.
0.020591595267237865	0.	0.19317939244663382	-0.05189414388966332	0.
0.020820073439412484	0.	0.19400041050903122	-0.05158600316531927	0.
0.020864953080375354	0.	0.19419950738916253	-0.05155146536226965	0.
0.020811913504691963	0.	0.1944088669950739	-0.05158857896390157	0.
0.020746634026927783	0.	0.19502257799671593	-0.05100308533117781	0.
0.020922072623419014	0.	0.19542692939244663	-0.0515226470524963	0.
0.020971032231742147	0.	0.19604679802955663	-0.04500045632143668	0.
0.021032231742146062	0.	0.196245894909688	-0.05187496802020158	0.
0.0210281517747858	0.	0.19645730706075534	-0.054546188486898024	0.
0.020930232558139535	0.	0.1970915435139573	-0.054634722879544725	0.
0.021170950632394943	0.	0.1972885878489327	-0.05426763454207764	0.
0.021170950632394943	0.	0.197491789819376	-0.0512533120136444	0.
0.021113831089351283	0.	0.198111658456486	-0.04472047934202687	0.
0.02135046919624643	0.	0.19830459770114942	-0.04459202632413579	0.
0.02116279069767442	0.	0.19914819376026274	-0.05072899545701161	0.
0.021366789065687477	0.	0.1993390804597701	-0.05089727848892149	0.
0.02137902896776826	0.	0.19954022988505749	-0.05140021227808546	0.
0.021272949816401467	0.	0.20017446633825942	-0.05449891545336758	0.
0.021591187270501834	0.	0.2005623973727422	-0.05380037914239843	0.
0.02143206854345165	0.	0.20119868637110017	-0.05096423271121675	0.
0.021521827825377395	0.	0.20139162561576354	-0.05433863673318903	0.
0.02168502651978784	0.	0.2015825123152709	-0.054110143552456955	0.
0.021481028151774783	0.	0.20221469622331692	-0.056407207734281546	0.
0.021538147694818443	0.	0.20241584564860426	-0.05641362147506402	0.
0.02178702570379437	0.	0.20261288998357962	-0.056469971395499176	0.
0.021697266421868627	0.	0.20325738916256156	-0.05465658700091809	0.
0.02173806609547124	0.	0.2034605911330049	-0.0593461763362445	0.
0.021831905344757242	0.	0.2042754515599343	-0.057247846778293754	0.
0.021811505507955933	0.	0.20447660098522166	-0.05328723761468926	0.
0.0219828641370869	0.	0.20466748768472903	-0.0527260787279875	0.
0.022003263973888208	0.	0.20530172413793102	-0.06055908180230003	0.
0.02209710322317421	0.	0.20570402298850574	-0.05657975244820108	0.
0.022190942472460222	0.	0.20632389162561574	-0.05699851761448215	0.
0.022109343125255	0.	0.20653530377668308	-0.05699966432194825	0.
0.022182782537739695	0.	0.20673234811165844	-0.057120635956091	0.
0.02226438188494492	0.	0.20735221674876847	-0.05718570720413131	0.
0.022146062831497344	0.	0.2075656814449918	-0.05701793387439742	0.
0.022239902080783355	0.	0.20775862068965517	-0.057160231598295266	0.
0.02248470012239902	0.	0.20835796387520522	-0.05698101045868393	0.
0.02238270093839249	0.	0.20857553366174053	-0.05699960949617836	0.
0.022537739698082416	0.	0.2094027093596059	-0.057333815312164006	0.
0.022431660546715623	0.	0.20962233169129718	-0.05749049996373984	0.
0.022488780089759283	0.	0.20982348111658455	-0.0572592805484112	0.
0.022717258261933902	0.	0.21041871921182265	-0.05715635084211925	0.
0.02259893920848633	0.	0.21084564860426927	-0.05410151540711007	0.
0.022880456956344348	0.	0.21144704433497538	-0.05655380850317201	0.
0.022794777641778865	0.	0.21166461412151066	-0.05262487305455484	0.
0.022717258261933902	0.	0.21187397372742198	-0.05192924510042817	0.
0.0229906160750714	0.	0.2124630541871921	-0.05420735931177075	0.
0.02303549571603427	0.	0.21267857142857144	-0.054155072140248166	0.
0.02288861689106487	0.	0.21289614121510672	-0.051458421160659566	0.
0.02310893512851897	0.	0.2135016420361248	-0.052581685100152105	0.
0.0230640554875561	0.	0.2137130541871921	-0.05201664159726305	0.
0.023247654018767848	0.	0.21450123152709358	-0.05102535355267142	0.
0.02329661362709098	0.	0.2147105911330049	-0.05136758898674976	0.
0.023157894736842103	0.	0.21493431855500822	-0.05337685820797026	0.
0.023414932680538552	0.	0.21555008210180623	-0.053794471297773386	0.
0.023300693594451246	0.	0.21597906403940886	-0.05412764769627612	0.
0.023541411668706647	0.	0.21657019704433494	-0.0536871852376807	0.
0.023525091799265607	0.	0.2167733990147783	-0.053687203083221655	0.
0.023451652386780902	0.	0.2169909688013136	-0.05369273284545894	0.
0.023631170950632396	0.	0.21760673234811168	-0.05443386889250541	0.
0.023623011015911872	0.	0.217811986863711	-0.054433862674471686	0.
0.023586291309669518	0.	0.2180233990147783	-0.054424649440516504	0.
0.02369237046103631	0.	0.2186247947454844	-0.05395123606399651	0.
0.02376580987352101	0.	0.21883004926108374	-0.05461021118563929	0.
0.023875968992248062	0.	0.21966748768472905	-0.054346774900895574	0.
0.02386780905752754	0.	0.21986863711001642	-0.05522438684674837	0.
0.023924928600571195	0.	0.22007594417077173	-0.0544172060479692	0.
0.023871889024887797	0.	0.22067528735632183	-0.05539538699438124	0.
0.023998368013055892	0.	0.22107553366174054	-0.05541987979168483	0.
0.024018767849857202	0.	0.2217138752052545	-0.056688454752517714	0.
0.024165646674826603	0.	0.22191502463054186	-0.05668742660983481	0.
0.024153406772745818	0.	0.22212438423645317	-0.05657511425204581	0.
0.024157486740106076	0.	0.2227442528735632	-0.06280893141806113	0.
0.024288045695634437	0.	0.22293719211822657	-0.059967209750109295	0.
0.02426356589147287	0.	0.22314244663382593	-0.0628978613694505	0.
0.024226846185230518	0.	0.22378078817733987	-0.061809872914476295	0.
0.024434924520603835	0.	0.22397167487684727	-0.05905023950515041	0.
0.024251325989392086	0.	0.22479885057471263	-0.059886244002317	0.
0.024496124031007753	0.	0.22498563218390802	-0.059279870231271826	0.
0.02463484292125663	0.	0.2251867816091954	-0.05946267476266054	0.
0.02438188494492044	0.	0.22583743842364531	-0.06150883566599371	0.
0.024647082823337413	0.	0.22622947454844006	-0.06210247769885573	0.
0.02459812321501428	0.	0.22684934318555006	-0.061424298306349934	0.
0.02470420236638107	0.	0.22704433497536947	-0.06142429511081228	0.
0.024834761321909423	0.	0.22723932676518882	-0.061306999519329775	0.
0.024683802529579763	0.	0.2278776683087028	-0.061848455901801026	0.
0.024785801713586294	0.	0.22807881773399014	-0.06191421089182919	0.
0.0249734802121583	0.	0.22827586206896552	-0.06231622128159031	0.
0.024814361485108117	0.	0.2289059934318555	-0.06410509490921208	0.
0.024847001223990205	0.	0.22910509031198686	-0.06410510370342269	0.
0.02499796001631987	0.	0.22994252873563217	-0.06395005940671541	0.
0.02498164014687882	0.	0.23014573070607552	-0.06395005767129135	0.
0.025173398612811097	0.	0.23033456486042692	-0.06439349932002596	0.
0.025197878416972665	0.	0.2305316091954023	-0.0645700396541501	0.
0.025271317829457362	0.	0.23135467980295565	-0.0684510380985322	0.
0.025365157078743372	0.	0.231555829228243	-0.06848800732726718	0.
0.025087719298245614	0.	0.23220032840722493	-0.06739554268238362	0.
0.025254997960016318	0.	0.23239532019704434	-0.06768725431573726	0.
0.025499796001631984	0.	0.2325882594417077	-0.06743901476502617	0.
0.025381476948184413	0.	0.2332122331691297	-0.06728930261533693	0.
0.025458996328029376	0.	0.2334072249589491	-0.06741741549354956	0.
0.025614035087719297	0.	0.23359811165845648	-0.06399887813714017	0.
0.02557323541411669	0.	0.23423645320197045	-0.0638177886798015	0.
0.025671154630762954	0.	0.23463464696223316	-0.06382919999741982	0.
0.025671154630762954	0.	0.2352668308702791	-0.0626266632806384	0.
0.0256344349245206	0.	0.2354720853858785	-0.062403414315809695	0.
0.025797633618931046	0.	0.23566707717569785	-0.06244060183429952	0.
0.025764993880048957	0.	0.2365065681444992	-0.06347844240903655	0.
0.02590371277029784	0.	0.23669950738916257	-0.06416540917973552	0.
0.025932272541819668	0.	0.2373111658456486	-0.06438574298510806	0.
0.025830273357813138	0.	0.23752463054187192	-0.06509433566478263	0.
0.025936352509179927	0.	0.23772167487684728	-0.06504847946161778	0.
0.02613627090983272	0.	0.23835180623973728	-0.06434008351576782	0.
0.02601795185638515	0.	0.23856732348111656	-0.0639024988838237	0.
0.026119951040391675	0.	0.23876231527093597	-0.06568747890808926	0.
0.026323949408404733	0.	0.23935755336617406	-0.06670263454237735	0.
0.026205630354957158	0.	0.23977422003284074	-0.06695879520179535	0.
0.026462668298653607	0.	0.24037972085385878	-0.06837887415616423	0.
0.02631578947368421	0.	0.24059934318555007	-0.06838676004823462	0.
0.02631578947368421	0.	0.2408087027914614	-0.06713426538272511	0.
0.026466748266013872	0.	0.24163382594417074	-0.06701468467965434	0.
0.026446348429212566	0.	0.2418431855500821	-0.06535129251910264	0.
0.02672378620971032	0.	0.24244252873563218	-0.06554441314410697	0.
0.026580987352101182	0.	0.24266215106732347	-0.06554440674192362	0.
0.026556507547939617	0.	0.24287151067323481	-0.07061216365424736	0.
0.02682578539371685	0.	0.2434585385878489	-0.07382526326137694	0.
0.02685434516523868	0.	0.24367200328407226	-0.07345930075096842	0.
0.026764585883312934	0.	0.24388752052545154	-0.07476123937243118	0.
0.026948184414524682	0.	0.2444950738916256	-0.07538890595520792	0.
0.02686658506731946	0.	0.24492610837438422	-0.07488281365151662	0.
0.027172582619339046	0.	0.24551108374384234	-0.07416880246398345	0.
0.027095063239494083	0.	0.24572454844006567	-0.07472545727962158	0.
0.026997144022847815	0.	0.24594211822660098	-0.07417773145903947	0.
0.027217462260301917	0.	0.24674055829228242	-0.075222367828291	0.
0.027099143206854345	0.	0.24695812807881773	-0.07492407633880187	0.
0.027396980824153407	0.	0.2475574712643678	-0.07445849363096119	0.
0.027343941248470012	0.	0.24776888341543515	-0.07471948172326057	0.
0.02729498164014688	0.	0.24798850574712644	-0.07487684769669256	0.
0.02755609955120359	0.	0.24860221674876848	-0.0751700133712657	0.
0.027511219910240716	0.	0.2488074712643678	-0.07556241735138422	0.
0.0275234598123215	0.	0.24901888341543513	-0.07552887024332525	0.
0.027617299061607505	0.	0.24961822660098523	-0.07598554453605726	0.
0.027633618931048553	0.	0.2500348932676519	-0.0751832645115771	0.
0.027760097919216645	0.	0.2506568144499179	-0.07638247879475185	0.
0.027788657690738475	0.	0.25085796387520526	-0.07663337344669924	0.
0.027809057527539777	0.	0.25106732348111654	-0.0767522845963343	0.
0.027911056711546308	0.	0.251878078817734	-0.07631077850741055	0.
0.02791921664626683	0.	0.25208743842364534	-0.07625670712294089	0.
0.027833537331701345	0.	0.25270525451559933	-0.07722511436673746	0.
0.028074255405956754	0.	0.2528981937602627	-0.07703219350087595	0.
0.028041615667074662	0.	0.25310139573070606	-0.07436660606085733	0.
0.02794777641778866	0.	0.2537294745484401	-0.07576615109415612	0.
0.028159934720522237	0.	0.25392651888341544	-0.07576177737430613	0.
0.02818033455732354	0.	0.2541358784893268	-0.0751893047894947	0.
0.028102815177478577	0.	0.2547742200328407	-0.0770715030780525	0.
0.02824561403508772	0.	0.25516625615763544	-0.07566777518677172	0.
0.0281844145246838	0.	0.25578817733990145	-0.07552460829180638	0.
0.02832721338229294	0.	0.25598111658456485	-0.07544711176804247	0.
0.028412892696858424	0.	0.2561822660098522	-0.07426935556226733	0.
0.028392492860057118	0.	0.25701970443349753	-0.07445997400095924	0.
0.02858833129334965	0.	0.2572167487684729	-0.07456450436221665	0.
0.02847001223990208	0.	0.25784893267651887	-0.07559266591970298	0.
0.02849449204406365	0.	0.25804597701149423	-0.07689696514318566	0.
0.028690330477356182	0.	0.2582450738916256	-0.07831480905418238	0.
0.02858833129334965	0.	0.2588793103448276	-0.07862136465501357	0.
0.028633210934312522	0.	0.259070197044335	-0.07848864526764653	0.
0.028820889432884536	0.	0.2592590311986864	-0.07838829674770965	0.
0.028731130150958795	0.	0.25988916256157635	-0.08034492136480344	0.
0.02898000815993472	0.	0.2602894088669951	-0.08027773103632484	0.
0.028894328845369237	0.	0.260931855500821	-0.08002135085489269	0.
0.02890248878008976	0.	0.26113711001642037	-0.0800213530589249	0.
0.029028967768257852	0.	0.2613300492610837	-0.0799371918392154	0.
0.028996328029375764	0.	0.26216133004926107	-0.08094003260256451	0.
0.029220726234190125	0.	0.26235426929392447	-0.08079627154412795	0.
0.02912280701754386	0.	0.2629782430213465	-0.07994130439403568	0.
0.029077927376580985	0.	0.2631896551724138	-0.0799445481747725	0.
0.029237046103631172	0.	0.2633825944170772	-0.08066838558711878	0.
0.029432884536923706	0.	0.2639942528735632	-0.0801395142703153	0.
0.029322725418196655	0.	0.2642118226600985	-0.08013951269076396	0.
0.029351285189718482	0.	0.26441297208538583	-0.0800887799989642	0.
0.029485924112607097	0.	0.2650246305418719	-0.08102073972437396	0.
0.02949000407996736	0.	0.2654330870279146	-0.0810173618566783	0.
0.029730722154222768	0.	0.2660303776683087	-0.08048404863570914	0.
0.029624643002855975	0.	0.26625	-0.08136125382932095	0.
0.02957160342717258	0.	0.2664614121510673	-0.08221756524568717	0.
0.02975112199102407	0.	0.2672926929392447	-0.08171727309827317	0.
0.029726642186862506	0.	0.26750205254515597	-0.08203634166856019	0.
0.029959200326397387	0.	0.2680931855500821	-0.0817658164797943	0.
0.02986536107711138	0.	0.2683087027914614	-0.08212277623081764	0.
0.029836801305589553	0.	0.26851806239737275	-0.08212189483823176	0.
0.030053039575683393	0.	0.2691235632183908	-0.08108394900269722	0.
0.030053039575683393	0.	0.2693370279146141	-0.08108395840388775	0.
0.029971440228478172	0.	0.2695504926108374	-0.08108391902468082	0.
0.030281517747858016	0.	0.27013957307060754	-0.08409619407319628	0.
0.03016319869441044	0.	0.2705767651888341	-0.08440680196787033	0.
0.0303671970624235	0.	0.27118021346469623	-0.08430807901663474	0.
0.030383516931864547	0.	0.2713916256157636	-0.08430807832115951	0.
0.030289677682578536	0.	0.2716050903119869	-0.08399357052129806	0.
0.030497756017951856	0.	0.27239326765188837	-0.08387856845051721	0.
0.030424316605467155	0.	0.27261288998357963	-0.08346957712800075	0.
0.03062423500611995	0.	0.2732286535303777	-0.08428207874302311	0.
0.03057935536515708	0.	0.27343801313628896	-0.0842334547702163	0.
0.03054671562627499	0.	0.2736514778325123	-0.08400967714410787	0.
0.03077111383108935	0.	0.2742487684729064	-0.08430102752932794	0.
0.030856793145654832	0.	0.27445402298850574	-0.08458325450587938	0.
0.030848633210934312	0.	0.27466954022988505	-0.08458284969051108	0.
0.0308812729498164	0.	0.2752853037766831	-0.08262486391490573	0.
0.030946552427580577	0.	0.27569786535303775	-0.08255571641029669	0.
0.031007751937984496	0.	0.2763013136288998	-0.08801774397062323	0.
0.03109751121991024	0.	0.2765024630541872	-0.08781458429186673	0.
0.03110567115463076	0.	0.2767179802955665	-0.08894399218773302	0.
0.031219910240718074	0.	0.2775431034482759	-0.08830950980665371	0.
0.031154630762953894	0.	0.2777504105090312	-0.08723241877310224	0.
0.031232150142798856	0.	0.27835180623973726	-0.08793543034001164	0.
0.03142798857609139	0.	0.27854474548440067	-0.08793542300157048	0.
0.031383108935128516	0.	0.27875	-0.08919083834105855	0.
0.03131782945736434	0.	0.2793944991789819	-0.08892568072645106	0.
0.03140758873929009	0.	0.2795915435139573	-0.08892744141912164	0.
0.03138718890248878	0.	0.27979474548440064	-0.09041035861615794	0.
0.03146470828233374	0.	0.28041666666666665	-0.09049882159319012	0.
0.03164422684618523	0.	0.28081896551724134	-0.09049140342057155	0.
0.03151366789065687	0.	0.28145525451559933	-0.09066451716427552	0.
0.03172174622603019	0.	0.2816440886699507	-0.09192013261087471	0.
0.03179110567115463	0.	0.2818431855500821	-0.09177407224116375	0.
0.03181966544267646	0.	0.28205254515599343	-0.09155168447151607	0.
0.03185638514891881	0.	0.28266625615763546	-0.08923277166626332	0.
0.031978784169726646	0.	0.2828694581280788	-0.08933613375186228	0.
0.031905344757241945	0.	0.2830849753694581	-0.08948346345766654	0.
0.03193390452876377	0.	0.2837130541871921	-0.0904034007448682	0.
0.03203998368013056	0.	0.28390599343185546	-0.09041874202537989	0.
0.031982864137086904	0.	0.2847229064039409	-0.09081505098172413	0.
0.03219502243982048	0.	0.28491174055829227	-0.09080375288366138	0.
0.032207262341901265	0.	0.2851169950738916	-0.09108900047798214	0.
0.03240718074255406	0.	0.28595032840722495	-0.09012204299195473	0.
0.032358221134230924	0.	0.2861535303776683	-0.09010970449596224	0.
0.032235822113423095	0.	0.28678776683087026	-0.09115134380440185	0.
0.03239902080783354	0.	0.2869848111658456	-0.09100249082197229	0.
0.03257853937168503	0.	0.287185960591133	-0.09087725717139133	0.
0.03239086087311301	0.	0.287822249589491	-0.09130682294140904	0.
0.03252957976336189	0.	0.28801313628899833	-0.09120014152312307	0.
0.03266421868625051	0.	0.2882040229885057	-0.09119894699302489	0.
0.032566299469604244	0.	0.2888403119868637	-0.090468510739986	0.
0.032717258261933904	0.	0.2890373563218391	-0.09076291610109694	0.
0.03272133822929417	0.	0.28988095238095235	-0.09367018762028528	0.
0.03276621787025704	0.	0.29007389162561575	-0.0944463377714972	0.
0.03299877600979192	0.	0.2902606732348112	-0.09046616967485546	0.
0.03285597715218278	0.	0.2910837438423645	-0.09108536887358973	0.
0.03300285597715218	0.	0.2912807881773399	-0.09151310526344035	0.
0.03297837617299062	0.	0.29191502463054186	-0.09159908052701302	0.
0.03301101591187271	0.	0.2921223316912972	-0.09160459706108881	0.
0.03323541411668707	0.	0.2923132183908046	-0.09138575496240038	0.
0.03314157486740106	0.	0.29294129720853856	-0.09165628469715383	0.
0.03312933496532028	0.	0.2931527093596059	-0.09189019196190432	0.
0.03329253365973072	0.	0.2933497536945813	-0.09273206965817672	0.
0.03333333333333333	0.	0.2939716748768473	-0.09282628118027428	0.
0.03331293349653203	0.	0.29418308702791457	-0.09215030299035813	0.
0.033525091799265605	0.	0.29498973727422	-0.09303374112955567	0.
0.033435332517339864	0.	0.29520525451559937	-0.09299751505752588	0.
0.033480212158302734	0.	0.2954084564860427	-0.09320181674286443	0.
0.03349245206038352	0.	0.29623768472906403	-0.09175471384399411	0.
0.03356181150550795	0.	0.2964367816091954	-0.09214734096763384	0.
0.03384332925336597	0.	0.2970320197044335	-0.09289884297991967	0.
0.03373725010199918	0.	0.2972516420361248	-0.09336211476200307	0.
0.03369645042839657	0.	0.2974610016420361	-0.09293747583774864	0.
0.03392084863321093	0.	0.2980562397372742	-0.09315411135359784	0.
0.033884128926968585	0.	0.29827175697865355	-0.09400787917554623	0.
0.03386780905752754	0.	0.2984790640394089	-0.09533653061386732	0.
0.0340922072623419	0.	0.29908456486042695	-0.09029339206659279	0.
0.03406772745818033	0.	0.29930213464696226	-0.09020306308320418	0.
0.03426764585883313	0.	0.3001190476190476	-0.09084323826366987	0.
0.03420644634842921	0.	0.3003325123152709	-0.09084318021309672	0.
0.034108527131782945	0.	0.30054392446633826	-0.09084176126967652	0.
0.03438188494492044	0.	0.3013464696223317	-0.09086387662110636	0.
0.034292125662994694	0.	0.30156814449917896	-0.09068571963150057	0.
0.034557323541411666	0.	0.30216954022988507	-0.08952297437263236	0.
0.034557323541411666	0.	0.30238095238095236	-0.08952551139734369	0.
0.03444716442268462	0.	0.30259646962233167	-0.08950789944958708	0.
0.03474092207262342	0.	0.30319170771756976	-0.08915492331194017	0.
0.03474500203998368	0.	0.3034010673234811	-0.08989084388703891	0.
0.03467564259485924	0.	0.3036186371100164	-0.08991666590371095	0.
0.03483884128926969	0.	0.3042118226600985	-0.08986204009175225	0.
0.034842921256629945	0.	0.30441297208538587	-0.08986204192179295	0.
0.03498980008159935	0.	0.30523809523809525	-0.09086259871737046	0.
0.034993880048959605	0.	0.30544540229885053	-0.09086262016696678	0.
0.03498572011423909	0.	0.30566502463054185	-0.09091576536426789	0.
0.03514075887392901	0.	0.30647783251231525	-0.09058495342616892	0.
0.03514075887392901	0.	0.3066892446633826	-0.09025379216669491	0.
0.035230518155854755	0.	0.3072947454844006	-0.09039456460030994	0.
0.035381476948184415	0.	0.307495894909688	-0.09039458278226387	0.
0.035324357405140755	0.	0.30770935960591134	-0.09055507626082622	0.
0.03532843737250102	0.	0.30833333333333335	-0.09050893142889303	0.
0.03546307629538963	0.	0.3085283251231527	-0.09057461179304914	0.
0.03542227662178702	0.	0.30873563218390804	-0.09056695478413183	0.
0.03544267645858833	0.	0.30935755336617404	-0.09305993547383727	0.
0.035609955120359034	0.	0.3095566502463054	-0.0931176304905538	0.
0.035528355773153816	0.	0.31038587848932675	-0.09086841078088016	0.
0.03575275397796818	0.	0.31057471264367814	-0.09086842005419742	0.
0.03574459404324765	0.	0.3107738095238095	-0.09134454714711107	0.
0.035830273357813136	0.	0.31160714285714286	-0.09274553642585423	0.
0.03576907384740922	0.	0.3118144499178982	-0.09274759195310646	0.
0.03579763361893105	0.	0.31245279146141214	-0.09300595429892368	0.
0.03601795185638515	0.	0.31264162561576353	-0.09300596953969405	0.
0.036087311301509585	0.	0.31283661740558294	-0.09300596096480292	0.
0.035858833129334966	0.	0.31346880131362886	-0.09297850327769885	0.
0.03601387188902489	0.	0.3136637931034483	-0.09405444153039058	0.
0.036189310485516116	0.	0.31386083743842363	-0.0967436629675893	0.
0.03601795185638515	0.	0.3145012315270936	-0.09755124053208952	0.
0.03610363117095063	0.	0.31469417077175693	-0.09755124160940785	0.
0.03622603019175846	0.	0.31552545155993433	-0.09762309069087846	0.
0.03627090983272134	0.	0.31572660098522165	-0.09762309960522192	0.
0.036430028559771524	0.	0.315923645320197	-0.0976233648311991	0.
0.036295389636882905	0.	0.3167467159277504	-0.09922571036659243	0.
0.036495308037535694	0.	0.31693349753694583	-0.09958351321935702	0.
0.036519787841697265	0.	0.3175615763546798	-0.0984598872334169	0.
0.03651162790697674	0.	0.3177750410509031	-0.0984598801014106	0.
0.0367890656874745	0.	0.31797413793103446	-0.09925693917071897	0.
0.036699306405548755	0.	0.31860426929392444	-0.09890805389098545	0.
0.03668298653610771	0.	0.3188095238095238	-0.09893857795256755	0.
0.03684210526315789	0.	0.31900246305418717	-0.09913934120062626	0.
0.03690330477356181	0.	0.3196202791461412	-0.09906286625991996	0.
0.037029783761729905	0.	0.3206486042692939	-0.10041453336727305	0.
0.03696450428396573	0.	0.3208620689655172	-0.10043209677325438	0.
0.03701754385964912	0.	0.3210570607553366	-0.10047023523429709	0.
0.037135862913096694	0.	0.32188218390804596	-0.09987056883148741	0.
0.037152182782537735	0.	0.32209359605911325	-0.10087535428369154	0.
0.03738066095471236	0.	0.32270525451559934	-0.10086751462675733	0.
0.03725826193390453	0.	0.32291666666666663	-0.1008674660397313	0.
0.03727050183598531	0.	0.32311576354679805	-0.10086669353459388	0.
0.03761729906160751	0.	0.32370894909688014	-0.10159724407915484	0.
0.037433700530395755	0.	0.3239347290640394	-0.10095503922956317	0.
0.03736434108527131	0.	0.3241522988505747	-0.10127757865662275	0.
0.03768257853937168	0.	0.3247536945812808	-0.10170091314003024	0.
0.03772745818033455	0.	0.3257717569786535	-0.10255255814054982	0.
0.03776009791921665	0.	0.3259852216748768	-0.10350832037254064	0.
0.037764177886576905	0.	0.3262027914614121	-0.10333114413788651	0.
0.0380375356997144	0.	0.32700944170771756	-0.10645258207557158	0.
0.03791921664626683	0.	0.32722495894909687	-0.10643741788026431	0.
0.03817625458996328	0.	0.32782019704433496	-0.10544852825576143	0.
0.038139534883720926	0.	0.3280316091954023	-0.10544852320793456	0.
0.03798041615667074	0.	0.3282532840722496	-0.1053056624716634	0.
0.038331293349653205	0.	0.32885467980295563	-0.10425724411187581	0.
0.03830681354549163	0.	0.329059934318555	-0.1042572679006166	0.
0.038241534067727456	0.	0.32926929392446636	-0.10419634286419437	0.
0.03841289269685842	0.	0.32985837438423643	-0.10457404205702754	0.
0.038437372501019994	0.	0.33006568144499177	-0.10457402041907149	0.
0.038437372501019994	0.	0.3302853037766831	-0.10460232462601385	0.
0.03855569155446756	0.	0.3309051724137931	-0.10444998121809447	0.
0.03858017135862913	0.	0.3311083743842364	-0.10445215537528715	0.
0.038559771521827824	0.	0.33131978653530375	-0.10399929559433431	0.
0.03870257037943697	0.	0.33192939244663383	-0.10254556691519637	0.
0.03874745002039984	0.	0.33213259441707715	-0.10254556857848851	0.
0.038812729498164014	0.	0.33234811165845646	-0.10216674153752797	0.
0.03883312933496532	0.	0.3331547619047619	-0.10723689115385844	0.
0.038902488780089756	0.	0.3333600164203612	-0.108874967756944	0.
0.03886576907384741	0.	0.3335734811165845	-0.10866941659299299	0.
0.03907792737658099	0.	0.3341830870279146	-0.10847077807178615	0.
0.03904936760505916	0.	0.3343944991789819	-0.10844714962300976	0.
0.03919624643002856	0.	0.33521756978653533	-0.10868231812725311	0.
0.039188086495308035	0.	0.33542077175697865	-0.10868234240237118	0.
0.03916768665850673	0.	0.33563218390804594	-0.10824868992118315	0.
0.03930640554875561	0.	0.3362233169129721	-0.10786034176885517	0.
0.03933088535291717	0.	0.3364265188834154	-0.1080748555326143	0.
0.039294165646674824	0.	0.3366461412151067	-0.10861244653247644	0.
0.0394655242758058	0.	0.3372660098522167	-0.10857013337971926	0.
0.03943696450428397	0.	0.33746715927750415	-0.10857013260962531	0.
0.03947776417788658	0.	0.3376765188834154	-0.10974874189945753	0.
0.03960016319869441	0.	0.33829844006568144	-0.10867142162493973	0.
0.039677682578539375	0.	0.3385016420361248	-0.1087263255518849	0.
0.03966136270909833	0.	0.33871305418719205	-0.1086444518629778	0.
0.03965728274173806	0.	0.3393308702791461	-0.10711253008600188	0.
0.03988168094655243	0.	0.33951765188834154	-0.106275936240448	0.
0.039787841697266416	0.	0.3403509852216749	-0.10667472895776507	0.
0.03997552019583843	0.	0.34054597701149425	-0.10675442291680026	0.
0.04002039983680131	0.	0.3407553366174056	-0.10667960691660894	0.
0.039946960424316606	0.	0.3413813628899836	-0.10660904130624947	0.
0.040101999184006525	0.	0.34157430213464696	-0.10854388416846149	0.
0.04011015911872705	0.	0.3417795566502463	-0.11238801891682693	0.
0.040097919216646266	0.	0.3424035303776683	-0.11261960410314877	0.
0.04028967768257854	0.	0.34259646962233165	-0.11270819614875562	0.
0.04030191758465932	0.	0.34279556650246307	-0.11269250698007101	0.
0.04018359853121175	0.	0.34343801313628897	-0.11313509097918874	0.
0.04040799673602611	0.	0.3436309523809524	-0.11313507320530819	0.
0.04046919624643003	0.	0.34382799671592773	-0.11311545308388543	0.
0.04037127702978376	0.	0.3444683908045977	-0.11290784398226639	0.
0.04049367605059159	0.	0.3446633825944171	-0.1129117064580894	0.
0.04052223582211342	0.	0.34549261083743843	-0.11243986111083741	0.
0.04059975520195838	0.	0.3456876026272578	-0.11243988259161534	0.
0.04077111383108935	0.	0.34588054187192113	-0.11244835870641134	0.
0.040742554059567525	0.	0.3465147783251232	-0.11671977728913596	0.
0.04072623419012648	0.	0.34672208538587845	-0.11675603749781714	0.
0.040913912688698484	0.	0.34691912972085387	-0.11378266560494989	0.
0.04079559363525092	0.	0.3475533661740558	-0.1140156798820986	0.
0.040828233374133	0.	0.34775246305418717	-0.11401571296702673	0.
0.04102407180742554	0.	0.34794129720853856	-0.11359587241181844	0.
0.041028151774785804	0.	0.34857142857142853	-0.11460545844543502	0.
0.04101591187270502	0.	0.3487766830870279	-0.11435435451498731	0.
0.04114239086087311	0.	0.3489655172413793	-0.11532181722868216	0.
0.04118319053447573	0.	0.34958333333333336	-0.11470239034900433	0.
0.041179110567115464	0.	0.34979064039408864	-0.11470910724649386	0.
0.04134638922888617	0.	0.350623973727422	-0.11433888515632702	0.
0.041297429620563035	0.	0.3508394909688013	-0.11436894357932209	0.
0.04133414932680538	0.	0.35103653530377665	-0.11409882766825707	0.
0.04159934720522236	0.	0.35164819376026274	-0.12102653569989817	0.
0.041468788249694	0.	0.3518596059113301	-0.12132786133333673	0.
0.0414891880864953	0.	0.3520566502463054	-0.12101005895667775	0.
0.04175030599755202	0.	0.35266420361247947	-0.12112789889142875	0.
0.04159934720522236	0.	0.3528838259441707	-0.12112228786112574	0.
0.041583027335781314	0.	0.3530870279146141	-0.12112189312986682	0.
0.04181558547531619	0.	0.35369047619047617	-0.12032554984098169	0.
0.041717666258669926	0.	0.3539080459770115	-0.12045251595723758	0.
0.04169726642186863	0.	0.35411330049261086	-0.12045252965377037	0.
0.04205222358221134	0.	0.3547126436781609	-0.12148524742965862	0.
0.0419828641370869	0.	0.3549302134646962	-0.121485234222567	0.
0.04220726234190126	0.	0.3557224958949097	-0.12177971285893334	0.
0.04217462260301918	0.	0.355933908045977	-0.12179220975707625	0.
0.0420563035495716	0.	0.35615147783251233	-0.11864895587610988	0.
0.04228070175438596	0.	0.35676108374384236	-0.1201732618423461	0.
0.042305181558547525	0.	0.35697865353037767	-0.12017326650630948	0.
0.04221950224398204	0.	0.3571982758620689	-0.12023729058382818	0.
0.042525499796001634	0.	0.35778940886699506	-0.12235509518976853	0.
0.04253773969808241	0.	0.3580008210180624	-0.12235510267887216	0.
0.04239902080783353	0.	0.3582163382594417	-0.1195597133828312	0.
0.04268053855569155	0.	0.3588095238095238	-0.11972557123583878	0.
0.04263973888208894	0.	0.3590188834154351	-0.11972556406976667	0.
0.042598939208486335	0.	0.3592364532019704	-0.11972581422608576	0.
0.0428641370869033	0.	0.3598419540229885	-0.11988410954068619	0.
0.04293349653202774	0.	0.3600513136288998	-0.11988409523335397	0.
0.04303549571603427	0.	0.36086822660098516	-0.12291230918602382	0.
0.042962056303549566	0.	0.3610775862068965	-0.12292010245995187	0.
0.0429171766625867	0.	0.3612951559934318	-0.12279130333245603	0.
0.04311709506323949	0.	0.36188834154351396	-0.1223835699525306	0.
0.04317421460628315	0.	0.3620894909688013	-0.12242638465536528	0.
0.043125254997960015	0.	0.3623050082101806	-0.1224363819944358	0.
0.043333333333333335	0.	0.36291871921182267	-0.12287282875146752	0.
0.0433578131374949	0.	0.363126026272578	-0.12145639128309532	0.
0.043317013463892294	0.	0.3633415435139573	-0.11967234527282058	0.
0.043349653202774376	0.	0.3639573070607553	-0.12091953046385631	0.
0.04346797225622195	0.	0.36415435139573066	-0.12091951973156397	0.
0.04351693186454508	0.	0.36435960591133004	-0.12097026615862155	0.
0.043480212158302736	0.	0.36497947454844004	-0.12007697131274887	0.
0.04369237046103631	0.	0.3651744663382594	-0.12007696931860773	0.
0.04357405140758874	0.	0.36601395730706077	-0.12031190925284238	0.
0.04370053039575683	0.	0.3662048440065681	-0.12017705559817324	0.
0.04375764993880049	0.	0.3664100985221675	-0.12076693350530317	0.
0.043769889840881274	0.	0.36704022988505747	-0.1246292828281812	0.
0.0439453284373725	0.	0.3672372742200328	-0.12462927980946911	0.
0.043937168502651974	0.	0.3674425287356322	-0.12426193028039498	0.
0.04383924928600571	0.	0.36806034482758615	-0.12421003317356287	0.
0.044063647490820076	0.	0.36824917898193754	-0.12421002337570311	0.
0.04417788657690738	0.	0.36844622331691296	-0.12594615674162773	0.
0.04403508771929824	0.	0.3690886699507389	-0.12630694466583917	0.
0.04419828641370869	0.	0.3692898193760263	-0.12610645113301924	0.
0.044279885760913906	0.	0.3694950738916256	-0.12609115704544682	0.
0.04410852713178294	0.	0.37012931034482754	-0.1261678379383009	0.
0.04429212566299469	0.	0.37031814449917894	-0.12616784384777535	0.
0.044279885760913906	0.	0.37114737274220033	-0.12624271597492326	0.
0.04440228478172175	0.	0.37134646962233164	-0.12631344084984372	0.
0.044610363117095056	0.	0.37154351395730706	-0.12631344185229587	0.
0.04450836393308853	0.	0.372179802955665	-0.12583515230667983	0.
0.04458996328029376	0.	0.37237479474548435	-0.12583515308260346	0.
0.04478172174622602	0.	0.37256568144499175	-0.12585232533549418	0.
0.04473684210526316	0.	0.3731999178981938	-0.1248723112379674	0.
0.04478172174622602	0.	0.3734092775041051	-0.12333394531355005	0.
0.0449000407996736	0.	0.37360837438423644	-0.12314016671475266	0.
0.04482252141982864	0.	0.37422824302134644	-0.12267396927457133	0.
0.04483884128926968	0.	0.3744293924466338	-0.123164691330023	0.
0.044981640146878825	0.	0.3746182266009852	-0.12231234690521632	0.
0.0451733986128111	0.	0.3752401477832512	-0.12150870007451288	0.
0.045030599755201954	0.	0.37545566502463057	-0.12150897724723969	0.
0.04520603835169319	0.	0.3762766830870279	-0.12496252361395878	0.
0.045193798449612396	0.	0.37648809523809523	-0.1249625422696638	0.
0.04523051815585475	0.	0.3766830870279146	-0.12663991062873872	0.
0.045491636066911464	0.	0.3772967980295567	-0.12520708298084193	0.
0.0453937168502652	0.	0.3775143678160919	-0.12520445369152763	0.
0.045418196654426764	0.	0.37771962233169126	-0.12583681942770125	0.
0.045585475316197464	0.	0.37832512315270933	-0.1259169541841423	0.
0.04553651570787434	0.	0.37853858784893263	-0.12586266507010105	0.
0.045585475316197464	0.	0.37873973727422006	-0.12635994514223214	0.
0.04580579355365157	0.	0.3793431855500821	-0.1279077787238088	0.
0.045691554467564253	0.	0.3795648604269294	-0.12791882130880208	0.
0.045638514891880866	0.	0.37977627257799673	-0.1283740204597509	0.
0.04597715218278254	0.	0.3803735632183908	-0.12829148965317158	0.
0.045911872705018356	0.	0.38058292282430217	-0.12865952642915926	0.
0.046193390452876376	0.	0.38138136288998353	-0.12890005317953604	0.
0.04611587107303142	0.	0.38160098522167485	-0.12888348510769765	0.
0.045911872705018356	0.	0.38182060755336616	-0.1288843645114709	0.
0.04619747042023664	0.	0.3824220032840722	-0.12910926904346048	0.
0.046242350061199505	0.	0.38263136288998356	-0.12904566450937272	0.
0.04617299061607507	0.	0.3828448275862069	-0.1291561125128279	0.
0.04643002855977152	0.	0.3834503284072249	-0.13099066161050804	0.
0.04647490820073439	0.	0.38366584564860423	-0.13100178900201742	0.
0.04638106895144839	0.	0.38388341543513954	-0.1313124198593768	0.
0.046613627090983274	0.	0.384677750410509	-0.1227920415259933	0.
0.04656058751529987	0.	0.3848912151067323	-0.12274004115246791	0.
0.046556507547939614	0.	0.3851005747126437	-0.12274004212604242	0.
0.04678498572011424	0.	0.38571018062397366	-0.12261822974922519	0.
0.046687066503467975	0.	0.3861412151067323	-0.1227505761352886	0.
0.04687066503467972	0.	0.38673029556650246	-0.12423357024735474	0.
0.046882904936760506	0.	0.3869396551724138	-0.12443073071581105	0.
0.04678498572011424	0.	0.3871510673234811	-0.12443675320415201	0.
0.04714402284781721	0.	0.3877360426929392	-0.12240391579673825	0.
0.047135862913096696	0.	0.3879556650246305	-0.12240390234005923	0.
0.04699306405548755	0.	0.3881773399014778	-0.12228766168249687	0.
0.047250101999184	0.	0.38877873563218385	-0.12436513579730726	0.
0.04731130150958792	0.	0.3889901477832512	-0.12413236459810896	0.
0.04738474092207262	0.	0.38981116584564857	-0.1227035949783635	0.
0.04741738066095471	0.	0.39002463054187186	-0.1227993021185018	0.
0.04733986128110976	0.	0.3902422003284072	-0.12279886274614496	0.
0.04763769889840881	0.	0.3908333333333333	-0.12216723149096989	0.
0.04758465932272541	0.	0.391256157635468	-0.12129594079354296	0.
0.04782537739698082	0.	0.39186576354679803	-0.1217705454655898	0.
0.04776009791921665	0.	0.39207512315270937	-0.12177301324734498	0.
0.047743778049775594	0.	0.3922906403940887	-0.12215632865481908	0.
0.04797633618931048	0.	0.3928899835796387	-0.12121589294238318	0.
0.04792329661362709	0.	0.39309318555008205	-0.12121590647412818	0.
0.047947776417788655	0.	0.3933025451559934	-0.12123007128813904	0.
0.04804569563443492	0.	0.3939121510673235	-0.12092237927920098	0.
0.048127294981640145	0.	0.39411124794745483	-0.12101597594767961	0.
0.04821297429620563	0.	0.3949404761904761	-0.12104655418776727	0.
0.04830273357813137	0.	0.39513957307060754	-0.12104654784994993	0.
0.04827009383924929	0.	0.3953530377668309	-0.12237664664920636	0.
0.04836801305589555	0.	0.3959770114942529	-0.12426585116143518	0.
0.04849449204406365	0.	0.39638752052545156	-0.12403482200022005	0.
0.04844553243574051	0.	0.39700944170771757	-0.12421849861904624	0.
0.04861689106487148	0.	0.39720032840722497	-0.12421849702883289	0.
0.04864953080375357	0.	0.3974035303776683	-0.12411387862666036	0.
0.04863321093431252	0.	0.39803160919540226	-0.1269820944989902	0.
0.048714810281517744	0.	0.3982286535303777	-0.126982077975338	0.
0.04873521011831905	0.	0.398433908045977	-0.12713264136130614	0.
0.048731130150958785	0.	0.399064039408867	-0.12607416859391332	0.
0.04881272949816401	0.	0.3992549261083743	-0.12536909522328402	0.
0.04886984904120767	0.	0.40008210180623976	-0.12447644364421334	0.
0.04912280701754386	0.	0.4002729885057471	-0.12611945630507518	0.
0.049298245614035084	0.	0.40046798029556646	-0.12762376473565953	0.
0.04907384740922073	0.	0.4011063218390804	-0.12491924135403254	0.
0.04937984496124031	0.	0.4014963054187192	-0.1253141221392265	0.
0.04926968584251326	0.	0.40214285714285714	-0.1237481813309845	0.
0.0492860057119543	0.	0.40234811165845646	-0.12393199222251772	0.
0.04946960424316605	0.	0.4025431034482758	-0.12464556111960863	0.
0.04934720522235822	0.	0.4031711822660098	-0.12464959385846182	0.
0.04937984496124031	0.	0.4033682266009852	-0.12451287959283243	0.
0.04957160342717259	0.	0.4035570607553366	-0.12634190678809776	0.
0.04958792329661363	0.	0.40419540229885054	-0.12470564812630244	0.
0.04960016319869441	0.	0.4044027093596059	-0.12470563821132467	0.
0.04986944104447164	0.	0.4052216748768473	-0.12718914325135505	0.
0.049816401468788254	0.	0.40542487684729067	-0.12719893685578643	0.
0.04996328029375764	0.	0.405617816091954	-0.1269940359288317	0.
0.05002447980416156	0.	0.40624178981937603	-0.12640345358152116	0.
0.050106079151366785	0.	0.4066461412151067	-0.1276913699195034	0.
0.05020399836801305	0.	0.4072536945812808	-0.126992799432508	0.
0.05015503875968992	0.	0.4074671592775041	-0.12699279181705742	0.
0.05020807833537331	0.	0.40766625615763546	-0.12699278207247955	0.
0.05033863729090167	0.	0.40829433497536943	-0.12628614602279734	0.
0.050220318237454105	0.	0.4085160098522167	-0.126286146728279	0.
0.050285597715218275	0.	0.4087151067323481	-0.1268217502070536	0.
0.050611995104039166	0.	0.4093123973727422	-0.12710291322747858	0.
0.0504610363117095	0.	0.4095279146141215	-0.12710350979385784	0.
0.05072623419012648	0.	0.4103386699507389	-0.13045824851085236	0.
0.05062423500611995	0.	0.41055829228243024	-0.1303718379901246	0.
0.050616075071399425	0.	0.4107676518883415	-0.13196580713564326	0.
0.05090575275397797	0.	0.4113608374384236	-0.13199539454164286	0.
0.050803753569971445	0.	0.41178776683087026	-0.13199540146366312	0.
0.05108119135046919	0.	0.4123912151067323	-0.1330446030574999	0.
0.051109751121991016	0.	0.4126067323481116	-0.13304459942487848	0.
0.05093839249286005	0.	0.412818144499179	-0.13421487445029123	0.
0.05128110975112198	0.	0.4133990147783251	-0.1316415821174981	0.
0.051272949816401465	0.	0.4136104269293924	-0.13249212849855316	0.
0.05114647082823338	0.	0.41382799671592774	-0.12987716128056284	0.
0.0513953488372093	0.	0.4144376026272578	-0.13027814869492838	0.
0.05146062831497348	0.	0.41465311986863707	-0.13027812755591264	0.
0.051542227662178704	0.	0.4154618226600985	-0.13285194366301542	0.
0.05163606691146471	0.	0.41566707717569784	-0.13286704465143684	0.
0.05162790697674419	0.	0.41588464696223315	-0.13259392942135248	0.
0.05180742554059568	0.	0.4164942528735632	-0.13257388038073675	0.
0.05178294573643411	0.	0.4169211822660098	-0.13273584062062468	0.
0.05204406364749082	0.	0.41751436781609197	-0.1330441206095661	0.
0.0520359037127703	0.	0.41771962233169124	-0.13428328124333055	0.
0.05196654426764586	0.	0.41793719211822655	-0.13304413206561877	0.
0.0521297429620563	0.	0.41855090311986864	-0.1346887399550197	0.
0.05214606283149735	0.	0.418756157635468	-0.13474820768367018	0.
0.052215422276621785	0.	0.41896551724137926	-0.13478265378683657	0.
0.05228070175438597	0.	0.41956280788177336	-0.13511214036601962	0.
0.052411260709914316	0.	0.41975779967159277	-0.1350166320102701	0.
0.052452060383516935	0.	0.4206034482758621	-0.13647517564248876	0.
0.0524969400244798	0.	0.42080665024630537	-0.13648238810626814	0.
0.052517339861281105	0.	0.4210180623973727	-0.13714792408694454	0.
0.05251325989392085	0.	0.42162972085385875	-0.1359209598379896	0.
0.05277437780497756	0.	0.4220299671592775	-0.13707168736606484	0.
0.05272949816401468	0.	0.4226642036124794	-0.13698358254495663	0.
0.05288861689106487	0.	0.42286124794745483	-0.13698358661210247	0.
0.05282741738066095	0.	0.4230685550082101	-0.1366028970728946	0.
0.052872297021623826	0.	0.42368637110016416	-0.13844272733103663	0.
0.053113015095879235	0.	0.42387931034482756	-0.1384237949591469	0.
0.05312117503059976	0.	0.42408456486042695	-0.13962230359111896	0.
0.05295389636882905	0.	0.42473111658456486	-0.1405904138032916	0.
0.05318237454100368	0.	0.4249261083743842	-0.1405904160355306	0.
0.05316605467156262	0.	0.4257450738916256	-0.14154959050753543	0.
0.05330477356181151	0.	0.42593390804597697	-0.14154959861362482	0.
0.053443492452060384	0.	0.4261268472906404	-0.1416125798887229	0.
0.05343533251733986	0.	0.42677134646962234	-0.14099643196861814	0.
0.05364341085271317	0.	0.427167487684729	-0.14132329596478285	0.
0.053578131374948997	0.	0.42780172413793105	-0.15253810564096767	0.
0.053671970624235	0.	0.4279967159277504	-0.15352094329160546	0.
0.053835169318645446	0.	0.42819170771756976	-0.15241893264431688	0.
0.053745410036719704	0.	0.42883210180623976	-0.15306284530499628	0.
0.05376172990616075	0.	0.4290332512315271	-0.15360694672048414	0.
0.05399428804569563	0.	0.42922619047619043	-0.15360693548650564	0.
0.053920848633210935	0.	0.42985221674876845	-0.15365724638193612	0.
0.0539453284373725	0.	0.43005131362889987	-0.1533023111625023	0.
0.05407180742554059	0.	0.43088259441707716	-0.15440610802057417	0.
0.054104447164422684	0.	0.4310899014778325	-0.15535233618456318	0.
0.054239086087311296	0.	0.4312828407224959	-0.15535232530179705	0.
0.054279885760913915	0.	0.43190065681444995	-0.15552571011467867	0.
0.05434516523867809	0.	0.4322967980295566	-0.1555257204797363	0.
0.054573643410852704	0.	0.43291461412151067	-0.1555529155068581	0.
0.05445124439004488	0.	0.4331342364532019	-0.1558243782059242	0.
0.05450020399836802	0.	0.43333743842364536	-0.15582438108270996	0.
0.05467564259485924	0.	0.43394704433497533	-0.15683516620941576	0.
0.054549163606691146	0.	0.4341625615763547	-0.15648019520187317	0.
0.05471236230110159	0.	0.434361658456486	-0.15661225080855057	0.
0.05493676050591595	0.	0.4349753694581281	-0.15777507956335174	0.
0.05481436148510811	0.	0.43519499178981935	-0.15671311550866138	0.
0.05500203998368013	0.	0.4362068965517241	-0.15773774285277622	0.
0.05498164014687882	0.	0.43641420361247946	-0.15774053038671268	0.
0.05512443900448796	0.	0.4366112479474548	-0.15878063581514593	0.
0.055075479396164834	0.	0.43745279146141214	-0.16045721773093094	0.
0.055303957568339446	0.	0.4376457307060755	-0.1601695482396087	0.
0.05539779681762545	0.	0.43826149425287353	-0.1590227861101509	0.
0.05529579763361893	0.	0.4384708538587849	-0.15902279945698714	0.
0.05564667482660138	0.	0.4392733990147783	-0.16403144309181833	0.
0.05551611587107303	0.	0.43949712643678157	-0.1640314786912294	0.
0.05556507547939617	0.	0.43970032840722495	-0.160926681169244	0.
0.05580987352101183	0.	0.440309934318555	-0.16293800188387397	0.
0.055748674010607915	0.	0.44072865353037766	-0.16320021759833797	0.
0.056005711954304364	0.	0.4413382594417077	-0.16251378619799683	0.
0.05591595267237862	0.	0.441555829228243	-0.1627089862517071	0.
0.05586291309669522	0.	0.4417631362889983	-0.16366122202160072	0.
0.056185230518155854	0.	0.44256362889983575	-0.16291906007969406	0.
0.056095471236230106	0.	0.44277914614121505	-0.16305681456495116	0.
0.0564422684618523	0.	0.4433846469622332	-0.16383616799968834	0.
0.056393308853529174	0.	0.4436042692939245	-0.1633760954103037	0.
0.05647082823337413	0.	0.44440476190476186	-0.1631260775051665	0.
0.05654018767849857	0.	0.4446141215106732	-0.16398343617888808	0.
0.05651978784169726	0.	0.44482553366174055	-0.16398341917148732	0.
0.05675234598123215	0.	0.4454187192118227	-0.16603312755341387	0.
0.056695226438188494	0.	0.4458497536945813	-0.16576366705114393	0.
0.05700530395756834	0.	0.44645320197044336	-0.1665904194636719	0.
0.05700122399020808	0.	0.44666256157635464	-0.16619847090234938	0.
0.05689514483884129	0.	0.4468821839080459	-0.16609476973362752	0.
0.057082823337413297	0.	0.4476990968801314	-0.16719209006877522	0.
0.05705426356589147	0.	0.4479146141215106	-0.16703711905044255	0.
0.057372501019991834	0.	0.4485077996715927	-0.1678839461306774	0.
0.05732762137902896	0.	0.4487130541871921	-0.1678839457257175	0.
0.05745002039983679	0.	0.4495422824302135	-0.1635620117474793	0.
0.05746226030191759	0.	0.44974958949096877	-0.1635620080486838	0.
0.05749490004079967	0.	0.4499630541871921	-0.1617333915599097	0.
0.057592819257445936	0.	0.45057060755336614	-0.16391379251673482	0.
0.057702978376172984	0.	0.45097701149425284	-0.16392980448474362	0.
0.05773561811505508	0.	0.4515948275862069	-0.16420091319026553	0.
0.057800897592819256	0.	0.4517918719211822	-0.16499901449882132	0.
0.05785393716850265	0.	0.4519991789819376	-0.16347875887682056	0.
0.05809057527539779	0.	0.452814039408867	-0.16131079190218528	0.
0.05806609547123623	0.	0.4530275041050903	-0.15871746193743558	0.
0.058041615667074664	0.	0.4536617405582922	-0.1587631763924008	0.
0.05819257445940432	0.	0.4538587848932676	-0.15928193870687965	0.
0.05819257445940432	0.	0.454681855500821	-0.16151386083262295	0.
0.058510811913504684	0.	0.4548706896551724	-0.16012545386769178	0.
0.05851897184822521	0.	0.45507594417077174	-0.16013067924698615	0.
0.058355773153814766	0.	0.4557204433497537	-0.16119953018985575	0.
0.05859241126070991	0.	0.4561063218390804	-0.1612381553522412	0.
0.0585720114239086	0.	0.45673850574712643	-0.16485516185847365	0.
0.05866993064055487	0.	0.45693144499178984	-0.16485518460887713	0.
0.058763769889840875	0.	0.45713259441707715	-0.16153042101819137	0.
0.05883312933496532	0.	0.4579577175697865	-0.16354548118171108	0.
0.05897592819257446	0.	0.45815065681444994	-0.16328786563802064	0.
0.05889024887800898	0.	0.45878489326765187	-0.16274489648070803	0.
0.05896368829049368	0.	0.45898399014778324	-0.16266896083495777	0.
0.059090167278661766	0.	0.4598255336617405	-0.16335410317297394	0.
0.059151366789065685	0.	0.4600246305418719	-0.1633540921929722	0.
0.05932680538555691	0.	0.4602155172413793	-0.16391300902133496	0.
0.05933496532027743	0.	0.4608456486042693	-0.16430937096777196	0.
0.05954712362301102	0.	0.461237684729064	-0.16455326828610037	0.
0.059461444308445535	0.	0.461871921182266	-0.16552333958740298	0.
0.059522643818849454	0.	0.4620812807881773	-0.16647971069851933	0.
0.05963688290493676	0.	0.4622742200328407	-0.1664766761482055	0.
0.05966952264381884	0.	0.46310344827586203	-0.16576988552852798	0.
0.0597796817625459	0.	0.4633004926108374	-0.16579509506236972	0.
0.0599469604243166	0.	0.46392036124794744	-0.16830445128423732	0.
0.0598735210118319	0.	0.4641317733990148	-0.16830445115468934	0.
0.06018359853121175	0.	0.4649261083743842	-0.1701625741595382	0.
0.06007751937984496	0.	0.4651457307060755	-0.17104882666747734	0.
0.06010199918400653	0.	0.4653509852216749	-0.17172399859267615	0.
0.06035087719298246	0.	0.4659667487684729	-0.1716115741372795	0.
0.06035087719298246	0.	0.4663916256157635	-0.17132766930153367	0.
0.060546715626274984	0.	0.4669868637110016	-0.17202080533077216	0.
0.06048143614851081	0.	0.46720443349753693	-0.17072174490236539	0.
0.06044471644226846	0.	0.46741174055829227	-0.17137607732996693	0.
0.06070175438596491	0.	0.46823070607553363	-0.17124489661389883	0.
0.06059567523459813	0.	0.468444170771757	-0.1714927612247237	0.
0.060962872297021624	0.	0.46903735632183907	-0.17075399023919802	0.
0.06091799265605875	0.	0.4692528735632183	-0.1707409070210001	0.
0.06113831089351285	0.	0.4700697865353038	-0.17158055175614928	0.
0.06111791105671154	0.	0.4702811986863711	-0.1706944748346723	0.
0.0610281517747858	0.	0.4704946633825944	-0.17069446856209172	0.
0.06131782945736434	0.	0.4710734811165846	-0.16949084364307326	0.
0.061264789881680944	0.	0.47150246305418714	-0.1703886006533287	0.
0.061591187270501835	0.	0.47211617405582923	-0.1707249257857412	0.
0.061574867401060794	0.	0.4723296387520525	-0.17051176360298362	0.
0.06150142798857609	0.	0.47254926108374384	-0.1705648196184688	0.
0.0617421460628315	0.	0.47334770114942526	-0.17032130646899388	0.
0.06168094655242758	0.	0.47356527093596057	-0.1725541651769775	0.
0.0619094247246022	0.	0.47417282430213464	-0.17048968880387094	0.
0.061917584659322726	0.	0.47438218390804593	-0.16984331217327522	0.
0.06210526315789473	0.	0.4751929392446633	-0.171885590275961	0.
0.06211342309261526	0.	0.47539408866995075	-0.17151153005280245	0.
0.062158302733578134	0.	0.47561165845648606	-0.17138511882131877	0.
0.062297021623827005	0.	0.47623152709359606	-0.16996455364565868	0.
0.06230926152590779	0.	0.4766440886699507	-0.17352499486002618	0.
0.06239086087311301	0.	0.47724343185550083	-0.1736082705780407	0.
0.06251325989392084	0.	0.4774384236453202	-0.173372722471257	0.
0.06256629946960425	0.	0.4776457307060755	-0.173308560898679	0.
0.06272541819665443	0.	0.4784811165845648	-0.17324680270009812	0.
0.06281517747858018	0.	0.47868842364532016	-0.17324680145534357	0.
0.06271317829457364	0.	0.4793103448275862	-0.17208768901681387	0.
0.06289269685842513	0.	0.47950123152709356	-0.17235972930615265	0.
0.0628967768257854	0.	0.48034688013136284	-0.17341802739621387	0.
0.06311301509587923	0.	0.48053981937602624	-0.17360485371893056	0.
0.06312525499796001	0.	0.4807430213464696	-0.17352329560438057	0.
0.0630844553243574	0.	0.4813628899835797	-0.17409317777072283	0.
0.0634312525499796	0.	0.48175697865353034	-0.17417030523182128	0.
0.06325173398612811	0.	0.48240763546798027	-0.17398492684549505	0.
0.06346797225622196	0.	0.48260057471264367	-0.17439605329662108	0.
0.06357405140758873	0.	0.482797619047619	-0.1743960603254202	0.
0.06356589147286822	0.	0.4836063218390804	-0.17422442594296297	0.
0.0637780497756018	0.	0.48379926108374377	-0.17420228266970061	0.
0.06370053039575682	0.	0.48444786535303774	-0.173281584398323	0.
0.06378620971032231	0.	0.48464696223316905	-0.1731470992097913	0.
0.06391268869849041	0.	0.48547619047619045	-0.17340087576842458	0.
0.0639453284373725	0.	0.48567733990147777	-0.17558607292688155	0.
0.06410852713178294	0.	0.4858682266009852	-0.17558608174392026	0.
0.06403100775193798	0.	0.48650656814449916	-0.17209126935259658	0.
0.06430028559771522	0.	0.48690065681444994	-0.1722822946714786	0.
0.0643859649122807	0.	0.48709975369458125	-0.1724164781039761	0.
0.06419420644634842	0.	0.4877278325123153	-0.17323638647144413	0.
0.06441044471644226	0.	0.4879207717569786	-0.17348902944341993	0.
0.06455324357405141	0.	0.48812192118226605	-0.1735357296796552	0.
0.0644390044879641	0.	0.4887684729064039	-0.17345735634936554	0.
0.06458996328029375	0.	0.48896346469622326	-0.17326588013739697	0.
0.06472052223582211	0.	0.4891564039408867	-0.17336999745963186	0.
0.06465116279069767	0.	0.4897844827586207	-0.1737072309987338	0.
0.0649000407996736	0.	0.49016830870279143	-0.17414161810077494	0.
0.06489188086495308	0.	0.4908066502463054	-0.1748606975618702	0.
0.06494900040799674	0.	0.49100985221674875	-0.1748606806694649	0.
0.06510811913504692	0.	0.4912048440065681	-0.1751240584436226	0.
0.06510811913504692	0.	0.4920443349753694	-0.17568632948725488	0.
0.06529579763361894	0.	0.4922413793103448	-0.17615425413773456	0.
0.06531211750305997	0.	0.49286945812807875	-0.17713134046978582	0.
0.06529987760097919	0.	0.49307676518883414	-0.1769683424478188	0.
0.0655201958384333	0.	0.4938854679802956	-0.17722753595991106	0.
0.06550387596899224	0.	0.4940968801313628	-0.1772275275392351	0.
0.06559771521827824	0.	0.49429392446633824	-0.1772273316812583	0.
0.06581803345573235	0.	0.49491789819376025	-0.17698595002457881	0.
0.06576907384740922	0.	0.49532635467980296	-0.1772707716639296	0.
0.0660342717258262	0.	0.495933908045977	-0.17784373230826359	0.
0.06589555283557731	0.	0.4961453201970443	-0.17784374935540734	0.
0.06587923296613626	0.	0.49634441707717564	-0.17728741217216115	0.
0.06614035087719299	0.	0.4971695402298851	-0.17528260216960334	0.
0.0661281109751122	0.	0.49737684729064036	-0.18056147117786892	0.
0.06642186862505099	0.	0.49797824302134647	-0.17823673185453667	0.
0.06640146878824969	0.	0.4981958128078817	-0.1782367456708614	0.
0.06658098735210118	0.	0.4990127257799672	-0.17832042857013478	0.
0.06661770705834354	0.	0.4992302955665025	-0.1783204131825849	0.
0.06660546715626275	0.	0.4994376026272578	-0.1786016413280947	0.
0.06683394532843737	0.	0.5000246305418719	-0.17844444933184903	0.
0.06672786617707058	0.	0.5004536124794745	-0.17837217714476214	0.
0.0670093839249286	0.	0.5010591133004926	-0.17836173452771717	0.
0.06696042431660547	0.	0.5012746305418719	-0.1783617108044616	0.
0.06689514483884129	0.	0.5014901477832512	-0.17836231121191734	0.
0.06718482252141983	0.	0.5022865353037766	-0.17800378681722662	0.
0.06713586291309669	0.	0.5025061576354679	-0.1782275169215124	0.
0.06733986128110975	0.	0.5031034482758621	-0.17855317508774915	0.
0.06738474092207263	0.	0.5033107553366174	-0.17855317498394202	0.
0.06764585883312933	0.	0.5041276683087028	-0.17972645546983654	0.
0.06760913912688699	0.	0.5043390804597702	-0.1797264472332671	0.
0.06758873929008569	0.	0.5045607553366174	-0.17946891776884846	0.
0.06778865769073847	0.	0.5051724137931034	-0.1795108471445278	0.
0.06778457772337822	0.	0.5055890804597701	-0.18176331824267064	0.
0.06796001631986943	0.	0.5061843185550082	-0.18408458193774824	0.
0.06798041615667073	0.	0.5063854679802955	-0.1808990283880712	0.
0.06804161566707466	0.	0.5065989326765189	-0.18053607666664465	0.
0.06822521419828641	0.	0.5074220032840722	-0.18293751552727447	0.
0.0682374541003672	0.	0.5076334154351395	-0.1851688537709948	0.
0.06822113423092614	0.	0.5082430213464696	-0.18458446370608012	0.
0.06837209302325581	0.	0.508444170771757	-0.18458148534909516	0.
0.06835985312117503	0.	0.5092775041050903	-0.18441598627758132	0.
0.06860057119543043	0.	0.5094663382594418	-0.18439561407051405	0.
0.06862913096695226	0.	0.509667487684729	-0.18439358245288642	0.
0.06859241126070992	0.	0.510295566502463	-0.18434453202059428	0.
0.06882088943288454	0.	0.5107019704433498	-0.18451727827810402	0.
0.06878824969400245	0.	0.5113403119868637	-0.18368304980975309	0.
0.06903304773561811	0.	0.5115311986863711	-0.1835480021969242	0.
0.06903712770297837	0.	0.5117302955665024	-0.18288919191663605	0.
0.0692329661362709	0.	0.5125472085385878	-0.18296794678636205	0.
0.06926968584251325	0.	0.5127504105090313	-0.18303468652342728	0.
0.06920440636474907	0.	0.5133908045977011	-0.1903090828677253	0.
0.069359445124439	0.	0.5135837438423645	-0.19047165955364048	0.
0.06944104447164422	0.	0.5144150246305419	-0.19095749925734545	0.
0.069547123623011	0.	0.5146141215106732	-0.1907599550728094	0.
0.06969400244798041	0.	0.5148111658456486	-0.19077206197019692	0.
0.06959200326397388	0.	0.5154454022988506	-0.18998161678448636	0.
0.06991024071807425	0.	0.5158271756978653	-0.18905342318135124	0.
0.06984088127294981	0.	0.5164532019704433	-0.18818681932892445	0.
0.06982456140350878	0.	0.5166584564860427	-0.18884219931593177	0.
0.07001631986944104	0.	0.516857553366174	-0.18884219235331412	0.
0.07010607915136678	0.	0.5177052545155993	-0.18956055389114007	0.
0.0702407180742554	0.	0.5178981937602627	-0.189560551732685	0.
0.07032639738882089	0.	0.5185160098522167	-0.1913633107500128	0.
0.07026111791105671	0.	0.5187253694581281	-0.19140705716095188	0.
0.07059567523459812	0.	0.5195443349753694	-0.1913689846805127	0.
0.07053039575683394	0.	0.5197557471264368	-0.19139791060945988	0.
0.07066503467972256	0.	0.5199507389162562	-0.19179997170498803	0.
0.07072215422276622	0.	0.5205665024630541	-0.1923473816762087	0.
0.07084047327621379	0.	0.5209811165845648	-0.191663216760674	0.
0.07098735210118319	0.	0.5215948275862069	-0.19175903057222657	0.
0.0709016727866177	0.	0.5218062397372742	-0.1919053327168805	0.
0.07103631170950632	0.	0.5220012315270935	-0.19185472999282863	0.
0.07121583027335782	0.	0.522814039408867	-0.1910338900664317	0.
0.07116279069767442	0.	0.5230275041050902	-0.1909414959595432	0.
0.0714157486740106	0.	0.5236453201970444	-0.19074502629154558	0.
0.07138310893512852	0.	0.5238628899835797	-0.1897272201505511	0.
0.07161974704202366	0.	0.524659277504105	-0.19010632943831227	0.
0.07158710730314156	0.	0.5248747947454844	-0.19125436820367137	0.
0.07156262749898	0.	0.5250882594417077	-0.19133643676308548	0.
0.07186046511627907	0.	0.5256917077175698	-0.1891957704354341	0.
0.07173806609547123	0.	0.5261165845648604	-0.19361607587626642	0.
0.07210118319053448	0.	0.5267077175697865	-0.19064641836690466	0.
0.07214198286413709	0.	0.5269232348111659	-0.19080035961341857	0.
0.07203182374541003	0.	0.5271449096880131	-0.19080033009708042	0.
0.07239086087311301	0.	0.5279556650246305	-0.19179806714031183	0.
0.07223990208078335	0.	0.5281691297208538	-0.19162919483101382	0.
0.07262341901264789	0.	0.528745894909688	-0.19098721600898197	0.
0.07270501835985312	0.	0.5289573070607554	-0.1909731651006751	0.
0.0727906976744186	0.	0.5297967980295566	-0.19391477302291849	0.
0.07283557731538147	0.	0.5300041050903119	-0.19340819568233333	0.
0.07280701754385964	0.	0.5302155172413793	-0.19347320485238492	0.
0.07296205630354957	0.	0.5308169129720853	-0.19358592002992633	0.
0.07303957568339453	0.	0.5312376847290641	-0.1940790198763874	0.
0.0731578947368421	0.	0.5318555008210181	-0.19395114303787384	0.
0.07315381476948184	0.	0.5320587027914614	-0.19434865768991147	0.
0.07319869441044471	0.	0.5322721674876847	-0.19470221135614313	0.
0.07344757241942064	0.	0.5330706075533661	-0.19823047300958727	0.
0.07348021215830274	0.	0.5332861247947455	-0.19823046178861242	0.
0.0735577315381477	0.	0.5339142036124794	-0.19787901683817471	0.
0.07362709098327214	0.	0.5341133004926107	-0.19855342785941194	0.
0.07370053039575683	0.	0.5349220032840722	-0.19849327541012762	0.
0.07386780905752753	0.	0.5351169950738917	-0.2004318413430456	0.
0.07394124847001224	0.	0.5353222495894909	-0.20043185437026256	0.
0.07392084863321094	0.	0.5359626436781609	-0.2004351688729404	0.
0.07411668706650347	0.	0.5363608374384236	-0.2004931708218142	0.
0.0741126070991432	0.	0.5369889162561576	-0.20006735352021024	0.
0.07436148510811913	0.	0.537181855500821	-0.1989642304926226	0.
0.0743655650754794	0.	0.5373871100164204	-0.1989720117338036	0.
0.0744920440636475	0.	0.5382122331691297	-0.1999454555852705	0.
0.07455732354141166	0.	0.538409277504105	-0.199945472761954	0.
0.07457772337821297	0.	0.5386165845648604	-0.20015249777458735	0.
0.07467564259485925	0.	0.5392364532019704	-0.20059499803595138	0.
0.07491228070175439	0.	0.539649014778325	-0.2004781055445183	0.
0.07481028151774785	0.	0.5402791461412151	-0.19937752241813175	0.
0.07497756017951855	0.	0.5404720853858785	-0.19908772266783734	0.
0.07501835985312118	0.	0.5406752873563218	-0.19868693014673836	0.
0.07524275805793554	0.	0.5414798850574712	-0.19990355893219255	0.
0.07523459812321502	0.	0.5416851395730705	-0.1977286591861366	0.
0.07525907792737659	0.	0.5423234811165846	-0.19983521293003842	0.
0.07543859649122807	0.	0.5425164203612479	-0.20143335885248972	0.
0.07544675642594859	0.	0.5427175697865353	-0.2027115959868467	0.
0.07540187678498572	0.	0.5433579638752053	-0.20221962492476003	0.
0.07560995512035903	0.	0.5435509031198686	-0.20222765609488064	0.
0.07571195430436556	0.	0.54375	-0.20187409459185654	0.
0.0756140350877193	0.	0.5443883415435139	-0.20276222880927605	0.
0.07597307221542228	0.	0.5447721674876848	-0.2027622234751509	0.
0.07587923296613626	0.	0.5454105090311986	-0.20237052481905568	0.
0.07601387188902488	0.	0.5456075533661741	-0.20244553579148925	0.
0.07617299061607506	0.	0.5458045977011494	-0.20241195851172405	0.
0.07617707058343533	0.	0.5466379310344828	-0.2020278500852468	0.
0.07636882904936759	0.	0.5468329228243021	-0.20239614556616733	0.
0.0763484292125663	0.	0.5474630541871921	-0.2024321909902747	0.
0.0763076295389637	0.	0.5476621510673234	-0.20243219603126617	0.
0.07651978784169726	0.	0.5478509852216749	-0.2029339092704386	0.
0.07658506731946144	0.	0.5484811165845649	-0.20321879397148598	0.
0.07653202774377804	0.	0.5486904761904762	-0.20321877568452054	0.
0.07670338637290901	0.	0.5488834154351395	-0.20364661497085026	0.
0.07687882496940024	0.	0.5495114942528736	-0.20306734121493497	0.
0.07697266421868625	0.	0.5499199507389163	-0.20319874507928032	0.
0.07711138310893512	0.	0.5505377668308702	-0.2032780065304392	0.
0.07703386372909016	0.	0.5507471264367816	-0.20327783728773388	0.
0.07713994288045696	0.	0.5509400656814449	-0.20310397629712726	0.
0.07728682170542636	0.	0.5517713464696223	-0.20323214071071477	0.
0.07729906160750714	0.	0.5519745484400657	-0.20295087609537607	0.
0.07761321909424725	0.	0.5525903119868637	-0.20331569819487055	0.
0.0775438596491228	0.	0.5528058292282431	-0.20331572216223173	0.
0.07756425948592412	0.	0.5530069786535303	-0.20325505095492574	0.
0.07785801713586292	0.	0.5536022167487684	-0.20506311084064563	0.
0.077796817625459	0.	0.5538197865353037	-0.206630809576794	0.
0.07784985720114239	0.	0.5540250410509031	-0.2066001507143016	0.
0.07808241534067727	0.	0.5546202791461412	-0.20661632279867945	0.
0.07809465524275805	0.	0.5550513136288998	-0.20596910586859704	0.
0.07839249286005712	0.	0.5556547619047619	-0.19042042149259295	0.
0.07838025295797633	0.	0.5558723316912972	-0.188949042389622	0.
0.07834353325173397	0.	0.5560878489326765	-0.1889480791351487	0.
0.07859241126070991	0.	0.5568986042692939	-0.1959481216989624	0.
0.07850673194614442	0.	0.5571141215106733	-0.1959481253245633	0.
0.07882904936760506	0.	0.5577032019704433	-0.195643554879335	0.
0.07889432884536923	0.	0.5579166666666666	-0.1951127885367831	0.
0.07878824969400244	0.	0.5581362889983579	-0.19530567431831922	0.
0.0790860873113015	0.	0.558735632183908	-0.1948968089763605	0.
0.07898816809465524	0.	0.5589511494252873	-0.19610248916793077	0.
0.07890656874745001	0.	0.5591687192118227	-0.19616195269213588	0.
0.07930232558139534	0.	0.5597598522167487	-0.1972524469220178	0.
0.079265605875153	0.	0.5601867816091954	-0.19889824535162526	0.
0.07947776417788657	0.	0.5607779146141215	-0.1963844670499561	0.
0.07949000407996736	0.	0.5609811165845648	-0.19845496406284635	0.
0.07955120359037127	0.	0.5611945812807881	-0.19845418903620515	0.
0.07980416156670746	0.	0.5620135467980295	-0.19674230648384008	0.
0.07979192166462667	0.	0.5622331691297208	-0.19674230571862353	0.
0.07991432068543451	0.	0.5628468801313629	-0.19728797154937072	0.
0.08	0.	0.5630459770114942	-0.197187821740075	0.
0.0800203998368013	0.	0.5632553366174056	-0.19718784058064875	0.
0.08015503875968992	0.	0.5638608374384236	-0.1964835132694584	0.
0.08028967768257854	0.	0.564064039408867	-0.19647312857705435	0.
0.08029375764993879	0.	0.5642775041050903	-0.19647251369172347	0.
0.08037127702978376	0.	0.5648994252873563	-0.19682569689933166	0.
0.08052631578947368	0.	0.565303776683087	-0.1965819712335062	0.
0.08052223582211342	0.	0.565927750410509	-0.19677826218646327	0.
0.08064055487556099	0.	0.5661247947454844	-0.1964226330387777	0.
0.080734394124847	0.	0.5663321018062397	-0.19640447825472876	0.
0.08092615259077927	0.	0.5671408045977011	-0.19621867302926288	0.
0.08094655242758057	0.	0.5673378489326765	-0.196218658539096	0.
0.08096287229702162	0.	0.5679720853858785	-0.1960609014613957	0.
0.0811954304365565	0.	0.5681711822660098	-0.19639884109443487	0.
0.08120767033863728	0.	0.5683805418719212	-0.19639884019661893	0.
0.08122399020807833	0.	0.5690188834154352	-0.1968199674039817	0.
0.08141982864137087	0.	0.5692097701149424	-0.19681662534789265	0.
0.08145246838025295	0.	0.5694068144499178	-0.1968166319280496	0.
0.08135862913096695	0.	0.5700410509031199	-0.19643229857176417	0.
0.08178294573643412	0.	0.5704371921182265	-0.19628321371137006	0.
0.08172582619339044	0.	0.5710734811165845	-0.1959720136687497	0.
0.08182782537739697	0.	0.571266420361248	-0.1960022767787533	0.
0.08199918400652793	0.	0.5714573070607554	-0.195944352677528	0.
0.082015503875969	0.	0.5722967980295567	-0.19958170519397186	0.
0.08219910240718074	0.	0.572493842364532	-0.19880939481658474	0.
0.08215830273357813	0.	0.573121921182266	-0.200000132954833	0.
0.08209302325581395	0.	0.5733169129720853	-0.20000013717786963	0.
0.08232150142798858	0.	0.5735057471264368	-0.20000015074067798	0.
0.08241942064463482	0.	0.5741297208538587	-0.20003269883849398	0.
0.0822766217870257	0.	0.574343185550082	-0.19995546256996782	0.
0.08248470012239902	0.	0.5745443349753695	-0.1999554728100918	0.
0.08260301917584659	0.	0.5751785714285714	-0.19994423196575956	0.
0.08281109751121991	0.	0.5755685550082101	-0.2002860847350031	0.
0.08293349653202775	0.	0.5761904761904761	-0.20147030955261455	0.
0.08289269685842512	0.	0.5764018883415435	-0.20258605565151977	0.
0.08292125662994695	0.	0.5766009852216748	-0.20258602544033524	0.
0.08317421460628316	0.	0.5774322660098522	-0.2032505264615545	0.
0.08321501427988576	0.	0.5776272577996716	-0.20325056429702268	0.
0.08344757241942065	0.	0.5782389162561576	-0.20313250554094675	0.
0.08334557323541412	0.	0.5784585385878489	-0.20350459706132326	0.
0.0833782129742962	0.	0.5786658456486042	-0.20350459942705587	0.
0.08371277029783762	0.	0.5792692939244664	-0.2025226439444096	0.
0.08362301101591187	0.	0.5794827586206897	-0.20251401178564174	0.
0.08360669114647082	0.	0.579683908045977	-0.20251401708141017	0.
0.08391268869849042	0.	0.5802729885057472	-0.20458856788425722	0.
0.08385148918808649	0.	0.5807081280788178	-0.20465521640613904	0.
0.08415748674010608	0.	0.5813136288998357	-0.20464295773601157	0.
0.08417380660954712	0.	0.5815291461412151	-0.21696108945212833	0.
0.08413708690330476	0.	0.5817405582922824	-0.21696110977865782	0.
0.08438596491228069	0.	0.5825533661740558	-0.22475879155929465	0.
0.08434516523867809	0.	0.5827729885057471	-0.22467079705415538	0.
0.08456956344349245	0.	0.5833661740558292	-0.21639574619033075	0.
0.08465116279069768	0.	0.5835755336617405	-0.21968180875298313	0.
0.08454508363933089	0.	0.5837910509031199	-0.21968180437839907	0.
0.0848470012239902	0.	0.584386288998358	-0.22012599061892657	0.
0.0849204406364749	0.	0.5846018062397372	-0.22023898113678353	0.
0.08479396164830681	0.	0.5848255336617405	-0.2201945596959872	0.
0.08508771929824561	0.	0.5854228243021345	-0.2202973720184644	0.
0.08512851897184823	0.	0.5858394909688013	-0.22012590819645847	0.
0.08533659730722154	0.	0.5864306239737275	-0.22074426017898743	0.
0.08536923704610364	0.	0.5866358784893267	-0.2206290491493853	0.
0.08541819665442676	0.	0.586853448275862	-0.2198691856543753	0.
0.08558547531619748	0.	0.5876785714285714	-0.22024321466669877	0.
0.08564667482660139	0.	0.5878899835796387	-0.22161550573639544	0.
0.08585067319461444	0.	0.5884934318555007	-0.2205986243654203	0.
0.0859077927376581	0.	0.5886966338259442	-0.2206629650221203	0.
0.08592411260709913	0.	0.5889142036124795	-0.22066304370057163	0.
0.08611587107303141	0.	0.5897249589490968	-0.2203739094564608	0.
0.08610363117095063	0.	0.5899322660098522	-0.22039763486761907	0.
0.08610363117095063	0.	0.5901477832512315	-0.22115512438368654	0.
0.0863892288861689	0.	0.5909646962233168	-0.2221532310188809	0.
0.08659322725418196	0.	0.5917857142857142	-0.22601926100873515	0.
0.08656466748266015	0.	0.5919868637110016	-0.22601927551553666	0.
0.08659322725418196	0.	0.592196223316913	-0.225278322554644	0.
0.08687066503467972	0.	0.592789408866995	-0.22687990866788849	0.
0.08690738474092208	0.	0.5929946633825943	-0.22683641426826265	0.
0.08697266421868624	0.	0.5932122331691296	-0.22657045886997024	0.
0.08713994288045696	0.	0.5938341543513957	-0.22655666168286936	0.
0.08716850265197877	0.	0.5940373563218391	-0.22653110996381912	0.
0.08718482252141982	0.	0.5942467159277504	-0.22629562036573905	0.
0.08727458180334557	0.	0.5948624794745484	-0.22589798822567103	0.
0.08740514075887393	0.	0.5950656814449917	-0.22589798676142406	0.
0.0874704202366381	0.	0.595279146141215	-0.22589799114695486	0.
0.08767849857201142	0.	0.5960899014778325	-0.2261355277494673	0.
0.08776417788657691	0.	0.5969170771756979	-0.2254999805895698	0.
0.08792737658098734	0.	0.5971141215106732	-0.22549994670014148	0.
0.08795185638514891	0.	0.5973255336617406	-0.22450779160558665	0.
0.08804569563443491	0.	0.5979515599343186	-0.22485429158930154	0.
0.08818849449204406	0.	0.598142446633826	-0.22485431593644004	0.
0.08814769481844144	0.	0.5983456486042692	-0.2255508299811892	0.
0.08814361485108119	0.	0.5989696223316913	-0.21954619785158436	0.
0.08831497348021215	0.	0.5991646141215106	-0.220023534566517	0.
0.08844553243574052	0.	0.599365763546798	-0.22002353414800904	0.
0.08840065279477764	0.	0.600004105090312	-0.21994968910038346	0.
0.08853529171766625	0.	0.6001949917898193	-0.2197845221868529	0.
0.08868217054263565	0.	0.6003940886699507	-0.2197845242032643	0.
0.08882088943288453	0.	0.6012315270935961	-0.21887755765073114	0.
0.08889024887800898	0.	0.6020628078817734	-0.2202079222837381	0.
0.08901264789881681	0.	0.6022536945812808	-0.22082931887546153	0.
0.08919624643002855	0.	0.6024466338259441	-0.22082932236958489	0.
0.08924112607099143	0.	0.6030829228243021	-0.21974574407745737	0.
0.08923296613627091	0.	0.6032861247947454	-0.22013100608397346	0.
0.08937984496124031	0.	0.6034831691297209	-0.22013100784135808	0.
0.08937984496124031	0.	0.6041194581280788	-0.22160844760635753	0.
0.08955936352509179	0.	0.6043185550082102	-0.22159156204104566	0.
0.08969400244798041	0.	0.6045073891625615	-0.22159156354615228	0.
0.08976336189310485	0.	0.6051354679802955	-0.22136071370454793	0.
0.08968176254589964	0.	0.6053427750410508	-0.22199357064961922	0.
0.08982456140350877	0.	0.6055357142857143	-0.22201248120955414	0.
0.08997144022847817	0.	0.6063649425287356	-0.2218770034954834	0.
0.09042431660546715	0.	0.607183908045977	-0.22119496251004098	0.
0.09039983680130559	0.	0.6074014778325123	-0.22119493182739236	0.
0.09042431660546715	0.	0.6076026272577997	-0.2211949299418894	0.
0.0906079151366789	0.	0.6082122331691298	-0.22119299273151755	0.
0.09052631578947368	0.	0.6084256978653529	-0.22301486998617245	0.
0.09057119543043655	0.	0.6086227422003284	-0.22301489946221073	0.
0.09090575275397797	0.	0.6092302955665024	-0.2233657011764415	0.
0.09077111383108935	0.	0.6094540229885057	-0.22304910738522474	0.
0.090828233374133	0.	0.6096592775041051	-0.22304912685858969	0.
0.09119135046919624	0.	0.6102565681444991	-0.22446025843945894	0.
0.09109343125254997	0.	0.6104761904761905	-0.22513937504195977	0.
0.0910689514483884	0.	0.6106814449917898	-0.22513938808009812	0.
0.09138310893512851	0.	0.6114983579638752	-0.22520186451798724	0.
0.09162790697674418	0.	0.6122947454844007	-0.22519949500068176	0.
0.09177886576907383	0.	0.612506157635468	-0.22486628457038665	0.
0.09168502651978783	0.	0.6127216748768473	-0.22493847504638922	0.
0.09200326397388821	0.	0.6133251231527094	-0.2251936417071329	0.
0.0920440636474908	0.	0.6135447454844006	-0.22519914047567444	0.
0.0918890248878009	0.	0.613766420361248	-0.22522371985150122	0.
0.09219094247246021	0.	0.614361658456486	-0.22518895468590053	0.
0.09223582211342309	0.	0.6145689655172414	-0.22442454885820867	0.
0.09219502243982049	0.	0.6147824302134647	-0.22442454623553587	0.
0.09254589963280294	0.	0.6153797208538588	-0.2167999245934621	0.
0.0925173398612811	0.	0.6155952380952381	-0.21700462458452138	0.
0.09246022031823745	0.	0.6158128078817734	-0.2175887895897546	0.
0.09278253773969806	0.	0.6166153530377668	-0.2174584405826916	0.
0.093031415748674	0.	0.6174404761904762	-0.21737200151762429	0.
0.09308853529171766	0.	0.6176477832512315	-0.21721836721836038	0.
0.09310077519379843	0.	0.6178633004926108	-0.2166855125621365	0.
0.0932435740514076	0.	0.6184544334975369	-0.21641872107153476	0.
0.09328845369237046	0.	0.6186535303776682	-0.21642207965172217	0.
0.09327621379028968	0.	0.6188649425287356	-0.21642206565825753	0.
0.09352917176662587	0.	0.6194848111658456	-0.2188826459934286	0.
0.09360669114647081	0.	0.619692118226601	-0.2188246437444337	0.
0.09365565075479396	0.	0.6199055829228243	-0.2188225332945433	0.
0.09371685026519788	0.	0.6205254515599343	-0.21836230770441353	0.
0.09380252957976336	0.	0.6207224958949096	-0.21931190582798687	0.
0.09388412892696858	0.	0.620927750410509	-0.21931037138991194	0.
0.09412076703386374	0.	0.6217467159277503	-0.22132349196418286	0.
0.09416156670746634	0.	0.6225800492610837	-0.22225346568970983	0.
0.09436556507547939	0.	0.6227709359605911	-0.2222076067561455	0.
0.09440228478172175	0.	0.6229761904761905	-0.2222076022496156	0.
0.09448796409628724	0.	0.6236063218390805	-0.2214299125109688	0.
0.09467972256221951	0.	0.6238033661740559	-0.221446840083262	0.
0.09459812321501428	0.	0.6240106732348112	-0.22144681698177535	0.
0.0947001223990208	0.	0.6246305418719211	-0.2236057611835312	0.
0.0948062015503876	0.	0.6248193760262726	-0.22352085845848377	0.
0.09493676050591596	0.	0.6250164203612479	-0.22352087099217186	0.
0.09493268053855569	0.	0.6256568144499178	-0.22298816244014316	0.
0.09514891880864954	0.	0.6258579638752052	-0.22295896648615832	0.
0.09527947776417789	0.	0.6260611658456485	-0.22295043324561178	0.
0.09529987760097919	0.	0.6268780788177339	-0.22343428105455604	0.
0.09551203590371278	0.	0.6277155172413793	-0.22414009216452385	0.
0.09560995512035902	0.	0.6279166666666666	-0.22349786445643982	0.
0.09580579355365156	0.	0.628113711001642	-0.22347279792214644	0.
0.09589555283557731	0.	0.628743842364532	-0.22584199395093688	0.
0.095875152998776	0.	0.6289429392446634	-0.22585271526450737	0.
0.0959281925744594	0.	0.6291358784893267	-0.22585272337130524	0.
0.09611179110567115	0.	0.6297762725779967	-0.22581215614958763	0.
0.09607507139942881	0.	0.629985632183908	-0.22669550112769496	0.
0.09623011015911873	0.	0.6301785714285715	-0.22661810754818848	0.
0.0963484292125663	0.	0.6308004926108375	-0.22635130665658917	0.
0.09634434924520605	0.	0.6309995894909688	-0.22637207147124372	0.
0.09660546715626274	0.	0.6311884236453201	-0.2263720673551144	0.
0.09661362709098327	0.	0.6320217569786535	-0.22627003831591103	0.
0.09697266421868624	0.	0.6328468801313629	-0.22570737742014202	0.
0.09696042431660547	0.	0.6330562397372742	-0.22575060344919076	0.
0.09700530395756835	0.	0.6332512315270936	-0.22574176589106318	0.
0.09730722154222765	0.	0.6338690476190476	-0.22729053423798173	0.
0.09721338229294164	0.	0.6340907224958949	-0.22734546793382773	0.
0.09718890248878008	0.	0.6342959770114942	-0.2273413881474095	0.
0.09758873929008569	0.	0.6348912151067323	-0.22737970479220418	0.
0.09756425948592412	0.	0.635303776683087	-0.2274325803317117	0.
0.09793553651570787	0.	0.635915435139573	-0.2271516948145144	0.
0.09780089759281925	0.	0.6361391625615763	-0.22812359323374734	0.
0.09776825785393717	0.	0.6363485221674877	-0.22757451967045958	0.
0.0980701754385965	0.	0.6371531198686371	-0.2312629420098162	0.
0.09841697266421869	0.	0.6379515599343185	-0.23179576078613698	0.
0.09854753161974704	0.	0.6381670771756979	-0.2307223252894819	0.
0.09843737250101998	0.	0.6383866995073891	-0.23072077994961682	0.
0.09872297021623827	0.	0.6389880952380952	-0.2331137913860122	0.
0.09873929008567932	0.	0.6392015599343185	-0.2329272005147531	0.
0.09864953080375356	0.	0.6394150246305419	-0.23292647045887818	0.
0.09896776825785393	0.	0.640016420361248	-0.23177982580366127	0.
0.09901672786617706	0.	0.6404515599343186	-0.23213992030763841	0.
0.09937576499388005	0.	0.64125	-0.23823244424425088	0.
0.09927784577723378	0.	0.6414634646962233	-0.23617824139169608	0.
0.09926968584251326	0.	0.6416707717569786	-0.23763189421334507	0.
0.0995797633618931	0.	0.6422783251231526	-0.237656914492116	0.
0.09956752345981232	0.	0.6427114121510673	-0.2387939161652419	0.
0.099906160750714	0.	0.6433025451559934	-0.2404031215110108	0.
0.09988576091391269	0.	0.6435119047619048	-0.2401029097034347	0.
0.09983272133822929	0.	0.6437212643678161	-0.24010290168193976	0.
0.10010199918400653	0.	0.6443103448275862	-0.24014242933336405	0.
0.10019175846593228	0.	0.6445258620689654	-0.23993917953748933	0.
0.10012239902080784	0.	0.6447454844006568	-0.23993844550601776	0.
0.10049367605059159	0.	0.6455582922824302	-0.2406435719697971	0.
0.1007670338637291	0.	0.6463793103448275	-0.24021441213001937	0.
0.10080375356997143	0.	0.6465927750410508	-0.24022897913623462	0.
0.10075071399428803	0.	0.6468103448275861	-0.24022898398715475	0.
0.10107711138310893	0.	0.6473994252873563	-0.24014626222959962	0.
0.1011219910240718	0.	0.647820197044335	-0.24013526653020245	0.
0.10129334965320276	0.	0.648429802955665	-0.24006098233710996	0.
0.10133006935944512	0.	0.6486391625615764	-0.23940835514962594	0.
0.10135862913096695	0.	0.6488567323481117	-0.23928305367246025	0.
0.10153406772745817	0.	0.6494581280788178	-0.2382156092277816	0.
0.10159118727050184	0.	0.6496613300492611	-0.2389848023917404	0.
0.1017421460628315	0.	0.6498727422003284	-0.23898482460792858	0.
0.10189718482252141	0.	0.6506793924466338	-0.23962450651165787	0.
0.10214606283149735	0.	0.6515065681444991	-0.23998396450778575	0.
0.10222358221134231	0.	0.6517056650246306	-0.23928494203712422	0.
0.10227254181966544	0.	0.6519170771756978	-0.2395695171812977	0.
0.10237046103631171	0.	0.6525451559934319	-0.23965317449308096	0.
0.10256221950224396	0.	0.6529515599343185	-0.23944510985714926	0.
0.10266013871889025	0.	0.6535673234811166	-0.23900304796280464	0.
0.10285597715218278	0.	0.6537561576354679	-0.23900310119403004	0.
0.10293349653202774	0.	0.6539634646962234	-0.23900303723329877	0.
0.10296613627090982	0.	0.6545997536945812	-0.23934370951554315	0.
0.10317829457364341	0.	0.6547967980295567	-0.2390710143180167	0.
0.10319869441044471	0.	0.655002052545156	-0.2410824224181709	0.
0.10332517339861282	0.	0.6558230706075533	-0.24241822743560482	0.
0.10353325173398611	0.	0.6566564039408866	-0.24023563457982816	0.
0.10362709098327212	0.	0.65684934318555	-0.24024224376179032	0.
0.10376172990616075	0.	0.6570443349753695	-0.24024226141838903	0.
0.10378620971032232	0.	0.6576765188834155	-0.24163231308475425	0.
0.10396980824153405	0.	0.6578694581280788	-0.24222839198352367	0.
0.10412076703386373	0.	0.6580665024630542	-0.2422283830808053	0.
0.1041126070991432	0.	0.65871921182266	-0.2430060924933546	0.
0.10421460628314973	0.	0.6589183087027914	-0.24303644496024765	0.
0.10454100367197063	0.	0.6591133004926109	-0.24303643654221196	0.
0.1044267645858833	0.	0.6597393267651888	-0.24217868057207773	0.
0.10444308445532435	0.	0.6599384236453202	-0.24218330617114892	0.
0.1046797225622195	0.	0.6601293103448275	-0.2421832628705335	0.
0.10471236230110159	0.	0.6607655993431856	-0.24426941992694942	0.
0.10492860057119544	0.	0.6611596880131363	-0.24426939815559132	0.
0.10507139942880456	0.	0.6617918719211823	-0.24395986296035949	0.
0.10502243982048144	0.	0.6619991789819376	-0.24399661519567406	0.
0.10524275805793552	0.	0.662192118226601	-0.24399663400548816	0.
0.10539779681762546	0.	0.662814039408867	-0.24832984518946868	0.
0.10531211750305997	0.	0.6630233990147784	-0.24824256111562248	0.
0.10533659730722153	0.	0.6632163382594417	-0.24834458732955283	0.
0.10564667482660138	0.	0.6638218390804598	-0.2477562410907224	0.
0.10558955528355773	0.	0.664037356321839	-0.2466163762720443	0.
0.10564667482660138	0.	0.6642385057471264	-0.24407011757152675	0.
0.1059812321501428	0.	0.6648604269293925	-0.24415768089306183	0.
0.1058955528355773	0.	0.6650779967159277	-0.24415356186087472	0.
0.1059608323133415	0.	0.6652811986863711	-0.24421381759379607	0.
0.10629538963688291	0.	0.665884646962233	-0.24380482001394077	0.
0.10622603019175847	0.	0.6662992610837438	-0.24456488095348308	0.
0.10661362709098328	0.	0.6669047619047619	-0.24579912691104308	0.
0.10665442676458588	0.	0.6671243842364531	-0.24538057727247523	0.
0.10663402692778456	0.	0.6673357963875205	-0.2459959579192345	0.
0.10684210526315789	0.	0.6679289819376026	-0.2477523949992596	0.
0.10688698490412077	0.	0.6681444991789819	-0.24775768958918923	0.
0.10689106487148102	0.	0.6683559113300492	-0.24776157417297892	0.
0.10716850265197878	0.	0.6689593596059114	-0.24954134757834848	0.
0.1072174622603019	0.	0.6691728243021347	-0.249368907302032	0.
0.10725826193390452	0.	0.669384236453202	-0.25145380073360896	0.
0.10749082007343941	0.	0.669967159277504	-0.25283240492313375	0.
0.10759281925744595	0.	0.6701785714285714	-0.2527984665907357	0.
0.1075846593227254	0.	0.6703961412151068	-0.25280256703360127	0.
0.10791921664626682	0.	0.6710077996715927	-0.2532012693930448	0.
0.10793961648306813	0.	0.6714449917898194	-0.25404298526806796	0.
0.10815585475316197	0.	0.6720361247947454	-0.25445723981282403	0.
0.10822521419828642	0.	0.6722413793103449	-0.254449230903338	0.
0.10822929416564667	0.	0.6724548440065681	-0.2544492262589581	0.
0.10854345165238678	0.	0.6730582922824303	-0.2548813389340327	0.
0.10861281109751122	0.	0.6732676518883415	-0.2532592422125386	0.
0.1085516115871073	0.	0.6734872742200328	-0.25325927254679265	0.
0.10875152998776011	0.	0.6740845648604269	-0.25364957138143146	0.
0.10882496940024479	0.	0.6742898193760262	-0.2534624338867703	0.
0.1089188086495308	0.	0.6745032840722496	-0.25332593963941896	0.
0.10908608731130151	0.	0.6751231527093596	-0.2537216353876579	0.
0.1091187270501836	0.	0.6753304597701149	-0.25434981534633644	0.
0.10920440636474908	0.	0.6755398193760263	-0.2536745394077644	0.
0.10934312525499797	0.	0.6761309523809523	-0.2542493144836978	0.
0.10951856385148918	0.	0.6765373563218391	-0.2566916291675028	0.
0.10968992248062015	0.	0.6771695402298851	-0.25239740972193625	0.
0.10978784169726642	0.	0.6773727422003285	-0.2519899789307275	0.
0.10982456140350878	0.	0.6775841543513956	-0.2519839753718193	0.
0.10986944104447163	0.	0.6781937602627258	-0.2521403262494355	0.
0.11001631986944103	0.	0.6783887520525451	-0.2517239601913031	0.
0.11007343941248471	0.	0.6786001642036125	-0.2517239820854022	0.
0.11012647898816809	0.	0.6792323481116584	-0.25179050137728975	0.
0.11029783761729905	0.	0.6794293924466337	-0.2598313641780019	0.
0.1103671970624235	0.	0.6796366995073891	-0.2598094031908845	0.
0.11039983680130559	0.	0.6802565681444991	-0.2585202768296029	0.
0.11060383516931864	0.	0.6804495073891625	-0.25869186084080414	0.
0.11075071399428804	0.	0.6806506568144498	-0.25869186060017824	0.
0.11077927376580986	0.	0.6812910509031199	-0.25959901042580424	0.
0.11102407180742555	0.	0.6816871921182265	-0.26018769018527377	0.
0.11109343125254997	0.	0.6823070607553365	-0.2600922613573798	0.
0.11127702978376172	0.	0.682493842364532	-0.2650345370781295	0.
0.11140758873929008	0.	0.6826888341543513	-0.26309527583914916	0.
0.11137086903304773	0.	0.6833374384236454	-0.26362872389017983	0.
0.11155446756425948	0.	0.6835344827586206	-0.26303627458540807	0.
0.11179110567115463	0.	0.683733579638752	-0.26337433237429647	0.
0.11161974704202365	0.	0.68436986863711	-0.25754435380305857	0.
0.11174214606283149	0.	0.6845648604269293	-0.25659247339373675	0.
0.11196654426764585	0.	0.6847598522167487	-0.2565624687918487	0.
0.11209302325581394	0.	0.6854002463054186	-0.2564409805083705	0.
0.11210118319053447	0.	0.6856034482758621	-0.2555257231164653	0.
0.11228070175438595	0.	0.6857943349753695	-0.25516630996466116	0.
0.11233782129742961	0.	0.6864203612479474	-0.25671666047258673	0.
0.11255813953488371	0.	0.6868144499178981	-0.2569391948582861	0.
0.11275397796817624	0.	0.6874527914614121	-0.2568926154723381	0.
0.11278661770705835	0.	0.6876600985221675	-0.25638093391258904	0.
0.11292941656466748	0.	0.6878530377668308	-0.256453765931759	0.
0.11309669522643817	0.	0.6884667487684728	-0.25707294868102043	0.
0.11309261525907792	0.	0.6886740558292282	-0.25718260688362987	0.
0.11316197470420236	0.	0.6888649425287356	-0.2556532058874452	0.
0.11342717258261933	0.	0.6894745484400656	-0.2536864704384366	0.
0.11337005303957569	0.	0.6896962233169128	-0.2536395461303609	0.
0.11349245206038351	0.	0.6899014778325123	-0.2533899567949869	0.
0.11378212974296206	0.	0.6905192939244663	-0.2527465419436129	0.
0.11371277029783762	0.	0.6907327586206897	-0.2527545189189078	0.
0.11371685026519787	0.	0.690933908045977	-0.25253797874233563	0.
0.11404324765401876	0.	0.6915435139573071	-0.2536785168927721	0.
0.11406772745818032	0.	0.6919663382594418	-0.253721496666525	0.
0.11434516523867809	0.	0.6927729885057471	-0.25367364164369877	0.
0.1143533251733986	0.	0.6929782430213464	-0.25490094664011215	0.
0.11451652386780906	0.	0.6931752873563218	-0.25334178524793827	0.
0.1147858017135863	0.	0.6938095238095238	-0.2564579361226079	0.
0.11471236230110159	0.	0.6940229885057472	-0.2541500169620002	0.
0.11481844145246838	0.	0.6942179802955665	-0.25506118615417905	0.
0.11510403916768666	0.	0.6948234811165844	-0.25356756586970036	0.
0.11495716034271726	0.	0.6950328407224959	-0.2536351262164329	0.
0.11505507955936352	0.	0.6952298850574713	-0.25363513452803976	0.
0.11556915544675642	0.	0.6958435960591133	-0.2534115700146581	0.
0.11548347613219093	0.	0.6960632183908045	-0.252566216762191	0.
0.11547531619747041	0.	0.696266420361248	-0.25256622641991705	0.
0.1157609139126887	0.	0.6970874384236453	-0.25498187071569217	0.
0.11578947368421053	0.	0.6972926929392446	-0.2549421027134012	0.
0.11614035087719297	0.	0.6979043513957307	-0.25318258919217357	0.
0.11611995104039166	0.	0.698123973727422	-0.25350811762235154	0.
0.11607099143206855	0.	0.6983312807881773	-0.25350812399627604	0.
0.11642594859241126	0.	0.6989183087027914	-0.2531943163147625	0.
0.11643002855977151	0.	0.6991358784893268	-0.2531869459383469	0.
0.116421868625051	0.	0.6993472906403941	-0.2531869470010922	0.
0.1168094655242758	0.	0.6999568965517241	-0.2533797234086979	0.
0.11680538555691553	0.	0.7001765188834154	-0.25340717547664077	0.
0.11673602611179111	0.	0.7003899835796387	-0.25340717094705933	0.
0.11707466340269278	0.	0.7009749589490968	-0.2538091876894029	0.
0.1171236230110159	0.	0.7011843185550083	-0.2537693207477161	0.
0.11710730314157486	0.	0.7013977832512315	-0.2538464025701324	0.
0.1174704202366381	0.	0.702206486042693	-0.2554171708816344	0.
0.11742554059567523	0.	0.7024261083743842	-0.2554172421160743	0.
0.11774785801713586	0.	0.7030233990147783	-0.256886821883014	0.
0.11779273765809874	0.	0.7032327586206896	-0.25662964546153333	0.
0.11801713586291308	0.	0.7040558292282431	-0.256153422536601	0.
0.11806201550387596	0.	0.7042651888341542	-0.25661555214293386	0.
0.11810689514483884	0.	0.7044827586206897	-0.2566155504837439	0.
0.11847001223990208	0.	0.7050738916256157	-0.2555152809805126	0.
0.11857609139126886	0.	0.7052770935960591	-0.2555506963309739	0.
0.11855977152182783	0.	0.7054926108374384	-0.25563674643751316	0.
0.11878824969400245	0.	0.7061124794745485	-0.2576089021108989	0.
0.11885352917176663	0.	0.7063177339901477	-0.25688917275309475	0.
0.11891064871481027	0.	0.7065332512315271	-0.2567332641273935	0.
0.11915544675642595	0.	0.7073337438423646	-0.2565617471974366	0.
0.1192533659730722	0.	0.7075431034482759	-0.2564968953372597	0.
0.11935128518971848	0.	0.7081629720853858	-0.255889019585709	0.
0.11956344349245206	0.	0.7083579638752052	-0.2566058987417736	0.
0.11968992248062016	0.	0.7091830870279147	-0.2557490696872653	0.
0.11986128110975112	0.	0.709382183908046	-0.2558704007517083	0.
0.11994288045695634	0.	0.7095935960591132	-0.25585614067522716	0.
0.12013055895552835	0.	0.7102278325123152	-0.2559777385698349	0.
0.12029783761729906	0.	0.7104228243021347	-0.255900416057939	0.
0.12028559771521827	0.	0.7106260262725779	-0.25588909999798043	0.
0.12029783761729906	0.	0.7112499999999999	-0.25567051434877935	0.
0.12052631578947368	0.	0.7114408866995073	-0.2556705279276766	0.
0.12067319461444308	0.	0.7116420361247947	-0.2556705133720654	0.
0.12082007343941248	0.	0.712475369458128	-0.258076919954468	0.
0.12093839249286005	0.	0.7126744663382594	-0.2580769206125515	0.
0.12094655242758057	0.	0.7133045977011494	-0.259397556818074	0.
0.12117095063239494	0.	0.7134975369458129	-0.2594970547348871	0.
0.12145654834761321	0.	0.7143349753694581	-0.2608026591037867	0.
0.12151366789065687	0.	0.7145279146141215	-0.2609205749808196	0.
0.12155854753161975	0.	0.7147188013136289	-0.26092055556914395	0.
0.12178702570379436	0.	0.7153468801313629	-0.2603829126786259	0.
0.12188902488780089	0.	0.7155480295566502	-0.26034498624005126	0.
0.12208078335373317	0.	0.7157471264367816	-0.2603450030752648	0.
0.1222562219502244	0.	0.7163957307060755	-0.26045950877697616	0.
0.12223990208078336	0.	0.7165989326765189	-0.2604564072163622	0.
0.12238678090575274	0.	0.7167877668308703	-0.26091365320936044	0.
0.12249286005711954	0.	0.7176108374384237	-0.2626124562985068	0.
0.12268869849041207	0.	0.717801724137931	-0.26439726319971585	0.
0.12287637698898407	0.	0.718438013136289	-0.2670126550403761	0.
0.12288045695634435	0.	0.7186473727422004	-0.2670396274031275	0.
0.12326397388820888	0.	0.7194601806239738	-0.2686164482289209	0.
0.12326397388820888	0.	0.719671592775041	-0.26760227129201664	0.
0.12343941248470013	0.	0.7198686371100165	-0.2677643966959101	0.
0.12363117095063238	0.	0.7204844006568144	-0.2693183207555495	0.
0.12361893104855161	0.	0.7206978653530378	-0.2683864529176392	0.
0.12372093023255813	0.	0.7208908045977012	-0.268387572410489	0.
0.12408812729498163	0.	0.7214922003284072	-0.2692278166666141	0.
0.12405956752345981	0.	0.7217077175697865	-0.2692812690664713	0.
0.12417380660954712	0.	0.7219129720853859	-0.2692812746505551	0.
0.12444308445532436	0.	0.7227545155993432	-0.2693749532555625	0.
0.12445124439004487	0.	0.7229577175697864	-0.2693749515442926	0.
0.12487148102815177	0.	0.7235529556650246	-0.2692885919652236	0.
0.12484292125662994	0.	0.7237705254515598	-0.26907968732610976	0.
0.1252141982864137	0.	0.7245833333333332	-0.2715829150451847	0.
0.1252060383516932	0.	0.7248009031198687	-0.2716208428035362	0.
0.1252060383516932	0.	0.7250143678160919	-0.2716262084490061	0.
0.1254345165238678	0.	0.725603448275862	-0.271836909457423	0.
0.12547939616483067	0.	0.7258189655172413	-0.27180123695183134	0.
0.12551203590371277	0.	0.7260344827586206	-0.2718012561041586	0.
0.1258343533251734	0.	0.7266399835796387	-0.27374544909065673	0.
0.12587923296613626	0.	0.726851395730706	-0.26920044940981	0.
0.12574459404324764	0.	0.7270648604269294	-0.26920045086675687	0.
0.12629130966952265	0.	0.7278509852216749	-0.26935048123679506	0.
0.12627498980008162	0.	0.7280706075533662	-0.2693937838213995	0.
0.12659730722154222	0.	0.7286863711001642	-0.2693952525378967	0.
0.1266829865361077	0.	0.7288957307060755	-0.2696895952927588	0.
0.12691146470828232	0.	0.7297105911330048	-0.27220458904746114	0.
0.12692778457772338	0.	0.7299178981937602	-0.2712870256842071	0.
0.12694410444716442	0.	0.7301334154351395	-0.27144060487082006	0.
0.12727050183598532	0.	0.7307409688013137	-0.27150381399984364	0.
0.12728274173806609	0.	0.730948275862069	-0.27150605842988684	0.
0.12741330069359444	0.	0.7311596880131364	-0.27326634165110686	0.
0.12762545899632802	0.	0.7317590311986863	-0.2729265924826707	0.
0.12770297837617298	0.	0.7319622331691297	-0.27292964760565447	0.
0.1278620971032232	0.	0.732177750410509	-0.2720923255101074	0.
0.12808241534067727	0.	0.7330008210180623	-0.27283736968933164	0.
0.12812729498164013	0.	0.7332101806239737	-0.273004863966982	0.
0.12825377396980825	0.	0.7338095238095237	-0.27293224946596956	0.
0.12843329253365973	0.	0.7340024630541871	-0.2736242297245575	0.
0.12873113015095877	0.	0.7348522167487684	-0.2732425067778499	0.
0.12889024887800898	0.	0.7350533661740558	-0.2733963617007996	0.
0.12894736842105262	0.	0.7352606732348111	-0.2735613053215718	0.
0.12896776825785394	0.	0.7358784893267651	-0.2729416707740156	0.
0.12918808649530802	0.	0.7360734811165845	-0.27325157462826066	0.
0.12932272541819667	0.	0.7362787356321838	-0.27311365071384125	0.
0.12940840473276213	0.	0.7369170771756979	-0.2732200172339371	0.
0.1296001631986944	0.	0.7371079638752053	-0.2733112343936229	0.
0.1296654426764586	0.	0.7373091133004926	-0.27337619868483737	0.
0.12995920032639738	0.	0.738126026272578	-0.2765607489743505	0.
0.1301142390860873	0.	0.7383271756978653	-0.27683180202669766	0.
0.1302407180742554	0.	0.7389757799671591	-0.2771269608370535	0.
0.1303671970624235	0.	0.7391707717569787	-0.2771429405890573	0.
0.1305344757241942	0.	0.7399856321839081	-0.2771766650011619	0.
0.13063647490820074	0.	0.7401765188834154	-0.27722505282590887	0.
0.13086495308037535	0.	0.7403694581280788	-0.27655201576319	0.
0.13099959200326397	0.	0.7410160098522167	-0.27785388428644825	0.
0.13103223174214604	0.	0.7412192118226602	-0.27785950852369684	0.
0.13121175030599755	0.	0.7414121510673235	-0.2778595040238577	0.
0.13136678906568747	0.	0.7420443349753695	-0.2788256060783303	0.
0.1315014279885761	0.	0.7422434318555008	-0.2795709881099705	0.
0.1317013463892289	0.	0.7424363711001642	-0.2795515961152763	0.
0.13178702570379439	0.	0.7432779146141214	-0.2795253212537809	0.
0.13186046511627905	0.	0.7434667487684729	-0.27967102868340515	0.
0.13195838433292534	0.	0.7436658456486043	-0.2794043176633879	0.
0.13217054263565892	0.	0.7442959770114942	-0.2785976056303671	0.
0.1324357405140759	0.	0.7446941707717569	-0.2786593621154633	0.
0.1325907792737658	0.	0.7453386699507388	-0.2787335095351203	0.
0.1326764585883313	0.	0.7455336617405584	-0.2792799333016086	0.
0.1328641370869033	0.	0.7457245484400656	-0.2793390664310259	0.
0.13298245614035087	0.	0.7463464696223318	-0.2786477817638793	0.
0.13300285597715217	0.	0.746543513957307	-0.2813178061353509	0.
0.13337413300693596	0.	0.7473809523809524	-0.2811761629296278	0.
0.13347613219094248	0.	0.7475800492610837	-0.281961075719372	0.
0.13368829049367603	0.	0.7477729885057471	-0.28170496734919304	0.
0.1338392492860057	0.	0.748405172413793	-0.2780760673640067	0.
0.13377396980824152	0.	0.7486104269293924	-0.2780230104242851	0.
0.13392084863321094	0.	0.7488074712643679	-0.27802301513936334	0.
0.13418196654426764	0.	0.7494376026272578	-0.27833927976816913	0.
0.134312525499796	0.	0.7498357963875204	-0.2868814836100384	0.
0.1346185230518156	0.	0.7504495073891626	-0.28288973031266323	0.
0.13455732354141167	0.	0.7506650246305419	-0.2828961510641328	0.
0.1346144430844553	0.	0.7508620689655172	-0.2828961397110667	0.
0.13499796001631986	0.	0.7514860426929393	-0.2826677476994756	0.
0.13491636066911464	0.	0.7516995073891625	-0.2830973166618448	0.
0.13545899632802938	0.	0.752497947454844	-0.2814333803062738	0.
0.1354141166870665	0.	0.7527093596059112	-0.281450132384067	0.
0.13539779681762545	0.	0.7529105090311987	-0.28145013356135984	0.
0.13584659322725418	0.	0.7535160098522168	-0.2815369025031898	0.
0.13583027335781314	0.	0.753735632183908	-0.28273611915463076	0.
0.1358425132598939	0.	0.7539429392446634	-0.282725609463251	0.
0.13619339045287637	0.	0.7545484400656814	-0.28285124221356284	0.
0.13619339045287637	0.	0.75497947454844	-0.28255727978125783	0.
0.13654018767849857	0.	0.7555829228243021	-0.2825103258959959	0.
0.13657690738474093	0.	0.7557963875205255	-0.2824258756721369	0.
0.1365891472868217	0.	0.7560036945812808	-0.2825443222175096	0.
0.1369563443492452	0.	0.7565948275862069	-0.2826502137929725	0.
0.1370297837617299	0.	0.7568082922824301	-0.28266627309071723	0.
0.13738882088943288	0.	0.7576313628899836	-0.28341946672848545	0.
0.13748674010607914	0.	0.7578448275862067	-0.2833896167666149	0.
0.1374908200734394	0.	0.7580603448275861	-0.2835427200913756	0.
0.1377845777233782	0.	0.7586514778325123	-0.283798997072862	0.
0.13794777641778866	0.	0.7588608374384236	-0.2844032580431416	0.
0.1379314565483476	0.	0.759078407224959	-0.28538206656428816	0.
0.13814769481844144	0.	0.7596613300492611	-0.2875609231260834	0.
0.13836393308853528	0.	0.7600862068965516	-0.2875580365624665	0.
0.13868625050999592	0.	0.7606999178981938	-0.2874242090691723	0.
0.138812729498164	0.	0.760911330049261	-0.28898396071004534	0.
0.1388331293349653	0.	0.7611330049261084	-0.2889911918710312	0.
0.13902080783353732	0.	0.7617426108374383	-0.28798832366425353	0.
0.13909016727866177	0.	0.7619437602627257	-0.28885096035517294	0.
0.13942472460220318	0.	0.7627504105090311	-0.28815428161985296	0.
0.13955528355773153	0.	0.7629556650246305	-0.28844688818576114	0.
0.13963688290493675	0.	0.7631711822660098	-0.2884469113824017	0.
0.13987760097919216	0.	0.7637869458128078	-0.288610689546994	0.
0.13998368013055895	0.	0.7639880952380952	-0.2886263456793503	0.
0.14008975928192574	0.	0.7641995073891625	-0.28778133334699907	0.
0.14026111791105672	0.	0.7648132183908045	-0.2882618311527545	0.
0.14050999592003263	0.	0.7652237274220033	-0.28801584333291	0.
0.1406079151366789	0.	0.7658415435139573	-0.2883370654159479	0.
0.14082007343941247	0.	0.7660324302134647	-0.288349135236763	0.
0.1408812729498164	0.	0.766237684729064	-0.2883452286103158	0.
0.1410689514483884	0.	0.7668637110016421	-0.2881007393906899	0.
0.14130150958792329	0.	0.7670587027914614	-0.2910539031144879	0.
0.14147694818441453	0.	0.7679064039408866	-0.2923605821387998	0.
0.1416768665850673	0.	0.76809934318555	-0.2897116737136951	0.
0.14172174622603018	0.	0.7683025451559934	-0.289711686577755	0.
0.14182782537739697	0.	0.7689265188834153	-0.28709920561147606	0.
0.14199918400652795	0.	0.7691194581280788	-0.29557486844126596	0.
0.14215014279885763	0.	0.7693206075533661	-0.2955748634557594	0.
0.1421827825377397	0.	0.7699610016420362	-0.2909053633524228	0.
0.14254181966544266	0.	0.7703530377668308	-0.28979990557478724	0.
0.1426438188494492	0.	0.7709831691297209	-0.288217325632903	0.
0.1427784577723378	0.	0.7711802134646962	-0.28823123228362096	0.
0.14300693594451244	0.	0.7713772577996715	-0.29061491863249705	0.
0.14312525499796	0.	0.7720135467980295	-0.2897086150642066	0.
0.14323133414932682	0.	0.7722064860426928	-0.2897172102885465	0.
0.14355365157078742	0.	0.7730254515599343	-0.2919310116065567	0.
0.143578131374949	0.	0.7732286535303776	-0.2919624167780225	0.
0.1437780497756018	0.	0.7734277504105089	-0.2921130252272013	0.
0.14404732762137903	0.	0.774068144499179	-0.29252577614605707	0.
0.14403508771929824	0.	0.7742713464696223	-0.29252575649179074	0.
0.14417380660954712	0.	0.7744642857142857	-0.2923270477749224	0.
0.14448796409628722	0.	0.7750862068965517	-0.29015419166278944	0.
0.14461852305181558	0.	0.7754905582922824	-0.2945223352689549	0.
0.1450020399836801	0.	0.7761145320197044	-0.29680159309691606	0.
0.14498164014687884	0.	0.7763279967159277	-0.29679405452379376	0.
0.1450673194614443	0.	0.7765229885057471	-0.29660715540009924	0.
0.14538963688290493	0.	0.7771346469622332	-0.2978545510037733	0.
0.14547123623011016	0.	0.7773501642036125	-0.2975636032415471	0.
0.1459077927376581	0.	0.7781670771756979	-0.2977741839986044	0.
0.1458139534883721	0.	0.7783784893267652	-0.2952962493382065	0.
0.14585883312933498	0.	0.7785755336617406	-0.29877064983172463	0.
0.14627090983272134	0.	0.7791605090311987	-0.2998898437267214	0.
0.14627906976744187	0.	0.77938013136289	-0.29987859689465773	0.
0.1463239494084047	0.	0.7795935960591133	-0.29994570121618547	0.
0.14676458588331293	0.	0.7802155172413792	-0.29950887152849703	0.
0.14671970624235006	0.	0.7806383415435139	-0.29989660117032413	0.
0.1472378620971032	0.	0.7812253694581281	-0.30039940518232844	0.
0.14730722154222767	0.	0.7814449917898194	-0.30033372874479747	0.
0.1472705018359853	0.	0.7816584564860427	-0.30186451536355907	0.
0.147702978376173	0.	0.7822598522167488	-0.3013280735159575	0.
0.1477315381476948	0.	0.782475369458128	-0.3013367684594778	0.
0.14810689514483885	0.	0.7832779146141214	-0.30145078477322895	0.
0.14825377396980824	0.	0.7834934318555007	-0.3014305212179047	0.
0.14823337413300694	0.	0.7837151067323481	-0.3031735082405359	0.
0.14855569155446754	0.	0.7843144499178981	-0.30207950547765017	0.
0.14865361077111383	0.	0.7845238095238095	-0.3020962320220842	0.
0.1486454508363933	0.	0.7847372742200328	-0.30386671608350463	0.
0.14896776825785393	0.	0.7853160919540229	-0.30476852942438476	0.
0.14913504691962465	0.	0.7857471264367816	-0.3045084909588246	0.
0.14941656466748265	0.	0.7863649425287357	-0.3045644253322642	0.
0.14946960424316605	0.	0.786576354679803	-0.3045471799625707	0.
0.14956344349245204	0.	0.7867877668308701	-0.30380350284604785	0.
0.1498857609139127	0.	0.7873850574712644	-0.3056990070892147	0.
0.15003671970624236	0.	0.7875882594417076	-0.3056081052325841	0.
0.1502937576499388	0.	0.788423645320197	-0.3099107413560321	0.
0.15039575683394532	0.	0.7886247947454843	-0.3086666064874256	0.
0.15051815585475317	0.	0.7888341543513957	-0.308597809673848	0.
0.15072215422276622	0.	0.7894396551724138	-0.3085956650592748	0.
0.1508812729498164	0.	0.7896408045977011	-0.30859773752450714	0.
0.1509669522643819	0.	0.7898563218390804	-0.3111616969832753	0.
0.15111791105671155	0.	0.7904823481116585	-0.3119694111228158	0.
0.1513423092615259	0.	0.7908805418719211	-0.31174351555164326	0.
0.15156262749898	0.	0.7914922003284073	-0.31098051991973846	0.
0.15177070583435331	0.	0.7916871921182266	-0.3115336995866571	0.
0.1518155854753162	0.	0.7918944991789819	-0.3115975588620229	0.
[truncated: 17,467 more rows]
