# Supplementary material for: Programming mechanics in knitted materials, stitch by stitch
Source: Nat Commun. 2024 Mar 23;15:2622. doi: 10.1038/s41467-024-46498-z (PMC10960873; doi:10.1038/s41467-024-46498-z)
Supplement: Supplementary file 3 — Source Data [file 41467_2024_46498_MOESM3_ESM.zip › SourceData/Source Data for Supplementary Information/TableS13data/bluemohair/bluemohair_garterv1.txt]

0.00014152571625819816	0.	0.	0.	0.
0.000020711080428028995	0.	0.	0.0002334071241732889	0.
0.0002002071108042803	0.	0.0002142612272883099	0.0006164355781093126	0.
-0.00010010355540214015	0.	0.00040281110730202256	-0.0003377910732906252	0.
0.00004487400759406283	0.	0.0005896468974974288	-0.0004550487101121854	0.
0.00029340697273041083	0.	0.001105587932807679	0.0005486927523671408	0.
0.0002002071108042803	0.	0.001266712375728488	0.0007671858875020781	0.
0.00039696237487055577	0.	0.0014261227288309905	0.0014278896369315079	0.
0.00022091819123230933	0.	0.0019540623928693862	-0.0008391395895379691	0.
0.00010700724887814982	0.	0.0021237572848817276	0.0012276340451877808	0.
0.0002726958923023818	0.	0.0022814535481659234	0.0010863219435717885	0.
0.0004383845357266138	0.	0.002790538224202948	-0.00027981847412948056	0.
0.00028650327925440114	0.	0.0029636612958519023	-0.0008913436646326067	0.
0.00040386606834656545	0.	0.003124785738772711	0.0033535300915074704	0.
0.00037970314118053163	0.	0.003644154953719575	0.0020312477394324488	0.
0.00023472557818432862	0.	0.0038241343846417545	0.002096733098019707	0.
0.0004004142216085606	0.	0.00398697291738087	0.0002832898181786556	0.
0.0006075250258888507	0.	0.004494343503599588	0.0012567547508096815	0.
0.0005730065585088023	0.	0.004672608844703462	0.0012523485940193035	0.
0.0005246807041767346	0.	0.004842303736715803	0.0017885945835625524	0.
0.0005108733172247153	0.	0.005353102502571134	0.0005189837084927069	0.
0.00047635484984466693	0.	0.005699348645869043	-0.0010515885419246237	0.
0.000766309975837073	0.	0.0061878642440863895	0.0015447343380345124	0.
0.0006454953400069039	0.	0.006371271854645182	0.003033991684753162	0.
0.0006938211943389714	0.	0.007062050051422694	0.004624422242446701	0.
0.0006282361063168797	0.	0.007247171751799794	0.0051736249042125615	0.
0.0005730065585088023	0.	0.00742372300308536	0.005153450678178277	0.
0.000787021056265102	0.	0.007919094960575933	0.004826886245205755	0.
0.0007559544356230584	0.	0.0080956462118615	0.003944449411392784	0.
0.0007835692095270972	0.	0.008273911552965375	0.004786101927559912	0.
0.0008560579910251986	0.	0.008776139869729173	0.003896753597876551	0.
0.0007490507421470488	0.	0.008954405210833046	0.003912349325238417	0.
0.0006489471867449087	0.	0.009136098731573533	0.004846123973951402	0.
0.0009872281670693824	0.	0.009626328419609186	0.004123903760160538	0.
0.0009354504659993097	0.	0.009802879670894753	0.004140997342941737	0.
0.0008042802899551261	0.	0.009986287281453548	0.0033050886952272086	0.
0.0009527096996893339	0.	0.010495371957490571	0.003872606339702752	0.
0.0011080428028995514	0.	0.010670209118957833	0.003916529689586742	0.
0.0008802209181912324	0.	0.0108467603702434	0.004611405988174391	0.
0.001239212978943735	0.	0.011681522111758654	0.0070527120141382306	0.
0.0009527096996893339	0.	0.012202605416523824	0.007382211205217888	0.
0.0008871246116672421	0.	0.012375728488172779	0.007387375375627032	0.
0.0013082499137038318	0.	0.01255570791909496	0.0067574071842294945	0.
0.001032102174663445	0.	0.013056222146040452	0.007101639873214228	0.
0.0011183983431135658	0.	0.013225917038052792	0.005755586231014085	0.
0.0012978943734898174	0.	0.013405896468974974	0.0060716225361440185	0.
0.0012323092854677254	0.	0.013921837504285224	0.008386224196741976	0.
0.0012012426648256819	0.	0.014089818306479257	0.007343291137086139	0.
0.0013531239212978944	0.	0.01426465546794652	0.007458605328635122	0.
0.0012840869865377977	0.	0.01477545423380185	0.0064466433543562554	0.
0.0011943389713496722	0.	0.014940006856359272	0.0071695833561500125	0.
0.0013393165343458752	0.	0.015114844017826532	0.006088066557545412	0.
0.0013876423886779428	0.	0.015980459376071305	0.00684747869465546	0.
0.0013255091473938557	0.	0.016486115872471716	0.00760895147368811	0.
0.0014635830169140492	0.	0.016642098045937605	0.00760507873919006	0.
0.001574042112530204	0.	0.016811792937949946	0.006233468378842531	0.
0.0014359682430100105	0.	0.017353445320534795	0.006750098316315107	0.
0.0015257162581981364	0.	0.01751971203291052	0.006913622696353025	0.
0.0015360717984121506	0.	0.01769112101474117	0.005911801682744205	0.
0.0014946496375560926	0.	0.01821563249914295	0.006579451218454142	0.
0.001694856748360373	0.	0.01837675694206376	0.0065357107076834415	0.
0.001694856748360373	0.	0.0185447377442578	0.0064593727965456555	0.
0.001801863997238523	0.	0.01940521083304765	0.00641887537426635	0.
0.0016499827407663102	0.	0.01992972231744943	0.009656648562660871	0.
0.0017604418363824648	0.	0.02009084676037024	0.011399461288231187	0.
0.0018743527787366244	0.	0.020257113472745968	0.011317074261663097	0.
0.0017155678287884021	0.	0.02080219403496743	0.01118665184738755	0.
0.0017846047635484987	0.	0.020966746657524852	0.011249021413262028	0.
0.0019123230928546774	0.	0.021126157010627353	0.01118843089447616	0.
0.001881256472212634	0.	0.021290709633184777	0.011198089548146384	0.
0.0017777010700724888	0.	0.021803222488858413	0.014115038438514195	0.
0.002026234035208837	0.	0.021962632841960917	0.014093715637272507	0.
0.0020573006558508803	0.	0.02213061364415495	0.014093712738069544	0.
0.0018329306178805663	0.	0.022670551936921492	0.011598044705650444	0.
0.002008974801518813	0.	0.022833390469660608	0.011561647268670674	0.
0.0020814635830169142	0.	0.022999657182036337	0.011561646007367388	0.
0.002067656196064895	0.	0.023690435378813848	0.010022422964911301	0.
0.0022195374525371073	0.	0.02385841618100788	0.010022429703279637	0.
0.002026234035208837	0.	0.024393212204319503	0.01068174334457519	0.
0.0022160856057991027	0.	0.024552622557422004	0.011028220831523553	0.
0.0023196410079392477	0.	0.024713747000342814	0.010543651210624427	0.
0.002109078356920953	0.	0.025239972574562904	0.009983855911931145	0.
0.0021228857438729725	0.	0.025404525197120324	0.012402390301374286	0.
0.0023507076285812912	0.	0.025567363729859443	0.01240237934334723	0.
0.0022195374525371073	0.	0.026105587932807674	0.012192287969129995	0.
0.002274767000345185	0.	0.026275282824820015	0.012119393622003283	0.
0.002464618570935451	0.	0.02643469317792252	0.012119394541093067	0.
0.0024093890231273733	0.	0.02695063421323277	0.012872014857446589	0.
0.002374870555747325	0.	0.027118615015426808	0.012967152120905366	0.
0.0025543665861235765	0.	0.027278025368529305	0.012955863658758456	0.
0.002564722126337591	0.	0.02814706890641069	0.015324356936674215	0.
0.002564722126337591	0.	0.028664724031539246	0.01473406283069129	0.
0.002419744563341388	0.	0.02884127528282482	0.014766398989509282	0.
0.0025129444252675187	0.	0.029005827905382236	0.017062063600549213	0.
0.0027580255436658613	0.	0.029523483030510795	0.01624641398560011	0.
0.0026199516741456682	0.	0.02970346246143298	0.0164629517296086	0.
0.0026199516741456682	0.	0.029868015083990396	0.016707663817003945	0.
0.0027580255436658613	0.	0.03037367158039081	0.016518352220399882	0.
0.002640662754573697	0.	0.03055365101131299	0.01679699650801616	0.
0.002720055229547808	0.	0.03071991772368872	0.018044393055053065	0.
0.002827062478425958	0.	0.03123585875899897	0.020456094302345407	0.
0.002713151536071799	0.	0.03141926636955776	0.01885985013918018	0.
0.0027752847773558856	0.	0.031588961261570105	0.0177222745144258	0.
0.0028477735588539875	0.	0.032435721631813505	0.018703681650059884	0.
0.0030859509837763205	0.	0.032936235858758996	0.018654231968458005	0.
0.0030238177424922338	0.	0.03311964346931779	0.01832276081737296	0.
0.0029202623403520884	0.	0.033299622900239974	0.018322761647765112	0.
0.0031584397652744223	0.	0.03379842303736715	0.018094925389826273	0.
0.0031135657576803594	0.	0.03415666780939321	0.017475394574706427	0.
0.0032654470141525722	0.	0.034660610215975315	0.017947395169400134	0.
0.0031998619261304805	0.	0.03484058964689749	0.01827537894247106	0.
0.0030894028305143255	0.	0.03501885498800137	0.017915431523152316	0.
0.00341387642388678	0.	0.03550051422694549	0.019187765116568913	0.
0.003420780117362789	0.	0.03567363729859444	0.019187772752913997	0.
0.0033103210217466346	0.	0.03585875899897154	0.01917201558808789	0.
0.0034414911977908185	0.	0.03637984230373671	0.019447353398552195	0.
0.003410424577148775	0.	0.03655467946520397	0.01935550295287158	0.
0.003351743182602693	0.	0.036734658896126156	0.01934795841436047	0.
0.0035484984466689685	0.	0.03722488858416181	0.0195774145244529	0.
0.0035001725923369006	0.	0.037396297565992456	0.01953670787682691	0.
0.0035001725923369006	0.	0.03757627699691464	0.019627513254101333	0.
0.0037418018639972387	0.	0.038076791223860124	0.02013029957725737	0.
0.0036140835346910602	0.	0.03842646554679465	0.021733367973108583	0.
0.0037348981705212295	0.	0.03911038738429893	0.021661951043353386	0.
0.003762512944425268	0.	0.03928865272540281	0.021665303780600557	0.
0.0037797721781152923	0.	0.03980630785053136	0.022018521997524895	0.
0.003879875733517432	0.	0.039972574562907086	0.021955464133342838	0.
0.003876423886779427	0.	0.04014912581419266	0.02195545666107652	0.
0.003866068346565413	0.	0.040661638669866294	0.02345132253614798	0.
0.003966171901967553	0.	0.04082619129242372	0.023493207302631627	0.
0.003959268208491544	0.	0.041001028453890975	0.023453430866809562	0.
0.003931653434587505	0.	0.04152382584847445	0.023883889662609424	0.
0.004052468070417674	0.	0.04168666438121357	0.023865801202852373	0.
0.003986882982395582	0.	0.04185978745286252	0.023590514236698293	0.
0.003986882982395582	0.	0.042379156667809385	0.023131034030458367	0.
0.004080082844321713	0.	0.042711690092560844	0.022987953588915495	0.
0.004200897480151882	0.	0.043393897840246824	0.02448885212996616	0.
0.004218156713841906	0.	0.043558450462804245	0.02446761391439855	0.
0.004187090093199863	0.	0.044086390126842644	0.023878275796189747	0.
0.004356230583362099	0.	0.044250942749400064	0.023858128298636917	0.
0.0043803935105281334	0.	0.044422351731230714	0.023876477107240036	0.
0.0041629271660338285	0.	0.04496400411381556	0.024010412214556513	0.
0.004321712115982051	0.	0.04512341446691806	0.024009191881893745	0.
0.004439074905074215	0.	0.04528796708947549	0.023856770391455305	0.
0.004352778736624094	0.	0.04581076448405896	0.024312548335176556	0.
0.004370037970314118	0.	0.04597360301679808	0.024297936334387114	0.
0.004559889540904384	0.	0.0461381556393555	0.024470486485938105	0.
0.0044321712115982055	0.	0.04667295166266712	0.02526943283428712	0.
0.004611667241974457	0.	0.04700205690778197	0.025472101676723768	0.
0.00456334138764239	0.	0.047692835104559475	0.025345334369499078	0.
0.004725578184328616	0.	0.047857387727116896	0.025546956709029598	0.
0.004566793234380394	0.	0.04838361330133699	0.025505974431854598	0.
0.004570245081118398	0.	0.04855159410353102	0.025432450977955986	0.
0.00473593372454263	0.	0.04870929036681521	0.02551626544992315	0.
0.004725578184328616	0.	0.049225231402125466	0.026293088023774024	0.
0.0047014152571625825	0.	0.049400068563592726	0.02711867922134538	0.
0.004894718674490854	0.	0.04956462118615015	0.026782540255219894	0.
0.004832585433206767	0.	0.05010113129928007	0.027020510792277477	0.
0.004836037279944771	0.	0.05027768255056564	0.027005962756299327	0.
0.004880911287538834	0.	0.05043709290366814	0.026984263131046845	0.
0.005008629616845013	0.	0.05094789166952348	0.027839859721913208	0.
0.004960303762512945	0.	0.05129413781282139	0.027917336488912762	0.
0.004991370383154989	0.	0.0519849160095989	0.027777355333565006	0.
0.0052364515015533315	0.	0.052655125128556725	0.027758240876239775	0.
0.005129444252675182	0.	0.05283681864929722	0.027797484580859327	0.
0.005122540559199172	0.	0.05300822763112786	0.02788506503986356	0.
0.005229547808077322	0.	0.05351731230716489	0.027741998895479132	0.
0.005205384880911288	0.	0.053697291738087065	0.027737385190182373	0.
0.005232999654815327	0.	0.0538652725402811	0.027784438177287648	0.
0.00548498446668968	0.	0.05435378813849845	0.027128232765965113	0.
0.005502243700379703	0.	0.05453548165923894	0.02708771063232838	0.
0.005353814290645496	0.	0.05471717517997943	0.02690569222211174	0.
0.005471177079737661	0.	0.05522968803565306	0.027385138376997572	0.
0.005367621677597515	0.	0.05558621871786081	0.027600003220689638	0.
0.005685191577493961	0.	0.056258141926636945	0.027681599290811414	0.
0.005768035899206076	0.	0.056943777853959536	0.02778559319574379	0.
0.005733517431826028	0.	0.0571203291052451	0.027721199566783494	0.
0.005609250949257854	0.	0.05729859444634898	0.02771813698118913	0.
0.005868139454608216	0.	0.057793966403839554	0.027425537376941474	0.
0.005861235761132207	0.	0.05796708947548851	0.02749797463710824	0.
0.0057749395926820855	0.	0.05814878299622899	0.027520616204113835	0.
0.00589920607525026	0.	0.058657867672266016	0.02796505962914394	0.
0.005906109768726269	0.	0.05883099074391497	0.027746277956524446	0.
0.005944080082844323	0.	0.05900754199520054	0.027741925533175605	0.
0.006075250258888506	0.	0.059501199862872806	0.027703259196437166	0.
0.006071798412150501	0.	0.05984916009598902	0.02768203317209902	0.
0.006161546427338627	0.	0.06054508056222145	0.02834518667948058	0.
0.006323783224024855	0.	0.061229002399725736	0.027074650508162167	0.
0.0062616499827407674	0.	0.06139869729173808	0.026900474550506745	0.
0.006247842595788747	0.	0.061575248543023646	0.028537184040897664	0.
0.006282361063168796	0.	0.062089475488515594	0.027896397781170108	0.
0.006385916465308941	0.	0.062254028111073015	0.02787920302680571	0.
0.006354849844666898	0.	0.06242715118272196	0.02882845030481532	0.
0.006379012771832931	0.	0.06294309221803222	0.027102371630225375	0.
0.006465308940283052	0.	0.06310421666095303	0.02716985874066001	0.
0.006410079392474975	0.	0.06327905382242029	0.027357485994859012	0.
0.006565412495685193	0.	0.06414466918066505	0.027540362367590613	0.
0.0066896789782533665	0.	0.06481316420980458	0.027271771429190968	0.
0.006734552985847429	0.	0.06515769626328419	0.027328898219861092	0.
0.006713841905419401	0.	0.06568735001714089	0.027216284232152065	0.
0.006741456679323439	0.	0.06585533081933492	0.027216284232152065	0.
0.006762167759751468	0.	0.06602845389098388	0.027216287713099942	0.
0.00682775284777356	0.	0.06654268083647583	0.02690781271729145	0.
0.006931308249913705	0.	0.06670894754885155	0.027307124949634887	0.
0.006931308249913705	0.	0.06688549880013712	0.027563441680732173	0.
0.006893337935795651	0.	0.0674082961947206	0.0275637081457197	0.
0.00702795995857784	0.	0.0675677065478231	0.02757027825655618	0.
0.006983085950983778	0.	0.06773740143983543	0.027515491464952184	0.
0.006983085950983778	0.	0.06825848474460061	0.027016240664414486	0.
0.007138419054193995	0.	0.06859787452862529	0.027295719496986774	0.
0.007197100448740077	0.	0.0692869386355845	0.02676542866439704	0.
0.007193648602002072	0.	0.06945149125814191	0.0267654269196933	0.
0.007093545046599931	0.	0.06997086047308877	0.026938020109792047	0.
0.007231618916120125	0.	0.0701319849160096	0.027033187526227843	0.
0.00734898170521229	0.	0.070296537538567	0.02720797843326129	0.
0.007238522609596135	0.	0.07083990401097016	0.026648430892881048	0.
0.007421470486710391	0.	0.07100274254370928	0.02689425373158995	0.
0.007483603727994477	0.	0.07116729516626671	0.026894253718211417	0.
0.007380048325854332	0.	0.0716952348303051	0.026392750074968083	0.
0.007462892647566449	0.	0.07186150154268083	0.026472629497451054	0.
0.007580255436658613	0.	0.07202776825505655	0.02652845304005751	0.
0.007411114946496377	0.	0.07256085018854987	0.025981553275987397	0.
0.007642388677942701	0.	0.0728848131642098	0.02592965467387029	0.
0.007587159130134623	0.	0.07357901954062393	0.02585915997558701	0.
0.007787366240938903	0.	0.07374185807336305	0.025812413074820077	0.
0.0076561960648947195	0.	0.07427494000685635	0.025168768265598718	0.
0.007687262685536763	0.	0.07444292080905039	0.02517586670710395	0.
0.00786330686917501	0.	0.07460061707233458	0.025122079886059266	0.
0.007856403175699	0.	0.07511655810764482	0.025132486875229187	0.
0.007783914394200899	0.	0.07528968117929379	0.02533925835190928	0.
0.007904729030031067	0.	0.07545251971203291	0.02500259011256264	0.
0.00794960303762513	0.	0.07597017483716147	0.0247508662559084	0.
0.007894373489817053	0.	0.07614844017826533	0.024745096649497894	0.
0.007987573351743183	0.	0.07631299280082275	0.025421934899301023	0.
0.00806351397997929	0.	0.07682721974631469	0.024872642166057925	0.
0.007984121505005179	0.	0.07718032224888584	0.02488475863028828	0.
0.008046254746289266	0.	0.07787281453548164	0.024186495664869873	0.
0.008066965826717294	0.	0.07803736715803906	0.02427734756099602	0.
0.008294787711425614	0.	0.07853616729516626	0.022691424859079542	0.
0.008232654470141527	0.	0.07871957490572505	0.023106956871207354	0.
0.008236106316879531	0.	0.0788944120671923	0.023283357148639446	0.
0.008436313427683813	0.	0.07940006856359272	0.023571115982069613	0.
0.008381083879875734	0.	0.0795800479945149	0.023516338131966588	0.
0.008325854332067657	0.	0.07975317106616386	0.02326423262949539	0.
0.00849154297549189	0.	0.08024854302365443	0.02374622790529286	0.
0.008453572661373837	0.	0.08042680836475831	0.02338516873118751	0.
0.008398343113565758	0.	0.08060507370586217	0.02338516123771829	0.
0.00868484639282016	0.	0.08110215975317105	0.023783342538240226	0.
0.00856403175698999	0.	0.08146040452519711	0.023337034289727585	0.
0.008740075940628237	0.	0.08214089818306478	0.023701212304502367	0.
0.00867103900586814	0.	0.08232430579362358	0.022765210585384048	0.
0.008840179496030377	0.	0.08282996229002398	0.022898315889956097	0.
0.008867794269934417	0.	0.08300308536167293	0.022900526751064097	0.
0.008778046254746291	0.	0.08318135070277682	0.02352554512071985	0.
0.009043838453572662	0.	0.08367329448063078	0.023178393772386577	0.
0.009016223679668624	0.	0.08384813164209803	0.02321463283803305	0.
0.008957542285122543	0.	0.08403325334247513	0.020144391363405005	0.
0.009143942008974804	0.	0.08453890983887555	0.022054165249741495	0.
0.009123230928546774	0.	0.0847120329105245	0.022072392849897555	0.
0.009061097687262687	0.	0.0848920123414467	0.021895910350728062	0.
0.009275112185018987	0.	0.08539424065821048	0.02170931566295456	0.
0.009150845702450812	0.	0.085743914981145	0.02137436397159415	0.
0.009237141870900934	0.	0.08641241001028452	0.02141344849556879	0.
0.009268208491542976	0.	0.08658381899211519	0.021795033986039523	0.
0.00937866758715913	0.	0.08710147411724374	0.02152574846489761	0.
0.00931998619261305	0.	0.08727288309907438	0.021415885199847405	0.
0.0094994822229893	0.	0.08745286252999657	0.021395906649279015	0.
0.009492578529513292	0.	0.08797908810421665	0.020455905043036113	0.
0.009482222989299276	0.	0.08814192663695576	0.018582832534509125	0.
0.009589230238177426	0.	0.0883133356187864	0.01858283355691042	0.
0.009630652399033485	0.	0.08882584847446005	0.021038256525149582	0.
0.009682430100103558	0.	0.08898868700719917	0.02033877452947407	0.
0.009644459785985503	0.	0.08916523825848474	0.020290701167645142	0.
0.009651363479461514	0.	0.08968974974288652	0.017120244369155466	0.
0.009689333793579566	0.	0.09002228316763797	0.017065537621570755	0.
0.009865377977217813	0.	0.09070791909496057	0.016006338933656463	0.
0.009841215050051779	0.	0.09088104216660951	0.015658162611768122	0.
0.009768726268553676	0.	0.0914055536510113	0.01558682543235427	0.
0.009917155678287885	0.	0.0915615358244772	0.015722513094173864	0.
0.009930963065239905	0.	0.09172437435721631	0.01601461983375666	0.
0.009886089057645842	0.	0.0922523140212547	0.015479474010337113	0.
0.010037970314118055	0.	0.09242029482344874	0.015563080375649036	0.
0.01013462202278219	0.	0.09259170380527938	0.016041554105101802	0.
0.010044874007594063	0.	0.09312992800822763	0.01604975224986567	0.
0.010103555402140146	0.	0.09329105245114842	0.01604974931900416	0.
0.010179496030376253	0.	0.09345046280425094	0.0162078627410619	0.
0.010144977562996205	0.	0.09397668837847102	0.01571941597715514	0.
0.010303762512944426	0.	0.09430750771340417	0.015904490118427015	0.
0.01024162927166034	0.	0.09500342817963661	0.015504419550046087	0.
0.010431480842250606	0.	0.09516455262255741	0.015504422476895565	0.
0.010362443907490509	0.	0.09568906410695918	0.013977455051484145	0.
0.010355540214014499	0.	0.09586390126842645	0.01271337060532045	0.
0.010521228857438732	0.	0.09602845389098387	0.012708813725462884	0.
0.010465999309630655	0.	0.09654782310593074	0.011583064169162344	0.
0.010438384535726614	0.	0.09671751799794308	0.011460156985515313	0.
0.010503969623748707	0.	0.09687350017140897	0.011756673201831602	0.
0.010614428719364861	0.	0.0973842989372643	0.012163124864467955	0.
0.01055574732481878	0.	0.09756599245800479	0.012096134202965661	0.
0.010638591646530894	0.	0.09773568735001713	0.011448589049331598	0.
0.010752502588885054	0.	0.09826019883441892	0.010653833420680776	0.
0.01064894718674491	0.	0.09860644497771683	0.011842500457881598	0.
0.010790472903003107	0.	0.09929379499485771	0.012221844341254747	0.
0.01082844321712116	0.	0.09946348988687005	0.00926344061717036	0.
0.010959613393165346	0.	0.09997086047308879	0.010937908317469363	0.
0.010921643079047293	0.	0.10014741172437434	0.010944712087778504	0.
0.010894028305143253	0.	0.10031539252656839	0.010397165662945494	0.
0.011108042802899553	0.	0.10081933493315048	0.009026472166783798	0.
0.01107697618225751	0.	0.10100274254370928	0.00964894235233466	0.
0.010990680013807388	0.	0.10118100788481314	0.010937170652361976	0.
0.01115636865723162	0.	0.10168323620157695	0.009674615013913293	0.
0.011173627890921644	0.	0.10185978745286252	0.009717389219932798	0.
0.011139109423541595	0.	0.10203119643469316	0.009451264372734787	0.
0.011322057300655853	0.	0.10251628385327391	0.009973219969064544	0.
0.011239212978943737	0.	0.10288309907439148	0.009016775231581975	0.
0.011380738695201934	0.	0.1035721631813507	0.008844133170745061	0.
0.011290990680013808	0.	0.10375214261227288	0.008845837714586685	0.
0.011574042112530205	0.	0.10424751456976344	0.007708557377592993	0.
0.011539523645150157	0.	0.10442577991086732	0.007708553170507298	0.
0.011446323783224027	0.	0.10460918752142612	0.007600029930864132	0.
0.011653434587504317	0.	0.10510970174837161	0.006669465191869536	0.
0.011667241974456337	0.	0.10528282482002055	0.0066573137365306245	0.
0.011670693821194341	0.	0.10546109016112443	0.006676095075281229	0.
0.011832930617880568	0.	0.10595989029825162	0.006897168889302482	0.
0.01187090093199862	0.	0.10613472745971889	0.006897180187686482	0.
0.011843286158094582	0.	0.10631813507027768	0.007085300500102986	0.
0.011908871246116674	0.	0.10717003770997599	0.007168055027108581	0.
0.01186399723852261	0.	0.10734487487144326	0.0071712978037425	0.
0.0120711080428029	0.	0.10783510455947891	0.006787096665114467	0.
0.012081463583016915	0.	0.10801336990058277	0.006767313993126939	0.
0.011946841560234728	0.	0.10820020569077819	0.006508903817150584	0.
0.01211253020365896	0.	0.1087075762769969	0.005339054397722731	0.
0.012133241284086988	0.	0.10888241343846417	0.005340496696052048	0.
0.012278218847083192	0.	0.10955947891669522	0.005686729879556751	0.
0.012254055919917156	0.	0.1097377442577991	0.005685339769819043	0.
0.012209181912323095	0.	0.10992115186835788	0.005331791193525817	0.
0.012405937176389369	0.	0.11042338018512168	0.0044635886720515265	0.
0.012336900241629273	0.	0.11059136098731573	0.0046379910075698555	0.
0.012312737314463239	0.	0.1107696263284196	0.0052466126965302505	0.
0.012485329651363482	0.	0.11144669180665066	0.005212933180266478	0.
0.012474974111149466	0.	0.11163009941720946	0.004873121944007303	0.
0.012533655505695547	0.	0.11214261227288308	0.003511148103386912	0.
0.012588885053503626	0.	0.11230887898525882	0.0038041987749588635	0.
0.01258543320676562	0.	0.11248028796708946	0.0037973711457896897	0.
0.012682084915429756	0.	0.11298251628385327	0.0038625625534262505	0.
0.012751121850189853	0.	0.11314706890641069	0.00354270359411622	0.
0.012723507076285815	0.	0.11385327391155295	0.002908672263872482	0.
0.012885743872972042	0.	0.11401782653411037	0.0029086712462659163	0.
0.012854677252329999	0.	0.11419094960575933	0.00217404355168969	0.
0.01282015878494995	0.	0.11471374700034281	0.0019473251021433727	0.
0.012937521574042115	0.	0.11488001371271853	0.001878069137430283	0.
0.012947877114256129	0.	0.1150548508741858	0.0013681217603321678	0.
0.013085950983776322	0.	0.11573020226259854	0.0020457629482082498	0.
0.013030721435968244	0.	0.11589989715461088	0.001452921881297841	0.
0.012982395581636177	0.	0.11642612272883097	0.0006202594774712346	0.
0.013189506385916467	0.	0.1165872471717518	0.0006641471681668197	0.
0.013175698998964447	0.	0.11675694206376414	0.0006620069888538661	0.
0.013096306523990337	0.	0.11729002399725744	0.0006624593324244715	0.
0.013317224715222646	0.	0.11745114844017826	0.0006624707226090725	0.
0.013179150845702451	0.	0.11814192663695577	0.0004944196129987742	0.
0.013306869175008632	0.	0.11830305107987657	0.0004937752792196364	0.
0.01343458750431481	0.	0.118467603702434	0.0004115814375582005	0.
0.013331032102174664	0.	0.1190006856359273	-0.001194762155074227	0.
0.013413876423886782	0.	0.11916352416866642	0.0002604722831872691	0.
0.013517431826026926	0.	0.11932464861158724	0.00030119432463705597	0.
0.01344839489126683	0.	0.12002228316763798	0.0003813880979316475	0.
0.013690024162927169	0.	0.12018169352074047	-0.0011694294789776677	0.
0.013482913358646879	0.	0.12071306136441548	-0.0009979365692629133	0.
0.013444943044528824	0.	0.12087932807679122	-0.0018561194484198857	0.
0.013638246461857096	0.	0.12103873842989371	-0.002402963559474901	0.
0.013714187090093201	0.	0.12157696263284196	-0.0033091969402035833	0.
0.013589920607525027	0.	0.12175865615358243	-0.003213796754985572	0.
0.013797031411805317	0.	0.12244429208090502	-0.00320429885013789	0.
0.013797031411805317	0.	0.12261570106273569	-0.003784069756378214	0.
0.013904038660683467	0.	0.12277511141583818	-0.004183341442764069	0.
0.013979979288919574	0.	0.1232859101816935	-0.004542289349738901	0.
0.013917846047635487	0.	0.12346246143297908	-0.00451716133997959	0.
0.013952364515015536	0.	0.1236252999657182	-0.004390030221620888	0.
0.014007594062823613	0.	0.12430922180322247	-0.005315604937264223	0.
0.014024853296513637	0.	0.1244772026054165	-0.004699076100407394	0.
0.01427683810838799	0.	0.12498971546109015	-0.005219839750462872	0.
0.014156023472557821	0.	0.12517312307164893	-0.005220908664640468	0.
0.014121505005177773	0.	0.1253479602331162	-0.005208425856503106	0.
0.014318260269244048	0.	0.12585875899897153	-0.006339159438156448	0.
0.014218156713841907	0.	0.1260370243400754	-0.006179514734161694	0.
0.014521919226786334	0.	0.12670037709976	-0.005368024151660144	0.
0.014439074905074217	0.	0.1268854988001371	-0.004611001721897927	0.
0.014352778736624095	0.	0.127063764141241	-0.004610994582850859	0.
0.01459095616154643	0.	0.12756256427836818	-0.006649059425091774	0.
0.014552985847428375	0.	0.12774254370929033	-0.006536603489192035	0.
0.014466689678978253	0.	0.1279190949605759	-0.006466808642612496	0.
0.014694511563686575	0.	0.12859444634898867	-0.006013018360816887	0.
0.014580600621332415	0.	0.12877442577991086	-0.0064848377359711185	0.
0.014849844666896792	0.	0.12926122728830988	-0.005856519243737544	0.
0.014887814981014845	0.	0.12943606444977715	-0.0077247960058464465	0.
0.014708318950638594	0.	0.12961947206033594	-0.007724801011298174	0.
0.014929237141870902	0.	0.13012512855673636	-0.010776141905914707	0.
0.014929237141870902	0.	0.13030339389784024	-0.008651901400652558	0.
0.015074214704867105	0.	0.13099417209461775	-0.009299634998761378	0.
0.015022437003797032	0.	0.1311707233459033	-0.010667021508246765	0.
0.014967207455988955	0.	0.13135241686664378	-0.011067909074052175	0.
0.015181221953745256	0.	0.13184436064449775	-0.01154829299031209	0.
0.015108733172247153	0.	0.13201919780596502	-0.011861665601046968	0.
0.015125992405937178	0.	0.1322008913267055	-0.011863619566780984	0.
0.015281325509147395	0.	0.13287281453548164	-0.013220294775544964	0.
0.015288229202623406	0.	0.13305107987658552	-0.012511188663982804	0.
0.015426303072143599	0.	0.13356187864244085	-0.013519078414603437	0.
0.015443562305833623	0.	0.1337315735344532	-0.013556426347041906	0.
0.015415947531929585	0.	0.13390812478573874	-0.013236031711525662	0.
0.015488436313427686	0.	0.13441378128213918	-0.01290519116806364	0.
0.01559199171556783	0.	0.13457490572505998	-0.01288319263623918	0.
0.015612702795995859	0.	0.13527254028111071	-0.011850314065415134	0.
0.015661028650327927	0.	0.13562392869386355	-0.013166903519548372	0.
0.015623058336209875	0.	0.1361432979088104	-0.014168552003290128	0.
0.01579219882637211	0.	0.1363044223517312	-0.014014300073977349	0.
0.015768035899206077	0.	0.13647411724374356	-0.01401431322061496	0.
0.01574042112530204	0.	0.13699691463832703	-0.014290998741884952	0.
0.015937176389368313	0.	0.13715975317106613	-0.014746496442174758	0.
0.015843976527442183	0.	0.1378608159067535	-0.017027343353061126	0.
0.0160683465654125	0.	0.1380185121700377	-0.015700071015491805	0.
0.01605453917846048	0.	0.13818477888241343	-0.01580282261170804	0.
0.01616154642733863	0.	0.13887727116900925	-0.016647349811772374	0.
0.016202968588194686	0.	0.13904696606102157	-0.016647354452879584	0.
0.0160683465654125	0.	0.13956804936578676	-0.017045664941828298	0.
0.01615464273386262	0.	0.13972745971888925	-0.016320202407488982	0.
0.01629616845012082	0.	0.13988687007199174	-0.017120967573541014	0.
0.016171901967552645	0.	0.14041995200548507	-0.017573332609063737	0.
0.01626855367621678	0.	0.14059136098731573	-0.0184176172999531	0.
0.016372109078356924	0.	0.14076105587932805	-0.02040516122824746	0.
0.01629616845012082	0.	0.14129413781282138	-0.019942498819371077	0.
0.01632723507076286	0.	0.14145869043537881	-0.019936855630152926	0.
0.016406627545736973	0.	0.14214432636270138	-0.019806432951260472	0.
0.01639972385226096	0.	0.14231402125471374	-0.019736587668785426	0.
0.01657576803589921	0.	0.14247514569763453	-0.023382628087286618	0.
0.016489471867449087	0.	0.143171066163867	-0.023377497666236542	0.
0.016672419744563342	0.	0.14333047651696948	-0.02339829435452509	0.
0.01672764929237142	0.	0.14385670209118956	-0.023003129328884948	0.
0.016651708664135314	0.	0.14403325334247513	-0.022932560765752744	0.
0.016775975146703488	0.	0.14419952005485084	-0.02294105736646628	0.
0.016834656541249573	0.	0.1447137470003428	-0.024601755748305396	0.
0.0167828788401795	0.	0.14488515598217344	-0.024782464244242183	0.
0.016824301001035557	0.	0.14504285224545765	-0.024832535929808	0.
0.01701415257162582	0.	0.14554850874185807	-0.025113646814184407	0.
0.01693476009665171	0.	0.14573534453205347	-0.0251206665832625	0.
0.017114256127027962	0.	0.14642269454919435	-0.025348616437074204	0.
0.016952019330341735	0.	0.14660438806993484	-0.02498426680464892	0.
0.016952019330341735	0.	0.14677065478231058	-0.02501520133311016	0.
0.01714877459440801	0.	0.1474597188892698	-0.024990495605850184	0.
0.01712115982050397	0.	0.14763455605073703	-0.025056507276479376	0.
0.017300655850880222	0.	0.14813335618786422	-0.024996721102744878	0.
0.017300655850880222	0.	0.1483099074391498	-0.024996721728752388	0.
0.017276492923714186	0.	0.14848131642098045	-0.02500390906696209	0.
0.017500862961684505	0.	0.14898183064792592	-0.025482550955313734	0.
0.017400759406282364	0.	0.14916695234830304	-0.025482551395041783	0.
0.017328270624784262	0.	0.14935035995886184	-0.02543642916072329	0.
0.0175698998964446	0.	0.15002399725745627	-0.02527731246266342	0.
0.017545736969278566	0.	0.15035824477202606	-0.026107896169879265	0.
0.01769761822575078	0.	0.15086732944806308	-0.024858843674898778	0.
0.01757680358992061	0.	0.15105245114844015	-0.024557248068903543	0.
0.01759751467034864	0.	0.15122557422008912	-0.027537904141336306	0.
0.01786330686917501	0.	0.15173294480630783	-0.026832780304578904	0.
0.017766655160510878	0.	0.15191292423723002	-0.026841547001902638	0.
0.01769071453227477	0.	0.15208604730887898	-0.026596724719370055	0.
0.0179979288919572	0.	0.15258827562564276	-0.02703971779549503	0.
0.0179288919571971	0.	0.15277339732601988	-0.027047706160438605	0.
0.018073869520193304	0.	0.1534436064449777	-0.027343827495918148	0.
0.018018639972385227	0.	0.15362187178608158	-0.02729011068180565	0.
0.01794615119088713	0.	0.15379670894754885	-0.02760323582365184	0.
0.01817742492233345	0.	0.15429722317449432	-0.028435994336425085	0.
0.01811183983431136	0.	0.1546640383956119	-0.028244090278932425	0.
0.01827062478425958	0.	0.15515769626328418	-0.0301453210382237	0.
0.018329306178805665	0.	0.1553273911552965	-0.028364673668951908	0.
0.018263721090783572	0.	0.1555039424065821	-0.028405038707216425	0.
0.018481187435277876	0.	0.15599931436407266	-0.028591544221067126	0.
0.018470831895063863	0.	0.15617757970517654	-0.02861363709637898	0.
0.01838453572661374	0.	0.15636441549537192	-0.030632413382076434	0.
0.018595098377632034	0.	0.15686835790195405	-0.031038795608742786	0.
0.018553676216775977	0.	0.1570431950634213	-0.031038804096617578	0.
0.0187849499482223	0.	0.1577305450805622	-0.031214302743744753	0.
0.0186399723852261	0.	0.1579070963318478	-0.031210309510257172	0.
0.01861235761132206	0.	0.15808878985258826	-0.03179472310972243	0.
0.018833275802554367	0.	0.1585841618100788	-0.03191385437752934	0.
0.018850535036244394	0.	0.15892869386355843	-0.03155320336063403	0.
0.01894373489817052	0.	0.15944120671923206	-0.031673393938588236	0.
0.018974801518812565	0.	0.15961090161124442	-0.03171846596207757	0.
0.01891957197100449	0.	0.1597925951319849	-0.0322852426018106	0.
0.018967897825336557	0.	0.16031025025711343	-0.03224646491244165	0.
0.01904038660683466	0.	0.16047480287967086	-0.03274424634034403	0.
0.01906109768726269	0.	0.16064449777168321	-0.03308293805445965	0.
0.019119779081808768	0.	0.16115358244772024	-0.03412832455735235	0.
0.019209527096996897	0.	0.16131642098045934	-0.033359662368097	0.
0.01918536416983086	0.	0.1620157696263284	-0.03485406448981315	0.
0.019364860200207116	0.	0.1621786081590675	-0.03488533002810595	0.
0.019351052813255092	0.	0.16235173123071647	-0.03561122364379221	0.
0.019288919571971007	0.	0.1628865272540281	-0.036089163842044775	0.
0.019454608215395238	0.	0.16322077476859784	-0.037148748795309106	0.
0.01938557128063514	0.	0.16374014398354472	-0.03728341755299787	0.
0.019609941318605457	0.	0.1638978402468289	-0.037256709879222846	0.
0.019558163617535384	0.	0.16406582104902295	-0.03742502812355545	0.
0.01942008974801519	0.	0.16459718889269798	-0.0379245963458163	0.
0.019585778391439424	0.	0.16476174151525538	-0.03792458752943237	0.
0.019675526406627546	0.	0.1649314364072677	-0.03749730623126473	0.
0.019620296858819473	0.	0.16545937607130612	-0.03741837273274661	0.
0.01976872626855368	0.	0.16561878642440864	-0.03767354523486828	0.
0.01974111149464964	0.	0.16631299280082273	-0.03872869814575719	0.
0.019806696582671732	0.	0.16647583133356184	-0.03871379406142473	0.
0.01994131860545392	0.	0.16663524168666438	-0.03865554133236094	0.
0.0197825336555057	0.	0.16716146726088446	-0.04100664987499955	0.
0.020082844321712118	0.	0.1674905725059993	-0.041289064019210904	0.
0.020003451846738008	0.	0.16802708261912921	-0.04192904387893119	0.
0.02002071108042803	0.	0.16819849160095987	-0.04255204744101641	0.
0.020179496030376255	0.	0.1683630442235173	-0.04194964495414933	0.
0.020113910942354162	0.	0.16888755570791908	-0.04233716498472796	0.
0.020096651708664138	0.	0.16905725059993143	-0.04237144396279802	0.
0.020248532965136352	0.	0.16921666095303392	-0.04353295523838122	0.
0.020231273731446325	0.	0.1697394583476174	-0.043645253402489266	0.
0.02016914049016224	0.	0.16991600959890296	-0.043794023612743246	0.
0.020341732827062482	0.	0.17060164552622556	-0.045611872679983845	0.
0.020293406972730414	0.	0.17077648268769283	-0.045602856343474524	0.
0.020414221608560584	0.	0.17093589304079532	-0.046001004564506856	0.
0.020566102865032795	0.	0.17144326362701404	-0.04591452727533326	0.
0.020465999309630653	0.	0.17179122386013024	-0.04597684353999298	0.
0.020790472903003107	0.	0.17229173808707576	-0.04635434883164547	0.
0.020638591646530896	0.	0.17247171751799792	-0.04661687117762316	0.
0.02062478425957888	0.	0.17264312649982855	-0.046392682951679684	0.
0.020800828443217123	0.	0.17315735344532052	-0.04671629128397607	0.
0.02069727304107698	0.	0.17334590332533423	-0.046604981482960946	0.
0.020711080428028997	0.	0.1735190263969832	-0.04697024138382219	0.
0.020925094925785297	0.	0.17401611244429208	-0.048984586572130145	0.
0.02088367276492924	0.	0.17419609187521423	-0.0471248952706509	0.
0.021114946496375565	0.	0.17486630099417208	-0.04730048879050167	0.
0.021073524335519508	0.	0.17504970860473087	-0.04718841808281716	0.
0.020973420780117366	0.	0.17523140212547136	-0.04740645111596064	0.
0.021187435277873666	0.	0.17572677408296192	-0.04728138790368317	0.
0.021149464963755613	0.	0.17607816249571476	-0.046970213083566206	0.
0.0212840869865378	0.	0.17658210490229687	-0.04730749968245458	0.
0.021349672074559893	0.	0.17676037024340074	-0.04730749995852834	0.
0.021277183293061788	0.	0.17694206376414123	-0.052055210063200075	0.
0.02141180531584398	0.	0.17742715118272195	-0.05047973904216478	0.
0.021401449775629966	0.	0.17760027425437092	-0.05043932132305833	0.
0.021366931308249917	0.	0.1777836818649297	-0.05120240284276991	0.
0.021584397652744218	0.	0.17829619472060335	-0.05790537803160252	0.
0.02154297549188816	0.	0.17847446006170722	-0.05790538331967689	0.
0.021725923369002417	0.	0.17915666780939318	-0.05812584932566442	0.
0.02170521228857439	0.	0.17932807679122384	-0.0582771717163779	0.
0.021750086296168453	0.	0.1795029139526911	-0.05827717837004489	0.
0.02186399723852261	0.	0.1800119986287281	-0.05853294644597756	0.
0.021843286158094586	0.	0.18036338704148094	-0.05853758825391373	0.
0.021922678633068696	0.	0.18086904353788136	-0.06109747635427651	0.
0.02194684156023473	0.	0.1810353102502571	-0.059586542854493954	0.
0.021953745253710737	0.	0.18121357559136095	-0.05953526704089136	0.
0.022040041422160858	0.	0.18173123071648953	-0.05987519142274403	0.
0.022150500517777016	0.	0.18189921151868357	-0.06010191657387831	0.
0.022150500517777016	0.	0.1820740486801508	-0.06010190513349627	0.
0.022157404211253024	0.	0.18257799108673292	-0.060653339558662624	0.
0.022302381774249227	0.	0.18273911552965372	-0.06067362009140137	0.
0.02219882637210908	0.	0.18344703462461429	-0.060863557823263595	0.
0.022350707628581292	0.	0.18361501542680833	-0.060862980284378025	0.
0.022326544701415263	0.	0.18378813849845732	-0.060895740031344264	0.
0.02228857438729721	0.	0.1843109358930408	-0.06095678203546899	0.
0.02250604073179151	0.	0.18464004113815563	-0.061047978487332975	0.
0.022392129789437352	0.	0.18517140898183063	-0.06199095040441793	0.
0.02261304798066966	0.	0.1853291052451148	-0.061990942737897355	0.
0.022623403520883677	0.	0.18549537195749055	-0.06200213425029613	0.
0.022581981360027616	0.	0.18602331162152896	-0.06228817677417447	0.
0.02274767000345185	0.	0.18618443606444976	-0.06228817981231824	0.
0.02275457369692786	0.	0.1863489886870072	-0.06240151093390992	0.
0.022637210907835697	0.	0.1868872128899554	-0.06279604428520773	0.
0.02275457369692786	0.	0.18705347960233112	-0.06279603880947222	0.
0.022744218156713847	0.	0.18773911552965372	-0.06310264706299192	0.
0.02284432171211599	0.	0.18789681179293793	-0.06310265736767584	0.
0.023006558508802212	0.	0.18805450805622212	-0.06309757164106045	0.
0.02291335864687608	0.	0.18858930407953375	-0.06462888556025935	0.
0.023085950983776322	0.	0.18892697977374012	-0.06496767828897992	0.
0.02301346220227822	0.	0.1894566335275968	-0.0656341541449145	0.
0.023044528822920265	0.	0.18962290023997255	-0.0658658789459002	0.
0.023217121159820504	0.	0.18978402468289335	-0.0658495517864228	0.
0.023186054539178463	0.	0.19031196434693176	-0.06618920764404024	0.
0.02316879530548844	0.	0.1904850874185807	-0.06635769167353014	0.
0.023310321021746638	0.	0.19064792595131985	-0.0663317559327721	0.
0.023324128408698654	0.	0.19116558107644838	-0.06822132966286924	0.
0.02327580255436659	0.	0.19133870414809734	-0.06822243024266404	0.
0.023503624439074906	0.	0.19202262598560163	-0.06844274306666978	0.
0.023458750431480845	0.	0.19220431950634212	-0.06886751155438453	0.
0.023520883672764933	0.	0.19237058621871783	-0.06888986606982907	0.
0.0236416983085951	0.	0.19253171066163866	-0.06838655216368064	0.
0.02359682430100104	0.	0.19321220431950634	-0.06855253894131931	0.
0.023779772178115294	0.	0.19336990058279052	-0.06874873307348907	0.
0.02368312046945116	0.	0.19390298251628385	-0.06923428012306049	0.
0.023665861235761136	0.	0.1940778196777511	-0.06930792713619434	0.
0.023838453572661376	0.	0.19424237230030852	-0.06930792328798704	0.
0.023859164653089408	0.	0.1947685978745286	-0.07034090890615093	0.
0.023855712806351403	0.	0.19493829276654095	-0.07117808056648668	0.
0.023997238522609602	0.	0.19509770311964345	-0.07111939557857075	0.
0.023900586813945465	0.	0.19562564278368186	-0.07115664890786821	0.
0.02404901622367967	0.	0.1959633184778882	-0.07130333771419742	0.
0.02416292716603383	0.	0.19647068906410692	-0.07155458646239499	0.
0.024121505005177773	0.	0.19664724031539252	-0.07154263789776014	0.
0.02420434932688989	0.	0.19681350702776826	-0.07169509294399029	0.
0.0242112530203659	0.	0.19751456976345558	-0.07143110624347274	0.
0.02424922333448395	0.	0.19768426465546793	-0.07140311720902229	0.
0.024511563686572316	0.	0.1981813507027768	-0.07102424873575307	0.
0.024349326889886093	0.	0.1983579019540624	-0.07101176328760767	0.
0.024359682430100105	0.	0.1985275968460747	-0.07174462638542249	0.
0.024628926475664486	0.	0.19903153925265682	-0.07257550707867294	0.
0.024521919226786336	0.	0.1992166609530339	-0.07254951089700323	0.
0.02449085260614429	0.	0.1993932122043195	-0.07228514706590254	0.
0.02469796341042458	0.	0.19989372643126496	-0.07252127787189505	0.
0.02464963755609251	0.	0.20025025711347275	-0.07476549684867868	0.
0.024822229892992754	0.	0.20075591360987313	-0.07478737868793676	0.
0.02480497065930273	0.	0.20093760713061362	-0.07475598531552792	0.
0.024767000345184677	0.	0.2011175865615358	-0.07532956509201215	0.
0.025029340697273042	0.	0.2017826534110387	-0.07631325394989188	0.
0.024949948222298932	0.	0.20196263284196092	-0.07639632941418918	0.
0.025132896099413188	0.	0.2024648611587247	-0.07657544058755837	0.
0.02517086641353124	0.	0.20264484058964688	-0.07649521551000102	0.
0.02503624439074905	0.	0.20282996229002398	-0.07658580867533947	0.
0.025284777355885402	0.	0.20332019197805964	-0.08294783576372039	0.
0.025250258888505354	0.	0.20349160095989027	-0.07897704330478413	0.
0.025143251639627204	0.	0.20366986630099415	-0.07888270837708321	0.
0.025402140144977565	0.	0.20416866643812132	-0.080170942638706	0.
0.02539868829823956	0.	0.2045234830305108	-0.07899117981325668	0.
0.025522954780807735	0.	0.20503085361672949	-0.08003877849057077	0.
0.025481532619951675	0.	0.20520226259856014	-0.0794773072372778	0.
0.02551950293406973	0.	0.2053822420294823	-0.07920006633375039	0.
0.025602347255781848	0.	0.20606959204662323	-0.07892618291509458	0.
0.02566793234380394	0.	0.2062461432979088	-0.07892827550440613	0.
0.025771487745944083	0.	0.20674837161467258	-0.07858149158146487	0.
0.02579910251984812	0.	0.20691635241686662	-0.07853282722703268	0.
0.025785295132896104	0.	0.20709290366815217	-0.07808538292204843	0.
0.02586123576113221	0.	0.20761398697291736	-0.07824303364595414	0.
0.025926820849154302	0.	0.2077819677751114	-0.07689285323385953	0.
0.025913013462202282	0.	0.20795851902639698	-0.08057569218624816	0.
0.02594753192958233	0.	0.2084744600617072	-0.08308542445612323	0.
0.026047635484984472	0.	0.20880870757627698	-0.08307322500812661	0.
0.026023472557818436	0.	0.2093280767912238	-0.08365621149022842	0.
0.026209872281670696	0.	0.20948748714432636	-0.08371024771274563	0.
0.02617880566102865	0.	0.20965718203633868	-0.083235822984425	0.
0.026316879530548846	0.	0.21033938978402467	-0.08372825345630919	0.
0.026327235070762862	0.	0.2105073705862187	-0.08434574604660885	0.
0.0262133241284087	0.	0.21104902296880354	-0.08445568509193231	0.
0.02641007939247498	0.	0.21121528968117928	-0.08444236095718584	0.
0.02645495340006904	0.	0.2113849845731916	-0.08495306870766474	0.
0.026330686917500866	0.	0.2119077819677751	-0.08545459489388377	0.
0.026437694166379016	0.	0.2120689064106959	-0.08556181530956893	0.
0.026568864342423202	0.	0.21223345903325333	-0.08522600986673666	0.
0.02643424231964101	0.	0.21277511141583816	-0.08543646963130429	0.
0.02673455298584743	0.	0.2131025025711347	-0.08557126677323366	0.
0.026668967897825337	0.	0.21362529996571816	-0.08652163933612673	0.
0.026724197445633417	0.	0.2137898525882756	-0.08810519422934775	0.
0.02687607870210563	0.	0.2139526911210147	-0.08351826589878311	0.
0.02676907145322748	0.	0.2146434693177922	-0.0831771969408492	0.
0.026986537797721786	0.	0.2148028796708947	-0.08317769536076886	0.
0.026920952709699693	0.	0.2153256770654782	-0.08318499201030621	0.
0.026920952709699693	0.	0.21549708604730886	-0.08418002130511093	0.
0.027045219192267867	0.	0.21565992458004796	-0.08417726006836529	0.
0.027138419054193997	0.	0.2161947206033596	-0.0843191385465709	0.
0.027055574732481883	0.	0.21636955776482683	-0.08408549437140027	0.
0.02715567828788402	0.	0.21653068220774768	-0.08385956018636517	0.
0.027186744908526062	0.	0.2170449091532396	-0.08422341848809256	0.
0.02724887814981015	0.	0.2173842989372643	-0.08448283039075187	0.
0.02737314463237833	0.	0.21790195406239285	-0.08539157542859305	0.
0.02727649292371419	0.	0.218081933493315	-0.08539156901725113	0.
0.027359337245426305	0.	0.21824820020569075	-0.08593736215296535	0.
0.027414566793234386	0.	0.21893383613301334	-0.08592810349314174	0.
0.027421470486710394	0.	0.2191018169352074	-0.08593622122976877	0.
0.0277114256127028	0.	0.21961090161124439	-0.08595914099341698	0.
0.02761822575077667	0.	0.2197943092218032	-0.08595915018417112	0.
0.027580255436658617	0.	0.21996400411381556	-0.08552229217245676	0.
0.02780462547462893	0.	0.2204525197120329	-0.08640401851992306	0.
0.027756299620296864	0.	0.22063421323277338	-0.08591318559379907	0.
0.027666551605108735	0.	0.22081247857387723	-0.08639248216040654	0.
0.027949603037625132	0.	0.2213267055193692	-0.08668204047055825	0.
0.027866758715913018	0.	0.22168666438121354	-0.08725282857326828	0.
0.028060062133241286	0.	0.22218032224888581	-0.08747666004865623	0.
0.028070417673455302	0.	0.2223585875899897	-0.08747665412931387	0.
0.027977217811529172	0.	0.22253685293109354	-0.08747665744923941	0.
0.028287884017949606	0.	0.2232139184093246	-0.09314921060593194	0.
0.028156713841905424	0.	0.2233956119300651	-0.09317291618978471	0.
0.028339661719019676	0.	0.22388926979773738	-0.09324127032183586	0.
0.02839834311356576	0.	0.22406582104902292	-0.0932412664177158	0.
0.028315498791853647	0.	0.22424922865958175	-0.09305164124284221	0.
0.02844666896789783	0.	0.22475145697634555	-0.09427713436724319	0.
0.028457024508111845	0.	0.2249262941378128	-0.09380826824256905	0.
0.0284259578874698	0.	0.22510627356873497	-0.09383643716956162	0.
0.028636520538488097	0.	0.2255947891669523	-0.09510616537314107	0.
0.02862616499827408	0.	0.22594274940006853	-0.09596819953287816	0.
0.028729720400414226	0.	0.2264638327048337	-0.09732973760048302	0.
0.02871936486020021	0.	0.22663866986630096	-0.09732972573076584	0.
0.028712461166724202	0.	0.22681864929722315	-0.09791955767180403	0.
0.028864342423196417	0.	0.2274905725059993	-0.09799812958958833	0.
0.028898860890576465	0.	0.22766883784710315	-0.09780579995587757	0.
0.02905419399378668	0.	0.22818477888241342	-0.10088156086922331	0.
0.02906109768726269	0.	0.22835447377442578	-0.10040514374662715	0.
0.029043838453572668	0.	0.22852931093589302	-0.10102444909449682	0.
0.0290714532274767	0.	0.22903668152211173	-0.1017845990527418	0.
0.02919571971004488	0.	0.22920294823448747	-0.1017846019300537	0.
0.029185364169830863	0.	0.22937949948577302	-0.10160949256605135	0.
0.029233690024162932	0.	0.2299057250599931	-0.10311969920644576	0.
0.029319986192613053	0.	0.2302416866643812	-0.1030874216526612	0.
0.029344149119779086	0.	0.23075077134041821	-0.10100761274087132	0.
0.029451156368657232	0.	0.2309084676037024	-0.10100836439331164	0.
0.029399378667587163	0.	0.23107644840589645	-0.10104962007728968	0.
0.029558163617535382	0.	0.2317809393212204	-0.10090027189137828	0.
0.029568519157749402	0.	0.23195406239286936	-0.10092982106537762	0.
0.029544356230583366	0.	0.23247685978745283	-0.10336775959300035	0.
0.02976872626855368	0.	0.23263455605073702	-0.1032103401781573	0.
0.029844666896789787	0.	0.23280082276311276	-0.1033739459080476	0.
0.029675526406627552	0.	0.23333904696606098	-0.10418861506710204	0.
0.029765274421815674	0.	0.23350188549880013	-0.10418861090606377	0.
0.02984811874352779	0.	0.2336664381213575	-0.10501371109749215	0.
0.029782533655505698	0.	0.2341858073363044	-0.10662319533754976	0.
0.029965481532619954	0.	0.23451319849160093	-0.10665859909373668	0.
0.029958577839143945	0.	0.23505142269454915	-0.10590110072959763	0.
0.030044874007594063	0.	0.2352194034967432	-0.1059011111464305	0.
0.030200207110804286	0.	0.23538224202948232	-0.10506624991816717	0.
0.03018985157059027	0.	0.23555193692149468	-0.10509402446689703	0.
0.030165688643424237	0.	0.2360644497771683	-0.10703296532990647	0.
0.030321021746634452	0.	0.2362221460404525	-0.10680253465902681	0.
0.030393510528132554	0.	0.23639184093246485	-0.10834686877818109	0.
0.030258888505350367	0.	0.23693177922523137	-0.10837817348138887	0.
0.030414221608560582	0.	0.2370963318477888	-0.1083115881489253	0.
0.030365895754228517	0.	0.23778882413438462	-0.10750081506533384	0.
0.030552295478080777	0.	0.23795166266712373	-0.10750532228093826	0.
0.03068001380738696	0.	0.23811621528968116	-0.10763097759604182	0.
0.03064549534000691	0.	0.23881556393555017	-0.10884344752319547	0.
0.030835346910597174	0.	0.23897668837847102	-0.10776742891322205	0.
0.030704176734552988	0.	0.2394994857730545	-0.10729109736240923	0.
0.03077666551605109	0.	0.2396640383956119	-0.10738435038310498	0.
0.030907835692095275	0.	0.23983030510798764	-0.11180591076138573	0.
0.03077666551605109	0.	0.24036681522111755	-0.11133113001210937	0.
0.030814635830169145	0.	0.2405347960233116	-0.11130007604498847	0.
0.030980324473593376	0.	0.2406959204662324	-0.11154248374746571	0.
0.030945806006213328	0.	0.24121357559136097	-0.1113252858025922	0.
0.030883672764929242	0.	0.241381556393555	-0.1113549885729651	0.
0.031152916810493616	0.	0.24206890641069587	-0.11449555822817646	0.
0.0311391094235416	0.	0.24224545766198147	-0.11487793781060746	0.
0.03124611667241975	0.	0.24240829619472057	-0.11488257026918677	0.
0.031180531584397656	0.	0.2431076448405896	-0.1147009224966351	0.
0.03130824991370384	0.	0.2432704833733287	-0.11462272861149574	0.
0.03149119779081809	0.	0.24378642440863899	-0.11636877621034665	0.
0.031429064549534	0.	0.24396297565992453	-0.11613486858535857	0.
0.03148429409734208	0.	0.24412752828248196	-0.11599098025955502	0.
0.03160856057991025	0.	0.2446331847788824	-0.11625850948591952	0.
0.03155333103210218	0.	0.24481659238944117	-0.11625942165149433	0.
0.03149119779081809	0.	0.24498800137127183	-0.11702199567457344	0.
0.03178805661028651	0.	0.24550222831676377	-0.11769752060923085	0.
0.031622367966862276	0.	0.24568563592732257	-0.11770820826881628	0.
0.0319226786330687	0.	0.24634898868700716	-0.11748471025268586	0.
0.03189161201242666	0.	0.24652725402811104	-0.11771028282206308	0.
0.0318536416983086	0.	0.2466986630099417	-0.1172221060055392	0.
0.03200207110804281	0.	0.24737915666780938	-0.11752468877023953	0.
0.03191232309285468	0.	0.24755742200891326	-0.11787569408329893	0.
0.03215740421125302	0.	0.24805622214604042	-0.11877441217065861	0.
0.03220227821884709	0.	0.2482379156667809	-0.11877498892005961	0.
0.03216775975146704	0.	0.2484196091875214	-0.1198615028059023	0.
0.03231618916120125	0.	0.24892526568392181	-0.1202150950509404	0.
0.032329996548153266	0.	0.2491018169352074	-0.12002776906839507	0.
0.03222644114601312	0.	0.24928008227631124	-0.12009703364827405	0.
0.03247497411114947	0.	0.2497685978745286	-0.12442035696828369	0.
0.0324991370383155	0.	0.24994514912581414	-0.12456281811939947	0.
0.0326406627545737	0.	0.25063592732259166	-0.12486142424308617	0.
0.032609596133931655	0.	0.2508090503942406	-0.12482378655130447	0.
0.032575077666551606	0.	0.2509907439149811	-0.12494498257450014	0.
0.03277183293061788	0.	0.251655810764484	-0.12534325253818668	0.
0.03280980324473594	0.	0.2518340761055879	-0.12540465327210892	0.
0.032916810493614085	0.	0.25234316078162494	-0.1271791879224613	0.
0.032940973420780124	0.	0.2525128556736373	-0.1269028369141711	0.
0.032972040041422165	0.	0.2526894069249228	-0.12690283723757267	0.
0.033099758370728344	0.	0.25319334933150495	-0.12735410922202012	0.
0.033099758370728344	0.	0.2533681864929722	-0.12735411299718857	0.
0.033096306523990336	0.	0.2535498800137127	-0.12735411777357536	0.
0.0331411805315844	0.	0.25407439149811445	-0.12764749672838546	0.
0.03323438039351053	0.	0.2542423723003085	-0.12773216919151736	0.
0.03322402485329652	0.	0.25492115186835784	-0.12797150565278806	0.
0.03337935795650673	0.	0.25508399040109697	-0.12797672870671717	0.
0.03332067656196065	0.	0.25525882756256424	-0.128124717890783	0.
0.03354849844666897	0.	0.2559496057593418	-0.12982714733266232	0.
0.033527787366240944	0.	0.2561210147411724	-0.12991502233101482	0.
0.033555402140144984	0.	0.25663866986630096	-0.13022678700210744	0.
0.03369692785640318	0.	0.2567997943092218	-0.13103119200362173	0.
0.033645150155333106	0.	0.25697291738087075	-0.13057861428191023	0.
0.03359682430100104	0.	0.2574974288652725	-0.1303459998737999	0.
0.03377632033137729	0.	0.257656839218375	-0.13034600872016852	0.
0.03380738695201933	0.	0.25782310593075075	-0.1302775182610485	0.
0.03376251294442527	0.	0.25834933150497086	-0.13119264032976108	0.
0.03396962374870556	0.	0.25851217003770993	-0.131180259846893	0.
0.03387297204004142	0.	0.25922351731230714	-0.13107982178720812	0.
0.03403520883672765	0.	0.25938292766540966	-0.13083737652129215	0.
0.034107697618225755	0.	0.25954576619814873	-0.13076567149564966	0.
0.0341422160856058	0.	0.26023311621528966	-0.13168294313611872	0.
0.034283741801864	0.	0.26039766883784704	-0.13166423085287157	0.
0.03413186054539179	0.	0.26093589304079534	-0.1322239707980387	0.
0.03422160856057991	0.	0.2610970174837161	-0.1328273727639118	0.
0.03439765274421816	0.	0.2612564278368186	-0.13202399792256525	0.
0.03433897134967208	0.	0.26178608159067535	-0.13240246519738016	0.
0.03433206765619607	0.	0.2619557764826877	-0.13222064604852582	0.
0.03453227476700035	0.	0.26211861501542677	-0.1323557290702485	0.
0.03452537107352434	0.	0.2626465546794652	-0.13243448418295117	0.
0.034539178460476355	0.	0.2628145354816592	-0.13242625853943282	0.
0.0347048671039006	0.	0.26348645869043535	-0.132601695235417	0.
0.03462892647566449	0.	0.2636612958519026	-0.1326353553023166	0.
0.03473248187780463	0.	0.26382756256427836	-0.13245560948626375	0.
0.03476354849844668	0.	0.2645371957490572	-0.1323518287107794	0.
0.03488436313427684	0.	0.26470003428179634	-0.13336406556678096	0.
0.035022437003797036	0.	0.2652056907781967	-0.13345699032468125	0.
0.0349223334483949	0.	0.2653856702091189	-0.13345698365323044	0.
0.03495685191577494	0.	0.26555365101131295	-0.1334877347625282	0.
0.03516051087331723	0.	0.2660644497771683	-0.13650289678502828	0.
0.035046599930963075	0.	0.2662461432979088	-0.13650289204452978	0.
0.035050051777701076	0.	0.26641241001028454	-0.13604478374591308	0.
0.035319295823265456	0.	0.2669146383270483	-0.13612372946653184	0.
0.035422851225405595	0.	0.26778025368529307	-0.1375651132821046	0.
0.03537797721781153	0.	0.26795851902639695	-0.13775060992015967	0.
0.03534000690369348	0.	0.2681282139184093	-0.13877090481760831	0.
0.035578184328615814	0.	0.2687932807679122	-0.138713478817171	0.
0.03552295478080773	0.	0.2689749742886527	-0.1387261770027066	0.
0.03566448049706593	0.	0.2694909153239629	-0.13916098346282518	0.
0.03566102865032793	0.	0.2696726088447034	-0.13916098225443982	0.
0.03565067311011391	0.	0.26985087418580733	-0.13936308436927866	0.
0.03584742837418019	0.	0.2703428179636613	-0.14002008574115943	0.
0.03591991715567829	0.	0.27052108330476515	-0.1400200982462075	0.
0.03584742837418019	0.	0.27070449091532395	-0.14002011180058935	0.
0.03601656886434243	0.	0.2712032910524511	-0.14252645994002353	0.
0.036247842595788754	0.	0.2720500514226945	-0.14301867491397574	0.
0.03622713151536073	0.	0.2722266026739801	-0.1430186839877806	0.
0.03619261304798067	0.	0.2724117243743572	-0.14281877793715853	0.
0.03632723507076286	0.	0.27309393212204314	-0.14240597082395995	0.
0.03635139799792889	0.	0.27326876928351046	-0.14224836041067093	0.
0.036492923714187095	0.	0.2737555707919095	-0.1426054444690036	0.
0.03647221263375906	0.	0.27392526568392184	-0.142605444585103	0.
0.036561960648947185	0.	0.2741069592046623	-0.14263946814069406	0.
0.03659302726958923	0.	0.2746331847788824	-0.14296280206481862	0.
0.03657231618916121	0.	0.27480630785053134	-0.1440945037841549	0.
0.03661028650327926	0.	0.2749828591018169	-0.14410054476070508	0.
0.036765619606489476	0.	0.275486801508399	-0.1452378833101177	0.
0.036772523299965484	0.	0.27565649640041134	-0.14523788566192497	0.
0.03678633068691751	0.	0.2758330476516969	-0.1459512943729285	0.
0.036855367621677605	0.	0.27635413095646205	-0.14620483542770796	0.
0.03693130824991371	0.	0.27652039766883785	-0.14620483597415707	0.
0.03691404901622368	0.	0.27669352074048675	-0.14629283640165294	0.
0.03698998964445979	0.	0.2772060335961604	-0.1464673818325229	0.
0.03718329306178806	0.	0.2773688721288995	-0.14646738378383828	0.
0.037138419054194	0.	0.2775437092903668	-0.1464915787683497	0.
0.03725232999654816	0.	0.2782344874871443	-0.14780337111093547	0.
0.03721781152916811	0.	0.27840418237915665	-0.14780336778676625	0.
0.037259233690024166	0.	0.27857730545080556	-0.14697269060169282	0.
0.03737659647911633	0.	0.27907267740829617	-0.14623578040932808	0.
0.03740421125302037	0.	0.2792406582104902	-0.14623276851461037	0.
0.03751121850189852	0.	0.2799468632156325	-0.14639911476884215	0.
0.03755954435623059	0.	0.2801165581076448	-0.1463991290900282	0.
0.037500862961684506	0.	0.28029139526911206	-0.14680684832191063	0.
0.037656196064894724	0.	0.2808021940349674	-0.14789577738114845	0.
0.037752847773558855	0.	0.2809684607473431	-0.14749843084963274	0.
0.037711425612702805	0.	0.28114329790881043	-0.14745628280214182	0.
0.03773558853986883	0.	0.2816678093932122	-0.1481930784416418	0.
0.03786675871591302	0.	0.281828933836133	-0.14824657941589975	0.
0.03783914394200898	0.	0.281996914638327	-0.1485302538282851	0.
0.03784949948222299	0.	0.2825197120329105	-0.14876398736689864	0.
0.03801173627890922	0.	0.2826842646554679	-0.14899099681282188	0.
0.037991025198481194	0.	0.28285910181693513	-0.1490231403280015	0.
0.03797031411805317	0.	0.2833870414809736	-0.14778292543883156	0.
0.03810148429409734	0.	0.2835464518340761	-0.14778295341025507	0.
0.038146358301691406	0.	0.2842355159410353	-0.14865836685231262	0.
0.03829823955816362	0.	0.28439492629413776	-0.1486348256453872	0.
0.0383534691059717	0.	0.2845577648268769	-0.14965012812077078	0.
0.0382153952364515	0.	0.28509427494000683	-0.15107026450197722	0.
0.0383500172592337	0.	0.28525711347274596	-0.15106959807515288	0.
0.038477735588539876	0.	0.28542509427494	-0.14918949465404874	0.
0.03837072833966172	0.	0.2859598902982516	-0.15090861852979226	0.
0.03844321712115982	0.	0.2861227288309907	-0.15092199822571434	0.
0.03862961684501209	0.	0.28628728145354815	-0.15004210198467385	0.
0.038539868829823964	0.	0.28681864929722317	-0.14981640201234717	0.
0.03862961684501209	0.	0.28698320191978055	-0.1492842125878626	0.
0.03877114256127028	0.	0.28714261227288307	-0.150658519848077	0.
0.03873662409389024	0.	0.2876671237572848	-0.15047809098292178	0.
0.03870900931998619	0.	0.2878368186492972	-0.15050469586641238	0.
0.03883672764929238	0.	0.28853273911552957	-0.1516624160173355	0.
0.038853986882982396	0.	0.288702434007542	-0.15122105447001438	0.
0.0389989644459786	0.	0.2888601302708262	-0.15070160804573798	0.
0.039064549534000695	0.	0.2893777853959547	-0.15234210939232654	0.
0.03901277183293063	0.	0.28954919437778537	-0.15209849176387943	0.
0.03908526061442873	0.	0.2897120329105245	-0.15207864606524132	0.
0.039219882637210914	0.	0.290229688035653	-0.1518304134016751	0.
0.039147393855712816	0.	0.2904062392869386	-0.15183042226710347	0.
0.03923714187090094	0.	0.290570791909496	-0.1518304180697596	0.
0.03939247497411116	0.	0.29108844703462455	-0.15877335561425726	0.
0.03925440110459096	0.	0.29127185464518335	-0.1587733703956592	0.
0.03932343803935106	0.	0.29144154953719575	-0.15873312862192626	0.
0.039575422851225416	0.	0.2919540623928693	-0.1591836340743665	0.
0.03947877114256127	0.	0.2921340418237915	-0.15920986394428446	0.
0.03974111149464964	0.	0.29279910867329445	-0.15962898276383095	0.
0.03964791163272351	0.	0.29298080219403494	-0.1597901200600324	0.
0.03968588194684156	0.	0.29315392526568385	-0.1598092582910248	0.
0.03987918536416984	0.	0.29366129585190265	-0.15947544327397656	0.
0.039855022437003805	0.	0.29384298937264314	-0.15885338889070558	0.
0.03980669658267173	0.	0.29401782653411035	-0.15887414232869831	0.
0.04000000000000001	0.	0.2945114844017826	-0.15902353987624507	0.
0.03994477045219193	0.	0.2946914638327048	-0.1590235471998194	0.
0.039855022437003805	0.	0.29486972917380866	-0.15927668708353648	0.
0.04007594062823611	0.	0.29536510113129927	-0.15905222397374688	0.
0.04009319986192614	0.	0.29554336647240315	-0.15905224068999022	0.
0.0400621332412841	0.	0.295721631813507	-0.16100019979708338	0.
0.04026924404556439	0.	0.2962221460404525	-0.16051615506843675	0.
0.04030376251294443	0.	0.2964021254713747	-0.16051615349832135	0.
0.04049016223679669	0.	0.29708947548851555	-0.1608819372534828	0.
0.04052122885743873	0.	0.29726259856016457	-0.16088192949721272	0.
0.040403866068346575	0.	0.2974425779910867	-0.1605488881540747	0.
0.04064549534000691	0.	0.29793452176894064	-0.16016224142367058	0.
0.04066965826717294	0.	0.2981093589304079	-0.16016414285385344	0.
0.04059026579219883	0.	0.298294480630785	-0.16157283667404196	0.
0.0407835692095271	0.	0.2987984230373671	-0.16215422423960732	0.
0.040776665516051094	0.	0.29897326019883436	-0.16215422254661385	0.
0.04076285812909908	0.	0.2991532396297566	-0.16215165219594763	0.
0.040963065239903354	0.	0.29965375385670207	-0.16104313994582292	0.
0.04090783569209528	0.	0.29982859101816933	-0.16218975067202038	0.
0.04090093199861927	0.	0.3000068563592732	-0.16217790420441064	0.
0.04107352433551951	0.	0.3005056564964004	-0.16324964637833456	0.
0.041056265101829484	0.	0.3006702091189578	-0.16330008400509313	0.
0.04122540559199172	0.	0.30136441549537196	-0.16457532208009848	0.
0.041273731446323784	0.	0.30153411038738426	-0.16545322131104837	0.
0.04128753883327581	0.	0.30171408981830644	-0.16544619909232444	0.
0.041363479461511914	0.	0.30223688721288994	-0.16548688931911637	0.
0.041446323783224034	0.	0.3024014398354473	-0.16560332029321706	0.
0.04137038315498792	0.	0.30257284881727803	-0.16560436625257396	0.
0.04146358301691406	0.	0.3030853616729516	-0.16749808806150052	0.
0.04164998274076631	0.	0.3032516283853274	-0.16749807239697123	0.
0.04161891612012427	0.	0.3034264655467946	-0.16673181331222645	0.
0.041629271660338286	0.	0.30395097703119645	-0.16595593163519173	0.
0.04174663444943045	0.	0.3041121014741172	-0.1659559291854183	0.
0.04176044183638247	0.	0.30428179636612956	-0.16595593488755675	0.
0.04170866413531239	0.	0.3048097360301679	-0.16762069350025835	0.
0.04188470831895064	0.	0.3049725745629071	-0.16762068870212135	0.
0.04180186399723853	0.	0.3056633527596846	-0.1667086155315695	0.
0.0419986192613048	0.	0.30581933493315044	-0.16670860938503151	0.
0.04208146358301692	0.	0.3059821734658896	-0.16871860103218875	0.
0.04198826372109079	0.	0.3065152553993829	-0.16871341670087164	0.
0.04209872281670694	0.	0.30668152211175864	-0.16871342834101866	0.
0.042243700379703146	0.	0.306851217003771	-0.16928306393626022	0.
0.04216085605799103	0.	0.3073877271169009	-0.1690688147110106	0.
0.042243700379703146	0.	0.30755056564964	-0.16905409643563438	0.
0.04231964100793925	0.	0.3077116900925608	-0.1690881028038066	0.
0.042361063168795315	0.	0.30823791566678094	-0.16894426736719093	0.
0.042426648256817405	0.	0.3084041823791566	-0.16894425197940632	0.
0.04252675181221954	0.	0.30856873500171406	-0.16894426490489792	0.
0.04249913703831551	0.	0.3091001028453891	-0.16971140149509392	0.
0.04254746289264757	0.	0.3092663695577648	-0.168308002461814	0.
0.04267518122195375	0.	0.309955433664724	-0.16838339411415917	0.
0.0426372109078357	0.	0.31012684264655466	-0.16940425576666693	0.
0.04286158094580601	0.	0.3102879670894754	-0.16940649386887457	0.
0.04293061788056611	0.	0.310805622214604	-0.1709234760798372	0.
0.04280635139799793	0.	0.3109770311964346	-0.1709234766685003	0.
0.04287884017949604	0.	0.3111381556393555	-0.1708718147996856	0.
0.04305833620987229	0.	0.3116506684950291	-0.17299685886982563	0.
0.04298929927511219	0.	0.3118323620157696	-0.17258548837704168	0.
0.04305833620987229	0.	0.31200205690778193	-0.1732347197363584	0.
0.043220573006558516	0.	0.31252485430236543	-0.17235264386421442	0.
0.043220573006558516	0.	0.31270311964346925	-0.17235264535486766	0.
0.04323438039351053	0.	0.31286595817620844	-0.1722089369370327	0.
0.043444943044528825	0.	0.3133716146726088	-0.17388686626983316	0.
0.04335864687607871	0.	0.3135533081933493	-0.1732291335671634	0.
0.04358646876078703	0.	0.31423208776139866	-0.17712671144888056	0.
0.04351397997928892	0.	0.31441206719232084	-0.17633523438189924	0.
0.04348981705212289	0.	0.31458176208433314	-0.17784425052355124	0.
0.043748705557473254	0.	0.31507884813164205	-0.1781497433256447	0.
0.043658957542285125	0.	0.31526396983201915	-0.1781382626845853	0.
0.04363479461511909	0.	0.31544394926294134	-0.1771465489525528	0.
0.04382464618570936	0.	0.31594617757970517	-0.17862476787243067	0.
0.0438557128063514	0.	0.3161210147411724	-0.17862476806859579	0.
0.04382809803244737	0.	0.31629413781282134	-0.17887111556422242	0.
0.04403175698998965	0.	0.31677922523140206	-0.17829733770546838	0.
0.04410079392474975	0.	0.31695920466232425	-0.1785921756880004	0.
0.04406282361063169	0.	0.31714261227288304	-0.17872350276135085	0.
0.04417328270624785	0.	0.317656839218375	-0.1812978605393273	0.
0.04422160856057991	0.	0.3178333904696606	-0.1813977053413697	0.
0.04441836382464619	0.	0.31850702776825507	-0.1817211201206887	0.
0.04445633413876424	0.	0.3186852931093589	-0.18089605738435535	0.
0.04431480842250605	0.	0.31887041480973605	-0.18110323903852277	0.
0.044601311701760446	0.	0.3193743572163181	-0.18342101022296708	0.
0.04458405246807043	0.	0.31954576619814873	-0.18315377382947712	0.
0.04452537107352434	0.	0.3197240315392526	-0.18314727226854205	0.
0.04476354849844667	0.	0.32021940349674316	-0.1831029563838665	0.
0.04473938557128064	0.	0.3203959547480288	-0.18286825076361046	0.
0.044694511563686576	0.	0.3205810764484059	-0.18286824802011414	0.
0.044822229892992754	0.	0.32125814192663693	-0.18499739312740662	0.
0.044870555747324826	0.	0.3214329790881042	-0.18543719052240284	0.
0.04482913358646876	0.	0.3216043880699348	-0.18543709207937306	0.
0.04505695547117708	0.	0.3220929036681522	-0.18558792357432766	0.
0.04496030376251295	0.	0.3224597188892698	-0.18564776448200665	0.
0.045188125647221265	0.	0.3229705176551251	-0.18571987470028445	0.
0.04523645150155334	0.	0.32314364072677404	-0.1857198667936553	0.
0.04519157749395927	0.	0.3233236201576962	-0.1857317266951057	0.
0.045467725232999655	0.	0.3238207062050051	-0.18678390735185818	0.
0.045457369692785646	0.	0.3239972574562907	-0.18678391072111328	0.
0.045419399378667596	0.	0.3241823791566678	-0.18676357903107882	0.
0.04554711770797377	0.	0.3246828933836133	-0.1864850904358086	0.
0.045519502934069735	0.	0.3248525882756256	-0.18648928841461365	0.
0.0457783914394201	0.	0.3255313678436749	-0.1869962884768757	0.
0.04575077666551605	0.	0.32570620500514225	-0.18699629199794024	0.
0.045743872972040044	0.	0.32589132670551935	-0.18692723888078386	0.
0.04586123576113221	0.	0.3264021254713747	-0.18788977436550353	0.
0.045888850535036246	0.	0.32673808707576274	-0.18876390839672594	0.
0.04596133931653435	0.	0.32724545766198143	-0.18987260501854725	0.
0.046102865032792546	0.	0.32741001028453887	-0.18987260763945427	0.
0.04609250949257853	0.	0.32758827562564274	-0.1898663011808406	0.
0.046168450120814636	0.	0.32810764484058963	-0.18975858141554497	0.
0.04629616845012082	0.	0.3282739115529653	-0.189757813178741	0.
0.04630307214359683	0.	0.3284487487144326	-0.1900825057929483	0.
0.04630307214359683	0.	0.3289732601988344	-0.18852951992861477	0.
0.046444597859855025	0.	0.3291395269112101	-0.18724113289697825	0.
0.046406627545736975	0.	0.32983716146726083	-0.18813153973457944	0.
0.04659993096306525	0.	0.32999485773054504	-0.18817498006138478	0.
0.04657921988263721	0.	0.3301611244429208	-0.18813713630860487	0.
0.046561960648947194	0.	0.3306873500171409	-0.18678294851718383	0.
0.046713841905419405	0.	0.3310215975317107	-0.18678895506207666	0.
0.046717293752157406	0.	0.33155639355502226	-0.1904819315399289	0.
0.0469244045564377	0.	0.3317140898183064	-0.19047384404165446	0.
0.04696927856403176	0.	0.33187692835104554	-0.1905190336902533	0.
0.04681394546082155	0.	0.33240143983544734	-0.19194891722465376	0.
0.04697963410424578	0.	0.3325642783681865	-0.19194890858138916	0.
0.04712461166724198	0.	0.3327288309907439	-0.1925929498924073	0.
0.04704176734552987	0.	0.3332619129242372	-0.19367051181554581	0.
0.04709009319986193	0.	0.3334281796366129	-0.19367051281338876	0.
0.047169485674836045	0.	0.3341206719232087	-0.19219642824809366	0.
0.04716603382809804	0.	0.3342903668152211	-0.1921970396248116	0.
0.04742837418018641	0.	0.3344549194377785	-0.19325024192114137	0.
0.047386952019330346	0.	0.3349845731916352	-0.19468309969718506	0.
0.047597514670348645	0.	0.33530853616729517	-0.1946927738821567	0.
0.04761477390403866	0.	0.3358347617415152	-0.19580576601950955	0.
0.047542285122540565	0.	0.3360061707233458	-0.1957992246674118	0.
0.047725232999654824	0.	0.3361707233459033	-0.19576870664977958	0.
0.04767345529858475	0.	0.3366952348303051	-0.19616408832869134	0.
0.04768726268553677	0.	0.3368666438121357	-0.19602769827936617	0.
0.04782878840179496	0.	0.3370260541652382	-0.19606217050884267	0.
0.0479219882637211	0.	0.33754199520054845	-0.19733027471464998	0.
0.047849499482223	0.	0.33772026054165233	-0.19733028108693082	0.
0.04815326199516742	0.	0.3383938978402468	-0.1982937632186203	0.
0.048094580600621335	0.	0.338573877271169	-0.19829376583464647	0.
0.04816016568864343	0.	0.3387401439835447	-0.19831264456398953	0.
0.04826372109078358	0.	0.33925608501885496	-0.20087929163084559	0.
0.04823265447014153	0.	0.33961090161124435	-0.20192950336344367	0.
0.048484639282015886	0.	0.340123414466918	-0.20114441381406303	0.
0.04839489126682776	0.	0.3403016798080219	-0.20059120248212872	0.
0.048419054193993796	0.	0.34046794652039764	-0.20125492277583937	0.
0.048705557473248194	0.	0.3409616043880699	-0.2011935781706242	0.
0.048671039005868146	0.	0.3411450119986287	-0.2011935727362382	0.
0.04855712806351399	0.	0.34132499142955086	-0.2017146062830171	0.
0.048753883327580266	0.	0.3418255056564964	-0.20055099998961226	0.
0.04872972040041423	0.	0.3420071991772369	-0.20052141668191098	0.
0.048978253365550575	0.	0.3426774082961947	-0.20121143075565853	0.
0.04899206075250259	0.	0.3428556736372985	-0.20121140943340357	0.
0.048967897825336566	0.	0.3430356530682207	-0.20334759054988097	0.
0.04917500862961685	0.	0.3435241686664381	-0.20310241842061444	0.
0.049137038315498795	0.	0.34387898525882754	-0.20313207528403	0.
0.04938902312737315	0.	0.34438635584504623	-0.20310143348481746	0.
0.04939592682084916	0.	0.3445663352759684	-0.20319091721150684	0.
0.04932688988608907	0.	0.3447514569763455	-0.2031909178629121	0.
0.049534000690369354	0.	0.3452485430236544	-0.20408985218200912	0.
0.04953745253710736	0.	0.3454199520054851	-0.20457996829814382	0.
0.049527096996893345	0.	0.3456016455262256	-0.2040430540350643	0.
0.049716948567483606	0.	0.34610215975317105	-0.204310976633648	0.
0.04967207455988955	0.	0.34627528282481995	-0.2050153311431095	0.
0.049799792889195726	0.	0.3469643469317792	-0.20699246799136806	0.
0.04987573351743183	0.	0.34713404182379154	-0.20728153356329282	0.
0.04987918536416984	0.	0.3473105930750771	-0.20724870778720725	0.
0.050020711080428035	0.	0.3478196777511141	-0.20629281759651572	0.
0.05009665170866414	0.	0.34817106616386695	-0.20638237259978381	0.
0.0501380738695202	0.	0.34867672266026734	-0.2059711372796775	0.
0.05026924404556438	0.	0.34883441892355155	-0.20695687028850976	0.
0.05027614773904039	0.	0.3490058279053822	-0.20629909395130708	0.
0.05028305143251641	0.	0.3495337675694206	-0.20737577884730152	0.
0.0504211253020366	0.	0.3497051765512513	-0.20728170731990045	0.
0.05040731791508458	0.	0.3498834418923551	-0.2077971171545791	0.
0.05037279944770453	0.	0.3504010970174837	-0.20838505211940989	0.
0.05051087331722472	0.	0.35056222146040444	-0.20820565358538734	0.
0.05059371763893684	0.	0.3512581419266369	-0.20908629312552343	0.
0.05073869520193304	0.	0.35142269454919434	-0.20908493471021852	0.
0.05073869520193304	0.	0.3515923894412067	-0.2092259665145697	0.
0.05068691750086297	0.	0.3521203291052451	-0.20929773428495704	0.
0.05092509492578531	0.	0.3524425779910867	-0.20823198251620456	0.
0.0508526061442872	0.	0.3529773740143983	-0.20883156797478158	0.
0.05098722816706939	0.	0.3531419266369557	-0.20887393221356082	0.
0.05108042802899552	0.	0.3533099074391498	-0.2090226508882576	0.
0.05110113910942354	0.	0.35382927665409664	-0.21058433669402418	0.
0.05119779081808769	0.	0.3539869729173808	-0.21164382323067196	0.
0.051366931308249916	0.	0.3541480973603017	-0.2116821920905524	0.
0.05125992405937178	0.	0.35468460747343156	-0.21202142098485274	0.
0.051297894373489826	0.	0.3548543023654439	-0.2122675904475258	0.
0.05140835346910598	0.	0.3555536510113129	-0.21414577714799707	0.
0.05146703486365206	0.	0.3557182036338704	-0.21458505528208896	0.
0.05167414566793235	0.	0.3558776139869729	-0.21461157882679638	0.
0.05162236796686228	0.	0.356403839561193	-0.21766780545874118	0.
0.051770797376596484	0.	0.35673637298594446	-0.21740712012505733	0.
0.051701760441836386	0.	0.3572643126499828	-0.21200627172213365	0.
0.05174318260269245	0.	0.3574340075419951	-0.2136881214891846	0.
0.05193648602002072	0.	0.35759341789509763	-0.21396027935693518	0.
0.0519986192613048	0.	0.3581196434693178	-0.21351060839877084	0.
0.05195374525371074	0.	0.3582979088104216	-0.21385085482169522	0.
0.05208491542975492	0.	0.35846074734316075	-0.21385086434427303	0.
0.05220227821884709	0.	0.35897154610901605	-0.21470091987098897	0.
0.05212288574387298	0.	0.359144669180665	-0.21471928568044438	0.
0.05238177424922334	0.	0.3598183064792595	-0.21459485625936375	0.
0.05227476700034519	0.	0.36	-0.2145891144941044	0.
0.052319641007939253	0.	0.3601696948920123	-0.21458912508037997	0.
0.05253710735243356	0.	0.36068563592732256	-0.2151847175194142	0.
0.052561270279599594	0.	0.3610301679808022	-0.21556082002400961	0.
0.052740766309975845	0.	0.36153582447720256	-0.21589755474926917	0.
0.052713151536071805	0.	0.36172094617757966	-0.21665116891820943	0.
0.05268898860890577	0.	0.36189578333904693	-0.2171286137575632	0.
0.05287193648602003	0.	0.3623962975659924	-0.21764644937357827	0.
0.05285467725233	0.	0.3625762769969146	-0.21710381281081761	0.
0.052833966171901975	0.	0.36274940006856354	-0.21710380456612474	0.
0.053113565757680364	0.	0.36324820020569076	-0.21812015673860094	0.
0.053016914049016234	0.	0.36343332190606786	-0.21909004074246968	0.
0.05326199516741457	0.	0.3642852245457662	-0.21930989942964066	0.
0.05314808422506041	0.	0.3644600617072334	-0.219293592725995	0.
0.05321712115982051	0.	0.3646229002399725	-0.21973045489293228	0.
0.05337245426303073	0.	0.36531367843675006	-0.22158173591963634	0.
0.05336555056955472	0.	0.3654885155982173	-0.22292341664973522	0.
0.053600276147739045	0.	0.3659890298251628	-0.22190895714100153	0.
0.053513979979288924	0.	0.3661707233459033	-0.22193369083150838	0.
0.053814290645495345	0.	0.3668529310935893	-0.22314596025310132	0.
0.053759061097687265	0.	0.36703805279396634	-0.22314596048858693	0.
0.05369347600966518	0.	0.36721460404525197	-0.22405397415330755	0.
0.05393855712806352	0.	0.36770483373328755	-0.2244858140755153	0.
0.05390749050742148	0.	0.368059650325677	-0.22428781037317277	0.
0.05414221608560581	0.	0.3685635927322591	-0.22432975465940916	0.
0.054152571625819816	0.	0.3687470003428179	-0.22420325764155116	0.
0.054090438384535734	0.	0.36892869386355837	-0.224506089931695	0.
0.05432171211598206	0.	0.3695937607130613	-0.22551667955039198	0.
0.05425957887469797	0.	0.3697720260541652	-0.2254263817723054	0.
0.05447014152571627	0.	0.37026396983201915	-0.2254585939327243	0.
0.05450811183983432	0.	0.3704388069934864	-0.22543531705803774	0.
0.05473248187780463	0.	0.37112958519026396	-0.22548703772822024	0.
0.054729030031066626	0.	0.37130270826191286	-0.22576089472460084	0.
0.05464963755609251	0.	0.37148268769283505	-0.22572685956074837	0.
0.05496030376251295	0.	0.37199005827905374	-0.22556867520179436	0.
0.054915429754918886	0.	0.3723483030510798	-0.22548935115315963	0.
0.055081118398343114	0.	0.372847103188207	-0.2254389514209415	0.
0.05509147393855714	0.	0.37301336990058276	-0.22590839872603086	0.
0.05515015533310321	0.	0.3731899211518683	-0.22702752571145696	0.
0.05530548843631344	0.	0.37387384298937265	-0.22789302338585224	0.
0.05534000690369348	0.	0.3740538224202948	-0.22782109416606935	0.
0.055374525371073534	0.	0.374569763455605	-0.22796729999424456	0.
0.05550224370037971	0.	0.3747308878985258	-0.22796728036642358	0.
0.05549188816016569	0.	0.37541480973603014	-0.2295918579451854	0.
0.05566102865032793	0.	0.3755793623585876	-0.2298045506931388	0.
0.05566448049706594	0.	0.37575419952005484	-0.2299148290369571	0.
0.05569899896444598	0.	0.3762787110044566	-0.2309620098926259	0.
0.05586813945460822	0.	0.3766129585190263	-0.2306817318860685	0.
0.05583016914049017	0.	0.3771426122728831	-0.23084564149530404	0.
0.05599930963065241	0.	0.37730716489544047	-0.23085224918061695	0.
0.05597514670348637	0.	0.3774785738772711	-0.23078638655504044	0.
0.05623058336209873	0.	0.3781573534453205	-0.23306858881226772	0.
0.05626855367621679	0.	0.3783253342475145	-0.2331156998528142	0.
0.056133931653434596	0.	0.37885841618100785	-0.2332543989247318	0.
0.056347946151190896	0.	0.379021254713747	-0.23336411349354966	0.
0.05633413876423887	0.	0.3797188892697977	-0.23500172695546598	0.
0.056448049706593034	0.	0.37988172780253676	-0.23511947829892332	0.
0.056568864342423204	0.	0.38004456633527595	-0.23540982830933244	0.
0.056561960648947196	0.	0.3805725059993143	-0.23522217875738805	0.
0.056775975146703496	0.	0.3808964689749742	-0.23522217513785015	0.
0.05666896789782534	0.	0.38142440863901267	-0.23618063237758966	0.
0.05673800483258544	0.	0.38159238944120666	-0.2361806452558092	0.
0.05698308595098379	0.	0.3817535138841275	-0.23674212727700183	0.
0.05691404901622369	0.	0.38246314706890633	-0.2388775434471067	0.
0.05710390058681396	0.	0.38262598560164546	-0.23889269126995621	0.
0.05712115982050398	0.	0.38314706890641065	-0.23928671586309552	0.
0.05714187090093201	0.	0.3833150497086047	-0.23928671582021746	0.
0.05734207801173628	0.	0.38399725745629065	-0.24023118722390238	0.
0.05731791508457026	0.	0.38417895097703114	-0.2402570904774479	0.
0.057421470486710396	0.	0.3843435035995886	-0.24038731188152287	0.
0.05753538142906456	0.	0.38485944463489885	-0.24071110897736983	0.
0.05753192958232656	0.	0.3851988344189235	-0.24108845876679622	0.
0.0577804625474629	0.	0.3857079190949605	-0.24243617775109919	0.
0.05768035899206076	0.	0.3858878985258827	-0.2424361724245883	0.
0.05769416637901278	0.	0.3860541652382585	-0.2428965216827378	0.
0.05784604763548499	0.	0.3867346588961261	-0.2429379037704708	0.
0.05781498101484295	0.	0.38690778196777503	-0.2429372856275658	0.
0.05818778046254747	0.	0.3874202948234487	-0.24345546920853584	0.
0.05811183983431136	0.	0.3876071306136441	-0.2446102558573377	0.
0.058343113565757686	0.	0.3882756256427837	-0.24447478793396296	0.
0.05827062478425958	0.	0.38845560507370586	-0.24456374408951823	0.
0.05823955816361755	0.	0.38863044223517307	-0.24464769398800792	0.
0.05849154297549189	0.	0.3891343846417552	-0.24445766263478796	0.
0.05838453572661375	0.	0.3894926294137812	-0.2444537274718817	0.
0.0586330686917501	0.	0.3899897154610901	-0.24547699118476873	0.
0.058677942699344156	0.	0.3901662667123757	-0.24639428006582448	0.
0.05870210562651019	0.	0.3903445320534796	-0.24619880426963003	0.
0.05893337935795651	0.	0.3910215975317106	-0.24579361995085452	0.
0.05882982395581637	0.	0.3912032910524511	-0.2473677827423424	0.
0.05908180876769072	0.	0.39169009256085013	-0.24702107485851166	0.
0.05914739385571281	0.	0.3918615015426808	-0.24679351840352373	0.
0.05930963065239904	0.	0.39255570791909494	-0.24325161877062101	0.
0.059392474974111154	0.	0.39273397326019877	-0.24325160377879113	0.
0.05928546772523301	0.	0.39291909496057587	-0.2432516004694216	0.
0.05952019330341733	0.	0.3934178950977031	-0.2428040433548172	0.
0.05948912668277529	0.	0.3937658553308193	-0.24280792271889204	0.
0.059685881946841574	0.	0.394273225917038	-0.24468386407815448	0.
0.059685881946841574	0.	0.39444463489886866	-0.24460370226461361	0.
0.05971349672074561	0.	0.39462290023997254	-0.2446036818996594	0.
0.05991370383154989	0.	0.39529653753856697	-0.24459128717572273	0.
0.05995167414566794	0.	0.39547308878985254	-0.24459126830189695	0.
0.059962029685881955	0.	0.3959907439149811	-0.24545940282813986	0.
0.06002761477390405	0.	0.3961604388069934	-0.24607972649851348	0.
0.0601346220227822	0.	0.39684436064449774	-0.24555768469815772	0.
0.06029685881946842	0.	0.39700377099760026	-0.2456732445057375	0.
0.06025543665861237	0.	0.39717346588961255	-0.24590743768332196	0.
0.06029685881946842	0.	0.3977065478231059	-0.24654044956032328	0.
0.0605005177770107	0.	0.3980476516969489	-0.24727922514955325	0.
0.06045909561615465	0.	0.3985704490915324	-0.24825511331876737	0.
0.060700724887814986	0.	0.39872643126499824	-0.24836416596963093	0.
0.06069036934760098	0.	0.3988961261570106	-0.24814845653098513	0.
0.060790472903003115	0.	0.3995954748028796	-0.24911231598746755	0.
0.06080773213669314	0.	0.39976345560507365	-0.24911231066861553	0.
0.06078702105626511	0.	0.4002862529996571	-0.24849192815824586	0.
0.060911287538833285	0.	0.40044737744257797	-0.24959382088751358	0.
0.06096651708664136	0.	0.4011484401782653	-0.24987457468095756	0.
0.06111149464963756	0.	0.4013129928008227	-0.24987458152621767	0.
0.06122540559199172	0.	0.40147925951319846	-0.2498745764418537	0.
0.06123921297894374	0.	0.4019986287281453	-0.2500292330292235	0.
0.061487745944080095	0.	0.4023140212547137	-0.25083619562661835	0.
0.06144287193648603	0.	0.40285053136784366	-0.2509703547868091	0.
0.06143596824301002	0.	0.40302365443949256	-0.2513915640550421	0.
0.061622367966862275	0.	0.4031899211518683	-0.2513915524760819	0.
0.06165688643424233	0.	0.40388584161810076	-0.25105125222210817	0.
0.06181221953745254	0.	0.4040452519712032	-0.2510512588840875	0.
0.06181912323092855	0.	0.404569763455605	-0.2527457917902728	0.
0.06180186399723853	0.	0.4047446006170723	-0.25204717614312117	0.
0.062015878494994826	0.	0.40542338018512164	-0.25119752874711504	0.
0.061974456334138776	0.	0.40559821734658896	-0.2514280346645114	0.
0.06216775975146704	0.	0.4057576276996914	-0.25115093766058166	0.
0.06226441146013118	0.	0.4062821391840932	-0.2516678829383177	0.
0.062281670693821206	0.	0.4066300994172094	-0.2516590863853349	0.
0.062440455643769426	0.	0.4067912238601302	-0.2516627879537996	0.
0.06236106316879531	0.	0.40731230716489536	-0.25374268992494153	0.
0.062440455643769426	0.	0.4074734316078162	-0.2521841063901029	0.
0.0626372109078357	0.	0.4076311278711004	-0.2521236240407542	0.
0.06265792198826373	0.	0.4081607816249571	-0.2522546960390424	0.
0.06266827752847774	0.	0.408333904696606	-0.2534260960393644	0.
0.06283396617190197	0.	0.4085001714089818	-0.252628510244641	0.
0.0627856403175699	0.	0.4090281110730202	-0.25325050194202153	0.
0.06297549188816018	0.	0.40936407267740826	-0.2543306035200031	0.
0.06302036589575424	0.	0.40988858416181007	-0.2556117161435303	0.
0.06299965481532621	0.	0.41006513541309564	-0.25426090573966204	0.
0.06313427683810839	0.	0.4102262598560164	-0.2539460539717552	0.
0.06326199516741457	0.	0.4109067535138841	-0.2542178252534062	0.
0.06333793579565068	0.	0.4110713061364415	-0.25444998398509927	0.
0.06352433551950294	0.	0.4115958176208433	-0.25664379570075274	0.
0.06348291335864688	0.	0.4117792252314021	-0.25453148135838755	0.
0.06374525371073525	0.	0.4124460061707233	-0.25685593521559447	0.
0.06364515015533312	0.	0.4126225574220088	-0.2566380440085625	0.
0.06357611322057302	0.	0.4127905382242029	-0.25675950732737646	0.
0.06393855712806353	0.	0.4132910524511484	-0.2568312930741252	0.
0.06379703141180533	0.	0.41365615358244767	-0.25684167615497017	0.
0.06404901622367967	0.	0.41415666780939314	-0.25650821480098657	0.
0.06402830514325165	0.	0.4143366472403153	-0.2564094902405261	0.
0.06404211253020367	0.	0.4145114844017826	-0.2564177808700597	0.
0.064269934414912	0.	0.41520054850874183	-0.2579270668172986	0.
0.06428719364860201	0.	0.4153788138498457	-0.2578254353275795	0.
0.06450465999309632	0.	0.41586904353788134	-0.258691972326951	0.
0.06457369692785642	0.	0.41604388069934856	-0.2591698943691367	0.
0.06469451156368658	0.	0.41672951662667124	-0.25982422018601303	0.
0.06477390403866069	0.	0.41690778196777506	-0.25988757101047216	0.
0.06465999309630653	0.	0.4170911895783339	-0.25988757142201985	0.
0.06487055574732482	0.	0.4175831333561878	-0.25998558761031065	0.
0.0648498446668968	0.	0.41792766540966747	-0.2595093876872572	0.
0.06518122195374526	0.	0.41842646554679463	-0.25941352828071973	0.
0.0651328960994132	0.	0.41859958861844354	-0.2596433897221803	0.
0.06510182947877115	0.	0.41878299622900234	-0.2597650221153235	0.
0.06526061442871937	0.	0.41947034624614327	-0.26006337449599604	0.
0.06531239212978944	0.	0.4196503256770654	-0.2597702692116512	0.
0.06552295478080775	0.	0.42016283853273906	-0.26150347578810335	0.
0.06555402140144978	0.	0.4203342475145697	-0.2617396442054323	0.
0.06569899896444599	0.	0.42100959890298245	-0.2634316684700829	0.
0.06575768035899207	0.	0.4211775797051765	-0.2634316456969248	0.
0.06575768035899207	0.	0.4213558450462804	-0.2623002088345315	0.
0.06587504314808423	0.	0.42187692835104557	-0.2629535215631561	0.
0.06593027269589231	0.	0.4222197463147069	-0.26488782873879796	0.
0.06607525025888851	0.	0.42273397326019874	-0.26532678913241436	0.
0.06616499827407664	0.	0.4228985258827562	-0.26533417303941587	0.
0.06612702795995859	0.	0.4230699348645868	-0.2653273203299391	0.
0.06640662754573698	0.	0.4237504285224545	-0.2666462684958562	0.
0.06641353123921298	0.	0.4239201234144669	-0.2666483109670316	0.
0.06638591646530895	0.	0.4244412067192321	-0.2663172274353043	0.
0.06661719019675527	0.	0.42460233116215285	-0.2663172344747971	0.
0.06658612357611324	0.	0.4253153925265683	-0.26639006990741876	0.
0.06680013807386953	0.	0.4254765169694891	-0.26626896531142386	0.
0.06682775284777356	0.	0.4256462118615015	-0.2661919115415912	0.
0.06671729375215742	0.	0.42616729516626667	-0.2669349120515475	0.
0.06703486365205386	0.	0.42649297223174487	-0.26656672020961714	0.
0.06693130824991371	0.	0.4270329105245114	-0.2683661109308545	0.
0.06703486365205386	0.	0.42719574905725055	-0.2672576059751198	0.
0.06724887814981015	0.	0.4273568735001713	-0.26736209077127054	0.
0.0672764929237142	0.	0.42804765169694886	-0.2689710707922754	0.
0.06746979634104246	0.	0.428210490229688	-0.27031044814221805	0.
0.06739385571280636	0.	0.42874014398354465	-0.2737538627491278	0.
0.06743872972040042	0.	0.42890641069592045	-0.27370867326294157	0.
0.06758025543665862	0.	0.4295834761741515	-0.27379657905946064	0.
0.0676320331377287	0.	0.4297565992458004	-0.273942767679953	0.
0.067849499482223	0.	0.4299211518683579	-0.27392205726872104	0.
0.06790127718329307	0.	0.43045423380185116	-0.27384448208367673	0.
0.06805661028650328	0.	0.43079362358587586	-0.273845508939429	0.
0.0681325509147394	0.	0.43130785053136783	-0.2746338422777106	0.
0.06807732136693131	0.	0.43148097360301674	-0.275939696937082	0.
0.06815326199516743	0.	0.43164209804593756	-0.2759396980581675	0.
0.06824991370383156	0.	0.4323431607816249	-0.276391625912779	0.
0.06837072833966172	0.	0.43250771340418237	-0.2763916329753324	0.
0.06859509837763204	0.	0.43301165581076445	-0.27648971631754804	0.
0.06854332067656196	0.	0.43319163524168663	-0.27688984883104883	0.
0.06869520193303418	0.	0.4338738429893726	-0.27620239367334787	0.
0.06869865377977219	0.	0.43405210833047647	-0.27841221033350577	0.
0.06869865377977219	0.	0.4342200891326705	-0.2783209275077366	0.
0.06903693476009666	0.	0.43471031882070615	-0.27989282854689446	0.
0.06896444597859856	0.	0.4350702776825505	-0.2782956039597291	0.
0.06924749741111495	0.	0.43558621871786074	-0.2803726406816921	0.
0.06923023817742492	0.	0.43576791223860123	-0.280372649286331	0.
0.0692164307904729	0.	0.4359427494000685	-0.2805908253920505	0.
0.06943734898170523	0.	0.4366129585190264	-0.2794675390268147	0.
0.06941318605453918	0.	0.43679293794994856	-0.2794675217332649	0.
0.06967897825336557	0.	0.43729859444634894	-0.2802309405814015	0.
0.06968588194684157	0.	0.4374768597874528	-0.2802302268253812	0.
0.06989989644459786	0.	0.43814878299622895	-0.2800807654310841	0.
0.0699275112185019	0.	0.4383270483373328	-0.2800794213161824	0.
0.06985157059026581	0.	0.4385087418580733	-0.28007942255965423	0.
0.07009319986192615	0.	0.43901439835447376	-0.28165559643425425	0.
0.07008974801518814	0.	0.43936750085704485	-0.28184995268178575	0.
0.07037625129444254	0.	0.43985601645526223	-0.28221023803890716	0.
0.07030721435968244	0.	0.44002571134727453	-0.2828403794439355	0.
0.0702795995857784	0.	0.4402056907781967	-0.28334664161216055	0.
0.07053848809112875	0.	0.44089818306479256	-0.28253011025007535	0.
0.07054193993786677	0.	0.44108159067535135	-0.2825599857550368	0.
0.07071453227476701	0.	0.4415803908124785	-0.28355525814572197	0.
0.07078702105626511	0.	0.44175008570449087	-0.2819536114934435	0.
0.0708526061442872	0.	0.4424460061707233	-0.28220030836540483	0.
0.07093545046599932	0.	0.4426157010627356	-0.28172965687459084	0.
0.07104590956161547	0.	0.4427888241343846	-0.28172965682711737	0.
0.07103210217466345	0.	0.4432961947206033	-0.2850013579429103	0.
0.07125302036589576	0.	0.443635584504628	-0.2848864270037367	0.
0.07128753883327581	0.	0.444166952348303	-0.2865112314796051	0.
0.07147739040386608	0.	0.44432979088104213	-0.2857029269356544	0.
0.07138419054193995	0.	0.4445011998628728	-0.2846135065882447	0.
0.0716361753538143	0.	0.4451662667123757	-0.28436814120430864	0.
0.07164998274076631	0.	0.44533767569420635	-0.28436814024188256	0.
0.0716361753538143	0.	0.44587418580733623	-0.2860065534268354	0.
0.07180876769071454	0.	0.4460421666095303	-0.28566367050431385	0.
0.0718501898515706	0.	0.4467346588961261	-0.28625025561897177	0.
0.07199516741456681	0.	0.4468957833390469	-0.2867400091573279	0.
0.07202623403520884	0.	0.447063764141241	-0.28739662134699173	0.
0.07203658957542286	0.	0.4476002742543709	-0.28837982282508473	0.
0.07233344839489127	0.	0.44792595131984914	-0.2864623211755227	0.
0.07225405591991717	0.	0.4484521768940692	-0.2855389948754196	0.
0.0723472557818433	0.	0.4486150154268083	-0.28525029844535127	0.
0.07249568519157751	0.	0.4487795680493657	-0.285250298328783	0.
0.0726337590610977	0.	0.4494823448748714	-0.28591547692916564	0.
0.07275112185018986	0.	0.4496468974974288	-0.2859218643720852	0.
0.07272695892302383	0.	0.44981659238944116	-0.28547780099920456	0.
0.07282015878494995	0.	0.45032396297565985	-0.28555188344272014	0.
0.07294097342078014	0.	0.4506496400411381	-0.28528724657000715	0.
0.07291335864687608	0.	0.4511930065135413	-0.2890970838773208	0.
0.07312392129789437	0.	0.4513575591360987	-0.289097084221914	0.
0.07324473593372456	0.	0.4515255399382927	-0.2888461303111845	0.
0.07335174318260271	0.	0.4522111758656153	-0.2901705196657228	0.
0.07346565412495686	0.	0.45237744257799106	-0.2890835583472761	0.
0.07337935795650674	0.	0.4529156667809393	-0.289317689273555	0.
0.07347946151190887	0.	0.45307507713404177	-0.289317689273555	0.
0.07364169830859511	0.	0.4532362015769626	-0.2892724697172795	0.
0.07362789092164308	0.	0.45376242715118265	-0.28959864004169444	0.
0.07371763893683123	0.	0.4539269797737401	-0.2895986304869742	0.
0.07390749050742147	0.	0.4540915323962975	-0.28959864392740725	0.
0.07390749050742147	0.	0.45463147068906407	-0.2914445566431472	0.
0.07402140144977565	0.	0.45495886184436063	-0.292923095810714	0.
0.0741353123921298	0.	0.4554713747000342	-0.29220432364635784	0.
0.07414221608560581	0.	0.4556410695920466	-0.2922032916486633	0.
0.074283741801864	0.	0.45580219403496736	-0.29249746927912007	0.
0.07433897134967209	0.	0.45650668495029134	-0.2919516325641324	0.
0.07446323783224026	0.	0.4566712375728488	-0.2919754347246239	0.
0.07457369692785641	0.	0.4571906067877956	-0.2943540646238793	0.
0.07454263030721436	0.	0.4573654439492629	-0.2937346513661808	0.
0.07469451156368657	0.	0.4575299965718203	-0.29440989914305193	0.
0.07483258543320677	0.	0.4580493657867672	-0.29353776563360917	0.
0.07474628926475665	0.	0.4582293452176894	-0.29410242857304075	0.
0.0747842595788747	0.	0.45839561193006506	-0.2935566184920989	0.
0.07503624439074906	0.	0.4588944120671922	-0.292639985340672	0.
0.07503279254401106	0.	0.45924922865958173	-0.2962533773062628	0.
0.07526406627545738	0.	0.4597634556050737	-0.29595942306622436	0.
0.07523990334829135	0.	0.4599417209461775	-0.29595942054012037	0.
0.07525025888850537	0.	0.46010970174837157	-0.29590745766427995	0.
0.07550914739385572	0.	0.46078333904696606	-0.2959261622431686	0.
0.07547808077321368	0.	0.46095646211861496	-0.29647077957087536	0.
0.075716258198136	0.	0.4614586904353788	-0.29629458064689745	0.
0.07571971004487402	0.	0.4616386698663009	-0.2965707106931615	0.
0.07566448049706595	0.	0.4618169352074048	-0.29562619287925257	0.
0.07599930963065242	0.	0.4623191635241686	-0.29666085695855954	0.
0.0760614428719365	0.	0.46250085704490906	-0.2993290497524831	0.
0.07598550224370039	0.	0.46268426465546786	-0.2993468229924516	0.
0.07615464273386262	0.	0.4631864929722317	-0.29957394380263	0.
0.07621677597514671	0.	0.46354130956462114	-0.30079680854155544	0.
0.07643769416637902	0.	0.4640315392526568	-0.3007009833461358	0.
0.07651363479461513	0.	0.46420809050394235	-0.3007009838169612	0.
0.07648947186744909	0.	0.46438806993486453	-0.3007009777355216	0.
0.07671384190541941	0.	0.46506856359273224	-0.3006867594600202	0.
0.07667241974456335	0.	0.46525025711347273	-0.300686770556647	0.
0.07697618225750777	0.	0.4657473431607816	-0.3006622156977718	0.
0.07697618225750777	0.	0.4659170380527939	-0.3010985932888092	0.
0.07694166379012773	0.	0.46609530339389776	-0.3013440342622508	0.
0.077134967207456	0.	0.4665992458004799	-0.30111869470134894	0.
0.07718329306178807	0.	0.46676894069249225	-0.3010939808318159	0.
0.07722816706938213	0.	0.46694892012341443	-0.3011368312844169	0.
0.07739385571280637	0.	0.4674562907096331	-0.3012108711544412	0.
0.0774249223334484	0.	0.4678059650325676	-0.30193817305197085	0.
0.07758025543665863	0.	0.46833219060678777	-0.3028060249908489	0.
0.07768381083879877	0.	0.46850359958861837	-0.30279764852952423	0.
0.0777045219192268	0.	0.46867843675008564	-0.30281743307652426	0.
0.07791163272350708	0.	0.46934350359958854	-0.3030173560762833	0.
0.0779910251984812	0.	0.4695183407610558	-0.3030173559515265	0.
0.07800138073869521	0.	0.4700445663352759	-0.30537569038035123	0.
0.07816361753538145	0.	0.470207404868015	-0.30530390493963266	0.
0.07816016568864344	0.	0.470380527939664	-0.3053041722947842	0.
0.07824646185709355	0.	0.47090161124442914	-0.3054893536487675	0.
0.07833620987228168	0.	0.47106444977716827	-0.3062629443903954	0.
0.07832240248532966	0.	0.47123757284881723	-0.3062917121325747	0.
0.07837763203313773	0.	0.4717569420637641	-0.30689462503042164	0.
0.07857438729720401	0.	0.4720843332190606	-0.30722762593369546	0.
0.07863652053848809	0.	0.4726105587932807	-0.3079367717919239	0.
0.0787711425612703	0.	0.4727716832362015	-0.307575243900905	0.
0.07883327580255436	0.	0.47294137812821385	-0.307575246180199	0.
0.07900931998619262	0.	0.47364415495371953	-0.30771468647808653	0.
0.07910251984811875	0.	0.4738087075762769	-0.3077146703098941	0.
0.07907490507421472	0.	0.474334933150497	-0.30903569401624553	0.
0.07921988263721091	0.	0.4744977716832362	-0.3089302289615707	0.
0.07940283051432517	0.	0.4746623243057936	-0.3089190498415323	0.
0.07929582326544703	0.	0.47519712032910516	-0.31000402422362344	0.
0.07939592682084917	0.	0.47535995886184435	-0.3099837644270545	0.
0.07959613393165343	0.	0.4755210833047651	-0.3101684201069988	0.
0.07952019330341734	0.	0.4760490229688035	-0.31009043863592395	0.
0.07980669658267174	0.	0.4763798423037367	-0.3100795358216499	0.
0.07982395581636176	0.	0.47690606787795675	-0.3113154564034018	0.
0.07976527442181568	0.	0.4770740486801508	-0.3112510474705393	0.
0.07996202968588195	0.	0.47723174494343495	-0.3112510364159504	0.
0.08000345184673802	0.	0.4779259513198491	-0.3110244585367427	0.
0.0801242664825682	0.	0.47809221803222485	-0.31091442285257537	0.
0.08029685881946842	0.	0.4786201576962632	-0.31091966191732706	0.
0.08029685881946842	0.	0.4787967089475488	-0.31111933937294267	0.
0.08040041422160858	0.	0.4789595474802879	-0.3113641481497082	0.
0.08062133241284088	0.	0.47947206033596157	-0.311911852580329	0.
0.08052468070417675	0.	0.47965032567706545	-0.31187363084350006	0.
0.08061442871936486	0.	0.47981659238944113	-0.3118694603250711	0.
0.08088022091819125	0.	0.4803308193349331	-0.31200050932555967	0.
0.08085605799102522	0.	0.48067877956804933	-0.3119254969592616	0.
0.08112185018985157	0.	0.4811810078848131	-0.3137318118142201	0.
0.08107007248878151	0.	0.4813627014055536	-0.31429133989460767	0.
0.08109423541594754	0.	0.48153411038738425	-0.3142913467817531	0.
0.08128753883327582	0.	0.4822214604045251	-0.31448471465174427	0.
0.08126682775284778	0.	0.4823894412067192	-0.3145083711613141	0.
0.08160165688643425	0.	0.4828745286252999	-0.3139142942994102	0.
0.08160510873317225	0.	0.4830545080562221	-0.3147649126371353	0.
0.08155333103210219	0.	0.48323620157696257	-0.31485411568047494	0.
0.08181912323092855	0.	0.48375214261227284	-0.31327825181787805	0.
0.08182947877114258	0.	0.48393383613301333	-0.31323789777548167	0.
0.08180876769071455	0.	0.48411210147411715	-0.3159650840330221	0.
0.08204349326889887	0.	0.48460233116215284	-0.31607038171888446	0.
0.08211253020365897	0.	0.4849605759341789	-0.31395588963631255	0.
0.08233690024162928	0.	0.4854628042509427	-0.3161727632181747	0.
0.08237141870900933	0.	0.48563935550222825	-0.3161727633926358	0.
0.08232309285467726	0.	0.48582104902296874	-0.3161727594513176	0.
0.08264411460131171	0.	0.4864912581419266	-0.31678569088496394	0.
0.08255436658612358	0.	0.48667295166266705	-0.3182399939746525	0.
0.08284086986537799	0.	0.4871820363387041	-0.3182278282473126	0.
0.08283396617190199	0.	0.48735344532053476	-0.3185098915615431	0.
0.08282361063168796	0.	0.4875299965718203	-0.3188118971625512	0.
0.08311701760441838	0.	0.48801679808021936	-0.31869860241784487	0.
0.08314463237832241	0.	0.48818649297223166	-0.31965565611547736	0.
0.08316534345875044	0.	0.48836818649297215	-0.31965286797069165	0.
0.08331722471522265	0.	0.48889441206719225	-0.3196499616531225	0.
0.08336209872281672	0.	0.4892423723003085	-0.31890344279911537	0.
0.08355195029340699	0.	0.48974802879670887	-0.3198854691840517	0.
0.08364860200207111	0.	0.48991600959890297	-0.3196565504869756	0.
0.08369692785640319	0.	0.4900942749400068	-0.3196565459152648	0.
0.08387642388677943	0.	0.4907764826876928	-0.3191149813048364	0.
0.0839143942008975	0.	0.4909461775797051	-0.31911499933646054	0.
0.08398343113565758	0.	0.4914638327048337	-0.31907787371644425	0.
0.08416637901277184	0.	0.4916283853273911	-0.3203447017059767	0.
0.08416637901277184	0.	0.4918049365786767	-0.3203446942041379	0.
0.08431135657576805	0.	0.4924991429550908	-0.3220410567862733	0.
0.08435277873662411	0.	0.49267055193692144	-0.32204106118954234	0.
0.08439074905074215	0.	0.4928436750085704	-0.3220094195839735	0.
0.0846358301691405	0.	0.4935053136784367	-0.3225430919467509	0.
0.08487745944080083	0.	0.4942080905039424	-0.3214805977947926	0.
0.08490507421470489	0.	0.49437778539595467	-0.32149319160106227	0.
0.08494994822229894	0.	0.49455090846760363	-0.3214977995197798	0.
0.08509147393855714	0.	0.4950651354130956	-0.32260254863086407	0.
0.08522954780807733	0.	0.49522968803565304	-0.32260255850753844	0.
0.08522264411460133	0.	0.4954045251971203	-0.32260256356853223	0.
0.08526061442871938	0.	0.4959256085018855	-0.32227420106673227	0.
0.08541249568519159	0.	0.49608673294480626	-0.32424755523225374	0.
0.08539523645150156	0.	0.49625642783681856	-0.32424044828765025	0.
0.08550914739385572	0.	0.49677922523140206	-0.3228546662239219	0.
0.085705902657922	0.	0.4969454919437778	-0.3237076721658266	0.
0.08571625819813601	0.	0.49712032910524506	-0.3237166651780027	0.
0.08595098377632035	0.	0.4978111073020226	-0.3243601290012686	0.
0.08596479116327237	0.	0.49849502913952687	-0.3270551714670151	0.
0.08611667241974458	0.	0.49865443949262933	-0.327055507213689	0.
0.08626510182947877	0.	0.49881899211518677	-0.3271648822725346	0.
0.08624093890231276	0.	0.4993606444977716	-0.32723970919406553	0.
0.08641698308595099	0.	0.49952176894069245	-0.3272338503111877	0.
0.0864929237141871	0.	0.4996863215632499	-0.3282009729089203	0.
0.08653434587504316	0.	0.5002159753171066	-0.32730659048138816	0.
0.08662409389023129	0.	0.5003805279396639	-0.3271667543980845	0.
0.08681394546082155	0.	0.5005485087418581	-0.3269681390153739	0.
0.08671729375215742	0.	0.5010850188549879	-0.3269677022977301	0.
0.08682084915429757	0.	0.501247857387727	-0.32769152880566205	0.
0.08704521919226788	0.	0.5014055536510112	-0.3276915263353663	0.
0.08706593027269591	0.	0.5020963318477888	-0.32795061477022186	0.
0.08735243355195031	0.	0.5027939664038394	-0.3278778873496853	0.
0.08732827062478427	0.	0.5029636612958518	-0.32820646240409634	0.
0.08748705557473249	0.	0.5031230716489543	-0.32820646221667155	0.
0.08754228512254056	0.	0.5036390126842646	-0.3299869542861488	0.
0.08750431480842252	0.	0.5038121357559135	-0.329858674633992	0.
0.08769416637901278	0.	0.5039732601988344	-0.33158819983591437	0.
0.08789782533655507	0.	0.5044926294137811	-0.33008415336449604	0.
0.08782188470831896	0.	0.5046708947548851	-0.3305755487745837	0.
0.08793579565067312	0.	0.5048354473774426	-0.33057555218959533	0.
0.0882119433897135	0.	0.5053479602331161	-0.33167087554448743	0.
0.08817742492233346	0.	0.5055313678436749	-0.33330823259174286	0.
0.08816361753538145	0.	0.5057027768255056	-0.33330823042433794	0.
0.08836037279944772	0.	0.5063952691121014	-0.33416888755978363	0.
0.08867449085260616	0.	0.5070603359616044	-0.33491263657493664	0.
0.0886330686917501	0.	0.5072420294823449	-0.33477176438426165	0.
0.08865377977217812	0.	0.5074151525539937	-0.33477176567435774	0.
0.08887469796341044	0.	0.5079276654096674	-0.3350191243045057	0.
0.08888505350362445	0.	0.5081076448405896	-0.3348937071802092	0.
0.08886434242319642	0.	0.5082773397326019	-0.3353047633239435	0.
0.08915429754918884	0.	0.5087761398697291	-0.3352975371213501	0.
0.08922678633068694	0.	0.508954405210833	-0.33539296215485664	0.
0.08917500862961686	0.	0.5091292423723003	-0.3354108832616212	0.
0.0894235415947532	0.	0.5096229002399725	-0.33507226348357	0.
0.08944425267518123	0.	0.5097994514912582	-0.335072263758704	0.
0.08943389713496722	0.	0.5099794309221802	-0.3350722433345468	0.
0.08972040041422162	0.	0.5106616386698662	-0.33598808220803916	0.
0.08994131860545393	0.	0.5113524168666438	-0.33693958685494535	0.
0.089986192613048	0.	0.5115272540281111	-0.3369474120333573	0.
0.09000690369347601	0.	0.5117038052793965	-0.3365532547494349	0.
0.09030031066620643	0.	0.5121957490572505	-0.33747560918996616	0.
0.09030376251294443	0.	0.5123723003085361	-0.3379196877319413	0.
0.09027959958577841	0.	0.5125557079190949	-0.3378301539577799	0.
0.09051432516396272	0.	0.5130630785053136	-0.3386951312601111	0.
0.09052813255091474	0.	0.5132344874871443	-0.3384979153072482	0.
0.09053503624439076	0.	0.5134144669180665	-0.33849792212295066	0.
0.09089057645840526	0.	0.5139149811450119	-0.3388797962540456	0.
0.09082153952364516	0.	0.514088104216661	-0.3388797866998803	0.
0.0908491542975492	0.	0.5142680836475831	-0.33887977224342614	0.
0.0910735243355195	0.	0.5149297223174494	-0.33890002523026164	0.
0.09139454608215396	0.	0.5156239286938634	-0.33836525903260656	0.
0.09150500517777012	0.	0.5157970517655125	-0.3383652599035254	0.
0.09151881256472214	0.	0.515978745286253	-0.33836526508113923	0.
0.09157749395926822	0.	0.5164998285910181	-0.33826639745643655	0.
0.09172937521574043	0.	0.5166626671237572	-0.338247625623812	0.
0.09182257507766656	0.	0.5168340761055878	-0.3382877720395694	0.
0.09181567138419056	0.	0.5173500171408981	-0.3403893980203678	0.
0.09203313772868485	0.	0.517511141583819	-0.340372027522744	0.
0.09200897480151883	0.	0.5176859787452862	-0.34045575473993295	0.
0.09202968588194686	0.	0.5182122043195063	-0.3405504863966121	0.
0.09219537452537109	0.	0.5183716146726088	-0.3414896843893499	0.
0.09225405591991717	0.	0.5185413095646211	-0.342431116791918	0.
0.09248187780462548	0.	0.5192303736715803	-0.34288515764079497	0.
0.09250604073179151	0.	0.5199262941378128	-0.3425640148422178	0.
0.09265792198826373	0.	0.5200822763112787	-0.34258002638782586	0.
0.092844321712116	0.	0.5202434007541994	-0.34258002581905794	0.
0.09282706247842597	0.	0.5207764826876928	-0.3436657482508511	0.
0.0929927511218502	0.	0.5209427494000685	-0.34370628289083355	0.
0.09311356575768036	0.	0.5211141583818992	-0.34370627057077674	0.
0.09305833620987229	0.	0.5216540966746657	-0.3437572393777285	0.
0.0932067656196065	0.	0.5218135070277682	-0.3436829312544303	0.
0.09341732827062481	0.	0.521974631470689	-0.3438226997154809	0.
0.09336209872281671	0.	0.5225025711347274	-0.345403092205728	0.
0.09343458750431481	0.	0.5226688378471032	-0.34530273481650514	0.
0.0936382464618571	0.	0.5228299622900239	-0.3453027396973551	0.
0.0937038315498792	0.	0.5235310250257112	-0.34467463208634735	0.
0.09401449775629962	0.	0.524211518683579	-0.3456997555900114	0.
0.09397997928891957	0.	0.5243846417552279	-0.3457250902823876	0.
0.09416292716603383	0.	0.524547480287967	-0.34569019291616754	0.
0.09426993441491198	0.	0.5250719917723689	-0.34713141005848447	0.
0.09424922333448396	0.	0.5252416866643812	-0.3473002869768504	0.
0.09435277873662411	0.	0.5253976688378471	-0.34737220710325906	0.
0.09459095616154643	0.	0.5259101816935207	-0.34731816166755264	0.
0.09450465999309632	0.	0.5260918752142612	-0.3473293573852951	0.
0.09458405246807043	0.	0.5262615701062735	-0.34712942816295494	0.
0.09484984466689679	0.	0.5267860815906753	-0.3500758665067643	0.
0.09477735588539869	0.	0.5269660610215975	-0.3500951279750758	0.
0.09482568173973077	0.	0.5271306136441549	-0.35009512008117705	0.
0.09511908871246118	0.	0.5278145354816591	-0.35009612572371757	0.
0.09548153261995168	0.	0.5284933150497085	-0.3502132936876732	0.
0.0954193993786676	0.	0.5286732944806307	-0.3496350060534123	0.
0.09538833275802555	0.	0.5288429893726431	-0.3495965321455122	0.
0.09567483603727996	0.	0.5293435035995886	-0.3505525903928733	0.
0.09564376941663791	0.	0.5295269112101474	-0.34973422379354574	0.
0.09567138419054194	0.	0.5297051765512512	-0.34961383388889683	0.
0.09596824301001036	0.	0.5302074048680151	-0.35102629124399365	0.
0.09593372454263031	0.	0.5305570791909495	-0.3513999759131668	0.
0.09628926475664482	0.	0.531040452519712	-0.35156252840458	0.
0.09638591646530895	0.	0.5312221460404525	-0.35180978921162565	0.
0.09625819813600278	0.	0.5314072677408296	-0.3518097944120233	0.
0.09662409389023129	0.	0.5320929036681522	-0.35024541063297615	0.
0.09685881946841561	0.	0.5327682550565649	-0.3517353376639168	0.
0.09696582671729376	0.	0.5329448063078505	-0.35234048262331197	0.
0.09688988608905766	0.	0.5331299280082276	-0.35260159190480256	0.
0.09722471522264413	0.	0.5336287281453548	-0.35204007084567046	0.
0.09724542630307216	0.	0.5338018512170037	-0.35238935654763637	0.
0.09718329306178806	0.	0.5339818306479259	-0.35332740732817347	0.
0.09751121850189853	0.	0.5344823448748713	-0.35342933749198985	0.
0.09758025543665863	0.	0.5348457319163523	-0.35342933241523083	0.
0.09779426993441492	0.	0.5355210833047651	-0.35474053979529896	0.
0.09779772178115294	0.	0.5356959204662324	-0.3546005872557441	0.
0.09775629962029686	0.	0.5358707576276996	-0.35460057399530537	0.
0.0981360027614774	0.	0.5363575591360987	-0.3546584717863912	0.
0.09816361753538144	0.	0.5367226602673979	-0.3546749581752256	0.
0.09836037279944772	0.	0.53722660267398	-0.3547252694250451	0.
0.09842940973420782	0.	0.5374014398354473	-0.35469830308434397	0.
0.09838798757335175	0.	0.5375831333561878	-0.35469829982938933	0.
0.09872626855367624	0.	0.5380853616729516	-0.35636600974745974	0.
0.09878494994822232	0.	0.5382601988344189	-0.3562807581543196	0.
0.09882292026234035	0.	0.5384418923551594	-0.35662916729969457	0.
0.09900241629271662	0.	0.5391121014741171	-0.35790236434041744	0.
0.09929582326544702	0.	0.5397977374014398	-0.35888104310163954	0.
0.0993476009665171	0.	0.5399708604730887	-0.35868112623821813	0.
0.09938211943389716	0.	0.5401542680836475	-0.35868112110867245	0.
0.0995719710044874	0.	0.5406616386698663	-0.35874850201887815	0.
0.0996444597859855	0.	0.5410027425437093	-0.35910191898154636	0.
0.09982740766309976	0.	0.5415066849502913	-0.3585356665007441	0.
0.09989989644459787	0.	0.5416712375728487	-0.3588720932688519	0.
0.099989644459786	0.	0.541846074734316	-0.35887209124864083	0.
0.10008284432171213	0.	0.5423688721288995	-0.3601493245183742	0.
0.10023127373144634	0.	0.5425334247514569	-0.3606574866947026	0.
0.10023127373144634	0.	0.5427082619129242	-0.35957983915294	0.
0.10051432516396273	0.	0.5433990401097016	-0.3604957625955196	0.
0.10062133241284088	0.	0.5440932464861158	-0.3612060083538037	0.
0.1008422506040732	0.	0.5442509427494	-0.3612060057682159	0.
0.10087331722471524	0.	0.5444172094617757	-0.36120600072545667	0.
0.10085950983776322	0.	0.5449502913952691	-0.36143589920143643	0.
0.10114256127027961	0.	0.5452862529996572	-0.36170122753761563	0.
0.10115982050396964	0.	0.5458193349331504	-0.36100385699250054	0.
0.10130824991370384	0.	0.5459770311964346	-0.3610499164374143	0.
0.10143596824301003	0.	0.546141583818992	-0.3613100615140197	0.
0.1014842940973421	0.	0.5466626671237572	-0.36132420638197266	0.
0.10156713841905421	0.	0.546823791566678	-0.3611866864154704	0.
0.1017811529168105	0.	0.5469849160095989	-0.3611932066363368	0.
0.10187090093199863	0.	0.5476859787452862	-0.361853807655635	0.
0.10215395236451504	0.	0.5483853273911552	-0.36212433408015443	0.
0.10221263375906112	0.	0.5485550222831675	-0.3619665705541042	0.
0.10240248532965138	0.	0.5487195749057251	-0.3619665690301053	0.
0.10247842595788748	0.	0.5492509427494	-0.3619515133708699	0.
0.10251294442526754	0.	0.5494154953719574	-0.3622525793243118	0.
0.10269244045564378	0.	0.5495731916352417	-0.36225257475758843	0.
0.10277873662409391	0.	0.5500942749400068	-0.3620677222219748	0.
0.10276147739040388	0.	0.5502673980116558	-0.36216288225018417	0.
0.10298584742837419	0.	0.5504302365443948	-0.3621657274202927	0.
0.10305833620987229	0.	0.5509564621186149	-0.3619941518601631	0.
0.10309285467725235	0.	0.551129585190264	-0.36210199371068463	0.
0.1032067656196065	0.	0.5512907096331847	-0.3622330659559984	0.
0.10340352088367277	0.	0.5518049365786767	-0.36242728806651603	0.
0.1034967207455989	0.	0.5521443263627014	-0.36264358705093935	0.
0.10380738695201934	0.	0.5526516969489201	-0.36399064392158603	0.
0.10372799447704523	0.	0.5528333904696605	-0.3639906402215561	0.
0.10374180186399724	0.	0.5529996571820363	-0.36399064283915916	0.
0.1040628236106317	0.	0.5535138841275282	-0.36282982714935286	0.
0.10407663099758371	0.	0.5536990058279053	-0.36335361048173753	0.
0.10409043838453573	0.	0.5538738429893726	-0.36343507356103105	0.
0.10443907490507422	0.	0.5543777853959546	-0.3659986716322833	0.
0.1044149119779082	0.	0.5545560507370586	-0.3659565323544849	0.
0.10432516396272007	0.	0.5547274597188893	-0.36595653221811236	0.
0.10472903003106662	0.	0.5552279739458348	-0.3656766204199023	0.
0.10472903003106662	0.	0.5554113815563936	-0.3661073448708903	0.
0.10466689678978254	0.	0.5555896468974973	-0.3662386059522578	0.
0.10501898515705904	0.	0.5560867329448063	-0.36595109714196283	0.
0.10499827407663101	0.	0.5564466918066505	-0.36656055608205773	0.
0.10524680704176735	0.	0.5569386355845045	-0.3669656142449128	0.
0.10529513289609942	0.	0.5571151868357901	-0.3669843452330585	0.
0.10530203658957545	0.	0.5572934521768941	-0.36698434435878047	0.
0.10558853986882984	0.	0.5577853959547481	-0.36737547909674334	0.
0.10571971004487402	0.	0.5579619472060335	-0.3675024477181123	0.
0.10562996202968589	0.	0.558143640726774	-0.36740498669930854	0.
0.10594062823610634	0.	0.5586458690435379	-0.369806351843623	0.
0.10603382809803247	0.	0.5588241343846416	-0.3701944492386594	0.
0.10602002071108045	0.	0.559010970174837	-0.3699880276532603	0.
0.10630997583707286	0.	0.5595149125814192	-0.370000108039031	0.
0.10637556092509494	0.	0.5596863215632498	-0.3683482326255828	0.
0.10636865723161894	0.	0.5598645869043537	-0.36834822491089525	0.
0.10661719019675527	0.	0.5603616729516626	-0.3698484253049278	0.
0.10667241974456336	0.	0.5607164895440521	-0.37039755664793445	0.
0.1069175008629617	0.	0.5612221460404525	-0.3711068927533628	0.
0.10697618225750778	0.	0.561393555022283	-0.3715533422791407	0.
0.10700724887814983	0.	0.5615735344532052	-0.3715550376907491	0.
0.10717638936831207	0.	0.5620826191292423	-0.37132927572502783	0.
0.1072040041422161	0.	0.5622523140212546	-0.371553936355	0.
0.10732481877804627	0.	0.5624288652725402	-0.3715539468481463	0.
0.10745944080082846	0.	0.562936235858759	-0.3715496579552614	0.
0.10754918881601658	0.	0.5630973603016798	-0.37177186517014266	0.
0.10764584052468072	0.	0.5632704833733286	-0.37177961715150776	0.
0.107846047635485	0.	0.5637984230373672	-0.3722014434415177	0.
0.1079875733517432	0.	0.5639681179293794	-0.37198884099031	0.
0.10798412150500519	0.	0.5641463832704834	-0.37199847061071556	0.
0.10814635830169142	0.	0.5646657524854302	-0.3718826739586522	0.
0.10831204694511565	0.	0.5649982859101816	-0.3718369044619973	0.
0.10840524680704178	0.	0.5655210833047651	-0.3726859984721552	0.
0.10857783914394203	0.	0.5656856359273225	-0.3726503082488071	0.
0.10858474283741804	0.	0.5658587589989715	-0.3726484655671046	0.
0.10865723161891613	0.	0.5663849845731916	-0.3734648034548267	0.
0.10889195719710046	0.	0.5665409667466574	-0.37500979822477604	0.
0.10901277183293064	0.	0.5667055193692149	-0.37514173430746295	0.
0.10904729030031068	0.	0.5672368872128899	-0.3762977255622046	0.
0.10922333448394893	0.	0.5674014398354473	-0.3764894704585394	0.
0.10929582326544703	0.	0.567572848817278	-0.3764894890034458	0.
0.1094131860545392	0.	0.5680939321220432	-0.37746412862732753	0.
0.10953400069036937	0.	0.568249914295509	-0.3780498354890703	0.
0.10966171901967553	0.	0.5684093246486115	-0.3780498325129507	0.
0.1097790818087677	0.	0.5689424065821049	-0.3781649283933565	0.
0.109989644459786	0.	0.5692817963661295	-0.3781085658998112	0.
0.11002416292716605	0.	0.5698148782996229	-0.37838914668379814	0.
0.11011736278909218	0.	0.5699811450119985	-0.37838914772513427	0.
0.11043493268898863	0.	0.5701388412752827	-0.37838915768828246	0.
0.11047635484984468	0.	0.5706702091189578	-0.37950999088324	0.
0.11042802899551261	0.	0.5708399040109701	-0.37945973608585776	0.
0.11066965826717295	0.	0.5710010284538909	-0.37920649686565794	0.
0.11075940628236107	0.	0.5715238258484744	-0.37277985841942757	0.
0.11079737659647913	0.	0.5716935207404867	-0.3726152598342693	0.
0.11093199861926131	0.	0.5718529310935893	-0.3727859248778762	0.
0.11118398343113567	0.	0.5723808707576276	-0.3723559167680881	0.
0.11108733172247154	0.	0.5725574220089131	-0.3738823546110271	0.
0.11122885743872973	0.	0.572718546451834	-0.37388236607051367	0.
0.11154297549188817	0.	0.5732276311278711	-0.37466687295373136	0.
0.11145322747670006	0.	0.5735687350017141	-0.3750808297721197	0.
0.11188125647221266	0.	0.5740743914981145	-0.3760575573963189	0.
0.11179150845702451	0.	0.5742595131984916	-0.3756193010445753	0.
0.11184673800483261	0.	0.5744309221803222	-0.37548349762612293	0.
0.11215050051777703	0.	0.5749485773054507	-0.37551977361741135	0.
0.112122885743873	0.	0.5751285567363729	-0.37543444093300254	0.
0.11217121159820506	0.	0.5752948234487486	-0.3754344343092998	0.
0.11253020365895755	0.	0.5757987658553307	-0.3758193053302494	0.
0.1125509147393856	0.	0.5759821734658895	-0.37582085483492783	0.
0.11252329996548154	0.	0.5761570106273568	-0.3757742988963867	0.
0.11282361063168797	0.	0.576655810764484	-0.37693596743805746	0.
0.112851225405592	0.	0.5768340761055879	-0.37687414994552854	0.
0.11282015878494997	0.	0.5770089132670552	-0.3768008417613286	0.
0.11322057300655852	0.	0.5775077134041823	-0.37837680828068565	0.
0.11314463237832242	0.	0.5778728145354816	-0.3773739961092838	0.
0.11354849844666898	0.	0.5785481659238944	-0.3775061053924889	0.
0.11357956506731103	0.	0.5787212889955433	-0.378287716522498	0.
0.11360027614773906	0.	0.5788824134384641	-0.3789684474386382	0.
0.11393165343458753	0.	0.5793863558450463	-0.3787457676294109	0.
0.11393510528132553	0.	0.5795731916352417	-0.3784166936887179	0.
0.11394891266827754	0.	0.5797497428865273	-0.37861428079779147	0.
0.11417673455298587	0.	0.5802553993829276	-0.38230313876706723	0.
0.11422160856057993	0.	0.5804370929036681	-0.382628265798719	0.
0.11427338626165	0.	0.5806085018854987	-0.3826282831616789	0.
0.11465654124956853	0.	0.5811107302022626	-0.3833080691355208	0.
0.11467034863652055	0.	0.5812941378128214	-0.3830764877701339	0.
0.11464618570935452	0.	0.5814689749742885	-0.3830764899942619	0.
0.11503969623748707	0.	0.5821391840932465	-0.38395398267189046	0.
0.11496375560925096	0.	0.582315735344532	-0.3839539960944658	0.
0.1153503624439075	0.	0.5828162495714775	-0.38374797373710423	0.
0.1153469105971695	0.	0.5830013712718546	-0.38341377607483884	0.
0.11534000690369349	0.	0.5831847788824134	-0.3834079350921255	0.
0.11567828788401796	0.	0.5836835790195406	-0.3849218272338893	0.
0.11571971004487401	0.	0.5838567020911895	-0.3850407764370595	0.
0.11573006558508804	0.	0.584033253342475	-0.38504076130013726	0.
0.11602692440455645	0.	0.5845200548508742	-0.38571520119808267	0.
0.11617190196755266	0.	0.584698320191978	-0.3857348606374646	0.
0.11614083534691061	0.	0.5848851559821734	-0.3857348704442805	0.
0.116423886779427	0.	0.5853908124785738	-0.3853939467017176	0.
0.11647566448049708	0.	0.5855639355502228	-0.38522754031443546	0.
0.11650673110113913	0.	0.5857422008913266	-0.3859984400942757	0.
0.11680704176734555	0.	0.5864261227288309	-0.3865777434442122	0.
0.1168484639282016	0.	0.5866078162495715	-0.3871823376142715	0.
0.11711425612702797	0.	0.5871066163866987	-0.38706560239395776	0.
0.11713496720745602	0.	0.5872745971888926	-0.38708741617494846	0.
0.11743527787366242	0.	0.5879670894754885	-0.3880062380775532	0.
0.11751121850189854	0.	0.5881367843675008	-0.3880074900925894	0.
0.11760787021056265	0.	0.588316763798423	-0.38800749658830935	0.
0.1177770107007249	0.	0.5888292766540966	-0.3879827330938455	0.
0.11788056610286504	0.	0.5889921151868358	-0.38741770233189005	0.
0.11795995857783916	0.	0.5891652382584847	-0.38753299070174085	0.
0.11803589920607527	0.	0.5896777511141583	-0.38697702176032356	0.
0.11822920262340354	0.	0.5898405896468973	-0.38734596986546277	0.
0.11827062478425959	0.	0.5900154268083647	-0.38760942169722484	0.
0.1186296168450121	0.	0.5907027768255055	-0.3871695781568847	0.
0.1186227131515361	0.	0.5908741858073363	-0.38730053718976554	0.
0.11880566102865035	0.	0.5914072677408295	-0.3875769369239599	0.
0.11904383845357268	0.	0.5915701062735687	-0.38712034997003075	0.
0.11916120124266484	0.	0.5922625985601645	-0.38717991123455986	0.
0.11939592682084917	0.	0.5924202948234486	-0.3873973443559996	0.
0.11945806006213326	0.	0.5925882756256426	-0.3875982074479565	0.
0.11945460821539525	0.	0.593121357559136	-0.3887466374319731	0.
0.11959958577839146	0.	0.5932876242715118	-0.3897492192447287	0.
0.11975491888160167	0.	0.5934538909838876	-0.39022919042301313	0.
0.11978598550224372	0.	0.593981830647926	-0.3904908171990503	0.
0.11993786675871593	0.	0.5941429550908467	-0.39135751749872016	0.
0.12016568864342424	0.	0.5943040795337675	-0.3912116155802133	0.
0.12031756989989645	0.	0.5949982859101817	-0.39184936174223683	0.
0.12051432516396272	0.	0.5951576962632841	-0.391849355536706	0.
0.12060752502588887	0.	0.5956856359273225	-0.393874078403889	0.
0.120700724887815	0.	0.5958501885498799	-0.3925759781672828	0.
0.12103900586813947	0.	0.5965512512855673	-0.3918162182998571	0.
0.12103555402140147	0.	0.596722660267398	-0.3944195277436854	0.
0.12121505005177771	0.	0.5968854988001371	-0.39441953131313884	0.
0.12136693130824992	0.	0.5974082961947206	-0.39381720793793973	0.
0.12139109423541597	0.	0.5975779910867328	-0.39394884411933423	0.
0.12151536071798415	0.	0.597735687350017	-0.3934477759945192	0.
0.12181221953745255	0.	0.5982601988344189	-0.3925350099648849	0.
0.12175353814290647	0.	0.5984384641755227	-0.392535003502617	0.
0.12188470831895065	0.	0.5986030167980801	-0.3919924422103096	0.
0.12212978943734899	0.	0.5992937949948577	-0.393190250008208	0.
0.12225405591991717	0.	0.5994566335275967	-0.39319024665151714	0.
0.12251984811874354	0.	0.5999691463832705	-0.3932290341805961	0.
0.12247497411114948	0.	0.6001491258141927	-0.39293071677341784	0.
0.12285467725233001	0.	0.6008141926636955	-0.39301700517499655	0.
0.122844321712116	0.	0.600995886184436	-0.3940220099758429	0.
0.12295478080773214	0.	0.6011672951662667	-0.3940220098723002	0.
0.12328615809458061	0.	0.6016798080219402	-0.39499897959959424	0.
0.12332067656196066	0.	0.6018649297223174	-0.395316351699311	0.
0.1233482913358647	0.	0.6020397668837846	-0.39535239671038686	0.
0.1236313427683811	0.	0.6025368529310935	-0.39721136705332855	0.
0.12371418709009321	0.	0.6027168323620157	-0.39681142806279845	0.
0.12367276492923716	0.	0.6028916695234829	-0.3968984675510057	0.
0.12401104590956163	0.	0.603573877271169	-0.39696567694704965	0.
0.12404211253020368	0.	0.6037521426122728	-0.3969656861026716	0.
0.12438729720400415	0.	0.6042492286595816	-0.39684191450187395	0.
0.12445288229202625	0.	0.6044274940006856	-0.3965668770698652	0.
0.12476354849844667	0.	0.6051079876585532	-0.3963811218513121	0.
0.12488091128753885	0.	0.6052845389098388	-0.3964729149867593	0.
0.12481187435277875	0.	0.6054628042509427	-0.39679987223355195	0.
0.12515015533310322	0.	0.6059496057593418	-0.396731242464272	0.
0.1252019330341733	0.	0.6061227288309906	-0.39669311847158684	0.
0.12527787366240942	0.	0.6063027082619128	-0.3967449749939251	0.
0.1255643769416638	0.	0.6068152211175866	-0.39784314180778385	0.
0.1256265101829479	0.	0.6069952005485088	-0.4012331376946411	0.
0.1256437694166379	0.	0.6071786081590675	-0.4011967312518378	0.
0.1260510873317225	0.	0.6078488172780253	-0.40086068260522517	0.
0.12615464273386262	0.	0.6080253685293109	-0.4015422493125226	0.
0.1263444943044529	0.	0.6085378813849844	-0.40318862656637344	0.
0.12638591646530895	0.	0.6087075762769969	-0.4028044118100199	0.
0.12666551605108736	0.	0.6093914981145012	-0.40367951798720975	0.
0.12673110113910946	0.	0.6095560507370585	-0.40421961646423843	0.
0.12682084915429756	0.	0.6097308878985258	-0.4041827185854897	0.
0.12709354504659995	0.	0.610251971203291	-0.4041005342857686	0.
0.12724197445633414	0.	0.610419952005485	-0.40399137294367127	0.
0.12725578184328618	0.	0.6105982173465889	-0.40451739804411957	0.
0.12737314463237834	0.	0.611102159753171	-0.4036367709675215	0.
0.1275526406627546	0.	0.6112632841960918	-0.4036743288981393	0.
0.1276251294442527	0.	0.6114329790881041	-0.4037156407155977	0.
0.12801863997238525	0.	0.6121340418237915	-0.40312179716650876	0.
0.12800483258543321	0.	0.6123105930750771	-0.4036953372827183	0.
0.12800483258543321	0.	0.6128333904696605	-0.40310851544262605	0.
0.12829133586468763	0.	0.6129910867329447	-0.40313421161975477	0.
0.128539868829824	0.	0.6136887212889954	-0.40384107156773763	0.
0.12872972040041422	0.	0.6138532739115529	-0.4038410752634367	0.
0.12878494994822232	0.	0.6140263969832018	-0.40384107792591645	0.
0.1289230238177425	0.	0.614547480287967	-0.4035855954925017	0.
0.12904729030031067	0.	0.6147051765512512	-0.40362605535882295	0.
0.12916120124266484	0.	0.6148680150839904	-0.40363195409242686	0.
0.1293303417328271	0.	0.6154113815563935	-0.4033016403861574	0.
0.12944770452191925	0.	0.615575934178951	-0.40293501154505645	0.
0.12961684501208148	0.	0.6157404868015083	-0.402935019743814	0.
0.12982395581636177	0.	0.6164192663695577	-0.40532742510438713	0.
0.13004487400759407	0.	0.6165786767226602	-0.4060989920435146	0.
0.13018294787711426	0.	0.6171134727459718	-0.40527786185501985	0.
0.13023472557818433	0.	0.6172865958176208	-0.40539336699502565	0.
0.13058681394546084	0.	0.6179790881042166	-0.40315655987822474	0.
0.13059026579219885	0.	0.6181453548165924	-0.4029687906762991	0.
0.13081463583016914	0.	0.6183047651696948	-0.40353746620382813	0.
0.13103900586813946	0.	0.6188361330133698	-0.40604837668074273	0.
0.1310528132550915	0.	0.6190092560850188	-0.4059637466775745	0.
0.13118053158439766	0.	0.6191720946177579	-0.40575270105372796	0.
0.131425612702796	0.	0.6196880356530682	-0.4042257947007156	0.
0.13143942008974802	0.	0.6198611587247171	-0.40422579451064894	0.
0.1315740421125302	0.	0.620022283167638	-0.4041240697910569	0.
0.13188125647221266	0.	0.6207284881727801	-0.40430992298289603	0.
0.1319744563341388	0.	0.6208947548851559	-0.4043002722679533	0.
0.13216430790472905	0.	0.6210558793280767	-0.4044346890480651	0.
0.13226786330686918	0.	0.621571820363387	-0.4031028653571704	0.
0.1325060407317915	0.	0.621890641069592	-0.403084098975901	0.
0.13267863306869176	0.	0.6224254370929037	-0.40531928481621987	0.
0.13272350707628583	0.	0.6226019883441892	-0.40644176542262883	0.
0.1329030031066621	0.	0.6227648268769282	-0.4065895750678454	0.
0.13312046945115638	0.	0.6232859101816934	-0.40658765364389216	0.
0.13311356575768038	0.	0.6234590332533424	-0.41159580726176986	0.
0.13361753538142906	0.	0.6241498114501199	-0.4058117114569312	0.
0.13359337245426306	0.	0.6243246486115871	-0.4058404573187689	0.
0.13374870555747326	0.	0.6244840589646897	-0.4058404573187689	0.
0.13397652744218158	0.	0.6249931436407267	-0.4067916258196867	0.
0.1339937866758716	0.	0.6251662667123756	-0.40702065300675605	0.
0.13409734207801174	0.	0.6253325334247515	-0.4070206470648639	0.
0.13446323783224026	0.	0.6258570449091532	-0.40659676397972894	0.
0.13450120814635833	0.	0.6262067192320877	-0.4065604593164144	0.
0.13488781498101488	0.	0.6267072334590332	-0.40722032714921785	0.
0.13490162236796688	0.	0.6268837847103188	-0.4082653227664005	0.
0.13486710390058682	0.	0.6270517655125127	-0.40826531425821155	0.
0.13530894028305146	0.	0.6275539938292766	-0.41169045744219923	0.
0.1353365550569555	0.	0.6277374014398354	-0.41169581385476967	0.
0.13578874697963414	0.	0.6284178950977031	-0.41114610861392376	0.
0.13589920607525027	0.	0.6285995886184436	-0.4115002213562524	0.
0.13580600621332414	0.	0.6287744257799107	-0.4126827770378387	0.
0.13609250949257856	0.	0.6292800822763113	-0.4115484989682395	0.
0.13624093890231276	0.	0.6294600617072335	-0.4112916275129071	0.
0.13624093890231276	0.	0.6296366129585189	-0.4114481096646406	0.
0.1365723161891612	0.	0.6301285567363729	-0.41076850109881297	0.
0.1366482568173973	0.	0.630486801508399	-0.41118657246925844	0.
0.1369899896444598	0.	0.6309873157353444	-0.41359964111192876	0.
0.13708664135312393	0.	0.6311672951662666	-0.4135996384845125	0.
0.1370555747324819	0.	0.6313489886870072	-0.41359965068667975	0.
0.13745253710735245	0.	0.6318426465546794	-0.41270432571814075	0.
0.13754918881601658	0.	0.63201405553651	-0.4124929220832492	0.
0.1379081808767691	0.	0.6326911210147411	-0.4116512008490386	0.
0.13794615119088716	0.	0.6328659581762084	-0.41283623890401033	0.
0.1379910251984812	0.	0.6330476516969489	-0.413139043853444	0.
0.1383638246461857	0.	0.6335550222831675	-0.4158249352329953	0.
0.13837763203313774	0.	0.6337281453548165	-0.4153408834933067	0.
0.13846047635484984	0.	0.6339081247857387	-0.4153408913672899	0.
0.13871246116672423	0.	0.634418923551594	-0.41514833177692334	0.
0.13895754228512255	0.	0.6347720260541652	-0.41473925845519105	0.
0.13909906800138075	0.	0.6352759684607472	-0.41605852801198745	0.
0.1392026234035209	0.	0.6354405210833046	-0.41595437467975943	0.
0.1393476009665171	0.	0.6356136441549536	-0.4159543739111598	0.
0.13961684501208146	0.	0.6361364415495372	-0.4173215700053584	0.
0.1397100448740076	0.	0.6363044223517311	-0.4181792158222149	0.
0.14001035554021402	0.	0.6369934864586904	-0.41723417365454013	0.
0.14021746634449433	0.	0.6371546109016112	-0.41803859621266337	0.
0.14025543665861237	0.	0.6373277339732601	-0.4180386136830766	0.
0.1403451846738005	0.	0.6378488172780253	-0.41879926613900753	0.
0.1405626510182948	0.	0.6380082276311279	-0.4205210515019134	0.
0.14066275457369695	0.	0.6381779225231401	-0.4205210419855559	0.
0.14086641353123922	0.	0.6387058621871785	-0.4205559736047549	0.
0.1411391094235416	0.	0.63903839561193	-0.42122356277726763	0.
0.14124956851915776	0.	0.6395766198148782	-0.4205701374107007	0.
0.14149810148429412	0.	0.6397394583476174	-0.4204336020213117	0.
0.14161201242664828	0.	0.6399091532396296	-0.4204335861010274	0.
0.14175353814290648	0.	0.6404302365443948	-0.4211613318002474	0.
0.14188125647221264	0.	0.6405896468974973	-0.4221779230046184	0.
0.14222298929927513	0.	0.6412907096331847	-0.4249466489152299	0.
0.1424162927166034	0.	0.6414552622557421	-0.42447348337932717	0.
0.14250258888505354	0.	0.6416181007884812	-0.4245660587637915	0.
0.1426234035208837	0.	0.6421460404525197	-0.4237067425706877	0.
0.14279599585778394	0.	0.6423088789852587	-0.42471978380278536	0.
0.14295823265447016	0.	0.6424717175179979	-0.42474882857265406	0.
0.14319986192613052	0.	0.6429996571820362	-0.42320911540955625	0.
0.14338280980324478	0.	0.6433253342475145	-0.42329825446300307	0.
0.14360027614773904	0.	0.6438464175522797	-0.4228072203418512	0.
0.14369692785640317	0.	0.6440195406239286	-0.4235676448153905	0.
0.14386952019330346	0.	0.644184093246486	-0.42358223841589826	0.
0.14409734207801175	0.	0.644715461090161	-0.4238917283896984	0.
0.14410769761822578	0.	0.6448920123414466	-0.42435281377829553	0.
0.14451846738004834	0.	0.645570791909496	-0.423698906082117	0.
0.14451501553331034	0.	0.6457439149811449	-0.4236947504061783	0.
0.14472212633759063	0.	0.6459050394240657	-0.4239443797839836	0.
0.14511218501898518	0.	0.6464261227288309	-0.42433519355369514	0.
0.1451190887124612	0.	0.6466043880699348	-0.4244115553429813	0.
0.14512599240593718	0.	0.6467689406924922	-0.42510148269956366	0.
0.14553331032102176	0.	0.6472797394583476	-0.42546195284011884	0.
0.14565412495685193	0.	0.6476242715118272	-0.4265726555428526	0.
0.14601311701760444	0.	0.6481384984573191	-0.4277132475152846	0.
0.14598550224370038	0.	0.6483184778882413	-0.4276849817552577	0.
0.14604073179150848	0.	0.648484744600617	-0.4286750817978406	0.
0.14647221263375906	0.	0.6489732601988344	-0.4291184077648443	0.
0.14652744218156716	0.	0.6491549537195748	-0.42914474873977476	0.
0.14698308595098378	0.	0.6498491600959889	-0.4290255367972622	0.
0.1470624784259579	0.	0.6500325677065477	-0.429054428246973	0.
0.1470762858129099	0.	0.6502074048680151	-0.42905443210840943	0.
0.14745253710735245	0.	0.6506993486458689	-0.4287825140624374	0.
0.14754573696927858	0.	0.6508776139869729	-0.4294900118964025	0.
0.14753192958232655	0.	0.6510558793280767	-0.42992805366178444	0.
0.14790472903003107	0.	0.6515581076448405	-0.4298765013926627	0.
0.14804625474628927	0.	0.6519180665066848	-0.4299246167522381	0.
0.14843631342768385	0.	0.6524117243743571	-0.4302337514840253	0.
0.14852951328960998	0.	0.6525865615358244	-0.43023374064730685	0.
0.14857783914394201	0.	0.652768255056565	-0.4299541461086304	0.
0.1488436313427684	0.	0.653272197463147	-0.4303158304827821	0.
0.14894718674490856	0.	0.6534487487144326	-0.43031762713929345	0.
0.1494200897480152	0.	0.654117243743572	-0.4308531165421559	0.
0.14950293406972734	0.	0.6542869386355845	-0.4315148705780522	0.
0.1496202968588195	0.	0.6544652039766883	-0.4312293068251327	0.
0.14996893337935796	0.	0.6549862872814535	-0.43241729078868435	0.
0.15002071108042805	0.	0.6551611244429207	-0.43238653526529425	0.
0.15013462202278222	0.	0.6553411038738429	-0.43263853155344845	0.
0.1504245771487746	0.	0.65583990401097	-0.43087413619612797	0.
0.15058681394546083	0.	0.6561878642440863	-0.4326350994644044	0.
0.1509009319986193	0.	0.6567003770997599	-0.4321655959341589	0.
0.15099413186054542	0.	0.6568717860815906	-0.4321703140682431	0.
0.15106662064204351	0.	0.6570500514226945	-0.4335136523069287	0.
0.151394546082154	0.	0.6575557079190949	-0.43740625435812047	0.
0.15154987918536417	0.	0.6577219746314705	-0.437401706950282	0.
0.1518398343113566	0.	0.6584264655467945	-0.43748354310519477	0.
0.1519917155678288	0.	0.658591018169352	-0.43748354303873477	0.
0.1520676561960649	0.	0.6587624271511827	-0.4371071582732608	0.
0.1522678633068692	0.	0.6592715118272197	-0.43777615058313435	0.
0.1525440110459096	0.	0.6594309221803222	-0.43782999154529056	0.
0.15258198136002762	0.	0.6596006170723345	-0.4380984517017872	0.
0.15282361063168798	0.	0.6601354130956462	-0.437479076718341	0.
0.1531411805315844	0.	0.6604748028796709	-0.43771976986616556	0.
0.1532827062478426	0.	0.6609976002742544	-0.4374157062273671	0.
0.1534967207455989	0.	0.6611570106273568	-0.43737223834630234	0.
0.15357956506731105	0.	0.6613249914295508	-0.4373794478717675	0.
[truncated: 18,569 more rows]
