# Supplementary material for: Programming mechanics in knitted materials, stitch by stitch
Source: Nat Commun. 2024 Mar 23;15:2622. doi: 10.1038/s41467-024-46498-z (PMC10960873; doi:10.1038/s41467-024-46498-z)
Supplement: Supplementary file 3 — Source Data [file 41467_2024_46498_MOESM3_ESM.zip › SourceData/Source Data for Supplementary Information/TableS13data/bluemohair/bluemohair_ribv1.txt]

0.0000457481162540366	0.	0.	0.	0.
5.3821313240043065e-6	0.	2.78473962684489e-6	0.00019938604583917132	0.
0.0003955866523143165	0.	0.0003620161514898357	0.0005050427987484159	0.
0.00009418729817007537	0.	0.0006766917293233083	0.00004489690389377291	0.
0.00017491926803013996	0.	0.0009774436090225565	0.00040257899854677517	0.
0.00044671689989235746	0.	0.0018017265385686437	0.00022269236597128962	0.
0.00045479009687836384	0.	0.002071846282372598	0.0003812806358215729	0.
0.00043057050592034454	0.	0.002328042328042328	0.00038128179244831717	0.
0.0006081808396124866	0.	0.0031606794764689507	-0.00044478742772330397	0.
0.0005785791173304629	0.	0.003453077137287664	0.00036119223288449406	0.
0.0004440258342303553	0.	0.0037204121414647733	0.00036486612523851155	0.
0.0005893433799784715	0.	0.0045279866332497915	0.00030288889969334453	0.
0.0005220667384284178	0.	0.004820384294068505	-0.0005363628206859257	0.
0.000527448869752422	0.	0.005096073517126149	0.000494252488992773	0.
0.0007508073196986007	0.	0.005909217488164857	-0.000013026056934443871	0.
0.0006835306781485469	0.	0.00621275410749095	-0.0004378481072092034	0.
0.0006700753498385361	0.	0.006494012809802284	-0.0004378493692044177	0.
0.0007884822389666308	0.	0.007304372041214147	-0.0007044617860292898	0.
0.000826157158234661	0.	0.00759676970203286	-0.000930431425386867	0.
0.000772335844994618	0.	0.007880813143971039	-0.00036943084611567825	0.
0.0009580193756727665	0.	0.008691172375382902	-0.0012354550731675815	0.
0.0008503767491926805	0.	0.009273182957393485	-0.0014947301423573526	0.
0.0009849300322927882	0.	0.010055694792536898	-0.0012217911457425967	0.
0.0009849300322927882	0.	0.010345307713728767	-0.001201797190745971	0.
0.0011114101184068893	0.	0.011467557783347258	-0.001878192398779816	0.
0.0010952637244348764	0.	0.011762740183792817	-0.0018754361133587571	0.
0.0010064585575888054	0.	0.01206070732386522	-0.0017708197935590777	0.
0.0011679224973089345	0.	0.012862712336396548	-0.0014933276190388686	0.
0.001173304628632939	0.	0.013146755778334728	-0.001493331318761581	0.
0.001173304628632939	0.	0.01343915343915344	-0.0014585691566516067	0.
0.0013132400430570508	0.	0.014263436368699527	-0.0018459374886353015	0.
0.0012513455328310012	0.	0.014547479810637705	-0.0014021342082966353	0.
0.0011840688912809474	0.	0.014842662211083265	-0.0014066050478169468	0.
0.001385898815931109	0.	0.015650236702868286	-0.0017469772572525296	0.
0.0013643702906350917	0.	0.01592871066555277	-0.0015828592693441878	0.
0.0013159311087190529	0.	0.01622389306599833	-0.0015817105383129596	0.
0.0014451022604951562	0.	0.017048175995544416	-0.001596640223582467	0.
0.0014181916038751346	0.	0.01732943469785575	-0.00156878899471649	0.
0.001385898815931109	0.	0.01761904761904762	-0.0015687899701398236	0.
0.0015231431646932187	0.	0.018972431077694238	-0.002034207339650202	0.
0.0015742734122712598	0.	0.019827346143135617	-0.002123797129887644	0.
0.0016200215285252961	0.	0.020105820105820106	-0.0020290247563205972	0.
0.0015850376749192683	0.	0.020395433027011977	-0.00201377538557405	0.
0.0015635091496232509	0.	0.021228070175438596	-0.002194703082495586	0.
0.001706135629709365	0.	0.02148983570036202	-0.0024115832188270733	0.
0.0017168998923573736	0.	0.021771094402673354	-0.0024115844863682743	0.
0.001601184068891281	0.	0.022631578947368423	-0.002416893782994494	0.
0.001757265877287406	0.	0.02289612921191869	-0.002416898003501536	0.
0.0017626480086114105	0.	0.023174603174603178	-0.0027214700673069414	0.
0.0016926803013993543	0.	0.024015594541910334	-0.0028474024833928385	0.
0.001846071044133477	0.	0.024274575327206907	-0.0028474027160529593	0.
0.0018379978471474707	0.	0.024550264550264555	-0.0028262087518260716	0.
0.0018379978471474707	0.	0.025962127541074912	-0.002725157656906399	0.
0.0018191603875134554	0.	0.026803118908382068	-0.0029884638577013056	0.
0.0019268030139935417	0.	0.027056530214424952	-0.0029884611127919394	0.
0.00203713670613563	0.	0.027318295739348374	-0.0029726576425075026	0.
0.0018837459634015075	0.	0.028195488721804513	-0.0017684586436198116	0.
0.0019456404736275569	0.	0.02846560846560847	-0.0009397582014923727	0.
0.0020102260495156086	0.	0.028735728209412423	-0.0009397581187568356	0.
0.0019483315392895592	0.	0.029593428014480647	-0.0014286925076276969	0.
0.0020452099031216366	0.	0.029857978279030913	-0.0028971470350894956	0.
0.0021582346609257267	0.	0.03012252854358118	-0.00289737391472853	0.
0.002195909580193757	0.	0.031531606794764695	-0.001573667115388043	0.
0.002104413347685684	0.	0.032375382901698696	-0.0018379445018827138	0.
0.002117868675995695	0.	0.032648287385129496	-0.0017741920820901363	0.
0.002230893433799785	0.	0.032907268170426066	-0.0017585952260972257	0.
0.002177072120559742	0.	0.03377889167362852	-0.0018167838691437997	0.
0.0021636167922497312	0.	0.03406571985519354	-0.0018868713279237728	0.
0.002282023681377826	0.	0.0343302701197438	-0.0018831328281421924	0.
0.0022900968783638323	0.	0.03459760512392091	-0.0018831334450741476	0.
0.002284714747039828	0.	0.03543302701197438	-0.0018874230294929546	0.
0.0023842841765339077	0.	0.03569200779727096	-0.0018880684458017093	0.
0.002470398277717977	0.	0.03595377332219438	-0.001888064516356414	0.
0.0022766415500538213	0.	0.036833751044277364	-0.001894899969084488	0.
0.002357373519913886	0.	0.037106655527708164	-0.0021663318225158407	0.
0.0024865446716899895	0.	0.037373990531885275	-0.002164747666971267	0.
0.0024354144241119486	0.	0.0385045948203843	-0.0016648885132529657	0.
0.002602260495156082	0.	0.03876357560568087	-0.0016648927048006372	0.
0.0024300322927879444	0.	0.03963241436925648	-0.0019216672643410616	0.
0.002440796555435953	0.	0.03990810359231412	-0.002045755533322607	0.
0.002613024757804091	0.	0.04016708437761069	-0.002045755808218858	0.
0.002543057050592035	0.	0.041005291005291	-0.0021559382472280094	0.
0.0025053821313240046	0.	0.04128376496797549	-0.0021666836248667816	0.
0.0026237890204520993	0.	0.041548315232525765	-0.0021666834895098597	0.
0.002604951560818084	0.	0.04240601503759399	-0.0024289256926303634	0.
0.002564585575888052	0.	0.04269841269841271	-0.001922550711550246	0.
0.0026533907427341227	0.	0.04296296296296297	-0.0019225510183712366	0.
0.002739504843918192	0.	0.04378446115288221	-0.002972755488791991	0.
0.0026803013993541443	0.	0.04406850459482039	-0.0029688617649929606	0.
0.0027314316469321856	0.	0.0443358395989975	-0.002968854640084756	0.
0.002769106566200216	0.	0.04573934837092732	-0.002479891195711427	0.
0.0028875134553283106	0.	0.04656084656084656	-0.0024942666376888602	0.
0.002806781485468246	0.	0.04685045948203843	-0.002596882683948832	0.
0.0027798708288482243	0.	0.047128933444722916	-0.00272738080055048	0.
0.0029413347685683534	0.	0.04796435533277639	-0.0032240413424376984	0.
0.0028498385360602803	0.	0.048265107212475636	-0.00409345458538179	0.
0.002820236813778257	0.	0.04854636591478697	-0.003840222390944512	0.
0.0030435952637244356	0.	0.04934280144806461	-0.003872858776370465	0.
0.0029736275565123795	0.	0.049635199108883324	-0.004619303593173638	0.
0.0029144241119483318	0.	0.04992481203007519	-0.004619301283507689	0.
0.003078579117330463	0.	0.050746310219994435	-0.003237136806945909	0.
0.003019375672766416	0.	0.051044277360066836	-0.0032792252473302004	0.
0.0029278794402583424	0.	0.05133667502088555	-0.0032792247050409443	0.
0.0030624327233584503	0.	0.05270398217766639	-0.0036343057451305246	0.
0.0032050592034445643	0.	0.05350877192982457	-0.003459317905872983	0.
0.003213132400430571	0.	0.053792815371762746	-0.0034593202212583663	0.
0.0031566200215285257	0.	0.05409078251183515	-0.0034593202603934027	0.
0.0033100107642626483	0.	0.0549067112225007	-0.0035483897502340805	0.
0.00319967707212056	0.	0.05548593706488444	-0.003834444910058904	0.
0.0033449946178686764	0.	0.05631300473405738	-0.004029426294368939	0.
0.0033234660925726594	0.	0.05659704817599555	-0.004029423458050839	0.
0.0032884822389666313	0.	0.05688666109718742	-0.004029423969583592	0.
0.0034203444564047366	0.	0.05769423558897244	-0.008975626571674548	0.
0.003390742734122713	0.	0.05797270955165692	-0.00897561949900654	0.
0.003414962325080733	0.	0.05826232247284879	-0.009275157932019832	0.
0.00354951560818084	0.	0.059100529100529105	-0.009295731372016943	0.
0.0035387513455328316	0.	0.05937900306321359	-0.009368988525153422	0.
0.003493003229278795	0.	0.05966861598440546	-0.009475866973758927	0.
0.003476856835306782	0.	0.060490114174324705	-0.009526936450763595	0.
0.0034983853606027995	0.	0.06076023391812867	-0.009487255187236707	0.
0.00351184068891281	0.	0.06104427736006684	-0.009369262961553734	0.
0.003527987082884823	0.	0.06187691450849346	-0.00721198072686335	0.
0.003635629709364909	0.	0.06242272347535506	-0.009689334183772734	0.
0.003729817007534984	0.	0.06353383458646616	-0.01000417303121091	0.
0.0036733046286329396	0.	0.06381787802840436	-0.010004172486418989	0.
0.0036275565123789024	0.	0.06468393205235311	-0.010797256205261046	0.
0.003745963401506997	0.	0.06494848231690338	-0.01076896247201621	0.
0.0036733046286329396	0.	0.06522695627958786	-0.00957079126534461	0.
0.0036275565123789024	0.	0.06607351712614871	-0.009597683664284621	0.
0.0037405812701829934	0.	0.06633249791144528	-0.008314287299945074	0.
0.003754036598493004	0.	0.06660540239487608	-0.008261174686564818	0.
0.0036625403659849304	0.	0.06747702589807852	-0.008544960718421663	0.
0.0038024757804090425	0.	0.0677415761626288	-0.008699740313461235	0.
0.0038509149623250816	0.	0.06801169590643275	-0.008793034082958838	0.
0.003745963401506997	0.	0.0688638262322473	-0.009034854228481515	0.
0.0038724434876210986	0.	0.06939571150097466	-0.009674731091297626	0.
0.0038966630785791183	0.	0.07051239209133946	-0.009230041841956005	0.
0.004004305705059203	0.	0.07077415761626289	-0.010023668784903733	0.
0.003789020452099032	0.	0.0716318574213311	-0.009815542095748813	0.
0.003907427341227126	0.	0.07190197716513506	-0.009815550246445988	0.
0.004009687836383208	0.	0.07216652742968532	-0.009906564575159843	0.
0.0038966630785791183	0.	0.07304650515176832	-0.009639566889036912	0.
0.003912809472551131	0.	0.07332219437482596	-0.009275868020501888	0.
0.004025834230355222	0.	0.07358117516012254	-0.009222863778103321	0.
0.003977395048439182	0.	0.07442495126705653	-0.008415872545005953	0.
0.003953175457481163	0.	0.07470342522974102	-0.008419564256414283	0.
0.004082346609257267	0.	0.07496519075466444	-0.008362364112848332	0.
0.004017761033369214	0.	0.07582567529935952	-0.008702202859829618	0.
0.004047362755651238	0.	0.07637148426622112	-0.008616174986922888	0.
0.004071582346609258	0.	0.0774937343358396	-0.009788103035878544	0.
0.0041280947255113035	0.	0.07776106934001673	-0.009788101852605292	0.
0.0041846071044133485	0.	0.07859927596769702	-0.010299181861064259	0.
0.004095801937567277	0.	0.0788888888888889	-0.010292172470313755	0.
0.0041442411194833155	0.	0.0791506544138123	-0.010268246587499742	0.
0.00431108719052745	0.	0.07996379838485103	-0.010044935058586795	0.
0.004155005382131325	0.	0.08025898078529657	-0.010082649362430257	0.
0.004181916038751347	0.	0.08053467000835422	-0.010288704434431173	0.
0.004332615715823467	0.	0.08137566137566138	-0.010987373438233075	0.
0.004294940796555436	0.	0.08167362851573379	-0.010987372729931296	0.
0.0042276641550053826	0.	0.08195210247841828	-0.011259614161421903	0.
0.0043702906350914965	0.	0.08276524644945699	-0.011417665422935864	0.
0.004230355220667385	0.	0.08333890281258703	-0.010988822487694623	0.
0.004437567276641551	0.	0.08445279866332499	-0.011359078464488704	0.
0.004504843918191604	0.	0.08554720133667502	-0.012185633101068375	0.
0.004475242195909581	0.	0.08584238373712058	-0.012176679066840777	0.
0.004413347685683531	0.	0.0861347813979393	-0.01195745800279543	0.
0.004531754574811626	0.	0.08694792536897801	-0.01207494669303827	0.
0.0044698600645855764	0.	0.08723753829016986	-0.01213975263199695	0.
0.0044402583423035534	0.	0.0875243664717349	-0.012126775106495818	0.
0.00461248654467169	0.	0.08830409356725147	-0.011807877011545984	0.
0.004615177610333693	0.	0.0885853522695628	-0.011752980878386114	0.
0.004542518837459634	0.	0.08888331940963522	-0.011906293840041616	0.
0.004628632938643703	0.	0.08971874129768867	-0.01218122475274362	0.
0.004564047362755652	0.	0.09028961292119188	-0.011665189485115326	0.
0.004725511302475781	0.	0.09137844611528823	-0.011925415137465402	0.
0.004733584499461788	0.	0.09252297410192147	-0.011189241359546005	0.
0.004693218514531756	0.	0.09280980228348651	-0.011193051722420008	0.
0.004709364908503768	0.	0.09309941520467836	-0.011582572696250076	0.
0.004800861141011841	0.	0.09390698969646338	-0.011285282127832513	0.
0.004803552206673843	0.	0.09418546365914787	-0.011268406504523473	0.
0.004800861141011841	0.	0.09447786131996659	-0.01126563647180249	0.
0.0047793326157158245	0.	0.09531606794764691	-0.011249171991613661	0.
0.0048089343379978475	0.	0.0955889724310777	-0.011274970742119396	0.
0.004827771797631863	0.	0.0958674463937622	-0.012052616515540104	0.
0.004892357373519915	0.	0.0966805903648009	-0.012616791325925737	0.
0.004905812701829925	0.	0.09722361459203564	-0.01271758826455627	0.
0.00492465016146394	0.	0.09835978835978836	-0.012608779725653845	0.
0.004900430570505921	0.	0.09948203842940685	-0.012613684598491652	0.
0.005005382131324005	0.	0.09974380395433027	-0.012613684972026981	0.
0.004997308934337998	0.	0.10002506265664161	-0.01310262922102527	0.
0.004854682454251884	0.	0.1008994708994709	-0.013102954262591103	0.
0.005016146393972014	0.	0.10115845168476749	-0.013091640163778454	0.
0.005026910656620022	0.	0.10142857142857144	-0.014756128900034441	0.
0.004919268030139936	0.	0.10227234753550545	-0.014989499408252881	0.
0.0050780409041980635	0.	0.10253411306042885	-0.014983392425177725	0.
0.005110333692142089	0.	0.10280701754385967	-0.0149830965216134	0.
0.0051076426264800865	0.	0.10421888053467002	-0.015775597583768303	0.
0.005104951560818085	0.	0.10530771372876636	-0.016012996817207838	0.
0.005166846071044134	0.	0.10585352269562796	-0.015946089113291578	0.
0.005096878363832078	0.	0.10672236145920357	-0.016126513374618283	0.
0.005215285252960173	0.	0.10698969646338069	-0.01607191885332989	0.
0.005166846071044134	0.	0.10726817042606517	-0.016069076630306437	0.
0.005129171151776104	0.	0.10811751601225286	-0.015370643366145489	0.
0.005285252960172229	0.	0.10838206627680312	-0.01539628430256885	0.
0.0053067814854682455	0.	0.10866054023948762	-0.015413974617451313	0.
0.005174919268030141	0.	0.10952102478418269	-0.015303902701877625	0.
0.005293326157158236	0.	0.10977722082985242	-0.015253286584107417	0.
0.005341765339074275	0.	0.11004734057365637	-0.015251067919426386	0.
0.005226049515608182	0.	0.1109050403787246	-0.015937755053568127	0.
0.005363293864370291	0.	0.11143971038707882	-0.01712034838705626	0.
0.00534983853606028	0.	0.11257866889445838	-0.016644139998010656	0.
0.0054171151776103346	0.	0.11284321915900865	-0.016644140008409497	0.
0.0053067814854682455	0.	0.11368699526594263	-0.016724136083234527	0.
0.005322927879440259	0.	0.1139515455304929	-0.017705350970477037	0.
0.00547362755651238	0.	0.11421052631578948	-0.01769890871679228	0.
0.0053202368137782565	0.	0.11508214981899194	-0.018571772320346264	0.
0.005341765339074275	0.	0.11535783904204958	-0.02059448216097799	0.
0.005503229278794403	0.	0.11561681982734615	-0.020565224825196893	0.
0.005357911733046287	0.	0.11647451963241437	-0.020947904853833455	0.
0.005379440258342304	0.	0.11675299359509886	-0.020986623180381258	0.
0.005522066738428418	0.	0.11702032859927598	-0.020953422543935552	0.
0.005446716899892358	0.	0.11787524366471736	-0.02087765673548743	0.
0.005527448869752423	0.	0.11841548315232527	-0.020855835502470246	0.
0.005470936490850378	0.	0.1195460874408243	-0.02206231464249044	0.
0.005527448869752423	0.	0.11981899192425509	-0.022044734526096926	0.
0.005557050592034446	0.	0.12065998329156226	-0.02258709235890104	0.
0.005484391819160389	0.	0.12095238095238096	-0.02257594058901264	0.
0.005551668460710442	0.	0.12121693121693122	-0.022701552569861137	0.
0.0056243272335845	0.	0.12203842940685046	-0.022412528973517445	0.
0.005594725511302477	0.	0.12232525758841548	-0.022363098357159605	0.
0.005605489773950485	0.	0.12259259259259261	-0.02227022754560079	0.
0.005656620021528526	0.	0.12340852130325816	-0.022844718426729225	0.
0.0056027987082884825	0.	0.1237037037037037	-0.022846062306084103	0.
0.0056162540365984935	0.	0.12398496240601505	-0.022747192362976513	0.
0.00572389666307858	0.	0.12480646059593428	-0.023049278124176547	0.
0.0056297093649085046	0.	0.12539125591757172	-0.023088712664022865	0.
0.0057427341227125955	0.	0.12650236702868284	-0.02270432928625101	0.
0.005710441334768569	0.	0.12678362573099416	-0.02271306607717991	0.
0.005877287405812703	0.	0.12758841548315233	-0.023611916576956164	0.
0.005861141011840689	0.	0.1278780284043442	-0.02371669887530981	0.
0.005734660925726589	0.	0.1281704260651629	-0.023728207105848963	0.
0.005866523143164694	0.	0.128994708994709	-0.025000908512422825	0.
0.005863832077502692	0.	0.12928432191590086	-0.024884805041975714	0.
0.005810010764262649	0.	0.1295767195767196	-0.025232397752777146	0.
0.005939181916038753	0.	0.13037593984962406	-0.025798727937568485	0.
0.005952637244348763	0.	0.13065998329156225	-0.02580813070052318	0.
0.0058423035522066746	0.	0.13095516569200782	-0.025790040936209388	0.
0.00601184068891281	0.	0.13175717070453913	-0.026221384099732858	0.
0.005920344456404737	0.	0.1323308270676692	-0.0269047690905607	0.
0.006022604951560819	0.	0.13343915343915347	-0.02686820273939014	0.
0.005966092572658774	0.	0.13373712057922585	-0.02705591560503496	0.
0.006049515608180841	0.	0.13456697298802564	-0.02712250606370751	0.
0.006017222820236814	0.	0.1348454469507101	-0.02711613678347296	0.
0.00603606027987083	0.	0.13513227513227513	-0.02678496682293196	0.
0.006124865446716901	0.	0.13594541910331384	-0.026840740567939364	0.
0.006114101184068892	0.	0.1362211083263715	-0.02684074279288785	0.
0.006108719052744888	0.	0.13651072124756336	-0.027087161676504528	0.
0.006127556512378903	0.	0.1373517126148705	-0.02702422437792925	0.
0.00613562970936491	0.	0.13762740183792815	-0.02702382175975697	0.
0.006116792249730894	0.	0.13791701475912005	-0.02702501069228728	0.
0.0061410118406889135	0.	0.13873572820941243	-0.02789844454804815	0.
0.006184068891280948	0.	0.13929546087440828	-0.027704831316163255	0.
0.006264800861141013	0.	0.1403842940685046	-0.028020892740379364	0.
0.006173304628632939	0.	0.1406571985519354	-0.028009239960471846	0.
0.006205597416576965	0.	0.1414870509607352	-0.027627449119994686	0.
0.006321313240043058	0.	0.14175717070453914	-0.0288892877120481	0.
0.006194833153928957	0.	0.142046783625731	-0.02888929075857541	0.
0.006181377825618946	0.	0.14292676134781399	-0.028362465733582136	0.
0.006313240043057051	0.	0.14319131161236426	-0.028171585358875893	0.
0.006321313240043058	0.	0.14346978557504875	-0.027976792655596928	0.
0.006138320775026912	0.	0.14434419381787802	-0.029125805411941406	0.
0.006302475780409043	0.	0.1446087440824283	-0.028412292510488716	0.
0.006332077502691067	0.	0.1448816485658591	-0.02852761875123616	0.
0.006240581270182993	0.	0.14573934837092734	-0.028248508470081934	0.
0.006420882669537138	0.	0.14626287942077418	-0.02771873113842607	0.
0.00634822389666308	0.	0.1473879142300195	-0.028229505970878328	0.
0.006431646932185146	0.	0.1476552492341966	-0.028047060351970892	0.
0.006342841765339075	0.	0.148510164299638	-0.029732759878210488	0.
0.006345532831001078	0.	0.14877192982456142	-0.029732765829063118	0.
0.006474703982777181	0.	0.14902812587023115	-0.030188788877504875	0.
0.0063805166846071055	0.	0.14988025619604567	-0.02976430219394935	0.
0.006396663078579118	0.	0.15015594541910332	-0.030223204620624153	0.
0.006533907427341228	0.	0.15042328042328043	-0.03013242406384846	0.
0.0064101184068891285	0.	0.15130047340573657	-0.03080095197651086	0.
0.006375134553283101	0.	0.15157616262879423	-0.030800952075564235	0.
0.006528525296017224	0.	0.15183792815371763	-0.030587329343352343	0.
0.0064989235737352	0.	0.1526789195210248	-0.031211497934474097	0.
0.006501614639397202	0.	0.15322751322751324	-0.030985324334525322	0.
0.006472012917115178	0.	0.15436647173489282	-0.030906963082399416	0.
0.006547362755651239	0.	0.15462266778056252	-0.03090608380978312	0.
0.006620021528525297	0.	0.15545530492898915	-0.030573160185805998	0.
0.006533907427341228	0.	0.1557504873294347	-0.030852866581193083	0.
0.006576964477933263	0.	0.1560233918128655	-0.03085286198126864	0.
0.006652314316469322	0.	0.1568532442216653	-0.03192899871661046	0.
0.006520452099031217	0.	0.15713728766360346	-0.031863476840777706	0.
0.006525834230355221	0.	0.1573934837092732	-0.03187073024555554	0.
0.006743810548977396	0.	0.15818991924255082	-0.032396323118181976	0.
0.006633476856835308	0.	0.15849067112225007	-0.031635407085085984	0.
0.006622712594187299	0.	0.15878863826232248	-0.031565533768830485	0.
0.006714208826695372	0.	0.1596463380673907	-0.03210365553535622	0.
0.006601184068891282	0.	0.16021720969089392	-0.03243148815459973	0.
0.006773412271259419	0.	0.16130604288499029	-0.03243839743864415	0.
0.0066496232508073206	0.	0.16159565580618213	-0.033183386972616385	0.
0.0067491926803014005	0.	0.1624115845168477	-0.03365192985022596	0.
0.006827233584499462	0.	0.1626984126984127	-0.03361976206247961	0.
0.006727664155005383	0.	0.16298802561960457	-0.03469350564451785	0.
0.006867599569429494	0.	0.16379281537176277	-0.03379636494618684	0.
0.006835306781485469	0.	0.16408521303258145	-0.03379213878356952	0.
0.006727664155005383	0.	0.16438596491228072	-0.03379841227047006	0.
0.006881054897739505	0.	0.1651991088833194	-0.034517322755304926	0.
0.006881054897739505	0.	0.1654831523252576	-0.03477466050831613	0.
0.006781485468245426	0.	0.16577276524644946	-0.03507665769822183	0.
0.006940258342303554	0.	0.16655249234196604	-0.036060323035941824	0.
0.0068326157158234676	0.	0.16713450292397664	-0.035113621218559404	0.
0.006905274488697525	0.	0.16825953773322197	-0.03610117211099245	0.
0.00684876210979548	0.	0.16855193539404068	-0.036151096796681825	0.
0.006969860064585577	0.	0.16935950988582568	-0.03606807588785516	0.
0.006956404736275566	0.	0.1696379838485102	-0.036049503758745625	0.
0.006972551130247579	0.	0.1699331662489557	-0.03619483433712284	0.
0.007055974165769646	0.	0.1707685881370092	-0.03706231770115484	0.
0.007045209903121637	0.	0.17104427736006683	-0.037025883352806904	0.
0.00704790096878364	0.	0.17132832080200502	-0.03711688826199966	0.
0.007066738428417654	0.	0.1721470342522974	-0.0369849800813318	0.
0.007058665231431648	0.	0.17242272347535506	-0.03700987053927972	0.
0.007029063509149624	0.	0.1727151211361738	-0.03695400053545359	0.
0.007069429494079656	0.	0.17410749094959624	-0.03821948511892727	0.
0.007031754574811626	0.	0.17439710387078808	-0.03820885050246235	0.
0.007190527448869753	0.	0.17519910888331944	-0.03843038338636731	0.
0.007128632938643705	0.	0.17547758284600393	-0.03838505910414493	0.
0.007096340150699678	0.	0.17577276524644947	-0.0383915575926441	0.
0.0072012917115177625	0.	0.1766109718741298	-0.038292468151405724	0.
0.007166307857911733	0.	0.17688944583681426	-0.03828734104337475	0.
0.007241657696447795	0.	0.17800334168755222	-0.038864891590398555	0.
0.007220129171151776	0.	0.1782818156502367	-0.038858612570895894	0.
0.007182454251883748	0.	0.17857421331105544	-0.038075982110023054	0.
0.007238966630785793	0.	0.1794040657198552	-0.03945411770804828	0.
0.0072900968783638324	0.	0.17967140072403232	-0.03954660160274039	0.
0.007236275565123789	0.	0.17995265942634367	-0.03950623331412518	0.
0.007322389666307859	0.	0.18106377053745476	-0.04005925141969674	0.
0.007284714747039829	0.	0.1813505987190198	-0.04009187959436407	0.
0.007308934337997848	0.	0.18220272904483434	-0.04073307274535086	0.
0.007360064585575889	0.	0.18246727930938458	-0.0407277445271896	0.
0.0073035522066738435	0.	0.18274018379281537	-0.040667154473034435	0.
0.007220129171151776	0.	0.18357282094124203	-0.04096295937682214	0.
0.007378902045209904	0.	0.18383180172653857	-0.04059305386390953	0.
0.007241657696447795	0.	0.18497911445279866	-0.040396827096708894	0.
0.007421959095801938	0.	0.1852408799777221	-0.04030717639975809	0.
0.00744886975242196	0.	0.18551656920077975	-0.04035746559091515	0.
0.007268568353067816	0.	0.1863714842662211	-0.04040616689542493	0.
0.0073735199138859	0.	0.18663603453077138	-0.04042282209794712	0.
0.007408503767491927	0.	0.1869145084934559	-0.04042671768071215	0.
0.007397739504843919	0.	0.18803954330270123	-0.04074775083885892	0.
0.007443487621097956	0.	0.18830130882762464	-0.04105198639592663	0.
0.007292787944025836	0.	0.18916457811194656	-0.04146220514575686	0.
0.007333153928955868	0.	0.1894346978557505	-0.04146220677214715	0.
0.0075161463939720135	0.	0.18969924812030076	-0.04142994142031902	0.
0.007392357373519915	0.	0.19057087162350322	-0.04142697230336469	0.
0.007405812701829925	0.	0.19083542188805347	-0.0414497126445695	0.
0.007446178686759958	0.	0.19194096351991088	-0.04303378274397576	0.
0.007470398277717978	0.	0.19221108326371486	-0.04395516442354969	0.
0.007569967707212057	0.	0.19247006404901143	-0.04391223614251923	0.
0.007467707212055976	0.	0.19332497911445282	-0.04312629901595426	0.
0.007432723358449947	0.	0.19360623781676414	-0.042887466360553766	0.
0.00757534983853606	0.	0.19387078808131442	-0.04256614797331119	0.
0.007481162540365987	0.	0.19500974658869397	-0.04245553872414786	0.
0.007596878363832079	0.	0.19527986633249794	-0.04274136183684507	0.
0.0075726587728740585	0.	0.1961264271790588	-0.04284894687631548	0.
0.007569967707212057	0.	0.19640768588137011	-0.04284894770464902	0.
0.007578040904198064	0.	0.19666666666666666	-0.04319903923670728	0.
0.007669537136706136	0.	0.1974993038150933	-0.043323352448672414	0.
0.0075995694294940805	0.	0.19779448621553886	-0.04331923619981163	0.
0.007680301399354145	0.	0.1989028125870231	-0.04358374613535013	0.
0.0075995694294940805	0.	0.19919521024784184	-0.04357540507239818	0.
0.00764800861141012	0.	0.19946811473127263	-0.043717606701126836	0.
0.007747578040904199	0.	0.20028125870231134	-0.04355000540104716	0.
0.007677610333692143	0.	0.20057365636313007	-0.04356967875781938	0.
0.007621097954790098	0.	0.20085213032581456	-0.043575560473699246	0.
0.007677610333692143	0.	0.20194931773879143	-0.04358781964208963	0.
0.007669537136706136	0.	0.20223614592035646	-0.043587818338824975	0.
0.0078121636167922505	0.	0.20305485937064885	-0.04478324240901982	0.
0.0077260495156081825	0.	0.20335282651072126	-0.04504023241267346	0.
0.007664155005382132	0.	0.20365079365079367	-0.045085617086315595	0.
0.007820236813778258	0.	0.2044667223614592	-0.045575989830049346	0.
0.007801399354144242	0.	0.20475076580339738	-0.04596532015817925	0.
0.007882131324004307	0.	0.2058423837371206	-0.0462270818926772	0.
0.00788482238966631	0.	0.2061347813979393	-0.046227090034444494	0.
0.007752960172228204	0.	0.20643274853801172	-0.04640721651268761	0.
0.00798439181916039	0.	0.20724310776942356	-0.04672971640157943	0.
0.007922497308934339	0.	0.2075299359509886	-0.04672971645490159	0.
0.0077960172228202385	0.	0.20782511835143416	-0.04711952928267384	0.
0.007941334768568353	0.	0.20891395154553052	-0.04830973372303317	0.
0.00786060279870829	0.	0.20920913394597607	-0.04852820957374175	0.
0.008000538213132402	0.	0.2100111389585074	-0.048333581382386144	0.
0.007944025834230357	0.	0.2102840434419382	-0.04831561814324096	0.
0.00794940796555436	0.	0.21057087162350321	-0.04830608313184319	0.
0.008065123789020454	0.	0.21140350877192984	-0.048711187530852705	0.
0.007995156081808397	0.	0.211687552213868	-0.04914039101328901	0.
0.008027448869752424	0.	0.2128209412419939	-0.04906734408303687	0.
0.008032831001076428	0.	0.21309106098579783	-0.04864415109588243	0.
0.008054359526372444	0.	0.21337231968810919	-0.04863478796994016	0.
0.008083961248654467	0.	0.2141993873572821	-0.04940182745223677	0.
0.008167384284176534	0.	0.2144722918407129	-0.04958986293558984	0.
0.008151237890204522	0.	0.2147619047619048	-0.04958986004342264	0.
0.008188912809472553	0.	0.21587023113338905	-0.04959803239793001	0.
0.008102798708288483	0.	0.21615148983570037	-0.049740322733952395	0.
0.00807319698600646	0.	0.21699805068226122	-0.04999923771892917	0.
0.008167384284176534	0.	0.2172681704260652	-0.049999235541663606	0.
0.008094725511302477	0.	0.21755221386800336	-0.05062368695107888	0.
0.008089343379978471	0.	0.21838763575605682	-0.05090799707947758	0.
0.008231969860064588	0.	0.21864104706209972	-0.05094749335067681	0.
0.008102798708288483	0.	0.2197744360902256	-0.05159955488764013	0.
0.008256189451022607	0.	0.22032024505708717	-0.05175565260842185	0.
0.008089343379978471	0.	0.22118908382066277	-0.05172753753750596	0.
0.00821044133476857	0.	0.22144806460595937	-0.051727537505596125	0.
0.008269644779332617	0.	0.22171539961013648	-0.05170676996329247	0.
0.008135091496232509	0.	0.2225730994152047	-0.053159747891535006	0.
0.00818622174381055	0.	0.2228404344193818	-0.05315973965356125	0.
0.008153928955866524	0.	0.2239766081871345	-0.05346301929763081	0.
0.008218514531754576	0.	0.2242411584516848	-0.05318927007556907	0.
0.008347685683530679	0.	0.2245029239766082	-0.05315916335114407	0.
0.008288482238966631	0.	0.22563909774436092	-0.05330714408566844	0.
0.008390742734122714	0.	0.225906432748538	-0.05332889362191226	0.
0.008229278794402585	0.	0.22675299359509887	-0.05308991918676734	0.
0.008288482238966631	0.	0.22701754385964915	-0.053089916178568765	0.
0.00839881593110872	0.	0.22727095516569204	-0.05358170893394961	0.
0.00826157158234661	0.	0.22812030075187972	-0.0540843016307808	0.
0.008253498385360603	0.	0.22840991367307156	-0.05409662327729746	0.
0.008425726587728742	0.	0.22868281815650238	-0.0551168645558274	0.
0.008347685683530679	0.	0.2295460874408243	-0.054192098600410556	0.
0.008291173304628634	0.	0.22982734614313563	-0.054192089722016015	0.
0.008377287405812704	0.	0.23092453355611253	-0.05520167251750587	0.
0.008307319698600647	0.	0.23121693121693127	-0.055218422941631345	0.
0.00839881593110872	0.	0.23148705096073519	-0.057197899945898	0.
0.008377287405812704	0.	0.23260930103035368	-0.05723222549291031	0.
0.008406889128094727	0.	0.2328766360345308	-0.05722524063284192	0.
0.008514531754574813	0.	0.23370370370370375	-0.05709961210331273	0.
0.008441872981700753	0.	0.23400445558340296	-0.05709961314451167	0.
0.008439181916038752	0.	0.2342857142857143	-0.057099615207850445	0.
0.008527987082884825	0.	0.23510164299637987	-0.05808569687828461	0.
0.00847147470398278	0.	0.2353912559175717	-0.05746986754345983	0.
0.008479547900968784	0.	0.23566137566137568	-0.057538609380918704	0.
0.008681377825618947	0.	0.23646059593428018	-0.05826669122923876	0.
0.008576426264800862	0.	0.23676134781397942	-0.05875655800726817	0.
0.008619483315392897	0.	0.23787524366471735	-0.05876773456300247	0.
0.008595263724434877	0.	0.23816764132553608	-0.05876773595232588	0.
0.008552206673842844	0.	0.2384544695071011	-0.05858079191430739	0.
0.008624865446716902	0.	0.23955722639933166	-0.05876219162760034	0.
0.008568353067814857	0.	0.2398551935394041	-0.05872332111213144	0.
0.008675995694294943	0.	0.24066276803118913	-0.05858009983476535	0.
0.008651776103336922	0.	0.2409495962127541	-0.058584959906200475	0.
0.008571044133476858	0.	0.24124199387357284	-0.05891995486608768	0.
0.008780947255113025	0.	0.24205513784461155	-0.05893800029499857	0.
0.00871097954790097	0.	0.24234753550543026	-0.05893800019965052	0.
0.0086221743810549	0.	0.24264550264550266	-0.05893800009676031	0.
0.008705597416576966	0.	0.24373155109997216	-0.05884322411678735	0.
0.0086221743810549	0.	0.244291283764968	-0.05906576839552248	0.
0.00878632938643703	0.	0.24509050403787247	-0.05942277132065505	0.
0.008745963401506998	0.	0.24538847117794488	-0.05950063645525023	0.
0.008673304628632939	0.	0.24568643831801726	-0.05955784944377866	0.
0.008818622174381056	0.	0.24650793650793654	-0.059557607800108416	0.
0.008813240043057053	0.	0.2467975494291284	-0.059562855391807036	0.
0.00868675995694295	0.	0.24708716235032024	-0.06007969409896425	0.
0.008891280947255114	0.	0.24789473684210528	-0.05950498412606874	0.
0.008888589881593112	0.	0.24818713450292398	-0.059504982267437244	0.
0.008896663078579118	0.	0.24928710665552772	-0.05948098522401238	0.
0.008872443487621099	0.	0.24956836535783905	-0.05946328000704919	0.
0.008762109795479011	0.	0.24985797827903095	-0.05946883071856971	0.
0.008961248654467171	0.	0.2506739069896965	-0.059644158520468296	0.
0.008802475780409044	0.	0.2512642717905876	-0.06014954128921025	0.
0.008998923573735199	0.	0.25208298524088	-0.060187818518787226	0.
0.008926264800861143	0.	0.25235867446393767	-0.060049127428860746	0.
0.008902045209903122	0.	0.25264271790587584	-0.059983319791729564	0.
0.009001614639397203	0.	0.253447507658034	-0.06024121114077187	0.
0.008982777179763188	0.	0.25372319688109163	-0.06066958685810407	0.
0.008961248654467171	0.	0.2540183792815372	-0.060769081135642944	0.
0.009039289558665233	0.	0.25485380116959067	-0.06109250911444201	0.
0.009028525296017225	0.	0.25513227513227515	-0.06031700687240142	0.
0.009068891280947258	0.	0.2562545252018936	-0.061279437161040465	0.
0.009074273412271261	0.	0.2565302144249513	-0.06085110323654899	0.
0.00903659849300323	0.	0.25681982734614317	-0.060854302568161475	0.
0.009009687836383208	0.	0.2576608187134503	-0.061193625025869655	0.
0.009130785791173306	0.	0.25819827346143137	-0.06140766941512869	0.
0.009041980624327236	0.	0.25904483430799224	-0.06123681809053133	0.
0.009144241119483316	0.	0.2593121693121693	-0.061236818259532436	0.
0.0091227125941873	0.	0.2595989974937344	-0.061382602328060885	0.
0.009058127018299248	0.	0.26044834307992204	-0.06216168505309459	0.
0.009163078579117332	0.	0.26070453912559177	-0.06217911564124417	0.
0.009055435952637246	0.	0.2609802283486494	-0.06347199383251301	0.
0.009001614639397203	0.	0.2618267891952103	-0.06198326315405197	0.
0.0091227125941873	0.	0.2620885547201337	-0.062057957183474184	0.
0.009031216361679226	0.	0.2632247284878864	-0.06276974406267773	0.
0.009187298170075351	0.	0.2634864940128098	-0.06359831168286431	0.
0.009273412271259421	0.	0.2637566137566138	-0.06359907755086677	0.
0.009079655543595265	0.	0.26462266778056254	-0.06381053288014626	0.
0.009230355220667386	0.	0.2651601225285436	-0.06382951763183545	0.
0.009076964477933262	0.	0.2660289612921192	-0.0637096433017198	0.
0.00917384284176534	0.	0.2662879420774158	-0.0637096433017198	0.
0.009305705059203445	0.	0.26654692286271237	-0.06370372896218338	0.
0.009216899892357376	0.	0.2674129768866611	-0.06374033569346671	0.
0.009257265877287407	0.	0.26768866610971875	-0.06388586900430726	0.
0.00935952637244349	0.	0.26795600111389584	-0.06388507017398971	0.
0.009200753498385362	0.	0.2688109161793373	-0.06494390252245107	0.
0.009176533907427344	0.	0.26908660540239493	-0.06387425198731438	0.
0.00923573735199139	0.	0.2701921470342523	-0.06595044099766935	0.
0.009176533907427344	0.	0.2704706209969368	-0.06576147182843399	0.
0.009308396124865448	0.	0.2707323865218602	-0.06576148326688654	0.
0.009278794402583425	0.	0.2715733778891674	-0.06647871669820068	0.
0.009340688912809474	0.	0.2721219715956558	-0.06587958138911404	0.
0.0093729817007535	0.	0.27297131718184353	-0.06605157468804523	0.
0.009303013993541444	0.	0.27326371484266226	-0.06615602562146836	0.
0.009332615715823467	0.	0.273536619326093	-0.06627083456771662	0.
0.0093729817007535	0.	0.27436925647451965	-0.06630844451538483	0.
0.009316469321851454	0.	0.2746588693957115	-0.06630844470899894	0.
0.009381054897739508	0.	0.27492620439988863	-0.06624785684022064	0.
0.009480624327233586	0.	0.27575048732943475	-0.06650743327219814	0.
0.009354144241119485	0.	0.27604845446950715	-0.06649249690135142	0.
0.0094994617868676	0.	0.27714842662211087	-0.0682479737936359	0.
0.009429494079655544	0.	0.2774436090225564	-0.06824709720508337	0.
0.009397201291711519	0.	0.2777220829852409	-0.06855132136989271	0.
0.009518299246501617	0.	0.2785324422166528	-0.06868340915195127	0.
0.00942411194833154	0.	0.27910331384015596	-0.06868471871515117	0.
0.009545209903121637	0.	0.2798997493734336	-0.0684758380028028	0.
0.009529063509149626	0.	0.2801893622946255	-0.06837004778374349	0.
0.009451022604951563	0.	0.2804817599554442	-0.06841481777419801	0.
0.009531754574811627	0.	0.2813060428849902	-0.06869336871562041	0.
0.009545209903121637	0.	0.2816012252854358	-0.06839434456402968	0.
0.009488697524219592	0.	0.2818991924255082	-0.0685183904096207	0.
0.00958557588805167	0.	0.28270955165692013	-0.06881737324831783	0.
0.009631324004305707	0.	0.28299637983848513	-0.06878419056931785	0.
0.00966092572658773	0.	0.28409635199108885	-0.06844632688647206	0.
0.009642088266953714	0.	0.28438596491228074	-0.06850075616145282	0.
0.009542518837459636	0.	0.28468393205235315	-0.06850367354732417	0.
0.009690527448869753	0.	0.2854915065441382	-0.06832250966885904	0.
0.009652852529601724	0.	0.286067947646895	-0.06862915551202159	0.
0.00973627556512379	0.	0.2868838763575606	-0.06886490124873569	0.
0.00969860064585576	0.	0.2871651350598719	-0.06883241069564892	0.
0.00966092572658773	0.	0.2874547479810638	-0.06908369897641053	0.
0.009808934337997849	0.	0.2882623224728488	-0.0688467548385538	0.
0.009752421959095803	0.	0.28853244221665275	-0.06884675253051893	0.
0.009730893433799785	0.	0.28881927039821775	-0.06914552282570136	0.
0.009787405812701832	0.	0.2896574770258981	-0.06855753759323545	0.
0.009773950484391822	0.	0.28993873572820944	-0.06872319781129055	0.
0.009800861141011842	0.	0.2910693400167084	-0.06906645358298817	0.
0.00986006458557589	0.	0.29133667502088556	-0.06906644722503437	0.
0.009825080731969861	0.	0.29161514898357005	-0.06879768369332519	0.
0.009771259418729817	0.	0.29246449456975776	-0.06916791407428259	0.
0.009851991388589882	0.	0.29301865775549985	-0.06948883189380782	0.
0.009744348762109797	0.	0.2938652186020607	-0.06984188250605608	0.
0.009865446716899894	0.	0.2941241993873573	-0.06984187886730572	0.
0.009838536060279872	0.	0.2944026733500418	-0.06984187803841478	0.
0.009808934337997849	0.	0.29525758841548316	-0.07058924367400302	0.
0.009965016146393973	0.	0.2955277081592871	-0.07107237499083152	0.
0.009916576964477935	0.	0.29580896686159847	-0.07126212212385512	0.
0.009830462863293867	0.	0.2966416040100251	-0.07135470643543418	0.
0.009916576964477935	0.	0.2968978000556948	-0.07134388279670814	0.
0.009817007534983855	0.	0.29803397382344754	-0.07148446465123735	0.
0.009924650161463941	0.	0.29830409356725146	-0.07148446842634416	0.
0.009983853606027989	0.	0.2985797827903091	-0.07148446471701665	0.
0.00988428417653391	0.	0.29944305207463107	-0.07134486071184348	0.
0.010043057050592035	0.	0.2999665831244779	-0.07105049471579537	0.
0.009881593110871908	0.	0.3008354218880535	-0.07174988793691285	0.
0.009919268030139936	0.	0.3011027568922306	-0.07196937444738857	0.
0.010037674919268031	0.	0.3013673071567809	-0.0718636414941043	0.
0.009919268030139936	0.	0.3022222222222222	-0.07138004908239994	0.
0.009975780409041981	0.	0.3024923419660262	-0.0715643411015721	0.
0.010107642626480087	0.	0.3027541074909496	-0.07185532458946342	0.
0.009970398277717977	0.	0.3036201615148984	-0.0724001988219191	0.
0.009951560818083963	0.	0.3038986354775829	-0.07240019570132272	0.
0.010018837459634018	0.	0.30500974658869395	-0.07315462551089583	0.
0.009959634015069968	0.	0.30528265107212477	-0.0731546291483632	0.
0.010069967707212057	0.	0.3055332776385408	-0.07314147729190384	0.
0.01008611410118407	0.	0.30637148426622113	-0.07320047414140303	0.
0.010104951560818086	0.	0.30693957115009746	-0.07342504024443028	0.
0.010053821313240044	0.	0.3077833472570315	-0.07331946044116151	0.
0.009994617868675996	0.	0.3080701754385965	-0.073319458690697	0.
0.010107642626480087	0.	0.3083347257031468	-0.07328404115975326	0.
0.010137244348762111	0.	0.3091729323308271	-0.07327056161539816	0.
0.010043057050592035	0.	0.30947089947089945	-0.07327057471151337	0.
0.010088805166846073	0.	0.3097465886939571	-0.07326614086881168	0.
0.01018568353067815	0.	0.31056530214424954	-0.07355934933395128	0.
0.010102260495156083	0.	0.31085491506544144	-0.07378944400795977	0.
0.010255651237890205	0.	0.3119548872180451	-0.07384184337667597	0.
0.010145317545748118	0.	0.31225842383737124	-0.0740281816457181	0.
0.010075349838536063	0.	0.3125424672793094	-0.07403028429027336	0.
0.01017222820236814	0.	0.3128042328042328	-0.07411715521446542	0.
0.010177610333692143	0.	0.31390977443609025	-0.07436619373564322	0.
0.0102475780409042	0.	0.31416597048176	-0.07449097062084793	0.
0.01032292787944026	0.	0.3150041771094403	-0.07485136413045715	0.
0.01018568353067815	0.	0.3153021442495127	-0.0747076104269388	0.
0.010236813778256191	0.	0.31557783347257035	-0.07473020640774532	0.
0.010341765339074275	0.	0.3164104706209969	-0.07501999626597602	0.
0.01027448869752422	0.	0.31670286828181565	-0.0747949137296511	0.
0.01027448869752422	0.	0.31697298802561963	-0.07479491368148884	0.
0.0103713670613563	0.	0.3178028404344194	-0.07485613102802442	0.
0.010261033369214209	0.	0.31838206627680316	-0.07486990929898571	0.
0.010379440258342304	0.	0.31919242550821497	-0.07488993869658857	0.
0.01030947255113025	0.	0.3194848231690337	-0.07487606945977042	0.
0.01028794402583423	0.	0.3197632971317182	-0.07481817608989229	0.
0.010341765339074275	0.	0.32089111668059034	-0.07550519513214492	0.
0.01031216361679225	0.	0.3211779448621554	-0.07545227661873447	0.
0.010513993541442413	0.	0.32196881091617935	-0.07538850710506051	0.
0.01044940796555436	0.	0.3222556390977444	-0.07531910832244393	0.
0.0103740581270183	0.	0.3225424672793094	-0.07531910789194375	0.
0.010503229278794404	0.	0.3233500417710944	-0.0753986488673018	0.
0.010495156081808397	0.	0.3236396546922863	-0.07538850069361598	0.
0.010417115177610336	0.	0.3239376218323587	-0.07602982667757717	0.
0.010505920344456406	0.	0.32474798106377056	-0.07638151481842742	0.
0.010446716899892359	0.	0.3253272069061543	-0.07648402258070186	0.
0.010594725511302477	0.	0.3261459203564467	-0.07647008165152173	0.
0.010575888051668463	0.	0.3264383180172654	-0.07645907584294458	0.
0.01048708288482239	0.	0.3267362851573378	-0.07669657191282221	0.
0.010583961248654468	0.	0.3278139793929268	-0.07668759951720977	0.
0.010543595263724436	0.	0.32810637705374546	-0.07689184814555518	0.
0.010675457481162541	0.	0.32893622946254525	-0.07701676548252942	0.
0.010632400430570508	0.	0.3292230576441103	-0.07702990443930019	0.
0.010543595263724436	0.	0.3295210247841827	-0.07695282608578394	0.
0.01064854682454252	0.	0.33033416875522137	-0.07690892878258324	0.
0.01061087190527449	0.	0.33060428849902534	-0.07691143210445617	0.
0.010640473627556513	0.	0.3308883319409635	-0.07734088185979052	0.
0.01068622174381055	0.	0.3317098301308828	-0.07796214887593181	0.
0.010667384284176535	0.	0.3322723475355055	-0.07791630298828543	0.
0.010680839612486545	0.	0.33310498468393207	-0.07793074294164173	0.
0.010713132400430573	0.	0.33337510442773605	-0.07793073424795306	0.
0.01068353067814855	0.	0.33366193260930105	-0.07829932548897446	0.
0.010791173304628634	0.	0.33478696741854636	-0.07841809526763509	0.
0.0107481162540366	0.	0.3350682261208577	-0.07849349456458295	0.
0.010742734122712596	0.	0.3359092174881649	-0.07999806273757946	0.
0.010844994617868678	0.	0.33616819827346145	-0.07889528826954227	0.
0.010815392895586654	0.	0.3364438874965191	-0.07890261983835307	0.
0.010691603875134554	0.	0.3373015873015873	-0.07861195844912887	0.
0.010796555435952638	0.	0.3375689223057644	-0.07947584931749066	0.
0.010764262648008614	0.	0.33785018100807573	-0.07956078767811027	0.
0.010756189451022606	0.	0.338707880813144	-0.07981851697498978	0.
0.01088536060279871	0.	0.3392314118629909	-0.08043274428814107	0.
0.01068622174381055	0.	0.3400918964076859	-0.07953183240731478	0.
0.010788482238966631	0.	0.3403536619326093	-0.0806530135763813	0.
0.010890742734122714	0.	0.3406182121971596	-0.08063505902068105	0.
0.010877287405812704	0.	0.3417432470064049	-0.07940060515763599	0.
0.010963401506996772	0.	0.34200779727095515	-0.07955566175172293	0.
0.010804628632938646	0.	0.3428877749930382	-0.07942048959820767	0.
0.010844994617868678	0.	0.34315789473684216	-0.07941603628489374	0.
0.010971474703982778	0.	0.3434224450013924	-0.08126344640717419	0.
0.0108719052744887	0.	0.3442745753272069	-0.08157231201002335	0.
0.010844994617868678	0.	0.3445446950710109	-0.0815756618873609	0.
0.010958019375672768	0.	0.3448064605959343	-0.08158604703906955	0.
0.010890742734122714	0.	0.34566972988025624	-0.08190841812786709	0.
0.010982238966630788	0.	0.34621275410749097	-0.0817421701177752	0.
0.010861141011840691	0.	0.3470620996936786	-0.0817766384681332	0.
0.010877287405812704	0.	0.3473377889167363	-0.08178488987395807	0.
0.01101184068891281	0.	0.34759955444165974	-0.08488458206464286	0.
0.010914962325080733	0.	0.34872458925090505	-0.0847613510677868	0.
0.011003767491926804	0.	0.3489835700362016	-0.0847612028212261	0.
0.011081808396124868	0.	0.34981620718462825	-0.08523031954407476	0.
0.011003767491926804	0.	0.35010582010582014	-0.08523032007620866	0.
0.011001076426264801	0.	0.3503759398496241	-0.08522566769953517	0.
0.011084499461786869	0.	0.3512252854358118	-0.08529474949110817	0.
0.011001076426264801	0.	0.3515232525758842	-0.0852939233997432	0.
0.01102260495156082	0.	0.35179615705931494	-0.08528397284136348	0.
0.011154467168998924	0.	0.35261208576998054	-0.08531807664330752	0.
0.011081808396124868	0.	0.3531746031746032	-0.08527399247378109	0.
0.0111248654467169	0.	0.35399888610414926	-0.08479237881355009	0.
0.01106027987082885	0.	0.3542996379838485	-0.08472274858530848	0.
0.011041442411194835	0.	0.3545836814257867	-0.08381871925194738	0.
0.01114908503767492	0.	0.3556752993595099	-0.08416768362972914	0.
0.011103336921420884	0.	0.35596491228070176	-0.08414855669896194	0.
0.011232508073196987	0.	0.35678362573099415	-0.08460871242501551	0.
0.011200215285252961	0.	0.35707323865218604	-0.08456674863707232	0.
0.011119483315392897	0.	0.35736285157337794	-0.08494255617088749	0.
0.01127287405812702	0.	0.358150932887775	-0.08429576551438415	0.
0.011256727664155006	0.	0.3584405458089669	-0.08429576482334172	0.
0.011175995694294942	0.	0.3587357282094124	-0.08553377338313255	0.
0.011289020452099032	0.	0.3595600111389585	-0.08551379752593545	0.
0.011194833153928958	0.	0.36015037593984967	-0.08542006424335145	0.
0.011305166846071045	0.	0.36095795043163464	-0.08511198925685382	0.
0.01133476856835307	0.	0.36123920913394597	-0.08511198800180522	0.
0.01131054897739505	0.	0.36152882205513787	-0.08516402401327189	0.
0.011407427341227128	0.	0.36263157894736847	-0.08561530901970155	0.
0.011291711517761035	0.	0.3629295460874408	-0.085611592770512	0.
0.011439720129171153	0.	0.36373712057922586	-0.08533761537557122	0.
0.011455866523143166	0.	0.3640128098022835	-0.08533761522318341	0.
0.011388589881593114	0.	0.3643079922027291	-0.08501922957623634	0.
0.011458557588805169	0.	0.36514062935115565	-0.08515899549428162	0.
0.011380516684607106	0.	0.3654246727930939	-0.08573815660205673	0.
0.011345532831001077	0.	0.3657115009746589	-0.08622597952129141	0.
0.011469321851453178	0.	0.36651350598719024	-0.08622950324185917	0.
0.011442411194833156	0.	0.3670620996936787	-0.08620550995882732	0.
0.01145048439181916	0.	0.3679058758006126	-0.0857284827877037	0.
0.011498923573735201	0.	0.36817878028404344	-0.08572847769857858	0.
0.011477395048439183	0.	0.36846839320523533	-0.08572848232161673	0.
0.011601184068891282	0.	0.3695739348370928	-0.08624924698190839	0.
0.011533907427341228	0.	0.36987190197716513	-0.08626422708296301	0.
0.011480086114101186	0.	0.37073238652186025	-0.08733223156177217	0.
0.011550053821313242	0.	0.37099972152603733	-0.08763377959598327	0.
0.011496232508073198	0.	0.3712781954887218	-0.08688624142706773	0.
0.01146124865446717	0.	0.3721164021164021	-0.08760531220875753	0.
0.01157427341227126	0.	0.37237816764132553	-0.08782297228717711	0.
0.011593110871905277	0.	0.37265664160401	-0.0875283435653109	0.
0.01144779332615716	0.	0.373519910888332	-0.08801432367383738	0.
0.011595801937567278	0.	0.3740545808966862	-0.087948816274521	0.
0.011506996770721206	0.	0.3748983570036202	-0.08857186146775597	0.
0.011644241119483317	0.	0.3751545530492899	-0.08821439074423684	0.
0.011684607104413349	0.	0.3754163185742133	-0.08841207670006093	0.
0.011657696447793327	0.	0.3765608465608466	-0.08891545064419476	0.
0.011687298170075352	0.	0.3768309663046505	-0.08979560010554567	0.
0.011531216361679227	0.	0.37769145084934563	-0.09051054786928754	0.
0.011590419806243275	0.	0.3779560011138959	-0.09044606687908427	0.
0.011757265877287407	0.	0.3782205513784461	-0.09044617941096542	0.
0.01158503767491927	0.	0.37908939014202175	-0.09038050257468748	0.
0.011598493003229281	0.	0.3793622946254525	-0.09007308047684194	0.
0.0117465016146394	0.	0.379624060150376	-0.08926856912767019	0.
0.01164962325080732	0.	0.3804706209969368	-0.0903323416911391	0.
0.011757265877287407	0.	0.38100529100529107	-0.09032509668242578	0.
0.011684607104413349	0.	0.38187412976886664	-0.08982075351064071	0.
0.011609257265877288	0.	0.38215538847117797	-0.08989083378756782	0.
0.0117465016146394	0.	0.3824171539961014	-0.08978983912498936	0.
0.011789558665231433	0.	0.3826817042606517	-0.09135196223106665	0.
0.01169806243272336	0.	0.3834976329713172	-0.09171319318816634	0.
0.011754574811625406	0.	0.38375939849624063	-0.09171319055478042	0.
0.011881054897739506	0.	0.3840239487607909	-0.09158543121991335	0.
0.011754574811625406	0.	0.38491228070175443	-0.09332346325864325	0.
0.011768030139935416	0.	0.38520189362294627	-0.09359605534136936	0.
0.011829924650161465	0.	0.3863408521303258	-0.09274862205872487	0.
0.011784176533907429	0.	0.38660540239487606	-0.09256286670178562	0.
0.011926803013993542	0.	0.3868671679197995	-0.09258145056259107	0.
0.01175995694294941	0.	0.38800334168755224	-0.09293568916784849	0.
0.01184876210979548	0.	0.38825953773322197	-0.09260094701072248	0.
0.011881054897739506	0.	0.3890977443609023	-0.0932958705738976	0.
0.01184876210979548	0.	0.3893790030632136	-0.09315558537985483	0.
0.011864908503767493	0.	0.38964633806739074	-0.09315558975463914	0.
0.011907965554359528	0.	0.3905012531328321	-0.09312756865814062	0.
0.011816469321851455	0.	0.39079086605402397	-0.09310991221352474	0.
0.011891819160387515	0.	0.39105820105820105	-0.09294529994293697	0.
0.011991388589881595	0.	0.39187969924812033	-0.09305128561549311	0.
0.011918729817007537	0.	0.3921637426900585	-0.09305128549820381	0.
0.012012917115177612	0.	0.39325257588415485	-0.09292503734836402	0.
0.011918729817007537	0.	0.3935533277638541	-0.09287867207809575	0.
0.011918729817007537	0.	0.3938262322472849	-0.09318213840452867	0.
0.012039827771797634	0.	0.39494848231690344	-0.09288434851005466	0.
0.012002152852529603	0.	0.3952269562795879	-0.09398652035298702	0.
0.012107104413347688	0.	0.39605680868838766	-0.09307968591468808	0.
0.012029063509149625	0.	0.39635199108883323	-0.09307988417014788	0.
0.011975242195909582	0.	0.39663324979114456	-0.09358795348474148	0.
0.01213401506996771	0.	0.39742690058479535	-0.09392884250378038	0.
0.012077502691065663	0.	0.3977192982456141	-0.09319885792492746	0.
0.011999461786867602	0.	0.3980144806460596	-0.09185213448205379	0.
0.01216092572658773	0.	0.3988387635756057	-0.09309725841230465	0.
0.012125941872981702	0.	0.39913116123642445	-0.09471412565113334	0.
0.012123250807319701	0.	0.40021999443052075	-0.09453751300546424	0.
0.012136706135629711	0.	0.40050682261208576	-0.0951283622391301	0.
0.012099031216361682	0.	0.40079643553327765	-0.09511823769858298	0.
0.012217438105489776	0.	0.401885268727374	-0.09486448965443058	0.
0.012163616792249733	0.	0.4021804511278196	-0.09482386180964435	0.
0.012225511302475782	0.	0.40299637983848513	-0.0947957903131892	0.
0.012214747039827775	0.	0.4032804232804233	-0.09407364131125968	0.
0.012174381054897742	0.	0.4035783904204957	-0.09402133781287458	0.
0.012276641550053823	0.	0.4044026733500418	-0.09408678979987115	0.
0.012206673842841766	0.	0.40468671679198	-0.09408615993108388	0.
0.012152852529601724	0.	0.4049818991924255	-0.09454504473682708	0.
0.012325080731969862	0.	0.40578111946533	-0.09845355317288988	0.
0.012325080731969862	0.	0.40606237816764135	-0.09840961322246948	0.
0.012333153928955868	0.	0.40719298245614033	-0.09831806619814046	0.
0.012268568353067817	0.	0.407468671679198	-0.09831806650600636	0.
0.012303552206673844	0.	0.40775549986076304	-0.09831806618248422	0.
0.012346609257265878	0.	0.40884990253411313	-0.09890890194827255	0.
0.012346609257265878	0.	0.4091339459760513	-0.09877180570719761	0.
0.012311625403659852	0.	0.40997493734335844	-0.09817359041444385	0.
0.012365446716899894	0.	0.4102394876079087	-0.09818432116281729	0.
0.012389666307857913	0.	0.41051796157059317	-0.09866542382661991	0.
0.012325080731969862	0.	0.41135616819827353	-0.09866664969406266	0.
0.012446178686759958	0.	0.41162628794207745	-0.09866704047844009	0.
0.01245963401506997	0.	0.4119103313840156	-0.09866666495915088	0.
0.012362755651237891	0.	0.4127736006683375	-0.09894675230665838	0.
0.012462325080731971	0.	0.4130381509328878	-0.09894675171590549	0.
0.012338536060279874	0.	0.4141604010025063	-0.098942985884173	0.
0.012497308934338	0.	0.4144221665274297	-0.0993116511500729	0.
0.012481162540365987	0.	0.4146950710108605	-0.09936038024166721	0.
0.01245963401506997	0.	0.4158312447786132	-0.0989592572536982	0.
0.012486544671689992	0.	0.4161013645224172	-0.09894469031155734	0.
0.012362755651237891	0.	0.4169562795878585	-0.09943163874245044	0.
0.012446178686759958	0.	0.4172124756335283	-0.09943164081133915	0.
0.012540365984930035	0.	0.41747702589807856	-0.09943164141880044	0.
0.012413885898815933	0.	0.4183375104427737	-0.0993981922201947	0.
0.012475780409041983	0.	0.4186020607073239	-0.09938129205446013	0.
0.012567276641550057	0.	0.4188666109718741	-0.09952609547856303	0.
0.012416576964477934	0.	0.4197243107769424	-0.09976104122479884	0.
0.012521528525296019	0.	0.41999443052074636	-0.09976104022703104	0.
0.012486544671689992	0.	0.4211389585073796	-0.10021868240759664	0.
0.012540365984930035	0.	0.4214146477304372	-0.10079422186826131	0.
0.012623789020452102	0.	0.42167641325536065	-0.09965108908328008	0.
0.012516146393972015	0.	0.42279309384572544	-0.10054113454589661	0.
0.012658772874058128	0.	0.4230548593706489	-0.10075766530406516	0.
0.012594187298170079	0.	0.42391812865497075	-0.10103664183010504	0.
0.012548439181916041	0.	0.42420217209690897	-0.1010366402324756	0.
0.01264800861141012	0.	0.4244639376218324	-0.10102771578184007	0.
0.012639935414424115	0.	0.4253049289891396	-0.10061997321142874	0.
0.012567276641550057	0.	0.4255917571707046	-0.10068462212230168	0.
0.01266146393972013	0.	0.42585909217488166	-0.10067207759023863	0.
0.012637244348762112	0.	0.4266917293233083	-0.10183422822077748	0.
0.012521528525296019	0.	0.4269813422445002	-0.10183422844190745	0.
0.012787944025834233	0.	0.42805346700083546	-0.10218880526444223	0.
0.012677610333692144	0.	0.428348649401281	-0.1021888098842475	0.
0.012658772874058128	0.	0.42862712336396547	-0.10217304463290165	0.
0.01269913885898816	0.	0.4297688666109719	-0.10283352573144143	0.
0.01269913885898816	0.	0.43005012531328324	-0.10283352631279317	0.
0.012839074273412274	0.	0.4308576998050682	-0.10286387849992641	0.
0.012777179763186224	0.	0.43115009746588695	-0.10273257859732741	0.
0.012693756727664157	0.	0.43143414090782517	-0.10273949219289784	0.
0.012825618945102263	0.	0.43225285435811756	-0.10221985178248535	0.
0.01279870828848224	0.	0.4325480367585631	-0.10219062474243547	0.
0.012728740581270184	0.	0.43283764967975497	-0.10216012059191128	0.
0.012876749192680302	0.	0.43363686995265943	-0.10195967481054653	0.
0.01289827771797632	0.	0.4350431634642161	-0.10238712613382123	0.
0.012876749192680302	0.	0.4353299916457811	-0.10235217271621477	0.
0.012812163616792252	0.	0.4356140350877193	-0.10227867857149685	0.
0.01301130247578041	0.	0.43668059036480095	-0.10289091099052698	0.
0.012933261571582349	0.	0.43697855750487336	-0.1020234012256747	0.
0.01301130247578041	0.	0.4378167641325536	-0.10187160416838882	0.
0.01297362755651238	0.	0.4381063770537455	-0.1018727511163233	0.
0.012871367061356298	0.	0.43840155945419107	-0.10234962655523999	0.
0.013027448869752423	0.	0.43920077972709554	-0.10304957627450484	0.
0.013003229278794404	0.	0.4394820384294069	-0.10300591663619424	0.
0.012935952637244352	0.	0.43977722082985243	-0.1030409393720508	0.
0.013075888051668462	0.	0.4406042884990254	-0.10294402789749305	0.
0.013129709364908506	0.	0.441993873572821	-0.1035725122327324	0.
0.013081270182992466	0.	0.4422695627958786	-0.10357251710894542	0.
0.013078579117330465	0.	0.4425591757170705	-0.10406769747255586	0.
0.013078579117330465	0.	0.4436758563074353	-0.1041650499544342	0.
0.013094725511302478	0.	0.44395711500974666	-0.1041590439860054	0.
0.013092034445640475	0.	0.4447674742411585	-0.10489267168648302	0.
0.013215823466092574	0.	0.4450292397660819	-0.10503466826988762	0.
0.013202368137782564	0.	0.4453104984683932	-0.10503718338825009	0.
0.013105489773950487	0.	0.44617655249234206	-0.10560188836840859	0.
0.013186221743810551	0.	0.4464494569757728	-0.10559257322222704	0.
0.013143164693218516	0.	0.446733500417711	-0.10562405600354835	0.
0.013159311087190529	0.	0.447577276524645	-0.1056301125565803	0.
0.013240043057050593	0.	0.4478390420495684	-0.10605094693483974	0.
0.013226587728740583	0.	0.448114731272626	-0.10605093816573148	0.
0.013121636167922498	0.	0.4489807852965748	-0.10665532147994303	0.
0.013261571582346612	0.	0.4492425508214982	-0.10629462876655922	0.
0.013261571582346612	0.	0.44951267056530214	-0.10629322405228399	0.
0.013178148546824545	0.	0.4503675856307435	-0.10673693840755552	0.
0.013283100107642628	0.	0.4506265664160401	-0.10673693919196606	0.
0.013326157158234661	0.	0.45089947089947097	-0.10687857802229334	0.
0.013280409041980626	0.	0.4520384294068505	-0.1072358663213079	0.
0.013307319698600648	0.	0.4523057644110276	-0.10788249898949079	0.
0.013269644779332616	0.	0.4525814536340852	-0.10742577333571701	0.
0.013266953713670615	0.	0.453394597605124	-0.10793228666407097	0.
0.013398815931108721	0.	0.45365636313004737	-0.10759860304999425	0.
0.013250807319698603	0.	0.45481481481481484	-0.10725023998962374	0.
0.01333423035522067	0.	0.45508493455861876	-0.10727138585173937	0.
0.013312701829924651	0.	0.4553634085213033	-0.10739052520988013	0.
0.013250807319698603	0.	0.4562155388471178	-0.10821814115695588	0.
0.013414962325080734	0.	0.45647451963241437	-0.10882801449506407	0.
0.013425726587728743	0.	0.4567502088554721	-0.10769085011833805	0.
0.013250807319698603	0.	0.4576162628794208	-0.10935308548181544	0.
0.013404198062432725	0.	0.4578780284043442	-0.10910604321439117	0.
0.013441872981700756	0.	0.45814814814814825	-0.10931528447258104	0.
0.013318083961248657	0.	0.4589974937343359	-0.10947676785835371	0.
0.013428417653390744	0.	0.45926204399888615	-0.1094767676299761	0.
0.013501076426264804	0.	0.4595349484823169	-0.10925673077588069	0.
0.01336114101184069	0.	0.4604121414647731	-0.10906468834773311	0.
0.013425726587728743	0.	0.46067669172932335	-0.10864158193182206	0.
0.01340958019375673	0.	0.46178223336118074	-0.11053468849163336	0.
0.013388051668460712	0.	0.46204399888610415	-0.11057860264785986	0.
0.013517222820236815	0.	0.4623029796714007	-0.10874168974659248	0.
0.01333692142088267	0.	0.46318017265385686	-0.11041503024717773	0.
0.013374596340150702	0.	0.46345586187691457	-0.11012239627102666	0.
0.013565662002152853	0.	0.46371484266221114	-0.11116038657486008	0.
0.013487621097954792	0.	0.464561403508772	-0.11039783756349113	0.
0.013484930032292789	0.	0.46483987747145644	-0.11034469113352943	0.
0.013581808396124868	0.	0.46510721247563364	-0.11034469414433053	0.
0.013509149623250808	0.	0.46597605123920915	-0.11175991839370505	0.
0.013506458557588807	0.	0.46625730994152054	-0.11175992196202308	0.
0.013565662002152853	0.	0.4665162907268171	-0.11175992102258858	0.
0.013562970936490852	0.	0.4673489278752437	-0.11094832337776661	0.
0.013525296017222823	0.	0.4676385407964356	-0.11068264535268263	0.
0.013662540365984932	0.	0.46874965190754664	-0.1107080627232303	0.
0.013589881593110874	0.	0.46903369534948486	-0.11094494438727838	0.
0.013624865446716901	0.	0.46930103035366194	-0.11094182255848975	0.
0.013654467168998924	0.	0.47012531328320806	-0.11262346197462716	0.
0.013592572658772875	0.	0.47041492620439995	-0.11327779097831922	0.
0.013627556512378902	0.	0.4706878306878307	-0.11329774259514597	0.
0.013740581270182996	0.	0.4715148983570036	-0.11211890872117974	0.
0.01364639397201292	0.	0.4718100807574492	-0.11211891405101074	0.
0.013616792249730895	0.	0.4720885547201337	-0.11179140461885284	0.
0.013751345532831003	0.	0.47290726817042605	-0.11254056402214352	0.
0.013692142088266957	0.	0.4732024505708716	-0.1125405677832521	0.
0.01364908503767492	0.	0.4734892787524367	-0.11246534665437453	0.
0.01378632938643703	0.	0.47430799220272907	-0.11219025939081341	0.
0.013724434876210981	0.	0.4746003898635478	-0.11219025106654375	0.
0.013842841765339075	0.	0.4756780840991368	-0.1125693822690059	0.
0.01386167922497309	0.	0.47597048175995543	-0.11255645080851501	0.
0.013740581270182996	0.	0.47626844890002784	-0.11297463949382622	0.
0.01386167922497309	0.	0.4770899470899471	-0.11333214653360281	0.
0.01383476856835307	0.	0.477379560011139	-0.11333214648313956	0.
0.013713670613562974	0.	0.47767195767195764	-0.11350686917626239	0.
0.01389935414424112	0.	0.47847117794486216	-0.11458881295994039	0.
0.013880516684607108	0.	0.4787552213868004	-0.11451368635633832	0.
0.013818622174381056	0.	0.4790476190476191	-0.11306812296781925	0.
0.013939720129171154	0.	0.47985240879977725	-0.11383387564022378	0.
0.01392357373519914	0.	0.4801336675020885	-0.11382920149769597	0.
0.01386167922497309	0.	0.48042606516290726	-0.11438891346103792	0.
0.014004305705059205	0.	0.48124477861319975	-0.11417905218016423	0.
0.013998923573735202	0.	0.4815316067947647	-0.11417906351912642	0.
0.013982777179763187	0.	0.4826594263436369	-0.1151580427290781	0.
0.013988159311087194	0.	0.48293790030632144	-0.115087734355606	0.
0.013969321851453177	0.	0.4832247284878864	-0.11559215895679642	0.
0.014068891280947259	0.	0.48403508771929826	-0.11531665761584918	0.
0.014001614639397203	0.	0.4843107769423559	-0.1153554883695499	0.
0.014001614639397203	0.	0.48460317460317465	-0.11539664349630833	0.
0.014074273412271262	0.	0.4854469507101087	-0.11535446869497558	0.
0.014076964477933263	0.	0.48571985519353944	-0.11534783405802607	0.
0.01404736275565124	0.	0.48600389863547766	-0.11537049228317442	0.
0.014125403659849304	0.	0.4868365357839042	-0.11842471090330065	0.
0.014165769644779334	0.	0.4871066555277082	-0.11839374196073912	0.
0.014111948331539292	0.	0.4873879142300195	-0.11840753677598845	0.
0.014023143164693221	0.	0.48822055137844617	-0.11843371144281692	0.
0.014133476856835308	0.	0.4884823169033696	-0.11843286991148701	0.
0.014066200215285256	0.	0.4896101364522418	-0.11806290957273485	0.
0.014171151776103338	0.	0.48987747145641886	-0.11806444892918076	0.
0.014128094725511305	0.	0.4901615148983571	-0.11806760932579875	0.
0.01409580193756728	0.	0.49103035366193265	-0.11688651705881713	0.
0.014265339074273414	0.	0.491292119186856	-0.11688651465676389	0.
0.014219590958019376	0.	0.49156502367028687	-0.11853966751080326	0.
0.014157696447793328	0.	0.4924087997772209	-0.1190252381455337	0.
0.014241119483315395	0.	0.4926705653021443	-0.11902519545053346	0.
0.014235737351991391	0.	0.4929462545252019	-0.11892017139168323	0.
0.01408772874058127	0.	0.4938178780284044	-0.1189120777524426	0.
0.01420075349838536	0.	0.4940796435533278	-0.11891377863822862	0.
0.014249192680301401	0.	0.49434419381787803	-0.11891378340362202	0.
0.014155005382131327	0.	0.49520189362294625	-0.11936894696053778	0.
0.01420075349838536	0.	0.49546922862712345	-0.11936894260496161	0.
0.014165769644779334	0.	0.4966026176552492	-0.11975031004481386	0.
0.014173842841765339	0.	0.49686438318017273	-0.11931696217671181	0.
0.014343379978471477	0.	0.4971177944862156	-0.11896620135182767	0.
0.014238428417653394	0.	0.4979699248120301	-0.11954179541696067	0.
0.01422497308934338	0.	0.49824839877471455	-0.11967795345906122	0.
0.01433530678148547	0.	0.49851573377889175	-0.11967795171130594	0.
0.014206135629709368	0.	0.499390142021721	-0.11915578513827005	0.
0.01423304628632939	0.	0.4996658312447787	-0.1191557881450325	0.
0.01434607104413348	0.	0.49992202729044843	-0.11921720214406707	0.
0.014308396124865447	0.	0.5007658033973824	-0.11844274687112318	0.
0.014281485468245425	0.	0.5010526315789474	-0.11869759762294073	0.
0.014313778256189454	0.	0.5013171818434977	-0.12044560063797298	0.
0.014389128094725511	0.	0.5021581732108048	-0.12099686160803497	0.
0.014292249730893436	0.	0.5024505708716235	-0.1209964987308093	0.
0.014399892357373522	0.	0.5035533277638541	-0.1213003975100096	0.
0.014359526372443488	0.	0.5038457254246729	-0.12130040739806427	0.
0.014364908503767496	0.	0.5041158451684767	-0.12141484608053373	0.
0.014399892357373522	0.	0.5049456975772766	-0.12200908845515818	0.
0.014348762109795481	0.	0.5052325257588416	-0.12200908431452089	0.
0.01438643702906351	0.	0.5054998607630187	-0.12142497154031097	0.
0.014512917115177612	0.	0.5062962962962964	-0.12120307267311932	0.
0.014440258342303553	0.	0.5065942634363687	-0.12120306679721078	0.
0.014437567276641552	0.	0.5068838763575606	-0.121203066249542	0.
0.014545209903121638	0.	0.5077220829852409	-0.12217915095125484	0.
0.014442949407965555	0.	0.5080200501253133	-0.12217914143156594	0.
0.014375672766415503	0.	0.5083013088276247	-0.12217914965536787	0.
0.014572120559741658	0.	0.5091005291005292	-0.12240462147896553	0.
0.014518299246501616	0.	0.5093984962406015	-0.12263632597596322	0.
0.01459903121636168	0.	0.510504037872459	-0.12312245632272728	0.
0.014574811625403661	0.	0.510790866054024	-0.12307921377244152	0.
0.01448600645855759	0.	0.511077694235589	-0.1231752017180554	0.
0.014652852529601725	0.	0.511888053467001	-0.12307527533789539	0.
0.014642088266953717	0.	0.5121804511278195	-0.12304588706509241	0.
0.014520990312163617	0.	0.512478418267892	-0.12308392793496518	0.
0.014609795479009691	0.	0.5132943469785576	-0.12323622786248685	0.
0.014634015069967707	0.	0.5135756056808688	-0.12323622440933717	0.
0.014542518837459635	0.	0.5138652186020607	-0.12358655662808297	0.
0.014728202368137785	0.	0.514650515176831	-0.12283042942789375	0.
0.014666307857911736	0.	0.514937343358396	-0.12312848733454247	0.
0.014636706135629713	0.	0.5152380952380953	-0.12238540471463759	0.
0.014760495156081811	0.	0.5160623781676413	-0.12477451623967656	0.
0.014749730893433803	0.	0.5163492063492064	-0.12477451946396285	0.
0.014792787944025835	0.	0.5174436090225564	-0.12498080873275903	0.
0.014776641550053824	0.	0.5177220829852409	-0.12498081447297049	0.
0.014741657696447794	0.	0.5180172653856865	-0.12449579372453369	0.
0.014817007534983854	0.	0.518869395711501	-0.12552567984202612	0.
0.014790096878363834	0.	0.5191450849345586	-0.12552568321687183	0.
0.014773950484391823	0.	0.5194319131161237	-0.12607178702854357	0.
0.014819698600645857	0.	0.5202478418267892	-0.126465337333791	0.
0.014835844994617872	0.	0.52052074631022	-0.12646533322893122	0.
0.01480893433799785	0.	0.5208187134502924	-0.12648163825102995	0.
0.014878902045209903	0.	0.5219270398217767	-0.12276841598081502	0.
0.014862755651237892	0.	0.5222027290448344	-0.12282219013518259	0.
0.014833153928955869	0.	0.5224867724867726	-0.12292622200479358	0.
0.014930032292787944	0.	0.5232832080200501	-0.12274495439447931	0.
0.01492195909580194	0.	0.5238624338624339	-0.1234355318675641	0.
0.014981162540365986	0.	0.524703425229741	-0.12288571136152773	0.
0.014965016146393974	0.	0.5249791144527987	-0.12288570400771011	0.
0.014930032292787944	0.	0.5252659426343638	-0.12270656202667772	0.
0.014978471474703985	0.	0.5260902255639098	-0.12349509227465903	0.
0.014959634015069969	0.	0.5263659147869675	-0.12349509988286633	0.
0.014946178686759959	0.	0.5266583124477862	-0.12315166439100603	0.
0.015013455328310011	0.	0.5274965190754665	-0.1248080753461846	0.
0.015024219590958022	0.	0.5277638540796437	-0.12514869950913635	0.
0.015078040904198065	0.	0.5288777499303816	-0.12491780111125234	0.
0.01511033369214209	0.	0.5291506544138124	-0.12471004795488799	0.
0.015091496232508075	0.	0.5294346978557506	-0.12470511946107884	0.
0.014997308934338	0.	0.5302923976608187	-0.12491457333472668	0.
0.01503767491926803	0.	0.5308298524087999	-0.12492487043938241	0.
0.014997308934338	0.	0.5316597048175996	-0.12525210247331564	0.
0.015129171151776106	0.	0.531921470342523	-0.12525211149686327	0.
0.015102260495156086	0.	0.5321971595655807	-0.12527662377976073	0.
0.01503767491926803	0.	0.533068783068783	-0.12548203361915092	0.
0.015172228202368139	0.	0.5333305485937065	-0.1254820326827794	0.
0.015123789020452102	0.	0.5336034530771373	-0.12566883754919828	0.
0.01507265877287406	0.	0.5344611528822055	-0.12551990229726254	0.
0.015180301399354147	0.	0.5347284878863827	-0.12550130337686266	0.
0.015048439181916042	0.	0.535873015873016	-0.12570650561446442	0.
0.01515069967707212	0.	0.5361347813979394	-0.12570650087184362	0.
0.015212594187298173	0.	0.5363965469228628	-0.12570650523333562	0.
0.015096878363832082	0.	0.537254246727931	-0.12505956259468376	0.
0.015331001076426267	0.	0.5377861319966584	-0.12554880994056594	0.
0.015123789020452102	0.	0.5386633249791145	-0.12572707925611296	0.
0.015193756727664157	0.	0.5389278752436648	-0.12533093990649358	0.
0.015314854682454256	0.	0.5391868560289613	-0.12637475174044088	0.
0.015199138858988161	0.	0.5400306321358953	-0.12669357391068042	0.
0.015191065662002155	0.	0.5403035366193262	-0.12669357633611367	0.
0.015341765339074278	0.	0.5405653021442496	-0.12676078527250761	0.
0.01518299246501615	0.	0.5414202172096909	-0.1268119376587216	0.
0.015156081808396128	0.	0.5416986911723755	-0.12681192491801055	0.
0.015331001076426267	0.	0.5428098022834865	-0.12768673182808912	0.
0.015298708288482241	0.	0.5430994152046784	-0.1276471762672845	0.
0.015376749192680304	0.	0.5433695349484824	-0.12765285918443162	0.
0.015325618945102263	0.	0.54421888053467	-0.12767402205956063	0.
0.015357911733046289	0.	0.5447619047619048	-0.12783995133237117	0.
0.015368675995694298	0.	0.5455945419103315	-0.12804272529148106	0.
0.015279870828848225	0.	0.545889724310777	-0.1280427249188135	0.
0.015344456404736279	0.	0.5461626287942077	-0.12804271932533268	0.
0.015422497308934342	0.	0.5470008354218882	-0.12905828673337927	0.
0.01533638320775027	0.	0.5472932330827068	-0.12905829862687734	0.
0.015357911733046289	0.	0.5475633528265108	-0.12908005331729078	0.
0.015430570505920347	0.	0.5483764967975494	-0.12963833899313332	0.
0.015376749192680304	0.	0.5486661097187413	-0.12963833926066878	0.
0.015524757804090421	0.	0.549749373433584	-0.13000750940786637	0.
0.015505920344456407	0.	0.5500389863547759	-0.13013378668618503	0.
0.015406350914962327	0.	0.5503285992759678	-0.13017561546861964	0.
0.01553283100107643	0.	0.551150097465887	-0.13000872340017888	0.
0.01543595263724435	0.	0.5517404622667781	-0.13069510608324864	0.
0.01554628632938644	0.	0.5525536062378168	-0.13030188084176922	0.
0.015519375672766417	0.	0.5528432191590087	-0.13030188267295015	0.
0.015468245425188376	0.	0.5531328320802005	-0.12991303701280196	0.
0.0156216361679225	0.	0.553932052353105	-0.1319161612377931	0.
0.015594725511302478	0.	0.5542244500139237	-0.13191616607177487	0.
0.015538213132400433	0.	0.5545224171539962	-0.13053235390074128	0.
0.01561087190527449	0.	0.5553411306042885	-0.13090848844063188	0.
0.01561087190527449	0.	0.5556251740462267	-0.13095614776538428	0.
0.01565662002152853	0.	0.5567223614592036	-0.13139260739412956	0.
0.015605489773950485	0.	0.557003620161515	-0.13138371426832526	0.
0.015562432723358452	0.	0.5572960178223336	-0.13138370893933554	0.
0.01576964477933262	0.	0.5581008075744918	-0.13137329429252356	0.
0.01567007534983854	0.	0.5586688944583682	-0.13137676927100853	0.
0.015780409041980626	0.	0.5594959621275412	-0.1314038287737966	0.
0.015750807319698603	0.	0.5597827903091062	-0.13147372866065907	0.
0.01573466092572659	0.	0.5600779727095517	-0.13151905232684089	0.
0.015750807319698603	0.	0.5609106098579782	-0.13173895962538532	0.
0.015748116254036604	0.	0.5611807296017823	-0.1317130692464429	0.
0.015791173304628633	0.	0.5614647730437204	-0.13145482614230483	0.
0.01578579117330463	0.	0.5622890559732665	-0.13342565085747576	0.
0.015850376749192683	0.	0.5625619604566973	-0.13342564726964132	0.
0.015826157158234662	0.	0.56369813422445	-0.13354008654710595	0.
0.015906889128094726	0.	0.5639654692286271	-0.13353977794004948	0.
0.015866523143164696	0.	0.5642467279309386	-0.13401928020668474	0.
0.015818083961248657	0.	0.5650905040378725	-0.1343577254324198	0.
0.015855758880516685	0.	0.5656390977443609	-0.13468745315907826	0.
0.015839612486544676	0.	0.5664800891116681	-0.13452832458217306	0.
0.016003767491926807	0.	0.566733500417711	-0.13452792522063864	0.
0.015990312163616793	0.	0.567003620161515	-0.13468965774486236	0.
0.015828848223896665	0.	0.5678668894458369	-0.13471963110131116	0.
0.015984930032292788	0.	0.568131439710387	-0.1347263137737594	0.
0.01598223896663079	0.	0.5684154831523253	-0.13472719350414392	0.
0.015882669537136705	0.	0.569284321915901	-0.13397207026110106	0.
0.0159983853606028	0.	0.5695433027011975	-0.13412918486075065	0.
0.01588536060279871	0.	0.5706711222500697	-0.13461406329010475	0.
0.015958019375672768	0.	0.5709384572542469	-0.13454405708493064	0.
0.016044133476856837	0.	0.5712085769980507	-0.13502080830194346	0.
0.01594725511302476	0.	0.5720774157616263	-0.13599793091683823	0.
0.016057588805166848	0.	0.5726009468114732	-0.13599966684778278	0.
0.01593649085037675	0.	0.5734642160957951	-0.13702632861556124	0.
0.015955328310010765	0.	0.573734335839599	-0.13726249785243994	0.
0.01609526372443488	0.	0.5739988861041493	-0.13725210996213688	0.
0.015966092572658776	0.	0.5748565859092175	-0.1372042495874258	0.
0.016025296017222822	0.	0.5751211361737678	-0.13724745866386978	0.
0.01614908503767492	0.	0.5753745474798106	-0.13729838655454682	0.
0.016025296017222822	0.	0.5762183235867446	-0.13749302105178776	0.
0.01600914962325081	0.	0.5765079365079365	-0.13749302346588663	0.
0.016052206673842846	0.	0.5776413255360624	-0.13677850668321245	0.
0.01608719052744887	0.	0.57791701475912	-0.13702003267959642	0.
0.01618406889128095	0.	0.5781759955444167	-0.13693702953662323	0.
0.01615984930032293	0.	0.5790169869117238	-0.1371854467983746	0.
0.0161221743810549	0.	0.5795767195767196	-0.13751963115759555	0.
0.016213670613562974	0.	0.5804121414647732	-0.13488617325294514	0.
0.01615984930032293	0.	0.5807017543859649	-0.13488617854690205	0.
0.016170613562970938	0.	0.5809663046505152	-0.13488617131655561	0.
0.016267491926803018	0.	0.581796157059315	-0.13503024422173418	0.
0.016186759956942954	0.	0.5820941241993873	-0.13503024984628662	0.
0.016167922497308935	0.	0.5823725981620719	-0.1350302465687544	0.
0.016270182992465018	0.	0.5831940963519912	-0.13532871443251435	0.
0.016213670613562974	0.	0.5834809245335562	-0.1360281404512749	0.
0.016342841765339074	0.	0.5845502645502646	-0.13762162724703964	0.
0.01630785791173305	0.	0.5848510164299638	-0.13783883628371568	0.
0.01619752421959096	0.	0.5851434140907825	-0.13789099708622604	0.
0.016350914962325085	0.	0.5859676970203287	-0.13755297368700126	0.
0.016283638320775028	0.	0.5865469228627124	-0.13849977308491454	0.
0.01642088266953714	0.	0.5873517126148705	-0.13821290951988377	0.
0.016404736275565126	0.	0.5876441102756893	-0.13839445069131973	0.
0.01630785791173305	0.	0.5879420774157617	-0.13839444742542067	0.
0.016439720129171154	0.	0.5887552213868004	-0.1381636244801269	0.
0.01643702906350915	0.	0.5890392648287386	-0.13814686228142994	0.
0.016375134553283103	0.	0.5893288777499305	-0.13820765222023818	0.
0.016539289558665234	0.	0.5901336675020886	-0.13841263254933714	0.
0.016490850376749196	0.	0.5904260651629073	-0.13848921430026537	0.
0.016512378902045214	0.	0.5918184349763297	-0.13866498422209383	0.
0.016490850376749196	0.	0.5921024784182679	-0.138708436895404	0.
0.016442411194833157	0.	0.5923809523809525	-0.13868131683520302	0.
0.016515069967707213	0.	0.5934809245335562	-0.139313251386391	0.
0.016426264800861144	0.	0.5937816764132554	-0.1393071386667443	0.
0.016566200215285255	0.	0.594597605123921	-0.13949458361524394	0.
0.016555435952637247	0.	0.5948872180451128	-0.13987629569072738	0.
0.01661194833153929	0.	0.595981620718463	-0.14018913453861687	0.
0.016601184068891283	0.	0.5962768031189084	-0.1401891344454011	0.
0.01648277717976319	0.	0.5965747702589808	-0.14027419993926832	0.
0.016614639397201293	0.	0.5973851294903927	-0.14087376362562565	0.
0.016558127018299246	0.	0.5979560011138959	-0.1408822447032292	0.
0.01670613562970937	0.	0.5987691450849346	-0.14102157173528554	0.
0.016724973089343384	0.	0.5990559732664996	-0.1408509713273635	0.
0.016625403659849304	0.	0.5993539404065721	-0.14101014209107324	0.
0.01670882669537137	0.	0.6004455583402952	-0.14135844981641754	0.
0.016665769644779335	0.	0.6007323865218602	-0.1408163596428624	0.
0.016781485468245427	0.	0.6015427457532722	-0.14231486531793264	0.
0.01676264800861141	0.	0.6018184349763298	-0.14231487162816356	0.
0.01680570505920345	0.	0.6029490392648288	-0.1414674298680164	0.
0.01682185145317546	0.	0.6032247284878864	-0.14135975030550235	0.
0.01681108719052745	0.	0.6035115566694514	-0.14141629112784634	0.
0.01678417653390743	0.	0.6043497632971317	-0.14141541501210267	0.
0.0168702906350915	0.	0.6049150654413813	-0.14148906954887058	0.
0.016840688912809477	0.	0.6057532720690616	-0.14175714776259182	0.
0.016905274488697525	0.	0.6060122528543582	-0.14175715061650127	0.
0.016905274488697525	0.	0.6062907268170427	-0.14175713965884065	0.
0.016926803013993543	0.	0.6074046226677806	-0.1419407948535634	0.
0.016867599569429497	0.	0.6076886661097187	-0.14194078328538012	0.
0.016878363832077505	0.	0.6085435811751602	-0.1418343140179132	0.
0.016953713670613567	0.	0.6088053467000836	-0.1419458607152658	0.
0.016829924650161466	0.	0.6099303815093289	-0.1419969619879512	0.
0.01694833153928956	0.	0.6101837928153718	-0.1419969646935497	0.
0.016980624327233587	0.	0.6104539125591757	-0.14202667263612376	0.
0.016843379978471476	0.	0.6113199665831245	-0.1429261042391816	0.
0.01703713670613563	0.	0.6118462823725982	-0.14286288365128552	0.
0.016883745963401506	0.	0.6127234753550543	-0.14301773418909397	0.
0.01698331539289559	0.	0.6129935950988583	-0.14301773573352441	0.
0.017125941872981703	0.	0.6132637148426623	-0.14301900233146306	0.
0.017018299246501615	0.	0.6143831801726539	-0.1426623730067124	0.
0.01710979547900969	0.	0.6146421609579504	-0.14280091360922903	0.
0.016988697524219592	0.	0.6155026455026456	-0.1429550317787935	0.
0.01703444564047363	0.	0.6157783347257032	-0.14283107540921955	0.
0.017064047362755654	0.	0.6169089390142022	-0.1436330831082191	0.
0.017064047362755654	0.	0.6171790587580062	-0.14360112730647237	0.
0.01717438105489774	0.	0.6174380395433028	-0.14287078357901797	0.
0.017142088266953716	0.	0.6182846003898635	-0.14368560599988395	0.
0.017139397201291713	0.	0.6188248398774715	-0.14454912639323905	0.
0.017125941872981703	0.	0.6196658312447786	-0.1430972802092872	0.
0.0171232508073197	0.	0.61994708994709	-0.1430330049519396	0.
0.017214747039827775	0.	0.6202116402116402	-0.1430042729857113	0.
0.01710710441334769	0.	0.6213589529379003	-0.14311462193318344	0.
0.01716092572658773	0.	0.6216318574213312	-0.1431122056673415	0.
0.01732238966630786	0.	0.622458925090504	-0.14306548985072845	0.
0.017217438105489778	0.	0.6227485380116959	-0.14306548517755893	0.
0.017311625403659853	0.	0.623842940685046	-0.1428805667950082	0.
0.017193218514531757	0.	0.6241409078251184	-0.14284664082445642	0.
0.017168998923573736	0.	0.6244221665274297	-0.14292604726756214	0.
0.017341227125941876	0.	0.6252408799777222	-0.1432294432783664	0.
0.01723627556512379	0.	0.6258117516012253	-0.14319526704309152	0.
0.017411194833153933	0.	0.626624895572264	-0.1443575748998561	0.
0.017395048439181916	0.	0.6269145084934559	-0.144357573821568	0.
0.017333153928955868	0.	0.6271929824561404	-0.14437289721299099	0.
0.017365446716899893	0.	0.6282846003898636	-0.14414965773374788	0.
0.01726856835306782	0.	0.6285769980506822	-0.14454613834390834	0.
0.017440796555435956	0.	0.6293984962406016	-0.14495707651069148	0.
0.017465016146393977	0.	0.629696463380674	-0.1449570701885565	0.
0.017508073196986006	0.	0.6308020050125314	-0.14424267943397795	0.
0.017481162540365986	0.	0.6310860484544695	-0.14424267901997687	0.
0.01738428417653391	0.	0.6313756613756614	-0.14426327642029738	0.
0.01755651237890205	0.	0.6321832358674464	-0.14426870501677574	0.
0.01745963401506997	0.	0.6327736006683375	-0.14446444243101444	0.
0.017553821313240046	0.	0.6335839598997494	-0.14424498284804718	0.
0.01754843918191604	0.	0.6338652186020608	-0.14424498336145197	0.
0.01754305705059204	0.	0.6341576162628795	-0.14425333442763752	0.
0.017575349838536064	0.	0.6352603731551101	-0.14532034065710084	0.
0.017553821313240046	0.	0.6355527708159288	-0.14582919403930583	0.
0.01768299246501615	0.	0.6363547758284601	-0.14511011083020672	0.
0.01769913885898816	0.	0.6366221108326372	-0.1451185607164632	0.
0.01769644779332616	0.	0.6377527151211363	-0.1482853748709961	0.
0.017672228202368138	0.	0.6380311890838207	-0.14827188429795518	0.
0.017691065662002153	0.	0.6383235867446394	-0.14827187976905556	0.
0.01771259418729817	0.	0.6391617933723197	-0.14816039561715966	0.
0.017742195909580195	0.	0.6397103870788082	-0.148285125010152	0.
0.017672228202368138	0.	0.6405597326649959	-0.14915465768616115	0.
0.017726049515608182	0.	0.640827067669173	-0.1493001702813717	0.
0.017715285252960174	0.	0.6411083263714844	-0.1493001694166514	0.
0.01782023681377826	0.	0.6422138680033418	-0.14923758368327958	0.
0.017817545748116257	0.	0.6424923419660262	-0.14923792684788395	0.
0.017709903121636172	0.	0.6433444722918408	-0.14923938391162644	0.
0.017844456404736277	0.	0.6436118072960179	-0.14930136182668205	0.
0.017739504843918195	0.	0.6447340573656364	-0.1493748149553746	0.
0.01788213132400431	0.	0.6449874686716792	-0.14946944199180776	0.
0.0178686759956943	0.	0.6452520189362295	-0.1494694411078992	0.
0.017806781485468246	0.	0.646123642439432	-0.1497743953792747	0.
0.017952099031216365	0.	0.6466694514062936	-0.1498678891506973	0.
0.017812163616792255	0.	0.6475382901698692	-0.1499449411890703	0.
0.017863293864370293	0.	0.6478000556947926	-0.14995267413926078	0.
0.017973627556512384	0.	0.648061821219716	-0.1499526760004274	0.
0.017941334768568355	0.	0.649192425508215	-0.15018298204233557	0.
0.018000538213132404	0.	0.6494597605123921	-0.150182986195081	0.
0.017879440258342306	0.	0.6503174603174604	-0.15052450492169592	0.
0.017922497308934342	0.	0.6505847953216375	-0.15063853876610242	0.
0.01793595263724435	0.	0.6517126148705096	-0.15017575062836186	0.
0.017941334768568355	0.	0.6519966583124478	-0.150414833450533	0.
0.01808127018299247	0.	0.6522612085769981	-0.1504148302723636	0.
0.017965554359526376	0.	0.6531021999443053	-0.15052891988502573	0.
0.018078579117330466	0.	0.6536201615148983	-0.1506513642783561	0.
0.01804628632938644	0.	0.6544667223614592	-0.15053879109537194	0.
0.017992465016146396	0.	0.6547619047619048	-0.15061781453987289	0.
0.01805705059203445	0.	0.6550348092453356	-0.15062456684911246	0.
0.01805705059203445	0.	0.6561681982734614	-0.15041383821783813	0.
0.018070505920344457	0.	0.6564327485380118	-0.1504797211731337	0.
0.01822120559741658	0.	0.657270955165692	-0.15010339883724452	0.
0.0181216361679225	0.	0.6575661375661376	-0.15006187411386346	0.
0.01822120559741658	0.	0.6586549707602339	-0.1509117983975584	0.
0.018102798708288483	0.	0.6589473684210527	-0.15189470653818907	0.
0.018102798708288483	0.	0.6592230576441103	-0.15189470609063532	0.
0.01821313240043057	0.	0.6600473405736564	-0.15182448966969841	0.
0.018191603875134556	0.	0.6606321358952938	-0.15193654152916097	0.
0.018240043057050594	0.	0.6608966861598441	-0.15193654747519675	0.
0.018283100107642627	0.	0.6617293233082707	-0.15219691210778713	0.
0.018202368137782563	0.	0.6620050125313284	-0.15219691273355215	0.
0.018226587728740584	0.	0.662263993316625	-0.15221947864361407	0.
0.018240043057050594	0.	0.6631049846839321	-0.15228124873558874	0.
0.018205059203444566	0.	0.6634001670843777	-0.1523941234782489	0.
0.018269644779332617	0.	0.6636702868281816	-0.15239411892650848	0.
0.018363832077502695	0.	0.6645029239766083	-0.15274151834261718	0.
0.018301937567276647	0.	0.6650710108604846	-0.1528605086633302	0.
0.018401506996770723	0.	0.6659008632692844	-0.15279596920094263	0.
0.018291173304628636	0.	0.66619604566973	-0.15279596499491488	0.
0.0182454251883746	0.	0.6664745196324144	-0.15309598213679967	0.
0.018412271259418734	0.	0.6675689223057645	-0.15346860825764622	0.
0.018355758880516687	0.	0.6678501810080758	-0.1538405322417014	0.
0.018501076426264803	0.	0.6686744639376219	-0.1539114788980623	0.
0.01842303552206674	0.	0.6689724310776943	-0.1539114743017385	0.
0.01853606027987083	0.	0.6700668337510444	-0.1528130829235777	0.
0.018525296017222824	0.	0.6703508771929825	-0.1528130715143052	0.
0.018452637244348764	0.	0.6706349206349207	-0.15282575397748893	0.
0.018597954790096884	0.	0.6714341409078252	-0.1528430980900659	0.
0.018390742734122716	0.	0.6720272904483431	-0.15293208577077572	0.
0.018589881593110872	0.	0.672837649679755	-0.15286837321075267	0.
0.018552206673842844	0.	0.67312447786132	-0.1528683750572784	0.
0.018460710441334773	0.	0.6734196602617656	-0.15286507567451624	0.
0.018614101184068893	0.	0.6745279866332499	-0.15273114391127643	0.
0.018589881593110872	0.	0.6748231690336954	-0.15273371467133032	0.
0.018692142088266955	0.	0.6756251740462268	-0.15400262805989964	0.
0.01867061356297094	0.	0.6759036480089112	-0.15400263527397823	0.
0.018759418729817012	0.	0.6770286828181565	-0.1541136663018212	0.
0.018689451022604955	0.	0.6773127262600946	-0.15415036222491663	0.
0.018654467168998927	0.	0.6776079086605402	-0.15413786699237828	0.
0.018762109795479015	0.	0.6784182678919521	-0.15409177920560782	0.
0.01872174381054898	0.	0.678978000556948	-0.15413523403794946	0.
0.01877556512378902	0.	0.6797967140072404	-0.15391872501665319	0.
0.018840150699677073	0.	0.6800668337510443	-0.15391350235101708	0.
0.01883476856835307	0.	0.6803536619326094	-0.1540316823653132	0.
0.018888589881593112	0.	0.6814675577833472	-0.1543127666278705	0.
0.018907427341227127	0.	0.6817543859649123	-0.1542269104483447	0.
0.01884284176533908	0.	0.6826093010303537	-0.15638737344069065	0.
0.018918191603875135	0.	0.6828794207741578	-0.15638667400776377	0.
0.018872443487621102	0.	0.6839933166248956	-0.156914681208911	0.
0.018928955866523146	0.	0.6842522974101922	-0.15668291806713192	0.
0.01882131324004306	0.	0.6845335561125035	-0.15653206980833811	0.
0.01881054897739505	0.	0.6853996101364523	-0.15599371034948964	0.
0.018907427341227127	0.	0.6859454191033139	-0.15599372555197247	0.
0.01883476856835307	0.	0.6868003341687553	-0.1567780996590624	0.
0.018953175457481167	0.	0.6870537454747981	-0.15677810700173675	0.
0.01895855758880517	0.	0.6873238652186021	-0.15754249401667833	0.
0.01898277717976319	0.	0.6884461152882206	-0.15649794710472142	0.
0.019028525296017226	0.	0.6887106655527708	-0.15670283460240372	0.
0.018891280947255115	0.	0.689568365357839	-0.15753888445207664	0.
0.019012378902045213	0.	0.6898357003620161	-0.1574620490502905	0.
0.018950484391819164	0.	0.6909746588693957	-0.15765573289116297	0.
0.01900968783638321	0.	0.6912447786131998	-0.1577146339234923	0.
0.01914424111948332	0.	0.6915121136173769	-0.15772368899180167	0.
0.018966630785791177	0.	0.6923725981620719	-0.15816743065367075	0.
0.019133476856835308	0.	0.6928961292119188	-0.1583183757610543	0.
0.018990850376749194	0.	0.6937649679754944	-0.1581999581887018	0.
0.01896124865446717	0.	0.6940434419381789	-0.15819995889490415	0.
0.019138858988159316	0.	0.6943024227234754	-0.15825097016380724	0.
0.01904736275565124	0.	0.6954330270119744	-0.15817479480537108	0.
0.01919537136706136	0.	0.6956892230576441	-0.15942070484638607	0.
0.019085037674919272	0.	0.696535783904205	-0.1614273636653761	0.
0.019101184068891282	0.	0.6968198273461432	-0.16142736418160858	0.
0.019198062432723362	0.	0.6979058758006127	-0.16142765385325442	0.
0.019149623250807324	0.	0.6981954887218045	-0.1615923274221081	0.
0.01917115177610334	0.	0.6984683932052353	-0.1616272864609472	0.
0.019249192680301404	0.	0.6993177387914231	-0.1616223181274992	0.
0.01916846071044134	0.	0.6998913951545531	-0.16180136281183857	0.
0.019329924650161468	0.	0.7007017543859649	-0.16173675016816577	0.
0.01925995694294941	0.	0.7009913673071568	-0.1614940755847414	0.
0.01920882669537137	0.	0.7012670565302145	-0.16150373561321016	0.
0.019278794402583427	0.	0.7023920913394598	-0.16220838725161002	0.
0.01927341227125942	0.	0.7026789195210248	-0.16220691189394906	0.
0.019362217438105494	0.	0.7034920634920635	-0.16244894194127926	0.
0.01932185145317546	0.	0.7037844611528823	-0.16246208219437702	0.
0.0194940796555436	0.	0.7048732943469787	-0.1627078211691678	0.
0.019464477933261577	0.	0.7051656920077973	-0.1627112743189807	0.
0.0193702906350915	0.	0.7054553049289891	-0.1626958214820377	0.
0.019496770721205602	0.	0.7062461709830131	-0.16297692709844305	0.
0.019413347685683535	0.	0.70682261208577	-0.16285132559968368	0.
0.019531754574811627	0.	0.7076552492341966	-0.1625744314984498	0.
0.01948600645855759	0.	0.7079476468950153	-0.16252971267080343	0.
0.019440258342303555	0.	0.7082428292954609	-0.16252435396298134	0.
0.019531754574811627	0.	0.7093316624895573	-0.16229505683140077	0.
0.0194940796555436	0.	0.709624060150376	-0.16230400699964068	0.
0.01964747039827772	0.	0.7104399888610415	-0.16258306482974771	0.
0.0196259418729817	0.	0.7107268170426067	-0.16255267458433512	0.
0.019655543595263728	0.	0.7118351434140908	-0.16302805197276382	0.
0.019636706135629713	0.	0.7121108326371485	-0.16306042046823652	0.
0.01959634015069968	0.	0.7124032302979671	-0.1630546913049818	0.
0.019722820236813782	0.	0.713233082706767	-0.16316284305917314	0.
0.019690527448869757	0.	0.7138011695906433	-0.16314835781653733	0.
0.01969590958019376	0.	0.7146059593428015	-0.16320542296945004	0.
0.019738966630785795	0.	0.7148732943469785	-0.16327099737148407	0.
0.019738966630785795	0.	0.71515455304929	-0.16326616983184714	0.
0.01977125941872982	0.	0.7162907268170426	-0.16420946646957268	0.
0.019749730893433803	0.	0.7165775549986076	-0.16420173166935625	0.
0.01972551130247578	0.	0.7174129768866612	-0.1640118823184983	0.
0.019838536060279872	0.	0.7176803118908383	-0.16401187579495946	0.
0.0197470398277718	0.	0.7188109161793372	-0.16492352248089984	0.
0.01988697524219591	0.	0.7190782511835143	-0.1649978200209897	0.
0.019865446716899895	0.	0.7193567251461989	-0.1649978229067413	0.
0.01979547900968784	0.	0.7202032859927597	-0.16529852777918552	0.
0.01990581270182993	0.	0.7207407407407408	-0.16516259205922088	0.
0.01979278794402584	0.	0.7216095795043164	-0.1649337393509424	0.
0.01993810548977395	0.	0.7218741297688667	-0.1649523745126165	0.
0.019916576964477937	0.	0.7221498189919243	-0.16495237414713126	0.
0.01994617868675996	0.	0.7232442216652744	-0.165267561969493	0.
0.020029601722282027	0.	0.7235059871901978	-0.1652675664210031	0.
0.019876210979547903	0.	0.7243776106934002	-0.1652809539690774	0.
0.019916576964477937	0.	0.7246505151768311	-0.1654804409339983	0.
0.019916576964477937	0.	0.7257894736842105	-0.165620490759991	0.
0.019997308934338	0.	0.7260512392091341	-0.1656204907616544	0.
0.02008611410118407	0.	0.7263130047340575	-0.16562044972414822	0.
0.01992465016146394	0.	0.727181843497633	-0.16576013120865893	0.
0.02017222820236814	0.	0.7277192982456141	-0.16561554447657903	0.
0.020013455328310014	0.	0.7285686438318018	-0.1663126499919647	0.
0.019994617868676	0.	0.7288415483152325	-0.16629656237901236	0.
0.02011302475780409	0.	0.7291005291005291	-0.16536314325886278	0.
0.020032292787944026	0.	0.7302534113060429	-0.16593674172287506	0.
0.020129171151776107	0.	0.7305179615705932	-0.16640668913068238	0.
0.020166846071044135	0.	0.7307852965747703	-0.16640668828602362	0.
0.020064585575888055	0.	0.7316151489835702	-0.16664184371050536	0.
0.02020721205597417	0.	0.7321331105541633	-0.1669593162285963	0.
0.020091496232508076	0.	0.7330103035366193	-0.16684260241192592	0.
0.02013724434876211	0.	0.7332887774993039	-0.1668426068159843	0.
0.020228740581270187	0.	0.733556112503481	-0.16684260212745822	0.
0.020182992465016147	0.	0.7346839320523532	-0.167051983746405	0.
0.02029870828848224	0.	0.7349456975772766	-0.16766608188240656	0.
0.020161463939720133	0.	0.7358089668615985	-0.1677441479902994	0.
0.020164155005382132	0.	0.7360902255639098	-0.16774415206119286	0.
0.02029870828848224	0.	0.7363519910888332	-0.16778482880355594	0.
0.020266415500538214	0.	0.7371929824561404	-0.16844829326494878	0.
0.02023412271259419	0.	0.7374742411584517	-0.16817582644921497	0.
0.02034445640473628	0.	0.737738791423002	-0.16902576701781177	0.
0.020296017222820237	0.	0.738599275967697	-0.16911084108364716	0.
0.020290635091496236	0.	0.7391534391534392	-0.1688262250926947	0.
0.02040635091496233	0.	0.7399721526037315	-0.16875933371797847	0.
0.020328310010764263	0.	0.740250626566416	-0.16875932733745636	0.
0.020360602798708292	0.	0.7405151768309663	-0.1687189766029583	0.
0.020382131324004307	0.	0.7416485658590922	-0.16917078710395264	0.
0.02039827771797632	0.	0.7419270398217768	-0.16917078780166564	0.
0.020530139935414426	0.	0.7427457532720692	-0.16978776776606877	0.
0.020446716899892362	0.	0.7430381509328878	-0.1699495416508784	0.
0.020425188374596344	0.	0.7433194096351992	-0.16980523512620035	0.
0.020513993541442413	0.	0.7441520467836258	-0.16940762479826504	0.
0.020465554359526374	0.	0.7444472291840714	-0.16940762545347404	0.
0.02044402583423036	0.	0.7447257031467558	-0.16940761910259272	0.
0.020540904198062433	0.	0.7455277081592872	-0.16971514557295997	0.
0.02051130247578041	0.	0.7461069340016709	-0.16970064502541451	0.
0.02063240043057051	0.	0.7469340016708438	-0.16995581783654504	0.
0.02059741657696448	0.	0.7472291840712894	-0.1705257613362202	0.
0.02055705059203445	0.	0.7475160122528544	-0.17053966708736643	0.
0.020664693218514534	0.	0.7485937064884435	-0.17073659329218208	0.
0.02054628632938644	0.	0.748886104149262	-0.17149332655553687	0.
0.020686221743810553	0.	0.7496992481203009	-0.1724200771257607	0.
0.02067007534983854	0.	0.749983291562239	-0.17242007661506445	0.
0.02060818083961249	0.	0.7502784739626845	-0.1732476619834248	0.
0.020764262648008614	0.	0.7510888331940964	-0.17297241177297257	0.
0.020756189451022606	0.	0.7513728766360346	-0.1733301928095977	0.
0.02071044133476857	0.	0.7516680590364802	-0.17311205331782845	0.
0.02075888051668461	0.	0.7524923419660262	-0.1732684896093868	0.
0.020726587728740583	0.	0.75307156780841	-0.17305186204878018	0.
0.020828848223896666	0.	0.7538847117794486	-0.17339068208747405	0.
0.020780409041980627	0.	0.7541604010025064	-0.17339846051209296	0.
0.020799246501614643	0.	0.7544500139236983	-0.17339846720109087	0.
0.02085575888051669	0.	0.7555639097744362	-0.17344492938685674	0.
0.02088266953713671	0.	0.7558507379560012	-0.1734449301858952	0.
0.020912271259418733	0.	0.7566750208855473	-0.17343945866987967	0.
0.02092303552206674	0.	0.7569423558897244	-0.17362193678865445	0.
0.02097416576964478	0.	0.7572263993316626	-0.17361652130779676	0.
0.02088266953713671	0.	0.758061821219716	-0.17310971229314154	0.
0.020952637244348763	0.	0.7583263714842663	-0.17356634932557613	0.
0.020936490850376754	0.	0.7586076301865775	-0.17356634978623148	0.
0.020890742734122714	0.	0.7594514062935116	-0.17350597131586745	0.
0.020979547900968787	0.	0.7600027847396269	-0.1742899095315386	0.
0.020904198062432728	0.	0.7608660540239488	-0.17473369117556972	0.
0.021030678148546828	0.	0.7611333890281259	-0.17473022680897993	0.
0.02106027987082885	0.	0.7614118629908104	-0.17473022626710616	0.
0.021052206673842843	0.	0.7625174046226679	-0.17474530545427752	0.
0.02107373519913886	0.	0.7627903091060987	-0.17475506848671074	0.
0.02097416576964478	0.	0.7636563631300474	-0.17468259240723963	0.
0.021124865446716903	0.	0.7639181286549709	-0.1746825901817634	0.
0.02113562970936491	0.	0.7641938178780284	-0.17468258769633652	0.
0.02101991388589882	0.	0.7650515176830966	-0.17487022167491245	0.
0.021111410118406893	0.	0.7653077137287664	-0.17472525869678773	0.
0.02113562970936491	0.	0.7655722639933167	-0.17450695789739928	0.
0.0210010764262648	0.	0.7664411027568923	-0.17474465259824024	0.
0.021227125941872982	0.	0.7669618490671123	-0.17474465055210053	0.
0.021116792249730894	0.	0.7678139793929267	-0.17456849519173878	0.
0.02110871905274489	0.	0.7680868838763576	-0.17461806687014853	0.
0.02123519913885899	0.	0.7683542188805347	-0.17457527783973706	0.
0.021178686759956947	0.	0.7695098858256754	-0.17566839577292584	0.
0.021307857911733046	0.	0.7697688666109719	-0.17566839449100521	0.
0.021189451022604954	0.	0.7706154274575328	-0.17556281798106496	0.
0.021173304628632945	0.	0.7708883319409636	-0.17560051217754485	0.
0.02132131324004306	0.	0.7711473127262601	-0.17560050343275416	0.
0.021254036598493006	0.	0.772010582010582	-0.17789800633211217	0.
0.021224434876210983	0.	0.7722918407128934	-0.1799609209483193	0.
0.02132131324004306	0.	0.7725536062378168	-0.17996092411934383	0.
0.021280947255113026	0.	0.773394597605124	-0.18027021746814137	0.
0.021280947255113026	0.	0.7739459760512393	-0.17923416997518146	0.
0.021310548977395052	0.	0.7747897521581733	-0.1800522742424328	0.
0.02128632938643703	0.	0.7750737956001114	-0.1803464292434932	0.
0.0213670613562971	0.	0.7753355611250349	-0.18018854812059906	0.
0.021377825618945107	0.	0.7764411027568924	-0.18093736694016718	0.
0.0213670613562971	0.	0.7767195767195768	-0.18093736852212797	0.
0.02150699677072121	0.	0.7775661375661376	-0.18084249566197183	0.
0.021455866523143168	0.	0.77786410470621	-0.181006734483966	0.
0.02148008611410119	0.	0.7781397939292677	-0.1812338038539007	0.
0.021517761033369217	0.	0.7789445836814258	-0.181384681368623	0.
0.021501614639397204	0.	0.7792397660818714	-0.18140118011179476	0.
0.021455866523143168	0.	0.7795238095238095	-0.1814011834875296	0.
0.021541980624327235	0.	0.7803453077137289	-0.1812901482314561	0.
0.021447793326157163	0.	0.7809245335561126	-0.1812577284044647	0.
0.02163347685683531	0.	0.7817293233082707	-0.18180977156341444	0.
0.021657696447793327	0.	0.7820189362294626	-0.18180977122663283	0.
0.021539289558665235	0.	0.7823113338902813	-0.18180977707986004	0.
0.021644241119483317	0.	0.7834168755221388	-0.18229730905124134	0.
0.02159580193756728	0.	0.7837064884433306	-0.18229730702265629	0.
0.02175995694294941	0.	0.784489000278474	-0.18230106185876982	0.
0.021735737351991392	0.	0.7847730437204122	-0.1823144292210196	0.
0.021636167922497312	0.	0.7850682261208578	-0.18243826942638583	0.
0.02171151776103337	0.	0.7859064327485381	-0.1824340364797089	0.
0.021741119483315394	0.	0.7861904761904762	-0.18234500827510852	0.
0.02169537136706136	0.	0.7864800891116681	-0.18234501207549406	0.
0.02189989235737352	0.	0.7872820941241995	-0.18235190425954317	0.
0.021741119483315394	0.	0.7878696741854637	-0.1824004273810037	0.
0.021875672766415503	0.	0.788707880813144	-0.18244319676276022	0.
0.021829924650161467	0.	0.7889863547758285	-0.182569103829079	0.
0.02179763186221744	0.	0.7892731829573936	-0.18256910400244625	0.
0.02192411194833154	0.	0.790359231411863	-0.18312357078566374	0.
0.021891819160387516	0.	0.7906516290726817	-0.18319149975141696	0.
0.021937567276641555	0.	0.791489835700362	-0.18277125127156296	0.
0.021907965554359532	0.	0.7917655249234198	-0.18281812938650613	0.
0.021881054897739508	0.	0.7920495683653579	-0.18273250432350926	0.
0.021956404736275567	0.	0.7928654970760235	-0.1827824776009332	0.
0.02203713670613563	0.	0.7931272626009469	-0.18265807585794533	0.
0.022029063509149627	0.	0.7934085213032581	-0.18270026943157325	0.
0.021964477933261575	0.	0.7942690058479533	-0.183294830368947	0.
0.02201829924650162	0.	0.7948259537733223	-0.1832013892381553	0.
0.02201291711517761	0.	0.7956697298802563	-0.183779843276782	0.
0.022115177610333693	0.	0.7959287106655528	-0.1837592954757835	0.
0.02203175457481163	0.	0.7962099693678641	-0.1837422273153217	0.
0.022115177610333693	0.	0.7973350041771096	-0.18420409414791156	0.
0.02210979547900969	0.	0.7976079086605403	-0.18421631932400478	0.
0.022053283100107644	0.	0.7984600389863548	-0.18430622839697675	0.
0.022125941872981704	0.	0.7987190197716514	-0.18429494153464032	0.
0.022128632938643707	0.	0.7989919242550823	-0.18429494181592698	0.
0.022166307857911734	0.	0.8001308827624618	-0.18474655911066035	0.
0.022225511302475784	0.	0.8003982177666389	-0.184746563431618	0.
0.022201291711517763	0.	0.8006766917293234	-0.18508472141461618	0.
0.022290096878363835	0.	0.8017571707045392	-0.1834698683389403	0.
0.022150161463939725	0.	0.8029044834307992	-0.18541898925427394	0.
0.02228471474703983	0.	0.8031662489557226	-0.18541061029282319	0.
0.02228471474703983	0.	0.8034391534391535	-0.18541899411583185	0.
0.022212055974165774	0.	0.8043079922027291	-0.18482159746598345	0.
0.02234391819160388	0.	0.8045753272069062	-0.1848059046858102	0.
0.022327771797631867	0.	0.8048538011695907	-0.18484486581107457	0.
0.022201291711517763	0.	0.8057142857142857	-0.1848644693101107	0.
0.022346609257265882	0.	0.8059704817599554	-0.18493687395786998	0.
0.022427341227125946	0.	0.8062378167641326	-0.18493742864147766	0.
0.022290096878363835	0.	0.807092731829574	-0.18615397110205414	0.
0.02238428417653391	0.	0.8073572820941243	-0.1864132920860559	0.
0.022454251883745967	0.	0.807630186577555	-0.18673809369732808	0.
0.0223681377825619	0.	0.8087691450849346	-0.18723766806384531	0.
0.022373519913885902	0.	0.8098719019771652	-0.18694620142766533	0.
0.022400430570505923	0.	0.8101364522417154	-0.18694619398704332	0.
0.02253498385360603	0.	0.8103926482873851	-0.18690042903017212	0.
0.022392357373519915	0.	0.8112670565302145	-0.1879320582426936	0.
0.022405812701829928	0.	0.8115427457532721	-0.1879384109524496	0.
0.02253498385360603	0.	0.8118045112781955	-0.188060999936167	0.
0.02248116254036599	0.	0.812659426343637	-0.18941567151572566	0.
0.022478471474703988	0.	0.8129379003063214	-0.18955344749921155	0.
0.022559203444564052	0.	0.8132080200501254	-0.18955344277583533	0.
0.02254574811625404	0.	0.8140657198551936	-0.1903442095119528	0.
0.02252960172228203	0.	0.814344193817878	-0.18997572920341382	0.
0.022618406889128098	0.	0.8146031746031747	-0.1899999408848813	0.
0.02254574811625404	0.	0.8157226399331663	-0.19018083060266186	0.
0.022650699677072124	0.	0.816839320523531	-0.190442043955166	0.
0.022623789020452104	0.	0.8171289334447229	-0.19034923993503922	0.
0.022615715823466095	0.	0.8173934837092732	-0.19034923632611495	0.
0.022717976318622175	0.	0.8182066276803119	-0.19142647773074187	0.
0.022664155005382134	0.	0.8184990253411306	-0.19142910764797844	0.
0.02270990312163617	0.	0.8187747145641883	-0.1913889233879929	0.
0.02283369214208827	0.	0.8196017822333612	-0.19141972397203488	0.
0.022704520990312168	0.	0.8199025341130605	-0.19141972148580852	0.
0.022677610333692144	0.	0.8201837928153718	-0.19141972931302367	0.
0.022825618945102263	0.	0.8209969367864105	-0.19165816161495455	0.
0.022739504843918193	0.	0.8212949039264829	-0.19164702439741813	0.
0.022717976318622175	0.	0.8215789473684211	-0.19164031239421117	0.
0.022790635091496234	0.	0.822692843219159	-0.19166275061914795	0.
0.02298170075349839	0.	0.8237761069340017	-0.19206484215216416	0.
0.02295748116254037	0.	0.8240657198551935	-0.19196535928305905	0.
0.02285522066738429	0.	0.8243609022556391	-0.19199600032155653	0.
0.02289558665231432	0.	0.8251824004455585	-0.19227787890476405	0.
0.02291980624327234	0.	0.8254692286271235	-0.1922409967277252	0.
0.022839074273412276	0.	0.8257588415483152	-0.19220656471976957	0.
0.023038213132400433	0.	0.8265580618212197	-0.19239214542478944	0.
0.0229951560818084	0.	0.8268476747424116	-0.19262625140516146	0.
0.022887513455328315	0.	0.8271428571428572	-0.19262629598528103	0.
0.023092034445640477	0.	0.8279448621553885	-0.19257849552804876	0.
0.023000538213132405	0.	0.8282261208576999	-0.19256412484328905	0.
0.022997847147470402	0.	0.8285157337788916	-0.19256412470134915	0.
0.023105489773950487	0.	0.8296268448900028	-0.1925771850351095	0.
0.023137782561894513	0.	0.8307518796992481	-0.19252219776912702	0.
0.023110871905274492	0.	0.8310303536619327	-0.19298171942515616	0.
0.02308665231431647	0.	0.8313171818434977	-0.19294412559855814	0.
0.023183530678148552	0.	0.8321331105541633	-0.19287901194339488	0.
0.02319967707212056	0.	0.832406015037594	-0.19302256458274392	0.
0.023237351991388593	0.	0.8326956279587859	-0.19302256638196358	0.
0.0232481162540366	0.	0.8335366193260931	-0.19350646264874494	0.
0.023229278794402584	0.	0.8338095238095239	-0.193678899412026	0.
0.02323466092572659	0.	0.8340963519910889	-0.19367889928212842	0.
0.023240043057050595	0.	0.8349262043998886	-0.19389632660391992	0.
0.023301937567276644	0.	0.8351963241436926	-0.1941799638148393	0.
0.023315392895586654	0.	0.8354803675856307	-0.194179976904606	0.
0.023326157158234665	0.	0.8365747702589809	-0.19377647656195884	0.
0.023223896663078582	0.	0.8377025898078531	-0.19376522545674413	0.
0.023369214208826698	0.	0.8379699248120301	-0.19427775753560328	0.
0.023331539289558667	0.	0.8382539682539684	-0.1941949789152855	0.
0.02329924650161464	0.	0.8391255917571707	-0.19519131755329389	0.
0.02342303552206674	0.	0.8393873572820941	-0.19519147050204602	0.
0.023441872981700758	0.	0.839660261765525	-0.1951924827139984	0.
0.023288482238966634	0.	0.8405096073517127	-0.19616710538757678	0.
0.023436490850376752	0.	0.8407658033973824	-0.19615186658235184	0.
0.023490312163616796	0.	0.8410387078808131	-0.196323599291666	0.
0.023296555435952642	0.	0.8419075466443888	-0.19638247002974643	0.
0.02347416576964478	0.	0.8421693121693122	-0.1961594978377491	0.
0.023455328310010768	0.	0.8424366471734893	-0.19615949771609972	0.
0.023503767491926807	0.	0.8435672514619884	-0.19624581364631025	0.
0.02338266953713671	0.	0.8446950710108605	-0.19629697787225747	0.
0.023476856835306783	0.	0.8449596212754108	-0.1963877853960495	0.
0.023589881593110876	0.	0.8452158173210805	-0.19638606409528436	0.
0.023509149623250812	0.	0.8460651629072683	-0.19652056003605112	0.
0.02354682454251884	0.	0.8463352826510722	-0.19652056528114237	0.
0.023654467168998928	0.	0.8466054023948761	-0.19652056054039033	0.
0.02352529601722282	0.	0.8474798106377054	-0.1964321322258254	0.
0.023501076426264804	0.	0.8477554998607632	-0.19589362674379218	0.
0.023675995694294946	0.	0.8480144806460597	-0.19589363066473997	0.
0.023667922497308935	0.	0.8488610414926205	-0.19595398865711558	0.
0.02359526372443488	0.	0.8491450849345586	-0.19595695022688667	0.
0.02371097954790097	0.	0.849409635199109	-0.19688189010039167	0.
0.023622174381054902	0.	0.8505513784461153	-0.1966917736662645	0.
0.023775565123789023	0.	0.8516402116402116	-0.19810123663816767	0.
0.023665231431646935	0.	0.8519326093010304	-0.19804636952302068	0.
0.02369752421959096	0.	0.8522055137844612	-0.19805420488498898	0.
0.02381862217438106	0.	0.8530381509328878	-0.19823094440371083	0.
0.023713670613562974	0.	0.853322194374826	-0.19823093330291175	0.
0.02372174381054898	0.	0.8535867446393763	-0.19823094623563448	0.
0.0238697524219591	0.	0.8543915343915345	-0.19811042878353333	0.
0.02377825618945103	0.	0.8546922862712337	-0.19826372090072103	0.
0.023754036598493008	0.	0.8549818991924256	-0.1982637191100696	0.
0.023902045209903123	0.	0.8558201058201059	-0.19874125923279098	0.
0.023867061356297098	0.	0.8561125034809246	-0.19874755066732971	0.
0.02384553283100108	0.	0.856390977443609	-0.19874754833196298	0.
0.023947793326157162	0.	0.8574853801169592	-0.19931028319605426	0.
0.023972012917115183	0.	0.8585964912280702	-0.1994429028770418	0.
0.024017761033369216	0.	0.8588888888888889	-0.1994456673536101	0.
0.023988159311087193	0.	0.8591729323308271	-0.19951029733730943	0.
0.024050053821313245	0.	0.8599749373433584	-0.1996486947021572	0.
0.024074273412271262	0.	0.8602673350041772	-0.1995920933573262	0.
0.024023143164693225	0.	0.8605653021442495	-0.1995913875361492	0.
0.024101184068891283	0.	0.8613895850737957	-0.19979827854861704	0.
0.023972012917115183	0.	0.861957671957672	-0.1997982789250362	0.
0.024181916038751347	0.	0.8627429685324424	-0.20000512971793905	0.
0.024184607104413353	0.	0.8630270119743805	-0.19999261608035834	0.
0.02409580193756728	0.	0.8633277638540796	-0.2000102057839676	0.
0.024181916038751347	0.	0.8644444444444446	-0.2033702537767533	0.
0.02425995694294941	0.	0.8655444165970483	-0.2007812824630207	0.
0.024198062432723363	0.	0.8658256752993595	-0.20017866903516288	0.
0.0242491926803014	0.	0.8661208576998051	-0.20116505927629194	0.
0.02429494079655544	0.	0.8669562795878586	-0.20112740630808684	0.
0.024286867599569432	0.	0.8672319688109162	-0.2014533445813386	0.
0.02432992465016147	0.	0.8675132275132276	-0.2014533459304504	0.
0.02432992465016147	0.	0.8683375104427736	-0.20091243970599668	0.
0.02440796555435953	0.	0.8688972431077695	-0.2005359604443069	0.
0.02444564047362756	0.	0.8700139236981344	-0.20155973786790266	0.
0.02443487621097955	0.	0.8702923976608188	-0.20155973539355754	0.
0.024378363832077508	0.	0.8705764411027569	-0.20155973838815397	0.
0.024531754574811628	0.	0.8713728766360346	-0.20156163904322594	0.
0.024413347685683533	0.	0.8719521024784184	-0.20147341497463686	0.
0.02455597416576965	0.	0.8727930938457255	-0.20173455842605964	0.
0.024504843918191608	0.	0.87307156780841	-0.2016690117577369	0.
0.024510226049515613	0.	0.873358395989975	-0.20166901406337398	0.
0.024545209903121642	0.	0.874185463659148	-0.20196390024021907	0.
0.024502152852529605	0.	0.8744639376218325	-0.20190611158279906	0.
0.024529063509149625	0.	0.8747563352826512	-0.20190518480112155	0.
0.024601722282023685	0.	0.8758451684767474	-0.20201657935795064	0.
0.024566738428417657	0.	0.8769813422445002	-0.2020822541849005	0.
0.024639397201291713	0.	0.8772570314675578	-0.2028423033557937	0.
0.024612486544671693	0.	0.8775438596491228	-0.20284230420025448	0.
0.024652852529601726	0.	0.87838485101643	-0.20273857507412932	0.
0.02466092572658773	0.	0.8789223057644111	-0.20297604403513286	0.
0.024636706135629714	0.	0.8797549429128376	-0.20270955635116414	0.
0.024752421959095803	0.	0.8800139236981342	-0.20278994349525226	0.
0.024698600645855762	0.	0.8802923976608188	-0.20278994807322503	0.
0.024642088266953716	0.	0.8811612364243944	-0.20298215300494896	0.
0.024798170075349842	0.	0.8814230019493179	-0.20310905477469895	0.
0.024784714747039832	0.	0.8816959064327486	-0.203109055085318	0.
0.024835844994617873	0.	0.882820941241994	-0.202796997112382	0.
0.02473358449946179	0.	0.8839598997493735	-0.20363564623107022	0.
0.02486006458557589	0.	0.8842216652742969	-0.20363185359409186	0.
0.024973089343379985	0.	0.8844862155388472	-0.20404314080854258	0.
0.02478202368137783	0.	0.8853494848231691	-0.20445037001660857	0.
0.024978471474703987	0.	0.8858813700918965	-0.20446972661102203	0.
0.024808934337997853	0.	0.8867557783347257	-0.20452348993499003	0.
0.024862755651237894	0.	0.887020328599276	-0.20454170083761303	0.
0.024983853606027992	0.	0.8872793093845727	-0.204565715208772	0.
0.024927341227125945	0.	0.8881203007518798	-0.20476094327910369	0.
0.024892357373519917	0.	0.8883959899749374	-0.20488344011078932	0.
0.024962325080731974	0.	0.8886577554998608	-0.20488344181492643	0.
0.024983853606027992	0.	0.8897911445279867	-0.20445896713392314	0.
0.02504843918191604	0.	0.8909050403787246	-0.20464714408554804	0.
0.025018837459634017	0.	0.8911974380395433	-0.20452879016357278	0.
0.02506996770721206	0.	0.8914647730437205	-0.20452878949980297	0.
0.025051130247578043	0.	0.8923113338902814	-0.20440953543918355	0.
0.025064585575888056	0.	0.8925925925925926	-0.20446027482869744	0.
0.025139935414424115	0.	0.892854358117516	-0.20446027341594233	0.
0.025137244348762116	0.	0.8936869952659428	-0.20453253229243276	0.
0.02506996770721206	0.	0.8939821776663882	-0.20453471518291977	0.
0.02508073196986007	0.	0.8942578668894459	-0.2045369164222944	0.
0.025228740581270188	0.	0.8950960735171262	-0.20453346934416375	0.
0.025096878363832082	0.	0.8953856864383182	-0.20448980891867538	0.
0.02508073196986007	0.	0.8956558061821219	-0.20456051152978658	0.
0.025290635091496236	0.	0.8964633806739071	-0.2044613887876177	0.
0.025174919268030144	0.	0.8970453912559175	-0.20431566060571812	0.
0.025274488697524224	0.	0.8978557504873295	-0.20431944843314753	0.
0.025263724434876213	0.	0.8981425786688945	-0.20474075639636483	0.
0.025204520990312167	0.	0.8984238373712058	-0.2047407598274705	0.
0.025387513455328314	0.	0.8992397660818714	-0.20499708344015022	0.
0.02537944025834231	0.	0.8995377332219437	-0.20518358533675696	0.
0.02528256189451023	0.	0.8998301308827625	-0.2052067573449963	0.
0.02539289558665232	0.	0.9006488443330549	-0.20519884836667018	0.
0.02540635091496233	0.	0.9009384572542467	-0.20524181620171741	0.
0.025344456404736277	0.	0.9012252854358118	-0.205241808856592	0.
0.025479009687836385	0.	0.9020217209690894	-0.20527759133381973	0.
0.025495156081808402	0.	0.9023113338902814	-0.20532827261436323	0.
0.02539558665231432	0.	0.9026148705096074	-0.2053409232184759	0.
0.0254924650161464	0.	0.9034307992202729	-0.20542863221934085	0.
0.025454790096878368	0.	0.9040016708437761	-0.20549785629811282	0.
0.025627018299246507	0.	0.904812030075188	-0.2054426725807942	0.
0.02555974165769645	0.	0.9050960735171263	-0.20552098424929655	0.
0.025479009687836385	0.	0.905388471177945	-0.20553991182359863	0.
0.025670075349838537	0.	0.9061793372319689	-0.20550358551035205	0.
0.025662002152852532	0.	0.9064550264550266	-0.20552920612307085	0.
0.02563240043057051	0.	0.9067502088554721	-0.20557684089661807	0.
0.02571044133476857	0.	0.9075884154831525	-0.20568815555660352	0.
0.02572389666307858	0.	0.9078724589250906	-0.20673093219973307	0.
0.025699677072120564	0.	0.908170426065163	-0.2067309338589263	0.
0.02573196986006459	0.	0.9090030632135896	-0.20794784138350925	0.
0.02572389666307858	0.	0.9092731829573936	-0.20817318781565536	0.
0.025742734122712597	0.	0.9095544416597049	-0.20817318890126837	0.
0.025753498385360604	0.	0.9103815093288778	-0.20825876937761134	0.
0.0257454251883746	0.	0.910952380952381	-0.2090127546704186	0.
0.02577233584499462	0.	0.9117905875800614	-0.20924719022926822	0.
0.025828848223896667	0.	0.9120523531049848	-0.20929243450620985	0.
0.025877287405812705	0.	0.912333611807296	-0.2092924359209639	0.
0.025758880516684613	0.	0.9131801726538569	-0.20898690088279917	0.
0.025850376749192685	0.	0.9134502923976608	-0.20898690088895783	0.
0.02584499461786868	0.	0.913734335839599	-0.20898690088279917	0.
0.025793864370290638	0.	0.914578111946533	-0.2093419948433196	0.
0.025966092572658774	0.	0.9148287385129491	-0.20930641318411708	0.
0.02595801937567277	0.	0.915098858256753	-0.20933637148740356	0.
0.025863832077502695	0.	0.9159621275410751	-0.2092655815555578	0.
0.025987621097954793	0.	0.9162294625452522	-0.20921131383334532	0.
0.025984930032292793	0.	0.9165107212475635	-0.20930938557703904	0.
0.025914962325080733	0.	0.9173739905318854	-0.20929375427157723	0.
0.02603067814854683	0.	0.9179058758006128	-0.20878745287778688	0.
0.02593110871905275	0.	0.918763575605681	-0.20921747027783238	0.
0.026060279870828852	0.	0.9190281258702312	-0.2095922563011125	0.
0.02609526372443488	0.	0.9192982456140352	-0.20959226142290588	0.
0.025952637244348768	0.	0.9201726538568644	-0.20935952008234143	0.
0.026036060279870835	0.	0.920431634642161	-0.21086891648826042	0.
0.026192142088266958	0.	0.9206906154274576	-0.21086891664254626	0.
0.02607104413347686	0.	0.9215510999721527	-0.21336041224552146	0.
0.026100645855758883	0.	0.9218212197159567	-0.21345152430568662	0.
0.026210979547900973	0.	0.9220913394597605	-0.21344814818291533	0.
0.026065662002152858	0.	0.9229406850459483	-0.21248025200626353	0.
0.026084499461786873	0.	0.9232052353104985	-0.21247456626141728	0.
0.02625672766415501	0.	0.9234586466165414	-0.21251553837059972	0.
0.026178686759956948	0.	0.924307992202729	-0.2124505956207527	0.
0.026264800861141014	0.	0.9248677248677251	-0.21225135326814915	0.
0.02620828848223897	0.	0.925730994152047	-0.21248642107962326	0.
0.026181377825618947	0.	0.9260094681147314	-0.21245912153273988	0.
0.026278256189451028	0.	0.926268448900028	-0.21243729802203806	0.
0.026313240043057053	0.	0.9271122250069619	-0.21234470328365682	0.
0.026259418729817012	0.	0.927399053188527	-0.21231566393163046	0.
0.026318622174381058	0.	0.9276663881927041	-0.21231566393163046	0.
0.026350914962325084	0.	0.9285073795600112	-0.2141740181585646	0.
0.02627018299246502	0.	0.92879977722083	-0.2139164227731337	0.
0.02634553283100108	0.	0.929067112225007	-0.2139164197802587	0.
0.026423573735199143	0.	0.9298969646338069	-0.213912281424736	0.
0.026358988159311092	0.	0.9301949317738792	-0.21391772252101723	0.
0.02633476856835307	0.	0.9304706209969369	-0.21400668682287594	0.
0.026490850376749198	0.	0.9312865497076025	-0.21415409939534505	0.
0.026431646932185148	0.	0.931849067112225	-0.21423009505313334	0.
0.026593110871905277	0.	0.9326427179058758	-0.21498092149794562	0.
0.026504305705059208	0.	0.9329406850459483	-0.21519187370120085	0.
0.026445102260495162	0.	0.933233082706767	-0.21516368105672593	0.
0.02656081808396125	0.	0.9340629351155668	-0.21531592714656023	0.
0.026466630785791177	0.	0.9343553327763855	-0.21531756814147476	0.
0.02645586652314317	0.	0.9346421609579506	-0.21538355302623347	0.
0.02664693218514532	0.	0.9354469507101087	-0.21533547516107107	0.
0.02664693218514532	0.	0.9357393483709274	-0.21533548320153967	0.
0.02650699677072121	0.	0.9360345307713729	-0.21524851942439913	0.
0.026698062432723362	0.	0.9368448900027848	-0.21531724786414452	0.
0.026708826695371373	0.	0.9371289334447229	-0.21531725048317277	0.
0.026644241119483318	0.	0.9374213311055416	-0.21508422070810976	0.
0.02679224973089344	0.	0.9382261208576997	-0.21558043171239538	0.
0.026641550053821315	0.	0.9388248398774716	-0.21602143628872203	0.
0.026778794402583427	0.	0.939910888331941	-0.21560278406650937	0.
0.026708826695371373	0.	0.9401977165135061	-0.2155793129621004	0.
0.026687298170075355	0.	0.9404734057365636	-0.21557931359323876	0.
0.02688105489773951	0.	0.941275410749095	-0.21645422368358475	0.
0.026829924650161468	0.	0.9415733778891675	-0.21698794854270176	0.
0.026730355220667388	0.	0.9418741297688666	-0.21690324780865844	0.
0.026870290635091502	0.	0.9426900584795321	-0.217489089553654	0.
0.026875672766415504	0.	0.9429796714007241	-0.21748908625991634	0.
0.026821851453175463	0.	0.9432692843219159	-0.2174890891512068	0.
0.02694294940796556	0.	0.9440824282929547	-0.21726962273185663	0.
0.02692142088266954	0.	0.9443748259537734	-0.2175932931226103	0.
0.026851453175457486	0.	0.9446727930938458	-0.2179424681817099	0.
0.02700753498385361	0.	0.9457532720690617	-0.21859175745380902	0.
0.02694294940796556	0.	0.9460428849902535	-0.21859175320828322	0.
0.027123250807319702	0.	0.9468588137009191	-0.21891799462596817	0.
0.027047900968783643	0.	0.9471512113617377	-0.21917967215969733	0.
0.026991388589881593	0.	0.9474519632414371	-0.21899653356178755	0.
0.02710441334768569	0.	0.9482651072124757	-0.2190111799959406	0.
0.027101722282023687	0.	0.9485407964355334	-0.21898833678375376	0.
0.027115177610333697	0.	0.9488276246170985	-0.21926009105132874	0.
0.02718514531754575	0.	0.949643553327764	-0.2196761173041913	0.
0.02723358449946179	0.	0.9499136730715679	-0.21965388068277278	0.
0.027190527448869756	0.	0.9502005012531328	-0.21965386957623395	0.
0.027182454251883748	0.	0.9510359231411863	-0.2205594058407104	0.
0.02714747039827772	0.	0.9513143971038709	-0.22054581683115534	0.
0.02716899892357374	0.	0.9515984405458091	-0.22054581773316131	0.
0.027241657696447798	0.	0.952712336396547	-0.22029710272774827	0.
0.027201291711517764	0.	0.9530047340573657	-0.2202970973116389	0.
0.02727933261571583	0.	0.9538457254246729	-0.22038878469864978	0.
0.027416576964477937	0.	0.9541047062099693	-0.2201025900997701	0.
0.027255113024757804	0.	0.9552325257588415	-0.2203112662642176	0.
0.027413885898815934	0.	0.9554998607630186	-0.22052497058836734	0.
0.027419268030139936	0.	0.9557783347257033	-0.22052497989416334	0.
0.027357373519913887	0.	0.9566332497911445	-0.2201186812028812	0.
0.02745694294940797	0.	0.9568922305764412	-0.22013320957970325	0.
0.027416576964477937	0.	0.9571679197994987	-0.22013320983078133	0.
0.027370828848223897	0.	0.9580172653856865	-0.2203983495417155	0.
0.02751883745963402	0.	0.95827903091061	-0.22019222049249831	0.
0.027532292787944026	0.	0.9585491506544139	-0.22022987532139715	0.
0.027497308934338004	0.	0.9596714007240322	-0.22018993891957706	0.
0.027559203444564053	0.	0.9599415204678363	-0.22018993676588366	0.
0.027416576964477937	0.	0.9608159287106656	-0.22098255054665264	0.
0.027500000000000004	0.	0.9610804789752159	-0.22052705820675986	0.
0.027467707212055978	0.	0.9622082985240881	-0.22150996744929485	0.
0.027561894510226052	0.	0.9624728487886383	-0.22153938009757898	0.
0.0276237890204521	0.	0.9627318295739349	-0.22153938172496881	0.
0.027532292787944026	0.	0.9635950988582568	-0.22164676816136475	0.
0.02761033369214209	0.	0.9638707880813144	-0.22147803458554968	0.
0.027648008611410126	0.	0.9641381230854915	-0.22156971189000144	0.
0.027575349838536063	0.	0.9650013923698134	-0.22313176050178504	0.
0.027650699677072125	0.	0.9652742968532442	-0.22316276252099126	0.
0.02773681377825619	0.	0.9655304928989139	-0.22316399960842187	0.
0.027631862217438106	0.	0.9666583124477861	-0.22409157424906936	0.
0.027744886975242196	0.	0.9669145084934558	-0.22409157309574182	0.
0.027744886975242196	0.	0.967755499860763	-0.22417194339780486	0.
0.02771797631862218	0.	0.9680423280423281	-0.224215253817336	0.
0.027879440258342308	0.	0.969159008632693	-0.22296849408726974	0.
0.027726049515608184	0.	0.9694514062935117	-0.22297147500092465	0.
0.027790635091496235	0.	0.9697215260373155	-0.2229714712185722	0.
0.027906350914962328	0.	0.9705541631857423	-0.22313717863650545	0.
0.02784445640473628	0.	0.9708437761069341	-0.22312099994397916	0.
0.027855220667384287	0.	0.971113895850738	-0.22353507959441413	0.
0.028016684607104415	0.	0.9719437482595379	-0.223059700286906	0.
0.027884822389666313	0.	0.972244500139237	-0.2231669636419853	0.
0.027952099031216364	0.	0.9725174046226678	-0.22309236283405726	0.
0.02791711517761034	0.	0.9736257309941521	-0.2234021712639144	0.
0.02791711517761034	0.	0.9739014202172097	-0.22343991391670806	0.
0.02808127018299247	0.	0.9747173489278753	-0.2232942420668309	0.
0.02800861141011841	0.	0.9750125313283209	-0.2232615869790194	0.
0.028113562970936493	0.	0.9760874408242829	-0.22335537926369578	0.
0.02810818083961249	0.	0.9763686995265943	-0.22625060841782738	0.
0.028038213132400437	0.	0.976661097187413	-0.22625062623544293	0.
0.028137782561894517	0.	0.9774937343358396	-0.2262233361647291	0.
0.028178148546824544	0.	0.9777944862155389	-0.22678949388359096	0.
0.02813240043057051	0.	0.978095238095238	-0.2267993436246262	0.
0.02819429494079656	0.	0.9788944583681426	-0.22893060142564428	0.
0.028272335844994622	0.	0.9791785018100809	-0.22886185137450943	0.
0.028162002152852535	0.	0.9794708994708996	-0.22888276420907866	0.
0.02828310010764263	0.	0.9805680868838765	-0.22812711999525737	0.
0.028178148546824544	0.	0.9808688387635757	-0.2283148784270973	0.
0.02838266953713671	0.	0.9816791979949875	-0.22785015401833766	0.
0.028318083961248658	0.	0.9819576719576719	-0.22758331941915125	0.
0.028409580193756733	0.	0.9830687830687831	-0.22774900472150844	0.
0.028379978471474707	0.	0.9833500417710945	-0.2277631538702551	0.
0.02838266953713671	0.	0.98364522417154	-0.22772251514927017	0.
0.02850914962325081	0.	0.9844500139236981	-0.22781155958868377	0.
0.02846878363832078	0.	0.9847173489278752	-0.22809281639077664	0.
0.0285010764262648	0.	0.9850041771094402	-0.2280807994889738	0.
0.02858180839612487	0.	0.9858479532163744	-0.22801567519709606	0.
0.0285010764262648	0.	0.9861292119186857	-0.2307866146122295	0.
0.02854682454251884	0.	0.9864216095795044	-0.23145605989838045	0.
0.028616792249730894	0.	0.987524366471735	-0.23163192089358725	0.
0.02860871905274489	0.	0.9878056251740462	-0.23157500758915314	0.
0.028611410118406892	0.	0.9886494012809803	-0.2315231685987867	0.
0.02867061356297094	0.	0.9889167362851574	-0.23256072412239498	0.
0.02867330462863294	0.	0.9900501253132833	-0.2319076277433852	0.
0.02875403659849301	0.	0.990306321358953	-0.23136548154323247	0.
0.02872981700753499	0.	0.9905820105820108	-0.2311827810411219	0.
0.02867868675995695	0.	0.9914452798663326	-0.23237400663200553	0.
0.028799784714747045	0.	0.9917098301308828	-0.23206192157374228	0.
0.028745963401507	0.	0.9919855193539404	-0.23140729516572534	0.
0.028686759956942955	0.	0.9928265107212476	-0.230735850933452	0.
0.028810548977395052	0.	0.9930799220272905	-0.23078499859528728	0.
0.02884015069967708	0.	0.9933472570314678	-0.23093744491048346	0.
0.028850914962325086	0.	0.9944862155388473	-0.2318747819920858	0.
0.028902045209903127	0.	0.9947619047619047	-0.23197752924194287	0.
0.028783638320775035	0.	0.9956335282651073	-0.23069888526485322	0.
0.02889128094725512	0.	0.9958925090504039	-0.232163688524961	0.
0.0288724434876211	0.	0.9970175438596492	-0.23180782512587567	0.
0.028910118406889132	0.	0.9972876636034532	-0.23137388798950076	0.
0.029036598493003232	0.	0.9975494291283766	-0.2313709378428842	0.
0.02890473627556513	0.	0.9984182678919522	-0.23282903677248684	0.
0.02892088266953714	0.	0.9986856028961293	-0.23279022456614612	0.
0.029060818083961253	0.	0.9989445836814259	-0.23308562131861996	0.
0.028974703982777184	0.	0.9998078529657478	-0.2326026245626068	0.
0.028990850376749193	0.	1.0000863269284324	-0.23258990254774514	0.
0.02907965554359527	0.	1.0003508771929825	-0.23365636329459308	0.
0.029009687836383212	0.	1.0014647730437205	-0.23405169219118838	0.
0.029106566200215286	0.	1.0017209690893902	-0.23453000449358216	0.
0.029103875134553283	0.	1.0025536062378169	-0.23450900320756596	0.
0.02903390742734123	0.	1.0028515733778893	-0.23448505311285017	0.
0.02919806243272336	0.	1.0039710387078808	-0.23520206157368215	0.
0.02913078579117331	0.	1.004257866889446	-0.23588572117081835	0.
0.029195371367061358	0.	1.0045224171539961	-0.23587144267367222	0.
0.029265339074273415	0.	1.0053578390420497	-0.23543470380221765	0.
0.029173842841765343	0.	1.0056502367028683	-0.23539362210658094	0.
0.02918460710441335	0.	1.0059231411862992	-0.23535519826048307	0.
0.0293729817007535	0.	1.0067474241158452	-0.23659433194919993	0.
0.029273412271259427	0.	1.0070370370370372	-0.23606055877499915	0.
0.029224973089343385	0.	1.007312726260095	-0.23619490728534395	0.
0.029354144241119488	0.	1.0084321915900865	-0.23637668298974332	0.
0.029251883745963405	0.	1.0087218045112782	-0.23706729285247718	0.
0.029370290635091497	0.	1.0089863547758287	-0.23706068625310914	0.
0.02940527448869753	0.	1.0098134224450015	-0.23701156961403858	0.
0.029451022604951565	0.	1.0103536619326092	-0.23700813161304563	0.
0.029483315392895587	0.	1.0111918685602896	-0.23778384736307054	0.
0.029375672766415502	0.	1.011489835700362	-0.23802577828276156	0.
0.02941065662002153	0.	1.0117655249234199	-0.2380257718239401	0.
0.029547900968783646	0.	1.0125925925925927	-0.2380638026711518	0.
0.029429494079655547	0.	1.0128849902534114	-0.23806380822399945	0.
0.029625941872981704	0.	1.013987747145642	-0.23805811280773403	0.
0.0294913885898816	0.	1.0142884990253411	-0.23799181322511645	0.
0.029499461786867607	0.	1.0145669729880258	-0.23772013911256268	0.
0.029695909580193757	0.	1.0153745474798106	-0.23773460887753503	0.
0.029612486544671694	0.	1.0156641604010024	-0.2371450863313536	0.
0.029553283100107648	0.	1.015942634363687	-0.23745102595249673	0.
0.029677072120559745	0.	1.01676970203286	-0.23763139706399328	0.
0.029625941872981704	0.	1.0173544973544975	-0.23932152841355583	0.
0.02971743810548978	0.	1.0181592871066556	-0.23903757025781394	0.
0.029733584499461792	0.	1.0184433305485938	-0.23924637878211188	0.
0.029674381054897742	0.	1.018727373990532	-0.23923754253967983	0.
0.02984391819160388	0.	1.0195293790030633	-0.23914094304228864	0.
0.02984930032292788	0.	1.0198245614035089	-0.2394488740142009	0.
0.029903121636167925	0.	1.02093567251462	-0.23888886521262936	0.
0.029873519913885906	0.	1.021222500696185	-0.23913829070471582	0.
0.02981969860064586	0.	1.0215176830966304	-0.2391382955900236	0.
0.029948869752421965	0.	1.022333611807296	-0.2399725337837122	0.
0.029921959095801944	0.	1.0226232247284879	-0.23949872432215358	0.
0.02984930032292788	0.	1.0229184071289334	-0.23949871910356468	0.
0.030010764262648013	0.	1.0237231968810916	-0.24082168686089137	0.
0.030029601722282025	0.	1.024294068504595	-0.23973139984435957	0.
0.03009149623250808	0.	1.0251183514341409	-0.24018346512839442	0.
0.030064585575888054	0.	1.0253968253968255	-0.2399095121973415	0.
0.030018837459634018	0.	1.025694792536898	-0.24001652178854538	0.
0.03013455328310011	0.	1.0265135059871902	-0.23897260382749339	0.
0.030115715823466095	0.	1.026786410470621	-0.23891826364352658	0.
0.030161463939720135	0.	1.0279003063213592	-0.23918708848052206	0.
0.030185683530678152	0.	1.0281732108047898	-0.2393911148631661	0.
0.030177610333692144	0.	1.028457254246728	-0.23938398688408083	0.
0.030217976318622178	0.	1.0292954608744085	-0.23948909962906914	0.
0.030228740581270185	0.	1.0295683653578391	-0.23963033691484362	0.
0.03023412271259419	0.	1.0298524087997774	-0.23945954751358578	0.
0.030172228202368142	0.	1.0307045391255918	-0.23973796935034627	0.
0.030277179763186227	0.	1.031255917571707	-0.24059534932536894	0.
0.030277179763186227	0.	1.0320969089390144	-0.24133523947083518	0.
0.03039558665231432	0.	1.0323503202450572	-0.2421150130469669	0.
0.03041442411194834	0.	1.0326260094681148	-0.2421150255282078	0.
0.030277179763186227	0.	1.0334920634920635	-0.24223674598021094	0.
0.030425188374596346	0.	1.0337593984962408	-0.2427605672990847	0.
0.030325618945102266	0.	1.0348900027847396	-0.24234292224648993	0.
0.03046017222820237	0.	1.0351489835700363	-0.24208621782500886	0.
0.03050861141011841	0.	1.0354191033138402	-0.24208622077730663	0.
0.030390204520990314	0.	1.0362795878585354	-0.24189781939946084	0.
0.0304951560818084	0.	1.0365385686438318	-0.24207335360373838	0.
0.030575888051668467	0.	1.0368003341687553	-0.24207335294300836	0.
0.030403659849300324	0.	1.0376580339738235	-0.24224598222818802	0.
0.03057857911733047	0.	1.0381927039821777	-0.2427097524425737	0.
0.03048170075349839	0.	1.039069896964634	-0.24268632326365328	0.
0.030543595263724438	0.	1.0393455861876915	-0.2425545802575209	0.
0.030662002152852533	0.	1.0396101364522419	-0.24252754736433266	0.
0.03052744886975243	0.	1.0404539125591756	-0.24313435792415272	0.
0.030581270182992473	0.	1.040721247563353	-0.24313514234790928	0.
0.030678148546824543	0.	1.0418546365914787	-0.24402957954748786	0.
0.030670075349838538	0.	1.04213589529379	-0.24398375547081036	0.
0.03076695371367062	0.	1.0423948760790867	-0.2440021670884015	0.
0.030715823466092577	0.	1.043249791144528	-0.2439210892712352	0.
0.03069160387513456	0.	1.0435282651072126	-0.24381400574450618	0.
0.030761571582346613	0.	1.0437844611528824	-0.2442796206071879	0.
0.030799246501614645	0.	1.0446282372598164	-0.24406316131829858	0.
0.030812701829924655	0.	1.0451768309663048	-0.24413308958821434	0.
0.030877287405812706	0.	1.0459955444165971	-0.24446290912901908	0.
0.03077233584499462	0.	1.0462823725981623	-0.2446085369305567	0.
0.030831539289558667	0.	1.046555277081593	-0.244605375873913	0.
0.030928417653390747	0.	1.0474074074074076	-0.24497635264794945	0.
0.03087997847147471	0.	1.0477053745474798	-0.24512974082309996	0.
0.031014531754574817	0.	1.0487914230019495	-0.2453277013885981	0.
0.030944564047362757	0.	1.0490810359231413	-0.24594499712321063	0.
0.030925726587728745	0.	1.049356725146199	-0.24590875784992225	0.
0.03106027987082885	0.	1.0501865775549988	-0.24619920534493953	0.
0.031001076426264804	0.	1.0504845446950712	-0.24622009992372715	0.
0.030941872981700758	0.	1.0507658033973823	-0.2463877707606555	0.
0.031157158234660927	0.	1.0515705931495405	-0.24648703068391653	0.
0.03103067814854683	0.	1.0521526037315512	-0.24652993684473465	0.
0.031154467168998928	0.	1.0529713171818436	-0.2466234372135	0.
0.031149085037674922	0.	1.0532609301030356	-0.2466234303108623	0.
0.03106566200215286	0.	1.0535477582846005	-0.24656883162757812	0.
0.03126210979547901	0.	1.0543330548593708	-0.24687131358269607	0.
0.03122981700753499	0.	1.0546226677805626	-0.24651415889847	0.
0.03128902045209904	0.	1.0557421331105543	-0.24689989783477387	0.
0.03130785791173305	0.	1.0560373155109999	-0.24690903493177965	0.
0.031237890204520995	0.	1.0563352826510721	-0.24723647966431156	0.
0.03135898815931109	0.	1.0571400724032303	-0.24696427528483117	0.
0.031393972012917125	0.	1.0574213311055418	-0.2470118791536768	0.
0.0313697524219591	0.	1.0577109440267336	-0.24698933187679362	0.
0.03145317545748117	0.	1.0585324422166527	-0.24682704923068122	0.
0.0313724434876211	0.	1.0591116680590364	-0.24664166718672248	0.
0.031509687836383214	0.	1.0599220272904484	-0.2471470512531724	0.
0.03151776103336922	0.	1.060200501253133	-0.2471783063747264	0.
0.03152045209903122	0.	1.0604956836535784	-0.24711678747378948	0.
0.03160387513455329	0.	1.0613366750208857	-0.24911336106047743	0.
0.03157696447793327	0.	1.0616123642439432	-0.24910906128426322	0.
0.031590419806243275	0.	1.062692843219159	-0.24914626846144017	0.
0.03166038751345533	0.	1.0629546087440824	-0.2491654074706515	0.
0.031655005382131327	0.	1.0632386521860206	-0.24941214241797788	0.
0.031644241119483316	0.	1.0641074909495962	-0.24984943600955153	0.
0.03170882669537137	0.	1.064383180172654	-0.24985046240641048	0.
0.031727664155005386	0.	1.0646727930938458	-0.2498268819687221	0.
0.03167922497308935	0.	1.0655054302422726	-0.2517094511749113	0.
0.031800322927879446	0.	1.0660540239487608	-0.24975828988834284	0.
0.03171689989235738	0.	1.0669033695349486	-0.2516872042688897	0.
0.03186759956942949	0.	1.0671707045391257	-0.2516419016205846	0.
0.031800322927879446	0.	1.06744917850181	-0.25164809768192087	0.
0.03178686759956943	0.	1.068295739348371	-0.25180302435558516	0.
0.03192142088266954	0.	1.0685575048732943	-0.25180301639925473	0.
0.0317491926803014	0.	1.0697076023391814	-0.2526847057450992	0.
0.031862217438105495	0.	1.0699721526037316	-0.2527957634435637	0.
0.03192411194833154	0.	1.0702422723475356	-0.25301860704470003	0.
0.03181377825618945	0.	1.0710804789752157	-0.25311083154263053	0.
0.03193218514531755	0.	1.071331105541632	-0.25310791653785053	0.
0.03204790096878365	0.	1.0715928710665552	-0.2533497619899604	0.
0.03190527448869753	0.	1.0724728487886384	-0.25304867891780247	0.
0.03203713670613563	0.	1.0730214424951268	-0.25348092574822817	0.
0.0319940796555436	0.	1.0738735728209414	-0.2532718501309719	0.
0.03204251883745964	0.	1.0741409078251185	-0.25340223062473993	0.
0.03213670613562971	0.	1.0744054580896687	-0.25354113679408635	0.
[truncated: 29,506 more rows]
