# Supplementary material for: Programming mechanics in knitted materials, stitch by stitch
Source: Nat Commun. 2024 Mar 23;15:2622. doi: 10.1038/s41467-024-46498-z (PMC10960873; doi:10.1038/s41467-024-46498-z)
Supplement: Supplementary file 3 — Source Data [file 41467_2024_46498_MOESM3_ESM.zip › SourceData/Source Data for Supplementary Information/TableS13data/bluemohair/bluemohair_stockinettev1.txt]

0.000046164772727272726	0.	0.	0.	0.
0.00023082386363636366	0.	2.1376656690893545e-6	0.001334880630826977	0.
0.0005717329545454545	0.	0.000271483539974348	0.000196770656849799	0.
0.00015269886363636364	0.	0.0005280034202650706	0.0001731401124770332	0.
-0.00004261363636363637	0.	0.0007887986318939719	0.00046453855505982505	0.
0.0005610795454545456	0.	0.0013702436938862763	-0.0010170987652030384	0.
0.0007066761363636365	0.	0.0015626336041043181	-0.0010261729482589496	0.
0.0007137784090909091	0.	0.0017721248396750748	-0.0014027847187954878	0.
0.0005788352272727273	0.	0.00241769987174006	0.00009025977398726481	0.
0.0005681818181818183	0.	0.0026250534416417276	0.00009255926477031293	0.
0.0006427556818181819	0.	0.002840957674219752	0.00024811793007179785	0.
0.0007492897727272728	0.	0.00347798204360838	0.00027834250908397376	0.
0.0009375000000000001	0.	0.0036746472851646003	0.004107419931714933	0.
0.0009303977272727274	0.	0.0038862761864044463	0.0024937596205134418	0.
0.0006569602272727273	0.	0.004548952543822146	-0.0002314320120626245	0.
0.0009019886363636364	0.	0.004747755451047456	0.003308693958152163	0.
0.0010085227272727275	0.	0.0049593843522873025	0.004156258570424575	0.
0.0009730113636363637	0.	0.005613510047028645	0.0014546259044252911	0.
0.0011718750000000002	0.	0.005810175288584865	0.0045600089118103355	0.
0.0011931818181818183	0.	0.006017528858486532	0.004128778373895099	0.
0.001072443181818182	0.	0.006686618212911501	0.0027907922524551547	0.
0.0012109375	0.	0.007094912355707567	0.002857310135136171	0.
0.0011399147727272727	0.	0.0077447627191107316	0.0017601259685657488	0.
0.0012890625	0.	0.007941427960666951	0.0017597562882969379	0.
0.0012535511363636364	0.	0.008815733219324497	0.00029248137668311925	0.
0.001345880681818182	0.	0.009029499786233432	0.00017056810856451934	0.
0.0014524147727272728	0.	0.0092368533561351	0.00009155051657191194	0.
0.001306818181818182	0.	0.009890979050876443	0.0014427363365056788	0.
0.0014666193181818185	0.	0.010098332620778111	0.0014723993368197406	0.
0.0016761363636363638	0.	0.01029927319367251	0.0014722937144279861	0.
0.0014772727272727272	0.	0.01096622488242839	0.0016033269166825827	0.
0.0014311079545454547	0.	0.011179991449337325	0.0017001913008379231	0.
0.0016832386363636364	0.	0.011383069687900812	0.0015787119736226632	0.
0.0016335227272727274	0.	0.012026507054296708	0.002391053565590877	0.
0.0016548295454545457	0.	0.012240273621205644	0.0030086829950090217	0.
0.0018075284090909092	0.	0.012439076528430954	0.002966336686292365	0.
0.0016512784090909093	0.	0.013099615220179564	-0.0004726869894001739	0.
0.0016619318181818185	0.	0.013319794784095767	-0.002792482030110941	0.
0.00171875	0.	0.013522873022659258	-0.0027943880593625033	0.
0.0019105113636363638	0.	0.014574604531851217	-0.0024211098911798147	0.
0.002059659090909091	0.	0.015209491235570758	-0.002581907741125069	0.
0.0019069602272727274	0.	0.015442496793501497	-0.003465320930783549	0.
0.0018465909090909093	0.	0.015658401026079523	-0.0004908777083243588	0.
0.0020703125	0.	0.01628901239846088	-0.0007278612593673674	0.
0.0019566761363636366	0.	0.01651346729371526	-0.0007319214276494396	0.
0.0020419034090909094	0.	0.01672295852928602	-0.002332923806652753	0.
0.0022194602272727275	0.	0.017355707567336467	-0.0005446157088154297	0.
0.0020738636363636367	0.	0.01758657545959812	-0.0005204429241289478	0.
0.0020348011363636362	0.	0.017806755023514323	-0.0005644526925035063	0.
0.0023437500000000003	0.	0.018426678067550235	-0.002753423246528147	0.
0.002329545454545455	0.	0.018651132962804618	-0.0006390898973651013	0.
0.0022265625000000002	0.	0.01887131252672082	-0.0006318221874626033	0.
0.002357954545454546	0.	0.019950833689610946	-0.0016159240511981119	0.
0.002553267045454546	0.	0.020566481402308677	-0.002459267211199964	0.
0.0025142045454545456	0.	0.020782385634886703	-0.0026279689257677676	0.
0.0023934659090909093	0.	0.02100042753313382	-0.002829648239925662	0.
0.002553267045454546	0.	0.021613937580162466	-0.003232160042773915	0.
0.0026491477272727274	0.	0.02183411714407867	-0.003356079551528316	0.
0.0025603693181818184	0.	0.02206498503634032	-0.003422234856504957	0.
0.002741477272727273	0.	0.022695596408721676	-0.0038676945320215714	0.
0.0026740056818181823	0.	0.02291363830696879	-0.0038676815064228815	0.
0.002585227272727273	0.	0.023140230867892263	-0.001531060031095564	0.
0.0027166193181818185	0.	0.024215476699444207	-0.003007903627443633	0.
0.0028941761363636366	0.	0.024837537409149207	-0.004900653280091513	0.
0.0029012784090909093	0.	0.025049166310389056	-0.004855559977715002	0.
0.0028906250000000004	0.	0.02526934587430526	-0.002112400990381724	0.
0.0030184659090909094	0.	0.025906370243693886	-0.0017302883992112964	0.
0.0030184659090909094	0.	0.026120136810602823	-0.001727781798363913	0.
0.0030646306818181823	0.	0.026344591705857203	-0.00835280833041645	0.
0.0029048295454545455	0.	0.026573321932449767	-0.006632379577822671	0.
0.003181818181818182	0.	0.02718683197947841	-0.008806775145452077	0.
0.0031463068181818185	0.	0.027400598546387347	-0.008421669708949442	0.
0.0030397727272727273	0.	0.027622915775972638	-0.008548136635667329	0.
0.003249289772727273	0.	0.02824497648567764	-0.008622119987934615	0.
0.0031640625	0.	0.02846515604959384	-0.00823245321252582	0.
0.003139204545454546	0.	0.028691748610517317	-0.008232451880707765	0.
0.003313210227272727	0.	0.02953398888413852	-0.004983045672784771	0.
0.0032954545454545454	0.	0.029760581445061995	-0.00455974630719544	0.
0.0034659090909090915	0.	0.030399743480119708	-0.005005886754497714	0.
0.0034446022727272732	0.	0.030613510047028645	-0.0050069099146253775	0.
0.0034019886363636366	0.	0.030835827276613936	-0.006625468894363063	0.
0.003561789772727273	0.	0.03145575032064985	-0.009357309974593973	0.
0.0035404829545454546	0.	0.03166524155622061	-0.009819625016907104	0.
0.0035369318181818184	0.	0.03188969645147499	-0.009291859103795723	0.
0.003718039772727273	0.	0.032535271483539976	-0.009233199540852109	0.
0.0037464488636363637	0.	0.03274903805044891	-0.008936899592767096	0.
0.0036896306818181824	0.	0.032969217614365116	-0.008936891043919384	0.
0.0036612215909090913	0.	0.03360837964942283	-0.009838420890430416	0.
0.003796164772727273	0.	0.03381145788798632	-0.00994800388211384	0.
0.003785511363636364	0.	0.03402736212056435	-0.00972292600411679	0.
0.003909801136363637	0.	0.035085506626763574	-0.009951575980696032	0.
0.0038068181818181825	0.	0.035741769987174	-0.00998433110868869	0.
0.004076704545454546	0.	0.03594484822573749	-0.00995688346960714	0.
0.004026988636363637	0.	0.03616289012398461	-0.010035729310762477	0.
0.003959517045454546	0.	0.03682984181274049	-0.009985764341568375	0.
0.004122869318181818	0.	0.03703505771697307	-0.009781145726592713	0.
0.004140625	0.	0.037248824283882	-0.009805359783578745	0.
0.004129971590909091	0.	0.03789012398460881	-0.012465930910561097	0.
0.004279119318181818	0.	0.038088926891834116	-0.012497440703549955	0.
0.004296875	0.	0.03829628046173579	-0.012314359681605967	0.
0.004172585227272727	0.	0.038969645147498934	-0.012265799681702126	0.
0.004378551136363637	0.	0.03917058572039333	-0.013950610084857594	0.
0.004421164772727273	0.	0.03937580162462591	-0.013817704604107636	0.
0.00454190340909091	0.	0.04043608379649423	-0.012400739201524846	0.
0.004385653409090909	0.	0.04110303548525011	-0.013513672018535596	0.
0.004449573863636364	0.	0.04130611372381359	-0.013411438411599754	0.
0.004662642045454546	0.	0.04150064129970073	-0.012990786214123778	0.
0.004456676136363637	0.	0.04215262932877298	-0.013597818396975662	0.
0.004740767045454546	0.	0.0425716117999145	-0.013640897371504503	0.
0.004588068181818183	0.	0.04324497648567764	-0.013333835860479058	0.
0.0045916193181818185	0.	0.043458743052586575	-0.013401392746159322	0.
0.004804687500000001	0.	0.04365968362548098	-0.015811747188768738	0.
0.004825994318181819	0.	0.04430525865754596	-0.011902518587393815	0.
0.004811789772727273	0.	0.04451902522445489	-0.011902130647916587	0.
0.0048970170454545455	0.	0.0447199657973493	-0.010292530581224223	0.
0.004921875000000001	0.	0.04537409149209063	-0.01267136459337719	0.
0.004978693181818182	0.	0.045592133390337755	-0.012811696638468798	0.
0.005021306818181819	0.	0.045795211628901246	-0.012735029195465505	0.
0.00515625	0.	0.04643437366395896	-0.012674124367217598	0.
0.005067471590909091	0.	0.04665882855921334	-0.012597641539798605	0.
0.005099431818181819	0.	0.04686618212911501	-0.012235179933921625	0.
0.0052734375	0.	0.04750534416417273	-0.012027374951598963	0.
0.005166903409090909	0.	0.047932877297990596	-0.012322223981171996	0.
0.005358664772727274	0.	0.04877725523728089	-0.012053312807227743	0.
0.005301846590909091	0.	0.048995297135528	-0.012187456129708814	0.
0.005514914772727273	0.	0.04964087216759299	-0.011988013547885966	0.
0.005440340909090909	0.	0.04986960239418555	-0.01188560461551693	0.
0.005422585227272728	0.	0.05008764429243267	-0.011955527415600046	0.
0.005688920454545455	0.	0.05069901667379222	-0.012271429836703169	0.
0.005628551136363637	0.	0.050923471569046606	-0.012195258247486102	0.
0.005585937500000001	0.	0.051145788798631894	-0.013133927876750582	0.
0.005848721590909092	0.	0.051772124839675075	-0.011631647257301923	0.
0.005717329545454546	0.	0.05199871740059855	-0.011631612927035087	0.
0.005564630681818183	0.	0.05222317229585293	-0.013409422227081162	0.
0.0059623579545454546	0.	0.05283240701154339	-0.01319235580383163	0.
0.00587002840909091	0.	0.05328131680205216	-0.01327345389876628	0.
0.006036931818181819	0.	0.05412783240701154	-0.013438734921494602	0.
0.006054687500000001	0.	0.05435014963659684	-0.013439020419524422	0.
0.006292613636363637	0.	0.054955109020949126	-0.013191470168719726	0.
0.006285511363636364	0.	0.05516673792218898	-0.012998060915937743	0.
0.0062571022727272736	0.	0.05539333048311244	-0.01316713958179261	0.
0.006285511363636364	0.	0.05603890551517743	-0.013815839020834305	0.
0.006281960227272728	0.	0.056259085079093635	-0.014440373842897727	0.
0.006278409090909092	0.	0.05648353997434802	-0.01367947164710633	0.
0.006498579545454546	0.	0.057107738349722104	-0.012956705430306284	0.
0.006566051136363637	0.	0.05732578024796922	-0.01587911558110792	0.
0.006619318181818183	0.	0.057552372808892686	-0.01612262714260368	0.
0.006587357954545455	0.	0.058191534843950406	-0.016232407572624483	0.
0.00661221590909091	0.	0.05862548097477555	-0.016521136997360228	0.
0.006828835227272728	0.	0.05946772124839675	-0.016322007418980974	0.
0.0068892045454545464	0.	0.05968790081231295	-0.02117295455105865	0.
0.006864346590909091	0.	0.060342026507054294	-0.016894382839907462	0.
0.006871448863636364	0.	0.060547242411286874	-0.017160125699415524	0.
0.006921164772727273	0.	0.060761008978195814	-0.017208796681301486	0.
0.006935369318181819	0.	0.06138948268490808	-0.01892608044365052	0.
0.007151988636363637	0.	0.061586147926464295	-0.018851528902210146	0.
0.0071555397727272735	0.	0.06180418982471141	-0.02529268727881128	0.
0.007084517045454547	0.	0.0624690038477982	-0.025548011628391102	0.
0.007208806818181819	0.	0.06267421975203079	-0.025581339978281825	0.
0.007176846590909091	0.	0.06288798631893971	-0.02563206483375359	0.
0.007162642045454546	0.	0.06354211201368107	-0.022839266819395552	0.
0.007489346590909092	0.	0.0639546814878153	-0.026235401469857596	0.
0.007443181818181819	0.	0.06482257374946558	-0.029371843543662974	0.
0.007517755681818183	0.	0.0656797776827704	-0.028797466676893573	0.
0.00766690340909091	0.	0.06587858058999572	-0.02891637338114647	0.
0.007787642045454546	0.	0.06608379649422831	-0.028805164890607846	0.
0.0075994318181818185	0.	0.06676357417699873	-0.028976766955151865	0.
0.007734375000000001	0.	0.0669666524155622	-0.028432374225384666	0.
0.007883522727272729	0.	0.0671697306541257	-0.028631190644399424	0.
0.007759232954545455	0.	0.06781316802052159	-0.02816706468017384	0.
0.007848011363636364	0.	0.06801624625908508	-0.028165220937578346	0.
0.008011363636363638	0.	0.0682129115006413	-0.02857746621031115	0.
0.007915482954545455	0.	0.06887772552372809	-0.030813450985119204	0.
0.008107244318181819	0.	0.06930312099187687	-0.029755983276785358	0.
0.008153409090909091	0.	0.07017315091919624	-0.02953361973667892	0.
0.008210227272727274	0.	0.07103249251817016	-0.02913844734278467	0.
0.008167613636363638	0.	0.07124839675074819	-0.02948126221264168	0.
0.008309659090909092	0.	0.07144719965797348	-0.0307504281732647	0.
0.008455255681818184	0.	0.0720863616930312	-0.0311855806773653	0.
0.008401988636363638	0.	0.07230440359127832	-0.0311855941940349	0.
0.008512073863636364	0.	0.07250961949551091	-0.03122742998995361	0.
0.008636363636363636	0.	0.07316374519025225	-0.03312524557922091	0.
0.008547585227272728	0.	0.07338820008550663	-0.032376599086633734	0.
0.008615056818181819	0.	0.0735934159897392	-0.031305057660356794	0.
0.008831676136363638	0.	0.07421975203078239	-0.030323643980702013	0.
0.008781960227272729	0.	0.07464514749893117	-0.030917398172836612	0.
0.008892045454545456	0.	0.07550876442924327	-0.03510144846938437	0.
0.009218750000000001	0.	0.07635314236853356	-0.03435850531474067	0.
0.009165482954545456	0.	0.07657973492945704	-0.03447596837519447	0.
0.0090625	0.	0.07679777682770415	-0.03550939711546885	0.
0.009335937500000002	0.	0.07743266353142368	-0.03662970556233405	0.
0.009314630681818183	0.	0.07765925609234715	-0.0365941418416756	0.
0.009250710227272729	0.	0.07787729799059427	-0.037131179833302684	0.
0.009467329545454546	0.	0.07848867037195383	-0.03728549163559852	0.
0.009456676136363636	0.	0.07871098760153912	-0.037317222802229766	0.
0.00938565340909091	0.	0.0789354424967935	-0.037096578583428665	0.
0.009506392045454545	0.	0.08001496365968364	-0.03691692237339495	0.
0.009861505681818183	0.	0.0808443779392903	-0.035920223970776405	0.
0.009730113636363637	0.	0.08127618640444634	-0.03615604351794796	0.
0.010031960227272728	0.	0.08189824711415135	-0.03627599753335449	0.
0.009911221590909092	0.	0.08212697734074391	-0.034094022406760904	0.
0.009861505681818183	0.	0.08235143223599829	-0.03696043210908735	0.
0.010298295454545454	0.	0.08297776827704147	-0.032238011755284415	0.
0.010120738636363636	0.	0.08320222317229585	-0.03204663479290351	0.
0.009975142045454546	0.	0.08342881573321932	-0.03201239332565187	0.
0.010316051136363637	0.	0.08405942710560069	-0.03223776032053642	0.
0.010273437500000001	0.	0.08428174433518598	-0.031574168481802535	0.
0.010099431818181818	0.	0.08450406156477128	-0.031560185143053546	0.
0.010436789772727273	0.	0.08511329628046173	-0.029558037299475138	0.
0.010358664772727275	0.	0.08556220607097051	-0.031236293510053983	0.
0.010699573863636364	0.	0.08640872167592989	-0.04328966095838282	0.
0.010561079545454547	0.	0.08663745190252245	-0.03912240864315178	0.
0.010855823863636366	0.	0.08725309961522017	-0.034788998849718755	0.
0.010838068181818183	0.	0.08746900384779821	-0.03856848185621779	0.
0.010799005681818182	0.	0.08769345874305258	-0.03857149174067258	0.
0.010958806818181819	0.	0.08831338178708852	-0.037265092395216706	0.
0.010973011363636365	0.	0.08852714835399744	-0.045330506970294684	0.
0.010958806818181819	0.	0.08875160324925181	-0.04457846939165732	0.
0.011157670454545455	0.	0.08938648995297135	-0.04427213109856233	0.
0.011097301136363638	0.	0.08960666951688756	-0.04429311235261286	0.
0.011115056818181819	0.	0.08983112441214194	-0.044475438382418735	0.
0.011171875000000001	0.	0.09047242411286875	-0.04448193060505629	0.
0.011281960227272727	0.	0.09090423257802481	-0.043945228562870184	0.
0.01146661931818182	0.	0.09174005985463873	-0.04501764530999406	0.
0.011463068181818182	0.	0.09195810175288585	-0.046856853876234644	0.
0.011473721590909092	0.	0.0926100897819581	-0.046524203291292344	0.
0.011615767045454547	0.	0.0928131680205216	-0.04652108607460762	0.
0.011629971590909092	0.	0.09302693458743053	-0.046439821802453415	0.
0.011626420454545457	0.	0.09367037195382642	-0.04658795919851242	0.
0.011761363636363638	0.	0.093875587858059	-0.045765387096997755	0.
0.011796875	0.	0.09409149209063702	-0.045847561011603644	0.
0.011732954545454548	0.	0.09474561778537836	-0.045214811941005906	0.
0.011931818181818184	0.	0.09494442069260367	-0.045418880785376814	0.
0.011977982954545455	0.	0.09515391192817443	-0.045391957465609395	0.
0.011935369318181819	0.	0.09581017528858488	-0.04470315726372035	0.
0.012201704545454547	0.	0.09623129542539546	-0.044796191510596155	0.
0.012212357954545455	0.	0.09710132535271483	-0.045138368458635066	0.
0.012308238636363638	0.	0.0973065412569474	-0.046100364085111915	0.
0.012205255681818183	0.	0.09796066695168876	-0.04614472270219929	0.
0.012379261363636365	0.	0.09816160752458315	-0.046037922330029804	0.
0.012514204545454547	0.	0.09836682342881574	-0.045597286972166626	0.
0.012375710227272728	0.	0.09903805044890979	-0.04554002920157278	0.
0.012457386363636365	0.	0.09924112868747328	-0.04556057873858259	0.
0.012620738636363637	0.	0.0994420692603677	-0.0454105177600095	0.
0.012574573863636366	0.	0.10009833262077811	-0.04617598397149527	0.
0.012634943181818183	0.	0.10030568619067978	-0.04617909774561352	0.
0.012766335227272729	0.	0.10051090209491235	-0.046586259622501916	0.
0.012713068181818183	0.	0.10117357845233005	-0.04735017198101646	0.
0.012972301136363638	0.	0.10157332193244976	-0.04736150859199692	0.
0.012876420454545455	0.	0.10243907652843094	-0.047415997742334924	0.
0.013068181818181819	0.	0.10264429243266354	-0.0474251258408067	0.
0.013075284090909092	0.	0.10330696879008124	-0.04881960145248883	0.
0.013078835227272729	0.	0.10352714835399744	-0.04944059921300793	0.
0.013199573863636365	0.	0.10373022659256093	-0.04944059837407579	0.
0.013316761363636364	0.	0.10436725096194956	-0.05084034688347233	0.
0.013259943181818184	0.	0.10458956819153484	-0.05031853444782044	0.
0.013281250000000001	0.	0.10479478409576742	-0.04949700922209199	0.
0.013451704545454548	0.	0.10544035912783241	-0.0517419662831844	0.
0.013366477272727275	0.	0.10566481402308678	-0.0501800573674699	0.
0.013504971590909094	0.	0.10587002992731938	-0.05018005791581532	0.
0.013657670454545455	0.	0.10649850363403164	-0.04969271761910213	0.
0.013647017045454546	0.	0.10693672509619497	-0.051212126398146283	0.
0.013764204545454546	0.	0.10779820436083797	-0.05544308294807566	0.
0.013764204545454546	0.	0.10800769559640873	-0.054927469728319266	0.
0.013984375	0.	0.1086169303120992	-0.055212067072799305	0.
0.013959517045454548	0.	0.10884352287302267	-0.055221217152053415	0.
0.013920454545454547	0.	0.10906797776827704	-0.054158278364431156	0.
0.014158380681818183	0.	0.10971141513467293	-0.05514726234697735	0.
0.014225852272727274	0.	0.10993587002992733	-0.05514725982802182	0.
0.01420099431818182	0.	0.11015391192817442	-0.055147242596581596	0.
0.014350142045454548	0.	0.11076742197520309	-0.056242484617201036	0.
0.014410511363636365	0.	0.11099187687045746	-0.05484343804972444	0.
0.014282670454545456	0.	0.11121633176571184	-0.05199742962767297	0.
0.014538352272727274	0.	0.11184480547242412	-0.05304298798966554	0.
0.014378551136363637	0.	0.1122873022659256	-0.05769313189404503	0.
0.014769176136363638	0.	0.11311885421120137	-0.05903525517392021	0.
0.014673295454545456	0.	0.11334972210346303	-0.05905303733096907	0.
0.014794034090909094	0.	0.11398460880718256	-0.0596831860900012	0.
0.014861505681818182	0.	0.1141983753740915	-0.059743378422846896	0.
0.014797585227272729	0.	0.11442069260367678	-0.06265828827530416	0.
0.015046164772727275	0.	0.11502137665669089	-0.05900931323653203	0.
0.015081676136363638	0.	0.1152372808892689	-0.05907139024802419	0.
0.015117187500000002	0.	0.1154660111158615	-0.06113532809710636	0.
0.015188210227272729	0.	0.11611799914493375	-0.06091982824827935	0.
0.015198863636363637	0.	0.11633390337751176	-0.061926439328675795	0.
0.015159801136363638	0.	0.11655622060709704	-0.06388297767402208	0.
0.015319602272727275	0.	0.11718255664814023	-0.06278890901211932	0.
0.015383522727272728	0.	0.11761650277896538	-0.06467147954207611	0.
0.015603693181818184	0.	0.11846729371526293	-0.06457759934441044	0.
0.01563565340909091	0.	0.11868533561351005	-0.06562678614279456	0.
0.015625	0.	0.11932449764856776	-0.06452185659463246	0.
0.015745738636363638	0.	0.11952971355280034	-0.0619748028566119	0.
0.01576349431818182	0.	0.11974989311671654	-0.06198257492513102	0.
0.015809659090909093	0.	0.12040829414279607	-0.06258600931156726	0.
0.015962357954545457	0.	0.12061351004702864	-0.06285286385404958	0.
0.015848721590909092	0.	0.12082727661393759	-0.06185333981985646	0.
0.01595880681818182	0.	0.12146002565198802	-0.05977751427678378	0.
0.01611505681818182	0.	0.12166096622488243	-0.059780560047292645	0.
0.016072443181818184	0.	0.12187045746045319	-0.05939368762224555	0.
0.016040482954545455	0.	0.12253954681487816	-0.0604126784951385	0.
0.016253551136363637	0.	0.12295639162035057	-0.06257180279233056	0.
0.016338778409090912	0.	0.12381145788798632	-0.05935528672310645	0.
0.01642755681818182	0.	0.12402094912355709	-0.060262737614078084	0.
0.016338778409090912	0.	0.12468790081231297	-0.06230993825759665	0.
0.016495028409090912	0.	0.12488884138520735	-0.06236795009846351	0.
0.016626420454545456	0.	0.12509191962377084	-0.06285973701262892	0.
0.01650568181818182	0.	0.12574818298418128	-0.06402557979434254	0.
0.01662286931818182	0.	0.12595126122274478	-0.06270639951606921	0.
0.016811079545454546	0.	0.12615433946130827	-0.06343215088822483	0.
0.01667258522727273	0.	0.12682984181274048	-0.06427928255308912	0.
0.016786221590909093	0.	0.12703933304831125	-0.06505132583478733	0.
0.016899857954545457	0.	0.12724027362120566	-0.0639931748805303	0.
0.016899857954545457	0.	0.12788584865327063	-0.06550277127623197	0.
0.017144886363636366	0.	0.12828772979905942	-0.06580425732119986	0.
0.017034801136363638	0.	0.12916844805472424	-0.0664116540603155	0.
0.017244318181818184	0.	0.12937152629328771	-0.06642616144325893	0.
0.01735440340909091	0.	0.1300192389910218	-0.06581664995868866	0.
0.01731889204545455	0.	0.130239418554938	-0.0660381842169063	0.
0.017389914772727274	0.	0.13044677212483966	-0.06635511815127992	0.
0.017397017045454547	0.	0.13109876015391192	-0.0663432592181423	0.
0.017365056818181818	0.	0.13131893971782813	-0.06634326595746257	0.
0.01750355113636364	0.	0.13152201795639162	-0.06604712624461802	0.
0.01764914772727273	0.	0.13215476699444206	-0.06692520148428943	0.
0.017624289772727276	0.	0.13237922188969645	-0.06669306879590053	0.
0.017741477272727273	0.	0.13258657545959812	-0.06673618822062179	0.
0.017855113636363638	0.	0.13366395895681915	-0.07466961592991037	0.
0.01802911931818182	0.	0.13386062419837536	-0.07483082623906068	0.
0.017975852272727275	0.	0.13450619923044035	-0.07414068035914896	0.
0.01792258522727273	0.	0.13472210346301838	-0.07414067290739779	0.
0.018114346590909092	0.	0.1349230440359128	-0.07384873966537103	0.
0.018128551136363635	0.	0.13557716973065412	-0.07390533488458206	0.
0.018064630681818183	0.	0.1357994869602394	-0.07393442687257738	0.
0.018345170454545454	0.	0.1366460025651988	-0.07383581303058533	0.
0.018267045454545456	0.	0.13687045746045318	-0.07383004480617608	0.
0.018348721590909094	0.	0.13707994869602394	-0.07494809146055569	0.
0.018558238636363637	0.	0.13772124839675073	-0.07564121754965779	0.
0.018494318181818185	0.	0.1379371526293288	-0.07566245836281185	0.
0.018508522727272728	0.	0.13814023086789226	-0.07728845442542331	0.
0.01862571022727273	0.	0.13900598546387344	-0.07632767243129106	0.
0.01872159090909091	0.	0.1392218896964515	-0.07636012606254082	0.
0.01886008522727273	0.	0.1398610517315092	-0.0765855393532565	0.
0.018785511363636365	0.	0.14008336896109447	-0.0766523152926605	0.
0.018796164772727275	0.	0.14029499786233432	-0.07721223829062808	0.
0.019051846590909093	0.	0.14091278324070117	-0.0766725335444125	0.
0.01906605113636364	0.	0.14113723813595555	-0.07720664339816388	0.
0.019147727272727275	0.	0.14197306541256946	-0.07725937954730362	0.
0.019112215909090912	0.	0.14219538264215478	-0.07719440388655703	0.
0.019144176136363638	0.	0.142415562206071	-0.07678630012091298	0.
0.01948153409090909	0.	0.14303976058144505	-0.07724850701433993	0.
0.019417613636363636	0.	0.1432684908080376	-0.0773223919141039	0.
0.019325284090909094	0.	0.14349935870029928	-0.07743014107689852	0.
0.019559659090909093	0.	0.1443415989739205	-0.07723753628542479	0.
0.019509943181818184	0.	0.1445617785378367	-0.07883074593782861	0.
0.019765625000000002	0.	0.14517742625053442	-0.07963281711531404	0.
0.01976917613636364	0.	0.14539974348011972	-0.07963281629896643	0.
0.019623579545454548	0.	0.14563274903805046	-0.079642292361737	0.
0.01988636363636364	0.	0.14625694741342454	-0.07962986110321536	0.
0.01986505681818182	0.	0.14647498931167166	-0.07962987400218614	0.
0.02012784090909091	0.	0.14732364258230013	-0.08023574169037166	0.
0.02011008522727273	0.	0.14753954681487816	-0.08024765703330723	0.
0.020106534090909095	0.	0.14776186404446345	-0.08024766399675205	0.
0.020234375000000002	0.	0.14838178708849936	-0.07960765008964311	0.
0.020255681818181822	0.	0.14859127832407013	-0.07961746057102062	0.
0.020348011363636363	0.	0.14880932022231722	-0.0800579133899667	0.
0.020493607954545454	0.	0.14967079948696024	-0.08068362222914095	0.
0.02053977272727273	0.	0.14989525438221463	-0.08068360601562341	0.
0.020561079545454546	0.	0.15053869174861054	-0.08087481103076477	0.
0.020674715909090913	0.	0.15074604531851218	-0.08079988136536737	0.
0.020625	0.	0.1509640872167593	-0.08080823661679733	0.
0.020706676136363636	0.	0.151603249251817	-0.08305212256317397	0.
0.02083096590909091	0.	0.1518084651560496	-0.08231452085155382	0.
0.020855823863636366	0.	0.15268277041470715	-0.0845695717349128	0.
0.02099786931818182	0.	0.15288371098760156	-0.08511617136983224	0.
0.0209765625	0.	0.1530953398888414	-0.08223100303646295	0.
0.02094815340909091	0.	0.15374732791791365	-0.08227074247507588	0.
0.021147017045454547	0.	0.15395040615647715	-0.08227073974097586	0.
0.021122159090909094	0.	0.15416631038905515	-0.08250176266034648	0.
0.02131747159090909	0.	0.15501068832834544	-0.08257306129498462	0.
0.02142400568181818	0.	0.15521376656690894	-0.0826983074578541	0.
0.021313920454545453	0.	0.15587858058999574	-0.08450928586382482	0.
0.021484375	0.	0.1560837964942283	-0.08557469649523095	0.
0.021548295454545455	0.	0.15629970072680632	-0.08545254621729595	0.
0.021484375	0.	0.1569687900812313	-0.08549144579954662	0.
0.021587357954545458	0.	0.1571697306541257	-0.08520133501145266	0.
0.021669034090909093	0.	0.1580312099187687	-0.08652423794036833	0.
0.021718750000000002	0.	0.1582364258230013	-0.08650826888669398	0.
0.021871448863636365	0.	0.15844164172723388	-0.08638299251508744	0.
0.021843039772727273	0.	0.15910218041898247	-0.08678081743799114	0.
0.021871448863636365	0.	0.15930739632321506	-0.08649793950498677	0.
0.02211292613636364	0.	0.15950406156477126	-0.08649906023792446	0.
0.02205965909090909	0.	0.16036767849508338	-0.08649905968508691	0.
0.022251420454545458	0.	0.16057503206498505	-0.08724436404212692	0.
0.022183948863636366	0.	0.16123984608807182	-0.08663141543479518	0.
0.022240767045454548	0.	0.1614471996579735	-0.08636975569547586	0.
0.022329545454545456	0.	0.16164172723386064	-0.08690535993200088	0.
0.02239346590909091	0.	0.1622873022659256	-0.08714963546385739	0.
0.02229758522727273	0.	0.16251389482684908	-0.08583899439054125	0.
0.022510653409090912	0.	0.16338392475416844	-0.08988520418353929	0.
0.02248224431818182	0.	0.16360196665241555	-0.09020825711624868	0.
0.022617187500000004	0.	0.16379863189397179	-0.08877888667650416	0.
0.022734375	0.	0.16443993159469858	-0.08439526871773223	0.
0.022674005681818182	0.	0.164664386489953	-0.08410010395734459	0.
0.022801846590909093	0.	0.16487174005985464	-0.08514594266211291	0.
0.022904829545454548	0.	0.16572894399315946	-0.08608481372759136	0.
0.02293323863636364	0.	0.16593629756306114	-0.0857473185140371	0.
0.023164062500000002	0.	0.1665669089354425	-0.08753967133571793	0.
0.023089488636363637	0.	0.16679563916203505	-0.08744888593425514	0.
0.023046875	0.	0.16701581872595125	-0.08750172512450068	0.
0.02331321022727273	0.	0.16764001710132537	-0.08819143243789969	0.
0.023291903409090913	0.	0.16786233433091063	-0.0882023922158923	0.
0.023600852272727273	0.	0.16868319794784095	-0.08786465993839791	0.
0.023455255681818183	0.	0.16914279606669516	-0.08770066226582163	0.
0.02369318181818182	0.	0.16977768277041472	-0.08628262262346038	0.
0.023739346590909094	0.	0.1699978623343309	-0.08628260673371467	0.
0.023632812500000003	0.	0.1702180418982471	-0.08791586276044508	0.
0.023941761363636366	0.	0.17084010260795213	-0.08857408877995251	0.
0.02393821022727273	0.	0.17106028217186833	-0.09022949319624182	0.
0.024037642045454544	0.	0.1719089354424968	-0.0893646922978396	0.
0.02407315340909091	0.	0.17211842667806757	-0.08942359180643111	0.
0.024016335227272728	0.	0.17233860624198374	-0.08905795269508084	0.
0.024311079545454545	0.	0.1731872595126122	-0.08990277954457063	0.
0.02420809659090909	0.	0.17342026507054298	-0.08990280456445662	0.
0.024414062500000003	0.	0.17404873877725524	-0.08916712441024091	0.
0.024421164772727273	0.	0.17426250534416415	-0.0895100769777936	0.
0.024435369318181823	0.	0.1744805472424113	-0.08950538150281813	0.
0.024627130681818186	0.	0.17510474561778538	-0.09159644947993188	0.
0.024620028409090913	0.	0.17531637451902524	-0.09301322689037281	0.
0.024605823863636363	0.	0.1755429670799487	-0.09278034417553184	0.
0.024712357954545454	0.	0.1761885421120137	-0.09300657050744113	0.
0.024779829545454546	0.	0.17640017101325353	-0.09348531835774027	0.
0.02486150568181818	0.	0.17725309961522018	-0.09351236378707392	0.
0.024960937500000002	0.	0.17746259085079094	-0.09358896482194437	0.
0.02502130681818182	0.	0.1776849080803762	-0.09152199050948798	0.
0.02512073863636364	0.	0.17853356135100473	-0.09149713118424888	0.
0.025156250000000005	0.	0.17874732791791365	-0.09168087203547438	0.
0.025177556818181818	0.	0.1793950406156477	-0.09244625644807022	0.
0.02534446022727273	0.	0.17959598118854211	-0.09244627006748958	0.
0.02536221590909091	0.	0.17981188542112014	-0.09246448467012904	0.
0.025330255681818185	0.	0.18047669944420694	-0.09269554844321543	0.
0.02553622159090909	0.	0.18067550235143223	-0.09198943646613271	0.
0.02551136363636364	0.	0.180884993587003	-0.09170347494026118	0.
0.025493607954545455	0.	0.18152843095339888	-0.09235433467970029	0.
0.025625000000000002	0.	0.18172723386062423	-0.09263824177063028	0.
0.025660511363636368	0.	0.18260795211628902	-0.09322246947062668	0.
0.025862926136363637	0.	0.1828110303548525	-0.09322247293333169	0.
0.025866477272727277	0.	0.18302052159042326	-0.09322245043521168	0.
0.025980113636363638	0.	0.18388413852073537	-0.0966641562332472	0.
0.02607954545454546	0.	0.1840957674219752	-0.09787332395554933	0.
0.025955255681818185	0.	0.18475844377939293	-0.09677543826416066	0.
0.02611860795454546	0.	0.18495938435228731	-0.09677542719473733	0.
0.026228693181818186	0.	0.1851603249251817	-0.09532958808903541	0.
0.026175426136363637	0.	0.18582086361693032	-0.09795228147439264	0.
0.026232244318181823	0.	0.186028217186832	-0.09795226730016295	0.
0.026381392045454546	0.	0.1862291577597264	-0.097891976458264	0.
0.02639914772727273	0.	0.1871077383497221	-0.09756745605493639	0.
0.026580255681818186	0.	0.1875096194955109	-0.0980166011617218	0.
0.02642755681818182	0.	0.18816160752458314	-0.09889228048930138	0.
0.026665482954545457	0.	0.18836468576314666	-0.09841875219494801	0.
0.02681818181818182	0.	0.18856990166737925	-0.09841874817927408	0.
0.02671164772727273	0.	0.18923257802479693	-0.09928659061024608	0.
0.026821732954545457	0.	0.1894377939290295	-0.10023326327368434	0.
0.02704545454545455	0.	0.18964087216759298	-0.10025324132982712	0.
0.026942471590909095	0.	0.19031423685335616	-0.09960433883725431	0.
0.027006392045454547	0.	0.19052159042325778	-0.09977730010917449	0.
0.027137784090909094	0.	0.19138734501923899	-0.09949416000460137	0.
0.02720880681818182	0.	0.1915882855921334	-0.09950154321024023	0.
0.027379261363636366	0.	0.19178495083368963	-0.0994869723608732	0.
0.027254971590909092	0.	0.19244762719110733	-0.09948451249105947	0.
0.027510653409090913	0.	0.19286447199657974	-0.099645450894179	0.
0.027446732954545458	0.	0.19352287302265928	-0.09911501406566108	0.
0.02749289772727273	0.	0.19373450192389913	-0.0991109559234616	0.
0.027702414772727276	0.	0.19393116716545533	-0.09932183916793189	0.
0.027670454545454547	0.	0.19457460453185121	-0.09910625009986422	0.
0.02765980113636364	0.	0.1947926464300983	-0.09922186251887988	0.
0.027759232954545455	0.	0.19499786233433092	-0.10023148066572096	0.
0.027936789772727275	0.	0.19563488670371953	-0.10041403439969174	0.
0.027840909090909093	0.	0.19585934159897392	-0.1000225739831441	0.
0.02812855113636364	0.	0.19671013253527148	-0.10070810196631849	0.
0.02802911931818182	0.	0.19694100042753312	-0.10155133618824429	0.
0.028043323863636366	0.	0.19715262932877298	-0.10047429545565505	0.
0.028288352272727274	0.	0.19778537836682342	-0.10335158412011454	0.
0.028220880681818182	0.	0.1982171868319795	-0.10076533958626298	0.
0.028448153409090914	0.	0.1988413852073536	-0.10099012399483565	0.
0.02838423295454546	0.	0.1990722530996152	-0.10117980942396818	0.
0.02837357954545455	0.	0.19929243266353144	-0.10225993266653254	0.
0.028686079545454546	0.	0.19991449337323644	-0.10422911976391619	0.
0.02863636363636364	0.	0.2001410859341599	-0.10422533577047735	0.
0.02859730113636364	0.	0.200359127832407	-0.1040295091766538	0.
0.028849431818181823	0.	0.2009790508764429	-0.10360270895413703	0.
0.02884232954545455	0.	0.20120350577169732	-0.10356006347803418	0.
0.029115767045454547	0.	0.202032920051304	-0.10397278795477713	0.
0.02907315340909091	0.	0.20225523728088926	-0.10405773511312565	0.
0.028913352272727278	0.	0.20247969217614364	-0.1046948878109263	0.
0.029147727272727273	0.	0.20310816588285593	-0.10564278514098831	0.
0.02911221590909091	0.	0.20356562633604106	-0.10550053215193206	0.
0.029438920454545457	0.	0.20418982471141514	-0.10524214179080701	0.
0.029421164772727274	0.	0.20440786660966226	-0.1050758500775096	0.
0.029307528409090913	0.	0.20463659683625482	-0.10502864379351279	0.
0.02964133522727273	0.	0.20525010688328343	-0.10521669427263954	0.
0.02962357954545455	0.	0.20547028644719967	-0.10549061811129348	0.
0.029531250000000002	0.	0.20570115433946132	-0.1059788781257191	0.
0.02973011363636364	0.	0.20632107738349723	-0.10593512818169146	0.
0.029740767045454548	0.	0.20653270628473708	-0.10591766287769688	0.
0.029968039772727276	0.	0.207392047883711	-0.10273803318223615	0.
0.030007102272727276	0.	0.20760581445061993	-0.10272962463526258	0.
0.02998579545454546	0.	0.20782813168020522	-0.10607479358098684	0.
0.030085227272727274	0.	0.2084544677212484	-0.10662344240343813	0.
0.030198863636363642	0.	0.2088777255237281	-0.10705321143267642	0.
0.030291193181818183	0.	0.2095254382214622	-0.10386672442337548	0.
0.030351562500000002	0.	0.2097413424540402	-0.10676792320651178	0.
0.030308948863636366	0.	0.20996579734929458	-0.1067624768256123	0.
0.030390625000000004	0.	0.21060923471569046	-0.10776787233728247	0.
0.030532670454545458	0.	0.21081231295425398	-0.10990209519472176	0.
0.030490056818181822	0.	0.21102821718683198	-0.10990208538943315	0.
0.030525568181818185	0.	0.21167806755023516	-0.11048779458346882	0.
0.030664062500000006	0.	0.21188328345446772	-0.11052708582926463	0.
0.03070667613636364	0.	0.2127533133817871	-0.10748378144134103	0.
0.030916193181818187	0.	0.2129521162890124	-0.10745989383874932	0.
0.03089133522727273	0.	0.21316160752458316	-0.10869140267450669	0.
0.03091264204545455	0.	0.21382428388200087	-0.10851475745322635	0.
0.03102627840909091	0.	0.21424112868747328	-0.10906072742646061	0.
0.031068892045454547	0.	0.21488670371953827	-0.10847957141230294	0.
0.031196732954545454	0.	0.2150833689610945	-0.10846701067252872	0.
0.03131747159090909	0.	0.2152821718683198	-0.10846701044189137	0.
0.03125355113636364	0.	0.21595126122274477	-0.10992967197818224	0.
0.03133877840909091	0.	0.2161628901239846	-0.10991157206780895	0.
0.03147727272727273	0.	0.21637238135955536	-0.10994587494126604	0.
0.031402698863636364	0.	0.21703719538264216	-0.10958812944323822	0.
0.031530539772727274	0.	0.21723813595553657	-0.10994587864401846	0.
0.03151633522727273	0.	0.21810389055151774	-0.11069341553972178	0.
0.03162286931818182	0.	0.2183133817870885	-0.11020461111386884	0.
0.031860795454545454	0.	0.218516460025652	-0.11020460679839515	0.
0.031782670454545456	0.	0.21917058572039336	-0.11118578422400668	0.
0.032009943181818185	0.	0.2195788798631894	-0.11071976894297773	0.
0.03202059659090909	0.	0.22023728088926892	-0.11156241567140264	0.
0.03200284090909091	0.	0.22045746045318515	-0.11159166737877149	0.
0.03219105113636364	0.	0.22065840102607953	-0.11148787137677396	0.
0.03223011363636364	0.	0.22129970072680633	-0.11082296482055247	0.
0.03214488636363637	0.	0.22151560495938438	-0.11082296181556248	0.
0.0322265625	0.	0.2217122702009406	-0.1142121677444044	0.
0.03241477272727273	0.	0.2223492945703292	-0.11452908748047026	0.
0.032361505681818184	0.	0.22258016246259085	-0.11453549158830677	0.
0.03262428977272727	0.	0.2234395040615648	-0.11458107499854933	0.
0.03254261363636364	0.	0.22366182129115006	-0.11458108393266406	0.
0.03262784090909091	0.	0.22386703719538265	-0.11459042657834857	0.
0.03283025568181818	0.	0.2244997862334331	-0.11493631537575032	0.
0.032759232954545456	0.	0.22494442069260367	-0.11491100648087493	0.
0.03296164772727273	0.	0.22557075673364685	-0.11451059650912232	0.
0.03297230113636364	0.	0.22579521162890123	-0.11450763575322181	0.
0.03301136363636364	0.	0.22600684053014108	-0.11451103610585597	0.
0.033220880681818186	0.	0.2266310389055152	-0.11691163442906467	0.
0.03312144886363637	0.	0.22686404446344594	-0.11736436832843433	0.
0.033093039772727276	0.	0.22708636169303123	-0.11735015751133016	0.
0.033359375000000004	0.	0.22770414707139802	-0.11682515842265687	0.
0.03336292613636364	0.	0.22792218896964517	-0.11784826432894521	0.
0.033590198863636365	0.	0.22875160324925184	-0.11874285128214557	0.
0.03363636363636364	0.	0.2289781958101753	-0.11931959356625381	0.
0.033504971590909094	0.	0.22920906370243696	-0.119857689108672	0.
0.03375355113636364	0.	0.22983967507481828	-0.11793607181736093	0.
0.03372514204545455	0.	0.2302821718683198	-0.11793607197106144	0.
0.034073153409090916	0.	0.23090209491235572	-0.11835117605638999	0.
0.0340234375	0.	0.23112654980761008	-0.11888407547755053	0.
0.03395596590909091	0.	0.23135741769987175	-0.11906181829971389	0.
0.03420454545454545	0.	0.23198161607524584	-0.11996650151836738	0.
0.034197443181818186	0.	0.23219538264215478	-0.11998401427421033	0.
0.034147727272727274	0.	0.23241556220607099	-0.12090789709953799	0.
0.034417613636363635	0.	0.23304189824711416	-0.12161195275461546	0.
0.034442471590909095	0.	0.23325780247969216	-0.12161194106512616	0.
0.034527698863636366	0.	0.2341192817443352	-0.12252348958016415	0.
0.034570312500000006	0.	0.23432663531423686	-0.12252349601968211	0.
0.03457741477272728	0.	0.23454253954681487	-0.12198488214935407	0.
0.034730113636363635	0.	0.23516887558785807	-0.1222830122821696	0.
0.03474431818181819	0.	0.23560495938435227	-0.12216474266270705	0.
0.03488991477272728	0.	0.23625267208208636	-0.12286932591339352	0.
0.03492542613636364	0.	0.23646216331765713	-0.12284709506623392	0.
0.03495383522727273	0.	0.2366823428815733	-0.12317914990235419	0.
0.03501065340909091	0.	0.2373300555793074	-0.12188034643515676	0.
0.03515625	0.	0.23753740914920907	-0.12286932865717205	0.
0.03518465909090909	0.	0.23775545104745616	-0.12207322028422934	0.
0.03517755681818182	0.	0.23840530141085933	-0.12167121488200391	0.
0.03536931818181818	0.	0.23860196665241556	-0.12169052497247347	0.
0.035316051136363644	0.	0.23946985891406586	-0.1218532275796079	0.
0.035525568181818186	0.	0.23967293715262933	-0.12185322877992963	0.
0.035550426136363646	0.	0.23988884138520736	-0.12262165484234269	0.
0.03553622159090909	0.	0.24011329628046174	-0.1232279068524686	0.
0.03569957386363637	0.	0.24095553655408294	-0.12437832381469503	0.
0.035770596590909094	0.	0.24116930312099188	-0.12414136946201526	0.
0.03577769886363637	0.	0.2418041898247114	-0.12577508724832068	0.
0.03590909090909092	0.	0.24201154339461312	-0.1277780381041654	0.
0.03588778409090909	0.	0.2422295852928602	-0.12780325020980002	0.
0.035976562499999996	0.	0.24287943565626338	-0.12759094887345343	0.
0.036125710227272734	0.	0.24308251389482685	-0.12772936940201676	0.
0.03611505681818182	0.	0.24330055579307397	-0.12849492257930284	0.
0.03612926136363637	0.	0.24396750748182985	-0.12872091848330697	0.
0.03634588068181819	0.	0.24438435228730226	-0.12876564655544243	0.
0.03631036931818182	0.	0.24502992731936726	-0.12897798786168008	0.
0.03650923295454546	0.	0.24522873022659256	-0.12896793952761829	0.
0.03651633522727273	0.	0.24543822146216332	-0.1288029426948233	0.
0.03661576704545454	0.	0.24630825138948267	-0.1290513774765283	0.
0.03670099431818182	0.	0.24651988029072253	-0.129010013102627	0.
0.0366796875	0.	0.24717828131680206	-0.12918413419848768	0.
0.03680042613636364	0.	0.2473749465583583	-0.1290845407502422	0.
0.036935369318181824	0.	0.24757588713125267	-0.12941560368335422	0.
0.036835937500000006	0.	0.24823428815733217	-0.12917869514772962	0.
0.036974431818181816	0.	0.2484352287302266	-0.1290979642421544	0.
0.03715198863636364	0.	0.24863830696879008	-0.12961515206134067	0.
0.03705610795454546	0.	0.2492967079948696	-0.13094951662612878	0.
0.03736505681818182	0.	0.24970713980333475	-0.12995223632791666	0.
0.037269176136363644	0.	0.2503805044890979	-0.13089836565471577	0.
0.03728338068181819	0.	0.25059427105600685	-0.13081105697129375	0.
0.037482244318181826	0.	0.2507994869602394	-0.1309356949380039	0.
0.03743963068181819	0.	0.25166096622488243	-0.13085386136292507	0.
0.03760653409090909	0.	0.25185549380076955	-0.13081317457525485	0.
0.037723721590909094	0.	0.25251603249251814	-0.1304741928621338	0.
0.03767400568181818	0.	0.2527362120564344	-0.13058465648596398	0.
0.03779829545454546	0.	0.25293715262932875	-0.13237019234268163	0.
0.03788352272727273	0.	0.2535827276613938	-0.13222609684882386	0.
0.03784801136363637	0.	0.25380076955964087	-0.13251303643199794	0.
0.03796519886363636	0.	0.25400171013253525	-0.13239192100725103	0.
0.038061079545454554	0.	0.2546451474989312	-0.13246229484570024	0.
0.03802911931818182	0.	0.2550705429670799	-0.13320966426288977	0.
0.038352272727272735	0.	0.2556968790081231	-0.13643473134078749	0.
0.03829545454545455	0.	0.2559213339033775	-0.13620189835676205	0.
0.03834161931818183	0.	0.2561351004702864	-0.13623023494582312	0.
0.03842329545454546	0.	0.2570115433946131	-0.1361817925174912	0.
0.03841974431818183	0.	0.2572274476271911	-0.1361817934909631	0.
0.03872869318181819	0.	0.257847370671227	-0.13657593000150461	0.
0.03867542613636364	0.	0.2580718255664814	-0.1362478694794996	0.
0.03863636363636364	0.	0.2582855921333903	-0.13624786491341187	0.
0.03891335227272728	0.	0.25890979050876445	-0.13626759246859468	0.
0.03886363636363637	0.	0.259138520735357	-0.13625313269583314	0.
0.03882102272727273	0.	0.25936083796494225	-0.1362490720067851	0.
0.03911221590909091	0.	0.25997648567764003	-0.13145639818196989	0.
0.039119318181818186	0.	0.2604232578024797	-0.13154365945589108	0.
0.039286221590909096	0.	0.2610474561778538	-0.13156313700489863	0.
0.03934303977272728	0.	0.2612697734074391	-0.13156313225361424	0.
0.03923295454545455	0.	0.2614942283026935	-0.13212771521908864	0.
0.03954190340909091	0.	0.26231722958529285	-0.13051981567186818	0.
0.03946377840909091	0.	0.26254382214621635	-0.13097402562954574	0.
0.03972656250000001	0.	0.26318084651560497	-0.1318257031044164	0.
0.039762073863636366	0.	0.2634053014108594	-0.13127839739833758	0.
0.039762073863636366	0.	0.2636340316374519	-0.13219285925714644	0.
0.03990056818181818	0.	0.26425181701581874	-0.1316796224422037	0.
0.0398721590909091	0.	0.2644655835827277	-0.1331143444005008	0.
0.0398828125	0.	0.264690038477982	-0.13305477578059607	0.
0.040138494318181825	0.	0.2653227875160325	-0.13467805950793266	0.
0.04013494318181819	0.	0.2657674219752031	-0.13403604404068664	0.
0.04030894886363637	0.	0.266387345019239	-0.13373051199494915	0.
0.04029829545454546	0.	0.26659683625480973	-0.13424752104994722	0.
0.040337357954545454	0.	0.26682129115006414	-0.133599479985985	0.
0.040550426136363636	0.	0.2676827704147071	-0.13325013474140043	0.
0.040511363636363644	0.	0.26790081231295426	-0.1335847904160992	0.
0.04064275568181819	0.	0.26852073535699017	-0.13378335797814783	0.
0.040781250000000005	0.	0.26872381359555364	-0.13466594045538888	0.
0.040784801136363645	0.	0.2689375801624626	-0.13738355457186818	0.
0.04078835227272728	0.	0.2696002565198803	-0.1370458057744246	0.
0.040930397727272735	0.	0.2698097477554511	-0.13701966585776615	0.
0.04091619318181818	0.	0.27002992731936726	-0.1369835208841749	0.
0.04091619318181818	0.	0.27068619067977767	-0.13692415924355375	0.
0.041136363636363645	0.	0.27109234715690467	-0.137123147069865	0.
0.041051136363636366	0.	0.2717486105173151	-0.13704406286805232	0.
0.041299715909090914	0.	0.27194741342454043	-0.1370440854692968	0.
0.04139914772727273	0.	0.27215904232578025	-0.13702518590680138	0.
0.04149857954545455	0.	0.27301410859341596	-0.13686249480829818	0.
0.041608664772727275	0.	0.27322359982898675	-0.13686251139434266	0.
0.04151988636363637	0.	0.2739012398460881	-0.13723945000711998	0.
0.04161576704545455	0.	0.27411073108165884	-0.13670303722987967	0.
0.041736505681818185	0.	0.2743180846515605	-0.1367030273062988	0.
0.04172230113636364	0.	0.27496152201795643	-0.13657500031352032	0.
0.041779119318181825	0.	0.27515604959384354	-0.1365750256507647	0.
0.04199928977272728	0.	0.27535485250106884	-0.13642689623889273	0.
0.041882102272727276	0.	0.2760239418554938	-0.13751470131200058	0.
0.04209872159090909	0.	0.2764429243266353	-0.13748204277860374	0.
0.04215553977272728	0.	0.277105600684053	-0.13946044908401514	0.
0.04221235795454546	0.	0.2773108165882856	-0.13946044182482062	0.
0.042340198863636366	0.	0.2775096194955109	-0.13908946673646283	0.
0.04233309659090909	0.	0.27838606241983754	-0.13987635439906668	0.
0.04247514204545455	0.	0.27858914065840107	-0.13985117452377707	0.
0.04251775568181819	0.	0.27923899102180416	-0.14018772620290226	0.
0.042542613636363635	0.	0.27945061992304404	-0.14050014190028468	0.
0.04262073863636364	0.	0.27964728516460025	-0.1404975014081408	0.
0.04276278409090909	0.	0.2803078238563489	-0.14004957316332092	0.
0.04272017045454546	0.	0.28053227875160325	-0.14004955806695193	0.
0.042862215909090916	0.	0.2807353569901667	-0.14005152906579035	0.
0.04297585227272727	0.	0.2813659683625481	-0.14022528143229482	0.
0.04297585227272727	0.	0.28178495083368965	-0.14022528453701846	0.
0.04318181818181818	0.	0.28242625053441645	-0.141252533454369	0.
0.04313210227272727	0.	0.282654980761009	-0.14133526225407694	0.
0.04318181818181818	0.	0.2828666096622488	-0.14134288027474332	0.
0.043362926136363646	0.	0.28372167592988456	-0.14089603473303977	0.
0.043362926136363646	0.	0.28393544249679353	-0.1409416215745659	0.
0.04364701704545455	0.	0.2845681915348439	-0.14186986819035868	0.
0.04357599431818183	0.	0.28479692176143656	-0.1423838749724547	0.
0.043515625	0.	0.28501496365968365	-0.14238783521607312	0.
0.04384232954545455	0.	0.28563274903805047	-0.14277906928874975	0.
0.04378551136363637	0.	0.28585292860196665	-0.14277906325102244	0.
0.04380326704545455	0.	0.2860709705002138	-0.14276846366746002	0.
0.04399857954545455	0.	0.28669944420692606	-0.14311423532425754	0.
0.044005681818181826	0.	0.2871547669944421	-0.14311423520633745	0.
0.04417258522727273	0.	0.28776613937580164	-0.143792747870836	0.
0.04427201704545455	0.	0.28798418127404873	-0.14425716044799602	0.
0.044229403409090914	0.	0.28820649850363406	-0.14426736922338965	0.
0.044481534090909096	0.	0.28904232578024797	-0.144556428589341	0.
0.044435369318181824	0.	0.2892753313381787	-0.1445835228254012	0.
0.044705255681818185	0.	0.2899016673792219	-0.14544714263428557	0.
0.044701704545454544	0.	0.2901218469431381	-0.14499604442882477	0.
0.044651988636363646	0.	0.2903463018383925	-0.14527149540897655	0.
0.044893465909090914	0.	0.29097263787943567	-0.1457521559351293	0.
0.04494673295454546	0.	0.29119067977768276	-0.14544665512388485	0.
0.044911221590909094	0.	0.29141941000427535	-0.14622457679929426	0.
0.045039062500000004	0.	0.29204360837964943	-0.14645907004858008	0.
0.04514204545454546	0.	0.2924754168448055	-0.14624300962703704	0.
0.04522017045454546	0.	0.2931145788798632	-0.1461842523600122	0.
0.04524147727272728	0.	0.2933304831124412	-0.14618425174322458	0.
0.045266335227272726	0.	0.2935570756733647	-0.14639348375477917	0.
0.04524857954545455	0.	0.29378153056861905	-0.14600035586369253	0.
0.045536221590909094	0.	0.29439504061564775	-0.14643520353348338	0.
0.045557528409090914	0.	0.29460880718255666	-0.14640618257336654	0.
0.04544744318181819	0.	0.29482898674647284	-0.14640619879713757	0.
0.04571732954545455	0.	0.29545104745617784	-0.14640618908501743	0.
0.04577769886363636	0.	0.2956669516887559	-0.1464061808627751	0.
0.04594815340909091	0.	0.2965241556220607	-0.1459608904951734	0.
0.04593039772727273	0.	0.29674219752030784	-0.14593828464181008	0.
0.04596235795454546	0.	0.29697306541256946	-0.14592368324337912	0.
0.04619318181818182	0.	0.29782599401453613	-0.15069250582471722	0.
0.04615411931818182	0.	0.2980504489097905	-0.15069251540232254	0.
0.04638494318181819	0.	0.2986746472851646	-0.15097745760600495	0.
0.04638139204545455	0.	0.29888413852073537	-0.1509249261153421	0.
0.046434659090909096	0.	0.2991021804189825	-0.15088980086955361	0.
0.04652343750000001	0.	0.2997477554510475	-0.15126375478793175	0.
0.04660511363636364	0.	0.2999572466866182	-0.15114093830183833	0.
0.046640625	0.	0.3001774262505344	-0.1511637531227909	0.
0.04668323863636364	0.	0.30081658828559216	-0.15082795196330373	0.
0.04680397727272728	0.	0.3010196665241556	-0.15082793864038266	0.
0.0468643465909091	0.	0.30187900812312957	-0.15146759246843344	0.
0.04704545454545455	0.	0.30207781103035486	-0.15150001627059634	0.
0.04700284090909092	0.	0.30229157759726377	-0.15154895727430437	0.
0.04718394886363637	0.	0.3031551945275759	-0.15097077052821584	0.
0.047244318181818186	0.	0.30337323642582303	-0.15412183510767866	0.
0.047262073863636365	0.	0.3040359127832407	-0.15235890004813854	0.
0.047428977272727275	0.	0.3042411286874733	-0.1523589149979615	0.
0.04748224431818182	0.	0.30445061992304406	-0.15198799180545397	0.
0.04735440340909091	0.	0.3051047456177854	-0.1522206153826027	0.
0.04753551136363637	0.	0.3053035485250107	-0.1522896733180187	0.
0.047716619318181816	0.	0.3055066267635742	-0.15240357307242192	0.
0.047574573863636366	0.	0.30617785378366824	-0.15238843669011704	0.
0.04773792613636364	0.	0.3063787943565626	-0.15238844277870525	0.
0.047890625000000006	0.	0.30724027362120565	-0.1525960060593547	0.
0.04794389204545455	0.	0.3074433518597691	-0.15259627485021646	0.
0.04810724431818182	0.	0.30764856776400173	-0.15260022416643054	0.
0.04816051136363637	0.	0.3085100470286447	-0.1526069989502749	0.
0.04831676136363637	0.	0.30870671227020097	-0.15465121442691657	0.
0.048224431818181826	0.	0.3093608379649423	-0.15503323271438685	0.
0.04821377840909091	0.	0.3095767421975203	-0.15502817551508505	0.
0.04843394886363636	0.	0.3097819581017529	-0.15503210253920857	0.
0.048551136363636366	0.	0.31045104745617785	-0.15450723591220292	0.
0.0484765625	0.	0.31066908935442494	-0.1545301474964535	0.
0.048654119318181824	0.	0.3108700299273194	-0.15458205539388176	0.
0.04870383522727273	0.	0.31151346729371526	-0.15520289462032985	0.
0.04868607954545455	0.	0.3117272338606242	-0.1550325968700534	0.
0.048870738636363646	0.	0.3125865754595981	-0.154091738056132	0.
0.04893821022727274	0.	0.3128024796921761	-0.1540496827114162	0.
0.04905894886363637	0.	0.31300342026507055	-0.15421351508183606	0.
0.04909801136363637	0.	0.31387131252672085	-0.15385841604961448	0.
0.04917258522727273	0.	0.3140765284309534	-0.15428847298681247	0.
0.04935369318181818	0.	0.314713552800342	-0.15380770107096964	0.
0.04926136363636364	0.	0.3149380076955964	-0.15380770141953418	0.
0.04929687500000001	0.	0.315143223599829	-0.15418848674453714	0.
0.04966264204545455	0.	0.3157610089781958	-0.15423123970234204	0.
0.04955255681818182	0.	0.3159876015391193	-0.1542312386787296	0.
0.049591619318181825	0.	0.3162056434373664	-0.15397507247810827	0.
0.04982599431818183	0.	0.3168490808037623	-0.1542006540739479	0.
0.04973366477272728	0.	0.3170778110303549	-0.154228285723536	0.
0.050067471590909095	0.	0.31791577597263787	-0.1542561768832198	0.
0.050003551136363636	0.	0.3181359555365541	-0.1542561660742101	0.
0.04993963068181819	0.	0.3183561351004703	-0.15430270850918149	0.
0.050237926136363645	0.	0.3192069260367678	-0.15695176001747868	0.
0.05024147727272728	0.	0.3194313809320222	-0.15691344014191466	0.
0.05046164772727273	0.	0.32004489097905087	-0.1568865230296661	0.
0.050482954545454546	0.	0.32026507054296705	-0.15692093215902353	0.
0.050397727272727275	0.	0.32048952543822146	-0.15699144030895243	0.
0.05066406250000001	0.	0.3211201368106028	-0.15748310701119295	0.
0.050703125	0.	0.32134031637451904	-0.15748310813486924	0.
0.050628551136363636	0.	0.3215626336041043	-0.15750485103842418	0.
0.0509765625	0.	0.3221654553227875	-0.15784657502740793	0.
0.05103693181818182	0.	0.3223792218896965	-0.1583635263478518	0.
0.05112571022727273	0.	0.32325566481402307	-0.15886244955648685	0.
0.051107954545454554	0.	0.3234758443779393	-0.15888737842108305	0.
0.05113636363636364	0.	0.32370029927319366	-0.15836294853191352	0.
0.05136008522727273	0.	0.3245382642154767	-0.158274525932338	0.
0.051377840909090915	0.	0.32476271911073107	-0.15823042681660404	0.
0.05156960227272728	0.	0.3253976058144506	-0.15889973843013883	0.
0.051580255681818184	0.	0.3256092347156905	-0.15889973051518713	0.
0.051587357954545464	0.	0.32582941427960666	-0.1586886085699002	0.
0.05176491477272728	0.	0.32646002565198806	-0.15925658310786886	0.
0.05186434659090909	0.	0.3266673792218897	-0.15925658432215153	0.
0.05186079545454546	0.	0.3268875587858059	-0.15997990474140705	0.
0.05195312500000001	0.	0.32754168448054727	-0.16008422411702874	0.
0.05206676136363637	0.	0.327751175716118	-0.16008421135751097	0.
0.05201349431818182	0.	0.3285998289867465	-0.16026457318060447	0.
0.052247869318181824	0.	0.3287964942283027	-0.16025117014370113	0.
0.05229403409090909	0.	0.32900812312954253	-0.16025118373847846	0.
0.052478693181818185	0.	0.3298824283882001	-0.16156792011170734	0.
0.05248579545454546	0.	0.33009833262077815	-0.16143714809298787	0.
0.05248579545454546	0.	0.3307503206498504	-0.1612082459068347	0.
0.05267400568181819	0.	0.33095126122274476	-0.16167070089247848	0.
0.05269531250000001	0.	0.3311628901239846	-0.16164315271864685	0.
0.05270951704545455	0.	0.3318319794784096	-0.16125989114447165	0.
0.05287286931818182	0.	0.33203292005130397	-0.1612598999394189	0.
0.05289772727272728	0.	0.33223813595553653	-0.16125987948626924	0.
0.05295099431818183	0.	0.33288798631893973	-0.16213807804212038	0.
0.052993607954545455	0.	0.333971782813168	-0.16273973284609455	0.
0.05317826704545455	0.	0.3341769987174006	-0.16273972532165104	0.
0.05329545454545455	0.	0.3343800769559641	-0.1628376463033318	0.
0.05337357954545455	0.	0.33522445489525443	-0.16328243693924416	0.
0.053540482954545464	0.	0.33542112013681064	-0.16277178510521195	0.
0.05358664772727273	0.	0.3360902094912356	-0.16363202715309128	0.
0.05357244318181818	0.	0.33630825138948267	-0.16368833582341774	0.
0.05374289772727273	0.	0.3365113296280462	-0.16304963907723602	0.
0.05380681818181819	0.	0.3371675929884566	-0.16318245058599215	0.
0.053767755681818186	0.	0.3373813595553655	-0.16318244739811316	0.
0.05389204545454546	0.	0.33758016246259087	-0.16314647940856458	0.
0.05407315340909091	0.	0.33824070115433946	-0.16278581577391377	0.
0.054346590909090914	0.	0.3392967079948696	-0.16304971717588623	0.
0.054268465909090915	0.	0.33951474989311675	-0.1630497117665059	0.
0.05435014204545455	0.	0.3397178281316802	-0.16304971845756525	0.
0.05438565340909092	0.	0.3405964087216759	-0.16297124451691358	0.
0.05451349431818182	0.	0.3408037622915776	-0.16267948578849006	0.
0.05471590909090909	0.	0.34143223599828987	-0.16278013737676245	0.
0.054620028409090915	0.	0.341650277896537	-0.16245217601719147	0.
0.05469815340909091	0.	0.34185549380076957	-0.1629729193828724	0.
0.054992897727272734	0.	0.3424861051731509	-0.16250493159514579	0.
0.05487926136363637	0.	0.34271697306541254	-0.162504908963494	0.
0.05489701704545455	0.	0.3429328772979906	-0.16249238318879988	0.
0.055181107954545464	0.	0.34356348867037195	-0.16385254066814073	0.
0.05517045454545455	0.	0.34378794356562636	-0.16375026896519296	0.
0.05511363636363637	0.	0.34400598546387345	-0.16382711404913392	0.
0.05538352272727273	0.	0.34464300983326207	-0.16413633830794425	0.
0.05536221590909091	0.	0.3448696023941855	-0.16351848432441193	0.
0.055308948863636374	0.	0.34508764429243266	-0.16428430147706638	0.
0.05562144886363637	0.	0.3456968790081232	-0.16536292836619007	0.
0.05560724431818183	0.	0.3459170585720393	-0.16540259555763043	0.
0.05551846590909091	0.	0.3461415134672937	-0.16536766583005189	0.
0.055848721590909096	0.	0.34699871740059857	-0.16774673805211834	0.
0.05580255681818182	0.	0.3472231722958529	-0.1676489512980772	0.
0.05580255681818182	0.	0.3474305258657546	-0.16757141186332655	0.
0.05610795454545455	0.	0.34804831124412144	-0.16773318968994047	0.
0.05608664772727273	0.	0.34827062847370677	-0.1677550371203715	0.
0.05631036931818183	0.	0.3491128687473279	-0.168810624115662	0.
0.056281960227272734	0.	0.3493394613082514	-0.16881063280021175	0.
0.0562393465909091	0.	0.34955964087216757	-0.168181338860654	0.
0.05654474431818182	0.	0.35018383924754165	-0.16832651007349167	0.
0.05653053977272728	0.	0.35041043180846515	-0.1683159964973418	0.
0.056466619318181824	0.	0.3506370243693886	-0.16774799273754618	0.
0.05678267045454546	0.	0.35126336041043177	-0.1670691351798679	0.
0.056740056818181825	0.	0.3514878153056862	-0.1670250734077477	0.
0.05670454545454546	0.	0.3517079948696024	-0.16733417830395642	0.
0.056988636363636366	0.	0.3523172295852929	-0.16761359428583936	0.
0.057031250000000006	0.	0.3525395468148782	-0.16763918010178758	0.
0.05696022727272728	0.	0.35276827704147073	-0.16720058529951326	0.
0.05727982954545455	0.	0.353396750748183	-0.16722834461262903	0.
0.05727982954545455	0.	0.35361693031209923	-0.16729450788330869	0.
0.05746448863636364	0.	0.3544613082513895	-0.16621705430110914	0.
0.057489346590909096	0.	0.3546793501496366	-0.16655118337388922	0.
0.057421875000000004	0.	0.35490594271056003	-0.16653689527971757	0.
0.05763139204545455	0.	0.355528003420265	-0.16646473838932818	0.
0.057681107954545466	0.	0.35573963232150496	-0.16548836084559349	0.
0.05769176136363637	0.	0.35596194955109023	-0.17447585074951938	0.
0.057972301136363646	0.	0.3565925609234716	-0.17448891062011226	0.
0.05791193181818183	0.	0.3568127404873878	-0.17443241708875346	0.
0.05793323863636364	0.	0.35703933304831126	-0.17456752892768088	0.
0.05811789772727274	0.	0.35767849508336896	-0.17537357351675498	0.
0.05816051136363637	0.	0.35788798631893975	-0.17665878020536263	0.
0.058196022727272735	0.	0.358108165882856	-0.17662922235637207	0.
0.058299005681818186	0.	0.35874305258657546	-0.17711385343913266	0.
0.05843039772727273	0.	0.3589504061564771	-0.17711387081714594	0.
0.058504971590909095	0.	0.3598182984181274	-0.1766108769150032	0.
0.05864346590909091	0.	0.36002565198802905	-0.17663363563772366	0.
0.05860440340909092	0.	0.3602436938862762	-0.17681557653825075	0.
0.05873579545454546	0.	0.36088285592133396	-0.1776895442635343	0.
0.05882812500000001	0.	0.3610880718255665	-0.17768954574436444	0.
0.05884232954545455	0.	0.36130397605814457	-0.17759088003275927	0.
0.05889204545454546	0.	0.3619516887558786	-0.17716313969824213	0.
0.05901278409090909	0.	0.3621504916631039	-0.17775199635942038	0.
0.059062500000000004	0.	0.36235784523300557	-0.17782508056205107	0.
0.059044744318181824	0.	0.3630162462590851	-0.17876691827439012	0.
0.059190340909090915	0.	0.36321932449764854	-0.1787678147379459	0.
0.059311079545454545	0.	0.3634330910645575	-0.18026051943169014	0.
0.05926846590909091	0.	0.3641085934159898	-0.1803491363218344	0.
0.05947798295454546	0.	0.36430739632321507	-0.18034912696487207	0.
0.05953125	0.	0.36516460025651987	-0.17689444277090519	0.
0.05964133522727273	0.	0.36536767849508334	-0.1770945199966887	0.
0.05976917613636364	0.	0.365572894399316	-0.1770945086222992	0.
0.05970170454545455	0.	0.36624412141941	-0.17817646192273454	0.
0.05982599431818183	0.	0.36644719965797345	-0.17818168209406843	0.
0.06003196022727273	0.	0.36665027789653704	-0.17817622345400622	0.
0.05998579545454546	0.	0.3673129542539547	-0.17814242961825516	0.
0.06009232954545455	0.	0.3675181701581872	-0.17798500898705324	0.
0.06024502840909091	0.	0.36771911073108166	-0.17806080036785382	0.
0.06013494318181819	0.	0.3683817870884994	-0.1780453470400091	0.
0.06027698863636364	0.	0.36858486532706286	-0.17853972815108923	0.
0.06038707386363636	0.	0.36877939290295	-0.17865958437870644	0.
0.06043323863636364	0.	0.369424967935015	-0.1784311326903675	0.
0.060482954545454555	0.	0.3696451474989312	-0.17834371441083058	0.
0.0606534090909091	0.	0.3705194527575887	-0.17839395320523935	0.
0.06066761363636364	0.	0.37073535699016674	-0.17840935654802512	0.
0.06082741477272728	0.	0.37093415989739204	-0.1788449008733968	0.
0.06104758522727274	0.	0.3715733219324498	-0.17941775799992887	0.
0.060951704545454545	0.	0.3717956391620351	-0.17941777076350818	0.
0.061015625000000004	0.	0.3720029927319367	-0.17992013071346652	0.
0.061271306818181825	0.	0.37264643009833265	-0.17822445234676373	0.
0.06116832386363637	0.	0.37286874732791786	-0.1782244461152539	0.
0.06122159090909091	0.	0.37307396323215053	-0.17844668803597255	0.
0.0615518465909091	0.	0.3737045746045318	-0.17925762972770803	0.
0.06147017045454546	0.	0.3739311671654553	-0.17927403934665928	0.
0.061477272727272735	0.	0.3741470713980334	-0.1796868428747936	0.
0.061661931818181824	0.	0.37477982043608377	-0.17968809172683892	0.
0.06166548295454546	0.	0.3750042753313382	-0.17968809414150494	0.
0.061977982954545464	0.	0.3758187259512612	-0.17957133790570437	0.
0.06181107954545455	0.	0.3760474561778538	-0.1795528275625008	0.
0.061914062500000006	0.	0.3762740487387773	-0.17952109924637616	0.
0.062226562500000006	0.	0.3769025224454895	-0.18041331220594822	0.
0.06216619318181819	0.	0.3771269773407439	-0.18098760228896763	0.
0.06217684659090909	0.	0.37734929457032923	-0.18094758538591355	0.
0.06246803977272728	0.	0.3779713552800342	-0.18062312658816276	0.
0.062397017045454556	0.	0.37820008550662676	-0.18052245091827684	0.
0.06235795454545455	0.	0.37842667806755026	-0.18052245393604374	0.
0.06265269886363636	0.	0.37905087644292434	-0.17949432833165108	0.
0.06267045454545454	0.	0.3792753313381787	-0.17949144863298122	0.
0.062578125	0.	0.3794997862334331	-0.1797556441645309	0.
0.06283735795454547	0.	0.38011115861479267	-0.18013939086100506	0.
0.06298650568181818	0.	0.380333475844378	-0.18013937066682184	0.
0.06310014204545455	0.	0.3811928174433519	-0.17979982259610955	0.
0.06316761363636364	0.	0.381410859341599	-0.17979985248508074	0.
0.06312500000000001	0.	0.38163317657118423	-0.17922674263079635	0.
0.06336647727272728	0.	0.3822359982898675	-0.17839558779619535	0.
0.06341264204545455	0.	0.38244976485677634	-0.17839561926614314	0.
0.06336647727272728	0.	0.382678495083369	-0.17839936729181718	0.
0.06362571022727273	0.	0.38332193244976487	-0.17841407508478827	0.
0.06363636363636364	0.	0.38353997434801196	-0.17841407705728976	0.
0.0636896306818182	0.	0.3837622915775973	-0.17841240245998952	0.
0.06384232954545456	0.	0.38439076528430954	-0.17818976609518175	0.
0.06390980113636364	0.	0.3846023941855494	-0.17818977994033125	0.
0.06398792613636364	0.	0.38482471141513463	-0.17858831796569477	0.
0.0640518465909091	0.	0.38547028644719966	-0.18166420816280424	0.
0.06411576704545456	0.	0.38567764001710136	-0.18166420396333507	0.
0.06422585227272727	0.	0.38653270628473707	-0.18130325856988833	0.
0.06440696022727274	0.	0.38673792218896963	-0.1813032806585917	0.
0.06438920454545455	0.	0.38695810175288586	-0.18130136483720347	0.
0.06439275568181818	0.	0.3876143651132963	-0.18054665855295568	0.
0.06458806818181818	0.	0.38781744335185975	-0.1805466707357286	0.
0.06453125	0.	0.3880312099187687	-0.18054476591934152	0.
0.06462713068181819	0.	0.38866395895681916	-0.18043079320098385	0.
0.06481178977272728	0.	0.38886489952971354	-0.1804307953913307	0.
0.06484019886363637	0.	0.3890765284309534	-0.18043849345384344	0.
0.06484019886363637	0.	0.3897498931167166	-0.18111792623450798	0.
0.06496803977272728	0.	0.38995297135528006	-0.18115091847389136	0.
0.06509232954545455	0.	0.3901581872595126	-0.18115689266882798	0.
0.06507102272727273	0.	0.3908165882855921	-0.1809908623302958	0.
0.06530539772727273	0.	0.3910196665241556	-0.1809908538053853	0.
0.0653409090909091	0.	0.39190252244548957	-0.18175797303543556	0.
0.0654296875	0.	0.39209918768704577	-0.18175797011375253	0.
0.06552911931818182	0.	0.39230226592560924	-0.18169662233925307	0.
0.06558238636363636	0.	0.39295852928601965	-0.18031703863793008	0.
0.06568536931818182	0.	0.3931637451902522	-0.18031943102517745	0.
0.06582741477272727	0.	0.3933668234288158	-0.18045170421233028	0.
0.06571732954545455	0.	0.39404232578024795	-0.18246058304530505	0.
0.06582386363636364	0.	0.39424967935014965	-0.1824605821953002	0.
0.06607599431818183	0.	0.3944463445917059	-0.18261588170020793	0.
0.06606889204545455	0.	0.39508978195810174	-0.18085335839295838	0.
0.0660724431818182	0.	0.39529499786233435	-0.18085420153692375	0.
0.06625710227272727	0.	0.39549166310389056	-0.18050151706181236	0.
0.0662677556818182	0.	0.3961628901239846	-0.18229694630811782	0.
0.06628196022727273	0.	0.39637879435656265	-0.18229693540373784	0.
0.06658380681818182	0.	0.3972274476271911	-0.18181014115909663	0.
0.06648792613636365	0.	0.39744548952543823	-0.18181068217707755	0.
0.06671164772727274	0.	0.3976528430953399	-0.1818106719541994	0.
0.06682883522727273	0.	0.39831551945275756	-0.18224000533446527	0.
0.0666974431818182	0.	0.3985356990166738	-0.18223381839934694	0.
0.06681818181818182	0.	0.3987302265925609	-0.18226875254184413	0.
0.06712357954545456	0.	0.3993587002992732	-0.18199544171514986	0.
0.06707386363636364	0.	0.3995852928601967	-0.18208716660716445	0.
0.06706676136363637	0.	0.39979478409576746	-0.1820871489417809	0.
0.06731178977272728	0.	0.4006626763574177	-0.1927720758772084	0.
0.0673828125	0.	0.4008678922616503	-0.19277208664392714	0.
0.06749644886363637	0.	0.4010666951688756	-0.1927720468592746	0.
0.06761718750000001	0.	0.40171013253527155	-0.19276586303943913	0.
0.06759943181818183	0.	0.4021269773407439	-0.192765882426129	0.
0.06782315340909091	0.	0.402774690038478	-0.19293833561220045	0.
0.06780894886363636	0.	0.40300128259940143	-0.19293835438049287	0.
0.06784801136363637	0.	0.40320863616930314	-0.19293832681166218	0.
0.06810369318181819	0.	0.4038542112013681	-0.19411270103622705	0.
0.06806818181818183	0.	0.40407866609662246	-0.19374195232949495	0.
0.06813565340909092	0.	0.40428601966652417	-0.19373250455899846	0.
0.06834161931818183	0.	0.40492945703292005	-0.19312082884054213	0.
0.06834517045454547	0.	0.4051517742625053	-0.19392293788805945	0.
0.06865767045454546	0.	0.4059876015391193	-0.19401134238769135	0.
0.06854758522727274	0.	0.4062141941000428	-0.19449881422768472	0.
0.06859375000000001	0.	0.4064279606669517	-0.1944702916423191	0.
0.06892755681818183	0.	0.4070585720393331	-0.19527568283804114	0.
0.06883522727272727	0.	0.40749893116716546	-0.19622187526283497	0.
0.06913352272727273	0.	0.4081167165455323	-0.1964455869307836	0.
0.06911221590909092	0.	0.4083433091064557	-0.1958788315736033	0.
0.06901988636363637	0.	0.40856562633604104	-0.19585566102124383	0.
0.06938920454545455	0.	0.4091727233860625	-0.1952511612416306	0.
0.06939275568181819	0.	0.4093929029499786	-0.19525116148901095	0.
0.06931107954545455	0.	0.4096152201795639	-0.1944307002340997	0.
0.06966264204545455	0.	0.4102565198802907	-0.19433960244398507	0.
0.06971590909090909	0.	0.4104873877725524	-0.19444128184944187	0.
0.06986150568181819	0.	0.41133604104318083	-0.19487722752029232	0.
0.06993252840909092	0.	0.411554082941428	-0.19489342785367944	0.
0.06987571022727274	0.	0.4117785378366824	-0.19508616310769678	0.
0.07017400568181818	0.	0.4123899102180419	-0.19465794557868965	0.
0.07008877840909092	0.	0.41284095767421974	-0.19469388705700003	0.
0.0704296875	0.	0.41346515604959383	-0.19462381909756443	0.
0.07041193181818182	0.	0.413683197947841	-0.19424452527315203	0.
0.07036931818181819	0.	0.4139097905087644	-0.19404882744312868	0.
0.07068181818181819	0.	0.4145297135528003	-0.19394361056359966	0.
0.07060014204545455	0.	0.4147477554510475	-0.19393815897435632	0.
0.07064985795454547	0.	0.4149722103463019	-0.19401959734010965	0.
0.07084161931818182	0.	0.4155921333903378	-0.19383114928678588	0.
0.07093039772727273	0.	0.41579948696023944	-0.19396704299300915	0.
0.07109375	0.	0.4166631038905515	-0.19518915188316854	0.
0.07122159090909091	0.	0.41687900812312956	-0.19416466590278592	0.
0.07123224431818183	0.	0.4171077383497221	-0.19418472962140476	0.
0.0713068181818182	0.	0.41775117571611803	-0.19513621876011478	0.
0.07143110795454545	0.	0.41817443351859773	-0.19528972872325528	0.
0.07151988636363636	0.	0.4188135955536554	-0.19414642138258661	0.
0.07158380681818183	0.	0.419018811457888	-0.19400028566087354	0.
0.07165127840909091	0.	0.419234715690466	-0.1953973100295101	0.
0.07172230113636363	0.	0.4198888413852073	-0.1957555038388057	0.
0.07191051136363637	0.	0.42009191962377085	-0.19575147747044397	0.
0.07196022727272729	0.	0.4203035485250107	-0.19574088213385205	0.
0.07195667613636364	0.	0.420957674219752	-0.19719458243720817	0.
0.0721377840909091	0.	0.42116075245831547	-0.19719599553066583	0.
0.0721484375	0.	0.4220286447199658	-0.19825338359710618	0.
0.0723828125	0.	0.42222317229585293	-0.19825339823804453	0.
0.07246093750000002	0.	0.4224283882000855	-0.19824460716562792	0.
0.07248579545454546	0.	0.4230910645575032	-0.1994176641289117	0.
0.07268110795454547	0.	0.4235079093629756	-0.19941576040978012	0.
0.07270596590909092	0.	0.4241812740487388	-0.19903234470600462	0.
0.0728125	0.	0.42438221462163317	-0.19888465930263943	0.
0.07297230113636365	0.	0.42458315519452755	-0.19888594040813837	0.
0.07296164772727275	0.	0.425237280889269	-0.20406070975239277	0.
0.07304687500000001	0.	0.4254446344591706	-0.20406068897821306	0.
0.07323508522727273	0.	0.42564771269773405	-0.20405795025723714	0.
0.07321022727272727	0.	0.42631466438649	-0.2041968253515615	0.
0.07325284090909093	0.	0.4265198802907225	-0.2041968162093882	0.
0.07348011363636364	0.	0.42737708422402737	-0.2028755305813521	0.
0.073515625	0.	0.42758871312526725	-0.2028161753683664	0.
0.07367897727272729	0.	0.4277917913638307	-0.20367106424831602	0.
0.07373224431818182	0.	0.42844377939290296	-0.20518596841866615	0.
0.07388849431818183	0.	0.4288499358700299	-0.20458982180517746	0.
0.07407315340909092	0.	0.42949337323642583	-0.2058232136653477	0.
0.07403764204545456	0.	0.4297199657973493	-0.2058066963817965	0.
0.07415127840909091	0.	0.42992945703292007	-0.20451666299760946	0.
0.07430042613636363	0.	0.43058572039333054	-0.20454814919625536	0.
0.07430397727272728	0.	0.43080803762291575	-0.20454818343834053	0.
0.07436079545454545	0.	0.4310089781958102	-0.20456922018621657	0.
0.07467684659090909	0.	0.43164172723386063	-0.20456327826736595	0.
0.07454190340909092	0.	0.4318683197947841	-0.20466976558079525	0.
0.07489346590909092	0.	0.4327148353997435	-0.20304145694287304	0.
0.07477982954545455	0.	0.4329392902949979	-0.20304147098881561	0.
0.07484019886363637	0.	0.43314450619923045	-0.20304145793048053	0.
0.07513139204545455	0.	0.43376442924326636	-0.20340526005525875	0.
0.0751349431818182	0.	0.4342197520307824	-0.20423319714170693	0.
0.07535866477272728	0.	0.43484608807182557	-0.20393718213505432	0.
0.07539417613636364	0.	0.43506626763574174	-0.20395070523761313	0.
0.07535866477272728	0.	0.4352800342026507	-0.20386342990096964	0.
0.07567826704545455	0.	0.4358935442496794	-0.20638849901782014	0.
0.07570312500000001	0.	0.43612227447627194	-0.20449595679159893	0.
0.07552911931818182	0.	0.43635100470286453	-0.20340099301250172	0.
0.07596235795454546	0.	0.4369837537409149	-0.20678177754743415	0.
0.07598011363636364	0.	0.43720607097050024	-0.20648095494875995	0.
0.07621448863636364	0.	0.4380461735784524	-0.20878455062360118	0.
0.07623224431818183	0.	0.4382684908080376	-0.2087845591535578	0.
0.07615056818181819	0.	0.4384972210346302	-0.2083067047324451	0.
0.07641335227272729	0.	0.4391214194100043	-0.20940865067091374	0.
0.07644176136363637	0.	0.4395575032064985	-0.20939649549995898	0.
0.07675781250000001	0.	0.4401774262505344	-0.2115704508135439	0.
0.07683238636363637	0.	0.44039974348011973	-0.21153044078278638	0.
0.07678267045454545	0.	0.44063061137238135	-0.2114731012883971	0.
0.0770205965909091	0.	0.4412590850790936	-0.2126817530576479	0.
0.07698508522727274	0.	0.4414728516460026	-0.21261254775495841	0.
0.07699928977272727	0.	0.4416908935442497	-0.21261254318199296	0.
0.07723366477272728	0.	0.44230226592560923	-0.2130865697923242	0.
0.07728693181818183	0.	0.4425160324925182	-0.21450683429810896	0.
0.07747159090909092	0.	0.44339461308251393	-0.21653326016457694	0.
0.07744318181818183	0.	0.44360410431808467	-0.21653325258750994	0.
0.07749289772727273	0.	0.44382214621633176	-0.21638729990024544	0.
0.07772727272727274	0.	0.44446130825138946	-0.2129958522884649	0.
0.0778409090909091	0.	0.44489525438221467	-0.21387759192083974	0.
0.07792968750000001	0.	0.44553869174861055	-0.21462763156206813	0.
0.07807883522727274	0.	0.445741769987174	-0.21496805649951092	0.
0.07806818181818183	0.	0.445957674219752	-0.2149297167936446	0.
0.07810724431818182	0.	0.44660752458315517	-0.21479570406651927	0.
0.07833096590909092	0.	0.4468127404873878	-0.2147211554733079	0.
0.0784268465909091	0.	0.4470286447199658	-0.21481395886043847	0.
0.07845880681818182	0.	0.44768918341171443	-0.21532921469811056	0.
0.07865411931818182	0.	0.4478879863189398	-0.21481809543665967	0.
0.07866477272727272	0.	0.4487366395895682	-0.21595420533938486	0.
0.07886008522727272	0.	0.4489333048311244	-0.2163066370964253	0.
0.07892755681818182	0.	0.44914279606669516	-0.21609755503798814	0.
0.07888849431818182	0.	0.4498182984181274	-0.2142822886479332	0.
0.07922940340909092	0.	0.45022445489525437	-0.2145372759124722	0.
0.07926491477272728	0.	0.450884993587003	-0.21453838126481328	0.
0.07937855113636365	0.	0.45109020949123557	-0.21443212724281244	0.
0.07954190340909091	0.	0.4512997007268063	-0.2144321159104442	0.
0.07948153409090909	0.	0.4519666524155622	-0.21444447580767684	0.
0.07962002840909092	0.	0.4521718683197948	-0.21435948564774115	0.
0.07983309659090909	0.	0.45237067122702007	-0.2144278291443356	0.
0.07976207386363637	0.	0.4530269345874305	-0.21560612497538809	0.
0.07986860795454545	0.	0.45323642582300133	-0.21560612097318121	0.
0.07998224431818182	0.	0.4543159469858914	-0.21481989173799665	0.
0.08017045454545456	0.	0.45451261222744765	-0.21481989587857017	0.
0.08028764204545455	0.	0.4547199657973493	-0.21485075672693205	0.
0.08045454545454546	0.	0.45556861906797774	-0.2141356154165312	0.
0.08058948863636364	0.	0.45577597263787945	-0.2141195593814645	0.
0.0805859375	0.	0.4564429243266353	-0.21491791859524947	0.
0.08072088068181818	0.	0.45664600256519877	-0.21491791561814108	0.
0.08085227272727274	0.	0.4575224454895254	-0.21707772103480805	0.
0.08097301136363637	0.	0.4577297990594271	-0.21809299204167534	0.
0.08111505681818182	0.	0.4579350149636597	-0.21536580840214808	0.
0.08118607954545455	0.	0.4585955536554083	-0.2148505333219823	0.
0.081328125	0.	0.4589931594698589	-0.21519685328895374	0.
0.08143110795454546	0.	0.45965156049593847	-0.2116822757416007	0.
0.08147372159090908	0.	0.4598696023941855	-0.21174170244270182	0.
0.08154829545454546	0.	0.4600748182984182	-0.2116822716382643	0.
0.08166548295454547	0.	0.46093843522873024	-0.2121678890592554	0.
0.08178977272727272	0.	0.46113723813595553	-0.2121678911417463	0.
0.08198863636363637	0.	0.4617849508336896	-0.21401458056431474	0.
0.08197798295454546	0.	0.4620051303976058	-0.21401458343748955	0.
0.08227627840909091	0.	0.46284523300555797	-0.21383736537592685	0.
0.0822549715909091	0.	0.4630675502351432	-0.21277262107833878	0.
0.08231889204545455	0.	0.46327276613937585	-0.21199850138417045	0.
0.08263139204545455	0.	0.4639183411714408	-0.21281229600555548	0.
0.08258522727272728	0.	0.46436083796494226	-0.2163615509592173	0.
0.0828409090909091	0.	0.46499358700299276	-0.21707048972561746	0.
0.08278409090909092	0.	0.465215904232578	-0.21616341280672516	0.
0.0828515625	0.	0.4654253954681488	-0.21705145110338311	0.
0.08313565340909092	0.	0.46627832407011544	-0.2145679846969385	0.
0.08308948863636365	0.	0.46649850363403167	-0.21503436936269735	0.
0.0834268465909091	0.	0.46712270200940575	-0.21521754060789944	0.
0.08339488636363636	0.	0.4673492945703292	-0.21521755354520167	0.
0.08369318181818182	0.	0.46818512184694316	-0.21617384333718723	0.
0.08375355113636364	0.	0.46840743907652843	-0.21617384061187658	0.
0.08371803977272728	0.	0.4686297563061137	-0.21618563922395792	0.
0.08399502840909091	0.	0.4692432663531424	-0.2185603430668011	0.
0.0840127840909091	0.	0.469687900812313	-0.2196483410047254	0.
0.08435369318181819	0.	0.47031637451902525	-0.21925039358257303	0.
0.08434659090909091	0.	0.4705429670799487	-0.21941621132725136	0.
0.0843252840909091	0.	0.47077597263787946	-0.2194740852331157	0.
0.08461292613636363	0.	0.4716117999144934	-0.21968745908235304	0.
0.08463068181818183	0.	0.47183411714407864	-0.21991428533005689	0.
0.08487926136363637	0.	0.47246045318512186	-0.22332826685370133	0.
0.08496448863636363	0.	0.47268063274903804	-0.2233282817322668	0.
0.08513139204545456	0.	0.47353142368533563	-0.2235049472144107	0.
0.08522727272727273	0.	0.47374305258657545	-0.22350494926563144	0.
0.08523792613636365	0.	0.47396750748182986	-0.22359034508357958	0.
0.08536931818181819	0.	0.47460025651988025	-0.22588331463694425	0.
0.0854580965909091	0.	0.47503634031637454	-0.22588330275859445	0.
0.08572443181818183	0.	0.4756605386917486	-0.22586097327873747	0.
0.08577414772727274	0.	0.47586789226165027	-0.22603729341983667	0.
0.08578480113636365	0.	0.4760880718255665	-0.22604881314780068	0.
0.08604048295454546	0.	0.4769516887558786	-0.2262771292326113	0.
0.08607954545454546	0.	0.47717400598546383	-0.22623091465361111	0.
0.08622514204545456	0.	0.47781958101752886	-0.22571994846827545	0.
0.0863565340909091	0.	0.47802265925609233	-0.22545155843271728	0.
0.08640625	0.	0.47888413852073536	-0.22479627788512332	0.
0.08665482954545455	0.	0.479091492090637	-0.22490027902596194	0.
0.08670454545454546	0.	0.47930953398888415	-0.225140236876718	0.
0.08672940340909091	0.	0.4799593843522873	-0.22574386294545506	0.
0.0869424715909091	0.	0.48036767849508333	-0.2248151840767117	0.
0.08698153409090909	0.	0.48102607952116294	-0.22622786946761234	0.
0.08717329545454547	0.	0.4812312954253955	-0.22622784634853524	0.
0.08720880681818183	0.	0.48144292432663527	-0.22624249790978787	0.
0.08732954545454547	0.	0.4822894399315947	-0.2264689379577401	0.
0.08747514204545455	0.	0.48249038050448917	-0.22665474729361323	0.
0.08753551136363637	0.	0.48316160752458315	-0.22761207307759487	0.
0.08765625	0.	0.48337109876015394	-0.22761207463345218	0.
0.0878125	0.	0.48424754168448053	-0.22803838608396768	0.
0.0878799715909091	0.	0.48445061992304406	-0.22803838301375223	0.
0.08809303977272728	0.	0.48464728516460026	-0.22799642426253608	0.
0.08808948863636364	0.	0.48530996152201794	-0.22732360375530544	0.
0.0883877840909091	0.	0.4857268063274904	-0.2273208428163921	0.
0.0883877840909091	0.	0.48637879435656267	-0.22643031919668025	0.
0.08839488636363636	0.	0.4865861479264643	-0.22655782268388408	0.
0.08857954545454547	0.	0.4867849508336896	-0.22657255816513966	0.
0.08878551136363637	0.	0.48766994442069256	-0.22565349500110699	0.
0.0888849431818182	0.	0.48787516032492523	-0.22610139964579073	0.
0.08907670454545455	0.	0.4885079093629756	-0.22711042958604263	0.
0.08903764204545454	0.	0.4887216759298846	-0.2271104386245255	0.
0.08938565340909092	0.	0.4895639162035058	-0.2344532649371479	0.
0.08932173295454546	0.	0.48979264643009834	-0.23449931281017253	0.
0.08945312500000001	0.	0.4900021376656691	-0.2344993122580304	0.
0.08968039772727274	0.	0.490645575032065	-0.2349072881986453	0.
0.08975142045454547	0.	0.49107524583155193	-0.2349211411346207	0.
0.08995738636363637	0.	0.49170799486960237	-0.23571505894067502	0.
0.08995383522727274	0.	0.49193672509619496	-0.23643535592540996	0.
0.08994318181818182	0.	0.49215262932877296	-0.23505820596481403	0.
0.0902627840909091	0.	0.49300342026507055	-0.23461444069793572	0.
0.09022017045454546	0.	0.4932150491663104	-0.23399590780296867	0.
0.09063920454545456	0.	0.4938413852073536	-0.23316910395751475	0.
0.0905859375	0.	0.4940743907652843	-0.2325020821592004	0.
0.09089488636363638	0.	0.4949080803762292	-0.2325301820515147	0.
0.09098721590909091	0.	0.49512825994014537	-0.2323370523989975	0.
0.09091974431818182	0.	0.49534630183839246	-0.23289775931305726	0.
0.09125	0.	0.49595981188542115	-0.23407420435599707	0.
0.09128196022727274	0.	0.49641941000427536	-0.2340742245303718	0.
0.09143110795454547	0.	0.49704788371098757	-0.2339076730943238	0.
0.09159801136363638	0.	0.4972659256092347	-0.23370995509030826	0.
0.09152343750000001	0.	0.4974903805044891	-0.23383091587784752	0.
0.09194247159090911	0.	0.49833475844377945	-0.23564408978686485	0.
0.0918146306818182	0.	0.498563488670372	-0.23532738580519624	0.
0.09215198863636365	0.	0.499185549380077	-0.23537869438852044	0.
0.09215909090909093	0.	0.499401453612655	-0.2373399594285768	0.
0.09240056818181819	0.	0.5002436938862762	-0.23712038134615415	0.
0.09244673295454546	0.	0.5004617357845234	-0.23760522398571718	0.
0.09246448863636365	0.	0.5006926036767849	-0.2376052224415924	0.
0.09265269886363638	0.	0.5013296280461736	-0.2383531702148001	0.
0.09278053977272728	0.	0.5017528858486533	-0.24031534844947205	0.
0.09290482954545455	0.	0.5023792218896965	-0.24041549975384616	0.
0.09308948863636364	0.	0.5025887131252672	-0.24039781876880176	0.
0.09319957386363636	0.	0.5028131680205216	-0.24043104575082008	0.
0.09338068181818182	0.	0.5036703719538264	-0.23754233079986017	0.
0.09348011363636365	0.	0.5038841385207353	-0.23679909532980997	0.
0.09356534090909091	0.	0.5045361265498076	-0.23664195079511177	0.
0.09369673295454546	0.	0.5047456177853783	-0.2366419495102773	0.
0.09374289772727275	0.	0.5056135100470286	-0.23616505954266884	0.
0.09390625000000001	0.	0.5058101752885849	-0.23616192699349442	0.
0.09398792613636364	0.	0.5060175288584866	-0.23616193971380017	0.
0.09404829545454546	0.	0.5066780675502351	-0.23733661848847198	0.
0.09431107954545456	0.	0.5070949123557076	-0.2372706703050754	0.
0.09436079545454547	0.	0.5073193672509619	-0.23734566590310277	0.
0.09456676136363637	0.	0.5079521162890124	-0.23997917168338384	0.
0.0946377840909091	0.	0.5081616075245832	-0.24359965669794137	0.
0.09473366477272728	0.	0.5083796494228303	-0.24057004575117222	0.
0.09484375	0.	0.5090123984608806	-0.24189525357206315	0.
0.09497514204545456	0.	0.5092154766994442	-0.24189524386409905	0.
0.09503551136363637	0.	0.5094313809320222	-0.2421826577296085	0.
0.09507102272727273	0.	0.5100876442924327	-0.24252740301277095	0.
0.09533025568181819	0.	0.5105109020949123	-0.24347157410429207	0.
0.09533735795454545	0.	0.511171440786661	-0.2449446690621307	0.
0.09552201704545456	0.	0.5113766566908936	-0.24534764868391337	0.
0.09556107954545455	0.	0.5115925609234716	-0.24477654795727324	0.
0.095859375	0.	0.5124326635314237	-0.24480599231126987	0.
0.09588423295454546	0.	0.5126442924326635	-0.24476085409640994	0.
0.09592329545454546	0.	0.5133091064557503	-0.24705818231107485	0.
0.09605823863636365	0.	0.513514322359983	-0.24708689382069016	0.
0.09625710227272728	0.	0.5143843522873023	-0.24804558699582277	0.
0.09641690340909093	0.	0.5145810175288584	-0.2480093181622251	0.
0.09647727272727274	0.	0.514784095767422	-0.24800942098775217	0.
0.09644886363636365	0.	0.5154424967935015	-0.24909534082187423	0.
0.09680042613636365	0.	0.5158358272766139	-0.24910405672926483	0.
0.09678977272727274	0.	0.5165049166310389	-0.2503980917172914	0.
0.09684659090909091	0.	0.5167144078666097	-0.25039809008841607	0.
0.09719815340909091	0.	0.5169217614365114	-0.24931518750187018	0.
0.0971484375	0.	0.5178024796921762	-0.24872871528877724	0.
0.09743607954545455	0.	0.5180055579307397	-0.24895903176238185	0.
0.09746803977272728	0.	0.5186682342881573	-0.2488693065457791	0.
0.09752130681818183	0.	0.5188777255237281	-0.2488692949745031	0.
0.09784090909090909	0.	0.5197263787943566	-0.2509576733568133	0.
0.09782315340909092	0.	0.5199465583582727	-0.25095768617292613	0.
0.09796164772727273	0.	0.5201474989311672	-0.2509344633064986	0.
0.09812855113636365	0.	0.5207930739632322	-0.2524119990023608	0.
0.09819602272727274	0.	0.5212099187687046	-0.2524137340405427	0.
0.09851562500000001	0.	0.5218533561351004	-0.2524943606034239	0.
0.09847301136363637	0.	0.5220735356990167	-0.2524943524510019	0.
0.09857244318181818	0.	0.5222787516032493	-0.25241510198637157	0.
0.09877130681818183	0.	0.5231316802052159	-0.25192764596643924	0.
0.09884232954545455	0.	0.5233454467721248	-0.2518941015890424	0.
0.09922940340909091	0.	0.5239824711415135	-0.2530409231791497	0.
0.0991796875	0.	0.5242154766994442	-0.25304094547251266	0.
0.09951349431818182	0.	0.5250534416417273	-0.2549875131375651	0.
0.09951704545454547	0.	0.5252778965369816	-0.2549702768076144	0.
0.09943181818181819	0.	0.5254938007695596	-0.25019518537704244	0.
0.09982954545454546	0.	0.5261158614792646	-0.2509917042587215	0.
0.09987571022727273	0.	0.5265690466011116	-0.2506758438294351	0.
0.10013139204545456	0.	0.5271889696451475	-0.250255657471371	0.
0.1001633522727273	0.	0.5274091492090637	-0.25027723490714027	0.
0.10012428977272729	0.	0.527631466438649	-0.25025434127986806	0.
0.10052911931818183	0.	0.5284822573749466	-0.25197946387969455	0.
0.10046164772727274	0.	0.5287067122702009	-0.2519817462164553	0.
0.10075994318181819	0.	0.5293095339888841	-0.2508250410991252	0.
0.10078125000000002	0.	0.5295275758871313	-0.25088268566567296	0.
0.10105823863636365	0.	0.5303954681487816	-0.25804637213793696	0.
0.10106889204545455	0.	0.5306199230440359	-0.25813520994875605	0.
0.10118963068181819	0.	0.5308465156049593	-0.2587463747500104	0.
0.10140625	0.	0.531460025651988	-0.25964960709638585	0.
0.1015127840909091	0.	0.5319003847798205	-0.25946016773091696	0.
0.10177201704545455	0.	0.5325331338178709	-0.25889973764702123	0.
0.1017755681818182	0.	0.5327490380504489	-0.25889974826137196	0.
0.10186079545454546	0.	0.5329756306113724	-0.2595178741976876	0.
0.10212357954545455	0.	0.5338114578879863	-0.2601285062846391	0.
0.10212357954545455	0.	0.5340337751175716	-0.26046032498780564	0.
0.10234730113636364	0.	0.5346729371526293	-0.2573523535652748	0.
0.10242542613636364	0.	0.5348845660538691	-0.25723898945616136	0.
0.10259943181818183	0.	0.5357289439931595	-0.25714416951644264	0.
0.10274147727272728	0.	0.535932022231723	-0.2571441919933456	0.
0.10275568181818183	0.	0.536147926464301	-0.25714416896213266	0.
0.1028799715909091	0.	0.5368127404873878	-0.2571100892655837	0.
0.10310014204545456	0.	0.5372402736212056	-0.2568022931412598	0.
0.10321377840909092	0.	0.5378901239846089	-0.25716812740909695	0.
0.1034552556818182	0.	0.5380910645575032	-0.25686406428284053	0.
0.10347656250000001	0.	0.5383048311244121	-0.2566780101148516	0.
0.10369318181818182	0.	0.5391684480547243	-0.25634879428643387	0.
0.10378551136363638	0.	0.539380076955964	-0.25640931693735575	0.
0.10387428977272728	0.	0.5400299273193673	-0.2572141741216698	0.
0.10401633522727274	0.	0.5402287302265926	-0.2570790914539274	0.
0.10422230113636365	0.	0.5411094484822574	-0.25718978866776926	0.
0.10438210227272728	0.	0.5413125267208209	-0.25666503525847567	0.
0.10444602272727273	0.	0.5415198802907225	-0.25668294790797064	0.
0.10443892045454546	0.	0.5421654553227876	-0.25727342217870697	0.
0.10477982954545456	0.	0.5425630611372382	-0.2573245055419058	0.
0.10479403409090911	0.	0.5432257374946559	-0.258212209283638	0.
0.1048828125	0.	0.5434416417272339	-0.2573830913243764	0.
0.10507102272727274	0.	0.5436511329628047	-0.2590160459268532	0.
0.1052450284090909	0.	0.5445147498931168	-0.257635483178087	0.
0.10543323863636364	0.	0.5447135528003421	-0.2576197100003806	0.
0.10552556818181819	0.	0.5453805044890979	-0.2569898613798635	0.
0.10552556818181819	0.	0.5455942710560069	-0.256989857591384	0.
0.10581676136363637	0.	0.5464429243266353	-0.259781525208876	0.
0.10576704545454547	0.	0.5466566908935443	-0.26013608222686685	0.
0.1060049715909091	0.	0.5468554938007696	-0.26013608167774566	0.
0.10621803977272727	0.	0.5475074818298419	-0.25965015971771555	0.
0.10630326704545455	0.	0.5479414279606669	-0.26003420153270823	0.
0.1065127840909091	0.	0.5485763146643865	-0.2604802781933818	0.
0.10644886363636363	0.	0.5487922188969645	-0.26048027671969587	0.
0.1065802556818182	0.	0.5489931594698589	-0.2604802800105004	0.
0.10685369318181819	0.	0.549856776400171	-0.2602468193035545	0.
0.10693892045454546	0.	0.5500705429670799	-0.25964865920619695	0.
0.1072833806818182	0.	0.5507075673364686	-0.2625567328693731	0.
0.1072833806818182	0.	0.5509298845660539	-0.26271922183800217	0.
0.10767400568181819	0.	0.5517785378366824	-0.2626149513387627	0.
0.10764914772727274	0.	0.5520072680632749	-0.26261496159710496	0.
0.1076455965909091	0.	0.5522231722958529	-0.26261495061086976	0.
0.10796164772727274	0.	0.5528430953398888	-0.26600174709765667	0.
0.10789772727272728	0.	0.5532813168020522	-0.26548152059419455	0.
0.10832741477272728	0.	0.5539055151774263	-0.2619865593383759	0.
0.10829190340909092	0.	0.5541363830696879	-0.2620660689619793	0.
0.10820667613636364	0.	0.5543629756306113	-0.2620660740061007	0.
0.10870738636363637	0.	0.5551945275758872	-0.26259249657942413	0.
0.1087002840909091	0.	0.5554125694741342	-0.26261910925217796	0.
0.10904474431818183	0.	0.5560282171868319	-0.262982356784044	0.
0.10911576704545456	0.	0.5562526720820864	-0.2630470469016544	0.
0.1093643465909091	0.	0.5571120136810602	-0.26572705948671765	0.
0.10938920454545456	0.	0.5573300555793074	-0.26572749814285834	0.
0.10939630681818183	0.	0.5575545104745618	-0.26675238789003075	0.
0.10968039772727274	0.	0.558182984181274	-0.2671387397534625	0.
0.10981534090909092	0.	0.5586212056434374	-0.2678313111274298	0.
0.11006036931818182	0.	0.5592518170158187	-0.26776917933262717	0.
0.11007812500000001	0.	0.5594655835827277	-0.2681641075589232	0.
0.11017400568181819	0.	0.559687900812313	-0.2681641075589232	0.
0.11042613636363637	0.	0.5605408294142796	-0.271677500307272	0.
0.11046164772727272	0.	0.5607674219752031	-0.27082757712889866	0.
0.11041193181818183	0.	0.5609918768704575	-0.2701821846154975	0.
0.11078480113636364	0.	0.5616011115861479	-0.2713243291085669	0.
0.11077769886363636	0.	0.5620414707139804	-0.27123693698100193	0.
0.11110085227272729	0.	0.5626613937580163	-0.2702387109986778	0.
0.1111221590909091	0.	0.5628815733219324	-0.27023869995786065	0.
0.11112571022727274	0.	0.563108165882856	-0.27026825940852117	0.
0.11144531250000002	0.	0.5639504061564771	-0.272009999772306	0.
0.1115234375	0.	0.5641791363830697	-0.2720532330743482	0.
0.1118252840909091	0.	0.5648182984181274	-0.2729153374649437	0.
0.111875	0.	0.5650320649850363	-0.2739997732633925	0.
0.11196022727272728	0.	0.5652565198802907	-0.2740122160896602	0.
0.1121271306818182	0.	0.5658764429243266	-0.2724867037546605	0.
0.11216264204545456	0.	0.5660859341598974	-0.27278475143281217	0.
0.11223366477272728	0.	0.5663061137238137	-0.27266789651481554	0.
0.112421875	0.	0.5669581017528859	-0.2738847309701729	0.
0.11267755681818183	0.	0.5673856348867038	-0.27529110674565804	0.
0.11283025568181819	0.	0.5680226592560923	-0.2737308989296572	0.
0.1129474431818182	0.	0.5682257374946559	-0.2737308957759012	0.
0.11300426136363637	0.	0.5684416417272339	-0.2737309054651306	0.
0.11329545454545455	0.	0.5692881573321933	-0.27473139893490495	0.
0.11336292613636365	0.	0.5695019238991023	-0.27507442062633014	0.
0.11344460227272728	0.	0.5701517742625054	-0.2751024082597324	0.
0.11365767045454547	0.	0.5703548525010689	-0.2751024166346076	0.
0.11371093750000001	0.	0.570575032064985	-0.2754799218516842	0.
0.11377840909090911	0.	0.5712462590850791	-0.27635126102400137	0.
0.11395951704545455	0.	0.5714493373236426	-0.27635124134642236	0.
0.11398437500000001	0.	0.5716588285592134	-0.27580218761748304	0.
0.1140909090909091	0.	0.5723108165882856	-0.2765530090928851	0.
0.11444602272727274	0.	0.5727148353997434	-0.2765545629709353	0.
0.11449928977272728	0.	0.5733839247541684	-0.27672170491810666	0.
0.1146661931818182	0.	0.5735870029927319	-0.2767216838860067	0.
0.11480113636363638	0.	0.5737943565626336	-0.27672043973080157	0.
0.11496803977272728	0.	0.5746494228302694	-0.27686155018496844	0.
0.11512428977272728	0.	0.5748525010688329	-0.2768684180699244	0.
0.11518110795454546	0.	0.5755151774262506	-0.2770342912819062	0.
0.11525568181818183	0.	0.5757203933304832	-0.2774346985810055	0.
0.11547230113636364	0.	0.5759170585720393	-0.2774347086838442	0.
0.11555042613636364	0.	0.5765690466011116	-0.27871438647152624	0.
0.11560724431818183	0.	0.5767828131680205	-0.2787176566860435	0.
0.11584872159090912	0.	0.576985891406584	-0.27712588324746357	0.
0.11593039772727275	0.	0.5776613937580163	-0.2795110837675317	0.
0.11619318181818182	0.	0.5780718255664814	-0.2798340105813775	0.
0.11632457386363637	0.	0.5787216759298845	-0.27771653437172894	0.
0.11633877840909092	0.	0.5789333048311244	-0.27771653841226596	0.
0.11647017045454545	0.	0.5791342454040188	-0.2777179116627123	0.
0.1167862215909091	0.	0.5800085506626763	-0.27729158247444635	0.
0.11681107954545455	0.	0.5802137665669089	-0.27729157810604477	0.
0.11710937500000002	0.	0.5808529286019667	-0.27719263472934724	0.
0.11712002840909091	0.	0.581077383497221	-0.28090616275181496	0.
0.11715198863636364	0.	0.5812825994014537	-0.28090616375988925	0.
0.11751775568181819	0.	0.5819196237708423	-0.2819998711706896	0.
0.11747159090909091	0.	0.5821440786660966	-0.2820771695214154	0.
0.11749289772727274	0.	0.5823492945703292	-0.28207717890943773	0.
0.11778764204545455	0.	0.582964942283027	-0.28162936347502154	0.
0.11777698863636366	0.	0.5834095767421975	-0.2806601361615262	0.
0.1181427556818182	0.	0.5840551517742625	-0.28139604964887666	0.
0.11820667613636365	0.	0.584281744335186	-0.28115234432928343	0.
0.11821732954545457	0.	0.5844997862334331	-0.2813489883047394	0.
0.11860440340909092	0.	0.5853420265070544	-0.2806631492669879	0.
0.1185546875	0.	0.5855664814023087	-0.2806476156473353	0.
0.11893465909090911	0.	0.5861864044463446	-0.28111385626041907	0.
0.11898792613636364	0.	0.586410859341599	-0.2813359700511668	0.
0.11895951704545456	0.	0.5866374519025225	-0.2811123727909025	0.
0.1192578125	0.	0.5872509619495511	-0.2807068628418185	0.
0.11934659090909092	0.	0.5874754168448054	-0.28075075649468245	0.
0.11933948863636364	0.	0.5877020094057289	-0.28075075444575714	0.
0.11964133522727274	0.	0.5883326207781103	-0.2813295144519022	0.
0.11970880681818183	0.	0.5887751175716118	-0.2812532976492754	0.
0.12008522727272729	0.	0.5893715262932877	-0.28110483988571366	0.
0.12017045454545455	0.	0.5895831551945276	-0.28193000351171327	0.
0.12020596590909091	0.	0.5898118854211202	-0.28193000939474777	0.
0.12048650568181819	0.	0.5906819153484395	-0.28233920405961266	0.
0.12051846590909092	0.	0.5909106455750321	-0.2824891025056262	0.
0.12083451704545455	0.	0.591530568619068	-0.2826711880685948	0.
0.12087357954545455	0.	0.5917443351859769	-0.2827749182689239	0.
0.12095880681818183	0.	0.5919709277469004	-0.2827749304999282	0.
0.12123579545454546	0.	0.59260581445062	-0.2819697332027726	0.
0.12128551136363637	0.	0.5928174433518598	-0.2822106970793728	0.
0.12134943181818182	0.	0.593037622915776	-0.28219971546314215	0.
0.12154829545454547	0.	0.5936682342881573	-0.28349782294851783	0.
0.12172940340909093	0.	0.5940957674219752	-0.2838351426410317	0.
0.12188920454545456	0.	0.5947498931167166	-0.28648631860655677	0.
0.12201349431818184	0.	0.5949551090209492	-0.2864863221891075	0.
0.12210582386363637	0.	0.5951710132535272	-0.2864863051190852	0.
0.12243963068181819	0.	0.5960004275331339	-0.2873382944002203	0.
0.12249289772727273	0.	0.5962163317657118	-0.2872565832669869	0.
0.12261008522727274	0.	0.5968854211201369	-0.2871978571970857	0.
0.12278409090909091	0.	0.5970927746900384	-0.2879084546077105	0.
0.12280894886363637	0.	0.5973086789226165	-0.28790846561699884	0.
0.12297585227272728	0.	0.5979563916203506	-0.28708998343610076	0.
0.1231534090909091	0.	0.598157332193245	-0.2871675881193637	0.
0.12328125000000001	0.	0.5983668234288158	-0.2871211952640721	0.
0.12335227272727273	0.	0.5990380504489098	-0.28696153940751395	0.
0.1236221590909091	0.	0.599448482257375	-0.28714470814981974	0.
0.12377840909090909	0.	0.6001026079521163	-0.28718529939239273	0.
0.12394531250000002	0.	0.6003014108593416	-0.28735194394804997	0.
0.12408380681818183	0.	0.6005066267635741	-0.28734639175555277	0.
0.12421875000000002	0.	0.6013809320222318	-0.2874299901829591	0.
0.12439630681818184	0.	0.6015840102607952	-0.2874375550718772	0.
0.12447443181818182	0.	0.6022338606241984	-0.2888233645723851	0.
0.12451349431818183	0.	0.6024348011970928	-0.2888401546439122	0.
0.124765625	0.	0.6026336041043181	-0.2890152340121304	0.
0.12495028409090911	0.	0.603300555793074	-0.2889281745533311	0.
0.1249786931818182	0.	0.6035164600256521	-0.2884577537641174	0.
0.12521661931818184	0.	0.6037216759298846	-0.28845775263835327	0.
0.1253196022727273	0.	0.6043715262932877	-0.2891245596620488	0.
0.1255646306818182	0.	0.604784095767422	-0.28964351209964995	0.
0.1257315340909091	0.	0.6054510474561778	-0.2896715804525832	0.
0.12578125	0.	0.6056648140230868	-0.28974634213494876	0.
0.12594105113636364	0.	0.605861479264643	-0.289746349552945	0.
0.12619673295454548	0.	0.6067250961949551	-0.2897737138160662	0.
0.1263458806818182	0.	0.6069281744335185	-0.2897737098874346	0.
0.12659446022727275	0.	0.6075780247969218	-0.28972432898380124	0.
0.12661576704545455	0.	0.6078046173578452	-0.28972431407474275	0.
0.12663707386363637	0.	0.6080119709277468	-0.2897243067541349	0.
0.12699573863636365	0.	0.608636169303121	-0.2897240772650301	0.
0.12689630681818181	0.	0.6088584865327062	-0.29010287040445576	0.
0.12694957386363637	0.	0.609065840102608	-0.29148206948185673	0.
0.12740411931818182	0.	0.6096943138093203	-0.2927642953835405	0.
0.1273721590909091	0.	0.6101389482684908	-0.2908625345705367	0.
0.12774147727272728	0.	0.6107674219752031	-0.2915619328813964	0.
0.1277840909090909	0.	0.6109918768704575	-0.2940016181237936	0.
0.1277805397727273	0.	0.6112099187687046	-0.29400162136734576	0.
0.12829545454545455	0.	0.6120735356990167	-0.29419280137099096	0.
0.12821732954545456	0.	0.612295852928602	-0.29422481384221644	0.
0.1284765625	0.	0.6129050876442925	-0.29452430644159927	0.
0.12859019886363637	0.	0.6131274048738777	-0.29329278838319583	0.
0.1285653409090909	0.	0.6133518597691321	-0.2932927689904647	0.
0.12903409090909093	0.	0.6142069260367679	-0.292922892962951	0.
0.12896661931818182	0.	0.6144335185976914	-0.29292288969676483	0.
0.12895596590909092	0.	0.614640872167593	-0.2930779891482384	0.
0.129453125	0.	0.6154809747755451	-0.29449692929245436	0.
0.1297727272727273	0.	0.6163274903805045	-0.29515317978391264	0.
0.12980823863636365	0.	0.616554082941428	-0.2948806751906951	0.
0.1297940340909091	0.	0.616769987174006	-0.2948864834240522	0.
0.1302024147727273	0.	0.6173920478837109	-0.2947776829511104	0.
0.13024147727272728	0.	0.6176229157759726	-0.29510205649522075	0.
0.13025568181818184	0.	0.617847370671227	-0.2950913238316465	0.
0.13062500000000002	0.	0.6184737067122702	-0.29558930473705824	0.
0.1307137784090909	0.	0.6186960239418555	-0.2955893044605481	0.
0.13075284090909092	0.	0.6189183411714407	-0.2949519964878297	0.
0.13107954545454545	0.	0.6195297135528004	-0.2969578120957485	0.
0.1311789772727273	0.	0.6197520307823856	-0.29695781081025135	0.
0.13113636363636366	0.	0.6199786233433091	-0.2961391639986965	0.
0.1315411931818182	0.	0.6208251389482685	-0.29817847508078643	0.
0.1319034090909091	0.	0.6216695168875588	-0.29674421051286887	0.
0.13193181818181818	0.	0.6218832834544678	-0.29674421867044454	0.
0.1319602272727273	0.	0.6221056006840531	-0.2967784624798867	0.
0.1322549715909091	0.	0.622727661393758	-0.30081181098515675	0.
0.13231534090909092	0.	0.6229435656263361	-0.3005958913542398	0.
0.1324112215909091	0.	0.6231701581872595	-0.3005373888522671	0.
0.13265625	0.	0.6238007695596409	-0.29628570285216416	0.
0.13270951704545456	0.	0.6240166737922189	-0.2956552133788661	0.
0.1328586647727273	0.	0.6242454040188115	-0.29565520894876096	0.
0.13300781250000002	0.	0.6248888413852073	-0.29364942637619773	0.
0.13310014204545456	0.	0.6251004702864472	-0.2935046437450193	0.
0.13324573863636366	0.	0.6253163745190252	-0.2935046446715376	0.
0.13360795454545454	0.	0.6261522017956391	-0.29715143193290766	0.
0.13379971590909093	0.	0.6270243693886276	-0.29627291448857207	0.
0.13394531250000002	0.	0.6272274476271911	-0.2954470015667379	0.
0.13399502840909092	0.	0.6274454895254382	-0.29544700478459207	0.
0.13427911931818182	0.	0.6280974775545105	-0.29631461609012827	0.
0.13446377840909093	0.	0.6283048311244122	-0.298012136480719	0.
0.1344815340909091	0.	0.6285228730226593	-0.29770253353615517	0.
0.13456676136363638	0.	0.6291598973920478	-0.2979250081406064	0.
0.13472301136363637	0.	0.6293587002992732	-0.29797592545148927	0.
0.13480823863636365	0.	0.6295660538691749	-0.29809023428375647	0.
0.13499644886363638	0.	0.6302244548952544	-0.2982468504892844	0.
0.13521661931818182	0.	0.6304275331338178	-0.29847803306206194	0.
0.13532670454545456	0.	0.6306412997007268	-0.2988803604888454	0.
0.13562855113636366	0.	0.6315177426250534	-0.29848132955989415	0.
0.13585227272727274	0.	0.6323770842240274	-0.2989129455492588	0.
0.1359765625	0.	0.6325780247969217	-0.3002919797581198	0.
0.13616832386363636	0.	0.6327853783668235	-0.30029197979832695	0.
0.1363352272727273	0.	0.6334501923899102	-0.29837410669947106	0.
0.13643821022727273	0.	0.6336532706284737	-0.30074010400201306	0.
0.13661221590909092	0.	0.6338563488670372	-0.30048405829555686	0.
0.13683948863636367	0.	0.6345147498931167	-0.2987226812951979	0.
0.13684659090909093	0.	0.6347242411286874	-0.2986036078493864	0.
0.13701349431818183	0.	0.6349251817015819	-0.29860362475877417	0.
0.1371768465909091	0.	0.6355857203933305	-0.301575034494082	0.
0.13719105113636365	0.	0.6357909362975631	-0.3015811697504058	0.
0.13740767045454547	0.	0.6359854638734502	-0.3015694798762181	0.
0.13775568181818182	0.	0.6368533561351005	-0.30021801462900266	0.
0.13808948863636364	0.	0.6377212483967507	-0.30092600127655367	0.
0.13814630681818182	0.	0.6379392902949979	-0.3010941760665611	0.
0.13829190340909092	0.	0.6381423685335613	-0.30111038539701834	0.
0.13862926136363637	0.	0.6387815305686191	-0.30145758222875185	0.
0.13862571022727274	0.	0.6390038477982044	-0.3014575784247277	0.
0.13866832386363637	0.	0.639211201368106	-0.30145757745077056	0.
0.13904829545454547	0.	0.6398589140658402	-0.30256285258584364	0.
0.13906960227272727	0.	0.6400833689610945	-0.30265280640203973	0.
0.13909801136363636	0.	0.640288584865327	-0.3027711997940514	0.
0.13937144886363637	0.	0.6409170585720393	-0.30269598708880385	0.
0.13933948863636364	0.	0.6411415134672938	-0.30285724108563633	0.
0.13943181818181818	0.	0.6413552800342027	-0.30283802710416824	0.
0.13988991477272728	0.	0.6422124839675075	-0.3028237589219994	0.
0.14026633522727275	0.	0.6430312099187687	-0.30344430460493993	0.
0.14040482954545455	0.	0.6432578024796922	-0.30223269100301153	0.
0.14035511363636363	0.	0.6434843950406156	-0.30222728453260167	0.
0.1407990056818182	0.	0.6441235570756734	-0.3018465484001651	0.
0.140859375	0.	0.6443501496365969	-0.30371830506964603	0.
0.14082741477272728	0.	0.6445724668661821	-0.3048638938560693	0.
0.14125710227272728	0.	0.6451838392475416	-0.30498411013106913	0.
0.14134232954545456	0.	0.6454104318084651	-0.3047677047617481	0.
0.1412784090909091	0.	0.6456370243693886	-0.30471508538151804	0.
0.1416193181818182	0.	0.6462612227447627	-0.30362206137766456	0.
0.14171519886363637	0.	0.6464814023086789	-0.3036220564456539	0.
0.1416974431818182	0.	0.6467037195382642	-0.3036220443084913	0.
0.1421946022727273	0.	0.647537409149209	-0.3046017626370716	0.
0.1424502840909091	0.	0.6483988884138521	-0.30393163031478204	0.
0.1425568181818182	0.	0.648612654980761	-0.3061643042485631	0.
0.14259232954545453	0.	0.6488349722103463	-0.3061658936492642	0.
0.14291548295454545	0.	0.6494420692603677	-0.30647963043096743	0.
0.1429758522727273	0.	0.6496558358272766	-0.30678566077789254	0.
0.1430149147727273	0.	0.6498845660538691	-0.3060134619219557	0.
0.14333451704545455	0.	0.6505365540829414	-0.3061419867882477	0.
0.14337002840909094	0.	0.6507524583155194	-0.3061558852352226	0.
0.14348366477272728	0.	0.6509726378794357	-0.3061558936632931	0.
0.14373579545454548	0.	0.6515989739204788	-0.30760970545667493	0.
0.1438103693181818	0.	0.6518106028217188	-0.3076906154434476	0.
0.14401633522727275	0.	0.652035057716973	-0.30777608463223055	0.
0.1442578125	0.	0.6528879863189397	-0.30877943064712	0.
0.14453125000000003	0.	0.6537430525865755	-0.3092341818594675	0.
0.14468039772727276	0.	0.653948268490808	-0.3108266621644352	0.
0.1447940340909091	0.	0.6541705857203933	-0.3107939412050196	0.
0.14500355113636365	0.	0.6548225737494656	-0.31066352650535234	0.
0.14514559659090912	0.	0.6550277896536981	-0.3106978659469862	0.
0.1451775568181818	0.	0.6552415562206071	-0.31069786620935086	0.
0.14533380681818184	0.	0.6558743052586575	-0.31072423757643397	0.
0.14562855113636367	0.	0.6560731081658828	-0.3101664407694403	0.
0.14572798295454548	0.	0.6562847370671228	-0.31024057072519323	0.
0.14590198863636364	0.	0.6569581017528859	-0.31042639602268196	0.
0.14606534090909093	0.	0.6571633176571184	-0.3102414649318542	0.
0.14612571022727272	0.	0.6573749465583583	-0.31024146721192963	0.
0.14646661931818183	0.	0.6582257374946558	-0.310572089859211	0.
0.14665482954545458	0.	0.6591085934159898	-0.308204690915107	0.
0.1468252840909091	0.	0.6593073963232151	-0.3080614749003914	0.
0.1470383522727273	0.	0.6595104745617786	-0.3082037413541905	0.
0.14721946022727272	0.	0.6601646002565199	-0.3080680296784211	0.
0.14729758522727274	0.	0.6603676784950834	-0.30811801611198375	0.
0.1475390625	0.	0.6605728943993159	-0.30787604827381027	0.
0.1477521306818182	0.	0.6612483967507482	-0.30908387261504777	0.
0.14798295454545457	0.	0.6616524155622061	-0.30913255319841876	0.
0.14819957386363639	0.	0.6622979905942711	-0.30955891513876443	0.
0.1482421875	0.	0.6625053441641727	-0.3101061259041647	0.
0.14838423295454545	0.	0.662702009405729	-0.30960847828827315	0.
0.14872514204545456	0.	0.6635848653270628	-0.3096696651306051	0.
0.14917258522727275	0.	0.6644356562633604	-0.3102267630560074	0.
0.14918323863636362	0.	0.6646558358272766	-0.3112240805500019	0.
0.14934659090909091	0.	0.6648610517315092	-0.311224078977205	0.
0.1496377840909091	0.	0.6655173150919196	-0.30913237803561505	0.
0.1496484375	0.	0.6657374946558359	-0.30908242377950473	0.
0.14979758522727274	0.	0.6659362975630612	-0.30908179289191773	0.
0.15019886363636364	0.	0.6665647712697734	-0.3093285625090035	0.
0.15025213068181817	0.	0.6669987174005986	-0.3110643051356023	0.
0.15069957386363636	0.	0.6678730226592561	-0.31673176377161083	0.
0.15068536931818183	0.	0.6680803762291578	-0.316419771406883	0.
0.15092329545454547	0.	0.668277041470714	-0.3158987000209707	0.
0.15120738636363637	0.	0.6689204788371099	-0.31676877426085054	0.
0.151328125	0.	0.6693351859769132	-0.3166585806851768	0.
0.1516299715909091	0.	0.6699893116716545	-0.31793916359653907	0.
0.15165127840909093	0.	0.6702094912355707	-0.31787555932742395	0.
0.1517471590909091	0.	0.6704125694741342	-0.3178755477747082	0.
0.15214133522727274	0.	0.6710624198375373	-0.3208181361742834	0.
0.15219105113636366	0.	0.6712868747327918	-0.32087208546683954	0.
0.15226917613636365	0.	0.6714942283026935	-0.32037626009679976	0.
0.15264204545454546	0.	0.6723599828986746	-0.31623071125609775	0.
0.15316406250000003	0.	0.6731915348439504	-0.31887565095321585	0.
0.15324218750000002	0.	0.673418127404874	-0.31794802280855883	0.
0.15322798295454546	0.	0.673634031637452	-0.3179442516823477	0.
0.15365767045454545	0.	0.6742667806755024	-0.3150357339557112	0.
0.15373224431818183	0.	0.6747050021376657	-0.3163388938391768	0.
0.15413352272727274	0.	0.6753270628473707	-0.31639468521616004	0.
0.15413707386363637	0.	0.6755536554082942	-0.3164704376930427	0.
0.15421164772727275	0.	0.6757716973065413	-0.3164500117062407	0.
0.15465198863636367	0.	0.6763894826849081	-0.31781521113319255	0.
0.15474786931818185	0.	0.6766139375801625	-0.3178152129105613	0.
0.15473721590909092	0.	0.6768341171440786	-0.31781521805016794	0.
0.1552521306818182	0.	0.6776870457460453	-0.3165433322759996	0.
0.15560724431818182	0.	0.6785421120136811	-0.31629559906340377	0.
0.15572088068181822	0.	0.6787601539119282	-0.3162101658715327	0.
0.15575994318181818	0.	0.6789824711415134	-0.31621016731983803	0.
0.15613636363636366	0.	0.679593843522873	-0.3166342496715308	0.
0.15635298295454547	0.	0.68004702864472	-0.31656773842319025	0.
0.15666548295454547	0.	0.6806755023514323	-0.31635122114611053	0.
0.15660866477272728	0.	0.6808935442496794	-0.3169625461271416	0.
0.15677201704545454	0.	0.6811179991449338	-0.3182225644583758	0.
0.15719460227272727	0.	0.6817400598546387	-0.3191950784576071	0.
0.15714843750000002	0.	0.6819559640872168	-0.3195929832733751	0.
0.15733664772727274	0.	0.6821804189824712	-0.31984176772469763	0.
0.1576349431818182	0.	0.6830098332620779	-0.3200120950862218	0.
0.15810369318181822	0.	0.6838691748610517	-0.3199019983672791	0.
0.15825639204545455	0.	0.6840829414279606	-0.3205266666174763	0.
0.15834517045454546	0.	0.6843095339888842	-0.31992055332942926	0.
0.15852272727272732	0.	0.6849593843522873	-0.3223195142471569	0.
0.15868252840909092	0.	0.6851646002565199	-0.32308702108608883	0.
0.15874644886363637	0.	0.6853783668234288	-0.3230870106553036	0.
0.15894531250000002	0.	0.6860175288584865	-0.32252365122629234	0.
0.15924360795454548	0.	0.6862270200940573	-0.32212596878267985	0.
0.15928267045454547	0.	0.6864471996579735	-0.32212596976338226	0.
0.1594992897727273	0.	0.6870970500213767	-0.322647074390829	0.
0.15971235795454544	0.	0.6872979905942711	-0.3225334329618828	0.
0.15981178977272728	0.	0.687509619495511	-0.32253341712579797	0.
0.1600177556818182	0.	0.6881637451902524	-0.3230207406432218	0.
0.16033735795454548	0.	0.6885827276613937	-0.3230430105549031	0.
0.1605149147727273	0.	0.6892347156904661	-0.32294129712721	0.
0.16069957386363637	0.	0.6894292432663531	-0.3229412796213513	0.
0.16082386363636367	0.	0.6896323215049167	-0.3229412908170597	0.
0.1611115056818182	0.	0.6902949978623344	-0.32357936762735434	0.
0.16124289772727277	0.	0.6905002137665669	-0.3234327286667439	0.
0.1614133522727273	0.	0.6907139803334759	-0.32374816683626334	0.
0.16165482954545457	0.	0.69138520735357	-0.3234497696879523	0.
0.16173295454545455	0.	0.6915861479264643	-0.32310320284121635	0.
0.16186079545454546	0.	0.6917870884993588	-0.3228605504235191	0.
0.16213778409090912	0.	0.6924476271911073	-0.3233493203498964	0.
0.16230468750000002	0.	0.692654980761009	-0.3233964441285532	0.
0.16248224431818184	0.	0.6928559213339034	-0.32339646340821054	0.
0.16263139204545454	0.	0.6935143223599829	-0.3256543914889634	0.
0.16291193181818184	0.	0.6939204788371098	-0.32485128582799694	0.
0.1631818181818182	0.	0.6945810175288585	-0.3247714931638327	0.
0.16331321022727277	0.	0.6947926464300984	-0.3242865999795001	0.
0.16348366477272727	0.	0.695	-0.3242865876898675	0.
0.16367187500000002	0.	0.6956626763574177	-0.32305894325113643	0.
0.16372159090909094	0.	0.6958678922616504	-0.32341338178623885	0.
0.1638458806818182	0.	0.6960624198375374	-0.32341338195299113	0.
0.16428267045454548	0.	0.6967015818725952	-0.32378158638288723	0.
0.1643146306818182	0.	0.6969303120991878	-0.3238739356218005	0.
0.16449218750000003	0.	0.6971419410004275	-0.32388128261803784	0.
0.16482599431818182	0.	0.6977896536981617	-0.3225909944353187	0.
0.16484019886363638	0.	0.6980119709277469	-0.32320238332339	0.
0.1649786931818182	0.	0.6982129115006412	-0.3242007418840412	0.
0.16528764204545454	0.	0.6988542112013681	-0.3240459069799492	0.
0.1654651988636364	0.	0.6992860196665243	-0.324122751754929	0.
0.16585582386363637	0.	0.6999187687045746	-0.3254326647992498	0.
0.16592684659090912	0.	0.7001410859341599	-0.32483512928998515	0.
0.16603693181818183	0.	0.7003484395040617	-0.3248351105440037	0.
0.16648082386363638	0.	0.700979050876443	-0.3288909189018034	0.
0.16649502840909094	0.	0.7012120564343737	-0.3287984902909108	0.
0.16648792613636365	0.	0.70143223599829	-0.32924157628376516	0.
0.16692116477272728	0.	0.7020564343736639	-0.3313888480574009	0.
0.1670099431818182	0.	0.7022787516032493	-0.3309563160626607	0.
0.1669992897727273	0.	0.7024925181701582	-0.3309563089229556	0.
0.16745738636363638	0.	0.7030974775545106	-0.330723061935697	0.
0.16759943181818182	0.	0.7033262077811031	-0.3304740320993353	0.
0.16761008522727275	0.	0.7035549380076956	-0.330281028560593	0.
0.16797940340909093	0.	0.7041898247114151	-0.3311612119593863	0.
0.16822798295454547	0.	0.7046344591705858	-0.33134727984118206	0.
0.16851562500000003	0.	0.7052522445489526	-0.3315456728305632	0.
0.1687109375	0.	0.7054745617785378	-0.3314379157331435	0.
0.16878551136363637	0.	0.7057054296707995	-0.33168336481351013	0.
0.1691796875	0.	0.7063360410431808	-0.331426656293129	0.
0.16930042613636365	0.	0.706554082941428	-0.33113129272250746	0.
0.1693075284090909	0.	0.7067742625053441	-0.33123756639437096	0.
0.16968394886363636	0.	0.7073877725523728	-0.33125346685855994	0.
0.16981534090909092	0.	0.707610089781958	-0.3311430613799041	0.
0.1698508522727273	0.	0.7078430953398889	-0.33133062980148575	0.
0.17028409090909094	0.	0.708467293715263	-0.3314461081160496	0.
0.17035511363636366	0.	0.7086789226165028	-0.3314466668543594	0.
0.17040482954545458	0.	0.7088991021804191	-0.33144442171363986	0.
0.17074573863636366	0.	0.7095168875587858	-0.3314317581196966	0.
0.17106534090909092	0.	0.709950833689611	-0.3317203502659196	0.
0.17133167613636366	0.	0.7106006840530141	-0.33153537450759624	0.
0.1714240056818182	0.	0.710814450619923	-0.3344229959823225	0.
0.17160511363636363	0.	0.7110324925181701	-0.33442298077405574	0.
0.17193892045454548	0.	0.7116673792218897	-0.33162909752826125	0.
0.17217329545454546	0.	0.7118790081231294	-0.33189257496800656	0.
0.17224786931818184	0.	0.7121013253527149	-0.3318925746362596	0.
0.1724112215909091	0.	0.7127490380504489	-0.33439814979727694	0.
0.17267045454545457	0.	0.7129521162890124	-0.334436051021883	0.
0.17277343750000004	0.	0.7131680205215905	-0.3345490154252634	0.
0.17304332386363636	0.	0.7138135955536554	-0.3343814258069678	0.
0.17325994318181817	0.	0.714018811457888	-0.3343813999388767	0.
0.17338423295454547	0.	0.7142389910218042	-0.3343381261932472	0.
0.1735227272727273	0.	0.7148995297135528	-0.33412359654541757	0.
0.17377130681818181	0.	0.7153056861906799	-0.33326012187855214	0.
0.17409446022727273	0.	0.7159491235570757	-0.3332946932373952	0.
0.17422230113636367	0.	0.7161479264643009	-0.33329460489740936	0.
0.17441406250000002	0.	0.7163552800342027	-0.3336467634795123	0.
0.17465198863636364	0.	0.7170243693886277	-0.3345004749125893	0.
0.17484730113636365	0.	0.7172274476271912	-0.33342472625655634	0.
0.17503551136363638	0.	0.7174348011970928	-0.333432742548438	0.
0.17533025568181818	0.	0.7180974775545105	-0.3336940963574407	0.
0.17547230113636364	0.	0.718300555793074	-0.33493674473864055	0.
0.17566406250000002	0.	0.7185079093629757	-0.33494428371894763	0.
0.17580255681818183	0.	0.7191791363830697	-0.33494936298098693	0.
0.17591974431818183	0.	0.7193800769559641	-0.33518944565302233	0.
0.1761008522727273	0.	0.7195767421975203	-0.33525288532867803	0.
0.17641690340909094	0.	0.7202308678922617	-0.3349594572505221	0.
0.17680042613636365	0.	0.7206455750320649	-0.3362319631643618	0.
0.17708096590909092	0.	0.721528430953399	-0.3377766463554268	0.
0.17724076704545458	0.	0.7217250961949552	-0.337747443550856	0.
0.1773721590909091	0.	0.7219260367678496	-0.33774128218082006	0.
0.17763139204545458	0.	0.7225780247969218	-0.33777285182778544	0.
0.17780539772727272	0.	0.7227811030354853	-0.3384979210044876	0.
0.17802556818181822	0.	0.7229841812740487	-0.33849790857239204	0.
0.17830610795454546	0.	0.7236489952971356	-0.3381066718439122	0.
0.17843039772727276	0.	0.7238542112013681	-0.3383633664195702	0.
0.17858664772727273	0.	0.7240594271056007	-0.3383633519754864	0.
0.17890269886363636	0.	0.7247263787943566	-0.3383938225663516	0.
0.1790518465909091	0.	0.7249358700299273	-0.3383311264947046	0.
0.1792684659090909	0.	0.7251410859341599	-0.33833113392654957	0.
0.17960937500000002	0.	0.7260004275331338	-0.3369007980839886	0.
0.17984375000000002	0.	0.72619709277469	-0.33688267331961286	0.
0.1801633522727273	0.	0.7268619067977768	-0.33678879955304863	0.
0.18020596590909094	0.	0.7270756733646857	-0.337447114601129	0.
0.18032670454545457	0.	0.7272787516032493	-0.3380525248983596	0.
0.18068536931818183	0.	0.7279350149636596	-0.3384337571847251	0.
0.1807528409090909	0.	0.7281466438648996	-0.3385240836241337	0.
0.1808984375	0.	0.7283454467721249	-0.3371326326179725	0.
0.18130326704545457	0.	0.72899102180419	-0.3380158548050749	0.
0.18133167613636367	0.	0.729211201368106	-0.33799386827396055	0.
0.1814453125	0.	0.7294142796066695	-0.3380133123280907	0.
0.1819424715909091	0.	0.7300513039760582	-0.3385816706150353	0.
0.1819708806818182	0.	0.7302757588713126	-0.33973899372709765	0.
0.18210582386363638	0.	0.7304809747755452	-0.33971920823911367	0.
0.18261008522727273	0.	0.7313574176998717	-0.34236687950108485	0.
0.1827059659090909	0.	0.7315647712697734	-0.34235730867327346	0.
0.18321732954545455	0.	0.732199657973493	-0.3423020925804463	0.
0.1832492897727273	0.	0.7324262505344165	-0.33918388728472854	0.
0.18374289772727273	0.	0.7332599401453613	-0.3443560187956397	0.
0.1838458806818182	0.	0.7334886703719539	-0.3443621384426916	0.
0.1839133522727273	0.	0.7337088499358699	-0.34449982808942775	0.
0.18446732954545458	0.	0.7343330483112441	-0.3442908831763714	0.
0.18454545454545454	0.	0.7345596408721675	-0.3417900714615495	0.
0.18452769886363637	0.	0.7347776827704148	-0.34126382237523356	0.
0.18498579545454547	0.	0.7353954681487815	-0.3444533677968039	0.
0.1851278409090909	0.	0.7356156477126978	-0.34106250270471045	0.
0.18509232954545457	0.	0.735837964942283	-0.34023272434627905	0.
0.18568892045454546	0.	0.7366716545532279	-0.33969276647053087	0.
0.18569602272727273	0.	0.7368982471141513	-0.34009545621259935	0.
0.18619318181818184	0.	0.7375309961522017	-0.3410681012985891	0.
0.1864026988636364	0.	0.7377554510474562	-0.34109456036870867	0.
0.18687500000000004	0.	0.7386062419837538	-0.3396508683594878	0.
0.18699218750000002	0.	0.7388242838820008	-0.33943269698053335	0.
0.1870667613636364	0.	0.7390466011115862	-0.33943267260903986	0.
0.18745383522727274	0.	0.7396665241556221	-0.339577676189956	0.
0.18758167613636367	0.	0.7398867037195382	-0.3421686820642547	0.
0.1877698863636364	0.	0.7401154339461308	-0.3420668500244899	0.
0.1880255681818182	0.	0.740739632321505	-0.34299601678720026	0.
0.18815696022727274	0.	0.7409533988884138	-0.3422530238676199	0.
0.1883274147727273	0.	0.7411778537836683	-0.3426267781543516	0.
0.18890269886363636	0.	0.7420243693886276	-0.3463885792917332	0.
0.18907315340909092	0.	0.7422466866182129	-0.34638857408928964	0.
0.18926136363636364	0.	0.742870884993587	-0.3450347438417255	0.
0.18941761363636364	0.	0.7430739632321506	-0.34662384603491053	0.
0.19005681818181822	0.	0.7439439931594698	-0.3462582205153863	0.
0.19019176136363639	0.	0.7441598973920479	-0.3460796009955509	0.
0.19032315340909092	0.	0.7443843522873023	-0.3469008553894451	0.
0.19052201704545457	0.	0.7450277896536982	-0.3470789539553209	0.
0.19076349431818185	0.	0.7452287302265926	-0.3470779121994467	0.
0.19092329545454548	0.	0.7454424967935015	-0.34714246420728595	0.
0.19115411931818185	0.	0.7460966224882428	-0.34723365293635017	0.
0.19149857954545454	0.	0.7462975630611373	-0.347054976098842	0.
0.1915305397727273	0.	0.7465134672937153	-0.3469598360359125	0.
0.19208451704545454	0.	0.7473663958956819	-0.3469249667110892	0.
0.19215198863636365	0.	0.7475758871312528	-0.34692496782992943	0.
0.1925	0.	0.7482407011543394	-0.34721199595482466	0.
0.19272017045454545	0.	0.748443779392903	-0.34651874064813426	0.
0.19300426136363635	0.	0.7493031209918769	-0.347875989827486	0.
0.19314985795454548	0.	0.749499786233433	-0.3478759808922391	0.
0.19341264204545458	0.	0.7497007268063275	-0.34787598577147905	0.
0.1937677556818182	0.	0.7503698161607525	-0.34821522203441746	0.
0.1938849431818182	0.	0.7505793073963232	-0.3463987709460023	0.
0.1941299715909091	0.	0.7507866609662249	-0.3463987759419142	0.
0.19444602272727274	0.	0.7514536126549808	-0.345841561399932	0.
0.19447443181818183	0.	0.7516566908935443	-0.34620622064710943	0.
0.19475852272727273	0.	0.7518554938007695	-0.346206230742823	0.
0.19519886363636366	0.	0.7527255237280889	-0.3482711024253158	0.
0.19545809659090913	0.	0.7529307396323215	-0.348271102776528	0.
0.19576704545454549	0.	0.753587002992732	-0.34856101484674956	0.
0.19587357954545453	0.	0.7537943565626337	-0.34910689119769805	0.
0.1965909090909091	0.	0.7546536981616075	-0.3489077384485753	0.
0.1965980113636364	0.	0.7548760153911928	-0.34895838445187743	0.
0.19677911931818182	0.	0.7550833689610945	-0.3490192756291817	0.
0.19721235795454545	0.	0.7557203933304831	-0.34888133943536764	0.
0.19716264204545458	0.	0.7559341598973921	-0.34907749210938005	0.
0.1973224431818182	0.	0.7561286874732791	-0.3491321721295285	0.
0.1979474431818182	0.	0.7567657118426678	-0.34795528584653135	0.
0.19805042613636364	0.	0.7569944420692604	-0.3525806129712871	0.
0.1981036931818182	0.	0.7572082086361692	-0.3525806162203704	0.
0.198671875	0.	0.7580782385634887	-0.352299997324776	0.
0.19876065340909094	0.	0.7582834544677212	-0.3525780218655982	0.
0.19927911931818185	0.	0.7589162035057717	-0.35275194526343506	0.
0.19931107954545454	0.	0.7591470713980334	-0.3538188589552302	0.
0.19995383522727275	0.	0.7599871740059855	-0.3540381369125508	0.
0.1999609375	0.	0.760213766566909	-0.3539335538274674	0.
0.20004261363636366	0.	0.7604253954681487	-0.3539764199780112	0.
0.20062500000000003	0.	0.7610474561778537	-0.3536255496023673	0.
0.20075994318181822	0.	0.7612804617357845	-0.35362823400104715	0.
0.2007776988636364	0.	0.7615027789653699	-0.3536258228116604	0.
0.2012784090909091	0.	0.7621227020094057	-0.3543154248358352	0.
0.2014417613636364	0.	0.7623407439076529	-0.3544350978152973	0.
0.2014524147727273	0.	0.7625566481402309	-0.35443616924722826	0.
0.20220880681818185	0.	0.7633924754168449	-0.3544827789439709	0.
0.20227272727272727	0.	0.7636233433091064	-0.35449997240319114	0.
0.20274502840909092	0.	0.7642539546814879	-0.354694862752631	0.
0.20294034090909094	0.	0.764474134245404	-0.3547061890515179	0.
0.2033984375	0.	0.7653206498503633	-0.3544606774864043	0.
0.20359730113636365	0.	0.7655408294142796	-0.35442367895473803	0.
0.20375000000000001	0.	0.7657695596408721	-0.3541889568647307	0.
0.20412642045454546	0.	0.7663937580162463	-0.35430509167805846	0.
0.20430752840909094	0.	0.7666075245831552	-0.35428081909548803	0.
0.20440340909090912	0.	0.7668298418127406	-0.35367105797393256	0.
0.20480823863636366	0.	0.7674583155194528	-0.3547836771047255	0.
0.20502130681818181	0.	0.7676763574176999	-0.35476145671663684	0.
0.2052627840909091	0.	0.7679050876442925	-0.3570830460711361	0.
0.20561789772727274	0.	0.7687451902522445	-0.3562214132512671	0.
0.20584161931818185	0.	0.7689610944848226	-0.355475540967473	0.
0.2062109375	0.	0.7695852928601966	-0.3551675559361635	0.
0.20638139204545455	0.	0.7697947840957675	-0.35507728278558975	0.
0.20682883522727274	0.	0.7706669516887559	-0.35543983961784836	0.
0.20707386363636365	0.	0.7708743052586576	-0.3555228823111765	0.
0.2072940340909091	0.	0.7710923471569047	-0.3554474033875572	0.
0.2076065340909091	0.	0.7717421975203078	-0.3564390799926541	0.
0.2078693181818182	0.	0.7719495510902096	-0.3563809620122035	0.
0.20800071022727276	0.	0.7721697306541258	-0.3555347501997214	0.
0.20823508522727274	0.	0.7728217186831979	-0.35559043773253957	0.
0.20850852272727274	0.	0.7730205215904233	-0.35558413859836985	0.
0.2086505681818182	0.	0.773230012825994	-0.35536867919848214	0.
0.20926846590909093	0.	0.774089354424968	-0.35442390174882077	0.
0.209375	0.	0.774307396323215	-0.3551402923674237	0.
0.20950284090909094	0.	0.7745318512184693	-0.35518831248397437	0.
0.20989346590909091	0.	0.7751624625908508	-0.35614628739586546	0.
0.2102130681818182	0.	0.7755835827276614	-0.35581271891931077	0.
0.2105646306818182	0.	0.77622060709705	-0.3581889829731327	0.
0.2107705965909091	0.	0.7764258230012826	-0.3574683499500335	0.
0.2109943181818182	0.	0.7766438648995297	-0.35746791580609283	0.
0.21133167613636367	0.	0.7772958529286019	-0.35884803899173834	0.
0.21154474431818182	0.	0.7774989311671655	-0.3587948728795084	0.
0.21219460227272727	0.	0.7783796494228302	-0.35881537858576135	0.
0.21243607954545454	0.	0.7785848653270628	-0.3596625703333412	0.
0.21252130681818185	0.	0.7788007695596408	-0.3596571870433154	0.
0.2128799715909091	0.	0.779448482257375	-0.3598120109996411	0.
0.2130184659090909	0.	0.7796451474989312	-0.35981201006299923	0.
0.21320667613636365	0.	0.7798567764001709	-0.35981529204403023	0.
0.2136186079545455	0.	0.7805215904232577	-0.3600403522309407	0.
0.21398082386363637	0.	0.780934159897392	-0.3600325283312057	0.
0.2144140625	0.	0.7815904232578026	-0.3610001124202185	0.
0.21456321022727273	0.	0.7817870884993587	-0.36012897093571294	0.
0.21476562500000002	0.	0.7819901667379222	-0.35942381484324737	0.
0.21510653409090913	0.	0.782654980761009	-0.3601706801498269	0.
0.21530894886363638	0.	0.7828580589995725	-0.36022804517543633	0.
0.2159339488636364	0.	0.7837152629328773	-0.36033983813856335	0.
0.21604048295454548	0.	0.7839204788371098	-0.3604437005282185	0.
0.21634943181818184	0.	0.7841235570756734	-0.3603153330964434	0.
0.21679332386363637	0.	0.7848011970927747	-0.3587970506102806	0.
0.21684659090909092	0.	0.7850128259940146	-0.35835308721868914	0.
0.21703125000000004	0.	0.785215904232578	-0.35883691656946953	0.
0.21748579545454547	0.	0.7858657545959812	-0.36021668844774446	0.
0.21784446022727275	0.	0.7862740487387773	-0.3601636977954251	0.
0.2182990056818182	0.	0.7869345874305259	-0.36101052761227986	0.
0.2183771306818182	0.	0.787152629328773	-0.3617754065890078	0.
0.21854758522727274	0.	0.7873557075673365	-0.36125516603153235	0.
0.2190589488636364	0.	0.7879970072680632	-0.36040383400751697	0.
0.21913707386363637	0.	0.7882129115006413	-0.36074858450044794	0.
0.21990056818181822	0.	0.7890572894399317	-0.36099326402437965	0.
0.2199609375	0.	0.7892796066695169	-0.36146375348057735	0.
0.2200284090909091	0.	0.7894848225737494	-0.36146375855837237	0.
0.22064985795454548	0.	0.7901090209491236	-0.36548511388110694	0.
0.22071732954545456	0.	0.790335613510047	-0.36389915770945064	0.
0.22080255681818187	0.	0.7905472424112869	-0.36404918680854614	0.
0.2214808238636364	0.	0.7911970927746901	-0.36343180452762613	0.
0.22166193181818183	0.	0.7916417272338606	-0.3633946694510007	0.
0.2221768465909091	0.	0.7922616502778965	-0.36245239844960636	0.
0.22228693181818182	0.	0.7924861051731509	-0.3622094931896079	0.
0.2224502840909091	0.	0.79269987174006	-0.36279795570981305	0.
0.22299005681818182	0.	0.7933262077811031	-0.36292992361115656	0.
0.22315696022727274	0.	0.7935549380076956	-0.3614769345842088	0.
0.22377485795454546	0.	0.7943950406156477	-0.3601584189148866	0.
0.22395596590909095	0.	0.7946173578452329	-0.35993859902096015	0.
0.22397017045454548	0.	0.7948375374091492	-0.35991362352562173	0.
0.22456321022727274	0.	0.7954660111158615	-0.35843875088930927	0.
0.22480113636363638	0.	0.7956904660111159	-0.3600092202378121	0.
0.2248508522727273	0.	0.7959127832407011	-0.36006807326052115	0.
0.22533380681818183	0.	0.7965113296280463	-0.3608186937463712	0.
0.22561789772727273	0.	0.7969581017528858	-0.36200204094874827	0.
0.22625	0.	0.7975972637879436	-0.3637269548762004	0.
0.22645951704545458	0.	0.797821718683198	-0.364338938244123	0.
0.22657315340909093	0.	0.7980504489097905	-0.3643389380487436	0.
0.22696732954545457	0.	0.7986703719538265	-0.36500727537083155	0.
0.2272052556818182	0.	0.7988820008550662	-0.3639033958821852	0.
0.2278267045454546	0.	0.7997392047883711	-0.3643536992971263	0.
0.22800426136363638	0.	0.7999551090209491	-0.36379772386334536	0.
0.22827414772727275	0.	0.8001795639162036	-0.3642835628426536	0.
0.22868252840909092	0.	0.8008080376229157	-0.364227871426483	0.
0.22888139204545455	0.	0.8010196665241556	-0.3641978609605737	0.
0.22908380681818183	0.	0.801241983753741	-0.36419787667700254	0.
0.2294779829545455	0.	0.8018832834544677	-0.3659737530657261	0.
0.2299183238636364	0.	0.8023150919196238	-0.366454357466937	0.
0.23021661931818183	0.	0.8029414279606669	-0.36699184775013866	0.
0.2304190340909091	0.	0.8031423685335614	-0.36702584070690036	0.
0.23062855113636366	0.	0.8033539974348012	-0.36775477449954375	0.
0.23115411931818183	0.	0.8040166737922189	-0.3667704838418957	0.
0.2314240056818182	0.	0.8042261650277897	-0.36678721023130023	0.
0.23193536931818184	0.	0.8050983326207781	-0.367624366918944	0.
0.23218394886363636	0.	0.8052992731936726	-0.368282654106581	0.
0.23235795454545455	0.	0.8055130397605814	-0.3682771228776753	0.
0.2327734375	0.	0.8061693031209919	-0.3697132410876688	0.
0.23301136363636366	0.	0.8063723813595554	-0.3697444066941896	0.
0.23316051136363639	0.	0.8065840102607952	-0.3693580662768243	0.
0.23360085227272728	0.	0.8072338606241983	-0.3690960816942215	0.
0.23410156250000003	0.	0.8076442924326634	-0.3694594275946113	0.
0.2344886363636364	0.	0.8083155194527577	-0.3694869199641813	0.
0.2347265625	0.	0.8085207353569902	-0.369486921149172	0.
0.23496093750000002	0.	0.8087280889268917	-0.3693835207270596	0.
0.23531960227272727	0.	0.8093736639589568	-0.3683159623111953	0.
0.23547230113636364	0.	0.8095681915348439	-0.36831596749325707	0.
0.23621803977272732	0.	0.8104403591278324	-0.36976117924469204	0.
0.23638139204545458	0.	0.8106498503634031	-0.36974877722741545	0.
0.23662286931818183	0.	0.8108572039333048	-0.37208889494537684	0.
0.23713423295454547	0.	0.8115156049593844	-0.3705408473726676	0.
0.23718750000000002	0.	0.811722958529286	-0.37172157324271315	0.
0.23740767045454547	0.	0.8119260367678496	-0.37430682955667677	0.
0.23801846590909095	0.	0.8125865754595981	-0.3721338861817105	0.
0.2383842329545455	0.	0.8130055579307397	-0.3720644979413086	0.
0.2388352272727273	0.	0.8136554082941428	-0.37418361808209805	0.
0.2390021306818182	0.	0.8138648995297136	-0.3723535435762916	0.
0.23917613636363638	0.	0.8140594271056006	-0.37236716860274793	0.
0.2399005681818182	0.	0.8147221034630183	-0.37199280830734177	0.
0.23997514204545456	0.	0.8149465583582727	-0.3720103976903975	0.
0.24065696022727276	0.	0.8157802479692176	-0.3760492796811465	0.
0.2407990056818182	0.	0.8159918768704575	-0.3765736683474726	0.
0.24088423295454547	0.	0.8161928174433518	-0.3766135234519257	0.
0.24167258522727275	0.	0.8168341171440787	-0.37525844060917174	0.
0.24181818181818182	0.	0.8170692603676785	-0.3741292181092082	0.
0.24191761363636366	0.	0.8172851646002565	-0.37404716390995174	0.
0.24256036931818184	0.	0.8179221889696452	-0.3753513565759545	0.
0.2427698863636364	0.	0.8183561351004702	-0.37535905633451006	0.
0.2434268465909091	0.	0.8189910218041898	-0.37537013290931914	0.
0.24353693181818184	0.	0.8192197520307823	-0.3753810387815575	0.
0.24366832386363638	0.	0.8194335185976914	-0.3755559137105467	0.
0.24425071022727274	0.	0.820049166310389	-0.3757467877880846	0.
0.2444708806818182	0.	0.8202693458743052	-0.37574678776243586	0.
0.24524147727272727	0.	0.8211179991449338	-0.37581014942913776	0.
0.24547230113636365	0.	0.8213467293715264	-0.37730253473308395	0.
0.24561789772727274	0.	0.8215733219324498	-0.37637127635432555	0.
0.2460617897727273	0.	0.8221868319794784	-0.37395088035435126	0.
0.2463174715909091	0.	0.8224027362120565	-0.3739104983027798	0.
0.24637784090909093	0.	0.8226250534416417	-0.3738008749451875	0.
0.24692826704545456	0.	0.8232385634886704	-0.3743508631945719	0.
0.24732599431818184	0.	0.8236938862761864	-0.3738809236991245	0.
0.2478586647727273	0.	0.8243159469858915	-0.3750913657728994	0.
0.24811789772727275	0.	0.8245339888841385	-0.375027332455542	0.
0.24837713068181821	0.	0.8247605814450619	-0.3828064994392129	0.
[truncated: 15,395 more rows]
