# Supplementary material for: Programming mechanics in knitted materials, stitch by stitch
Source: Nat Commun. 2024 Mar 23;15:2622. doi: 10.1038/s41467-024-46498-z (PMC10960873; doi:10.1038/s41467-024-46498-z)
Supplement: Supplementary file 3 — Source Data [file 41467_2024_46498_MOESM3_ESM.zip › SourceData/Source Data for Supplementary Information/TableS13data/bluemohair/bluemohair_seedv1.txt]

0.00007868852459016393	0.	0.	0.	0.
0.000059016393442622956	0.	1.5274171376202841e-6	0.000060124885550967126	0.
0.0005409836065573771	0.	0.00019398197647777608	-0.00019750503270895122	0.
0.00017704918032786888	0.	0.00037727203299221015	0.0007661317198926595	0.
-0.00003278688524590164	0.	0.000565144340919505	0.0007661391555338075	0.
0.0004	0.	0.0009897663051779441	-0.00026318042308773836	0.
0.00038688524590163934	0.	0.0011318160989766306	-0.00023956797322751523	0.
0.000537704918032787	0.	0.001284557812738659	-0.0012383237198619035	0.
0.0004819672131147541	0.	0.0017305636169237819	0.0006845470500249168	0.
0.0005114754098360655	0.	0.0018787230792729494	0.0006875152179586795	0.
0.0006688524590163935	0.	0.002032992210172598	0.0009310987012445972	0.
0.0005836065573770492	0.	0.0024835802657705817	0.0009391392493728629	0.
0.0006229508196721312	0.	0.002628684893844509	0.0008320744087757724	0.
0.0005901639344262295	0.	0.0027814266076065376	0.0013797573813407922	0.
0.0005868852459016393	0.	0.0032442340003054834	0.0014426303791157452	0.
0.0007278688524590165	0.	0.0033847563769665496	0.0012688188095016603	0.
0.0006918032786885247	0.	0.0035344432564533373	0.0012700869619982227	0.
0.000659016393442623	0.	0.0040018329005651445	0.001232094527064582	0.
0.0008065573770491804	0.	0.004146937528639072	0.0012417580283046767	0.
0.0007114754098360656	0.	0.0043027340766763405	0.0011003156759351862	0.
0.0007147540983606557	0.	0.004779288223613869	0.0011408685874090734	0.
0.0008852459016393443	0.	0.005074079731174584	0.0011281846103666472	0.
0.0007573770491803278	0.	0.005541469375286391	0.0012482663906692088	0.
0.000937704918032787	0.	0.005683519169085077	0.0009167150682497509	0.
0.000859016393442623	0.	0.006303650526958912	0.0003061297129037295	0.
0.0010032786885245902	0.	0.0064487551550328395	-0.0007614656553832861	0.
0.0011311475409836068	0.	0.006595387200244387	-0.00039137032040385925	0.
0.0009639344262295082	0.	0.007070413930044294	-0.0007387508429145244	0.
0.001022950819672131	0.	0.0072155185581182215	-0.0007387549985791016	0.
0.0011344262295081967	0.	0.007359095769054529	-0.0011380386014108767	0.
0.0010721311475409836	0.	0.007831067664579198	-0.0008885214099352536	0.
0.0011344262295081967	0.	0.007977699709790743	-0.0008735417053575909	0.
0.0012754098360655737	0.	0.008118222086451809	-0.0006530954316099879	0.
0.00119672131147541	0.	0.008579502062013135	-0.0005399211210057888	0.
0.001216393442622951	0.	0.008733771192912784	-0.0005181096990382219	0.
0.0013868852459016394	0.	0.008883458072399573	-0.000551118554563979	0.
0.0013016393442622952	0.	0.009367649305025202	-0.0003158260317512803	0.
0.001278688524590164	0.	0.00952191843592485	-0.0003166708631577514	0.
0.0014524590163934427	0.	0.009663968229723537	-0.000032617332451988284	0.
0.0014754098360655738	0.	0.010418512295707958	-0.0002104807498432551	0.
0.001534426229508197	0.	0.010884374522682145	0.00018707114151040018	0.
0.0015016393442622952	0.	0.011041698487857033	0.0002691314240190418	0.
0.0016032786885245903	0.	0.011186803115930961	0.0002691245038912178	0.
0.0017245901639344264	0.	0.011645028257217046	0.00026912109614446336	0.
0.0016	0.	0.011805407056667177	0.00026912110507433756	0.
0.0016163934426229507	0.	0.011953566519016343	0.00033898778133887897	0.
0.0018	0.	0.012407209408889569	0.0008137572786831844	0.
0.0017147540983606557	0.	0.012569115625477318	0.0008583444419235765	0.
0.001695081967213115	0.	0.012717275087826486	0.000745772377682352	0.
0.0019016393442622952	0.	0.013155643806323506	0.0004903232806580531	0.
0.0018295081967213116	0.	0.013316022605773636	0.00040641820354205845	0.
0.0018360655737704918	0.	0.013471819153810906	0.0005981898122361292	0.
0.001898360655737705	0.	0.014255384145410112	0.0003409304931030428	0.
0.002114754098360656	0.	0.014692225446769512	-0.0008286969443736014	0.
0.0021114754098360655	0.	0.0148495494119444	-0.0008286970944393311	0.
0.0020295081967213113	0.	0.015008400794256912	-0.0008066315007971591	0.
0.0021934426229508197	0.	0.015457461432717276	-0.0008996153647288139	0.
0.002177049180327869	0.	0.015617840232167404	-0.0006971295323598271	0.
0.0020655737704918034	0.	0.015778219031617535	-0.0007245592542481851	0.
0.002255737704918033	0.	0.016215060332976938	-0.0007466191729416623	0.
0.0022983606557377047	0.	0.016372384298151826	-0.0007466210452399881	0.
0.002236065573770492	0.	0.016535817931877195	-0.0008595039602126946	0.
0.0023147540983606556	0.	0.017299526500687338	0.0000345052687354192	0.
0.0025245901639344265	0.	0.01773484038490912	0.00007028620928523961	0.
0.002531147540983607	0.	0.017887582098671147	0.00025569310090334843	0.
0.0024885245901639344	0.	0.018047960898121277	0.000018720002454223098	0.
0.0026327868852459016	0.	0.0185092408736826	-0.00047598185868937725	0.
0.0025901639344262295	0.	0.01866809225599511	-0.00047597960815718885	0.
0.002554098360655738	0.	0.018829998472582862	-0.00013976134498768097	0.
0.002459016393442623	0.	0.018988849854895372	-0.00013976847320572335	0.
0.0026590163934426233	0.	0.019422636321979533	-0.00018477807726144764	0.
0.0026688524590163937	0.	0.019581487704292043	-0.00048112296962021675	0.
0.0025245901639344265	0.	0.01974339392087979	0.0012382077485502535	0.
0.0027311475409836066	0.	0.020193981976477777	0.0013815013494131872	0.
0.0028360655737704916	0.	0.020352833358790286	0.001381502844227792	0.
0.002678688524590164	0.	0.020511684741102796	0.001381502619399384	0.
0.0028688524590163933	0.	0.021107377424774705	0.001068607558444543	0.
0.0027868852459016396	0.	0.021272338475637698	0.0010686187014340475	0.
0.002957377049180328	0.	0.02172139911409806	0.00114995306276081	0.
0.0028819672131147546	0.	0.021875668244997707	0.0011427034694518425	0.
0.002849180327868853	0.	0.022032992210172596	0.001205436821072026	0.
0.0030491803278688526	0.	0.022469833511532	0.0012137231697326055	0.
0.0030819672131147543	0.	0.02262257522529403	0.0012137137233290203	0.
0.003078688524590164	0.	0.02278448144188178	0.0012137240580473703	0.
0.0030819672131147543	0.	0.023245761417443105	0.002540459649181518	0.
0.003098360655737705	0.	0.023400030548342752	0.0025404557057200163	0.
0.0030885245901639347	0.	0.02355888193065526	0.002540455357245688	0.
0.00320327868852459	0.	0.02401099740339087	0.002532830898983938	0.
0.003177049180327869	0.	0.024162211700015274	0.0023992772462811725	0.
0.0031540983606557376	0.	0.024319535665190163	0.002399285980967991	0.
0.003272131147540984	0.	0.025083244234000306	0.0028999761315711223	0.
0.0032918032786885248	0.	0.025538414541011148	0.0015546757979761512	0.
0.00339016393442623	0.	0.0256850465862227	0.0023736770196444213	0.
0.00338688524590164	0.	0.025840843134259966	0.002392506714220917	0.
0.003272131147540984	0.	0.026312815029784633	0.0014284155896536624	0.
0.0034852459016393444	0.	0.02645486482358332	0.0015306160698211819	0.
0.0035245901639344266	0.	0.026599969451657247	0.0015306156107629128	0.
0.0033245901639344265	0.	0.027058194592943334	0.002476865256898313	0.
0.0035901639344262295	0.	0.02720177180387964	0.0024783445435203164	0.
0.0035868852459016395	0.	0.027352986100504045	0.0024783385183888454	0.
0.0034524590163934428	0.	0.027835649915992057	0.002558280894019942	0.
0.0036590163934426233	0.	0.027982281961203608	0.002480313622770099	0.
0.0036721311475409837	0.	0.028131968840690393	0.002124728455887599	0.
0.0037606557377049183	0.	0.02890178707805102	0.001822765238298382	0.
0.0035967213114754103	0.	0.029376813807850923	0.0018152532554100863	0.
0.003737704918032787	0.	0.02951886360164961	0.002233718179373149	0.
0.003855737704918033	0.	0.029662440812585917	0.0022337178955685404	0.
0.0036688524590163937	0.	0.030131357873835342	0.0022988019985216734	0.
0.00399016393442623	0.	0.030421567129983198	0.0024311690391186315	0.
0.0037737704918032787	0.	0.03090270352833359	0.002211199561448475	0.
0.003832786885245902	0.	0.031052390407820374	0.000208578535571206	0.
0.00399016393442623	0.	0.031194440201619062	0.0002085664826103212	0.
0.003924590163934426	0.	0.03165419276004277	0.0006456019388144372	0.
0.003921311475409836	0.	0.03180082480525431	0.00064560284367598	0.
0.004052459016393443	0.	0.031942874599053	0.0009172573024732153	0.
0.004016393442622951	0.	0.03241637391171529	0.0005510747804510584	0.
0.003967213114754098	0.	0.032575225294027794	0.0003766879377627831	0.
0.004131147540983607	0.	0.03272032992210173	0.0003766825444926723	0.
0.004140983606557377	0.	0.033181609897663056	0.0003467499175540911	0.
0.004085245901639344	0.	0.03333893386283794	0.00034762494947469694	0.
0.00420983606557377	0.	0.03348709332518711	0.0006014279427682092	0.
0.004226229508196721	0.	0.03395142813502367	0.000623062179609239	0.
0.004160655737704919	0.	0.034255384145410114	-0.00030655979987996703	0.
0.004216393442622951	0.	0.034863296166182986	0.000105257497950436	0.
0.004213114754098361	0.	0.03501603787994501	0.00033171204973792234	0.
0.00439672131147541	0.	0.035475790438368716	0.0008454418326861769	0.
0.004288524590163934	0.	0.035637696654956474	0.0008857905235539303	0.
0.0043311475409836065	0.	0.03578738353444326	0.0009372964407431573	0.
0.004514754098360656	0.	0.03622880708721552	0.0013956172681082334	0.
0.004508196721311476	0.	0.036387658469528024	0.0010294608421372031	0.
0.004439344262295082	0.	0.03654040018329006	0.0010533740626820873	0.
0.004609836065573771	0.	0.03698640598747518	0.0010903504779077103	0.
0.004537704918032787	0.	0.03714831220406293	0.0010918744382084524	0.
0.004481967213114754	0.	0.03730716358637544	0.0012274448468986025	0.
0.004678688524590164	0.	0.03775164197342294	0.0012931680716514657	0.
0.004606557377049181	0.	0.038075454406598444	0.0007384058656287253	0.
0.004757377049180328	0.	0.038683366427371316	0.0006926657837991637	0.
0.004655737704918033	0.	0.038842217809683825	-0.0005814847016815304	0.
0.004885245901639345	0.	0.039277531693905604	0.0004268776085762509	0.
0.004845901639344262	0.	0.039436383076218114	0.0003550747371830001	0.
0.004773770491803279	0.	0.03959981670994349	0.00029139635720612424	0.
0.004947540983606558	0.	0.040051932182679086	-0.0008393557137978959	0.
0.004977049180327869	0.	0.04020772873071636	-0.0008546024584246764	0.
0.0049114754098360655	0.	0.04036810753016649	-0.00007174768061018696	0.
0.005114754098360656	0.	0.04080494883152589	-0.00030404967085076375	0.
0.005098360655737705	0.	0.04096074537956316	-0.00028196382833626317	0.
0.005049180327868853	0.	0.041124179013288534	-0.000741628894868261	0.
0.005104918032786886	0.	0.04157476706888651	0.0004512850457575926	0.
0.005167213114754098	0.	0.04187872307927295	-0.0003261319387388457	0.
0.005265573770491803	0.	0.04248663510004582	0.00048477021849301706	0.
0.005242622950819672	0.	0.042647013899495954	0.00048477106921123814	0.
0.005304918032786886	0.	0.0431098212921949	0.000215536123544922	0.
0.005334426229508198	0.	0.04326103558881931	-0.0002272558493993592	0.
0.005350819672131148	0.	0.043418359553994194	0.0001499851688778688	0.
0.005363934426229508	0.	0.043864365358179315	0.0005142421515431053	0.
0.00539016393442623	0.	0.04401252482052848	0.0011028642665277014	0.
0.00538360655737705	0.	0.04416832136856576	0.0011028524420525433	0.
0.005377049180327869	0.	0.044637238429815186	0.0007303674279802115	0.
0.005436065573770492	0.	0.04478387047502673	0.0007379235707867473	0.
0.005413114754098361	0.	0.04493813960592638	0.0009415088370607794	0.
0.005491803278688525	0.	0.045397892164350084	0.0012276193094516556	0.
0.005449180327868852	0.	0.04569879334046128	0.0007163612835168338	0.
0.005662295081967213	0.	0.04630365052695891	0.0004883468698380741	0.
0.005560655737704918	0.	0.046923781884832746	-0.0007279471114209975	0.
0.005724590163934427	0.	0.04706888651290667	-0.0013686470568101219	0.
0.005711475409836066	0.	0.047221628226668706	-0.0013686565296787852	0.
0.0056327868852459025	0.	0.047701237207881476	0.00006547768337314466	0.
0.005773770491803279	0.	0.04784481441881778	-0.0007841066772126597	0.
0.005826229508196721	0.	0.04799144646402932	-0.0006586149502847286	0.
0.005698360655737706	0.	0.04845730869100351	0.0011183947951319353	0.
0.0058065573770491805	0.	0.048600885901939825	0.001095030097345562	0.
0.005931147540983607	0.	0.04874751794715137	0.0004512797884400714	0.
0.005763934426229509	0.	0.04922712692836414	0.0010183546604165825	0.
0.0060098360655737705	0.	0.04951580876737437	0.0015147097094527675	0.
0.005940983606557378	0.	0.050135940125248205	0.0023671702434469024	0.
0.005970491803278689	0.	0.0507530166488468	0.0014138600705590229	0.
0.005957377049180328	0.	0.05090117611119597	0.0007751524901156177	0.
0.006085245901639344	0.	0.05104017107071942	0.0004234074390741137	0.
0.006059016393442623	0.	0.051502978463418364	0.0005619512055263369	0.
0.006032786885245902	0.	0.051658775011455625	0.0005487831287756079	0.
0.006206557377049181	0.	0.051805407056667176	-0.0007845378410964387	0.
0.00618688524590164	0.	0.05228043378646709	-0.0005268834815318088	0.
0.006147540983606557	0.	0.05243623033450435	-0.0005831464635276533	0.
0.006242622950819673	0.	0.05258133496257828	-0.0008693095093895919	0.
0.006373770491803279	0.	0.0530349778524515	-0.0016094242226323953	0.
0.006278688524590164	0.	0.053343516114250804	-0.0013848756883775633	0.
0.006291803278688525	0.	0.05396212005498702	0.00012059729763005081	0.
0.006468852459016394	0.	0.05455934015579655	0.0005922269946182005	0.
0.006373770491803279	0.	0.05472430120665954	-0.0005166854108875218	0.
0.006403278688524591	0.	0.054877042920421566	-0.0013737461758676806	0.
0.006613114754098361	0.	0.05532610355888193	0.00009168670997538408	0.
0.006488524590163935	0.	0.05548495494119444	-0.0011299322825906084	0.
0.006491803278688525	0.	0.05563616923781885	-0.001295908570437576	0.
0.006734426229508197	0.	0.05607301053917825	0.000591983326134212	0.
0.006629508196721311	0.	0.056234916755766	0.0003346244659720419	0.
0.006570491803278689	0.	0.056395295555216135	0.0003359438982218013	0.
0.006665573770491804	0.	0.05717275087826486	-0.0008019330417269938	0.
0.006868852459016393	0.	0.05777149839621201	-0.00029280130192544236	0.
0.0067508196721311475	0.	0.058081564075148924	-0.0008769593270795421	0.
0.0069049180327868855	0.	0.05853673438215976	-0.000865191458189272	0.
0.0068557377049180334	0.	0.0586971131816099	-0.0017667564003279496	0.
0.006865573770491804	0.	0.05884680006109669	-0.0017612495984968188	0.
0.007032786885245902	0.	0.05929586069955705	-0.001911938133940636	0.
0.006977049180327869	0.	0.05945929433328242	-0.0017694434582699952	0.
0.006931147540983607	0.	0.059616618298457304	-0.001714244550267474	0.
0.007118032786885246	0.	0.0600595692683672	-0.0015556551338002992	0.
0.007091803278688524	0.	0.06021536581640446	-0.00006940534704503886	0.
0.00698360655737705	0.	0.06036963494730411	-0.000053091557122418854	0.
0.007245901639344262	0.	0.060809531082938746	-0.0015856074507233444	0.
0.007091803278688524	0.	0.061137925767527114	-0.0015666067075163412	0.
0.007265573770491803	0.	0.06174431037116236	-0.00178759789241062	0.
0.007229508196721312	0.	0.061904689170612495	-0.0017875967917314877	0.
0.007403278688524591	0.	0.06234916755765999	-0.0018813714076171926	0.
0.0073868852459016395	0.	0.0625080189399725	-0.002050355493995743	0.
0.0072327868852459015	0.	0.06266992515656025	-0.0021304088463200274	0.
0.0074786885245901645	0.	0.06311593096074539	-0.002034672281320977	0.
0.0074786885245901645	0.	0.0632686726745074	-0.0022341537679337656	0.
0.007429508196721312	0.	0.06342905147395754	-0.002326367951740268	0.
0.007629508196721311	0.	0.06386894760959218	-0.002138622398522712	0.
0.007550819672131148	0.	0.06402627157476706	-0.0021441484182234054	0.
0.007462295081967213	0.	0.06419276004276768	-0.0041197850800480116	0.
0.007678688524590164	0.	0.06464487551550328	-0.0018459468003277943	0.
0.007629508196721311	0.	0.06495188636016495	-0.0019176173384367575	0.
0.007760655737704918	0.	0.06554452420956162	-0.0017435052436477981	0.
0.00779016393442623	0.	0.06570490300901177	-0.0019052311606199959	0.
0.007842622950819672	0.	0.06616923781884833	-0.003556172614121005	0.
0.007845901639344264	0.	0.06632045211547273	-0.003551294999325002	0.
0.007878688524590165	0.	0.06647624866351	-0.004130573553997672	0.
0.007816393442622952	0.	0.06693294638765847	-0.0041404038630438325	0.
0.007914754098360656	0.	0.06708110585000764	-0.0044524413525838516	0.
0.007895081967213115	0.	0.06723842981518252	-0.004454209578488535	0.
0.007960655737704918	0.	0.06769970979074384	-0.004500052238722923	0.
0.008068852459016394	0.	0.0678463418359554	-0.0045003693388997535	0.
0.008026229508196722	0.	0.06800061096685504	-0.004535642237894824	0.
0.00801639344262295	0.	0.06846036352527875	-0.004469270410130582	0.
0.008140983606557376	0.	0.06876126470138995	-0.0045876176271447576	0.
0.008252459016393442	0.	0.06937986864212617	-0.004331129388072696	0.
0.008245901639344263	0.	0.06952802810447532	-0.004331812055174184	0.
0.008124590163934426	0.	0.06998930808003666	-0.004371992939092465	0.
0.008265573770491804	0.	0.07013135787383534	-0.004460070636969341	0.
0.008324590163934427	0.	0.0702779899190469	-0.004460169251687896	0.
0.00819344262295082	0.	0.07075912631739728	-0.004462182306871994	0.
0.008331147540983607	0.	0.07090423094547121	-0.0044626828585216174	0.
0.008462295081967214	0.	0.071053917824958	-0.00656096613994257	0.
0.008354098360655739	0.	0.07152741713762029	-0.004899804990328295	0.
0.008508196721311477	0.	0.0716709943485566	-0.004861001740917044	0.
0.008557377049180328	0.	0.07181762639376814	-0.005578266704346762	0.
0.008413114754098361	0.	0.07229418054070567	-0.00529498705550143	0.
0.008636065573770493	0.	0.07258133496257828	-0.005627592550061555	0.
0.008475409836065574	0.	0.07320146632045212	-0.0054242991311614	0.
0.008695081967213115	0.	0.07334657094852604	-0.0052917499544135535	0.
0.008508196721311477	0.	0.07382312509546357	-0.005433403329967386	0.
0.00859016393442623	0.	0.07397281197495036	-0.005433399664358907	0.
0.008790163934426231	0.	0.07411333435161142	-0.006301797992478041	0.
0.008672131147540984	0.	0.07457155949289751	-0.0063113133182960916	0.
0.008642622950819672	0.	0.07472582862379715	-0.006313718956795669	0.
0.008832786885245901	0.	0.07486940583473346	-0.006169569165551075	0.
0.008819672131147541	0.	0.07533068581029478	-0.006004961717311963	0.
0.008731147540983607	0.	0.0754895371926073	-0.006262027995014505	0.
0.008826229508196722	0.	0.07563769665495647	-0.00626203137104822	0.
0.008960655737704918	0.	0.07609744921338017	-0.006830568648272656	0.
0.0088	0.	0.07641056972659234	-0.00747646606312235	0.
0.008911475409836066	0.	0.07702764625019093	-0.007576605465335499	0.
0.008944262295081967	0.	0.07717427829540248	-0.0074017150704226336	0.
0.009121311475409837	0.	0.07762181151672522	-0.007431147428757682	0.
0.009045901639344262	0.	0.07778371773331297	-0.007380715079280062	0.
0.009039344262295083	0.	0.07793798686421262	-0.007280751661058268	0.
0.009111475409836065	0.	0.07839468458836109	-0.007362490197160577	0.
0.009081967213114755	0.	0.07855506338781121	-0.007370275948719979	0.
0.009049180327868854	0.	0.07870780510157323	-0.007263953991458876	0.
0.00920655737704918	0.	0.07914770123720788	-0.007036074528419535	0.
0.00922950819672131	0.	0.07930808003665801	-0.0070262828076787	0.
0.009147540983606558	0.	0.07946540400183291	-0.006958990243806204	0.
0.009377049180327869	0.	0.07990530013746754	-0.00715150944756654	0.
0.009216393442622952	0.	0.0802260577363678	-0.007070383319529844	0.
0.009439344262295082	0.	0.08083244234000304	-0.0075985995364475575	0.
0.009308196721311475	0.	0.08099587597372843	-0.0073167704182921295	0.
0.009527868852459018	0.	0.08144035436077593	-0.007006225737572255	0.
0.009481967213114754	0.	0.0815961509088132	-0.00720093481674438	0.
0.009416393442622953	0.	0.08175805712540093	-0.007064711071470427	0.
0.009662295081967214	0.	0.08219795326103559	-0.008921711885319887	0.
0.009655737704918033	0.	0.08235374980907285	-0.008919375458484686	0.
0.009550819672131148	0.	0.08252023827707346	-0.00865175401937352	0.
0.009701639344262296	0.	0.08297082633267146	-0.00847844214657994	0.
0.009724590163934427	0.	0.08312662288070873	-0.008515405039183785	0.
0.009613114754098361	0.	0.08328852909729646	-0.008934805188213314	0.
0.00980327868852459	0.	0.08373300748434398	-0.009089630042766085	0.
0.009740983606557377	0.	0.0840446005804185	-0.009464208229321213	0.
0.009852459016393443	0.	0.08464182068122804	-0.009111453430403657	0.
0.009888524590163934	0.	0.08479761722926532	-0.009111450096635578	0.
0.010013114754098362	0.	0.08525736978768902	-0.009011044138329007	0.
0.010013114754098362	0.	0.08540858408431343	-0.00930962333299244	0.
0.009960655737704919	0.	0.08556590804948833	-0.009307164857310255	0.
0.009940983606557378	0.	0.08602871544218726	-0.00948866991930236	0.
0.010006557377049181	0.	0.0861753474873988	-0.009430130017279215	0.
0.010026229508196722	0.	0.08632961661829847	-0.00911804191639292	0.
0.010065573770491804	0.	0.08678631434244692	-0.009200183068753311	0.
0.010127868852459017	0.	0.08693294638765846	-0.00935949442464925	0.
0.010140983606557378	0.	0.08708874293569574	-0.009252542719142548	0.
0.010085245901639344	0.	0.08756224224835803	-0.009607118806272543	0.
0.010226229508196722	0.	0.08785550633878113	-0.008952527647574846	0.
0.010331147540983607	0.	0.08846800061096685	-0.00859607561595271	0.
0.010272131147540985	0.	0.08862074232472887	-0.009270147796104064	0.
0.010245901639344263	0.	0.08908660455170306	-0.008442648135372257	0.
0.010383606557377049	0.	0.08922559951122651	-0.008626904954320296	0.
0.010403278688524592	0.	0.08937070413930044	-0.008622762226423743	0.
0.010298360655737705	0.	0.08984725828623796	-0.008639859771071089	0.
0.01040983606557377	0.	0.08999389033144951	-0.008632763905854803	0.
0.010498360655737705	0.	0.09014510462807392	-0.007667559219608074	0.
0.010403278688524592	0.	0.09062165877501145	-0.0072927374677675075	0.
0.010468852459016393	0.	0.09076676340308538	-0.00729274324545654	0.
0.01058688524590164	0.	0.0909118680311593	-0.00932320467847591	0.
0.010452459016393443	0.	0.09138231250954636	-0.009520916972972696	0.
0.010652459016393443	0.	0.09167252176569421	-0.009517281070715127	0.
0.01057049180327869	0.	0.09229876279211853	-0.009422007210362373	0.
0.010727868852459016	0.	0.09243928516877958	-0.009422010937300848	0.
0.010659016393442624	0.	0.0929066748128914	-0.009501480016472112	0.
0.010655737704918034	0.	0.09306094394379105	-0.009501475075884334	0.
0.010806557377049181	0.	0.09320604857186497	-0.009225529416830268	0.
0.010803278688524591	0.	0.09367496563311441	-0.009313437109303732	0.
0.010757377049180328	0.	0.09382617992973881	-0.011007201404914862	0.
0.010842622950819673	0.	0.09396517488926226	-0.010431465517330445	0.
0.010859016393442623	0.	0.09442034519627311	-0.009491635883462756	0.
0.01079672131147541	0.	0.09458225141286086	-0.00949163929856692	0.
0.010865573770491802	0.	0.09473346570948527	-0.009334019513784588	0.
0.010950819672131148	0.	0.09550175652970827	-0.01303615238117879	0.
0.011095081967213115	0.	0.09564380632350696	-0.013010762147182539	0.
0.010934426229508198	0.	0.09612036047044448	-0.012944780442148062	0.
0.011019672131147542	0.	0.0962715747670689	-0.012566381285649799	0.
0.011140983606557377	0.	0.09641515197800518	-0.012529090688853356	0.
0.011055737704918033	0.	0.096882541622117	-0.012795546591752706	0.
0.011065573770491804	0.	0.09703222850160378	-0.012588983012781855	0.
0.011121311475409837	0.	0.09764472277378952	-0.012753972817570928	0.
0.011085245901639345	0.	0.09780051932182679	-0.012754010249338579	0.
0.01119016393442623	0.	0.09794715136703834	-0.012632091340526154	0.
0.011216393442622952	0.	0.09840537650832441	-0.013947343512106075	0.
0.011140983606557377	0.	0.09855811822208646	-0.013872968040622647	0.
0.011200000000000002	0.	0.09870016801588513	-0.01417994985877601	0.
0.011265573770491805	0.	0.09931724453948373	-0.014899660360242671	0.
0.011337704918032787	0.	0.09947151367038339	-0.01470635776291466	0.
0.011439344262295082	0.	0.09992973881166946	-0.013867870662373712	0.
0.01137704918032787	0.	0.1000901176111196	-0.013867872423642003	0.
0.011439344262295082	0.	0.10023827707346876	-0.013483680391261832	0.
0.011613114754098361	0.	0.10069039254620436	-0.013583027604767527	0.
0.011491803278688524	0.	0.10085382617992975	-0.013084702453890752	0.
0.011645901639344263	0.	0.1014541011150145	-0.013013462559632146	0.
0.011540983606557377	0.	0.1016114250801894	-0.012612748144058154	0.
0.011495081967213116	0.	0.10176416679395142	-0.012612758965648466	0.
0.011740983606557377	0.	0.10221170001527417	-0.012647244300309538	0.
0.011681967213114755	0.	0.10237666106613717	-0.012666274071531331	0.
0.01159672131147541	0.	0.10253856728272491	-0.012651471377510388	0.
0.01179016393442623	0.	0.10313578738353445	-0.014778918829450673	0.
0.011711475409836067	0.	0.10329158393157171	-0.014774874609053235	0.
0.011914754098360656	0.	0.1037268978157935	-0.014753980568235459	0.
0.011904918032786885	0.	0.10388727661524362	-0.01559374010263535	0.
0.011822950819672131	0.	0.1040522376661066	-0.015593745789561	0.
0.011924590163934427	0.	0.10450740797311746	-0.015616769372933213	0.
0.012006557377049181	0.	0.10466320452115473	-0.015631570081943193	0.
0.012095081967213116	0.	0.10526500687337713	-0.015638156699583378	0.
0.012104918032786885	0.	0.10542233083855201	-0.015783421472911004	0.
0.01201639344262295	0.	0.105587291889415	-0.015617123049057656	0.
0.012167213114754098	0.	0.1060317702764625	-0.01578736842913797	0.
0.012134426229508197	0.	0.10618451199022454	-0.01579660924717399	0.
0.012111475409836066	0.	0.10634336337253704	-0.016233414118281397	0.
0.012252459016393442	0.	0.10694058347334658	-0.016255702300935735	0.
0.012183606557377049	0.	0.10710401710707194	-0.01582046558113033	0.
0.012272131147540985	0.	0.10756835191690851	-0.0162549827195238	0.
0.012288524590163935	0.	0.1077180387963953	-0.016256803488964282	0.
0.01235737704918033	0.	0.10787078051015732	-0.016256807728685166	0.
0.012396721311475411	0.	0.10831373148006722	-0.015872947781572652	0.
0.012426229508196721	0.	0.10846341835955399	-0.01794526100580106	0.
0.012465573770491803	0.	0.1090881319688407	-0.01616620870273749	0.
0.012531147540983606	0.	0.10923629143118986	-0.016287796755635697	0.
0.012514754098360656	0.	0.10939361539636475	-0.016272576770924946	0.
0.012465573770491803	0.	0.10985795020620132	-0.01639431795330469	0.
0.01261311475409836	0.	0.1100076370856881	-0.01603153752725179	0.
0.012609836065573771	0.	0.11016343363372537	-0.0169677063612883	0.
0.01277704918032787	0.	0.11077134565449824	-0.017868899795801602	0.
0.012688524590163935	0.	0.11091950511684741	-0.017860351847604355	0.
0.012636065573770493	0.	0.1113853673438216	-0.01764546001391662	0.
0.012832786885245903	0.	0.11153352680617076	-0.01764714480286784	0.
0.012826229508196722	0.	0.1116862685199328	-0.018473282951292653	0.
0.012685245901639346	0.	0.11215824041545747	-0.019276972984544633	0.
0.012855737704918034	0.	0.11229876279211852	-0.019257191611753068	0.
0.012829508196721311	0.	0.11291278448144189	-0.018668891861565163	0.
0.012934426229508198	0.	0.11305788910951581	-0.018647216649507182	0.
0.013052459016393443	0.	0.11320604857186498	-0.02039956759213985	0.
0.012918032786885247	0.	0.11367802046738965	-0.01909739822846172	0.
0.013032786885245904	0.	0.11382159767832595	-0.018938924901396006	0.
0.013127868852459016	0.	0.1139682297235375	-0.01889910351467394	0.
0.013049180327868854	0.	0.11459599816709944	-0.018816787993289542	0.
0.013232786885245902	0.	0.11474263021231099	-0.01882552828472486	0.
0.013068852459016395	0.	0.11521154727356042	-0.019177564037331958	0.
0.013055737704918033	0.	0.11535665190163433	-0.019355118315960644	0.
0.013259016393442622	0.	0.11549717427829541	-0.019355114051030086	0.
0.013150819672131149	0.	0.1159706735909577	-0.019642340089212472	0.
0.013127868852459016	0.	0.11612799755613258	-0.019723510817740545	0.
0.013219672131147542	0.	0.11674354666259355	-0.020179568471862485	0.
0.013236065573770493	0.	0.11689628837635559	-0.02044027372486419	0.
0.013403278688524591	0.	0.11703833817015426	-0.020246263807872557	0.
0.013413114754098362	0.	0.11749656331144036	-0.019963110008032484	0.
0.013331147540983608	0.	0.11765388727661524	-0.01999530860123326	0.
0.01340983606557377	0.	0.11779746448755156	-0.020724953252011374	0.
0.013429508196721313	0.	0.11840995875973728	-0.021505619510676883	0.
0.013481967213114756	0.	0.11855659080494883	-0.021492945813192544	0.
0.013593442622950822	0.	0.11901939819764779	-0.021450867786425968	0.
0.013521311475409836	0.	0.11918435924851077	-0.02139859636658445	0.
0.013537704918032788	0.	0.11933710096227279	-0.020500700128552124	0.
0.013718032786885246	0.	0.11978768901787079	-0.0216284058076994	0.
0.013655737704918033	0.	0.1199465404001833	-0.02162840065926735	0.
0.013813114754098361	0.	0.12054070566671758	-0.021447317520361227	0.
0.013685245901639345	0.	0.12086299068275545	-0.02141459662125062	0.
0.013904918032786885	0.	0.12130746906980297	-0.021144405581125566	0.
0.013842622950819674	0.	0.12146937528639072	-0.021622313980021044	0.
0.013826229508196723	0.	0.1216266992515656	-0.0213371725745554	0.
0.013891803278688527	0.	0.12206965022147549	-0.02192997007518295	0.
0.013934426229508197	0.	0.12223002902092561	-0.02222580633466658	0.
0.014072131147540985	0.	0.12282572170459752	-0.021962930179123468	0.
0.014088524590163937	0.	0.1229815182526348	-0.021730631637709562	0.
0.013993442622950821	0.	0.12314036963494729	-0.021739712294213467	0.
0.01419344262295082	0.	0.12375133648999542	-0.02189267024746174	0.
0.014052459016393442	0.	0.12391629754085841	-0.022002045311748576	0.
0.014236065573770492	0.	0.12436077592790591	-0.0223334930489824	0.
0.014222950819672132	0.	0.12451351764166793	-0.02232252472389649	0.
0.0142	0.	0.12467236902398045	-0.023152305481219163	0.
0.014403278688524592	0.	0.12511837482816557	-0.022910683749269974	0.
0.014318032786885246	0.	0.12527569879334047	-0.023678860830928523	0.
0.014232786885245902	0.	0.12543913242706584	-0.02364030549353505	0.
0.01438360655737705	0.	0.12588819306552618	-0.024189976968480874	0.
0.014363934426229508	0.	0.1260409347792882	-0.024189972102295766	0.
0.014521311475409837	0.	0.12665190163433634	-0.023268798893571647	0.
0.014491803278688525	0.	0.12680464334809835	-0.023343872474939405	0.
0.014465573770491803	0.	0.12696349473041088	-0.026150301521259352	0.
0.014619672131147543	0.	0.12755460516266995	-0.026162476976481622	0.
0.014665573770491803	0.	0.12770887429356959	-0.0261944052714584	0.
0.01461639344262295	0.	0.12817473652054376	-0.026349924182618733	0.
0.014711475409836066	0.	0.1283274782343058	-0.026414060137417966	0.
0.014678688524590163	0.	0.12848785703375593	-0.026466093767342432	0.
0.014685245901639346	0.	0.12895066442645486	-0.026441419599725444	0.
0.01481311475409836	0.	0.12909424163739117	-0.026441414253899065	0.
0.014731147540983607	0.	0.1292469833511532	-0.026381894784999985	0.
0.014711475409836066	0.	0.1297128455781274	-0.02652805180035841	0.
0.014908196721311476	0.	0.1298579502062013	-0.02652805185665734	0.
0.014724590163934428	0.	0.13047960898121277	-0.027008240818168393	0.
0.014940983606557377	0.	0.13062013135787384	-0.02709191042292001	0.
0.014944262295081967	0.	0.130768290820223	-0.02687478369462788	0.
0.015059016393442624	0.	0.13138842217809685	-0.027382866720136095	0.
0.015062295081967212	0.	0.13154269130899648	-0.027572923487573987	0.
0.014898360655737707	0.	0.1320100809531083	-0.02737793912883614	0.
0.014996721311475409	0.	0.13214907591263172	-0.02732540745020839	0.
0.015137704918032787	0.	0.1322880708721552	-0.027375195725694926	0.
0.015026229508196721	0.	0.13276462501909272	-0.027819625296941677	0.
0.01517049180327869	0.	0.13291889414999236	-0.02863908813045618	0.
0.015239344262295082	0.	0.13307010844661676	-0.030015655691878137	0.
0.01519016393442623	0.	0.13368871238735297	-0.028359084876192858	0.
0.015285245901639346	0.	0.13398044906063844	-0.02982913301457653	0.
0.015242622950819672	0.	0.13445547579043837	-0.029704090956376484	0.
0.01539016393442623	0.	0.1346021078356499	-0.029704097096595595	0.
0.015422950819672132	0.	0.1347517947151367	-0.02980262032724835	0.
0.015324590163934426	0.	0.13521612952497328	-0.0295901829154294	0.
0.015544262295081969	0.	0.13535817931877195	-0.02959234161771075	0.
0.015616393442622951	0.	0.13550633878112114	-0.029634059659540128	0.
0.015462295081967215	0.	0.13598594776233391	-0.02985704469194527	0.
0.01556393442622951	0.	0.13613105239040782	-0.029767235727393718	0.
0.015534426229508198	0.	0.1367450740797312	-0.028861971544369765	0.
0.015616393442622951	0.	0.13688406903925462	-0.030332481517712864	0.
0.01577377049180328	0.	0.1370245914159157	-0.03031964672923133	0.
0.015688524590163934	0.	0.13750572781426607	-0.03017513473292081	0.
0.015855737704918032	0.	0.13780510157323966	-0.030723599222433267	0.
0.015737704918032787	0.	0.13827249121735147	-0.02996017923709405	0.
0.015770491803278688	0.	0.13842217809683824	-0.02996017878169399	0.
0.015957377049180328	0.	0.13856575530777454	-0.029841545257039175	0.
0.015744262295081968	0.	0.13904230945471208	-0.029877522533957413	0.
0.015695081967213115	0.	0.13919657858561174	-0.029834159774599595	0.
0.015862295081967213	0.	0.1393386283794104	-0.029149970318900334	0.
0.01593114754098361	0.	0.13979990835497175	-0.028997230781293352	0.
0.015832786885245902	0.	0.13995265006873375	-0.028995467261277504	0.
0.015950819672131147	0.	0.1405636169237819	-0.030588315632571247	0.
0.015885245901639346	0.	0.14072399572323202	-0.03058696051996478	0.
0.015983606557377048	0.	0.14087062776844356	-0.03155233142702266	0.
0.016078688524590164	0.	0.1413242706583168	-0.031907781394587324	0.
0.01603606557377049	0.	0.14162517183442797	-0.03209522877368098	0.
0.01621639344262295	0.	0.14207423247288836	-0.03215910490928386	0.
0.016091803278688525	0.	0.1422361386894761	-0.03216103871688822	0.
0.016108196721311478	0.	0.14238888040323813	-0.032006144638224134	0.
0.016239344262295084	0.	0.14284863296166184	-0.03250136319461416	0.
0.01618688524590164	0.	0.14301053917824957	-0.03276387923088736	0.
0.0161672131147541	0.	0.1431632808920116	-0.033202809886613435	0.
0.01635737704918033	0.	0.1436077592790591	-0.03336086296387265	0.
0.01632459016393443	0.	0.1437727203299221	-0.03265604941552213	0.
0.016439344262295083	0.	0.14436994043073165	-0.032169461452841455	0.
0.016445901639344264	0.	0.14452879181304415	-0.03139968445733546	0.
0.01637704918032787	0.	0.14468611577821902	-0.03128029350523669	0.
0.016521311475409837	0.	0.14513212158240416	-0.033860757496773274	0.
0.016429508196721312	0.	0.14545440659844203	-0.03421431582988126	0.
0.016527868852459018	0.	0.14590041240262716	-0.03439645618926684	0.
0.01651147540983607	0.	0.14605315411638917	-0.03436156936594013	0.
0.016498360655737704	0.	0.14621047808156407	-0.03414009837509856	0.
0.016668852459016392	0.	0.1466488468000611	-0.03451751543213371	0.
0.016734426229508197	0.	0.1468076981823736	-0.03457576108331549	0.
0.0166327868852459	0.	0.14697265923323657	-0.03414119469964368	0.
0.01678688524590164	0.	0.14742019245455934	-0.034609871381096835	0.
0.01678032786885246	0.	0.1475759890025966	-0.034609873399475286	0.
0.01692459016393443	0.	0.14818848327478235	-0.03507887138513481	0.
0.016849180327868855	0.	0.14834580723995722	-0.03528545263559708	0.
0.01678360655737705	0.	0.14850771345654498	-0.03507072639250948	0.
0.01698360655737705	0.	0.14895219184359249	-0.03502548118200474	0.
0.01697377049180328	0.	0.14925920268825416	-0.03482706250546794	0.
0.017055737704918035	0.	0.14971895524667786	-0.035284127149797444	0.
0.017045901639344264	0.	0.14987016954330226	-0.03538082668562659	0.
0.01702622950819672	0.	0.1500305483427524	-0.03536710752148884	0.
0.017219672131147543	0.	0.15048419123262563	-0.03532529016943443	0.
0.017245901639344263	0.	0.1506308232778372	-0.03525224772737117	0.
0.0172327868852459	0.	0.15078509240873683	-0.034871888795920604	0.
0.01713770491803279	0.	0.15124026271574767	-0.03459825327639465	0.
0.017298360655737706	0.	0.15138842217809684	-0.034663155427384885	0.
0.01718360655737705	0.	0.15201008095310828	-0.03507333301741436	0.
0.017327868852459016	0.	0.15215365816404458	-0.0350381482549172	0.
0.017331147540983607	0.	0.15230792729494425	-0.03506100788423178	0.
0.017285245901639344	0.	0.15278448144188178	-0.03453023687773155	0.
0.017393442622950818	0.	0.15308232778371772	-0.03766062896950343	0.
0.01741311475409836	0.	0.15354513517641669	-0.034432353776381854	0.
0.017521311475409838	0.	0.15368565755307775	-0.03443235479973546	0.
0.01750491803278689	0.	0.15383534443256452	-0.03563333835548945	0.
0.01741967213114754	0.	0.15430884374522683	-0.03526896440539289	0.
0.017531147540983606	0.	0.15445547579043836	-0.037168430502746846	0.
0.01757377049180328	0.	0.15460669008706276	-0.03718610765491472	0.
0.017459016393442623	0.	0.15507713456544983	-0.03898211721324725	0.
0.01758688524590164	0.	0.15521918435924853	-0.04016126207339065	0.
0.01758688524590164	0.	0.1558362608828471	-0.04046194735759876	0.
0.0176	0.	0.15598136551092104	-0.040776203357431505	0.
0.01779344262295082	0.	0.1561234153047197	-0.04070995845166806	0.
0.017649180327868854	0.	0.15659385978310678	-0.04036850120821892	0.
0.017868852459016395	0.	0.15689017870780508	-0.04031668447319769	0.
0.017734426229508198	0.	0.15736826027188025	-0.04074094163669257	0.
0.017816393442622952	0.	0.15752100198564228	-0.040309751078514505	0.
0.01797049180327869	0.	0.15766610661371622	-0.04023553166612052	0.
0.017875409836065576	0.	0.15812738658927755	-0.04023314701715812	0.
0.017875409836065576	0.	0.15828012830303956	-0.04024762480731357	0.
0.017960655737704917	0.	0.15842217809683826	-0.040692391659689325	0.
0.017937704918032787	0.	0.1588926225752253	-0.04337505860771037	0.
0.017895081967213115	0.	0.1590499465404002	-0.0434078721251191	0.
0.01801311475409836	0.	0.15965633114403543	-0.042501880986118096	0.
0.017927868852459016	0.	0.1598136551092103	-0.042501884099848404	0.
0.018081967213114756	0.	0.15995723232014664	-0.04334632679704545	0.
0.018160655737704916	0.	0.16041698487857034	-0.04376750726259554	0.
0.018091803278688524	0.	0.16072094088895678	-0.04372611032515651	0.
0.018285245901639345	0.	0.16116541927600428	-0.043925574056364866	0.
0.01821967213114754	0.	0.16132732549259202	-0.04391634092295941	0.
0.018252459016393444	0.	0.16148159462349168	-0.04369674946380844	0.
0.01837049180327869	0.	0.16193676493050252	-0.04342523649788464	0.
0.0182	0.	0.16210325339850312	-0.0435010271564412	0.
0.01819344262295082	0.	0.16225904994654042	-0.04351354320817629	0.
0.018534426229508197	0.	0.16270352833358792	-0.0436038347444444	0.
0.01840327868852459	0.	0.1628623797159004	-0.04360383945661649	0.
0.01857377049180328	0.	0.16346112723384756	-0.04379066936394337	0.
0.018501639344262296	0.	0.16362456086757293	-0.04379329092302748	0.
0.018442622950819672	0.	0.16378341224988544	-0.04382666224717619	0.
0.018698360655737708	0.	0.1642263632197953	-0.044562836576007174	0.
0.018485245901639344	0.	0.16454406598442034	-0.04358346521099042	0.
0.018790163934426233	0.	0.16499159920574308	-0.044679077371222786	0.
0.018750819672131148	0.	0.1651504505880556	-0.04465369185304739	0.
0.01861639344262295	0.	0.16531082938750574	-0.04586631784499052	0.
0.018849180327868854	0.	0.16574156102031465	-0.04522777539640551	0.
0.018891803278688526	0.	0.16589735756835192	-0.045227770741397444	0.
0.018790163934426233	0.	0.16606079120207728	-0.04462420318733393	0.
0.018921311475409836	0.	0.16651596150908812	-0.04484986803710474	0.
0.018895081967213116	0.	0.16667328547426302	-0.04484987198978359	0.
0.019000000000000003	0.	0.16728272491217352	-0.044593644392695315	0.
0.0189672131147541	0.	0.16743393920879793	-0.04459363908835841	0.
0.01896065573770492	0.	0.16759126317397283	-0.04459363873610932	0.
0.019118032786885245	0.	0.1680433786467084	-0.045655868144820526	0.
0.019118032786885245	0.	0.16835649915992057	-0.04627840921703292	0.
0.01919344262295082	0.	0.16880861463265617	-0.047045423752023134	0.
0.01914754098360656	0.	0.16895830151214297	-0.04701563578213955	0.
0.01918032786885246	0.	0.16911715289445547	-0.04699955433367616	0.
0.019308196721311476	0.	0.1695784328700168	-0.04943476961740107	0.
0.019324590163934428	0.	0.1697296471666412	-0.049434776170620406	0.
0.019308196721311476	0.	0.1698869711318161	-0.04943422233923712	0.
0.019314754098360656	0.	0.17033450435313885	-0.05033470058125591	0.
0.019393442622950823	0.	0.17047655414693752	-0.04987198744787263	0.
0.01938360655737705	0.	0.17110126775622422	-0.051464516690425996	0.
0.019531147540983607	0.	0.17125095463571102	-0.05151058891297879	0.
0.019491803278688526	0.	0.1714082786008859	-0.0513709038306323	0.
0.019419672131147543	0.	0.17157171223461126	-0.051337329583952526	0.
0.019537704918032788	0.	0.17216435008400793	-0.05135488846454944	0.
0.0195672131147541	0.	0.17232320146632046	-0.05095847235765507	0.
0.019619672131147542	0.	0.17278295402474414	-0.05171362175736744	0.
0.019580327868852457	0.	0.1729356957385062	-0.051624844886577294	0.
0.0196	0.	0.17309454712081868	-0.05156190187908239	0.
0.01972131147540984	0.	0.1735481900106919	-0.05169740470435457	0.
0.01977704918032787	0.	0.17369329463876584	-0.05171372195161384	0.
0.019744262295081968	0.	0.1738490911868031	-0.051140450000865874	0.
0.01978688524590164	0.	0.1743149534137773	-0.05167725123627277	0.
0.01978032786885246	0.	0.17461738200702612	-0.05287397042874166	0.
0.019829508196721312	0.	0.17507102489689935	-0.05339081192383277	0.
0.02	0.	0.17521154727356042	-0.05340847540073479	0.
0.019898360655737704	0.	0.17536428898732243	-0.05273558600451143	0.
0.020062295081967215	0.	0.17598900259660913	-0.0538535929954907	0.
0.02003606557377049	0.	0.1761432717275088	-0.053854266927039915	0.
0.019911475409836066	0.	0.17660913395448297	-0.05382935923133071	0.
0.020081967213114758	0.	0.17675118374828164	-0.053791394766989645	0.
0.020124590163934426	0.	0.17690087062776844	-0.053815287704916705	0.
0.02000327868852459	0.	0.1773804796089812	-0.053238408850713036	0.
0.020160655737704918	0.	0.17752405681991754	-0.05280583708607184	0.
0.020193442622950822	0.	0.17767068886512905	-0.05283270369684589	0.
0.020078688524590167	0.	0.17813655109210325	-0.052653419792217326	0.
0.020275409836065572	0.	0.1784267603482511	-0.05273517106344752	0.
0.02019016393442623	0.	0.17891247899801435	-0.05256696384717917	0.
0.02027213114754098	0.	0.17905911104322592	-0.05252763865239385	0.
0.020419672131147544	0.	0.17920268825416222	-0.052633852350101935	0.
0.020262295081967214	0.	0.17980601802352222	-0.05319176465287424	0.
0.020481967213114755	0.	0.17994806781732092	-0.05318292264873715	0.
0.02035081967213115	0.	0.18042462196425843	-0.055202463524389206	0.
0.020370491803278688	0.	0.1805804185122957	-0.055145621723213634	0.
0.02056065573770492	0.	0.18072552314036963	-0.05515578130934499	0.
0.020475409836065578	0.	0.18119291278448144	-0.05509861920245736	0.
0.020439344262295083	0.	0.18134412708110587	-0.05509880109499315	0.
0.02060327868852459	0.	0.18148617687490454	-0.0558426538773068	0.
0.020557377049180328	0.	0.18195967618756684	-0.055678911400497376	0.
0.020639344262295082	0.	0.18225599511226515	-0.05630814550139263	0.
0.020639344262295082	0.	0.18271269283641361	-0.05543091289058415	0.
0.02059344262295082	0.	0.18287154421872615	-0.05540627846997699	0.
0.020734426229508197	0.	0.18301817626393768	-0.05573206992665529	0.
0.020665573770491802	0.	0.183644417290362	-0.05545654694538713	0.
0.02078032786885246	0.	0.18379257675271116	-0.05526741150503606	0.
0.02095409836065574	0.	0.18423705513975866	-0.055419509395371686	0.
0.020868852459016395	0.	0.1843959065220712	-0.05538370918078829	0.
0.020813114754098364	0.	0.18454559340155796	-0.055231987222155325	0.
0.021036065573770493	0.	0.1849915992057431	-0.05518759918575899	0.
0.020947540983606558	0.	0.1851580876737437	-0.05514582816105291	0.
0.020881967213114756	0.	0.1853154116389186	-0.05519764774793753	0.
0.02117049180327869	0.	0.1857614174431037	-0.05671563632964053	0.
0.020904918032786886	0.	0.18608217504200397	-0.05548535482608207	0.
0.02114754098360656	0.	0.1865312356804643	-0.0561850394222661	0.
0.021127868852459018	0.	0.18669161447991445	-0.056546542327791625	0.
0.021075409836065578	0.	0.18684893844508937	-0.056546723229437705	0.
0.021281967213114754	0.	0.18744463112876128	-0.05749606824099905	0.
0.02118032786885246	0.	0.1876050099282114	-0.05754292809072005	0.
0.02138360655737705	0.	0.18805559798380936	-0.059380966474740164	0.
0.02135409836065574	0.	0.18821903161753473	-0.060592635198265375	0.
0.021288524590163935	0.	0.1883824652512601	-0.06038876605668537	0.
0.021527868852459015	0.	0.18881472430120666	-0.06023267568153311	0.
0.02155737704918033	0.	0.18896899343210632	-0.060236669474425616	0.
0.021472131147540985	0.	0.1891278448144188	-0.06056636038102422	0.
0.021665573770491806	0.	0.18956926836719107	-0.06024176647269018	0.
0.021468852459016398	0.	0.1898869711318161	-0.0601456732986367	0.
0.021760655737704918	0.	0.1903253398503131	-0.060671668249406986	0.
0.021649180327868854	0.	0.19047960898121277	-0.060656549813255675	0.
0.021672131147540987	0.	0.1906415151978005	-0.0618942691221146	0.
0.021760655737704918	0.	0.19125706430426148	-0.06250080580091426	0.
0.021767213114754103	0.	0.191415915686574	-0.06251493946396229	0.
0.021859016393442624	0.	0.19188483274782342	-0.06246423463575043	0.
0.02180655737704918	0.	0.19203757446158545	-0.06252076419670752	0.
0.021803278688524594	0.	0.19219489842676035	-0.061716710134864204	0.
0.02197377049180328	0.	0.1926485413166336	-0.06151820059716653	0.
0.02198360655737705	0.	0.19279822819612036	-0.061324708555627924	0.
0.021921311475409835	0.	0.19295402474415763	-0.06151260804935065	0.
0.02193114754098361	0.	0.19340766763403086	-0.061796585100716644	0.
0.0219672131147541	0.	0.19370856881014206	-0.061796585159122536	0.
0.02202295081967213	0.	0.19416832136856574	-0.06255585173609916	0.
0.022150819672131148	0.	0.19431189857950207	-0.06255586286839616	0.
0.0221016393442623	0.	0.19446311287612647	-0.06252892916900953	0.
0.022147540983606558	0.	0.19507407973117458	-0.06351575533112436	0.
0.02219344262295082	0.	0.1952283488620742	-0.06351575155812124	0.
0.022114754098360657	0.	0.19570490300901175	-0.06221650468307097	0.
0.022311475409836065	0.	0.19585000763708568	-0.06221152957806826	0.
0.022268852459016397	0.	0.19599969451657248	-0.062211530428057375	0.
0.02216393442622951	0.	0.19646708416068429	-0.0633242781289131	0.
0.02236065573770492	0.	0.19660913395448296	-0.06333395213687405	0.
0.022445901639344262	0.	0.19675576599969452	-0.06332657609770917	0.
0.022259016393442622	0.	0.1972369023980449	-0.06366013894968262	0.
0.022426229508196723	0.	0.19752558423705516	-0.06327547766673185	0.
0.022318032786885246	0.	0.1979960287154422	-0.0638653470776414	0.
0.022419672131147542	0.	0.19814113334351613	-0.0638653552757612	0.
0.022557377049180326	0.	0.19828623797159003	-0.06386847105135487	0.
0.022396721311475413	0.	0.1989078967466015	-0.06356368633935906	0.
0.0225672131147541	0.	0.19904841912326257	-0.06381966596457739	0.
0.022537704918032787	0.	0.1995112265159615	-0.06432409737922064	0.
0.02257704918032787	0.	0.19966396822972352	-0.06432409723235205	0.
0.022747540983606557	0.	0.19980907285779748	-0.06439498435041419	0.
0.02255081967213115	0.	0.20029020925614785	-0.06565941233460927	0.
0.02255081967213115	0.	0.20044753322132275	-0.06566189964145941	0.
0.022718032786885247	0.	0.20058958301512142	-0.06558928656004542	0.
0.022718032786885247	0.	0.2010478081564075	-0.06494984905940557	0.
0.0227672131147541	0.	0.20134259966396825	-0.06515815104499623	0.
0.022813114754098363	0.	0.20181151672521766	-0.0670659876698982	0.
0.022652459016393442	0.	0.2019718955246678	-0.06708998053193142	0.
0.022750819672131148	0.	0.20211852756987933	-0.06703765729301187	0.
0.022836065573770492	0.	0.20272949442492746	-0.06739744768182024	0.
0.02294426229508197	0.	0.20287918130441424	-0.06740518572718263	0.
0.023052459016393443	0.	0.2033358790285627	-0.06753900654774318	0.
0.02293770491803279	0.	0.20349473041087524	-0.06754792773150244	0.
0.02295737704918033	0.	0.20364441729036198	-0.06755055419664198	0.
0.02319344262295082	0.	0.20407973117458378	-0.06955527722299407	0.
0.023091803278688528	0.	0.20424316480830915	-0.06955527722299407	0.
0.023075409836065576	0.	0.20440048877348402	-0.0701864080610588	0.
0.023239344262295084	0.	0.20485871391477015	-0.07065108599148309	0.
0.02315737704918033	0.	0.2051794715136704	-0.06990660861414849	0.
0.023301639344262295	0.	0.20561784023216742	-0.06972933209985506	0.
0.023281967213114752	0.	0.2057751641973423	-0.06972932515188948	0.
0.023206557377049183	0.	0.2059340155796548	-0.06970192971676065	0.
0.02340655737704918	0.	0.20654498243470293	-0.07085381946783016	0.
0.023304918032786885	0.	0.20670536123415303	-0.07045316359135104	0.
0.023475409836065574	0.	0.20714220253551247	-0.0706002466135141	0.
0.023468852459016393	0.	0.2073025813349626	-0.07060024909296314	0.
0.02336393442622951	0.	0.20746754238582557	-0.07060024695065094	0.
0.02360983606557377	0.	0.2079166030242859	-0.07039630132279168	0.
0.023616393442622955	0.	0.2080723995723232	-0.07039458922139111	0.
0.02357377049180328	0.	0.20822819612036048	-0.07038203919154952	0.
0.02372131147540984	0.	0.208660455170307	-0.07077690899736531	0.
0.023695081967213115	0.	0.2089766305177944	-0.07152088565646594	0.
0.02379016393442623	0.	0.20943943791049335	-0.073015409584758	0.
0.02378032786885246	0.	0.209593707041393	-0.07301540928622466	0.
0.02375409836065574	0.	0.20975408584084312	-0.07273819991628493	0.
0.023678688524590163	0.	0.20991293722315565	-0.07278367514267066	0.
0.023878688524590165	0.	0.2103528333587903	-0.07278400057630768	0.
0.023921311475409837	0.	0.21051473957537806	-0.0724374395222128	0.
0.02382622950819672	0.	0.21067664579196577	-0.07244828807427788	0.
0.023927868852459018	0.	0.2111211241790133	-0.0731191587576536	0.
0.02391475409836066	0.	0.21127844814418817	-0.07300913381576284	0.
0.024127868852459017	0.	0.21187872307927297	-0.072232059094676	0.
0.024098360655737706	0.	0.2120345196273102	-0.07260369028903396	0.
0.024013114754098362	0.	0.21219795326103558	-0.07286511438525328	0.
0.02417377049180328	0.	0.21279975561325798	-0.07376309827326871	0.
0.024095081967213116	0.	0.21295860699557048	-0.07386018623960781	0.
0.024222950819672132	0.	0.21339697571406752	-0.07449382948576873	0.
0.0242	0.	0.21354819001069192	-0.07447519493848834	0.
0.024229508196721313	0.	0.2137116236444173	-0.0745789129085959	0.
0.024370491803278688	0.	0.21417137620284102	-0.07458319964161797	0.
0.024278688524590166	0.	0.21432411791660302	-0.07458712024715793	0.
0.024291803278688524	0.	0.21448296929891553	-0.07526615759847165	0.
0.024383606557377053	0.	0.21493813960592636	-0.07548738423670748	0.
0.024429508196721312	0.	0.21508782648541316	-0.07550885990331	0.
0.024429508196721312	0.	0.215707957843287	-0.0755916332250855	0.
0.02451147540983607	0.	0.21585611730563617	-0.07514947018083502	0.
0.02450819672131148	0.	0.21601191385367344	-0.07518475487447673	0.
0.024675409836065577	0.	0.21661524362303347	-0.07492552311668553	0.
0.024613114754098362	0.	0.21677256758820834	-0.07484567316790038	0.
0.024537704918032786	0.	0.21724148464945775	-0.07500555649670944	0.
0.024698360655737706	0.	0.2173865892775317	-0.07514435176874636	0.
0.02463606557377049	0.	0.2175378035741561	-0.07525115090383708	0.
0.02460327868852459	0.	0.21799450129830455	-0.07516062166876693	0.
0.024829508196721313	0.	0.21813655109210325	-0.07521189019667847	0.
0.02478360655737705	0.	0.21828776538872766	-0.0752118763669321	0.
0.024695081967213116	0.	0.21876737436994043	-0.07532541919354512	0.
0.024849180327868856	0.	0.21891247899801436	-0.07532235090706561	0.
0.02481639344262295	0.	0.2195326103558882	-0.07549970868277416	0.
0.024898360655737705	0.	0.2196761875668245	-0.07529082514211273	0.
0.024895081967213115	0.	0.21982281961203604	-0.07581628733703227	0.
0.02492459016393443	0.	0.22044600580418514	-0.07575923046387792	0.
0.025118032786885246	0.	0.22058958301512144	-0.0765154456722282	0.
0.02495737704918033	0.	0.22105697265923324	-0.07587361079438035	0.
0.025042622950819673	0.	0.2212036047044448	-0.07603420000302386	0.
0.0252327868852459	0.	0.2213487093325187	-0.07615892644372076	0.
0.025055737704918035	0.	0.22183137314800674	-0.07657271198109335	0.
0.02513770491803279	0.	0.22197953261035588	-0.07853958307549445	0.
0.025278688524590167	0.	0.22212158240415456	-0.07876690843605197	0.
0.025206557377049185	0.	0.22257980754544066	-0.07976436822243835	0.
0.025268852459016396	0.	0.22272949442492745	-0.07976436553058287	0.
0.025327868852459016	0.	0.2233435161142508	-0.07941161905206283	0.
0.025242622950819676	0.	0.2235008400794257	-0.07941145943392652	0.
0.02539016393442623	0.	0.223644417290362	-0.07938180737259418	0.
0.025278688524590167	0.	0.22426454864823583	-0.07976949522243097	0.
0.025400000000000002	0.	0.22441118069344737	-0.07995808113225483	0.
0.025495081967213114	0.	0.22487857033755917	-0.0817800448334776	0.
0.025442622950819675	0.	0.22503589430273407	-0.08178003668386856	0.
0.025527868852459015	0.	0.22517947151367038	-0.08182798727805508	0.
0.02562295081967213	0.	0.22563005956926838	-0.08155598659561095	0.
0.02550491803278689	0.	0.2257919657858561	-0.08154163802597954	0.
0.025547540983606558	0.	0.22594318008248054	-0.08200271335171223	0.
0.025691803278688526	0.	0.22639987780662899	-0.08271970517991215	0.
0.025632786885245906	0.	0.22656483885749198	-0.08271543982491911	0.
0.02579016393442623	0.	0.22715747670688866	-0.08190655348536469	0.
0.0257344262295082	0.	0.22731632808920116	-0.08190655260309722	0.
0.02576065573770492	0.	0.2274690698029632	-0.08191590261913878	0.
0.025832786885245904	0.	0.22807545440659843	-0.08299473919148842	0.
0.025803278688524594	0.	0.22823277837177333	-0.08383641902129017	0.
0.026006557377049183	0.	0.22867878417595847	-0.08494901167713353	0.
0.026000000000000002	0.	0.22883763555827094	-0.08483286263680229	0.
0.025924590163934426	0.	0.2289980143577211	-0.08483574699781489	0.
0.026098360655737708	0.	0.22944860241331907	-0.08536006572197233	0.
0.026108196721311476	0.	0.2296089812127692	-0.08535694344597577	0.
0.026039344262295084	0.	0.2297678325950817	-0.08535628275914148	0.
0.026268852459016397	0.	0.23020467389644111	-0.08539999737037457	0.
0.026206557377049182	0.	0.23036199786161599	-0.08550579954428637	0.
0.026311475409836065	0.	0.23097754696807699	-0.08779061817187876	0.
0.026272131147540987	0.	0.23113487093325188	-0.08772053362304795	0.
0.026206557377049182	0.	0.23129677714983962	-0.08784181716880501	0.
0.02638032786885246	0.	0.23188788758209866	-0.08797177618993932	0.
0.02634426229508197	0.	0.2320482663815488	-0.08870884658007114	0.
0.026501639344262296	0.	0.23249579960287156	-0.08854381175593139	0.
0.026442622950819672	0.	0.23264548648235833	-0.08859639441290015	0.
0.026498360655737706	0.	0.23280586528180847	-0.08807015921372657	0.
0.026636065573770493	0.	0.23325950817168167	-0.08921139525163481	0.
0.026590163934426234	0.	0.23341530471971897	-0.0892336912905542	0.
0.02658360655737705	0.	0.2335772109363067	-0.0892295625594496	0.
0.026721311475409834	0.	0.2340354360775928	-0.08923244614050894	0.
0.026698360655737708	0.	0.2341866503742172	-0.08923244802657465	0.
0.02673114754098361	0.	0.23479914464640292	-0.08969960903565748	0.
0.026806557377049182	0.	0.23494424927447685	-0.08939359908484235	0.
0.02685245901639344	0.	0.23509851840537652	-0.09037178134838525	0.
0.026872131147540983	0.	0.23571254009469986	-0.09057913071873677	0.
0.026891803278688526	0.	0.2358668092255995	-0.09192165072746636	0.
0.026868852459016396	0.	0.23632808920116086	-0.09162729067008626	0.
0.02700655737704918	0.	0.23647166641209713	-0.09162729674909123	0.
0.02697704918032787	0.	0.2366259355429968	-0.09162729123836631	0.
0.026898360655737707	0.	0.23709179776997097	-0.09158699632831108	0.
0.027059016393442624	0.	0.23723384756376967	-0.09123162819152962	0.
0.027042622950819672	0.	0.23738200702611884	-0.09113719656583509	0.
0.027081967213114753	0.	0.23785092408736827	-0.09053768837214347	0.
0.027111475409836067	0.	0.2386299068275546	-0.0896984906583999	0.
0.027265573770491804	0.	0.2387734840384909	-0.0895766036161832	0.
0.02735737704918033	0.	0.23891858866656482	-0.08957080940375318	0.
0.027255737704918036	0.	0.23952955552161295	-0.09083906777289116	0.
0.027377049180327868	0.	0.23967771498396212	-0.09125720536879674	0.
0.02720983606557377	0.	0.2401557965480373	-0.09129349623317995	0.
0.027386885245901642	0.	0.24030395601038643	-0.09127175143688927	0.
0.02753770491803279	0.	0.24044906063846036	-0.09184340952063205	0.
0.0273672131147541	0.	0.24091645028257216	-0.09315194441080007	0.
0.027445901639344263	0.	0.24106613716205896	-0.0922981815027897	0.
0.02755737704918033	0.	0.24120971437299527	-0.09258258491694238	0.
0.027465573770491806	0.	0.24168015885138233	-0.09294732391158814	0.
0.027629508196721313	0.	0.24243012066595387	-0.09336762899089063	0.
0.02760983606557377	0.	0.24258591721399114	-0.09339495769593746	0.
0.027662295081967214	0.	0.2427340766763403	-0.09334334085237227	0.
0.027645901639344262	0.	0.24336489995417748	-0.09278535223063186	0.
0.027780327868852463	0.	0.24351000458225142	-0.09300192025098818	0.
0.027813114754098364	0.	0.24396517488926225	-0.09257824532958175	0.
0.027708196721311477	0.	0.24412402627157476	-0.09278194394097868	0.
0.027783606557377053	0.	0.2442691308996487	-0.09296383763928988	0.
0.027937704918032786	0.	0.2447273560409348	-0.09289184908501286	0.
0.027881967213114756	0.	0.24489078967466016	-0.09289183390993733	0.
0.027895081967213117	0.	0.24504047655414693	-0.09286271331347588	0.
0.0280327868852459	0.	0.24548648235833204	-0.09360684435255323	0.
0.02793114754098361	0.	0.2456499159920574	-0.09360684369012552	0.
0.02795409836065574	0.	0.2458041851229571	-0.09412553718343313	0.
0.028124590163934426	0.	0.24625782801283028	-0.0967861497221254	0.
0.028009836065573772	0.	0.2464166793951428	-0.09678615299268002	0.
0.02799672131147541	0.	0.24656636627462963	-0.09678615274054157	0.
0.028265573770491804	0.	0.24699862532457614	-0.09628334402627181	0.
0.028193442622950822	0.	0.2471620589583015	-0.09628333988455713	0.
0.028111475409836068	0.	0.24732396517488925	-0.09596076850279678	0.
0.028285245901639347	0.	0.24793798686421264	-0.09662909244676403	0.
0.028216393442622955	0.	0.24809683824652512	-0.09621975963538802	0.
0.028259016393442624	0.	0.24824194287459908	-0.09634495384922748	0.
0.02839344262295082	0.	0.2486971131816099	-0.09645147731287242	0.
0.028308196721311477	0.	0.24885901939819766	-0.09654587210791804	0.
0.028455737704918035	0.	0.24946234916755766	-0.09708857604720972	0.
0.028416393442622954	0.	0.2496227279670078	-0.09705091788120229	0.
0.028383606557377053	0.	0.24977394226363217	-0.09705174399588186	0.
0.02860983606557377	0.	0.25021994806781733	-0.09719841732862015	0.
0.028626229508196724	0.	0.25038338170154273	-0.09715936589971871	0.
0.028518032786885247	0.	0.2505422330838552	-0.09794272175122108	0.
0.028698360655737706	0.	0.25098976630517794	-0.09813659302689398	0.
0.028675409836065577	0.	0.2511470902703528	-0.09850025561905085	0.
0.0285672131147541	0.	0.2512998319841149	-0.09926438687546055	0.
0.02871803278688525	0.	0.25173361845119907	-0.09932617753679039	0.
0.028685245901639345	0.	0.25189399725064915	-0.09932689315579836	0.
0.0286	0.	0.25205895830151215	-0.09854051890531579	0.
0.028760655737704918	0.	0.25251260119138536	-0.09834224082079109	0.
0.028826229508196723	0.	0.2526699251565603	-0.09835560302742218	0.
0.028931147540983606	0.	0.2532732549259203	-0.09844986153377286	0.
0.02895081967213115	0.	0.25343210630823276	-0.09919390343625469	0.
0.028895081967213115	0.	0.25359553994195816	-0.09906974520699581	0.
0.029042622950819674	0.	0.2540400183290057	-0.09953268153123322	0.
0.02902622950819672	0.	0.2541942874599053	-0.09961375575481851	0.
0.028898360655737705	0.	0.25435466625935543	-0.10617352336341383	0.
0.029216393442622952	0.	0.2547960898121277	-0.10684195699584782	0.
0.02916065573770492	0.	0.2549534137773026	-0.10611028504134945	0.
0.029019672131147544	0.	0.2551199022453032	-0.10610802298620445	0.
0.029275409836065577	0.	0.2555735451351764	-0.10614431981885702	0.
0.02917377049180328	0.	0.25572475943180084	-0.10615262946519709	0.
0.02917704918032787	0.	0.2558790285627005	-0.10609880937497133	0.
0.029268852459016396	0.	0.25631739728119746	-0.10640009301297398	0.
0.029259016393442625	0.	0.2564670841606843	-0.10640566291760518	0.
0.029327868852459017	0.	0.25709638002138385	-0.10714972141716406	0.
0.02941311475409836	0.	0.2572460669008706	-0.10716965563944955	0.
0.02939344262295082	0.	0.2574018634489079	-0.10736625531995651	0.
0.029439344262295084	0.	0.2578616160073316	-0.10841091905177158	0.
0.029521311475409838	0.	0.2580097754696808	-0.10841091091304271	0.
0.029527868852459015	0.	0.25816709943485566	-0.10841580583466547	0.
0.029603278688524592	0.	0.25863296166182986	-0.10841654472996597	0.
0.029688524590163936	0.	0.25877653887276614	-0.10864239853062088	0.
0.02961967213114754	0.	0.2589277531693906	-0.10866557451497619	0.
0.029662295081967213	0.	0.2593859783106766	-0.10864457859924624	0.
0.02978688524590164	0.	0.25953261035588815	-0.10864457528555643	0.
0.029721311475409837	0.	0.2596899343210631	-0.10862199145974442	0.
0.029606557377049182	0.	0.2601634336337254	-0.10764049064549289	0.
0.029796721311475413	0.	0.2603070108446617	-0.10940646065711346	0.
0.02974754098360656	0.	0.26091339544829695	-0.10991572763711975	0.
0.029875409836065576	0.	0.2610554452420956	-0.10989282979781337	0.
0.029957377049180327	0.	0.26120513212158236	-0.10989282854927526	0.
0.029819672131147543	0.	0.2616862685199328	-0.10953767395537516	0.
0.029960655737704917	0.	0.2618313731480067	-0.1095608002083975	0.
0.030088524590163934	0.	0.2619780051932183	-0.10960903596093355	0.
0.02997377049180328	0.	0.26245150450588056	-0.11143325849970857	0.
0.030059016393442623	0.	0.2625996639682297	-0.11143325857707277	0.
0.030124590163934425	0.	0.2627478234305789	-0.10958436199159825	0.
0.030036065573770494	0.	0.26321826790896596	-0.11088193692770307	0.
0.030078688524590166	0.	0.2633648999541775	-0.11088193852117652	0.
0.030206557377049182	0.	0.26350694974797617	-0.11099086355959396	0.
0.030072131147540985	0.	0.26397892164350084	-0.11182193003685631	0.
0.03014098360655738	0.	0.26413013594012524	-0.11185869016513088	0.
0.030272131147540987	0.	0.2647502672979991	-0.11263742515978753	0.
0.030232786885245905	0.	0.2649014815946235	-0.11237661287813447	0.
0.030393442622950823	0.	0.2650420039712846	-0.11237661252891036	0.
0.030298360655737707	0.	0.26549870169543305	-0.11252597738012533	0.
0.03025573770491803	0.	0.26565297082633266	-0.11252597314003518	0.
0.030459016393442628	0.	0.265796548037269	-0.11252597613517219	0.
0.030465573770491805	0.	0.2662624102642432	-0.11319646951001619	0.
0.030465573770491805	0.	0.26641973422941806	-0.1130819922556992	0.
0.030508196721311477	0.	0.266564838857492	-0.11209676171226408	0.
0.03059344262295082	0.	0.26702764625019093	-0.11395535527327169	0.
0.030518032786885245	0.	0.26718802504964106	-0.11395535032403331	0.
0.030540983606557378	0.	0.26733771192912786	-0.11395534874315953	0.
0.030681967213114756	0.	0.26779593707041394	-0.11486067389403251	0.
0.03055081967213115	0.	0.2679547884527264	-0.11486067378828554	0.
0.030822950819672134	0.	0.26854895371926074	-0.11586232013219971	0.
0.030688524590163937	0.	0.2687108599358485	-0.11586231599447544	0.
0.030685245901639343	0.	0.2688651290667481	-0.11579662407177024	0.
0.030885245901639345	0.	0.269320299373759	-0.11591146067066932	0.
0.03078688524590164	0.	0.26948220559034675	-0.11591145925598209	0.
0.03081639344262295	0.	0.26963494730410875	-0.11666472835670853	0.
0.03100983606557377	0.	0.27007484343974336	-0.11664178895848724	0.
0.0309672131147541	0.	0.2702336948220559	-0.11659519487549622	0.
0.03093770491803279	0.	0.2703910187872308	-0.11660861046835931	0.
0.031075409836065576	0.	0.2708339697571407	-0.11646637713943567	0.
0.031078688524590163	0.	0.2709943485565908	-0.11646328515587757	0.
0.030983606557377048	0.	0.27115319993890336	-0.11646374667489143	0.
0.03117704918032787	0.	0.27159920574308843	-0.117654399387184	0.
0.031226229508196725	0.	0.2717611119596762	-0.11815060813734067	0.
0.031281967213114756	0.	0.2723705513975867	-0.11791507802104179	0.
0.031304918032786885	0.	0.27252940277989923	-0.11791507749336115	0.
0.031232786885245903	0.	0.27268978157934937	-0.11791557065125298	0.
0.03135737704918033	0.	0.2731296777149839	-0.11876884444206377	0.
0.03137377049180328	0.	0.27328547426302124	-0.11876884412085206	0.
0.03135409836065574	0.	0.2734489078967466	-0.11810391175132909	0.
0.03152786885245902	0.	0.2738949137009317	-0.11741298415090627	0.
0.031481967213114755	0.	0.274050710248969	-0.11755893300991145	0.
0.03141639344262295	0.	0.2742126164655567	-0.11747260402094697	0.
0.031629508196721313	0.	0.27465556743546665	-0.11768270098788691	0.
0.031590163934426235	0.	0.27480830914922866	-0.11778094338222092	0.
0.03155737704918033	0.	0.27496868794867874	-0.11806967890473617	0.
0.031626229508196727	0.	0.2754177485871392	-0.12059825707850133	0.
0.031636065573770494	0.	0.27556438063235067	-0.12051117981327723	0.
0.03178688524590164	0.	0.27617992973881167	-0.11958510069098092	0.
0.03180327868852459	0.	0.27633419886971133	-0.11958510463163613	0.
0.031826229508196725	0.	0.27649457766916147	-0.11949757533821889	0.
0.03179344262295082	0.	0.2769604398961356	-0.12057171015502118	0.
0.03191147540983607	0.	0.27710401710707194	-0.1214664768919639	0.
0.031937704918032786	0.	0.27725523140369635	-0.12245995848573307	0.
0.03188196721311476	0.	0.2777134565449824	-0.1233805325517526	0.
0.032016393442622956	0.	0.2778616160073316	-0.12336805880557505	0.
0.031980327868852465	0.	0.2780174125553688	-0.12336804881288863	0.
0.031895081967213114	0.	0.27848632961661834	-0.12185153466502276	0.
0.03205245901639345	0.	0.2786299068275546	-0.12254696829288556	0.
0.032049180327868854	0.	0.278781121124179	-0.1225469736017103	0.
0.03202295081967213	0.	0.27924698335115317	-0.12287104459184027	0.
0.03215081967213115	0.	0.2793936153963647	-0.12289341098659444	0.
0.03202950819672131	0.	0.28001527417137617	-0.12298961466675501	0.
0.03220327868852459	0.	0.28015274171376203	-0.12298961391027054	0.
0.032245901639344265	0.	0.2802963189246983	-0.12302784784971792	0.
0.03222622950819672	0.	0.28077134565449824	-0.12316922599420947	0.
0.03231803278688525	0.	0.28091950511684743	-0.12316923411346872	0.
0.03238032786885246	0.	0.28107224683060944	-0.12325394620874851	0.
0.03224262295081968	0.	0.281548800977547	-0.12350257441928715	0.
0.03233770491803279	0.	0.28169237818848325	-0.12350257148387363	0.
0.032452459016393445	0.	0.2818359553994196	-0.12349828412380828	0.
0.03238032786885246	0.	0.28230639987780665	-0.1241599501924902	0.
0.03240983606557377	0.	0.28245761417443105	-0.12416653825516012	0.
0.03255081967213115	0.	0.2826042462196426	-0.1241665382761623	0.
0.032459016393442626	0.	0.28307469069802965	-0.12467300406906819	0.
0.032452459016393445	0.	0.2832213227432412	-0.1254913045846446	0.
0.03252131147540984	0.	0.28383687184970213	-0.12749796220128257	0.
0.032511475409836066	0.	0.2839911409806018	-0.12761812247116155	0.
0.03270491803278689	0.	0.28413624560867573	-0.12820936402002162	0.
0.03272131147540984	0.	0.28459752558423707	-0.1283375902171283	0.
0.03261967213114754	0.	0.2847487398808614	-0.12833810451401137	0.
0.03267868852459017	0.	0.2848907896746602	-0.12833932655308788	0.
0.032842622950819675	0.	0.28534443256453335	-0.12868217218607814	0.
0.03272786885245902	0.	0.28550786619825874	-0.12868217422349565	0.
0.03280655737704918	0.	0.2856590804948832	-0.12853223220566234	0.
0.032849180327868856	0.	0.2862837941041698	-0.12514514259687187	0.
0.03289180327868853	0.	0.2864288987322438	-0.12507812919222894	0.
0.03305245901639344	0.	0.2865709485260425	-0.12515330468227004	0.
0.032967213114754104	0.	0.28704444783870475	-0.12480922208017664	0.
0.0331672131147541	0.	0.2873407667634031	-0.12480921510256346	0.
0.03312131147540984	0.	0.2878081564075149	-0.12662107964236777	0.
0.033108196721311475	0.	0.2879578432870017	-0.12608092232388876	0.
0.03322295081967214	0.	0.28810142049793797	-0.12496929194661589	0.
0.03319672131147541	0.	0.2885688101420498	-0.12716284493936741	0.
0.03316065573770492	0.	0.28872613410722464	-0.12716284068392847	0.
0.03328524590163935	0.	0.28887276615243623	-0.1257894046587265	0.
0.03334098360655738	0.	0.2893340461279975	-0.1280150677091892	0.
0.033298360655737706	0.	0.28948526042462197	-0.12801506686915687	0.
0.033429508196721316	0.	0.29007942569115625	-0.1282926179088347	0.
0.03335409836065574	0.	0.2902443867420193	-0.1284152353026637	0.
0.033403278688524586	0.	0.29039712845578125	-0.12864840432232394	0.
0.033527868852459015	0.	0.2908584084313426	-0.128648408853975	0.
0.033416393442622955	0.	0.2911669466931419	-0.12919694500104997	0.
0.033659016393442626	0.	0.2916190621658775	-0.12906034858342985	0.
0.03357704918032787	0.	0.29178096838246526	-0.12918023885086002	0.
0.03357377049180328	0.	0.2919352375133649	-0.1290629905044012	0.
0.03372459016393443	0.	0.2923797159004124	-0.1298218920049329	0.
0.033675409836065574	0.	0.29254009469986253	-0.12982061247689228	0.
0.03367213114754098	0.	0.2926943638307622	-0.12980834054430193	0.
0.03390819672131148	0.	0.29314036963494733	-0.1306409584963097	0.
0.03387213114754098	0.	0.2933053306858103	-0.13068550135696558	0.
0.0339672131147541	0.	0.29391018787230794	-0.12994763088940522	0.
0.03399344262295082	0.	0.2940644570032076	-0.12996406614506179	0.
0.033859016393442624	0.	0.2942187261341072	-0.12993703666557724	0.
0.03413770491803279	0.	0.2946555674354666	-0.13009956100034878	0.
0.03399016393442623	0.	0.29498090728577975	-0.12919907843975034	0.
0.03413442622950819	0.	0.2954314953413777	-0.1332162838203746	0.
0.03419672131147541	0.	0.295587291889415	-0.13325212539922304	0.
0.03416393442622951	0.	0.29574767068886515	-0.13345706091507192	0.
0.03429508196721312	0.	0.29619367649305023	-0.13285462829559833	0.
0.03425245901639344	0.	0.29635252787536276	-0.13274084416528192	0.
0.034232786885245906	0.	0.2965144340919505	-0.13322572831350651	0.
0.034439344262295085	0.	0.2969573850618604	-0.133861277035579	0.
0.034416393442622956	0.	0.29711165419276003	-0.1338627169067972	0.
0.03458360655737705	0.	0.29772109363067056	-0.13503238326886108	0.
0.03454426229508197	0.	0.29787383534443257	-0.1350323931653045	0.
0.034475409836065576	0.	0.2980357415610203	-0.13503240071428418	0.
0.03464918032786885	0.	0.29848938445089357	-0.13704965696424803	0.
0.03469508196721312	0.	0.29879486787841764	-0.13704565427907822	0.
0.034747540983606565	0.	0.2992424010997403	-0.13745104191388838	0.
0.03475081967213115	0.	0.2993920879792271	-0.13743896068027578	0.
0.03475409836065574	0.	0.29955093936153965	-0.13750946429220562	0.
0.03481639344262295	0.	0.3000168015885138	-0.13793889701823914	0.
0.034859016393442625	0.	0.300164961050863	-0.1379388986325214	0.
0.03484918032786885	0.	0.30031923018176265	-0.13714038695112024	0.
0.034852459016393444	0.	0.3007835649915992	-0.1379417985583338	0.
0.03493770491803279	0.	0.300933251871086	-0.13860777630606655	0.
0.034904918032786884	0.	0.3015533832289598	-0.13939465308474128	0.
0.035095081967213115	0.	0.30169390560562087	-0.13939464687101757	0.
0.034999999999999996	0.	0.30184511990224533	-0.13936259460068015	0.
0.03495081967213115	0.	0.30231556438063234	-0.13928062314194517	0.
0.03512131147540984	0.	0.30261493813960594	-0.13939733179137692	0.
0.034993442622950816	0.	0.30308538261799295	-0.13941613039004425	0.
0.03514426229508197	0.	0.3032274324117917	-0.1394161259738872	0.
0.035249180327868855	0.	0.3033740644570032	-0.13941611633872222	0.
0.03515409836065574	0.	0.30383992668397736	-0.1392191435943569	0.
0.03527540983606558	0.	0.30398350389491374	-0.13925891233134421	0.
0.03532786885245902	0.	0.3041301359401253	-0.13925890844673772	0.
0.0352	0.	0.30460516266992516	-0.14018921970764908	0.
0.035301639344262295	0.	0.3047502672979991	-0.1401580511397158	0.
0.0352688524590164	0.	0.3053719260730105	-0.1407244770700604	0.
0.0353344262295082	0.	0.30552008553535975	-0.14103849024873968	0.
0.03549836065573771	0.	0.30566519016343363	-0.14190769436999554	0.
0.035449180327868854	0.	0.3061356346418207	-0.14110212280277823	0.
0.035645901639344266	0.	0.3064258438979685	-0.14194649614710622	0.
0.03559672131147541	0.	0.3068962883763556	-0.14349936526473833	0.
0.03560000000000001	0.	0.30705055750725524	-0.14349937139010216	0.
0.03575737704918033	0.	0.3071956621353292	-0.1434616880631532	0.
0.035704918032786886	0.	0.3076722162822667	-0.14366241926153445	0.
0.03571147540983607	0.	0.3078249579960287	-0.1436624363318483	0.
0.035845901639344264	0.	0.3079654803726898	-0.1434046044313746	0.
0.035904918032786885	0.	0.30842217809683825	-0.14277883301997824	0.
0.03578360655737705	0.	0.3085810294791508	-0.14325846930657096	0.
0.03595081967213115	0.	0.3091767221628227	-0.14421492720232099	0.
0.035898360655737704	0.	0.30933557354513513	-0.14421492003383982	0.
0.0359016393442623	0.	0.30948373300748433	-0.14421493306743724	0.
0.036013114754098366	0.	0.3099480678173209	-0.14577903118411475	0.
0.03596393442622951	0.	0.31026271574767067	-0.14589754376073308	0.
0.03607540983606558	0.	0.31071177638613107	-0.14628348994656487	0.
0.036088524590163935	0.	0.31087215518558114	-0.14628348356200924	0.
0.036065573770491806	0.	0.3110264243164808	-0.14628348704067723	0.
0.036213114754098365	0.	0.31147243012066594	-0.14725821425020602	0.
0.0362	0.	0.3116343363372537	-0.1472168348547108	0.
0.03610819672131148	0.	0.311790132885291	-0.14744512724040815	0.
0.036337704918032794	0.	0.3122361386894761	-0.14681700553340132	0.
0.03628524590163935	0.	0.3123965174889262	-0.14717818173336153	0.
0.036377049180327865	0.	0.312996792424011	-0.14788385656621275	0.
0.03640655737704918	0.	0.31315564380632355	-0.14788887515707996	0.
0.03629836065573771	0.	0.31331296777149836	-0.1479047357660501	0.
0.03650491803278689	0.	0.3137513364899954	-0.14729040832689866	0.
0.03640983606557378	0.	0.31406903925462043	-0.1471539615950762	0.
0.036583606557377045	0.	0.3145180998930808	-0.14801196653581727	0.
0.03661311475409836	0.	0.3146754238582557	-0.1479867408097235	0.
0.03657704918032787	0.	0.3148403849091187	-0.14799085560921488	0.
0.03670491803278689	0.	0.31528791813044144	-0.1476118752664556	0.
0.03676393442622951	0.	0.3154406598442035	-0.14769829922556177	0.
0.036678688524590164	0.	0.3155995112265159	-0.14748981610711853	0.
0.03686557377049181	0.	0.3160485718649763	-0.14855717825818773	0.
0.036800000000000006	0.	0.31620589583015124	-0.14775028261705705	0.
0.0370327868852459	0.	0.3168168626851993	-0.14898986260742522	0.
0.03697704918032787	0.	0.3169696043989613	-0.14898984227641784	0.
0.03695409836065574	0.	0.31712845578127385	-0.14908590422240625	0.
0.03705573770491804	0.	0.3175805712540095	-0.1505558289857211	0.
0.03694426229508197	0.	0.3178906369329464	-0.15032167555071518	0.
0.03706557377049181	0.	0.31834122498854434	-0.1489074920435026	0.
0.03712459016393443	0.	0.31848632961661827	-0.14868500973012175	0.
0.03717377049180328	0.	0.31864059874751793	-0.1489674182209592	0.
0.037213114754098366	0.	0.31910340614021687	-0.1489137577169334	0.
0.03729180327868852	0.	0.31925614785397893	-0.15000950976379265	0.
0.03728524590163935	0.	0.319416526653429	-0.15032822479534863	0.
0.037259016393442625	0.	0.3198839162975408	-0.15102125434574065	0.
0.037413114754098364	0.	0.3200274935084772	-0.15077213067356768	0.
0.03734754098360656	0.	0.32064457003207575	-0.15087769771162368	0.
0.03751147540983606	0.	0.320788147243012	-0.1508503936047556	0.
0.037495081967213115	0.	0.3209408889567741	-0.15092620904801113	0.
0.037406557377049184	0.	0.32141133343516115	-0.15085358533718082	0.
0.03757049180327869	0.	0.32169848785703375	-0.15046169382381105	0.
0.03742295081967213	0.	0.3221750420039713	-0.15017569247971066	0.
0.037577049180327865	0.	0.3223201466320452	-0.1511925163446675	0.
0.03760983606557377	0.	0.322469833511532	-0.15119251954560706	0.
0.03758360655737705	0.	0.3229356957385062	-0.15044329327573597	0.
0.037786885245901645	0.	0.323073163280892	-0.15045914524795206	0.
0.03787213114754098	0.	0.3232152130746907	-0.1504591613954183	0.
0.03775081967213115	0.	0.32369176722162823	-0.15219131730525057	0.
0.03781311475409836	0.	0.32384298151825264	-0.15215827052056274	0.
0.037885245901639344	0.	0.3246158545898885	-0.15324018024457214	0.
0.038062295081967214	0.	0.3247579043836872	-0.15422440089125156	0.
0.0380327868852459	0.	0.324907591263174	-0.15430709760960917	0.
0.03814754098360656	0.	0.3255216129524974	-0.1544042861857515	0.
0.03814426229508197	0.	0.325675882083397	-0.1544047483294322	0.
0.038052459016393446	0.	0.3261447991446464	-0.15425590589971247	0.
0.03819672131147541	0.	0.32628379410416986	-0.1543179252332935	0.
0.03808524590163934	0.	0.3269130899648694	-0.1553312266047677	0.
0.038265573770491806	0.	0.327059722010081	-0.15513129728074898	0.
0.038357377049180325	0.	0.3272063540552925	-0.15588732272416228	0.
0.03819672131147541	0.	0.32767068886512907	-0.15591126085835882	0.
0.03844918032786886	0.	0.3279517336184512	-0.15590632854205846	0.
0.038304918032786885	0.	0.328431342599664	-0.1558844574379281	0.
0.03832131147540984	0.	0.32858255689628835	-0.1558944321750067	0.
0.038495081967213116	0.	0.3287291889414999	-0.1558940042739826	0.
0.0383672131147541	0.	0.32934932029937375	-0.15602720015352822	0.
0.03852786885245902	0.	0.3294928975103101	-0.15604612441073828	0.
0.03851475409836066	0.	0.3299648694058347	-0.15711792799040927	0.
0.03851475409836066	0.	0.330120665953872	-0.15711792885049028	0.
0.038678688524590166	0.	0.3307255231403696	-0.15770152381219124	0.
0.03863934426229509	0.	0.3308782648541317	-0.15771714960633373	0.
0.03879016393442623	0.	0.33102184206506796	-0.1577171651479941	0.
0.0388	0.	0.3314907591263174	-0.15795440029560212	0.
0.0388327868852459	0.	0.33179776997097904	-0.15796258709865954	0.
0.03899672131147541	0.	0.33224224835802657	-0.15773247923238634	0.
0.0388688524590164	0.	0.33239651748892624	-0.15774771745135271	0.
0.038849180327868854	0.	0.3325446769512754	-0.15765479739767035	0.
0.03901967213114754	0.	0.33316328089201164	-0.15921905027687894	0.
0.038967213114754096	0.	0.3333206048571865	-0.1581802214627695	0.
0.039150819672131146	0.	0.3337757751641973	-0.15960726107127918	0.
0.039062295081967215	0.	0.3339376813807851	-0.15965814559240124	0.
0.039245901639344265	0.	0.33453795631586986	-0.16176746194852207	0.
0.03922950819672131	0.	0.33470138994959525	-0.1602690605619595	0.
0.039177049180327876	0.	0.3348587139147701	-0.16097501565593955	0.
0.03939672131147541	0.	0.33529708263326713	-0.1623569770940016	0.
0.03927868852459016	0.	0.33561173056361693	-0.163024357002496	0.
0.039518032786885246	0.	0.33606079120207727	-0.16215210877005992	0.
0.03947868852459016	0.	0.336222697418665	-0.16310996334512554	0.
0.03941311475409836	0.	0.3363846036352528	-0.16296473397869232	0.
0.03957049180327869	0.	0.33698335115319994	-0.16311170097589586	0.
0.03950819672131148	0.	0.33714067511837487	-0.16310494947594062	0.
0.039747540983606555	0.	0.33757446158545895	-0.16283644058991975	0.
0.039747540983606555	0.	0.3377333129677715	-0.16268126783382264	0.
0.03982950819672132	0.	0.33835038949137014	-0.16332735647640328	0.
0.039813114754098364	0.	0.33850465862226975	-0.1633261731276968	0.
0.039754098360655736	0.	0.3386665648388575	-0.1637181034378451	0.
0.0399344262295082	0.	0.33911868031159315	-0.16382232832336768	0.
0.03994098360655738	0.	0.3394363830762181	-0.16316650101352248	0.
0.040049180327868854	0.	0.33987933404612797	-0.16408369391028108	0.
0.04005901639344262	0.	0.3400290209256148	-0.16469423767339994	0.
0.040026229508196724	0.	0.34018787230792724	-0.16482866513034553	0.
0.04009836065573771	0.	0.3407973117458378	-0.16628890521795262	0.
0.04009508196721312	0.	0.34095769054528796	-0.16631643284451023	0.
0.04017704918032787	0.	0.34141133343516117	-0.16583692149924742	0.
0.04021311475409836	0.	0.34155796548037265	-0.16583691764960762	0.
0.040252459016393446	0.	0.34216740491828324	-0.16633198130387575	0.
0.04037377049180328	0.	0.3423140369634947	-0.16640203108024368	0.
0.04038032786885246	0.	0.3424683060943944	-0.16641849749479334	0.
0.040370491803278695	0.	0.34293722315564384	-0.16662835321044103	0.
0.04048524590163934	0.	0.34323506949747973	-0.16768688494211667	0.
0.040459016393442626	0.	0.34371009622727966	-0.16882961655548423	0.
0.040600000000000004	0.	0.3438567282724912	-0.1688995497046317	0.
0.04061967213114754	0.	0.34400794256911565	-0.16885621150869892	0.
0.04066885245901639	0.	0.3446143271727509	-0.16936369497320286	0.
0.04074426229508197	0.	0.34476248663510006	-0.16950228024919076	0.
0.04063934426229508	0.	0.34523904078203754	-0.16944026898183295	0.
0.04076393442622951	0.	0.34538567282724913	-0.16954734591089032	0.
0.0407016393442623	0.	0.34600733160226055	-0.1696227250482525	0.
0.04083278688524591	0.	0.3461478539789216	-0.1696399887304966	0.
0.04088196721311475	0.	0.34629143118985795	-0.16962912096924176	0.
0.040878688524590166	0.	0.3467603482511074	-0.1703600041379318	0.
0.04108852459016394	0.	0.3470536123415304	-0.1713095728601269	0.
0.040950819672131156	0.	0.34752252940277994	-0.17039813027052772	0.
0.04098032786885246	0.	0.3476691614479915	-0.17047822245778263	0.
0.041157377049180335	0.	0.34781426607606536	-0.17046718318307172	0.
0.041055737704918036	0.	0.3484542538567283	-0.1697108857763295	0.
0.04124918032786885	0.	0.3485993584848022	-0.16970563762522944	0.
0.04116065573770492	0.	0.34906063846036356	-0.17125383276525924	0.
0.04119344262295082	0.	0.3492087979227127	-0.17108875834057685	0.
0.041314754098360655	0.	0.3498182373606232	-0.1724810849442117	0.
0.0413344262295082	0.	0.3499755613257981	-0.17248108814918017	0.
0.04139016393442623	0.	0.35012372078814724	-0.17248108996905823	0.
0.041452459016393446	0.	0.3505804185122957	-0.17215758917655175	0.
0.04148524590163935	0.	0.3508828471055445	-0.1726819601845513	0.
0.0416	0.	0.35134107224683064	-0.1722990450801241	0.
0.04153770491803278	0.	0.3515014510462807	-0.17228510940273445	0.
0.04155081967213115	0.	0.3516465556743547	-0.17228510492616844	0.
0.04158032786885246	0.	0.3522498854437147	-0.1728760643990306	0.
0.041668852459016394	0.	0.35239957232320146	-0.17313713002721542	0.
0.04188196721311476	0.	0.35286390713303806	-0.17314471443049353	0.
0.04180983606557377	0.	0.35303192301817626	-0.17314472119016217	0.
0.042006557377049177	0.	0.3536306705361234	-0.17405022339474988	0.
0.04189836065573771	0.	0.35378952191843593	-0.1743828801782948	0.
0.04190819672131148	0.	0.35394226363219794	-0.17438363963050543	0.
0.04217704918032787	0.	0.3543897968535207	-0.17574853509750052	0.
0.042013114754098364	0.	0.35471208186955855	-0.17573508620564834	0.
0.04223934426229509	0.	0.3551504505880556	-0.17590914032507635	0.
0.042232786885245906	0.	0.35531082938750574	-0.17686170871273044	0.
0.04214754098360656	0.	0.3554712081869559	-0.1768617081454472	0.
0.04226885245901639	0.	0.3560760653734535	-0.1767729354949518	0.
0.04213442622950819	0.	0.3562364441729036	-0.1768283566248591	0.
0.042491803278688525	0.	0.3566671758057125	-0.17715857534430607	0.
0.0424655737704918	0.	0.3568229723537498	-0.17714035988825277	0.
0.04251803278688525	0.	0.3574431037116237	-0.17639015030464852	0.
0.04247868852459017	0.	0.35760348251107377	-0.17638276123372992	0.
0.04237049180327869	0.	0.35776844356193677	-0.17638275185388488	0.
0.0426	0.	0.3582068122804338	-0.17677594391178195	0.
0.04258688524590164	0.	0.35852146021078357	-0.1768650236494815	0.
0.04265901639344262	0.	0.3589720482663815	-0.1762051831677237	0.
0.042740983606557384	0.	0.3591263173972812	-0.17720347975908987	0.
0.04278360655737705	0.	0.3592866961967313	-0.17720348963549476	0.
0.04275409836065574	0.	0.35988391629754085	-0.17744027751736066	0.
0.04279016393442623	0.	0.360044295096991	-0.17744027644943877	0.
0.042888524590163936	0.	0.3605055750725523	-0.17786724717468122	0.
0.042927868852459014	0.	0.3606567893691767	-0.1787234677172329	0.
0.0429016393442623	0.	0.36125400946998626	-0.17792360831996318	0.
0.04306229508196721	0.	0.36139605926378493	-0.17766855555964062	0.
0.04302622950819673	0.	0.3615503283946846	-0.17766855386177097	0.
0.0429672131147541	0.	0.36203451962731026	-0.17822113656043478	0.
0.04312786885245901	0.	0.36233694822055906	-0.1782499481574231	0.
0.04312131147540984	0.	0.3624973270200092	-0.1782499476357192	0.
0.04322295081967213	0.	0.3629433328241943	-0.17968470426909205	0.
0.04329180327868853	0.	0.3630960745379563	-0.17983623851238745	0.
0.043324590163934425	0.	0.3632549259202688	-0.17983623541487956	0.
0.043285245901639346	0.	0.3637085688101421	-0.1798890868402007	0.
0.0433344262295082	0.	0.3638597831067665	-0.17988909804613826	0.
0.043396721311475414	0.	0.36401710707194135	-0.1798890937126187	0.
0.04337049180327869	0.	0.36447227737895216	-0.18131179104426376	0.
0.043439344262295086	0.	0.3647762333893387	-0.18223809202576297	0.
0.04344262295081967	0.	0.36524973270200095	-0.18181421511339607	0.
0.043573770491803276	0.	0.3653978921643501	-0.18181526995693834	0.
0.04355409836065574	0.	0.36555216129524976	-0.18010276119978302	0.
0.043691803278688525	0.	0.3661371620589583	-0.1803075003991197	0.
0.04366557377049181	0.	0.3662883763555827	-0.1802279166506969	0.
0.04356065573770492	0.	0.36676645791965784	-0.18098113468092242	0.
0.04373114754098361	0.	0.366914617382007	-0.18098114574577137	0.
0.043675409836065576	0.	0.3675362761570185	-0.18090323873323302	0.
0.04389508196721312	0.	0.3676798533679548	-0.18091054018148156	0.
0.043911475409836066	0.	0.36783106766457924	-0.1810067691221807	0.
0.04381967213114754	0.	0.3683060943943791	-0.18107082455582474	0.
0.044029508196721315	0.	0.3685978310676646	-0.18108767908509368	0.
0.043904918032786885	0.	0.3690636932946388	-0.181609527814473	0.
0.04404590163934426	0.	0.36920727050557506	-0.18160953112390738	0.
0.04412786885245902	0.	0.369352375133649	-0.18160974316978162	0.
0.044095081967213116	0.	0.3699847258286238	-0.18269460826065806	0.
0.04422622950819673	0.	0.37012830303956007	-0.18266556858942554	0.
0.04417377049180328	0.	0.3705895830151214	-0.18193332949285215	0.
0.044190163934426235	0.	0.37073316022605773	-0.18195870012851129	0.
0.04430819672131148	0.	0.37135176416679394	-0.18299218906505563	0.
0.044337704918032794	0.	0.37150756071483126	-0.18299219509023004	0.
0.044521311475409844	0.	0.37165266534290514	-0.183013187309523	0.
0.04442950819672131	0.	0.37211700015274174	-0.1831741324168478	0.
0.04461967213114754	0.	0.3724117916603024	-0.18287671885645423	0.
0.04456065573770492	0.	0.37288529097296474	-0.18282306495411182	0.
0.04451147540983606	0.	0.3730426149381396	-0.18280101623341216	0.
0.04458032786885246	0.	0.37318619214907595	-0.18282306160415307	0.
0.04465245901639345	0.	0.3738002138383993	-0.18585414412890275	0.
0.04474754098360656	0.	0.37394531846647316	-0.18586334051642048	0.
0.04488196721311476	0.	0.3744081258591721	-0.18565740004055745	0.
0.04473114754098361	0.	0.3745715594928975	-0.18574203361356484	0.
0.04499016393442624	0.	0.37516572475943183	-0.18635146650409903	0.
0.04484262295081967	0.	0.37532457614174436	-0.1863740718896331	0.
0.04488196721311476	0.	0.3754742630212311	-0.18702532895257554	0.
0.045098360655737704	0.	0.37592332365969144	-0.18781993855052964	0.
0.045029508196721316	0.	0.3762410264243165	-0.18791866868269466	0.
0.045200000000000004	0.	0.37669008706277685	-0.18801395095642184	0.
0.045190163934426236	0.	0.3768519932793646	-0.18801394599376858	0.
0.0451672131147541	0.	0.37700778982740185	-0.18804329925730612	0.
0.04524262295081967	0.	0.37761875668245	-0.18662247187081418	0.
0.04514754098360656	0.	0.3777776080647625	-0.1880516843425197	0.
0.045383606557377054	0.	0.3782129219489843	-0.18761086369265334	0.
0.045406557377049184	0.	0.37837024591415913	-0.1876108733446098	0.
0.04544262295081967	0.	0.378978157934932	-0.1879372036538107	0.
0.04542622950819672	0.	0.37914006415151974	-0.18793720152154744	0.
0.045396721311475416	0.	0.37930197036810753	-0.18793739588513028	0.
0.04559344262295082	0.	0.3797433939208798	-0.18831805312242436	0.
0.04550491803278688	0.	0.38005651443409194	-0.18885002245319	0.
0.045767213114754096	0.	0.38050099282113947	-0.1889552630633553	0.
0.04584262295081968	0.	0.3806537345349015	-0.1893637051310778	0.
0.045760655737704915	0.	0.3808141133343516	-0.18935455936444093	0.
0.045885245901639345	0.	0.3814220253551245	-0.18907635179304377	0.
0.04582950819672131	0.	0.3815839315717122	-0.1898689279553988	0.
0.04594426229508197	0.	0.3820421567129983	-0.19102127761325394	0.
0.04590491803278689	0.	0.382196425843898	-0.19102126271243827	0.
0.04607213114754099	0.	0.38279822819612036	-0.1915813340763996	0.
0.04602295081967213	0.	0.38294944249274476	-0.19155648364206207	0.
0.04607213114754099	0.	0.3831067664579197	-0.19144885347550322	0.
0.046052459016393446	0.	0.383568046433481	-0.19153886710503912	0.
0.04615081967213115	0.	0.3838750572781427	-0.19182239371061402	0.
0.04625573770491804	0.	0.3843332824194287	-0.19191180115036802	0.
0.04640983606557377	0.	0.3844783870475027	-0.19246746330712383	0.
0.04642295081967213	0.	0.3846326561784023	-0.1924674634738579	0.
0.046452459016393444	0.	0.3852390407820376	-0.19388828888596435	0.
0.0464327868852459	0.	0.385390255078662	-0.1938882877378349	0.
0.04643934426229509	0.	0.3858500076370857	-0.19304017227099282	0.
0.046563934426229504	0.	0.38599511226515965	-0.19324249140884117	0.
0.04651475409836066	0.	0.38662899037727205	-0.1943562286580836	0.
0.0467016393442623	0.	0.38677562242248353	-0.19391855808909889	0.
0.0467344262295082	0.	0.3869283641362456	-0.19401911293579147	0.
0.04661967213114754	0.	0.38739728119749506	-0.19314756848020082	0.
0.046872131147540984	0.	0.3876874904536429	-0.19468996008931633	0.
0.04673114754098361	0.	0.38816557201771806	-0.1953336724397814	0.
0.046862295081967216	0.	0.38831067664579194	-0.19473960539848253	0.
0.047003278688524594	0.	0.38845578127386593	-0.194794808760043	0.
0.04694098360655738	0.	0.3890682755460516	-0.19541092127654913	0.
0.047068852459016396	0.	0.38921185275698794	-0.1954121167923608	0.
0.04699344262295082	0.	0.3896868794867878	-0.19611906817982433	0.
0.047032786885245904	0.	0.3898335115319994	-0.19724903783443826	0.
0.04716065573770492	0.	0.390438368718497	-0.1982025160299059	0.
0.047186885245901644	0.	0.390591110432259	-0.19853617038797347	0.
0.04733770491803279	0.	0.3907377424774706	-0.19853825322170124	0.
0.047281967213114756	0.	0.39121735145868336	-0.19856434123921368	0.
0.04743934426229509	0.	0.3915136703833817	-0.19855095602253103	0.
0.04738032786885246	0.	0.3919734229418054	-0.19841444384312576	0.
0.04733114754098361	0.	0.39212921948984264	-0.19921624898007192	0.
0.047445901639344264	0.	0.39227279670077897	-0.1992162519216828	0.
0.04754754098360656	0.	0.39289751031006565	-0.19914844870370435	0.
0.04755409836065574	0.	0.39304566977241484	-0.19914845205353016	0.
0.047724590163934426	0.	0.39349778524515044	-0.19953640789215063	0.
0.04763934426229509	0.	0.393656636627463	-0.19944425623637843	0.
0.04782295081967213	0.	0.3942614938139606	-0.1997836135029003	0.
0.04777049180327869	0.	0.3944218726134107	-0.19968286118795694	0.
0.047783606557377054	0.	0.39457003207575986	-0.1996842232563291	0.
0.04795737704918033	0.	0.3950068733771193	-0.19966054632268304	0.
0.0478688524590164	0.	0.395326103558882	-0.2003903045774261	0.
0.0481016393442623	0.	0.39578738353444326	-0.20097165234358288	0.
0.04804262295081967	0.	0.395949289751031	-0.2001778019191689	0.
0.04801639344262295	0.	0.39610508629906827	-0.2001965429454663	0.
0.048186885245901645	0.	0.39670536123415306	-0.20239632215122152	0.
0.04812786885245902	0.	0.3968642126164656	-0.20251496504503852	0.
0.048245901639344266	0.	0.39731327325492594	-0.2015066098574637	0.
0.048245901639344266	0.	0.39747365205437607	-0.20185832659065503	0.
0.04838032786885246	0.	0.39807087215518555	-0.20064901628210943	0.
0.048429508196721316	0.	0.3982281961203605	-0.20064136771777058	0.
0.048275409836065576	0.	0.3983916297540858	-0.20064138159651593	0.
0.04849836065573771	0.	0.3988422178096839	-0.20091961442679349	0.
0.04841639344262295	0.	0.3991568657400336	-0.20110325587066955	0.
0.048675409836065574	0.	0.39958759737284255	-0.20122547299676566	0.
0.04864918032786886	0.	0.39974033908660456	-0.2012254795136633	0.
0.04864590163934426	0.	0.3999022453031923	-0.2012254769993961	0.
0.04876393442622951	0.	0.4005193218267909	-0.20290846062453569	0.
0.04877049180327869	0.	0.4006812280433787	-0.20295291774021967	0.
0.04870491803278689	0.	0.4008400794256911	-0.2029529224415989	0.
0.04892786885245902	0.	0.40127844814418817	-0.20379517328398108	0.
0.04887540983606557	0.	0.40160226057736365	-0.20380512027666509	0.
0.049072131147540984	0.	0.4020482663815488	-0.20424615338668137	0.
0.049137704918032786	0.	0.4022055903467237	-0.20424616192546488	0.
0.04905901639344262	0.	0.40236596914617384	-0.204892103641564	0.
0.049239344262295086	0.	0.4029631892469834	-0.2045485615570836	0.
0.04917704918032787	0.	0.4031250954635711	-0.20412998410711733	0.
0.04928524590163935	0.	0.4035787383534443	-0.20503882171322071	0.
0.04927540983606557	0.	0.4037314800672064	-0.205038820081217	0.
0.04929180327868853	0.	0.4038888040323812	-0.2059607032166075	0.
0.04951803278688525	0.	0.4043195356651902	-0.2064139527381643	0.
0.04953114754098361	0.	0.4044722773789522	-0.20641395511482577	0.
0.049537704918032784	0.	0.40463418359553993	-0.20637885308534235	0.
0.04961311475409837	0.	0.40510004582251413	-0.2063507712270115	0.
0.04959672131147541	0.	0.40541469375286393	-0.20628983472358367	0.
0.049734426229508195	0.	0.40586375439132427	-0.20609927785492183	0.
0.049727868852459015	0.	0.4060149686879487	-0.2061148265698255	0.
0.049747540983606564	0.	0.40617229265312355	-0.20613952965706753	0.
0.049822950819672134	0.	0.4067802046738965	-0.20792572004546214	0.
0.049822950819672134	0.	0.4069329463876585	-0.20826560359561286	0.
0.04978032786885246	0.	0.4073926989460822	-0.20792470210840086	0.
0.049924590163934426	0.	0.4075378035741561	-0.20792469761651017	0.
0.049895081967213116	0.	0.4076936001221934	-0.20787509480348798	0.
0.049960655737704925	0.	0.4081701542691309	-0.20793038385891116	0.
0.050078688524590166	0.	0.4083152588972048	-0.207930378569405	0.
0.05004590163934426	0.	0.4084649457766916	-0.20793038305122288	0.
0.05000655737704918	0.	0.40892011608370243	-0.20914920837466874	0.
0.050209836065573776	0.	0.4092103253398503	-0.20900144052909195	0.
0.05008524590163935	0.	0.40968840690392544	-0.21026565887908433	0.
0.05029508196721312	0.	0.40983351153199943	-0.21026565308440645	0.
0.050242622950819674	0.	0.40998319841148617	-0.20917683856854088	0.
0.05031803278688525	0.	0.41060485718649764	-0.21048196805278824	0.
0.05043606557377049	0.	0.4107530166488468	-0.2111199037480854	0.
0.05029836065573771	0.	0.4112280433786467	-0.21277549825143288	0.
0.05039016393442623	0.	0.41137162058958304	-0.21277548518894665	0.
0.050521311475409836	0.	0.4115151978005193	-0.21277655823825503	0.
0.050396721311475406	0.	0.4119841148617687	-0.21271161981083395	0.
0.05045245901639344	0.	0.41213074690698026	-0.21275311599377875	0.
0.05059672131147541	0.	0.4122743241179166	-0.2127538657311108	0.
0.0505016393442623	0.	0.4127569879334046	-0.21328862227136589	0.
0.050721311475409835	0.	0.4130487246066901	-0.2131977933050928	0.
0.05070819672131148	0.	0.41350847716511374	-0.21469838231426655	0.
0.0506655737704918	0.	0.41365510921032533	-0.2146911379772634	0.
0.0508327868852459	0.	0.4137956315869864	-0.21484681999440264	0.
0.05077377049180328	0.	0.4144279822819612	-0.2148017002438279	0.
0.05095737704918033	0.	0.4145715594928975	-0.21480170014877753	0.
0.05096065573770492	0.	0.4150343668855965	-0.21480777405245238	0.
0.050954098360655745	0.	0.41519016343363374	-0.21464754318290385	0.
0.05107868852459017	0.	0.4153383228959829	-0.2149988521114548	0.
0.05109836065573771	0.	0.4158026577058195	-0.2151610674266649	0.
0.051042622950819676	0.	0.41596150908813195	-0.21516106581305564	0.
0.051095081967213116	0.	0.4161066137162059	-0.21516106341194102	0.
0.0512688524590164	0.	0.4165587291889415	-0.2149938109573038	0.
0.051236065573770494	0.	0.4168718497021537	-0.21594392696636125	0.
0.051409836065573776	0.	0.41732854742630215	-0.21584303959699944	0.
0.05131147540983606	0.	0.4174919810600275	-0.21632421324282153	0.
0.05130491803278689	0.	0.4176431953566519	-0.217018052101083	0.
0.05153770491803279	0.	0.4182419428745991	-0.21682516133043603	0.
0.051514754098360656	0.	0.41839315717122344	-0.2170062029880914	0.
0.05157377049180328	0.	0.41884069039254623	-0.2168643415544476	0.
0.051524590163934424	0.	0.4190025966091339	-0.21686434628186055	0.
0.051485245901639345	0.	0.41916144799144645	-0.2168643437380518	0.
0.05170491803278689	0.	0.4196074537956316	-0.2180744235800625	0.
0.05177049180327869	0.	0.4197678325950817	-0.2180744238893026	0.
0.05169508196721312	0.	0.41992973881166945	-0.2180744415352163	0.
0.05184262295081967	0.	0.4203818542844051	-0.21824117266303683	0.
0.051740983606557385	0.	0.42069650221475485	-0.2186110940233218	0.
0.051986885245901636	0.	0.42113334351611426	-0.21843609033367367	0.
0.052000000000000005	0.	0.4212906674812892	-0.21839322964035834	0.
0.0518688524590164	0.	0.4214556285321521	-0.21855270858279235	0.
0.05210819672131148	0.	0.4220620131357874	-0.22043202332922318	0.
0.05199016393442624	0.	0.42222391935237513	-0.22043143180148453	0.
0.05213770491803279	0.	0.4226638154880098	-0.22091887794990075	0.
0.05217049180327869	0.	0.4228165572017718	-0.22091889393327996	0.
0.05218032786885246	0.	0.42297693600122194	-0.22091889727886763	0.
0.052301639344262296	0.	0.423422941805407	-0.22069154166777782	0.
0.052236065573770495	0.	0.4235756835191691	-0.22068896204495447	0.
0.05225573770491804	0.	0.4237345349014816	-0.2207032738531228	0.
0.05237377049180328	0.	0.4241866503742172	-0.22224811704244282	0.
0.0523672131147541	0.	0.424501298304567	-0.2224263591532617	0.
0.05256393442622951	0.	0.4249625782801283	-0.22106407369772724	0.
0.052583606557377045	0.	0.4251122651596151	-0.22319056329712197	0.
0.052603278688524595	0.	0.4252680617076524	-0.22319056748701227	0.
0.05274754098360656	0.	0.4258668092255995	-0.22251274704856433	0.
0.05274098360655738	0.	0.4260241331907744	-0.2225127508179447	0.
0.0527672131147541	0.	0.42649457766916143	-0.22314923533453812	0.
0.05292131147540984	0.	0.4266381548800977	-0.223132961030978	0.
0.05289508196721312	0.	0.42679242401099743	-0.22309389875343122	0.
0.05284262295081967	0.	0.42725523140369637	-0.22326254559370787	0.
0.05301311475409836	0.	0.42739880861463264	-0.2232625434830246	0.
0.05300983606557377	0.	0.4275530777455323	-0.22326255280560617	0.
0.05296065573770492	0.	0.4280158851382313	-0.22444437383792062	0.
0.05315409836065574	0.	0.4283060943943791	-0.22445448078485514	0.
0.053039344262295084	0.	0.4287765388727661	-0.22590054064491208	0.
0.05323934426229508	0.	0.4289231709179777	-0.2259602158169842	0.
0.05327868852459017	0.	0.4290759126317397	-0.2259602093743201	0.
0.05324918032786886	0.	0.42970062624102645	-0.227047719661666	0.
0.05333770491803279	0.	0.42984573086910033	-0.2270477185577373	0.
0.05326229508196722	0.	0.43031159309607453	-0.22718846952736396	0.
0.05342295081967213	0.	0.43045669772414846	-0.22726217014544706	0.
0.05357049180327869	0.	0.43060485718649766	-0.22726216767517707	0.
0.05345901639344263	0.	0.43108293875057274	-0.22723056195279187	0.
0.05345245901639345	0.	0.43122804337864673	-0.22810160229493634	0.
0.053590163934426234	0.	0.43137162058958306	-0.2281016128669647	0.
0.05354754098360656	0.	0.4318435924851077	-0.22737814245447618	0.
0.053708196721311476	0.	0.43213532915839314	-0.22782209659713135	0.
0.0537344262295082	0.	0.4326057736367802	-0.22805808105620462	0.
0.05365901639344263	0.	0.432755460516267	-0.22839212509087875	0.
0.05374426229508197	0.	0.4328959828929281	-0.2285600408690102	0.
0.05384918032786886	0.	0.4335130594165267	-0.22906689414546594	0.
0.05402622950819672	0.	0.4336596914617382	-0.2290778074113525	0.
0.05400655737704918	0.	0.4341347181915381	-0.2295846359913812	0.
0.05397377049180328	0.	0.434292042156713	-0.22967853591324028	0.
0.05403934426229509	0.	0.4344371467847869	-0.23090209195540445	0.
0.054193442622950824	0.	0.43488926225752256	-0.23170947403047137	0.
0.05413770491803279	0.	0.4350481136398351	-0.231720641380116	0.
0.05419016393442624	0.	0.43519780051932183	-0.23172064622074026	0.
0.054298360655737704	0.	0.43565755307774556	-0.2324310372081061	0.
0.05426557377049181	0.	0.43596456392240723	-0.23240222054446202	0.
0.05455737704918033	0.	0.4364136245608676	-0.2323673626510638	0.
0.054383606557377055	0.	0.4365755307774553	-0.23407282106849667	0.
0.054383606557377055	0.	0.4367282724912174	-0.23407282046234063	0.
0.0545344262295082	0.	0.4373407667634031	-0.23508172746469752	0.
0.05452459016393443	0.	0.4374919810600275	-0.23540849880014655	0.
0.05475081967213115	0.	0.43792576752711165	-0.23532402150005743	0.
0.05472459016393443	0.	0.4380861463265618	-0.23531336693763705	0.
0.054695081967213115	0.	0.4382480525431495	-0.23531336762743948	0.
0.054819672131147544	0.	0.4388712387352986	-0.23588564328025627	0.
0.05478360655737705	0.	0.4390285627004735	-0.23588564874382154	0.
0.054872131147540984	0.	0.4391721399114098	-0.23585200622957253	0.
0.054937704918032786	0.	0.4397876890178708	-0.23588507577383033	0.
0.055144262295081965	0.	0.4403925462043684	-0.23824395794530145	0.
0.055055737704918034	0.	0.44054987016954333	-0.23824395664764697	0.
0.055078688524590164	0.	0.4406995570490301	-0.2382439520688379	0.
0.055350819672131145	0.	0.4411455628532152	-0.23773930769950238	0.
0.055311475409836074	0.	0.4413105239040782	-0.23773930348934036	0.
0.05530819672131148	0.	0.4414693752863907	-0.23773930723141054	0.
0.05543934426229509	0.	0.4419169085077135	-0.23775884937949315	0.
0.05540655737704918	0.	0.4420727050557507	-0.23775886448334116	0.
0.05538688524590164	0.	0.44222544676951275	-0.23775885715791725	0.
0.05558032786885246	0.	0.4426592332365969	-0.23784516991564536	0.
0.05562295081967213	0.	0.44282266687032223	-0.23784516852360432	0.
0.05549836065573771	0.	0.4429876279211853	-0.23786948821784973	0.
0.055681967213114754	0.	0.44360317702764623	-0.23841719994333013	0.
0.055796721311475415	0.	0.44420192454559343	-0.2395014578927198	0.
0.05581639344262295	0.	0.44436077592790596	-0.23950146622301483	0.
0.055760655737704924	0.	0.4445226821444937	-0.23895187574818214	0.
0.05597704918032787	0.	0.4449686879486788	-0.2392634721732699	0.
0.05598360655737705	0.	0.44512295707957844	-0.23931614638800655	0.
0.05591475409836066	0.	0.4452833358790286	-0.23926346633192605	0.
0.056062295081967216	0.	0.44572781426607605	-0.2378079316542062	0.
0.05610819672131148	0.	0.445885138231251	-0.2380958880402523	0.
0.0560688524590164	0.	0.4460516266992516	-0.23821836964108162	0.
0.056203278688524594	0.	0.4465006873377119	-0.23827225787549516	0.
0.05610491803278689	0.	0.4466519016343363	-0.23818301415760912	0.
0.05612131147540984	0.	0.44680769818237365	-0.23805971091230305	0.
0.05638032786885246	0.	0.4473957537803574	-0.2386794078096225	0.
0.056439344262295084	0.	0.448025049641057	-0.2405711840317148	0.
0.05648524590163935	0.	0.44817473652054374	-0.24115166757735662	0.
0.0565016393442623	0.	0.448330533068581	-0.2418455981807196	0.
0.0565672131147541	0.	0.44878570337559187	-0.24183919372689786	0.
0.056652459016393444	0.	0.44893386283794107	-0.24169406324097487	0.
0.05663934426229508	0.	0.44909118680311594	-0.24168609734844468	0.
0.05670491803278689	0.	0.44955552161295254	-0.24172444491096912	0.
0.05679016393442623	0.	0.4497006262410264	-0.24170483375002494	0.
0.056767213114754106	0.	0.4498548953719261	-0.24158396814316702	0.
0.056783606557377055	0.	0.45031464793034975	-0.2416510643609295	0.
0.056950819672131156	0.	0.45046127997556135	-0.24152129731346764	0.
0.05695737704918033	0.	0.45061707652359856	-0.24167565180948705	0.
0.057	0.	0.4512341530471972	-0.24164003505266068	0.
0.05696393442622951	0.	0.4518420650679701	-0.2422458369496324	0.
0.05712131147540984	0.	0.45198258744463116	-0.24208760419019118	0.
0.057137704918032786	0.	0.4521307469069803	-0.24208759144897413	0.
0.05708196721311476	0.	0.4526118833053307	-0.24195265477273173	0.
0.05717049180327869	0.	0.45275698793340463	-0.24235449386482036	0.
0.057262295081967216	0.	0.4529051473957538	-0.24222957953978044	0.
0.057268852459016396	0.	0.45337711929127844	-0.2425063465593167	0.
0.05737704918032787	0.	0.45352375133649	-0.2426224153892335	0.
0.05745573770491803	0.	0.4536719107988391	-0.24262242603093437	0.
0.05737377049180328	0.	0.4541484649457767	-0.24275573401594955	0.
0.05739344262295082	0.	0.4542935695738506	-0.24275574498594063	0.
0.05755081967213115	0.	0.45443409195051165	-0.24275573280332371	0.
0.05751803278688525	0.	0.4550572781426608	-0.2426762675142232	0.
0.05760327868852459	0.	0.4556712998319841	-0.24302064973681795	0.
0.05759344262295082	0.	0.45581640446005806	-0.2431570515165108	0.
0.05775737704918033	0.	0.4559569268367191	-0.24497798011220495	0.
0.057688524590163937	0.	0.4564227890636933	-0.24484107664297836	0.
0.05767868852459017	0.	0.45657705819459293	-0.24492025833038358	0.
0.057859016393442625	0.	0.4567206354055292	-0.24492025395381312	0.
0.057918032786885246	0.	0.45719413471819154	-0.2452078714422795	0.
0.057842622950819676	0.	0.45735451351764167	-0.2453661455595445	0.
0.057954098360655744	0.	0.4575011455628532	-0.2461804246189351	0.
0.05812786885245902	0.	0.45795937070413933	-0.24628184822267513	0.
0.058	0.	0.4581182220864518	-0.2466302307349085	0.
0.058006557377049184	0.	0.4582648541316634	-0.24663022990611894	0.
0.05817377049180328	0.	0.4588788758209867	-0.24738520625928462	0.
0.0583672131147541	0.	0.4594760959217963	-0.24747030938093434	0.
0.0583344262295082	0.	0.4596410569726592	-0.2477141759808039	0.
0.058344262295081974	0.	0.45979685352069655	-0.2477141697636763	0.
0.058531147540983604	0.	0.4602474415762945	-0.24737240606248442	0.
0.05847540983606558	0.	0.4604078203757446	-0.24737240354271187	0.
0.058462295081967215	0.	0.46056056208950663	-0.24737240407765812	0.
0.05862950819672132	0.	0.4610004582251413	-0.24737526186969708	0.
0.05867868852459017	0.	0.46116236444172903	-0.24733936057726563	0.
0.05857704918032787	0.	0.46132121582404156	-0.24735083657083992	0.
0.0588032786885246	0.	0.4617611119596762	-0.24789778556399672	0.
0.05881967213114755	0.	0.4619199633419887	-0.2478644008355545	0.
0.05878688524590164	0.	0.46207881472430123	-0.24787110861819273	0.
0.05890819672131148	0.	0.4626867267450741	-0.24874669916243305	0.
0.059072131147540986	0.	0.46330074843439745	-0.24839805460969958	0.
0.05915737704918033	0.	0.4634565449824347	-0.24828095456169055	0.
0.05907868852459017	0.	0.46361692378188485	-0.2492406760536644	0.
0.05927540983606558	0.	0.4640537650832442	-0.2496174816532729	0.
0.05918360655737705	0.	0.4642095616312815	-0.2505404675766236	0.
0.059111475409836065	0.	0.46437299526500686	-0.25051045424212975	0.
0.059318032786885244	0.	0.46482511073774246	-0.2508985094176076	0.
0.05930491803278689	0.	0.46498090728577973	-0.2508799105047307	0.
0.05927213114754099	0.	0.46514128608522987	-0.2508799088081518	0.
0.05947213114754099	0.	0.46557659996945167	-0.2510533057554628	0.
0.059524590163934424	0.	0.4657232320146632	-0.2508393422076751	0.
0.059514754098360656	0.	0.46588208339697573	-0.25090284659081685	0.
0.059534426229508206	0.	0.4664930502520238	-0.25090222107609783	0.
0.05975409836065574	0.	0.4671147090270353	-0.25092550883872705	0.
0.05976065573770492	0.	0.46727050557507255	-0.25091298940238566	0.
0.05976393442622951	0.	0.4674324117916603	-0.2509734952663024	0.
0.05984262295081967	0.	0.467892164350084	-0.2523082057665468	0.
0.059891803278688524	0.	0.4680372689781579	-0.25247187436080043	0.
0.05991147540983607	0.	0.46819001069191996	-0.2524383088807799	0.
0.059904918032786886	0.	0.46864365358179316	-0.25331822207048826	0.
0.0600032786885246	0.	0.46879181304414236	-0.25307513736573306	0.
0.060029508196721315	0.	0.4689491370093173	-0.25319070945725247	0.
0.06001967213114755	0.	0.4694180540705667	-0.2530442467683963	0.
0.06013770491803279	0.	0.46956010386436536	-0.2533787401176835	0.
0.06007213114754099	0.	0.46971284557812737	-0.25337872328233746	0.
0.06024918032786885	0.	0.4703238124331755	-0.2531506800221122	0.
0.06019672131147542	0.	0.4709408889567741	-0.25420019115990516	0.
0.06036393442622951	0.	0.4710814113334352	-0.2547832169250651	0.
0.06042950819672131	0.	0.4712280433786467	-0.2548313170069233	0.
0.06041639344262295	0.	0.4716984878570338	-0.25485352293651264	0.
0.06051803278688525	0.	0.4718466473193829	-0.2548543512981069	0.
0.06056393442622951	0.	0.4719978616160074	-0.25506105428037407	0.
0.06047540983606558	0.	0.4724774705972201	-0.2554071286899363	0.
0.06074426229508197	0.	0.47276309760195506	-0.2555720574959297	0.
0.06064262295081967	0.	0.4732335420803422	-0.2557285299071227	0.
0.06065901639344263	0.	0.4733817015426913	-0.2552151689649712	0.
0.060809836065573775	0.	0.47352833358790286	-0.2551528678536451	0.
0.060816393442622955	0.	0.47414999236291433	-0.2549060925046812	0.
0.060908196721311474	0.	0.47476401405223767	-0.2553283491203792	0.
0.06094426229508197	0.	0.47491981060027494	-0.25536177543973293	0.
0.061091803278688524	0.	0.47506491522834887	-0.25535519008033913	0.
0.06112786885245902	0.	0.47552466778677255	-0.2555922698414448	0.
0.061059016393442626	0.	0.47567588208339695	-0.2578243566080748	0.
0.06119672131147542	0.	0.4758164044600581	-0.2579636182668161	0.
0.06129180327868853	0.	0.47627615701848175	-0.25812530359371	0.
0.06135737704918033	0.	0.4765846952802811	-0.2581814453195229	0.
0.06141639344262295	0.	0.4772094088895677	-0.25819172604771756	0.
0.06143934426229508	0.	0.4773560409347793	-0.25819172993023004	0.
0.06155409836065574	0.	0.4774996181457156	-0.25819172930332424	0.
0.06156065573770492	0.	0.47796853520696503	-0.25779379018528126	0.
0.06175409836065574	0.	0.47826485413166336	-0.25760758051300253	0.
0.06172459016393443	0.	0.47873682602718803	-0.2587901355185695	0.
0.06173114754098361	0.	0.4788849854895372	-0.2588727868461599	0.
0.06190819672131148	0.	0.47902703528333584	-0.25887279382141115	0.
0.06191147540983607	0.	0.47949442492744765	-0.2583817902151623	0.
0.06190819672131148	0.	0.479650221475485	-0.25843533512308237	0.
0.06202950819672131	0.	0.47979838093783417	-0.25843534161357595	0.
0.062032786885245904	0.	0.4804124026271575	-0.2583139401098188	0.
0.06225573770491804	0.	0.4810080953108294	-0.2587972102972331	0.
0.06220327868852459	0.	0.4811715289445548	-0.2588624008522462	0.
0.062206557377049186	0.	0.4813227432411792	-0.25935667978667476	0.
0.06238688524590164	0.	0.4817855506338781	-0.2617534542225448	0.
0.06237377049180329	0.	0.4820925614785398	-0.2618509108422226	0.
0.06259016393442624	0.	0.48254467695127534	-0.26157628390969107	0.
0.06253770491803279	0.	0.48270658316786313	-0.26202146603084275	0.
0.06255081967213115	0.	0.4828623797159004	-0.26202146905006596	0.
0.06275737704918033	0.	0.48330991293722314	-0.26253833451861264	0.
0.06269180327868852	0.	0.48346876431953567	-0.2625272339267861	0.
0.06263934426229509	0.	0.48362303345043534	-0.26257568796225195	0.
0.06284918032786886	0.	0.4842340003054834	-0.26310819629842674	0.
0.0630032786885246	0.	0.4848327478234306	-0.2648638931776489	0.
0.06302295081967213	0.	0.4849885443714678	-0.2648604654904026	0.
0.06294098360655738	0.	0.48514586833664275	-0.26486045506099737	0.
0.06311803278688526	0.	0.48558423705513976	-0.2648839582381803	0.
0.06315081967213115	0.	0.4859065220711776	-0.26459568224358293	0.
0.06331475409836065	0.	0.48635863754391323	-0.2655026174925857	0.
0.06339344262295082	0.	0.48651596150908816	-0.2649996121037204	0.
0.06334426229508197	0.	0.4866763403085383	-0.26499963048559466	0.
0.06357704918032787	0.	0.48712081869558577	-0.2645016654773117	0.
0.06356393442622951	0.	0.4872781426607607	-0.26428614708883524	0.
0.06347213114754098	0.	0.48744157629448603	-0.26428615095299113	0.
0.06368524590163935	0.	0.4880372689781579	-0.2645833942599149	0.
0.06388524590163934	0.	0.48864670841606844	-0.26488915707798444	0.
0.0638688524590164	0.	0.4888025049641057	-0.2648897091705679	0.
0.06379672131147542	0.	0.48896593859783105	-0.2648897155660937	0.
0.0639016393442623	0.	0.4894180540705667	-0.2661291171147287	0.
0.06392459016393442	0.	0.4895662135329159	-0.2654981745746765	0.
0.0639672131147541	0.	0.48972048266381546	-0.265498175614386	0.
0.06397704918032787	0.	0.4901710707194135	-0.2669335994716595	0.
0.06406885245901639	0.	0.49031770276462505	-0.2674122554342844	0.
0.06412786885245902	0.	0.4904765541469375	-0.2674122464266169	0.
0.06424262295081967	0.	0.49094394379104933	-0.2672737360606847	0.
0.06432459016393442	0.	0.4910921032533985	-0.2670060082876954	0.
0.0643016393442623	0.	0.4912463723842982	-0.2670060033637334	0.
0.0643344262295082	0.	0.4917076523598595	-0.26789786936478227	0.
0.06448196721311475	0.	0.49201619062165874	-0.26758902536324713	0.
0.06437704918032787	0.	0.49248358026577055	-0.26836034969238637	0.
0.06461639344262296	0.	0.49262257522529407	-0.26836035857706925	0.
0.06460655737704918	0.	0.4927692072705056	-0.2683603535933168	0.
0.06455737704918034	0.	0.49323812433175496	-0.2681909399986453	0.
0.06469836065573771	0.	0.4933847563769666	-0.26819094186044107	0.
0.06468524590163935	0.	0.4935374980907286	-0.26818989461467263	0.
0.06472459016393443	0.	0.4940109974033909	-0.268192016870973	0.
0.06487213114754098	0.	0.4941530471971896	-0.2682823790217676	0.
0.06492131147540983	0.	0.49429967924240115	-0.26825420625827784	0.
0.06486229508196721	0.	0.49476706888651295	-0.2680460801285287	0.
0.06498688524590164	0.	0.4949106460974492	-0.2688408794994225	0.
0.06512131147540984	0.	0.49505727814266076	-0.2688147457987978	0.
0.06501967213114755	0.	0.49553077745532303	-0.27178389583117674	0.
0.06524918032786886	0.	0.49582098671147085	-0.27157491220841595	0.
0.06515081967213115	0.	0.4962975408584085	-0.27138853818452946	0.
0.06517049180327869	0.	0.4964487551550328	-0.2716652217804872	0.
0.06533442622950819	0.	0.4965953872002443	-0.2716652175731122	0.
0.06535409836065574	0.	0.4970658316786315	-0.27247311900943644	0.
0.06532459016393442	0.	0.49721246372384303	-0.27303960516985787	0.
0.06547540983606558	0.	0.4973560409347793	-0.2730396024368735	0.
0.0655311475409836	0.	0.49782495799602866	-0.2730605107563235	0.
0.06552131147540984	0.	0.4979776997097908	-0.2735766673299872	0.
0.0656327868852459	0.	0.4981243317550023	-0.2735766732441234	0.
0.06575409836065574	0.	0.49859324881625167	-0.27364821489965035	0.
0.06575737704918033	0.	0.49874751794715133	-0.2736684443782897	0.
0.06581639344262295	0.	0.49889109515808766	-0.27366843216403003	0.
0.06584590163934427	0.	0.499352375133649	-0.27465271668327895	0.
0.0659016393442623	0.	0.4996517488926226	-0.2745166890959444	0.
0.06601639344262296	0.	0.5001069191996333	-0.27460326822851183	0.
0.06595409836065574	0.	0.500265770581946	-0.27453540101352925	0.
0.066	0.	0.500413930044295	-0.27485190310701385	0.
0.0662393442622951	0.	0.5008721551855811	-0.2742777406697097	0.
0.06615081967213114	0.	0.5010355888193065	-0.27423016579874365	0.
0.0661344262295082	0.	0.5011898579502062	-0.27423016492985514	0.
0.06639344262295083	0.	0.5016435008400794	-0.2751818629776948	0.
0.06630163934426231	0.	0.5018008248052543	-0.27518025635740323	0.
0.06631147540983606	0.	0.501950511684741	-0.2751827014381395	0.
0.06649508196721311	0.	0.5023949900717887	-0.27478947416235483	0.
0.06643934426229509	0.	0.5025584237055141	-0.2751042033590894	0.
0.06637377049180328	0.	0.5027172750878265	-0.27523738679433923	0.
0.06662295081967214	0.	0.503161753474874	-0.27594955322703635	0.
0.06655409836065575	0.	0.5034809836566366	-0.27598278990234276	0.
0.06679016393442623	0.	0.5039239346265465	-0.2757000080833202	0.
0.0667672131147541	0.	0.5040843134259967	-0.2768421811296038	0.
0.06665245901639345	0.	0.5042446922254468	-0.2768421848946705	0.
0.0668655737704918	0.	0.5046723690239805	-0.27719802171385144	0.
0.06692786885245902	0.	0.5048266381548802	-0.27858059521365824	0.
0.06681967213114753	0.	0.5049870169543302	-0.2781803426594959	0.
0.06706557377049181	0.	0.5054406598442035	-0.2776397888939527	0.
0.06711803278688525	0.	0.5056056208950664	-0.2781615894208397	0.
0.06698360655737706	0.	0.5057751641973424	-0.27824500848421674	0.
0.06725573770491804	0.	0.5062181151672521	-0.27856550583273476	0.
0.06725901639344263	0.	0.5063708568810141	-0.27863154628325215	0.
0.06720983606557378	0.	0.5065312356804643	-0.2788660652240468	0.
0.06741639344262296	0.	0.5069772414846495	-0.27982135790956336	0.
0.06738360655737706	0.	0.5072964716664121	-0.28051784496847987	0.
0.06751803278688524	0.	0.5077470597220101	-0.28075526704765325	0.
0.06760983606557378	0.	0.5078967466014969	-0.2807552674226897	0.
0.06764262295081967	0.	0.5080540705666718	-0.28072382572559385	0.
0.06765901639344263	0.	0.508507713456545	-0.2816692940338213	0.
0.0676327868852459	0.	0.5086589277531695	-0.28164637654494173	0.
0.06771803278688525	0.	0.5088177791354819	-0.28164638277128384	0.
0.06785573770491803	0.	0.5092683671910798	-0.2814890635803946	0.
0.067872131147541	0.	0.5094134718191539	-0.2814485060509569	0.
0.0678983606557377	0.	0.5095677409500535	-0.2816631960203599	0.
0.06794754098360656	0.	0.5100290209256148	-0.2821434187616568	0.
0.06803934426229509	0.	0.5101817626393769	-0.2822603588072912	0.
0.06801311475409835	0.	0.510342141438827	-0.2820021056462354	0.
0.06799672131147541	0.	0.5108049488315258	-0.28205421354723087	0.
0.06821639344262295	0.	0.5111012677562242	-0.2826081182502494	0.
0.06818032786885246	0.	0.5115671299831984	-0.2830579986737989	0.
0.0683311475409836	0.	0.5117152894455477	-0.28313464563509877	0.
0.06829508196721312	0.	0.5118710859935849	-0.2833818705695131	0.
0.06834754098360656	0.	0.5123354208034214	-0.28301096683924293	0.
0.06845573770491803	0.	0.5124774705972202	-0.28294463774630824	0.
0.06845901639344262	0.	0.512627157476707	-0.2832089136479558	0.
0.06851147540983607	0.	0.5130991293722316	-0.28405492078877803	0.
0.06864918032786885	0.	0.5132442340003055	-0.28405490916271264	0.
0.06862295081967214	0.	0.5133939208797923	-0.2830600956481081	0.
0.06867868852459016	0.	0.5138597831067665	-0.2828845037167054	0.
0.06881311475409838	0.	0.5140018329005651	-0.28293398589176555	0.
0.06891475409836066	0.	0.5141454101115014	-0.2829354970352205	0.
0.06884918032786885	0.	0.5146250190927143	-0.2829564378380955	0.
0.06907868852459016	0.	0.5149243928516878	-0.28315152133770805	0.
0.06899016393442624	0.	0.5155460516266993	-0.28336194903816314	0.
0.0692	0.	0.5156865740033604	-0.2833233224151642	0.
0.06920655737704917	0.	0.5158362608828471	-0.2839768971688543	0.
0.06918032786885246	0.	0.5163082327783718	-0.2863524387354354	0.
0.06935081967213116	0.	0.5164518099893081	-0.28710128062937096	0.
0.06936393442622951	0.	0.5166045517030701	-0.2879503307258357	0.
0.0693672131147541	0.	0.5170719413471819	-0.2901848536675191	0.
0.06950819672131148	0.	0.5172139911409807	-0.29010664278214604	0.
0.06959672131147542	0.	0.5173606231861921	-0.29018919454679193	0.
0.06944262295081967	0.	0.5178402321674049	-0.28982750669605006	0.
0.06959344262295082	0.	0.5179868642126164	-0.2895105064701464	0.
0.06972131147540984	0.	0.518133496257828	-0.2895105123273768	0.
0.06972786885245902	0.	0.5187398808614633	-0.28936548321199673	0.
0.06990491803278688	0.	0.5188804032381243	-0.28936547154287356	0.
0.06988196721311477	0.	0.5193584848021995	-0.2904985546374031	0.
0.06992459016393443	0.	0.5195096990988239	-0.290123747507428	0.
0.07005573770491803	0.	0.5196563311440354	-0.29020814615394935	0.
0.06997377049180328	0.	0.52012830303956	-0.29040698966181944	0.
0.0700327868852459	0.	0.5202795173361845	-0.2914313141601591	0.
0.07024590163934427	0.	0.5204215671299832	-0.2918210487433084	0.
0.07021967213114755	0.	0.5208920116083703	-0.2925219094869795	0.
0.07017377049180328	0.	0.5210478081564075	-0.2907482921741515	0.
0.07036065573770492	0.	0.5211929127844814	-0.29180374831410316	0.
0.07038688524590164	0.	0.5216557201771804	-0.2911282079646737	0.
0.07031803278688524	0.	0.5218084618909423	-0.2911356868952739	0.
0.07043934426229509	0.	0.5219505116847412	-0.29168335316782246	0.
0.07052459016393442	0.	0.5225752252940278	-0.29104352005367173	0.
0.07060327868852459	0.	0.5227249121735146	-0.29117799781080794	0.
0.07074098360655738	0.	0.5231770276462502	-0.29166875144718857	0.
0.07072131147540985	0.	0.5233312967771498	-0.2916640806175034	0.
0.07094754098360656	0.	0.5239315717122346	-0.2916546654924169	0.
0.07086557377049181	0.	0.5240965327630976	-0.2917281979441284	0.
0.07085573770491803	0.	0.5242508018939972	-0.2918835077815401	0.
0.07110491803278689	0.	0.5247013899495953	-0.29288372033549	0.
0.07104590163934427	0.	0.5248617687490453	-0.2933508676094416	0.
0.07103934426229509	0.	0.525016037879945	-0.29335087656294306	0.
0.07125901639344262	0.	0.5254666259355429	-0.2930381790910264	0.
0.07116393442622951	0.	0.5256285321521308	-0.2940543296958793	0.
0.07115081967213116	0.	0.525784328700168	-0.2952563073803619	0.
0.07140655737704919	0.	0.5263784939667023	-0.29413107899506447	0.
0.07141639344262295	0.	0.5265358179318772	-0.2935432524664241	0.
0.07159672131147542	0.	0.5269879334046128	-0.29451387301392334	0.
0.07165573770491804	0.	0.5271528944554759	-0.2945138698901731	0.
0.0717704918032787	0.	0.5277531693905606	-0.29412749510374103	0.
0.07183934426229509	0.	0.5279059111043225	-0.2939464426704283	0.
0.0718	0.	0.5280647624866351	-0.29394644276997905	0.
0.07188524590163935	0.	0.5285031312051321	-0.29285063410440787	0.
0.07187868852459016	0.	0.5286619825874447	-0.296069578882765	0.
0.07177377049180328	0.	0.52882541622117	-0.29601677402836457	0.
0.07205901639344263	0.	0.5292744768596304	-0.2946863106517436	0.
0.07211147540983606	0.	0.5294318008248053	-0.29627114083016476	0.
0.07210491803278689	0.	0.5295921796242554	-0.2950162102458193	0.
0.07227213114754098	0.	0.5301985642278906	-0.2940638488329863	0.
0.07227868852459017	0.	0.5303574156102031	-0.29406385330630763	0.
0.07248196721311476	0.	0.530804948831526	-0.2973296678694243	0.
0.07245573770491805	0.	0.5309561631281503	-0.29654943083600116	0.
0.07259672131147542	0.	0.5315701848174738	-0.2984784682697159	0.
0.07259672131147542	0.	0.5317244539483733	-0.29850450067297213	0.
0.0725704918032787	0.	0.531886360164961	-0.2985045077398609	0.
0.07277377049180328	0.	0.5323400030548343	-0.300021094688479	0.
0.07278360655737705	0.	0.5324881625171834	-0.29999883004937694	0.
0.07281967213114755	0.	0.5326409042309455	-0.29997706664960905	0.
0.07277377049180328	0.	0.5330976019550939	-0.2999971121969214	0.
0.07293114754098362	0.	0.5332427065831679	-0.29991289730848414	0.
0.07292131147540984	0.	0.5333969757140675	-0.30002889105582825	0.
0.07307213114754098	0.	0.5340109974033909	-0.3007391293998941	0.
0.07309180327868853	0.	0.5341652665342905	-0.3020192633964421	0.
0.07315409836065574	0.	0.5346341835955399	-0.3025351528685699	0.
0.07337049180327869	0.	0.5347792882236139	-0.30430547933594304	0.
0.07324262295081968	0.	0.5354009469986254	-0.30531116719052764	0.
0.07340327868852459	0.	0.535542996792424	-0.30510500526175055	0.
0.07341967213114754	0.	0.5356911562547731	-0.30510194120707773	0.
0.0734327868852459	0.	0.5361631281502979	-0.3063390896346958	0.
0.0735704918032787	0.	0.5363097601955095	-0.30734767737300017	0.
0.07360655737704919	0.	0.5364609744921338	-0.3072727002963696	0.
0.07355409836065574	0.	0.5369314189705209	-0.30552173289523143	0.
0.07369180327868852	0.	0.5370734687643195	-0.30525506355279847	0.
0.07381967213114754	0.	0.5372185733923935	-0.3054458070250197	0.
0.07380655737704919	0.	0.5378356499159921	-0.3061668255019814	0.
0.07395081967213116	0.	0.5379776997097908	-0.3063940483226122	0.
0.0738983606557377	0.	0.5384496716053154	-0.30717887061491744	0.
0.0739672131147541	0.	0.5385978310676646	-0.30718593700806585	0.
0.07412131147540983	0.	0.5392164350084008	-0.30750309297259776	0.
0.07418032786885247	0.	0.5393661218878876	-0.3074785915821821	0.
0.07433114754098362	0.	0.5395112265159615	-0.30747859802151395	0.
0.07425245901639345	0.	0.5399831984114861	-0.30727338422924705	0.
0.07425901639344262	0.	0.5401374675423858	-0.30769687459236694	0.
0.07442950819672131	0.	0.5402795173361845	-0.30783560174856034	0.
0.07445573770491803	0.	0.5407453795631587	-0.3082982046269486	0.
0.07445573770491803	0.	0.5409057583626088	-0.3066616541044613	0.
0.07455737704918033	0.	0.5410523904078204	-0.30675923942025607	0.
0.07459016393442623	0.	0.5416694669314189	-0.30672842752352053	0.
0.07465573770491804	0.	0.5418130441423552	-0.3068878650421876	0.
0.07481311475409837	0.	0.5422682144493661	-0.3075347135977096	0.
0.07473114754098362	0.	0.542425538414541	-0.30733188735002537	0.
0.07502950819672133	0.	0.5430181762639377	-0.30732911665195695	0.
0.07497704918032787	0.	0.5431785550633879	-0.3074778724945693	0.
0.0749704918032787	0.	0.5433328241942875	-0.30733234795940195	0.
0.07522950819672132	0.	0.5437971590041241	-0.30723349077746337	0.
0.07514098360655738	0.	0.543962120054987	-0.30917012571934555	0.
0.0750688524590164	0.	0.544114861768749	-0.30949281761831227	0.
0.07531803278688526	0.	0.5445578127386589	-0.3098010513350848	0.
0.0753049180327869	0.	0.5447181915381091	-0.30982276222623023	0.
0.07521967213114754	0.	0.5448709332518711	-0.30904968648340814	0.
0.07547540983606559	0.	0.5454788452726439	-0.30938689830881694	0.
0.07541311475409837	0.	0.5456392240720941	-0.30952894457389246	0.
0.07568196721311476	0.	0.5460806476248663	-0.3097186200437093	0.
0.07568852459016394	0.	0.5462379715900413	-0.30971256251013096	0.
0.07586229508196722	0.	0.5468443561936766	-0.31072850341989866	0.
0.07582622950819673	0.	0.547003207575989	-0.31070162526727363	0.
0.07574426229508197	0.	0.5471651137925767	-0.3114886550314979	0.
0.0761016393442623	0.	0.5475958454253858	-0.3124943828798602	0.
0.07611803278688525	0.	0.5477501145562853	-0.3124943841818484	0.
0.0759967213114754	0.	0.5479135481900106	-0.31219831987170904	0.
0.07624262295081968	0.	0.5483641362456088	-0.31291628233425167	0.
0.07621967213114754	0.	0.5485245150450588	-0.31326816446777267	0.
0.07620983606557377	0.	0.5486879486787842	-0.3128387483543186	0.
0.07637049180327869	0.	0.5492897510310066	-0.31383816002136294	0.
0.07640983606557376	0.	0.5494470749961814	-0.31298296594005437	0.
0.07659344262295083	0.	0.54990377272033	-0.31398590796505527	0.
0.07655737704918034	0.	0.5500580418512296	-0.3147774788321924	0.
0.07668196721311475	0.	0.55066748128914	-0.315525523522673	0.
0.0767016393442623	0.	0.5508156407514893	-0.31549279111808937	0.
0.07675409836065575	0.	0.5509729647166641	-0.31469334099920987	0.
0.07688196721311476	0.	0.5514327172750878	-0.31588353420612936	0.
0.07694098360655738	0.	0.5515839315717123	-0.31592153099088777	0.
0.07696065573770493	0.	0.5517397281197495	-0.31633604211506383	0.
0.0771016393442623	0.	0.5521857339239347	-0.3165822943888125	0.
0.07715737704918033	0.	0.5523293111348709	-0.31659417857734645	0.
0.07710819672131147	0.	0.5524835802657706	-0.31694917724146643	0.
0.0773049180327869	0.	0.5531082938750573	-0.3174527924552904	0.
0.07734098360655739	0.	0.5532640904230945	-0.31870469372417387	0.
0.07739016393442623	0.	0.5534259966396823	-0.3187046902515729	0.
0.07756393442622951	0.	0.5538689476095922	-0.319572727349789	0.
0.07761311475409836	0.	0.5541805407056668	-0.31940801802847685	0.
0.07769836065573771	0.	0.5546387658469527	-0.31817415756186335	0.
0.07770819672131148	0.	0.5547899801435772	-0.31859228477411317	0.
0.07772786885245901	0.	0.5549457766916144	-0.3190653586243107	0.
0.07789180327868854	0.	0.5553994195814878	-0.3199143676679937	0.
0.07795409836065574	0.	0.5555491064609746	-0.3198347658283456	0.
0.07801639344262296	0.	0.5561722926531235	-0.32003351834520094	0.
0.07808852459016394	0.	0.5563189246983351	-0.32017552900064983	0.
0.07808196721311475	0.	0.5564731938292348	-0.32091703667910276	0.
0.07813442622950821	0.	0.5569253093019704	-0.32146026931552785	0.
0.07826229508196722	0.	0.5570643042614938	-0.32088495560488334	0.
0.0782360655737705	0.	0.5572155185581182	-0.3208664265668443	0.
0.07826229508196722	0.	0.5576874904536429	-0.32197959875432625	0.
0.07841311475409836	0.	0.5579883916297541	-0.32194003690194706	0.
0.07845901639344262	0.	0.5584664731938292	-0.3234477871060908	0.
0.07861311475409836	0.	0.5586100504047655	-0.3241766660725757	0.
0.07865245901639344	0.	0.5587612647013899	-0.32417666101366205	0.
0.07866229508196722	0.	0.5592332365969146	-0.3250748151130364	0.
0.07878360655737705	0.	0.5593768138078509	-0.32494044707341	0.
0.07884262295081967	0.	0.5599923629143119	-0.3251304375478612	0.
0.07898688524590164	0.	0.5601344127081106	-0.32501859365163643	0.
0.07912459016393443	0.	0.5602810447533222	-0.32502561046595335	0.
0.07893770491803279	0.	0.5607637085688102	-0.32546319016481345	0.
0.07903606557377049	0.	0.5609103406140217	-0.3255519181264122	0.
0.07921967213114754	0.	0.5610554452420956	-0.32554283270735845	0.
0.07921639344262296	0.	0.5615151978005193	-0.3264071460276666	0.
0.07938032786885246	0.	0.5618008248052544	-0.3264071429846115	0.
0.0794327868852459	0.	0.5622773789521919	-0.32635383775444254	0.
0.0794032786885246	0.	0.5624316480830915	-0.32629482282798256	0.
0.07952786885245902	0.	0.562578280128303	-0.3262834178343897	0.
0.0796360655737705	0.	0.5630441423552772	-0.3268862667062359	0.
0.07958032786885247	0.	0.5631984114861769	-0.3269239702121124	0.
0.07980983606557378	0.	0.5638139605926379	-0.3272061281034769	0.
0.0797672131147541	0.	0.5639728119749503	-0.3277306971149028	0.
0.07992786885245903	0.	0.5641163891858866	-0.3278700336737009	0.
0.08001639344262296	0.	0.5645715594928975	-0.3267296868741291	0.
0.07995081967213115	0.	0.5647258286237972	-0.3280790972313549	0.
0.08007868852459017	0.	0.5648694058347334	-0.328079108929714	0.
0.08024262295081967	0.	0.5653352680617078	-0.32889632430516014	0.
0.0802360655737705	0.	0.5656483885749198	-0.3286117828914479	0.
0.08046557377049181	0.	0.5660928669619674	-0.3284612857070637	0.
0.0804	0.	0.5662501909271422	-0.32846691276059037	0.
0.08039344262295083	0.	0.566399877806629	-0.3283503959964162	0.
0.08071803278688525	0.	0.5668458836108141	-0.3297172685178658	0.
0.08068196721311476	0.	0.5670123720788147	-0.329756363534994	0.
0.08090491803278689	0.	0.5676172292653124	-0.3301744964584845	0.
0.08090819672131147	0.	0.5677791354819001	-0.33074247361859205	0.
0.08086229508196721	0.	0.5679349320299373	-0.3312267072124308	0.
0.08110163934426229	0.	0.5683885749198107	-0.3303226313773304	0.
0.08109180327868853	0.	0.5685489537192607	-0.3303226297529315	0.
0.08098688524590164	0.	0.568704750267298	-0.3303226255367585	0.
0.08121311475409836	0.	0.5691431189857951	-0.3314200465574708	0.
0.08122622950819672	0.	0.5694623491675577	-0.3313730584672942	0.
0.08150163934426229	0.	0.5699083549717429	-0.33106843280693393	0.
0.081472131147541	0.	0.5700687337711929	-0.33108924390929867	0.
0.08141639344262296	0.	0.5702321674049183	-0.33108455445655816	0.
0.08170491803278689	0.	0.5706720635405529	-0.33119250644188347	0.
0.08170491803278689	0.	0.5708248052543149	-0.3312599794412212	0.
0.08186229508196721	0.	0.5714250801893997	-0.3323341415208959	0.
0.08182295081967214	0.	0.5715793493202994	-0.33098910277899546	0.
0.08179344262295082	0.	0.5717412555368871	-0.330862288966142	0.
0.08206885245901639	0.	0.5721933710096228	-0.3318543982298113	0.
0.0820360655737705	0.	0.57234916755766	-0.3341966609565365	0.
0.08204262295081967	0.	0.5725095463571102	-0.3342311828042225	0.
0.08218032786885246	0.	0.5729662440812585	-0.33361630158059546	0.
0.08225245901639346	0.	0.5732793645944708	-0.33357544324858396	0.
0.08243606557377049	0.	0.5737253703986559	-0.33346105087723493	0.
0.08249508196721311	0.	0.573873529861005	-0.333394024081933	0.
0.08255737704918033	0.	0.5740339086604552	-0.33326685438283654	0.
0.08267213114754099	0.	0.5744967160531541	-0.33426355224508286	0.
0.08271147540983607	0.	0.5746464029326409	-0.33426149404483924	0.
0.0827344262295082	0.	0.5752619520391018	-0.33427397849122503	0.
0.08289180327868853	0.	0.5754085840843134	-0.33435751719534657	0.
0.08293770491803279	0.	0.575562853215213	-0.33435751117278556	0.
0.082872131147541	0.	0.5760210783564992	-0.33604779154958586	0.
0.08305901639344263	0.	0.5761631281502979	-0.3363376294116394	0.
0.0831344262295082	0.	0.5763143424469223	-0.33651499516312555	0.
0.08306229508196722	0.	0.5767832595081717	-0.3368947675699829	0.
0.08331147540983606	0.	0.5770811058500076	-0.33637985809277476	0.
0.08321311475409836	0.	0.5775607148312204	-0.3369226857909123	0.
0.08339344262295081	0.	0.5777058194592943	-0.33698111131630526	0.
0.08344590163934427	0.	0.5778555063387811	-0.3369586425094658	0.
0.0834360655737705	0.	0.5783198411486177	-0.3354558876998588	0.
0.08354098360655739	0.	0.578463418359554	-0.3358059246843705	0.
0.08364262295081967	0.	0.5790911868031159	-0.3361779243777122	0.
0.08368852459016395	0.	0.5792378188483275	-0.3362586394922371	0.
0.08384262295081968	0.	0.5793829234764014	-0.33616119541094797	0.
0.0837704918032787	0.	0.5798533679547885	-0.33574792935086833	0.
0.08386885245901639	0.	0.5799969451657248	-0.3353321885371076	0.
0.08404262295081967	0.	0.5801420497937987	-0.33550545051949754	0.
0.08400655737704918	0.	0.5806140216893233	-0.3357715854517101	0.
0.084272131147541	0.	0.5809027035283336	-0.33676098319644865	0.
0.08419016393442624	0.	0.5813670383381702	-0.33596996324617545	0.
0.0842393442622951	0.	0.5815197800519322	-0.335969968511032	0.
0.08433442622950821	0.	0.5816664120971436	-0.3359699681254741	0.
0.08435081967213116	0.	0.5821414388269437	-0.3379039968144974	0.
0.08429508196721312	0.	0.5822972353749809	-0.3374560658257306	0.
0.08459344262295082	0.	0.582900565144341	-0.3377307479910871	0.
0.08454754098360656	0.	0.5830548342752406	-0.3372745131842682	0.
0.08467213114754099	0.	0.5831984114861769	-0.33772908967038195	0.
0.08481311475409838	0.	0.583664273713151	-0.3378772694734701	0.
0.08474754098360657	0.	0.583821597678326	-0.33677772008763995	0.
0.08482295081967213	0.	0.5839682297235375	-0.33677772089597646	0.
0.08501967213114756	0.	0.5844234000305484	-0.33705599760837696	0.
0.08501639344262295	0.	0.5847319382923477	-0.33708663810999245	0.
0.0852983606557377	0.	0.5851886360164961	-0.33821743194529225	0.
0.08521967213114755	0.	0.5853490148159463	-0.3379891094856713	0.
0.08523278688524591	0.	0.585498701695433	-0.33807042977981355	0.
0.08548196721311477	0.	0.5859370704139301	-0.33910002133295536	0.
0.08542295081967213	0.	0.5860974492133801	-0.33910204918170483	0.
0.08565245901639344	0.	0.5867129983198411	-0.3393888514396046	0.
0.08562622950819673	0.	0.5868764319535665	-0.33937841183896306	0.
0.08559016393442624	0.	0.5870322285016037	-0.3408034114762848	0.
0.08586229508196722	0.	0.5874721246372384	-0.34094290634490054	0.
0.08590819672131149	0.	0.5876309760195509	-0.34122910230493625	0.
0.08583934426229509	0.	0.5877898274018635	-0.34122909862980577	0.
0.08605573770491803	0.	0.5882388880403239	-0.3411342398617278	0.
0.08600983606557377	0.	0.5885596456392241	-0.34100955436641284	0.
0.08622950819672132	0.	0.5889964869405835	-0.34103575967692984	0.
0.08629508196721312	0.	0.589155338322896	-0.34103739664263144	0.
0.08620327868852459	0.	0.5893187719566214	-0.34103094183469457	0.
[truncated: 22,359 more rows]
