# Supplementary material for: Programming mechanics in knitted materials, stitch by stitch
Source: Nat Commun. 2024 Mar 23;15:2622. doi: 10.1038/s41467-024-46498-z (PMC10960873; doi:10.1038/s41467-024-46498-z)
Supplement: Supplementary file 3 — Source Data [file 41467_2024_46498_MOESM3_ESM.zip › SourceData/Source Data for Supplementary Information/TableS13data/bamboo/bamboo_ribv1.txt]

-0.00004098360655737705	0.	0.	0.	0.
0.0002650273224043716	0.	2.8066236317709794e-6	-0.0004983066491096335	0.
0.00011475409836065573	0.	0.0003704743193937693	0.00046834040983400834	0.
-0.00018306010928961748	0.	0.0006960426606792029	0.000953920980230291	0.
-0.00007650273224043716	0.	0.0010244176255964075	0.001442179839755071	0.
0.000049180327868852456	0.	0.0018355318551782206	-0.0003761384241384984	0.
0.0001721311475409836	0.	0.002079708111142296	-0.0004622462588205482	0.
0.000046448087431693985	0.	0.0023463373561605386	-0.0003353736947510742	0.
-2.73224043715847e-6	0.	0.0031883244456918326	0.00012325763697668357	0.
0.00001366120218579235	0.	0.0034493404434465334	0.00017619096390773562	0.
0.000032786885245901635	0.	0.00372438955936009	0.0016498377389300937	0.
0.000046448087431693985	0.	0.004597249508840864	0.0009665267523231062	0.
0.00006557377049180327	0.	0.004863878753859107	0.0009685938960689437	0.
0.0001174863387978142	0.	0.0051333146225091214	0.0007761060694060768	0.
-0.00007377049180327869	0.	0.005992141453831041	0.0006528728541634067	0.
0.00004371584699453552	0.	0.006255964075217513	0.0003659070216798767	0.
0.0001448087431693989	0.	0.006522593320235756	0.001302662065181645	0.
-2.73224043715847e-6	0.	0.007403873140611843	0.0010785630859789788	0.
0.0000546448087431694	0.	0.007673309009261857	0.0003515799893768971	0.
0.0001912568306010929	0.	0.007934325007016558	0.00018546701784032414	0.
0.00008743169398907104	0.	0.00880157170923379	0.0021702762367786215	0.
0.0001639344262295082	0.	0.009334830199270278	0.001051172030164164	0.
0.0001092896174863388	0.	0.010196463654223968	0.0023304593780370474	0.
0.00003005464480874317	0.	0.010474319393769294	0.0031389879821430346	0.
0.00003825136612021858	0.	0.011577322481055289	0.003695697083249546	0.
-0.00002185792349726776	0.	0.0118664047151277	0.002452934838197024	0.
0.0000901639344262295	0.	0.012133033960145945	0.002262336461012319	0.
0.00007377049180327869	0.	0.013005893909626719	0.0019059404077990518	0.
0.00007377049180327869	0.	0.013300589390962672	0.002575453144191431	0.
0.0001530054644808743	0.	0.013567218635980914	0.0015612365607376106	0.
0.00013114754098360654	0.	0.014400785854616896	0.002367348370978651	0.
0.00005191256830601093	0.	0.014689868088689306	0.00239012936652681	0.
0.00007377049180327869	0.	0.01495930395733932	0.002075461804711708	0.
0.00019672131147540983	0.	0.015806904294134158	0.0019720049970759004	0.
0.00005191256830601093	0.	0.016104406399101878	0.0019650136265994037	0.
8.196721311475409e-6	0.	0.016379455515015434	0.001131687844769927	0.
0.00018579234972677594	0.	0.01719898961549256	0.0012850473272433907	0.
0.00007103825136612021	0.	0.017493685096828512	0.0009514355400217129	0.
0.00004371584699453552	0.	0.017774347460005613	0.0010387601456528564	0.
0.00007103825136612021	0.	0.0191776592758911	-0.00026592936482523326	0.
0.0001994535519125683	0.	0.01997754701094583	-0.0004264289328949048	0.
0.00018579234972677594	0.	0.020275049115913556	0.0006950901754824128	0.
0.0001174863387978142	0.	0.020566937973617735	0.0006543694231856062	0.
0.00021038251366120217	0.	0.02140331181588549	-0.0006422120115624233	0.
0.00021038251366120217	0.	0.021700813920853212	-0.0006201998513935328	0.
0.00011475409836065573	0.	0.021995509402189164	-0.0004249652102236218	0.
0.00019672131147540983	0.	0.02280381700813921	-0.00033383898001151284	0.
0.00021584699453551913	0.	0.02309289924221162	-0.0004113106856881786	0.
0.00009836065573770491	0.	0.023390401347179342	0.0011120568975618193	0.
0.00033879781420765025	0.	0.02420993544765647	0.0006043839003013866	0.
0.0003005464480874317	0.	0.02450182430536065	-0.000025692536751186853	0.
0.00011202185792349728	0.	0.024802133033960148	-0.00011352252542870105	0.
0.000180327868852459	0.	0.026191411731686782	0.000025842150527052148	0.
0.0002486338797814208	0.	0.02702217232669099	-0.0007771427213291507	0.
0.00026775956284153	0.	0.027305641313499857	-0.00007818207383756447	0.
0.0002622950819672131	0.	0.027594723547572267	-0.00010152336223134495	0.
0.00030874316939890706	0.	0.02839741790625877	-0.002507611164805572	0.
0.00029508196721311476	0.	0.028672467022172327	-0.0005342591912501814	0.
0.0002431693989071038	0.	0.02896435587987651	-0.0019975473389992836	0.
0.00028688524590163934	0.	0.029823182711198427	-0.002899946045157994	0.
0.0002786885245901639	0.	0.030109458321639065	-0.0020584333635195236	0.
0.00023770491803278687	0.	0.030401347179343247	-0.00286802012313267	0.
0.0002786885245901639	0.	0.031790625877069885	-0.002101600148766549	0.
0.00022950819672131145	0.	0.032638226213864724	-0.002939324535548907	0.
0.0002622950819672131	0.	0.03291327532977828	-0.0034867025089546223	0.
0.00027595628415300543	0.	0.03319955094021892	-0.0032118385813159457	0.
0.0002185792349726776	0.	0.03404153802975021	-0.0033621396421231187	0.
0.00031420765027322404	0.	0.03430536065113668	-0.0033586491026208003	0.
0.00028688524590163934	0.	0.034588829637945545	-0.0013680957838377728	0.
0.0002513661202185792	0.	0.034889138366545044	-0.0013726706822394957	0.
0.00033060109289617483	0.	0.035725512208812794	-0.0032412239693917415	0.
0.00031147540983606555	0.	0.036006174571989895	-0.0033637766551614825	0.
0.00031147540983606555	0.	0.03629245018243053	-0.003363774560998276	0.
0.00034699453551912567	0.	0.03710075778838058	-0.0029661495442636736	0.
0.00036338797814207646	0.	0.03737300028066236	-0.0028646789071492913	0.
0.0003060109289617486	0.	0.03766488913836655	-0.002841404180887977	0.
0.00031420765027322404	0.	0.03880437833286556	-0.002683554537486424	0.
0.0002896174863387978	0.	0.0390906539433062	-0.0027073545912920443	0.
0.00027049180327868856	0.	0.03992983440920573	-0.0027172612576990347	0.
0.00034972677595628416	0.	0.040202076901487506	-0.0028066910678463896	0.
0.00031967213114754097	0.	0.04048835251192815	-0.002826995177652523	0.
0.0002814207650273224	0.	0.04134717934325007	-0.0017477247172466097	0.
0.00036612021857923495	0.	0.041616615211900077	-0.0014644243573524896	0.
0.00032513661202185796	0.	0.04189727757507718	-0.001102087631740317	0.
0.0002650273224043716	0.	0.042742071288240244	-0.000380021523489792	0.
0.0003989071038251366	0.	0.043003087285994945	-0.0004448882301134153	0.
0.0003333333333333333	0.	0.04328655627280382	0.0003346386053037592	0.
0.00022950819672131145	0.	0.04416502946954814	0.00019504680277767305	0.
0.0003770491803278688	0.	0.044428852090934605	-0.001876239471073149	0.
0.00034972677595628416	0.	0.04470390120684816	-0.001876665300879752	0.
0.00040163934426229507	0.	0.04607634016278417	-0.0006896531412245882	0.
0.00021038251366120217	0.	0.0469632332304238	-0.0008174096943888452	0.
0.0002923497267759563	0.	0.04723266909907382	-0.0007547359408672797	0.
0.0003770491803278688	0.	0.04750210496772382	-0.0007547359408672797	0.
0.0002923497267759563	0.	0.04836935166994106	-0.0018704992084862915	0.
0.00031967213114754097	0.	0.048633174291327526	-0.002361661617112721	0.
0.00045081967213114754	0.	0.04889980353634577	-0.0021247302812058898	0.
0.0002622950819672131	0.	0.049783889980353636	-0.0020995079943537543	0.
0.0003169398907103825	0.	0.050050519225371876	-0.0020990131589133042	0.
0.00045081967213114754	0.	0.05031153522312658	-0.002098306290253692	0.
0.0003032786885245902	0.	0.051173168678080264	-0.002523309355024729	0.
0.000360655737704918	0.	0.051445411170362054	-0.0019376869497301555	0.
0.0004918032786885246	0.	0.05170923379174853	-0.0019376849130414492	0.
0.00039344262295081965	0.	0.05313219197305641	-0.0009331884383704701	0.
0.0003715846994535519	0.	0.05397137243895594	-0.0006816128691068191	0.
0.0003032786885245902	0.	0.05425203480213303	-0.0019167476676092028	0.
0.00036885245901639344	0.	0.0545158574235195	-0.0026783287221589947	0.
0.0003524590163934426	0.	0.055371877631209654	-0.001556274156476031	0.
0.000360655737704918	0.	0.055930395733932076	-0.00225052040373875	0.
0.00045628415300546447	0.	0.05676676957619983	-0.0020550768948367393	0.
0.0003360655737704918	0.	0.05705865843390401	-0.0008803520024395202	0.
0.0003524590163934426	0.	0.057336514173449336	-0.0008803469593013633	0.
0.0003770491803278688	0.	0.05818972775750772	-0.0019566784942823545	0.
0.0003005464480874317	0.	0.05848722986247543	-0.0019585175267279355	0.
0.0003169398907103825	0.	0.058759472354757224	-0.0019585178827962184	0.
0.0004699453551912568	0.	0.05957058658433904	-0.0019078736905599415	0.
0.00039344262295081965	0.	0.059868088689306764	-0.00172471503448622	0.
0.00037431693989071037	0.	0.0601543642997474	-0.0017268688356157965	0.
0.00045628415300546447	0.	0.060990738142015145	-0.0020371267879079405	0.
0.00034699453551912567	0.	0.06129104687061465	-0.001738967517759763	0.
0.0003333333333333333	0.	0.061571709233791745	-0.0017762679048974122	0.
0.00048360655737704917	0.	0.062380016839741786	-0.0025303767263757816	0.
0.0003715846994535519	0.	0.06295537468425484	-0.0024419066444610364	0.
0.0004480874316939891	0.	0.06405837777154083	-0.00247358198988003	0.
0.0003278688524590164	0.	0.06435587987650856	-0.0028129015653196297	0.
0.0005027322404371584	0.	0.06517541397698569	-0.0030210716380930386	0.
0.0005	0.	0.06546730283468986	-0.0030011344400492335	0.
0.0003907103825136612	0.	0.06576761156328936	-0.002916533225532288	0.
0.0005	0.	0.06659837215829358	-0.002312018966789284	0.
0.0004945355191256831	0.	0.06688745439236599	-0.002312016691552726	0.
0.00040163934426229507	0.	0.06718214987370193	-0.0026528505887015398	0.
0.000546448087431694	0.	0.06798484423238843	-0.0026270946193648705	0.
0.0005163934426229509	0.	0.06827111984282908	-0.0026355750621246494	0.
0.0004480874316939891	0.	0.0685686219477968	-0.0024713600338708863	0.
0.0005136612021857923	0.	0.06940780241369632	-0.0026808974767756413	0.
0.000453551912568306	0.	0.06998316025820937	-0.003261771726269952	0.
0.0004918032786885246	0.	0.07107774347460005	-0.004190238332598649	0.
0.0004781420765027323	0.	0.07136963233230423	-0.004280718316863051	0.
0.0005	0.	0.07220039292730844	-0.004483108276320645	0.
0.0005382513661202186	0.	0.07247263541959023	-0.004485543812913816	0.
0.0005109289617486339	0.	0.07275891103003088	-0.0044870451978695075	0.
0.0005437158469945356	0.	0.07359247824866685	-0.00441346351015824	0.
0.0005792349726775956	0.	0.07387033398821218	-0.004388488492516405	0.
0.0005382513661202186	0.	0.07416502946954813	-0.004187725466298465	0.
0.0004672131147540984	0.	0.07502946954813358	-0.002544658836872104	0.
0.0005273224043715847	0.	0.0752989054167836	-0.003642004273199138	0.
0.0004945355191256831	0.	0.0755795677799607	-0.003576210369162486	0.
0.0005054644808743169	0.	0.076421554869492	-0.004214912283391287	0.
0.0005901639344262295	0.	0.07697445972495087	-0.003916007023626603	0.
0.0005846994535519125	0.	0.07810272242492282	-0.0028902550057581986	0.
0.0005573770491803278	0.	0.07838338478809992	-0.0029119182170764518	0.
0.00048087431693989073	0.	0.07923659837215828	-0.002827292679453968	0.
0.0006038251366120219	0.	0.079497614369913	-0.002765457806297539	0.
0.0005792349726775956	0.	0.07977827673309008	-0.0027555420070352133	0.
0.0004781420765027323	0.	0.08063991018804378	-0.0027863361005662055	0.
0.0005519125683060109	0.	0.0808981195621667	-0.0026079110966726222	0.
0.0005956284153005464	0.	0.08116755543081672	-0.0025442996241915737	0.
0.0005027322404371584	0.	0.08203199550940218	-0.002604751182331684	0.
0.0005655737704918033	0.	0.0823014313780522	-0.0026916514310356327	0.
0.0006366120218579235	0.	0.08257648049396576	-0.0026342298410429498	0.
0.00045081967213114754	0.	0.08346056693797362	-0.0014600508741751549	0.
0.0006420765027322404	0.	0.08398821218074656	-0.002977207641860611	0.
0.0005191256830601093	0.	0.08512208812798204	-0.00133125523570559	0.
0.0004590163934426229	0.	0.08626438394611281	-0.001910991656574474	0.
0.0004863387978142076	0.	0.08653943306202638	-0.0025817773774501032	0.
0.0006448087431693988	0.	0.08680044905978107	-0.002583220867625753	0.
0.0005327868852459016	0.	0.08765927589110299	-0.0020275553789940014	0.
0.00048360655737704917	0.	0.08794274487791187	-0.0017630157674030096	0.
0.0005901639344262295	0.	0.08820656749929834	-0.0018002016722649047	0.
0.0005327868852459016	0.	0.08906258770698848	-0.0012909773681750501	0.
0.0005054644808743169	0.	0.08934325007016558	-0.0015003961327087836	0.
0.0006393442622950819	0.	0.08960145944428852	-0.0018163493572531102	0.
0.0005983606557377048	0.	0.09044063991018804	-0.0019759533834198067	0.
0.0005382513661202186	0.	0.09100196463654224	-0.0019610488240353716	0.
0.0004918032786885246	0.	0.09215829357283188	-0.0024216642098440423	0.
0.0006557377049180328	0.	0.09325568341285434	-0.001995742541748347	0.
0.0005409836065573771	0.	0.09355318551782206	-0.0018699708194922077	0.
0.0005163934426229509	0.	0.09383384788099916	-0.0019215935417020388	0.
0.0006010928961748634	0.	0.09466741509963514	-0.0007867000385572857	0.
0.0005327868852459016	0.	0.09496772382823464	-0.0002746153687426434	0.
0.0005655737704918033	0.	0.09524557956777996	-0.0005052023753187588	0.
0.0006475409836065574	0.	0.09605950042099354	0.00008642708724327447	0.
0.0005956284153005464	0.	0.09635419590232949	0.00008958355081005182	0.
0.0005655737704918033	0.	0.09664047151277012	0.00045156144959559373	0.
0.0006311475409836065	0.	0.09746842548414257	0.000237091356853689	0.
0.0005765027322404371	0.	0.09804378332865563	0.00006673955384177555	0.
0.0007158469945355192	0.	0.09912714005051922	0.00037641654864706633	0.
0.0007049180327868852	0.	0.10026662924501824	0.0002573943189067798	0.
0.0006939890710382513	0.	0.10055571147909066	0.00021880212587200833	0.
0.0006202185792349727	0.	0.10084479371316307	0.00021879922376348004	0.
0.0007267759562841529	0.	0.10165029469548133	-0.00002579074110718604	0.
0.0007267759562841529	0.	0.10194499017681728	0.00021403511079396605	0.
0.0005956284153005464	0.	0.10224810552904855	0.00021403703637500556	0.
0.0007295081967213115	0.	0.10309289924221161	-0.0002520779753765515	0.
0.0007158469945355192	0.	0.10338198147628402	-0.00029595313565116993	0.
0.0006202185792349727	0.	0.10367387033398821	-0.0002989855619506277	0.
0.0006612021857923497	0.	0.10506034240808307	-0.0004983046194665335	0.
0.0006666666666666666	0.	0.10618018523715969	-0.0018242902718502599	0.
0.0005983606557377048	0.	0.10675273645804097	-0.0018236434972542079	0.
0.0007650273224043716	0.	0.10754420432220038	-0.0020273006361460223	0.
0.0007650273224043716	0.	0.10783328655627279	-0.00214642124184596	0.
0.0006721311475409836	0.	0.10813640190850407	-0.002027638579791764	0.
0.0006967213114754098	0.	0.10897277575077181	-0.0017270558346401668	0.
0.0007513661202185792	0.	0.10926185798484422	-0.000580529479769232	0.
0.0006721311475409836	0.	0.10955655346618018	-0.0006328176357641025	0.
0.0007923497267759563	0.	0.11036486107213023	-0.00003972723659476784	0.
0.0007486338797814207	0.	0.11065394330620264	0.00009233801283847578	0.
0.0006830601092896175	0.	0.11095425203480212	0.0000923400034361958	0.
0.0008005464480874317	0.	0.11178501262980634	0.0005365537216304381	0.
0.0007158469945355192	0.	0.11235195060342407	0.00030296663326136766	0.
0.0007814207650273224	0.	0.11345776031434185	0.00022637973302189096	0.
0.0007568306010928962	0.	0.11375526241930956	0.00022638248156210743	0.
0.0007950819672131147	0.	0.11459724950884086	-0.0013797376115248017	0.
0.0007486338797814207	0.	0.11486949200112266	-0.00041058784800756187	0.
0.0007595628415300546	0.	0.11515296098793151	-0.0003923836122921173	0.
0.0007540983606557376	0.	0.11597249508840865	-0.0008427750603761704	0.
0.0007896174863387977	0.	0.11624473758069043	-0.0015212659643540453	0.
0.0007513661202185792	0.	0.11653381981476284	-0.0015119536096274238	0.
0.0007704918032786885	0.	0.11739264664608474	-0.0011817863147222706	0.
0.0008333333333333333	0.	0.11766488913836655	-0.0011773302039593551	0.
0.0008032786885245901	0.	0.1179483581251754	-0.0015542024783762316	0.
0.0007185792349726776	0.	0.11879876508560201	-0.0014626253389964927	0.
0.0007868852459016393	0.	0.11935447656469267	-0.0007792191137342272	0.
0.0008688524590163935	0.	0.12047993264103284	-0.0007971036997602853	0.
0.0008278688524590164	0.	0.12075498175694639	-0.0006202646992911451	0.
0.0006693989071038252	0.	0.12161100196463655	-0.0008933108710509304	0.
0.0008497267759562841	0.	0.12187201796239124	-0.0008094293608169281	0.
0.000825136612021858	0.	0.12215268032556832	-0.0008127394038930793	0.
0.0006639344262295081	0.	0.12303396014594442	-0.002247370749178148	0.
0.0007841530054644809	0.	0.12329778276733089	-0.002517018570410238	0.
0.0008306010928961748	0.	0.12356160538871737	-0.0023831764734497936	0.
0.0006967213114754098	0.	0.12441201234914398	-0.002652261534518432	0.
0.0007978142076502732	0.	0.12467583497053043	-0.001985652323690511	0.
0.0009207650273224044	0.	0.12494527083918047	-0.0019321977449901703	0.
0.0006530054644808743	0.	0.12582655065955656	-0.00146624600835582	0.
0.0009098360655737705	0.	0.12635980914959305	-0.0014573548993790932	0.
0.0007732240437158469	0.	0.12750771821498735	-0.0011992220789056	0.
0.0008688524590163935	0.	0.1277743474600056	-0.0011029048556243808	0.
0.0007622950819672131	0.	0.1286472074094864	0.00005215616362502931	0.
0.0007622950819672131	0.	0.12892225652539993	0.00029669227820571095	0.
0.000860655737704918	0.	0.12918327252315465	-0.0005961957114517584	0.
0.0007978142076502732	0.	0.13003367948358124	-0.001712297366772245	0.
0.000721311475409836	0.	0.1303199550940219	-0.0017122907205011028	0.
0.0008469945355191257	0.	0.13058658433904013	-0.0021142614156284545	0.
0.00076775956284153	0.	0.13145663766488913	-0.00194153448893693	0.
0.0007295081967213115	0.	0.13173730002806625	-0.001964695460063554	0.
0.0008196721311475409	0.	0.13199831602582093	-0.0017943160017444293	0.
0.0007732240437158469	0.	0.1328318832444569	-0.0017597266269139373	0.
0.0008169398907103824	0.	0.1333847880999158	-0.001697188517251815	0.
0.0007650273224043716	0.	0.13452427729441482	-0.0017818987433364107	0.
0.0008032786885245901	0.	0.13479932641032838	-0.0018153407592954587	0.
0.0008715846994535518	0.	0.13563289362896436	-0.00203933844463881	0.
0.00076775956284153	0.	0.13593320235756384	-0.0021316826528966935	0.
0.0007732240437158469	0.	0.13621386472074093	-0.0021542913753044377	0.
0.0008524590163934426	0.	0.13705023856300869	-0.0025800620429812537	0.
0.0007349726775956284	0.	0.13734493404434464	-0.0037053379556242993	0.
0.0007486338797814207	0.	0.13761998316025822	-0.0029164211584245927	0.
0.0008770491803278687	0.	0.13842829076620825	-0.0022114123862132496	0.
0.0008169398907103824	0.	0.13872859949480773	-0.0034631811905815775	0.
0.0007540983606557376	0.	0.1390204883525119	-0.003315048734185628	0.
0.0008961748633879782	0.	0.13984844232388435	-0.003423633775655342	0.
0.0007896174863387977	0.	0.1404322200392927	-0.003404531367894313	0.
0.0008907103825136611	0.	0.14153241650294693	-0.0035206374096964834	0.
0.0008060109289617486	0.	0.1418271119842829	-0.0027332209318400055	0.
0.000907103825136612	0.	0.14262699971933765	-0.003132310259167104	0.
0.0008879781420765028	0.	0.14291888857704182	-0.0031332564837999893	0.
0.0008060109289617486	0.	0.14321358405837775	-0.0031470596710889785	0.
0.0009808743169398906	0.	0.14403873140611845	-0.0032914993557989197	0.
0.0009371584699453551	0.	0.14432781364019084	-0.0031987247731337545	0.
0.0008306010928961748	0.	0.1446309289924221	-0.0031987133861830293	0.
0.0009590163934426229	0.	0.14545888296379453	-0.002624604619841179	0.
0.000907103825136612	0.	0.14573954532697164	-0.0023118058472777463	0.
0.0008114754098360656	0.	0.14603143418467582	-0.00259648747231193	0.
0.0010191256830601092	0.	0.14681448217793994	-0.0025565742158342795	0.
0.0008934426229508197	0.	0.14740667976424363	-0.001725877422659868	0.
0.0009153005464480875	0.	0.14853494246421553	-0.0020222379711583756	0.
0.0009344262295081968	0.	0.1488268313219197	-0.001988921089882916	0.
0.001005464480874317	0.	0.14966881841145102	-0.002008337600129356	0.
0.0009562841530054646	0.	0.1499607072691552	-0.002008333491339409	0.
0.000907103825136612	0.	0.15025820937412293	-0.0018325776712036	0.
0.0009699453551912567	0.	0.15108055009823182	-0.0016356174620780228	0.
0.0009863387978142077	0.	0.15134717934325007	-0.0017295485108600275	0.
0.0009726775956284152	0.	0.15162784170642715	-0.0018705081743015022	0.
0.0009590163934426229	0.	0.15247263541959022	-0.001915566847938845	0.
0.0009972677595628415	0.	0.15274487791187202	-0.0019106431319763052	0.
0.0009344262295081968	0.	0.15303396014594442	-0.0020107890891094857	0.
0.0008852459016393441	0.	0.15389840022452989	-0.0018302719833299215	0.
0.0009644808743169398	0.	0.15444288520909344	-0.0018259700839101378	0.
0.0010655737704918032	0.	0.15555711479090653	-0.0021615946821569565	0.
0.0009754098360655738	0.	0.1558405837777154	-0.002525029408274876	0.
0.0008989071038251365	0.	0.15670502385630086	-0.0035369402202530494	0.
0.0009726775956284152	0.	0.15696884647768736	-0.004145110656556639	0.
0.0009890710382513663	0.	0.15724389559360089	-0.003905608486871686	0.
0.0008907103825136611	0.	0.15810833567218635	-0.004543370753240377	0.
0.0010081967213114754	0.	0.15837215829357285	-0.0032162480402568895	0.
0.0010327868852459017	0.	0.1586444007858546	-0.003213878497665584	0.
0.0008360655737704917	0.	0.15951164748807184	-0.0033966032333374043	0.
0.0009672131147540983	0.	0.15976985686219478	-0.003309072421208926	0.
0.0010546448087431694	0.	0.16003367948358124	-0.003092697859615634	0.
0.0009207650273224044	0.	0.16089531293853496	-0.0028233087675434685	0.
0.0010737704918032786	0.	0.16144541117036204	-0.0021366301017378096	0.
0.0009153005464480875	0.	0.16259332023575637	-0.0009346534666335397	0.
0.0010218579234972677	0.	0.16284872298624753	-0.0015069466817844775	0.
0.0009016393442622951	0.	0.16370754981756946	-0.00364873388051325	0.
0.0009016393442622951	0.	0.16398821218074655	-0.0040168319898726225	0.
0.0010437158469945355	0.	0.16425203480213302	-0.004081963470793775	0.
0.0009289617486338798	0.	0.16513331462250913	-0.003925237314157068	0.
0.0008879781420765028	0.	0.16542239685658153	-0.004427125117658926	0.
0.001	0.	0.16568621947796802	-0.0044271230149541966	0.
0.0008989071038251365	0.	0.16653381981476284	-0.002320472015815692	0.
0.0008907103825136611	0.	0.1668172888015717	-0.0022201555342138647	0.
0.0009863387978142077	0.	0.1670867246702217	-0.0022649805597526286	0.
0.0009180327868852458	0.	0.16793432500701655	-0.002191617875260163	0.
0.000953551912568306	0.	0.16847600336794835	-0.002606666324764625	0.
0.0009153005464480875	0.	0.16959865282065673	-0.0038438235241521007	0.
0.0008989071038251365	0.	0.16988212180746562	-0.003958242217033131	0.
0.0010546448087431694	0.	0.17073252876789222	-0.004658471418444716	0.
0.0009426229508196722	0.	0.17103003087285995	-0.004989644120187588	0.
0.0009480874316939891	0.	0.1713050799887735	-0.004989636845366561	0.
0.001046448087431694	0.	0.17211900084198709	-0.004773411003785579	0.
0.0009617486338797815	0.	0.17241930957058657	-0.004769564822671837	0.
0.0009453551912568305	0.	0.17270558518102722	-0.006613969306070797	0.
0.0010628415300546446	0.	0.17353073252876788	-0.004704928759917694	0.
0.0009726775956284152	0.	0.17382262138647206	-0.004697262872631928	0.
0.0009016393442622951	0.	0.17410609037328095	-0.0060649294856019	0.
0.0009207650273224044	0.	0.17551782206006175	-0.007713126013386896	0.
0.0009726775956284152	0.	0.17579006455234353	-0.007555577846595952	0.
0.0009972677595628415	0.	0.17662082514734773	-0.008089668467481886	0.
0.0009426229508196722	0.	0.17690710075778837	-0.008089671275773093	0.
0.0009672131147540983	0.	0.17717092337917484	-0.007788835472396449	0.
0.0010792349726775957	0.	0.1779960707269155	-0.007678881508599073	0.
0.0009508196721311475	0.	0.17829918607914677	-0.007572825371202735	0.
0.0010792349726775957	0.	0.17941341566095986	-0.008303012447297625	0.
0.001005464480874317	0.	0.1797109177659276	-0.008320436120811701	0.
0.0009672131147540983	0.	0.17999158012910468	-0.007870828605972062	0.
0.0011092896174863386	0.	0.18081392085321357	-0.008001845493752536	0.
0.0009918032786885246	0.	0.1811198428290766	-0.007994194653278483	0.
0.0009289617486338798	0.	0.18141734493404432	-0.00837613798331318	0.
0.0010546448087431694	0.	0.1825231546449621	-0.008370866969292375	0.
0.001	0.	0.18280943025540272	-0.008118644746226037	0.
0.0010683060109289617	0.	0.18361493123772102	-0.008326011790394085	0.
0.0010628415300546446	0.	0.1839152399663205	-0.008665209667712196	0.
0.0009508196721311475	0.	0.18421835531855177	-0.00866521123726093	0.
0.0010409836065573771	0.	0.18504069604266066	-0.00872074276082152	0.
0.0010765027322404371	0.	0.18532416502946955	-0.008695541101976942	0.
0.0011502732240437157	0.	0.18640752175133316	-0.008512978971305053	0.
0.0011530054644808743	0.	0.18669660398540555	-0.008512976198405424	0.
0.0010382513661202186	0.	0.18699971933763682	-0.009379945563756811	0.
0.0011420765027322403	0.	0.18783889980353635	-0.010103831021178927	0.
0.0011420765027322403	0.	0.1881223687903452	-0.010108207616361449	0.
0.001133879781420765	0.	0.18841425764804937	-0.010387810290582977	0.
0.001139344262295082	0.	0.18952568060623068	-0.01053528266458886	0.
0.0010846994535519126	0.	0.1898259893348302	-0.010816959619614704	0.
0.0011120218579234971	0.	0.19064271681167555	-0.01052497513668938	0.
0.0011038251366120217	0.	0.19092057255122089	-0.01058760266122842	0.
0.0011284153005464482	0.	0.19120965478529328	-0.010685333258385242	0.
0.0011420765027322403	0.	0.19204322200392926	-0.010775013073191638	0.
0.0011420765027322403	0.	0.19232388436710637	-0.01083291443046617	0.
0.0011092896174863386	0.	0.19346618018523715	-0.010674099539800575	0.
0.0011584699453551911	0.	0.19373561605388717	-0.010315576239390577	0.
0.0011366120218579234	0.	0.19401627841706426	-0.010505015681738925	0.
0.0010846994535519126	0.	0.1948442323884367	-0.010689067542781443	0.
0.0011775956284153005	0.	0.19510805500982317	-0.010692336228303486	0.
0.001139344262295082	0.	0.19539713724389557	-0.011117786969477864	0.
0.0011885245901639343	0.	0.19653943306202637	-0.012274043748578883	0.
0.001174863387978142	0.	0.1968172888015717	-0.01182619883866112	0.
0.0010655737704918032	0.	0.19767050238563008	-0.012374576617608001	0.
0.0011994535519125682	0.	0.19793993825428008	-0.012512607750941289	0.
0.0011420765027322403	0.	0.19822621386472072	-0.012410781447230346	0.
0.0010191256830601092	0.	0.19909065394330622	-0.012279394835093221	0.
0.001180327868852459	0.	0.1993516699410609	-0.012279388006233965	0.
0.0010409836065573771	0.	0.20048554588829637	-0.012482076424029827	0.
0.0011120218579234971	0.	0.20075217513331461	-0.012495347937549445	0.
0.001180327868852459	0.	0.20103003087285995	-0.01241601483720585	0.
0.0010737704918032786	0.	0.2019056974459725	-0.012459423841613046	0.
0.0011366120218579234	0.	0.2021639068200954	-0.012473602519098787	0.
0.001221311475409836	0.	0.2024277294414819	-0.0122964179025815	0.
0.0011229508196721311	0.	0.20355037889419028	-0.012022622039514704	0.
0.001221311475409836	0.	0.2038170081392085	-0.01209558644508673	0.
0.0010628415300546446	0.	0.20468706146505752	-0.01261714885177189	0.
0.0010765027322404371	0.	0.2049621105809711	-0.012596653191119429	0.
0.0012295081967213114	0.	0.20522593320235755	-0.012497193631584847	0.
0.0010792349726775957	0.	0.20609879315183832	-0.01202084693234574	0.
0.001087431693989071	0.	0.2063822621386472	-0.011996361541770504	0.
0.0011530054644808743	0.	0.20751052483861915	-0.012261644273722042	0.
0.001133879781420765	0.	0.2077855739545327	-0.012261648378989715	0.
0.0011830601092896174	0.	0.2080437833286556	-0.011617005029320665	0.
0.0011420765027322403	0.	0.208896996912714	-0.011870422758412935	0.
0.0010956284153005463	0.	0.20918607914678639	-0.011870415700616409	0.
0.0011120218579234971	0.	0.2094583216390682	-0.012162503329543151	0.
0.00107103825136612	0.	0.21060342408083074	-0.0123989186807859	0.
0.0011666666666666668	0.	0.21086724670221724	-0.012372130252471447	0.
0.0012240437158469945	0.	0.21169520067358966	-0.012482730471637204	0.
0.0011256830601092897	0.	0.2119898961549256	-0.012454630864358508	0.
0.0011284153005464482	0.	0.2122621386472074	-0.012324921938920074	0.
0.0012049180327868853	0.	0.21308728599494806	-0.012386498683264139	0.
0.0010956284153005463	0.	0.2133847880999158	-0.012411863684418146	0.
0.0012377049180327868	0.	0.2144962110580971	-0.0128939405160911	0.
0.001139344262295082	0.	0.21479932641032837	-0.012989494172255216	0.
0.0011202185792349728	0.	0.21508840864440076	-0.01329801315874802	0.
0.001180327868852459	0.	0.21591355599214143	-0.013246662093048095	0.
0.001139344262295082	0.	0.21620544484984563	-0.013297154703673332	0.
0.0011229508196721311	0.	0.21649172046028625	-0.013287772626673919	0.
0.0011939890710382514	0.	0.21760314341846757	-0.013288832757136583	0.
0.0010737704918032786	0.	0.2179006455234353	-0.013226334722135016	0.
0.0012103825136612022	0.	0.2187117597530171	-0.012941803190818741	0.
0.0012377049180327868	0.	0.21900364861072127	-0.013461192804272722	0.
0.0011721311475409836	0.	0.21929553746842548	-0.01347226271786872	0.
0.0012595628415300547	0.	0.2201038450743755	-0.013911485469650474	0.
0.0012240437158469945	0.	0.22039573393207967	-0.014473893902883271	0.
0.001262295081967213	0.	0.22149593039573393	-0.014374222574202185	0.
0.0012103825136612022	0.	0.22207128824024697	-0.014459749699973053	0.
0.001314207650273224	0.	0.2229020488352512	-0.014372987690093335	0.
0.00126775956284153	0.	0.22319393769295537	-0.01454563731828413	0.
0.0011775956284153005	0.	0.22349705304518663	-0.01452125810894327	0.
0.0013114754098360656	0.	0.22432500701655908	-0.014220984652067104	0.
0.0012650273224043716	0.	0.2246056693797362	-0.014221726403318131	0.
0.0013060109289617487	0.	0.22571709233791745	-0.01451900923063857	0.
0.0012814207650273222	0.	0.22600056132472635	-0.01455123611928696	0.
0.00126775956284153	0.	0.22629525680606233	-0.013961457348155945	0.
0.0012950819672131147	0.	0.2274038731406118	-0.01416001176098128	0.
0.001273224043715847	0.	0.22768734212742073	-0.014109445412348631	0.
0.0012896174863387976	0.	0.228529329216952	-0.014094214882882141	0.
0.001355191256830601	0.	0.22879876508560204	-0.014184321589116825	0.
0.0012923497267759562	0.	0.2290878473196744	-0.01578128213123071	0.
0.0012349726775956282	0.	0.2299298344092057	-0.015290945834539629	0.
0.0013606557377049179	0.	0.23018804378332863	-0.015290528610436723	0.
0.0012978142076502733	0.	0.23046589952287394	-0.015192149162540695	0.
0.0012404371584699453	0.	0.23133033960145943	-0.01571647042789999	0.
0.0013579234972677596	0.	0.231605388717373	-0.01575596026757436	0.
0.0011912568306010928	0.	0.23276733090092616	-0.01623849366137761	0.
0.0013032786885245902	0.	0.2330255402750491	-0.016330891953538026	0.
0.0013060109289617487	0.	0.2332977827673309	-0.014424960078355477	0.
0.0013169398907103824	0.	0.23442604546730283	-0.01439725340894715	0.
0.001355191256830601	0.	0.23470390120684817	-0.014359292640772011	0.
0.0012076502732240439	0.	0.2355711479090654	-0.014628785147050044	0.
0.0013224043715846993	0.	0.2358293572831883	-0.014628761326412009	0.
0.001355191256830601	0.	0.23609879315183835	-0.013990729833182117	0.
0.00126775956284153	0.	0.23697165310131912	-0.013905460025161263	0.
0.0013333333333333333	0.	0.23723828234633734	-0.013905470433561171	0.
0.0013606557377049179	0.	0.23751613808588268	-0.013500907473034663	0.
0.0011557377049180326	0.	0.23838057816446812	-0.013338815472217339	0.
0.00123224043715847	0.	0.23863878753859108	-0.01333881648157934	0.
0.0012103825136612022	0.	0.23976985686219474	-0.01484423333092103	0.
0.0012076502732240439	0.	0.24005051922537188	-0.015146109206644453	0.
0.0013169398907103824	0.	0.24032276171765363	-0.015469099690277086	0.
0.0012540983606557378	0.	0.24146786415941623	-0.014646508140378215	0.
0.0013442622950819673	0.	0.24172607353353914	-0.015267224276798328	0.
0.001226775956284153	0.	0.24259332023575636	-0.01545590364482711	0.
0.0012131147540983607	0.	0.2428739825989335	-0.01545591691331797	0.
0.0013278688524590162	0.	0.24313780522031994	-0.01545591066357035	0.
0.0012650273224043716	0.	0.24399663205164188	-0.015462851056650148	0.
0.0012431693989071037	0.	0.24428010103845071	-0.015407280346223783	0.
0.0013360655737704918	0.	0.2445411170362054	-0.01538461248909584	0.
0.0012486338797814208	0.	0.2456777996070727	-0.015106062063493238	0.
0.0013879781420765027	0.	0.24622228459163625	-0.01508599210706671	0.
0.0012540983606557378	0.	0.2470783047993264	-0.015625884470844124	0.
0.0012786885245901639	0.	0.24734212742071285	-0.015106541502490177	0.
0.0014316939890710383	0.	0.247597530171204	-0.015106466279239877	0.
0.001308743169398907	0.	0.24847600336794834	-0.015428467876162259	0.
0.001273224043715847	0.	0.24876227897838898	-0.015409574063445085	0.
0.0013169398907103824	0.	0.24903171484703898	-0.015645523667485485	0.
0.001319672131147541	0.	0.24988492843109736	-0.015687339161132442	0.
0.0013060109289617487	0.	0.2501627841706427	-0.015680090075864357	0.
0.0012923497267759562	0.	0.2512854336233511	-0.01566737661048283	0.
0.0011912568306010928	0.	0.2515801291046871	-0.01560474275776619	0.
0.0012759562841530053	0.	0.2518523715969688	-0.01606782863557951	0.
0.0013306010928961747	0.	0.2526887454392366	-0.01544966355437309	0.
0.001319672131147541	0.	0.2532416502946955	-0.016045519961240262	0.
0.001355191256830601	0.	0.2540920572551221	-0.01658619944393183	0.
0.0012404371584699453	0.	0.25439236598372156	-0.01721914657334016	0.
0.0012650273224043716	0.	0.25466460847600336	-0.01744565522408376	0.
0.0013825136612021858	0.	0.2554841425764805	-0.01718683431975484	0.
0.0013633879781420764	0.	0.2557704181869211	-0.017993974539521684	0.
0.0013306010928961747	0.	0.2560426606792029	-0.018129653085773426	0.
0.0014344262295081967	0.	0.25686219477968003	-0.01837756446205234	0.
0.0013360655737704918	0.	0.2571653101319113	-0.01789548436514089	0.
0.0014316939890710383	0.	0.2582879595846197	-0.019300673044542634	0.
0.0013469945355191256	0.	0.2585826550659556	-0.018482630648980737	0.
0.001314207650273224	0.	0.25886893067639627	-0.018035976128847345	0.
0.0014098360655737704	0.	0.2596884647768734	-0.01992116821597375	0.
0.001314207650273224	0.	0.2602806623631771	-0.01828272653026553	0.
0.0014153005464480873	0.	0.2610833567218636	-0.018977626196999418	0.
0.0013770491803278687	0.	0.261372438955936	-0.018872220670477433	0.
0.0013224043715846993	0.	0.26166713443727196	-0.0193696936324504	0.
0.0014863387978142075	0.	0.2624894751613808	-0.01955874920723317	0.
0.001442622950819672	0.	0.2627841706427168	-0.019521267853566806	0.
0.0013415300546448087	0.	0.2630844793713163	-0.02048047701218294	0.
0.001423497267759563	0.	0.2638955936008981	-0.020425782513700412	0.
0.001366120218579235	0.	0.26417906258770696	-0.020408372248621874	0.
0.0014808743169398906	0.	0.2652736458040977	-0.018981840265683288	0.
0.0014726775956284154	0.	0.2655599214145383	-0.01876937378558673	0.
0.0014316939890710383	0.	0.26586303676676953	-0.018774573223777645	0.
0.0014918032786885246	0.	0.2666966039854055	-0.01932486043843143	0.
0.0014098360655737704	0.	0.2672663485826551	-0.02034406553809432	0.
0.0015027322404371584	0.	0.26810552904855456	-0.020419515940173275	0.
0.001469945355191257	0.	0.2683889980353634	-0.020376007925992305	0.
0.0014508196721311475	0.	0.2686836935166994	-0.020412770158606108	0.
0.0014972677595628415	0.	0.2695116474880718	-0.02047302874085646	0.
0.001505464480874317	0.	0.26978108335672185	-0.02088125511441003	0.
0.001469945355191257	0.	0.2700673589671625	-0.020962629237822786	0.
0.0014644808743169398	0.	0.2709149593039573	-0.020923917415222558	0.
0.0014863387978142075	0.	0.2711928150435026	-0.021412993446776572	0.
0.001412568306010929	0.	0.27232669099073814	-0.021529769742635575	0.
0.0015191256830601092	0.	0.2725905136121246	-0.021268582520118002	0.
0.0015218579234972677	0.	0.2728739825989335	-0.021441498025227268	0.
0.001396174863387978	0.	0.27371596968846473	-0.021433001290719303	0.
0.0014754098360655738	0.	0.27426045467302834	-0.021408411826553276	0.
0.0013879781420765027	0.	0.27513050799887734	-0.020961043351344313	0.
0.001505464480874317	0.	0.2753915239966321	-0.020979788062176305	0.
0.0015327868852459015	0.	0.2756693797361774	-0.021221073713938714	0.
0.0013333333333333333	0.	0.27654504630928994	-0.021614541464310133	0.
0.0014562841530054644	0.	0.27681167555430813	-0.02228220338166407	0.
0.0015245901639344263	0.	0.2770895312938535	-0.021199752419332876	0.
0.0014098360655737704	0.	0.27795397137243893	-0.023460201935967456	0.
0.0015109289617486338	0.	0.27821218074656184	-0.023580585650778106	0.
0.0014262295081967215	0.	0.2793516699410609	-0.023709355980463608	0.
0.0014535519125683058	0.	0.27962671905697445	-0.022109135717144072	0.
0.001557377049180328	0.	0.2798961549256245	-0.022103174637607133	0.
0.0013934426229508196	0.	0.2807634016278417	-0.02532376246538793	0.
0.0015081967213114752	0.	0.2812910468706146	-0.026297477313595337	0.
0.0014207650273224042	0.	0.2821582935728319	-0.025214248325091542	0.
0.001423497267759563	0.	0.2824333426887454	-0.024526954626507315	0.
0.0015437158469945355	0.	0.2826943586865001	-0.024745920587902027	0.
0.0014316939890710383	0.	0.28354476564692677	-0.02642715876110552	0.
0.0014153005464480873	0.	0.2838226213864721	-0.026428431486920576	0.
0.0015109289617486338	0.	0.2840892506314903	-0.02630078793660798	0.
0.0013989071038251367	0.	0.2849677238282346	-0.02647918135964961	0.
0.0014289617486338798	0.	0.2852539994386753	-0.02661663715395208	0.
0.0014672131147540983	0.	0.28636822902048836	-0.026308583096044304	0.
0.0014535519125683058	0.	0.28665169800729723	-0.026185507014672267	0.
0.001540983606557377	0.	0.2869183272523154	-0.026571956443646932	0.
0.0014781420765027323	0.	0.2877631209654785	-0.02639713873159968	0.
0.0014808743169398906	0.	0.288332865562728	-0.027159020097930187	0.
0.0015464480874316938	0.	0.2891692394049958	-0.026487579713036346	0.
0.0014344262295081967	0.	0.28946112826269993	-0.02651740818217542	0.
0.0014262295081967215	0.	0.28973337075498173	-0.026504902981874398	0.
0.0015245901639344263	0.	0.29056413134998593	-0.0262674466254704	0.
0.0014316939890710383	0.	0.2908588268313219	-0.026136483474778805	0.
0.0014344262295081967	0.	0.2911338759472355	-0.02609527646465415	0.
0.0015546448087431694	0.	0.29194218355318546	-0.02756986812208907	0.
0.0014562841530054644	0.	0.29223687903452145	-0.02784123257434515	0.
0.0015792349726775955	0.	0.2933623351108616	-0.028046868630364378	0.
0.0015081967213114752	0.	0.2936654504630929	-0.027761276188182582	0.
0.0013907103825136612	0.	0.2939601459444289	-0.027935352745795262	0.
0.0015901639344262294	0.	0.2947712601740107	-0.027748900023154804	0.
0.0015081967213114752	0.	0.29535223126578725	-0.027718805851004946	0.
0.0015792349726775955	0.	0.2961689587426326	-0.027530906254207194	0.
0.0015737704918032786	0.	0.2964636542239686	-0.027530909279266838	0.
0.0014453551912568306	0.	0.2967611563289363	-0.02770396698870598	0.
0.001581967213114754	0.	0.2975722705585181	-0.02810274891910486	0.
0.0015792349726775955	0.	0.2978613527925905	-0.028102313502153517	0.
0.001489071038251366	0.	0.29815604827392644	-0.027952673768265397	0.
0.0015683060109289617	0.	0.2989811956216671	-0.028050818291549113	0.
0.0015382513661202186	0.	0.2992674712321078	-0.028050799939825295	0.
0.0016830601092896174	0.	0.30035924782486667	-0.028040689983789793	0.
0.0016639344262295082	0.	0.30063991018804376	-0.028094149079656544	0.
0.0015846994535519126	0.	0.3009374122930115	-0.028643222370564454	0.
0.0016584699453551911	0.	0.3017709795116475	-0.028260366105989473	0.
0.0015546448087431694	0.	0.30236598372158296	-0.0278340813474295	0.
0.0016420765027322403	0.	0.30319393769295533	-0.029063384687719733	0.
0.0016092896174863388	0.	0.30346618018523713	-0.028299972535378783	0.
0.0015765027322404371	0.	0.3037524557956778	-0.0285145401788846	0.
0.0016229508196721311	0.	0.3045916362615773	-0.028172513475471415	0.
0.0016120218579234972	0.	0.3048694920011227	-0.028148119247104062	0.
0.0015546448087431694	0.	0.30516418748245855	-0.028108457061712624	0.
0.001581967213114754	0.	0.3060061745719899	-0.029476155077288034	0.
0.001669398907103825	0.	0.3062728038170081	-0.02947615204302714	0.
0.0015683060109289617	0.	0.30740948638787535	-0.029348968723764614	0.
0.0016448087431693988	0.	0.30768172888015716	-0.029344830522606304	0.
0.0016229508196721311	0.	0.307965197866966	-0.029523108171940662	0.
0.0015464480874316938	0.	0.30880718495649734	-0.029866689503983506	0.
0.0016912568306010928	0.	0.309337636822902	-0.029506967747422386	0.
0.001540983606557377	0.	0.31021330339601455	-0.029289693803519062	0.
0.0016721311475409834	0.	0.31048835251192813	-0.029296377243111394	0.
0.0016311475409836065	0.	0.31077182149873706	-0.0297486697090518	0.
0.0015464480874316938	0.	0.31163064833005893	-0.030051252822920368	0.
0.0016912568306010928	0.	0.31188885770418184	-0.029902701815183154	0.
0.001685792349726776	0.	0.3121639068200954	-0.030104924091994053	0.
0.001540983606557377	0.	0.3130339601459444	-0.02974650117554432	0.
0.001628415300546448	0.	0.31330058939096267	-0.02975456077283722	0.
0.0015109289617486338	0.	0.3144400785854617	-0.02986427180396121	0.
0.0015956284153005463	0.	0.31470390120684816	-0.030001777795883776	0.
0.001669398907103825	0.	0.3149733370754982	-0.029975352294199332	0.
0.0016393442622950817	0.	0.31525399943867527	-0.029880611419650163	0.
0.0016939890710382514	0.	0.31638226213864723	-0.03013112926085615	0.
0.0016475409836065574	0.	0.3166629245018243	-0.029821749025706872	0.
0.0015928961748633878	0.	0.3175049115913556	-0.03026350003479755	0.
0.00169672131147541	0.	0.31776031434184676	-0.030264396484328354	0.
0.0017158469945355189	0.	0.3180325568341285	-0.030332950082930465	0.
0.0015710382513661203	0.	0.3189166432781364	-0.030706887061594784	0.
0.0017076502732240437	0.	0.31918607914678643	-0.03069098322038816	0.
0.0017049180327868851	0.	0.31946393488633174	-0.03061927725496282	0.
0.0015901639344262294	0.	0.3203283749649172	-0.030972313672695616	0.
0.0016939890710382514	0.	0.3208588268313219	-0.03173662890663713	0.
0.0015273224043715846	0.	0.3217429132753297	-0.03173496715512401	0.
0.0015846994535519126	0.	0.3220151557676115	-0.031635373010597836	0.
0.0017103825136612022	0.	0.322278978388998	-0.03164705054164199	0.
0.0016229508196721311	0.	0.32341004771260173	-0.03165806055418032	0.
0.001762295081967213	0.	0.3236710637103565	-0.03203086205397365	0.
0.0015601092896174863	0.	0.32455234353073253	-0.03208178273667799	0.
0.001587431693989071	0.	0.3248273926466461	-0.0320902023834389	0.
0.0017295081967213114	0.	0.3250884086444008	-0.03203371872883201	0.
0.001603825136612022	0.	0.3259416222284592	-0.032472096005825596	0.
0.0016775956284153005	0.	0.3262082514734774	-0.03247699523989525	0.
0.0017868852459016393	0.	0.32646646084760034	-0.03307606554593119	0.
0.0016530054644808743	0.	0.3273252876789222	-0.032820676595946834	0.
0.001674863387978142	0.	0.32789222565254	-0.032746423051076584	0.
0.001650273224043716	0.	0.3287426326129666	-0.032716738580791216	0.
0.0016065573770491803	0.	0.32902890822340725	-0.0328707289335844	0.
0.0016721311475409834	0.	0.32929834409205727	-0.032870728752343016	0.
0.0015464480874316938	0.	0.3304490597810833	-0.033115522225623285	0.
0.0016147540983606557	0.	0.3307184956497334	-0.03311166423425021	0.
0.0017185792349726774	0.	0.3315436429974741	-0.03261063550734946	0.
0.0016475409836065574	0.	0.3318355318551782	-0.03270292612375625	0.
0.0016393442622950817	0.	0.33211058097109175	-0.03269991402338598	0.
0.0017049180327868851	0.	0.33295537468425485	-0.03264440906296146	0.
0.0016147540983606557	0.	0.33325568341285433	-0.03274232236530676	0.
0.0016448087431693988	0.	0.3335363457760314	-0.03263733442566367	0.
0.0017431693989071037	0.	0.33434184675834966	-0.032933150894286445	0.
0.0016639344262295082	0.	0.33491439797923095	-0.03332402639469401	0.
0.0017814207650273222	0.	0.33572831883244453	-0.03319783191817332	0.
0.0016775956284153005	0.	0.336028627561044	-0.03319346241476575	0.
0.0016010928961748634	0.	0.3363205164187482	-0.033192522289436845	0.
0.0017486338797814208	0.	0.33743474600056134	-0.03310351314199799	0.
0.0016830601092896174	0.	0.33772663485826554	-0.03340156513373498	0.
0.0017240437158469945	0.	0.3385602020769015	-0.03378357313301803	0.
0.0016448087431693988	0.	0.33885770418186917	-0.03378357392428648	0.
0.0015983606557377049	0.	0.33914959303957337	-0.034039218307501	0.
0.0017786885245901641	0.	0.3399522873982599	-0.0343268857227047	0.
0.0017814207650273222	0.	0.34023575638506875	-0.03431489453019529	0.
0.001726775956284153	0.	0.3405276452427729	-0.034293720526724907	0.
0.0018114754098360654	0.	0.3413640190850407	-0.033987773641420096	0.
0.0016912568306010928	0.	0.34195341004771257	-0.03423408408184596	0.
0.001814207650273224	0.	0.34276452427729437	-0.03462683890614353	0.
0.0017759562841530056	0.	0.34304238001683973	-0.03480852315585449	0.
0.001726775956284153	0.	0.34333426887454394	-0.03473326361086249	0.
0.0017595628415300545	0.	0.3444316587145664	-0.034975053562858606	0.
0.001721311475409836	0.	0.3447235475722706	-0.03501367820980275	0.
0.0018333333333333335	0.	0.3455599214145383	-0.03510674521999556	0.
0.001830601092896175	0.	0.34583777715408365	-0.03503698382335973	0.
0.0018060109289617487	0.	0.3461296660117878	-0.035061681771575794	0.
0.0017486338797814208	0.	0.3469800729722144	-0.035172273343429476	0.
0.0017513661202185793	0.	0.34725792871175976	-0.03533645017224099	0.
0.0017759562841530056	0.	0.3475470109458322	-0.03534125764849875	0.
0.0017677595628415297	0.	0.34837496491720454	-0.035208918134447285	0.
0.001866120218579235	0.	0.3489306763962952	-0.03494527036764178	0.
0.00173224043715847	0.	0.34979230985124893	-0.03504409611480737	0.
0.0018442622950819673	0.	0.3500645523435307	-0.03502221437920181	0.
0.0018278688524590164	0.	0.3503452147067078	-0.03547703638057861	0.
0.0018415300546448087	0.	0.3514538310412573	-0.03582068841480326	0.
0.0018005464480874316	0.	0.3517344934044344	-0.035709033974937875	0.
0.0017595628415300545	0.	0.3525989334830199	-0.03555620633722713	0.
0.0018387978142076502	0.	0.35285714285714287	-0.0355562100218421	0.
0.0018469945355191254	0.	0.3531293853494247	-0.0355681261399298	0.
0.0016885245901639345	0.	0.3539938254280101	-0.03547216122224349	0.
0.0018633879781420764	0.	0.3542576480493965	-0.03551890888787082	0.
0.0018797814207650273	0.	0.3545383104125736	-0.03554515006294899	0.
0.0017103825136612022	0.	0.3554252034802133	-0.0355446225607796	0.
0.0019043715846994535	0.	0.3559584619702498	-0.03555348286795417	0.
0.0017486338797814208	0.	0.35682009542520343	-0.036697654581181086	0.
0.0018087431693989068	0.	0.3570839180465899	-0.036689044755448263	0.
0.0019153005464480873	0.	0.3573505472916082	-0.036689040462974526	0.
0.0018114754098360654	0.	0.35850687622789784	-0.036836633020440414	0.
0.0019153005464480873	0.	0.35877069884928425	-0.03683716378723879	0.
0.0017896174863387979	0.	0.3596267190569744	-0.036719079276951394	0.
0.0017923497267759564	0.	0.3598989615492562	-0.036719080064112425	0.
0.0019153005464480873	0.	0.3601627841706427	-0.03696217953332955	0.
0.0017950819672131145	0.	0.3610272242492282	-0.03694114943943167	0.
0.0017540983606557374	0.	0.36130227336514176	-0.03694883240976266	0.
0.001855191256830601	0.	0.36156048273926467	-0.03681568040855257	0.
0.0017896174863387979	0.	0.3624080830760595	-0.0372543998749173	0.
0.0018415300546448087	0.	0.3629609879315184	-0.03723539111427267	0.
0.0018415300546448087	0.	0.36383384788099915	-0.0368786384573185	0.
0.0017786885245901641	0.	0.36412854336233513	-0.037043039378307135	0.
0.0018688524590163935	0.	0.3643951726073533	-0.036916990670918554	0.
0.001797814207650273	0.	0.36551501543643	-0.03695834239835307	0.
0.0018524590163934425	0.	0.36578445130507997	-0.03695570330659471	0.
0.0018032786885245902	0.	0.3666264383946113	-0.03702451995810622	0.
0.0017459016393442622	0.	0.366923940499579	-0.03702451427096494	0.
0.0018060109289617487	0.	0.3671989896154925	-0.03699529157974896	0.
0.0019398907103825133	0.	0.3680241369632332	-0.036672830628552165	0.
0.0018060109289617487	0.	0.3683216390682009	-0.036591749997055875	0.
0.0017404371584699456	0.	0.36860230143137807	-0.036562355107046564	0.
0.0019098360655737706	0.	0.3694302554027505	-0.03653331987620314	0.
0.0018251366120218579	0.	0.36999158012910466	-0.03637037190483101	0.
0.0019344262295081967	0.	0.3707914678641594	-0.03785141560207963	0.
0.0018852459016393444	0.	0.3710917765927589	-0.037921033854029576	0.
0.0018087431693989068	0.	0.3713892786977266	-0.037755497473307434	0.
0.0018442622950819673	0.	0.3725231546449621	-0.03751501926075381	0.
0.001756830601092896	0.	0.3728234633735616	-0.03721183838169573	0.
0.0019207650273224044	0.	0.37364019085040695	-0.037566663234513034	0.
0.001926229508196721	0.	0.3739264664608476	-0.03756666401166378	0.
0.0018688524590163935	0.	0.3742211619421836	-0.036951799169220624	0.
0.0019371584699453552	0.	0.3750378894190289	-0.03785490935643991	0.
0.001975409836065574	0.	0.37532977827673303	-0.037854909200917726	0.
0.001871584699453552	0.	0.3756272803817008	-0.0377822220499434	0.
0.0019781420765027325	0.	0.3764243614931238	-0.03806350127170587	0.
0.0018743169398907102	0.	0.3770081392085321	-0.03803703753221184	0.
0.002	0.	0.3778501262980634	-0.038052679422224886	0.
0.0019808743169398907	0.	0.37813920853213584	-0.03809936640636877	0.
0.001855191256830601	0.	0.37843671063710355	-0.03806273835000596	0.
0.0019808743169398907	0.	0.3795032276171765	-0.03814787717657169	0.
0.0019398907103825133	0.	0.37979792309851246	-0.03815107529885766	0.
0.001969945355191257	0.	0.3806539433062026	-0.038307526328863285	0.
0.001969945355191257	0.	0.3809346056693797	-0.038307525550798464	0.
0.002010928961748634	0.	0.3812264945270839	-0.03831901697766747	0.
0.001948087431693989	0.	0.3820572551220881	-0.03801166227488122	0.
0.001956284153005464	0.	0.3823294976143699	-0.038182176436244115	0.
0.001969945355191257	0.	0.3826185798484423	-0.03822024649525541	0.
0.0019808743169398907	0.	0.38346618018523715	-0.038596260409157805	0.
0.0019617486338797813	0.	0.3840331181588549	-0.039391050631561085	0.
0.001956284153005464	0.	0.38486949200112264	-0.03944979492780258	0.
0.0020327868852459013	0.	0.3851361212461409	-0.03944494115550819	0.
0.002019125683060109	0.	0.38541959023294975	-0.0395162917820092	0.
0.0019535519125683056	0.	0.38571989896154923	-0.03951628926855821	0.
0.001994535519125683	0.	0.38655065955655343	-0.039673252364968895	0.
0.001975409836065574	0.	0.3868285152960988	-0.039605288718140154	0.
0.002	0.	0.38711759753017116	-0.0396481801957099	0.
0.0020464480874316936	0.	0.38792590513612124	-0.03964757389530899	0.
0.002040983606557377	0.	0.388198147628403	-0.03970364977510608	0.
0.002010928961748634	0.	0.3893516699410609	-0.03989345338073281	0.
0.002024590163934426	0.	0.3896295256806062	-0.039913574741889946	0.
0.002019125683060109	0.	0.3899186079146786	-0.03985931240437713	0.
0.0020710382513661205	0.	0.3910328374964917	-0.03982378110397764	0.
0.0020081967213114752	0.	0.39131911310693235	-0.03974221616844372	0.
0.001956284153005464	0.	0.392180746561886	-0.03992558712830966	0.
0.002087431693989071	0.	0.3924445691832725	-0.03992544825221835	0.
0.0020437158469945355	0.	0.3927252315464496	-0.03992487492247663	0.
0.002005464480874317	0.	0.3935672186359809	-0.0400787978096956	0.
0.002109289617486339	0.	0.3938338478809991	-0.04007252436110581	0.
0.0020573770491803278	0.	0.39412293011507155	-0.04004045735127984	0.
0.0019344262295081967	0.	0.3950014033118159	-0.04027264028419476	0.
0.0020710382513661205	0.	0.3952596126859388	-0.04027105033212948	0.
0.0019344262295081967	0.	0.39637664889138363	-0.040356629286174416	0.
0.0020273224043715846	0.	0.3966376648891383	-0.040360031800741464	0.
0.0020819672131147542	0.	0.39690710075778834	-0.04033950805241281	0.
0.0020464480874316936	0.	0.3980550098231827	-0.04003141629454215	0.
0.0020901639344262295	0.	0.3983300589390963	-0.040142059363005966	0.
0.0019371584699453552	0.	0.39920011226494523	-0.03986347906591158	0.
0.0019590163934426227	0.	0.39946674150996353	-0.03985752519401597	0.
0.0020710382513661205	0.	0.39973056413134994	-0.04020370114918237	0.
0.0019672131147540984	0.	0.4006090373280943	-0.04106557668605995	0.
0.001969945355191257	0.	0.4008812798203761	-0.04106558756296923	0.
0.0020710382513661205	0.	0.40114510244176255	-0.040888585385308276	0.
0.0019316939890710381	0.	0.40199270277855736	-0.040894829918375904	0.
0.0019426229508196719	0.	0.40226775189447095	-0.040894829552379296	0.
0.001907103825136612	0.	0.4034128543362335	-0.04018262662142357	0.
0.0019344262295081967	0.	0.40369351669941056	-0.0401826230692115	0.
0.002076502732240437	0.	0.4039573393207971	-0.04027002036626687	0.
0.0019508196721311475	0.	0.4050743755262419	-0.040284509398905134	0.
0.0020573770491803278	0.	0.4053353915239966	-0.040136003707171526	0.
0.002040983606557377	0.	0.40619702497895027	-0.04023379437592984	0.
0.001983606557377049	0.	0.40649172046028625	-0.04023379734817972	0.
0.0020081967213114752	0.	0.4067611563289363	-0.040152431116573815	0.
0.0020546448087431692	0.	0.4075891103003087	-0.04070467800069197	0.
0.0019808743169398907	0.	0.4078809991580129	-0.04057238437064767	0.
0.00203551912568306	0.	0.4081588548975582	-0.040645977503121405	0.
0.0020819672131147542	0.	0.40900926185798486	-0.043550050233487486	0.
0.0019863387978142077	0.	0.40930676396295257	-0.04379125139951746	0.
0.0020737704918032786	0.	0.41039854055571146	-0.043753802057536706	0.
0.0020546448087431692	0.	0.4106904294134156	-0.04375380534776521	0.
0.002049180327868852	0.	0.41096828515296097	-0.043753802475405536	0.
0.002016393442622951	0.	0.4121049677238282	-0.044368223693178166	0.
0.002	0.	0.41239124333426885	-0.04438934049993916	0.
0.002101092896174863	0.	0.4132163906820095	-0.04478991113282626	0.
0.0020519125683060107	0.	0.4135110861633455	-0.04480218532420493	0.
0.0020573770491803278	0.	0.41379455515015434	-0.0447842426255724	0.
0.0021666666666666666	0.	0.41459724950884086	-0.04468982876679693	0.
0.0021038251366120217	0.	0.41488913836654506	-0.04467034812270128	0.
0.0019535519125683056	0.	0.41518664047151277	-0.04522046116805629	0.
0.002169398907103825	0.	0.41600898119562163	-0.044940018207355575	0.
0.002101092896174863	0.	0.41630087005332583	-0.04487022511389547	0.
0.0021775956284153003	0.	0.41742071288240246	-0.044019636939158384	0.
0.0021666666666666666	0.	0.4177097951164748	-0.04401964020503749	0.
0.0020601092896174863	0.	0.4180072972214426	-0.04381347910221453	0.
0.002117486338797814	0.	0.4190962671905697	-0.04446222120637007	0.
0.002068306010928962	0.	0.41939376929553746	-0.04466147589575856	0.
0.002169398907103825	0.	0.42022733651417343	-0.04486803150761316	0.
0.0021830601092896174	0.	0.4205108055009823	-0.044868031777292705	0.
0.002087431693989071	0.	0.42080830760595	-0.044865065409221465	0.
0.0022486338797814208	0.	0.4216250350827954	-0.04413851487262013	0.
0.002202185792349727	0.	0.4219028908223407	-0.04448040824337977	0.
0.0021448087431693986	0.	0.4221947796800449	-0.043578329040795095	0.
0.002210382513661202	0.	0.42302273365141735	-0.046240842747841016	0.
0.002155737704918033	0.	0.4232977827673309	-0.04624817696786206	0.
0.0021775956284153003	0.	0.424423238843671	-0.0465279970303274	0.
0.0021502732240437157	0.	0.4247067078304799	-0.04670499777916053	0.
0.002117486338797814	0.	0.42499859668818407	-0.04693088885297751	0.
0.00223224043715847	0.	0.42612405276452425	-0.04623765079410239	0.
0.002215846994535519	0.	0.4264103283749649	-0.04659831678779989	0.
0.002169398907103825	0.	0.4272523154644962	-0.04726496377826989	0.
0.0022950819672131148	0.	0.4275161380858827	-0.04705755920153715	0.
0.0022295081967213114	0.	0.42779960707269155	-0.048372735460519956	0.
0.0021065573770491803	0.	0.42866685377490876	-0.049033238108802245	0.
0.002218579234972677	0.	0.42892786977266345	-0.04903323877195246	0.
0.0022295081967213114	0.	0.42920853213584054	-0.04851174894700571	0.
0.002147540983606557	0.	0.43006174571989897	-0.04955237592815652	0.
0.0022595628415300545	0.	0.4303199550940219	-0.04955237494893715	0.
0.0020983606557377047	0.	0.43146786415941624	-0.049448061115742674	0.
0.0022076502732240435	0.	0.43172607353353915	-0.04868435095771395	0.
0.0022650273224043716	0.	0.4319927027785574	-0.04922544735888327	0.
0.0021885245901639345	0.	0.43312938534942463	-0.0491817965770593	0.
0.0022349726775956285	0.	0.43340443446533816	-0.049181791115117945	0.
0.0020382513661202184	0.	0.434288520909346	-0.0497089693471716	0.
0.002169398907103825	0.	0.4345607634016278	-0.049976607097310166	0.
0.0023224043715846993	0.	0.4348245860230143	-0.049984681275375885	0.
0.0021202185792349726	0.	0.4356834128543362	-0.049638666701868915	0.
0.002155737704918033	0.	0.43595284872298623	-0.04963865813750132	0.
0.002262295081967213	0.	0.4362138647207409	-0.04963866095920767	0.
0.002128415300546448	0.	0.43709233791748525	-0.048851266150513224	0.
0.0021721311475409837	0.	0.4384900364861072	-0.05026488773085544	0.
0.0021502732240437157	0.	0.43876789222565254	-0.05026170668439803	0.
0.002254098360655738	0.	0.43903171484703896	-0.05163711651705833	0.
0.002122950819672131	0.	0.440171204041538	-0.050555094035339525	0.
0.002243169398907104	0.	0.44042941341566094	-0.05053886806888648	0.
0.002204918032786885	0.	0.4412657872579287	-0.050082807043397626	0.
0.0021256830601092892	0.	0.4415604827392646	-0.05008280684564146	0.
0.0022131147540983605	0.	0.44183272523154643	-0.05067977192968832	0.
0.002226775956284153	0.	0.4426943586865001	-0.05037241040716644	0.
0.0021147540983606555	0.	0.44298905416783607	-0.05037240920297342	0.
0.0021639344262295085	0.	0.4432641032837496	-0.05045737719526453	0.
0.0022814207650273225	0.	0.44408644400785857	-0.05045814273015065	0.
0.002273224043715847	0.	0.44549536907100756	-0.049917431219782676	0.
0.0021584699453551914	0.	0.4457984844232388	-0.04997685693627028	0.
0.0021830601092896174	0.	0.44607353353915236	-0.049976857962050855	0.
0.002226775956284153	0.	0.4471877631209654	-0.04978402369634442	0.
0.0021775956284153003	0.	0.44747123210777434	-0.04979934549530252	0.
0.002297814207650273	0.	0.448296379455515	-0.0502270177674422	0.
0.002254098360655738	0.	0.4485882683132192	-0.05022738690803473	0.
0.0021639344262295085	0.	0.44887173730002805	-0.050227389910079454	0.
0.002360655737704918	0.	0.44966881841145095	-0.05023770836328363	0.
0.0023415300546448087	0.	0.44996070726915516	-0.0502376941782415	0.
0.0022076502732240435	0.	0.4502610159977547	-0.050297892628674956	0.
0.0023142076502732237	0.	0.45109738984002246	-0.05123093676215025	0.
0.0022896174863387977	0.	0.45139208532135844	-0.051230940863040746	0.
0.002180327868852459	0.	0.4516895874263261	-0.05052399949902793	0.
0.002355191256830601	0.	0.4524922817850126	-0.05063607511591698	0.
0.002371584699453552	0.	0.4527841706427168	-0.05063607399267029	0.
0.0022486338797814208	0.	0.4530844793713163	-0.05196115430260015	0.
0.0023934426229508194	0.	0.45390682009542516	-0.05199621450873087	0.
0.002346994535519126	0.	0.4541930957058658	-0.05199090687959199	0.
0.0022404371584699456	0.	0.4544877911872018	-0.052207399203298394	0.
0.002336065573770492	0.	0.45557956777996067	-0.052216677824844	0.
0.0022896174863387977	0.	0.45587987650856016	-0.052257959347875756	0.
0.0022513661202185793	0.	0.45618018523715964	-0.05144638632564263	0.
0.0023278688524590164	0.	0.45699691271400505	-0.05060890176211545	0.
0.0023524590163934425	0.	0.45728318832444564	-0.050697504159961694	0.
0.002407103825136612	0.	0.4583609317990457	-0.051215236308080156	0.
0.0023688524590163933	0.	0.4586556272803817	-0.05123946647495301	0.
0.0022650273224043716	0.	0.45896435587987655	-0.05206539819073652	0.
0.0023415300546448087	0.	0.4597951164748807	-0.051261411495162855	0.
0.0023333333333333335	0.	0.4600841987089531	-0.05126141977415453	0.
0.002278688524590164	0.	0.4603788941902891	-0.0512614038998263	0.
0.0023879781420765027	0.	0.46119562166713446	-0.05186751193259843	0.
0.002371584699453552	0.	0.46148470390120677	-0.05236312979872529	0.
0.00230327868852459	0.	0.46178501262980626	-0.05214858966746089	0.
0.002442622950819672	0.	0.462610159977547	-0.0521201821087271	0.
0.002418032786885246	0.	0.46289082234072404	-0.05153369646234689	0.
0.002390710382513661	0.	0.46318271119842824	-0.05153251226101869	0.
0.002412568306010929	0.	0.4639994386752736	-0.05202459611397399	0.
0.0024207650273224044	0.	0.46428010103845074	-0.05284438701476787	0.
0.002407103825136612	0.	0.4654223968565815	-0.05263518579943557	0.
0.0024153005464480877	0.	0.46570025259612685	-0.052609733726833946	0.
0.0024098360655737706	0.	0.465980914959304	-0.052986122627484304	0.
0.0023825136612021856	0.	0.4668004490597811	-0.05344683655707517	0.
0.0024617486338797813	0.	0.4670698849284311	-0.05343594269973875	0.
0.002401639344262295	0.	0.4673589671625035	-0.05718076947878229	0.
0.002407103825136612	0.	0.46822902048835247	-0.05687116793805599	0.
0.00246448087431694	0.	0.4684984563570025	-0.05565595087061083	0.
0.002453551912568306	0.	0.46877911872017963	-0.05694669129861984	0.
0.0023224043715846993	0.	0.46962671905697445	-0.05702282485996918	0.
0.0024207650273224044	0.	0.4698961549256245	-0.057023849739533596	0.
0.002453551912568306	0.	0.4701824305360651	-0.05767746789876949	0.
0.0023142076502732237	0.	0.47104687061465056	-0.05677564957696096	0.
0.0024098360655737706	0.	0.471310693236037	-0.05677839443800436	0.
0.0023825136612021856	0.	0.47244176255964077	-0.056788093736520204	0.
0.0024863387978142073	0.	0.472708391804659	-0.056788099040222716	0.
0.00246448087431694	0.	0.47298905416783604	-0.05678808999505844	0.
0.0023524590163934425	0.	0.47386752736458043	-0.057062649162726485	0.
0.002472677595628415	0.	0.4741285433623351	-0.05706265326932968	0.
0.0024836065573770488	0.	0.4743951726073533	-0.057058106460337814	0.
0.0023224043715846993	0.	0.4752483861914117	-0.05711061749700761	0.
0.002442622950819672	0.	0.47550659556553465	-0.057110614885357645	0.
0.0025437158469945355	0.	0.47577041818692106	-0.05711061594385412	0.
0.00230327868852459	0.	0.47665731125456073	-0.05807092602066336	0.
0.002418032786885246	0.	0.476923940499579	-0.058130095992504904	0.
0.002510928961748634	0.	0.47719337636822906	-0.05883117912526071	0.
0.0023633879781420762	0.	0.4780578164468145	-0.058861570974299324	0.
0.0023825136612021856	0.	0.47833286556272797	-0.05886156560818794	0.
0.0023415300546448087	0.	0.47948077462812233	-0.05849485968630615	0.
0.002336065573770492	0.	0.4797530171204041	-0.05852260998419056	0.
0.002453551912568306	0.	0.48000841987089526	-0.05843304696489032	0.
0.002336065573770492	0.	0.48086724670221714	-0.05848457145744761	0.
0.0023442622950819673	0.	0.48115071568902607	-0.05848129827808351	0.
0.0024808743169398907	0.	0.4814173449340443	-0.05876178996014022	0.
0.002371584699453552	0.	0.4822845916362616	-0.059380979228105424	0.
0.002319672131147541	0.	0.4825680606230704	-0.059380983251629195	0.
0.002418032786885246	0.	0.48282626999719336	-0.05938100899055978	0.
0.0024590163934426227	0.	0.48365422396856583	-0.05959916285400441	0.
0.0023934426229508194	0.	0.48393769295537464	-0.059489951434457795	0.
0.0024344262295081967	0.	0.4842071288240247	-0.05948197374988697	0.
0.002510928961748634	0.	0.4850547291608195	-0.05906324374081874	0.
0.0023661202185792348	0.	0.48535784451305075	-0.05943789372747359	0.
0.002540983606557377	0.	0.48646365422396853	-0.05875731833608996	0.
0.0024398907103825138	0.	0.4867667695761998	-0.058691237946602	0.
0.0023879781420765027	0.	0.48705023856300866	-0.05869163167819271	0.
0.0024836065573770488	0.	0.4878866124052765	-0.05801035585254279	0.
0.00242896174863388	0.	0.4881756946393488	-0.058322633142195	0.
0.0024207650273224044	0.	0.4884451305079989	-0.05795397286876841	0.
0.00253551912568306	0.	0.4892562447375807	-0.059687881664376406	0.
0.0024617486338797813	0.	0.489559360089812	-0.0596878847801967	0.
0.002418032786885246	0.	0.48985405557114786	-0.06152491183185073	0.
0.002540983606557377	0.	0.49067920291888856	-0.061834097416098424	0.
0.002448087431693989	0.	0.4909767050238563	-0.061834103690010016	0.
0.002390710382513661	0.	0.49126578725792863	-0.061846983860286836	0.
0.002549180327868852	0.	0.49206848161661515	-0.06184126512611317	0.
0.0025437158469945355	0.	0.4923575638506876	-0.061841271261115396	0.
0.0026256830601092897	0.	0.49346337356160536	-0.06187358260604679	0.
0.0025218579234972676	0.	0.49375245579567784	-0.06187357523586838	0.
0.002401639344262295	0.	0.49404434465338193	-0.06186189067435457	0.
0.0025683060109289615	0.	0.4948666853774909	-0.061975292797037555	0.
0.0025573770491803278	0.	0.4951641874824586	-0.06197475865344653	0.
0.0024863387978142073	0.	0.4954644962110581	-0.06197475569820694	0.
0.0025601092896174863	0.	0.4962924501824305	-0.0625730846985613	0.
0.002546448087431694	0.	0.49657591916923943	-0.06255598829671473	0.
0.002540983606557377	0.	0.4968678080269435	-0.06257348608231282	0.
0.002617486338797814	0.	0.4976789222565253	-0.062316636260831414	0.
0.0025737704918032786	0.	0.49795958461970247	-0.06235059707629334	0.
0.0025519125683060107	0.	0.49825989334830195	-0.062239607184009414	0.
0.002628415300546448	0.	0.49909626719056976	-0.06215337359352392	0.
0.0026010928961748636	0.	0.49937412293011507	-0.06216281708805416	0.
0.002598360655737705	0.	0.5004883525119281	-0.062220278659954525	0.
0.0026202185792349726	0.	0.5007690148751053	-0.06228121184833976	0.
0.0025792349726775953	0.	0.5010609037328093	-0.062242177742867215	0.
0.0025601092896174863	0.	0.5018916643278136	-0.06238617362430178	0.
0.002592896174863388	0.	0.5021582935728318	-0.0624155210941925	0.
0.002598360655737705	0.	0.502438955936009	-0.06235613639200124	0.
0.0026010928961748636	0.	0.5032949761436991	-0.06239976112254977	0.
0.0026830601092896174	0.	0.5035700252596127	-0.06239976072521048	0.
0.0026202185792349726	0.	0.5038619141173168	-0.06234429146671992	0.
0.002516393442622951	0.	0.5047235475722706	-0.062338101971386194	0.
0.002639344262295082	0.	0.5049845635700252	-0.06233633222497542	0.
0.0026530054644808743	0.	0.5052624193095706	-0.06232112292864199	0.
0.002505464480874317	0.	0.5061184395172608	-0.06297615462258986	0.
0.0026448087431693986	0.	0.5063822621386472	-0.0629992070419799	0.
0.0024918032786885244	0.	0.5075301712040415	-0.06309418943822506	0.
0.002587431693989071	0.	0.507793993825428	-0.0630247581866777	0.
0.0026038251366120218	0.	0.5080662363177098	-0.06291451733692184	0.
0.002489071038251366	0.	0.5089362896435589	-0.06316727818690397	0.
0.0026120218579234974	0.	0.5092057255122088	-0.06305245700156402	0.
0.0026530054644808743	0.	0.5094807746281224	-0.06306523379177326	0.
0.002524590163934426	0.	0.5103367948358125	-0.0635934267497831	0.
0.0025792349726775953	0.	0.5105921975863036	-0.06354218091791555	0.
0.002691256830601093	0.	0.5108532135840583	-0.06354156778271733	0.
0.002494535519125683	0.	0.5117232669099074	-0.06349344660223079	0.
0.0025683060109289615	0.	0.5119955094021892	-0.06368066531923655	0.
0.0026666666666666666	0.	0.5122677518944709	-0.06353033829052541	0.
0.0025437158469945355	0.	0.5131546449621105	-0.06365765470029623	0.
0.002549180327868852	0.	0.5134268874543922	-0.06365765131456814	0.
0.0025546448087431692	0.	0.5145495369071008	-0.06410687308513577	0.
0.0025628415300546444	0.	0.514827392646646	-0.06396683896801263	0.
0.002693989071038251	0.	0.5150912152680325	-0.06435862084509218	0.
0.002524590163934426	0.	0.5159584619702497	-0.06418534431540927	0.
0.0025218579234972676	0.	0.5162391243334269	-0.06418755235418484	0.
0.0026448087431693986	0.	0.5165001403311815	-0.06433554469220866	0.
0.0025901639344262295	0.	0.5173505472916081	-0.06363536621444216	0.
0.00257103825136612	0.	0.5176368229020488	-0.06362006898292805	0.
0.0026721311475409837	0.	0.517903452147067	-0.06527416877062198	0.
0.0026202185792349726	0.	0.5187566657311254	-0.06436983510084948	0.
0.002549180327868852	0.	0.5190373280943026	-0.06436984450473952	0.
0.002617486338797814	0.	0.5192983440920572	-0.06449558760854554	0.
0.0026803278688524593	0.	0.5201206848161661	-0.06366289292039384	0.
0.002565573770491803	0.	0.5204209935447657	-0.06366289348445749	0.
0.0027076502732240435	0.	0.521554869492001	-0.06316668221800516	0.
0.0025956284153005466	0.	0.5218551782206006	-0.06316668562812033	0.
0.002581967213114754	0.	0.5221302273365142	-0.06341944587394799	0.
0.002710382513661202	0.	0.5229441481897278	-0.06424804600054992	0.
0.002598360655737705	0.	0.5232444569183272	-0.06421944758326621	0.
0.00257103825136612	0.	0.5235307325287679	-0.06412991023095775	0.
0.0027240437158469943	0.	0.5243586865001403	-0.06462706009320465	0.
0.002628415300546448	0.	0.5246533819814763	-0.06454380474095031	0.
0.002565573770491803	0.	0.5249340443446533	-0.06442987366490371	0.
0.0025956284153005466	0.	0.5260482739264664	-0.06658672542527926	0.
0.002565573770491803	0.	0.5263457760314341	-0.06641444790993034	0.
0.0026311475409836063	0.	0.5266180185237159	-0.0660301096511894	0.
0.002685792349726776	0.	0.5274515857423518	-0.06636990387432097	0.
0.0026120218579234974	0.	0.5280044905978107	-0.06636749704305415	0.
0.0027459016393442622	0.	0.5288212180746561	-0.06637487288489911	0.
0.00264207650273224	0.	0.5291271400505192	-0.0663882126393784	0.
0.0026038251366120218	0.	0.5294134156609598	-0.06612331076353072	0.
0.0027295081967213114	0.	0.5302525961268594	-0.0661801366234227	0.
0.002622950819672131	0.	0.5305444849845636	-0.06637586244263056	0.
0.0026256830601092897	0.	0.5308223407241088	-0.06638149092359846	0.
0.0028005464480874314	0.	0.5316474880718495	-0.0661888214342623	0.
0.0026994535519125683	0.	0.531947796800449	-0.06633528128846031	0.
0.002786885245901639	0.	0.5330536065113668	-0.0658017150501185	0.
0.002751366120218579	0.	0.5333426887454392	-0.06607133216159967	0.
0.0026502732240437157	0.	0.5336345776031434	-0.06613748972130645	0.
0.0028142076502732237	0.	0.534448498456357	-0.06612465809200983	0.
0.002639344262295082	0.	0.5350547291608195	-0.06611157681411836	0.
0.0027732240437158473	0.	0.5358658433904013	-0.06671246489482195	0.
0.00276775956284153	0.	0.5361465057535785	-0.0667228167887337	0.
0.002702185792349727	0.	0.5364271681167555	-0.06671994239686732	0.
0.002762295081967213	0.	0.5372382823463373	-0.06766586174835554	0.
0.0027540983606557374	0.	0.5375273645804097	-0.06764604277648138	0.
0.0026967213114754097	0.	0.537830479932641	-0.06815146099287572	0.
0.002819672131147541	0.	0.5386612405276452	-0.0680713631173165	0.
0.0028579234972677596	0.	0.5389447095144541	-0.06807135931941516	0.
0.002918032786885246	0.	0.5400589390962671	-0.06857358657741915	0.
0.0028688524590163933	0.	0.5403480213303397	-0.06857358961820113	0.
0.0027704918032786887	0.	0.5406483300589391	-0.06873042033799245	0.
0.002866120218579235	0.	0.5414734774066797	-0.06889334901623773	0.
0.002786885245901639	0.	0.5420404153802975	-0.06863289054235741	0.
0.002855191256830601	0.	0.5428711759753018	-0.06856055210561866	0.
0.002855191256830601	0.	0.543149031714847	-0.06856055626933383	0.
0.0028169398907103823	0.	0.5434409205725512	-0.06901564421401529	0.
0.0027978142076502733	0.	0.5442885209093461	-0.06929409747636209	0.
0.0028879781420765027	0.	0.544557956777996	-0.06897329307142712	0.
0.00283879781420765	0.	0.5448386191411732	-0.06906754379265329	0.
0.002792349726775956	0.	0.5456693797361774	-0.06976980506072435	0.
0.0029043715846994536	0.	0.5459332023575638	-0.06977944488786832	0.
0.0027486338797814204	0.	0.5470867246702217	-0.0706815612441692	0.
0.002885245901639344	0.	0.5473561605388718	-0.07097247527666589	0.
0.002846994535519126	0.	0.5476368229020488	-0.0713668527121189	0.
0.00276775956284153	0.	0.5484956497333707	-0.0712322799621214	0.
0.002918032786885246	0.	0.5490457479651979	-0.07119349726084787	0.
0.0027704918032786887	0.	0.5499186079146786	-0.07167922571281031	0.
0.0028825136612021856	0.	0.5501768172888015	-0.0716792293666672	0.
0.0028907103825136613	0.	0.5504462531574515	-0.071679901095823	0.
0.002715846994535519	0.	0.5513163064833005	-0.07168193643952053	0.
0.002792349726775956	0.	0.5515829357283187	-0.07173719524196087	0.
0.0028688524590163933	0.	0.5518551782206006	-0.0717971504665353	0.
0.0027704918032786887	0.	0.5527252315464496	-0.07159791640854908	0.
0.0028306010928961746	0.	0.5529890541678361	-0.07159789710499324	0.
0.0027732240437158473	0.	0.5541145102441761	-0.07157585611183931	0.
0.0028114754098360656	0.	0.5543811394891945	-0.07157585237685937	0.
0.0029344262295081967	0.	0.554644962110581	-0.07200880625054569	0.
0.0027978142076502733	0.	0.5555150154364299	-0.071465648815917	0.
0.002918032786885246	0.	0.5560595004209935	-0.07208705510353072	0.
0.002751366120218579	0.	0.5569267471232108	-0.0712123575619636	0.
0.0027978142076502733	0.	0.5572102161100196	-0.07121235576204495	0.
0.0029289617486338796	0.	0.5574768453550378	-0.07120080465563962	0.
0.0027759562841530054	0.	0.5583440920572551	-0.07262478407523586	0.
0.0027950819672131148	0.	0.5586191411731687	-0.07262477893372199	0.
0.0029371584699453552	0.	0.5588745439236599	-0.0726230494780934	0.
0.0028114754098360656	0.	0.5597277575077182	-0.07366237004980632	0.
0.0027950819672131148	0.	0.5600196463654223	-0.07459528523696168	0.
0.0028579234972677596	0.	0.5611422958181308	-0.07394470858226218	0.
0.0027950819672131148	0.	0.5614313780522031	-0.07416257064781867	0.
0.002866120218579235	0.	0.5616952006735897	-0.07418067082867068	0.
0.0029098360655737702	0.	0.5625287678922256	-0.07426409689583445	0.
0.0028497267759562844	0.	0.5630957058658433	-0.07426519281373894	0.
0.0029672131147540984	0.	0.5639096267190569	-0.07422095171300953	0.
0.0028907103825136613	0.	0.5642043222003928	-0.07422095102216332	0.
0.002852459016393443	0.	0.56448498456357	-0.07422094660710431	0.
0.0029508196721311475	0.	0.5653213584058377	-0.07499248251323816	0.
0.0028415300546448083	0.	0.5656272803817008	-0.07499137365174499	0.
0.00280327868852459	0.	0.5659163626157732	-0.07499415469224649	0.
0.002978142076502732	0.	0.5667415099635139	-0.07464484104570138	0.
0.0029234972677595625	0.	0.5670305921975862	-0.07464483920789021	0.
0.0029289617486338796	0.	0.5681307886612404	-0.0749896545626114	0.
0.0029043715846994536	0.	0.5684282907662083	-0.07500084742582719	0.
0.00283879781420765	0.	0.5687229862475441	-0.0750912492279529	0.
0.002953551912568306	0.	0.5695369071007578	-0.07646619490399771	0.
0.0028360655737704916	0.	0.5701234914397979	-0.07528371608927031	0.
0.0029863387978142073	0.	0.5709374122930115	-0.07622921789562982	0.
0.0029836065573770492	0.	0.5712264945270839	-0.07622921693911106	0.
0.0029098360655737702	0.	0.571518383384788	-0.07618780851424263	0.
0.003013661202185792	0.	0.5723266909907381	-0.07581221875661104	0.
0.0030163934426229505	0.	0.572610159977547	-0.07581324840022433	0.
0.0028934426229508194	0.	0.5729048554588829	-0.074562387318412	0.
0.002994535519125683	0.	0.5737328094302554	-0.0762211591994969	0.
0.0029863387978142073	0.	0.5740218916643278	-0.07622114640666303	0.
0.003076502732240437	0.	0.5751529609879314	-0.07633584750605586	0.
0.0030054644808743167	0.	0.5754308167274769	-0.0761954729786936	0.
0.002953551912568306	0.	0.575722705585181	-0.07620942051188004	0.
0.0030601092896174863	0.	0.5765450463092899	-0.0762457275662588	0.
0.0029972677595628415	0.	0.5771260174010665	-0.0762384748190579	0.
0.003057377049180328	0.	0.5779623912433343	-0.07616759280963578	0.
0.003087431693989071	0.	0.5782374403592477	-0.07616759351183243	0.
0.0030846994535519124	0.	0.5785237159696884	-0.07617068050533876	0.
0.003030054644808743	0.	0.579362896435588	-0.07721022693129001	0.
0.0030491803278688526	0.	0.5796351389278698	-0.07721023160047834	0.
0.003030054644808743	0.	0.5799242211619422	-0.07722477369369363	0.
0.0030273224043715847	0.	0.5807605950042098	-0.07663331322136363	0.
0.003114754098360656	0.	0.5810188043783328	-0.076633308082279	0.
0.0029836065573770492	0.	0.5821611001964636	-0.0774740606826887	0.
0.0031311475409836064	0.	0.5824361493123772	-0.07747405307704058	0.
0.0030792349726775953	0.	0.5827280381700813	-0.07733186245746014	0.
0.002989071038251366	0.	0.5835952848722986	-0.07746760925772612	0.
0.003114754098360656	0.	0.5841285433623351	-0.07785154619520336	0.
0.0029098360655737702	0.	0.5849901768172887	-0.08199776316385445	0.
0.0030382513661202184	0.	0.5852596126859387	-0.08203716607074096	0.
0.003065573770491803	0.	0.5855374684254842	-0.0821118295614429	0.
0.0029918032786885244	0.	0.5864103283749649	-0.08134042969557051	0.
0.0031010928961748632	0.	0.5866685377490878	-0.08132304827263635	0.
0.0031612021857923495	0.	0.5869379736177379	-0.08132304782314492	0.
0.0029836065573770492	0.	0.5878052203199551	-0.08162276067938426	0.
0.003030054644808743	0.	0.5880746561886051	-0.08180861642732057	0.
0.002978142076502732	0.	0.5892085321358406	-0.08213437134388735	0.
0.0030273224043715847	0.	0.5894695481335953	-0.08223481288890977	0.
0.003193989071038251	0.	0.5897249508840864	-0.08223481041902762	0.
0.0029999999999999996	0.	0.5905921975863037	-0.08220068053706185	0.
0.0031666666666666666	0.	0.5911507156890261	-0.08257702682682902	0.
0.0029836065573770492	0.	0.592020769014875	-0.08197113963986007	0.
0.0029918032786885244	0.	0.5922930115071569	-0.08129328176311518	0.
0.0031530054644808743	0.	0.5925512208812798	-0.08130692097713961	0.
0.003010928961748634	0.	0.5934128543362335	-0.08233019114112977	0.
0.0030081967213114753	0.	0.5936963233230423	-0.0822430034531575	0.
0.0031311475409836064	0.	0.5939629525680606	-0.08224299987589863	0.
0.0030601092896174863	0.	0.5948133595284872	-0.08236479331073114	0.
0.003046448087431694	0.	0.595096828515296	-0.08197353947950492	0.
0.0030327868852459017	0.	0.5965085602020769	-0.08179750150260995	0.
0.003087431693989071	0.	0.5967808026943587	-0.08179750116101085	0.
0.003207650273224044	0.	0.5970446253157451	-0.08179750332006079	0.
0.003010928961748634	0.	0.5981700813920853	-0.08267678700191931	0.
0.0031530054644808743	0.	0.5984254841425765	-0.0826767871830716	0.
0.003046448087431694	0.	0.5992927308447936	-0.08344020663871701	0.
0.0030519125683060107	0.	0.5995790064552343	-0.0830893968310769	0.
0.0030491803278688526	0.	0.6007128824024698	-0.0831371063307586	0.
0.0030519125683060107	0.	0.6009907381420151	-0.0834787199762536	0.
0.0031202185792349726	0.	0.6012517541397698	-0.08342975335588838	0.
0.0031256830601092897	0.	0.6021133875947234	-0.08344414630055567	0.
0.00307103825136612	0.	0.6026775189447096	-0.08344396037105495	0.
0.003180327868852459	0.	0.6035138927869772	-0.08348802961800396	0.
0.0030983606557377047	0.	0.6038029750210496	-0.08348803005049787	0.
0.003117486338797814	0.	0.6040696042660679	-0.08370376303973703	0.
0.003114754098360656	0.	0.6052147067078305	-0.08374036695318164	0.
0.003139344262295082	0.	0.605489755823744	-0.08403422954832265	0.
0.0031612021857923495	0.	0.6063092899242211	-0.08374222158992918	0.
0.0030983606557377047	0.	0.6066011787819253	-0.08405593998368507	0.
0.0032049180327868854	0.	0.6076873421274207	-0.08406633434468648	0.
0.003114754098360656	0.	0.6079876508560202	-0.08406633389390643	0.
0.003133879781420765	0.	0.6082795397137243	-0.08427708938431909	0.
0.003210382513661202	0.	0.6091103003087286	-0.0842330322744441	0.
0.0031366120218579235	0.	0.6096912714005052	-0.08441760657228299	0.
0.0032185792349726777	0.	0.6105136121246141	-0.0844815711626307	0.
0.0031912568306010926	0.	0.6108111142295818	-0.08444333923377755	0.
0.0031120218579234974	0.	0.6111058097109178	-0.084561558181018	0.
0.0032240437158469943	0.	0.6122031995509402	-0.08507714958283318	0.
0.003139344262295082	0.	0.6124950884086444	-0.08507747446509582	0.
0.0032595628415300545	0.	0.6133174291327532	-0.08574147625628248	0.
0.003202185792349727	0.	0.6136121246140892	-0.08578952858003083	0.
0.003300546448087432	0.	0.6147235475722705	-0.08563729646709582	0.
0.0032349726775956285	0.	0.6150014033118159	-0.08575670837919032	0.
0.003158469945355191	0.	0.6152904855458883	-0.08575055498518716	0.
0.0032978142076502733	0.	0.6161015997754701	-0.08714106871922299	0.
0.0032295081967213114	0.	0.6166881841145102	-0.08718546854370167	0.
0.003265027322404371	0.	0.6175273645804098	-0.08629228959049018	0.
0.003262295081967213	0.	0.6178080269435868	-0.08631580594194037	0.
0.00330327868852459	0.	0.618099915801291	-0.08626915004135925	0.
0.003308743169398907	0.	0.6192253718776312	-0.08759650729319327	0.
0.0032759562841530054	0.	0.6195172607353353	-0.08764376995616291	0.
0.00330327868852459	0.	0.6203452147067079	-0.0879866276048009	0.
0.0033278688524590165	0.	0.6206146505753578	-0.08790625381341846	0.
0.0033169398907103823	0.	0.6217457198989615	-0.08864420587969951	0.
0.0033415300546448088	0.	0.6220235756385069	-0.08847891540651319	0.
0.0033224043715846994	0.	0.6223154644962111	-0.08822377309890458	0.
0.003248633879781421	0.	0.6231686780802693	-0.08867833332854057	0.
0.0033278688524590165	0.	0.6237047431939376	-0.08870210327201268	0.
0.0032377049180327866	0.	0.624546730283469	-0.08904526385786089	0.
0.003349726775956284	0.	0.6248133595284872	-0.08905677917375099	0.
0.003366120218579235	0.	0.6250912152680325	-0.08889737300526133	0.
0.0033524590163934425	0.	0.6262222845916362	-0.08899807150607855	0.
0.0033360655737704917	0.	0.6265001403311815	-0.08899863820370847	0.
0.003188524590163934	0.	0.6273786135279259	-0.08854037923955801	0.
0.003344262295081967	0.	0.6276424361493124	-0.08886906465084714	0.
0.0032377049180327866	0.	0.6287819253438114	-0.08988651901636667	0.
0.0033606557377049177	0.	0.6290401347179343	-0.08979610591979692	0.
0.0034125683060109288	0.	0.6293067639629526	-0.08977885552641073	0.
0.0032431693989071037	0.	0.630182430536065	-0.08989416499643037	0.
0.003407103825136612	0.	0.6307184956497334	-0.09011355530038088	0.
0.0032459016393442622	0.	0.6315857423519505	-0.08998533888228309	0.
0.0032923497267759562	0.	0.6318579848442324	-0.08998300351164704	0.
0.003407103825136612	0.	0.6321246140892506	-0.0899791191291659	0.
0.003300546448087432	0.	0.6332612966601178	-0.08994621797401268	0.
0.0034125683060109288	0.	0.633516699410609	-0.08983245122623397	0.
0.0032677595628415297	0.	0.6343783328655628	-0.0900426770453963	0.
0.003262295081967213	0.	0.6346589952287398	-0.09004268088619108	0.
0.0033060109289617485	0.	0.6357900645523434	-0.08986493157438172	0.
0.003273224043715847	0.	0.6360763401627841	-0.0898649256418042	0.
0.003377049180327869	0.	0.636348582655066	-0.08988719729485373	0.
0.0033224043715846994	0.	0.6371961829918608	-0.08991299585478428	0.
0.0033606557377049177	0.	0.6377434746000561	-0.08988764598363133	0.
0.0033688524590163933	0.	0.6385938815604827	-0.08935660701574505	0.
0.0033114754098360656	0.	0.6388913836654504	-0.08935660031496791	0.
0.0033469945355191254	0.	0.6391636261577321	-0.08948866343492293	0.
0.003355191256830601	0.	0.6402862756104406	-0.0898894848155892	0.
0.0034043715846994536	0.	0.6405557114790906	-0.08972924423549024	0.
0.003437158469945355	0.	0.6413920853213584	-0.08951496542868595	0.
0.003314207650273224	0.	0.6416867808026943	-0.08951496277489242	0.
0.0034863387978142073	0.	0.6427701375245579	-0.09194335357850135	0.
0.0034043715846994536	0.	0.6430676396295257	-0.09145360078387611	0.
0.003366120218579235	0.	0.643356721863598	-0.09147844074001935	0.
0.0034617486338797813	0.	0.6441959023294976	-0.0915571904609637	0.
0.0033169398907103823	0.	0.644790906539433	-0.09137751290020343	0.
0.003480874316939891	0.	0.6456020207690149	-0.09158668990675703	0.
0.003448087431693989	0.	0.6458911030030873	-0.09182070650568407	0.
0.0033743169398907104	0.	0.6461773786135279	-0.09184389002424694	0.
0.003437158469945355	0.	0.6472916081953409	-0.09141282164792995	0.
0.003344262295081967	0.	0.6475891103003086	-0.09141283063851378	0.
0.0035027322404371586	0.	0.6484002245298904	-0.09194442232694738	0.
0.0034890710382513663	0.	0.648689306763963	-0.09202359345165143	0.
0.0035546448087431693	0.	0.6498091495930395	-0.09213067514761507	0.
0.003516393442622951	0.	0.6500926185798485	-0.0921306746950153	0.
0.0034262295081967215	0.	0.6503873140611844	-0.0921306692898708	0.
0.0036147540983606555	0.	0.651187201796239	-0.09263439441186805	0.
0.0034262295081967215	0.	0.6517625596407521	-0.09233119326347362	0.
0.003590163934426229	0.	0.6526017401066516	-0.092664157120306	0.
0.0035382513661202184	0.	0.6528880157170923	-0.09260418118531313	0.
0.0034836065573770492	0.	0.6531883244456917	-0.09260520909594892	0.
0.0034918032786885244	0.	0.6542941341566095	-0.0930047389621027	0.
0.0034945355191256834	0.	0.654583216390682	-0.09303828664625428	0.
0.0035437158469945355	0.	0.6554195902329497	-0.0932730269342505	0.
0.0036065573770491803	0.	0.6557002525961269	-0.09235563390829472	0.
0.0035765027322404368	0.	0.6568257086724669	-0.09329498318751053	0.
0.0036748633879781422	0.	0.6570895312938534	-0.09426120712968998	0.
0.0036038251366120213	0.	0.6573758069042941	-0.09426121250655534	0.
0.003587431693989071	0.	0.658234633735616	-0.09350705183016185	0.
0.0035655737704918034	0.	0.6587959584619701	-0.09401070681349666	0.
0.003480874316939891	0.	0.6596267190569745	-0.09417282131529972	0.
0.0036174863387978136	0.	0.6598821218074656	-0.09457154329818121	0.
0.0036065573770491803	0.	0.660159977547011	-0.0945715310328739	0.
0.0036202185792349726	0.	0.661310693236037	-0.09508289969736969	0.
0.0036065573770491803	0.	0.661594162222846	-0.09508289942613031	0.
0.0034590163934426228	0.	0.6624586023014314	-0.09432933472868996	0.
0.003595628415300546	0.	0.6627168116755543	-0.0944095424063926	0.
0.0034890710382513663	0.	0.6638647207409486	-0.09758206033807047	0.
0.003592896174863388	0.	0.6641313499859669	-0.09751730273817907	0.
0.003628415300546448	0.	0.6644035924782487	-0.09750923821097482	0.
0.003519125683060109	0.	0.6652624193095705	-0.09740378528995855	0.
0.0036803278688524585	0.	0.665795677799607	-0.09734284509071081	0.
0.0036502732240437158	0.	0.6660847600336794	-0.0972572366393328	0.
0.0035409836065573765	0.	0.6669548133595284	-0.09757618863316607	0.
0.0036502732240437158	0.	0.6672158293572832	-0.09762399655680352	0.
0.003655737704918033	0.	0.6674936850968285	-0.0976785807046358	0.
0.0035737704918032786	0.	0.668332865562728	-0.09783413303297912	0.
0.0036830601092896174	0.	0.6685854616895874	-0.0979232754429137	0.
0.0036721311475409833	0.	0.6688577041818692	-0.09778162711511652	0.
0.0034863387978142073	0.	0.6697445972495087	-0.09809153178056658	0.
0.003669398907103825	0.	0.6702946954813359	-0.09809153625722306	0.
0.003551912568306011	0.	0.6711591355599213	-0.09800688295384608	0.
0.003658469945355191	0.	0.6714229581813078	-0.09800605406300872	0.
0.0037540983606557375	0.	0.6716952006735897	-0.097899567926217	0.
0.0036530054644808747	0.	0.672843109738984	-0.09771636615621378	0.
0.0037185792349726772	0.	0.6731069323603704	-0.09766852351226449	0.
0.0035655737704918034	0.	0.6739685658153242	-0.09774564567890295	0.
0.0036420765027322406	0.	0.6742323884367106	-0.09780795906243177	0.
0.003546448087431694	0.	0.6753831041257368	-0.09914745665446922	0.
0.0036010928961748632	0.	0.6756581532416502	-0.09914745739186095	0.
0.003743169398907104	0.	0.6759191692394049	-0.09736651428882029	0.
0.0036229508196721307	0.	0.676763962952568	-0.09729894513506285	0.
0.0037185792349726772	0.	0.6772944148189728	-0.09730056596402949	0.
0.0036530054644808747	0.	0.6781560482739265	-0.09807852434460408	0.
0.003551912568306011	0.	0.6784507437552624	-0.09810982427792961	0.
0.0036120218579234974	0.	0.678725792871176	-0.09811823085287226	0.
0.003581967213114754	0.	0.6798624754420433	-0.09884830323089383	0.
0.0036830601092896174	0.	0.6801319113106932	-0.09885709588974873	0.
0.0037240437158469943	0.	0.6809767050238563	-0.09887058103075609	0.
0.003598360655737705	0.	0.681274207128824	-0.09896139849047592	0.
0.003743169398907104	0.	0.6823715969688464	-0.10030389720620829	0.
0.00366120218579235	0.	0.6826634858265507	-0.10006432887510998	0.
0.003669398907103825	0.	0.6829357283188324	-0.10006490832177681	0.
0.0037185792349726772	0.	0.6837777154083637	-0.10114488461213633	0.
0.0036147540983606555	0.	0.6843614931237721	-0.10114844044928613	0.
0.0037595628415300546	0.	0.6851641874824587	-0.10049866642875478	0.
0.0036885245901639345	0.	0.6854560763401627	-0.10049866336365015	0.
0.0036366120218579235	0.	0.6857339320797081	-0.10049866580953003	0.
0.00371311475409836	0.	0.6868453550378895	-0.10038324487640218	0.
0.0036502732240437158	0.	0.6871456637664889	-0.10098153606874477	0.
0.003808743169398907	0.	0.6879680044905978	-0.10110102404952531	0.
0.0037568306010928964	0.	0.6882626999719338	-0.10088029926761347	0.
0.003808743169398907	0.	0.6893825428010103	-0.10126212147297134	0.
0.003786885245901639	0.	0.6896772382823463	-0.10086090629845637	0.
0.003666666666666667	0.	0.6899719337636823	-0.10142306551873453	0.
0.0038060109289617485	0.	0.6907774347460005	-0.10180124490092418	0.
0.0036912568306010926	0.	0.6913612124614088	-0.10151778219165852	0.
0.0038825136612021856	0.	0.6921835531855178	-0.10179926134810308	0.
0.0037950819672131143	0.	0.6924782486668537	-0.1016825008246013	0.
0.003715846994535519	0.	0.6927785573954532	-0.10168258781740228	0.
0.0038196721311475413	0.	0.6938675273645803	-0.10286491369345656	0.
0.003786885245901639	0.	0.6941566095986528	-0.10295527758406801	0.
0.0038770491803278686	0.	0.6949733370754981	-0.10243931330996965	0.
0.0038415300546448088	0.	0.6952539994386752	-0.1024393148216414	0.
0.0038852459016393438	0.	0.6963878753859107	-0.10380618041719666	0.
0.003849726775956284	0.	0.696665731125456	-0.10295521183625647	0.
0.0038715846994535515	0.	0.696960426606792	-0.10297665472291896	0.
0.0038825136612021856	0.	0.6978052203199551	-0.10268085508012564	0.
0.0038306010928961746	0.	0.6983749649172045	-0.1027234991793815	0.
0.0038633879781420763	0.	0.6992085321358406	-0.10308669442564264	0.
0.0038934426229508194	0.	0.6994751613808587	-0.10308722188166516	0.
0.0038251366120218584	0.	0.6997614369912994	-0.10308722120312142	0.
0.0038879781420765027	0.	0.7008925063149031	-0.1035390111479957	0.
0.0038661202185792344	0.	0.701175975301712	-0.1035390088777577	0.
0.003857923497267759	0.	0.7020348021330339	-0.10419860176391837	0.
0.003939890710382514	0.	0.7022986247544204	-0.10347669999609903	0.
0.003814207650273224	0.	0.703418467583497	-0.10427082079738015	0.
0.0039726775956284155	0.	0.7036794835812517	-0.10491080893661466	0.
0.003912568306010928	0.	0.7039545326971653	-0.10487608231610156	0.
0.003786885245901639	0.	0.7048217793993825	-0.10486110961527867	0.
0.004013661202185792	0.	0.7053662643839461	-0.1048911180961371	0.
0.00380327868852459	0.	0.7062475442043221	-0.10595832096266226	0.
0.0038825136612021856	0.	0.7065169800729723	-0.10597634931638256	0.
0.003961748633879781	0.	0.706789222565254	-0.10597485842213263	0.
0.003896174863387978	0.	0.7079146786415941	-0.10673729922327414	0.
0.003991803278688525	0.	0.7081785012629805	-0.10641550148330144	0.
0.003855191256830601	0.	0.7090541678360932	-0.10624405092355056	0.
0.0038661202185792344	0.	0.709326410328375	-0.10670411487208344	0.
0.0038196721311475413	0.	0.7104574796519787	-0.10678560380943179	0.
0.0038715846994535515	0.	0.7107269155206286	-0.105990108441635	0.
0.003991803278688525	0.	0.7109879315183834	-0.10599010359461568	0.
0.0038196721311475413	0.	0.7118495649733371	-0.10654955649011384	0.
0.003901639344262295	0.	0.7123912433342688	-0.10705170131625968	0.
0.0039234972677595625	0.	0.7132332304238002	-0.10819474856840922	0.
0.0038360655737704917	0.	0.7135223126578725	-0.10824581303349796	0.
0.003942622950819672	0.	0.7137945551501543	-0.1082512889944431	0.
0.003844262295081967	0.	0.714950884086444	-0.1079471211543868	0.
0.0039207650273224036	0.	0.7152203199550939	-0.1079501483092973	0.
0.003967213114754098	0.	0.7160595004209935	-0.10854723547235882	0.
0.003901639344262295	0.	0.7163457760314341	-0.10856119315768144	0.
0.004005464480874317	0.	0.7174543923659836	-0.10759129325869063	0.
0.0038934426229508194	0.	0.7177547010945832	-0.10759056517377133	0.
0.003896174863387978	0.	0.7180325568341286	-0.10759056586514575	0.
0.004030054644808743	0.	0.7188548975582374	-0.1078085198655449	0.
0.00396448087431694	0.	0.7194330620263822	-0.10780624356586764	0.
0.004010928961748634	0.	0.7202638226213864	-0.10844390704276947	0.
0.003896174863387978	0.	0.720564131349986	-0.10876124222439774	0.
0.003901639344262295	0.	0.7208447937131631	-0.10943989546983873	0.
0.00405191256830601	0.	0.7219253438113948	-0.10954929276440077	0.
0.003967213114754098	0.	0.7222172326690991	-0.11020502059465911	0.
0.004060109289617486	0.	0.7230564131349986	-0.11078248051283428	0.
0.0040163934426229505	0.	0.7233539152399663	-0.1108012711434327	0.
0.004092896174863387	0.	0.7244625315745158	-0.11074827283509928	0.
0.004084699453551912	0.	0.7247516138085882	-0.11078434556945169	0.
0.003991803278688525	0.	0.7250435026662925	-0.11108393347607472	0.
0.004054644808743169	0.	0.7258630367667696	-0.109561179197523	0.
0.004005464480874317	0.	0.726458040976705	-0.10983918706958455	0.
0.004139344262295082	0.	0.7272607353353915	-0.10989169911158075	0.
0.004122950819672132	0.	0.7275470109458321	-0.11010683852784837	0.
0.004054644808743169	0.	0.7278445130507999	-0.11010683741958865	0.
0.004128415300546449	0.	0.7289615492562447	-0.10981287946108703	0.
0.004040983606557377	0.	0.7292534381139489	-0.10981287547403708	0.
0.004169398907103826	0.	0.7300561324726355	-0.11103664545316651	0.
0.004133879781420765	0.	0.7303311815885489	-0.11114333359971044	0.
0.004177595628415301	0.	0.7314734774066798	-0.11110302492632582	0.
0.0041639344262295085	0.	0.7317541397698568	-0.11112642644458617	0.
0.004150273224043716	0.	0.7320488352511928	-0.11115370895119457	0.
0.004139344262295082	0.	0.7328824024698288	-0.11109620839411699	0.
0.004153005464480874	0.	0.7334465338198147	-0.11150589130771742	0.
0.0041147540983606555	0.	0.7342941341566096	-0.11156480276518486	0.
0.004177595628415301	0.	0.7345663766488914	-0.11182206695957346	0.
0.004147540983606557	0.	0.734852652259332	-0.11226017807737915	0.
0.004210382513661202	0.	0.7359612685938816	-0.11268536262173326	0.
0.004202185792349726	0.	0.7362447375806903	-0.11268537023200156	0.
0.0041612021857923495	0.	0.7365422396856581	-0.11268536982866517	0.
0.004226775956284153	0.	0.7373842267751894	-0.11249927427369458	0.
0.004191256830601093	0.	0.7379455515015436	-0.11292598606200588	0.
0.004213114754098361	0.	0.7387566657311254	-0.11351113566035376	0.
0.004226775956284153	0.	0.739031714847039	-0.11335970734275734	0.
0.004215846994535519	0.	0.7393264103283749	-0.11361765501004031	0.
0.004218579234972678	0.	0.7404658995228739	-0.11358545756633062	0.
0.004224043715846994	0.	0.7407521751333146	-0.11385175943509664	0.
0.0042076502732240435	0.	0.7415885489755824	-0.11374176016258784	0.
0.004226775956284153	0.	0.7418607914678641	-0.11374643314296877	0.
0.004172131147540984	0.	0.7421470670783047	-0.11375375845942652	0.
0.004144808743169399	0.	0.7430058939096267	-0.11422361280024024	0.
0.004262295081967213	0.	0.743272523154645	-0.11422361480691033	0.
0.004237704918032786	0.	0.7435503788941903	-0.1142236161488539	0.
0.004188524590163934	0.	0.7444035924782486	-0.11512827799416094	0.
0.004295081967213114	0.	0.7449452708391805	-0.11644166818242095	0.
0.0041065573770491795	0.	0.7458209374122929	-0.11550120664166179	0.
0.004256830601092896	0.	0.7460819534100477	-0.11614813799619035	0.
0.00428415300546448	0.	0.7463570025259613	-0.11608605950010342	0.
0.0043060109289617485	0.	0.7474600056132473	-0.11587172758819056	0.
0.0043087431693989075	0.	0.7477294414818972	-0.11681556722088278	0.
0.0041147540983606555	0.	0.7486163345495369	-0.11703174416362191	0.
0.004202185792349726	0.	0.7488885770418187	-0.1169304772623527	0.
0.0043005464480874315	0.	0.7491636261577321	-0.11656645791977334	0.
0.004196721311475409	0.	0.750025259612686	-0.11631370127219577	0.
0.004213114754098361	0.	0.7502918888577041	-0.11631370543884227	0.
0.00433879781420765	0.	0.7505557114790906	-0.11563722578742516	0.
0.004169398907103826	0.	0.7514369912994667	-0.11686135588581195	0.
0.004289617486338797	0.	0.7519674431658714	-0.11731648564020568	0.
0.004213114754098361	0.	0.7528262699971934	-0.11700178631980779	0.
0.004234972677595628	0.	0.7530985124894751	-0.11627441941002922	0.
0.004327868852459017	0.	0.7533623351108616	-0.11626636621942746	0.
0.004215846994535519	0.	0.7545326971653101	-0.11635806775468524	0.
0.00428415300546448	0.	0.7547937131630648	-0.11685651313256537	0.
0.0043224043715847	0.	0.7556300870053326	-0.11756399156798164	0.
0.00426775956284153	0.	0.7559079427448778	-0.11795254592619506	0.
0.004319672131147541	0.	0.7561661521190008	-0.11799083626679353	0.
0.00430327868852459	0.	0.757022172326691	-0.11786129479339846	0.
0.004240437158469945	0.	0.7573168678080269	-0.11786129462871443	0.
0.004330601092896175	0.	0.7575863036766769	-0.11779191332555969	0.
0.00435792349726776	0.	0.7584282907662082	-0.11770955872727484	0.
0.004311475409836066	0.	0.7589924221161942	-0.11744630780536242	0.
0.004385245901639344	0.	0.7598456357002525	-0.11898550639767799	0.
0.004278688524590163	0.	0.7601403311815885	-0.11943237374628146	0.
0.004270491803278688	0.	0.7604125736738703	-0.11964612835532491	0.
0.004275956284153005	0.	0.7615268032556833	-0.11845137563124686	0.
0.0042540983606557375	0.	0.7618102722424922	-0.11845137036315286	0.
0.004404371584699454	0.	0.7626438394611281	-0.11826744135630222	0.
0.0043224043715847	0.	0.7629469548133595	-0.1197369559385483	0.
0.004311475409836066	0.	0.7632276171765365	-0.11971358180877884	0.
0.004453551912568306	0.	0.7640275049115913	-0.11943296283700415	0.
0.004387978142076502	0.	0.7643165871456638	-0.11952052011756538	0.
0.004286885245901639	0.	0.7646084760033679	-0.11952052727896179	0.
0.004426229508196721	0.	0.7654280101038451	-0.12075267315718691	0.
0.0043087431693989075	0.	0.766017401066517	-0.12037409719028198	0.
0.004469945355191257	0.	0.7668313219197305	-0.12046253502358267	0.
0.004489071038251366	0.	0.7671232107774347	-0.12105402621175941	0.
0.004316939890710383	0.	0.7674235195060342	-0.12105402149842186	0.
0.004434426229508196	0.	0.7685405557114791	-0.1211383449441718	0.
0.0043224043715847	0.	0.7688380578164468	-0.12076787879281117	0.
0.004516393442622951	0.	0.7696351389278697	-0.12138410442424204	0.
0.004434426229508196	0.	0.7699214145383104	-0.12148414168348586	0.
0.004387978142076502	0.	0.7702245298905417	-0.1215993528206657	0.
0.004502732240437159	0.	0.7710637103564412	-0.12160973264402321	0.
0.0045000000000000005	0.	0.77134717934325	-0.12170189408596972	0.
0.00440983606557377	0.	0.7716362615773225	-0.12223308810523029	0.
0.004527322404371584	0.	0.7724501824305361	-0.12231500160061506	0.
0.004439890710382513	0.	0.7730199270277855	-0.12231452872767357	0.
0.004576502732240437	0.	0.7738506876227897	-0.12237278055357541	0.
0.004562841530054645	0.	0.7741201234914398	-0.12235776878859905	0.
0.004513661202185793	0.	0.7744092057255121	-0.12235777127801957	0.
0.004530054644808743	0.	0.7755262419309571	-0.1223768836719739	0.
0.004505464480874317	0.	0.775820937412293	-0.1223768914589795	0.
0.0044918032786885245	0.	0.7766853774908785	-0.12251636292896845	0.
0.004554644808743169	0.	0.7769548133595284	-0.12308636902664334	0.
0.004549180327868853	0.	0.7772354757227056	-0.12308636759831537	0.
0.004469945355191257	0.	0.7780802694358686	-0.12252843568618213	0.
0.004579234972677595	0.	0.7783440920572551	-0.1209506519229435	0.
0.004513661202185793	0.	0.7786275610440639	-0.12092450029606266	0.
0.004478142076502732	0.	0.7794948077462811	-0.12211283011666968	0.
0.004524590163934426	0.	0.780036486107213	-0.12239012398346251	0.
0.004437158469945354	0.	0.7808925063149031	-0.1224101450382114	0.
0.004584699453551912	0.	0.7811535223126578	-0.12172944159074953	0.
0.004576502732240437	0.	0.7814285714285715	-0.12154584863425198	0.
0.00453551912568306	0.	0.7825568341285434	-0.12107472688937738	0.
0.004598360655737705	0.	0.7828234633735616	-0.12163060327314422	0.
0.004418032786885246	0.	0.7836850968285153	-0.12192357376827449	0.
0.004576502732240437	0.	0.7839545326971653	-0.12194211213600949	0.
0.004631147540983606	0.	0.7842295818130788	-0.12191727284566921	0.
0.00446448087431694	0.	0.785122088127982	-0.1235177193857551	0.
0.0045437158469945355	0.	0.7853887173730002	-0.12336363347994084	0.
0.004653005464480875	0.	0.7856497333707549	-0.12370633007853077	0.
0.004530054644808743	0.	0.7865113668257085	-0.12364485215716849	0.
0.004663934426229508	0.	0.7870418186921134	-0.12379482038531461	0.
0.004516393442622951	0.	0.7879230985124894	-0.12402318436041276	0.
0.004508196721311476	0.	0.788198147628403	-0.12394860243636753	0.
0.004658469945355192	0.	0.7884591636261578	-0.12394860104456822	0.
0.004519125683060109	0.	0.7895958461970249	-0.12392110093613469	0.
0.0046338797814207645	0.	0.7898596688184114	-0.123966569822591	0.
0.004595628415300546	0.	0.7907213022733651	-0.12449714104195421	0.
0.004551912568306011	0.	0.7909991580129104	-0.12477962822905884	0.
0.00462295081967213	0.	0.7912573673870333	-0.12463491574841161	0.
0.0046366120218579235	0.	0.7920909346056694	-0.12468496754376363	0.
0.004554644808743169	0.	0.7923828234633735	-0.12465665803549358	0.
0.004584699453551912	0.	0.7926550659556553	-0.12450444876187629	0.
0.004647540983606558	0.	0.7935279259051361	-0.12490830456971927	0.
0.004560109289617486	0.	0.7940892506314903	-0.12490830321259724	0.
0.004653005464480875	0.	0.7949087847319675	-0.1254883610636137	0.
0.004551912568306011	0.	0.7952062868369352	-0.125478837321964	0.
0.004576502732240437	0.	0.7954869492001122	-0.12549180087692677	0.
0.004598360655737705	0.	0.7966180185237159	-0.1262912626712174	0.
0.0045437158469945355	0.	0.796898680886893	-0.12629660183860908	0.
0.004680327868852459	0.	0.7977126017401066	-0.12615922124332768	0.
0.0046366120218579235	0.	0.7980101038450743	-0.12620492328537053	0.
0.004614754098360655	0.	0.7982991860791467	-0.12625792384983453	0.
0.004672131147540984	0.	0.7991243334268874	-0.12697220033477613	0.
0.0046338797814207645	0.	0.7994162222845916	-0.1279866027963454	0.
0.004603825136612022	0.	0.7996996912714005	-0.12801543734517087	0.
0.004765027322404371	0.	0.8004911591355599	-0.12897688731438192	0.
0.004620218579234972	0.	0.8010889699691272	-0.12939886026338834	0.
0.0047322404371584696	0.	0.8019281504350266	-0.1293148656780465	0.
0.0047322404371584696	0.	0.8022200392927309	-0.13223880878016392	0.
0.004639344262295082	0.	0.8025175413976985	-0.13223880388087728	0.
0.004745901639344262	0.	0.8036093179904574	-0.13275011384357996	0.
0.004617486338797814	0.	0.803909626719057	-0.13275011519420765	0.
0.004819672131147541	0.	0.804729160819534	-0.13180772244303948	0.
0.004797814207650273	0.	0.8050182430536065	-0.13183252884175983	0.
0.004699453551912568	0.	0.8053129385349425	-0.13183232808591613	0.
0.004751366120218579	0.	0.8064103283749648	-0.13193733585523193	0.
0.0046885245901639346	0.	0.8067078304799326	-0.13194353506608758	0.
0.004653005464480875	0.	0.8070053325849003	-0.13196092736018733	0.
0.0047786885245901635	0.	0.808111142295818	-0.13236420021865528	0.
0.004866120218579235	0.	0.8091944990176817	-0.1324341784516803	0.
0.004846994535519126	0.	0.8094863878753858	-0.1325475351387192	0.
0.0046885245901639346	0.	0.809792309851249	-0.13243332276697625	0.
0.0048715846994535515	0.	0.8106286836935167	-0.1324521020015757	0.
0.004806010928961748	0.	0.8109177659275891	-0.13251716686124992	0.
0.004693989071038252	0.	0.8112124614089251	-0.132182016716921	0.
0.004887978142076503	0.	0.8120207690148751	-0.1323489460105417	0.
0.004849726775956284	0.	0.8123070446253157	-0.13234894577953946	0.
0.004770491803278688	0.	0.8126073533539152	-0.13231325930153162	0.
0.004844262295081968	0.	0.813432500701656	-0.1315566737820107	0.
0.004816939890710382	0.	0.8137159696884647	-0.13234470640296425	0.
0.004792349726775956	0.	0.8140106651698007	-0.13234454092584685	0.
0.004898907103825136	0.	0.8151164748807185	-0.13287819680243707	0.
0.004912568306010928	0.	0.8162503508279539	-0.13285493338314036	0.
0.004896174863387978	0.	0.8165253999438675	-0.1336986908129923	0.
0.004866120218579235	0.	0.8168088689306764	-0.13325189751094535	0.
0.004885245901639344	0.	0.81762278978389	-0.1334373546262323	0.
0.00490983606557377	0.	0.8178950322761718	-0.13341930268054306	0.
0.004890710382513661	0.	0.8181869211338759	-0.13339294324915812	0.
0.0048715846994535515	0.	0.8190597810833566	-0.13466231756351188	0.
0.004868852459016393	0.	0.8193320235756384	-0.1357386916547558	0.
0.004860655737704918	0.	0.8196154925624474	-0.13513399722133543	0.
0.004898907103825136	0.	0.8204546730283468	-0.135587279595426	0.
0.005021857923497268	0.	0.8207213022733651	-0.13569244072152697	0.
0.004953551912568305	0.	0.8210075778838057	-0.1356887555389346	0.
0.004937158469945355	0.	0.8221358405837776	-0.13624284287165167	0.
0.004838797814207651	0.	0.8232725231546449	-0.13627692890210488	0.
0.004978142076502732	0.	0.8235363457760314	-0.13627713498848307	0.
0.004991803278688524	0.	0.8238142015155767	-0.1362392199016571	0.
0.004825136612021858	0.	0.8246954813359528	-0.136432784073412	0.
0.004907103825136612	0.	0.8249564973337076	-0.1363448222529381	0.
0.0049644808743169394	0.	0.8252231265787258	-0.13647266712036427	0.
0.004836065573770492	0.	0.8260763401627841	-0.13678929209120952	0.
0.0049207650273224044	0.	0.8263345495369071	-0.13693262972502157	0.
0.005049180327868852	0.	0.8265983721582935	-0.13693263062047556	0.
0.0048743169398907105	0.	0.8274824586023014	-0.1370235718816336	0.
0.00490983606557377	0.	0.8277547010945832	-0.13698987266039767	0.
0.005030054644808744	0.	0.8280213303396015	-0.1369917515443172	0.
0.00490983606557377	0.	0.8291608195341004	-0.13705972071504507	0.
0.004904371584699453	0.	0.830305921975863	-0.13711908451305238	0.
0.004860655737704918	0.	0.8305781644681447	-0.13704941463345274	0.
0.0049672131147540976	0.	0.8308363738422677	-0.13704941306065058	0.
0.004934426229508197	0.	0.831689587426326	-0.13720558618193004	0.
0.004926229508196721	0.	0.831973056413135	-0.137060664979075	0.
0.004983606557377049	0.	0.8322396856581532	-0.137060659847915	0.
0.004926229508196721	0.	0.8331097389840022	-0.1372233612878078	0.
0.004912568306010928	0.	0.8333904013471793	-0.13721032210740247	0.
0.004986338797814207	0.	0.833651417344934	-0.13721037575287331	0.
0.004991803278688524	0.	0.83448498456357	-0.1381431702170604	0.
0.00492896174863388	0.	0.8347740667976423	-0.13809541936671377	0.
0.004956284153005464	0.	0.8350406960426606	-0.13810808936471086	0.
0.004950819672131147	0.	0.8361633454953691	-0.13886628127936723	0.
0.005068306010928962	0.	0.8372944148189727	-0.13879276454506292	0.
0.004972677595628415	0.	0.8376003367948357	-0.1387927539503096	0.
0.005010928961748634	0.	0.8378838057816447	-0.13879276145413447	0.
0.005120218579234973	0.	0.838711759753017	-0.14139916145183065	0.
0.005021857923497268	0.	0.839006455234353	-0.14119821175725333	0.
0.005008196721311475	0.	0.8392786977266349	-0.14131748585293893	0.
0.005150273224043715	0.	0.8400954252034802	-0.1408008684252884	0.
0.005090163934426229	0.	0.8403901206848161	-0.1408054732000372	0.
0.004953551912568305	0.	0.8406792029188885	-0.1408034431418885	0.
0.005092896174863388	0.	0.841507156890261	-0.1410001184361169	0.
0.005027322404371585	0.	0.8417990457479652	-0.14096715007824126	0.
0.004983606557377049	0.	0.8420881279820376	-0.14099451020085368	0.
0.005101092896174863	0.	0.84318551782206	-0.14085202975888303	0.
0.005204918032786885	0.	0.8442801010384507	-0.1408570000934539	0.
0.005163934426229508	0.	0.8445747965197866	-0.1408950951097006	0.
0.005068306010928962	0.	0.8448722986247543	-0.14089509108631798	0.
0.005144808743169398	0.	0.8456974459724951	-0.14089489002232264	0.
0.005133879781420765	0.	0.8459921414538311	-0.14172515586757423	0.
0.005051912568306011	0.	0.8462952568060623	-0.14172516604133997	0.
0.005166666666666667	0.	0.847120404153803	-0.14171540827704907	0.
0.0051557377049180324	0.	0.8474038731406118	-0.1418939695428932	0.
0.00510655737704918	0.	0.847695761998316	-0.141893969256458	0.
0.005234972677595628	0.	0.8485068762278978	-0.14253690201064959	0.
0.005177595628415301	0.	0.8487931518383385	-0.14206010023930496	0.
0.005136612021857923	0.	0.8490962671905697	-0.14266677586499893	0.
0.005251366120218579	0.	0.8502048835251192	-0.1432852649941357	0.
0.005256830601092896	0.	0.851321919730564	-0.14304607907815692	0.
0.0052103825136612025	0.	0.8515997754701095	-0.14294322619687483	0.
0.0052076502732240435	0.	0.85188605108055	-0.1428645001737417	0.
0.005215846994535519	0.	0.8527168116755542	-0.1427413487303904	0.
0.005278688524590164	0.	0.8529834409205725	-0.1426052337388962	0.
0.00528415300546448	0.	0.8532641032837497	-0.14261739909582538	0.
0.005193989071038251	0.	0.8541229301150716	-0.14254577653416087	0.
0.00526775956284153	0.	0.854397979230985	-0.1431912938031484	0.
0.005262295081967213	0.	0.8546898680886893	-0.14388938777838248	0.
0.005183060109289618	0.	0.8555571147909065	-0.143812459433557	0.
0.005327868852459016	0.	0.8558181307886612	-0.14381662706852416	0.
0.0053469945355191255	0.	0.8560959865282065	-0.14380482166351136	0.
0.0053005464480874315	0.	0.8572074094863879	-0.14468609089898601	0.
0.00519672131147541	0.	0.8583609317990457	-0.14473866535268973	0.
0.005281420765027322	0.	0.8586219477968005	-0.14463575209442125	0.
0.00528415300546448	0.	0.8588941902890822	-0.14463576129247516	0.
0.005202185792349727	0.	0.8597642436149312	-0.14483446433312172	0.
0.005316939890710382	0.	0.8600336794835812	-0.14424959093233436	0.
0.0053551912568306015	0.	0.8603115352231265	-0.1442495815599931	0.
0.005218579234972678	0.	0.8611675554308167	-0.14417228586030026	0.
0.005327868852459016	0.	0.861420151557676	-0.14399444927326802	0.
0.005366120218579235	0.	0.8616811675554308	-0.14399445244530068	0.
0.005174863387978142	0.	0.8625512208812798	-0.14427352387754078	0.
0.005240437158469945	0.	0.8628262699971934	-0.14517574330840902	0.
0.0053469945355191255	0.	0.8630985124894751	-0.14517785629804297	0.
0.005286885245901639	0.	0.8642464215548694	-0.14484521553714724	0.
0.005281420765027322	0.	0.8653718776312097	-0.14595078605769546	0.
0.005314207650273224	0.	0.8656525399943867	-0.14589599235966824	0.
0.005418032786885246	0.	0.8659191692394049	-0.14597619040047294	0.
0.005281420765027322	0.	0.866789222565254	-0.14612420995263964	0.
0.005265027322404372	0.	0.8670642716811675	-0.14612421162532885	0.
0.0053551912568306015	0.	0.8673224810552904	-0.14612336282096725	0.
0.005333333333333333	0.	0.8681813078866123	-0.14563681349406338	0.
0.005327868852459016	0.	0.868737019365703	-0.14564582404224966	0.
0.0053524590163934425	0.	0.8695846197024979	-0.14580019115508464	0.
0.005273224043715847	0.	0.8698680886893068	-0.146193096130723	0.
0.00533879781420765	0.	0.8701291046870614	-0.14626282950576547	0.
0.0053005464480874315	0.	0.8712517541397699	-0.14602535858470703	0.
0.005393442622950819	0.	0.8723828234633735	-0.14609065554886747	0.
0.005336065573770491	0.	0.8726775189447095	-0.14609065863385495	0.
0.005327868852459016	0.	0.8729497614369913	-0.1460906557264598	0.
0.005461748633879781	0.	0.873774908784732	-0.14673457951002714	0.
0.005371584699453552	0.	0.8740780241369632	-0.14673792617676024	0.
0.005308743169398907	0.	0.8743614931237721	-0.14673864635283274	0.
0.005502732240437158	0.	0.8751810272242492	-0.14708354279013958	0.
0.005382513661202186	0.	0.8757619983160257	-0.14794198854742788	0.
0.005385245901639344	0.	0.8768790345214706	-0.14758452575522849	0.
0.005316939890710382	0.	0.8771737300028065	-0.14756005853536275	0.
0.005426229508196721	0.	0.8774459724950884	-0.14715200065591227	0.
0.00546448087431694	0.	0.8782823463373561	-0.14689192226508063	0.
0.005377049180327869	0.	0.8788324445691832	-0.14691496426815587	0.
0.005532786885245902	0.	0.8796519786696603	-0.146987365541137	0.
0.005426229508196721	0.	0.8799550940218915	-0.14707185724556965	0.
0.005396174863387978	0.	0.880244176255964	-0.1470750264488042	0.
0.00553551912568306	0.	0.8810833567218636	-0.14691768830293528	0.
0.005428961748633879	0.	0.8813808588268313	-0.14690616755719335	0.
0.005415300546448087	0.	0.8816587145663766	-0.14695957719099673	0.
0.005483606557377048	0.	0.8827757507718215	-0.14739190252930873	0.
0.005562841530054645	0.	0.8838815604827392	-0.1479639386098751	0.
0.00548087431693989	0.	0.8841734493404434	-0.1483546472765902	0.
0.005437158469945355	0.	0.8844653381981477	-0.1483546474618396	0.
0.0055464480874316945	0.	0.8852764524277295	-0.14818738249920166	0.
0.0054453551912568305	0.	0.8858742632612966	-0.14829248361183262	0.
0.00557103825136612	0.	0.8866881841145102	-0.14829953188718686	0.
0.005576502732240437	0.	0.886971653101319	-0.14851132696378955	0.
0.005494535519125683	0.	0.8872579287117597	-0.14851132206473155	0.
0.005631147540983606	0.	0.888063429694078	-0.14849253394891979	0.
0.0055901639344262295	0.	0.8883497053045186	-0.14849254028642767	0.
0.005502732240437158	0.	0.8886556272803817	-0.14849253506895826	0.
0.005614754098360655	0.	0.8897698568621948	-0.1490915005810345	0.
0.005658469945355191	0.	0.8908896996912714	-0.14910032929838452	0.
0.005609289617486339	0.	0.891175975301712	-0.1492081571547383	0.
0.005595628415300547	0.	0.8914790906539433	-0.14918162403348836	0.
0.005683060109289617	0.	0.8923070446253157	-0.14954562607139057	0.
0.005672131147540983	0.	0.8928683693516699	-0.14961991544295772	0.
0.005658469945355191	0.	0.8936935166994107	-0.14996782867492991	0.
0.005724043715846994	0.	0.8939741790625877	-0.14997913465305443	0.
0.005691256830601093	0.	0.8942688745439237	-0.14997912506956848	0.
0.005628415300546447	0.	0.8951164748807184	-0.15025992621831227	0.
0.0056775956284153	0.	0.8953831041257367	-0.15040094546199753	0.
0.005688524590163934	0.	0.8956637664889139	-0.15040094544875438	0.
0.00576775956284153	0.	0.896763962952568	-0.15105395479747918	0.
0.005699453551912569	0.	0.8979202918888576	-0.15134266858436246	0.
0.0057786885245901635	0.	0.898186921133876	-0.15106421218305252	0.
0.005699453551912569	0.	0.8984647768734213	-0.1513709507582391	0.
0.005661202185792349	0.	0.8993207970811113	-0.15134608317064593	0.
0.005743169398907104	0.	0.8995958461970249	-0.15114113908598045	0.
0.005707650273224044	0.	0.8998821218074656	-0.1511411406464348	0.
0.005598360655737705	0.	0.9007465618860511	-0.15138952305701037	0.
0.005751366120218579	0.	0.9010019646365421	-0.15111048692993742	0.
0.005797814207650273	0.	0.9012714005051922	-0.15120829355715032	0.
0.005631147540983606	0.	0.9021414538310413	-0.15109817028250866	0.
0.005743169398907104	0.	0.9024080830760595	-0.15124750943347592	0.
0.0057732240437158465	0.	0.9026859388156048	-0.15124749966356502	0.
0.00569672131147541	0.	0.9035616053887173	-0.15099888050301605	0.
0.005827868852459016	0.	0.9040836373842267	-0.15099823734596993	0.
0.005740437158469946	0.	0.904939657591917	-0.1514957906219724	0.
0.0057349726775956286	0.	0.9052090934605669	-0.15149730554354143	0.
0.00576775956284153	0.	0.9054757227055851	-0.15148685813148596	0.
0.005699453551912569	0.	0.9063373561605388	-0.15179071337994407	0.
0.005704918032786886	0.	0.9066180185237158	-0.1518271766311568	0.
0.005830601092896175	0.	0.9068846477687342	-0.15187887521189666	0.
0.00564207650273224	0.	0.9077575077182151	-0.15280979432959715	0.
0.005655737704918032	0.	0.9080381700813921	-0.15269214112099921	0.
0.005857923497267759	0.	0.9083047993264104	-0.15267553523560418	0.
0.005743169398907104	0.	0.9091720460286274	-0.152558888800352	0.
0.005740437158469946	0.	0.909447095144541	-0.1524070922606823	0.
0.00583879781420765	0.	0.9097053045186639	-0.1524070989085913	0.
0.0058196721311475404	0.	0.9105472916081953	-0.1525080490055197	0.
0.0057732240437158465	0.	0.9111198428290765	-0.15466713839713472	0.
0.005808743169398907	0.	0.9119674431658714	-0.15501192001747355	0.
0.005756830601092896	0.	0.912253718776312	-0.15518504453591828	0.
0.00580327868852459	0.	0.9125203480213303	-0.15518526398328544	0.
0.0058715846994535515	0.	0.9133539152399662	-0.15522334948683086	0.
0.0057349726775956286	0.	0.9136486107213022	-0.155223350832572	0.
0.005762295081967213	0.	0.9139208532135841	-0.15522335373725618	0.
0.005877049180327869	0.	0.914740387314061	-0.15502686062353904	0.
0.005759562841530054	0.	0.915037889419029	-0.15503036427619704	0.
0.00580327868852459	0.	0.9153157451585741	-0.15556819484536502	0.
0.00589344262295082	0.	0.9161549256244738	-0.15650516863414432	0.
0.005789617486338798	0.	0.9164580409767049	-0.15655986750252715	0.
0.005811475409836065	0.	0.9167443165871457	-0.15632092493607802	0.
0.005989071038251366	0.	0.9175694639348863	-0.1562297898400611	0.
0.0058196721311475404	0.	0.9181476284030311	-0.1562412460254167	0.
0.0059672131147540984	0.	0.9189587426326129	-0.15633806404317677	0.
0.0059262295081967216	0.	0.9192534381139489	-0.15635049649119898	0.
0.005816939890710382	0.	0.9195509402189165	-0.15634840128218155	0.
0.0060136612021857916	0.	0.9203676676957621	-0.15633215690736982	0.
0.0059644808743169395	0.	0.9206595565534662	-0.15636099385339206	0.
0.005866120218579234	0.	0.9209458321639067	-0.15636099733017245	0.
0.005950819672131147	0.	0.921762559640752	-0.15641408381940905	0.
0.005972677595628415	0.	0.9220516418748245	-0.15655624646535005	0.
0.005879781420765028	0.	0.9223463373561605	-0.15655625509480628	0.
0.005991803278688524	0.	0.9231546449621106	-0.1563892810797781	0.
0.006032786885245901	0.	0.9234353073252877	-0.15641356908844595	0.
0.005983606557377049	0.	0.9237300028066237	-0.15641356380204643	0.
0.006032786885245901	0.	0.9245635700252596	-0.1561783353071986	0.
0.00589344262295082	0.	0.925158574235195	-0.15639877758498333	0.
0.006043715846994535	0.	0.9259781083356722	-0.156506327434737	0.
0.006024590163934426	0.	0.9262587706988493	-0.15650632415297713	0.
0.006024590163934426	0.	0.9265506595565534	-0.15650632869606923	0.
0.00610655737704918	0.	0.9273758069042941	-0.15631230770398358	0.
0.006076502732240437	0.	0.9276564692674711	-0.15635053000010324	0.
0.0060136612021857916	0.	0.927953971372439	-0.15635507782749916	0.
0.0060628415300546445	0.	0.9287903452147066	-0.15711356153760472	0.
0.00610655737704918	0.	0.9290625877069885	-0.15682577962534125	0.
0.006101092896174863	0.	0.929348863317429	-0.15675325639854457	0.
0.006068306010928962	0.	0.9301880437833286	-0.15689587343497313	0.
0.006122950819672131	0.	0.9304630928992421	-0.15692191168466005	0.
0.006071038251366121	0.	0.9307493685096827	-0.156924327952	0.
0.0060136612021857916	0.	0.931591355599214	-0.15736875916470808	0.
0.0061092896174863385	0.	0.9321302273365141	-0.15902903551943123	0.
0.006076502732240437	0.	0.9329946674150997	-0.1569059206809493	0.
0.006180327868852459	0.	0.9332669099073814	-0.15699269388227793	0.
0.006147540983606557	0.	0.9335559921414538	-0.15692273892413228	0.
0.005999999999999999	0.	0.9344204322200392	-0.1572289871945157	0.
0.0061557377049180325	0.	0.934681448217794	-0.15723594638857538	0.
0.0061612021857923496	0.	0.934950884086444	-0.1572552050188387	0.
0.006021857923497268	0.	0.9358181307886613	-0.15980235691430694	0.
0.006196721311475409	0.	0.9360875666573113	-0.15984133524501917	0.
0.006185792349726775	0.	0.9363654223968565	-0.16001985972148242	0.
0.006019125683060109	0.	0.9372326690990738	-0.160017218388147	0.
0.00614207650273224	0.	0.9374852652259331	-0.1600515195852928	0.
0.006237704918032787	0.	0.9377518944709514	-0.1599401868653762	0.
0.0060136612021857916	0.	0.9386359809149594	-0.16189437831215317	0.
0.006229508196721312	0.	0.9391748526522593	-0.16668011150596224	0.
0.006049180327868852	0.	0.9400280662363177	-0.1673225852899256	0.
0.006095628415300546	0.	0.9402918888577042	-0.1678644448182575	0.
0.006237704918032787	0.	0.9405500982318271	-0.16789357414605785	0.
0.006139344262295082	0.	0.941422958181308	-0.16784654348773814	0.
0.006120218579234973	0.	0.9417064271681166	-0.1676713188038305	0.
0.00624863387978142	0.	0.9419758630367668	-0.16770001688335445	0.
0.006081967213114754	0.	0.9428515296098793	-0.16570864430451013	0.
0.006095628415300546	0.	0.9431237721021609	-0.16387158842401314	0.
0.0062540983606557375	0.	0.9433791748526522	-0.16395732596376908	0.
0.006180327868852459	0.	0.9442464215548695	-0.1638652474476274	0.
0.0061557377049180325	0.	0.9445270839180466	-0.16386676467348718	0.
0.006224043715846995	0.	0.9447965197866965	-0.16397624182103435	0.
0.006188524590163934	0.	0.945646926747123	-0.16414116478762975	0.
0.00623224043715847	0.	0.9461942183553185	-0.16406076738351583	0.
0.006153005464480874	0.	0.9473449340443446	-0.16409092223024718	0.
0.006172131147540983	0.	0.9476199831602582	-0.16508027483123683	0.
0.00630327868852459	0.	0.9478838057816447	-0.16474335731316328	0.
0.006215846994535519	0.	0.9487342127420714	-0.16535094905740647	0.
0.006213114754098361	0.	0.9489980353634578	-0.16566352131132028	0.
0.00633879781420765	0.	0.9492534381139489	-0.165663522597622	0.
0.006224043715846995	0.	0.9501319113106932	-0.16524315509299586	0.
0.006213114754098361	0.	0.9504181869211338	-0.16526388663720046	0.
0.006357923497267759	0.	0.9506876227897838	-0.16581865403662305	0.
0.006311475409836066	0.	0.9515352231265787	-0.16649736921891453	0.
0.006245901639344262	0.	0.9518158854897558	-0.1665219940240282	0.
0.006322404371584699	0.	0.952082514734774	-0.16687378902926833	0.
0.0061994535519125675	0.	0.9532332304238003	-0.16718122182994805	0.
0.006297814207650273	0.	0.9535026662924502	-0.16691426056583347	0.
0.006325136612021858	0.	0.9543418467583497	-0.16718250660921577	0.
0.006229508196721312	0.	0.9546309289924221	-0.1671825025008834	0.
0.006286885245901639	0.	0.9548975582374404	-0.16718250360599907	0.
0.006387978142076502	0.	0.955747965197867	-0.16721857737078044	0.
0.006295081967213114	0.	0.9560454673028346	-0.1666324419043041	0.
0.006316939890710382	0.	0.9563205164187483	-0.16663244665548144	0.
0.006377049180327868	0.	0.9571372438955936	-0.16570040763974853	0.
0.006311475409836066	0.	0.957426326129666	-0.16567166785276122	0.
0.006311475409836066	0.	0.9576985686219477	-0.16575712011934693	0.
0.006420765027322404	0.	0.9585181027224249	-0.16655367839929133	0.
0.006319672131147541	0.	0.958821218074656	-0.16800657299941624	0.
0.006262295081967213	0.	0.959115913555992	-0.1681165995244164	0.
0.006316939890710382	0.	0.9602357563850688	-0.1668840889473004	0.
0.00626775956284153	0.	0.9605220319955093	-0.1690110877082861	0.
0.006494535519125683	0.	0.9613387594723547	-0.1693097098790208	0.
0.0063524590163934426	0.	0.9616390682009541	-0.16930970679484564	0.
0.006418032786885246	0.	0.9627448779118719	-0.1675986560546911	0.
0.006442622950819672	0.	0.9630311535223127	-0.16759321734730034	0.
0.0063989071038251365	0.	0.9633230423800168	-0.16753936043682063	0.
0.0065382513661202185	0.	0.964142576480494	-0.16776944608520217	0.
0.006508196721311475	0.	0.9644372719618299	-0.16781538909928748	0.
0.00637431693989071	0.	0.9647375806904295	-0.16779729303462002	0.
0.006557377049180327	0.	0.9655543081672748	-0.1688051203174754	0.
0.006532786885245901	0.	0.9658377771540835	-0.16871907629736083	0.
0.006439890710382513	0.	0.9661324726354195	-0.16858275007408738	0.
0.006543715846994535	0.	0.9672130227336513	-0.16947550065405967	0.
0.0064918032786885245	0.	0.9675133314622508	-0.16946062738934736	0.
0.0065846994535519125	0.	0.9683497053045186	-0.16979262013357774	0.
0.006546448087431694	0.	0.9686303676676958	-0.16958483669316224	0.
0.006560109289617486	0.	0.9697614369912994	-0.16995953894128407	0.
0.006568306010928961	0.	0.9700449059781083	-0.16995107612266805	0.
0.0065874316939890714	0.	0.9703367948358124	-0.16994992330240574	0.
0.006620218579234972	0.	0.9711731686780801	-0.1697552491532841	0.
0.006642076502732241	0.	0.9714426045467301	-0.1697516102651422	0.
0.006628415300546448	0.	0.971726073533539	-0.1697516090958782	0.
0.006568306010928961	0.	0.9725708672467023	-0.17034105614914968	0.
0.006622950819672131	0.	0.9728431097389839	-0.17041032755726776	0.
0.006598360655737705	0.	0.9731349985966882	-0.17010191604388142	0.
0.006685792349726776	0.	0.9742436149312377	-0.16929940020971374	0.
0.006612021857923497	0.	0.9745242772944147	-0.16929939912893388	0.
0.006573770491803278	0.	0.9753718776312096	-0.16917975919925327	0.
0.0066830601092896175	0.	0.975635700252596	-0.1693305170837817	0.
0.0065901639344262295	0.	0.9767864159416222	-0.16927411821998034	0.
0.006721311475409835	0.	0.9770474319393768	-0.17123315699997363	0.
0.006715846994535518	0.	0.9773252876789221	-0.17123316543424735	0.
0.006560109289617486	0.	0.9782065674992982	-0.16988466865976098	0.
0.00671311475409836	0.	0.9784731967443165	-0.1697972198628605	0.
0.0067267759562841525	0.	0.97874824586023	-0.16979722474691122	0.
0.006601092896174864	0.	0.979607072691552	-0.170043355569639	0.
0.006740437158469945	0.	0.9798652820656749	-0.17007212481605777	0.
0.006778688524590164	0.	0.9801347179343248	-0.1700721143470479	0.
0.006666666666666666	0.	0.9812826269997192	-0.16993727298037306	0.
0.0067814207650273226	0.	0.9815548694920011	-0.16978910596336458	0.
0.006661202185792349	0.	0.98242492281785	-0.1698207042471561	0.
0.006702185792349726	0.	0.9826887454392365	-0.1697890170471083	0.
0.006628415300546448	0.	0.9838170081392086	-0.17022324116131238	0.
0.006620218579234972	0.	0.9840836373842267	-0.17062556944021473	0.
0.006770491803278688	0.	0.984339040134718	-0.17079609804299076	0.
0.006663934426229508	0.	0.9852034802133034	-0.17074095152090693	0.
0.006691256830601093	0.	0.9854841425764804	-0.1706567734706106	0.
0.006806010928961748	0.	0.9857479651978669	-0.1706567682386106	0.
0.006702185792349726	0.	0.9866236317709794	-0.17196839793366495	0.
0.006653005464480874	0.	0.9869099073814201	-0.17202381032167544	0.
0.006721311475409835	0.	0.9871765366264383	-0.17194959669274837	0.
0.006721311475409835	0.	0.9883104125736739	-0.17226139597023568	0.
0.006778688524590164	0.	0.9885742351950604	-0.1722512246641615	0.
0.006773224043715847	0.	0.9894246421554869	-0.17201083930412084	0.
0.006718579234972677	0.	0.9897193376368228	-0.17193194137539278	0.
0.0068251366120218575	0.	0.9908279539713724	-0.17252066743219321	0.
0.006765027322404371	0.	0.9911198428290766	-0.17256940268874515	0.
0.006808743169398907	0.	0.9913892786977266	-0.17380422702681103	0.
0.006849726775956283	0.	0.992217232669099	-0.17250691036265045	0.
0.006724043715846994	0.	0.992511928150435	-0.1740613199566595	0.
0.006707650273224043	0.	0.9927897838899803	-0.1740522210137829	0.
0.006896174863387978	0.	0.9936065113668257	-0.17344949958407363	0.
0.00680327868852459	0.	0.9939068200954252	-0.18017193981293236	0.
0.006765027322404371	0.	0.9941902890822341	-0.18022318882258667	0.
0.006797814207650273	0.	0.9953213584058377	-0.18044031208727446	0.
0.006729508196721311	0.	0.995613247263542	-0.1805001171793136	0.
0.006879781420765028	0.	0.9964271681167555	-0.18035707192006958	0.
0.006860655737704917	0.	0.9967218635980913	-0.18036419174976226	0.
0.006934426229508197	0.	0.9978248666853775	-0.18053606539417513	0.
0.006882513661202186	0.	0.9981195621667135	-0.18054883331768315	0.
0.006806010928961748	0.	0.9984198708953129	-0.17956684832484232	0.
0.006997267759562841	0.	0.9992309851248947	-0.1790046472028883	0.
0.006994535519125683	0.	0.9995172607353353	-0.17900464430059976	0.
0.006877049180327868	0.	0.9998119562166713	-0.18047578863878197	0.
0.006986338797814207	0.	1.0006314903171485	-0.1786977654165751	0.
0.006934426229508197	0.	1.0009205725512207	-0.17869547271588884	0.
0.006852459016393443	0.	1.0012180746561885	-0.1802272685930185	0.
0.007027322404371584	0.	1.0022958181307886	-0.18061131025250515	0.
0.006953551912568306	0.	1.0025933202357564	-0.18088566516861487	0.
0.006997267759562841	0.	1.0034325007016558	-0.18079982399714425	0.
0.006983606557377049	0.	1.0037215829357282	-0.1807991122333825	0.
0.007032786885245902	0.	1.0048470390120685	-0.18084420106260604	0.
0.007084699453551912	0.	1.0051248947516138	-0.18081398679681598	0.
0.007057377049180327	0.	1.005413976985686	-0.18078841562761028	0.
0.007065573770491803	0.	1.0062503508279539	-0.1806610876436103	0.
0.007049180327868852	0.	1.0065282065674992	-0.1808686079699509	0.
0.007030054644808742	0.	1.0068200954252033	-0.1808533824426863	0.
0.007038251366120218	0.	1.0076564692674712	-0.18082398640031064	0.
0.007120218579234973	0.	1.0079259051361211	-0.18081537118041632	0.
0.007092896174863388	0.	1.0082121807465618	-0.1807881360485096	0.
0.007150273224043715	0.	1.009337636822902	-0.1810215448640413	0.
0.007112021857923497	0.	1.0096239124333428	-0.18047834422549366	0.
0.006956284153005464	0.	1.0104602862756102	-0.18040634799926933	0.
0.007079234972677595	0.	1.0107156890261015	-0.18067504710963292	0.
0.007027322404371584	0.	1.0118635980914958	-0.18161632289139118	0.
0.007131147540983607	0.	1.0121386472074094	-0.1816097066516599	0.
0.007103825136612022	0.	1.0124221161942184	-0.1817175904704917	0.
0.007038251366120218	0.	1.0132893628964355	-0.1812770826264698	0.
0.007125683060109289	0.	1.0135503788941902	-0.18127610750330841	0.
0.007133879781420765	0.	1.013822621386472	-0.18136379432006072	0.
0.007027322404371584	0.	1.014692674712321	-0.18142477633197326	0.
0.007120218579234973	0.	1.0149564973337075	-0.18144459709970387	0.
0.007199453551912568	0.	1.0152287398259894	-0.18289323138574987	0.
0.007150273224043715	0.	1.016359809149593	-0.18208716852328363	0.
0.007224043715846995	0.	1.0166264383946113	-0.18211275947091277	0.
0.007180327868852458	0.	1.01690990738142	-0.18211518816228203	0.
0.007128415300546449	0.	1.017779960707269	-0.18192695908981066	0.
0.0071584699453551915	0.	1.0183300589390962	-0.18195506355341745	0.
0.007122950819672131	0.	1.0191608195341004	-0.1816084577270523	0.
0.007259562841530054	0.	1.0194190289082234	-0.18150732197761782	0.
0.007243169398907103	0.	1.019691271400505	-0.18150731998000863	0.
0.007122950819672131	0.	1.0205725512208812	-0.1816130122742436	0.
0.007232240437158469	0.	1.020844793713163	-0.18170698768372234	0.
0.0071147540983606565	0.	1.021984282907662	-0.18355758761325253	0.
0.00719672131147541	0.	1.0222452989054167	-0.18358432837428718	0.
0.007278688524590164	0.	1.0225147347740668	-0.18358432804245892	0.
0.007155737704918033	0.	1.0233960145944427	-0.1836990045960098	0.
0.007243169398907103	0.	1.0236626438394612	-0.1850795373047901	0.
0.007295081967213115	0.	1.0239292730844793	-0.18467834825559495	0.
0.007204918032786885	0.	1.0247937131630647	-0.1835125263201522	0.
0.0073224043715847	0.	1.0253269716531013	-0.1843150425201416	0.
0.007226775956284153	0.	1.0262054448498454	-0.18498816710477978	0.
0.007226775956284153	0.	1.0264861072130227	-0.18511982360050053	0.
0.007319672131147542	0.	1.0267443165871457	-0.18508668844374465	0.
0.007226775956284153	0.	1.0275891103003088	-0.18479723203059747	0.
0.007215846994535519	0.	1.0278641594162221	-0.18512335921538706	0.
0.007265027322404372	0.	1.0289868088689305	-0.185224518495848	0.
0.007221311475409835	0.	1.0292758911030029	-0.18795289229198303	0.
0.007311475409836066	0.	1.0295481335952847	-0.18800344600345592	0.
0.007341530054644808	0.	1.0303985405557115	-0.1857452596552844	0.
0.007265027322404372	0.	1.0306848161661522	-0.18574357412004103	0.
0.007352459016393443	0.	1.0309514454111703	-0.18574357284213577	0.
0.007297814207650273	0.	1.0318046589952286	-0.18934707808863066	0.
0.007314207650273224	0.	1.0323687903452146	-0.1893470832208484	0.
0.007390710382513661	0.	1.0332051641874824	-0.18927223522599082	0.
0.007308743169398908	0.	1.0334970530451866	-0.18997311539187256	0.
0.007377049180327869	0.	1.0337664889138367	-0.1899663508888052	0.
0.007453551912568306	0.	1.0346000561324726	-0.1911310649811678	0.
0.007363387978142077	0.	1.034903171484704	-0.19117135721155498	0.
0.007434426229508196	0.	1.0360005613247263	-0.19052169040033906	0.
0.007401639344262294	0.	1.0362896435587987	-0.19052102608563282	0.
0.007363387978142077	0.	1.036567499298344	-0.19052103308247711	0.
0.0074836065573770484	0.	1.0373814201515577	-0.19255447069928477	0.
0.007423497267759562	0.	1.037684535503789	-0.1935852276338358	0.
0.007341530054644808	0.	1.0379792309851248	-0.19357528112763608	0.
0.007489071038251366	0.	1.0388015717092338	-0.19068566551999885	0.
0.007379781420765027	0.	1.0393853494246421	-0.19065493661151267	0.
0.007543715846994536	0.	1.0402104967723829	-0.1925345406418498	0.
0.007505464480874317	0.	1.0405079988773507	-0.1925771427510508	0.
0.007428961748633879	0.	1.0408026943586863	-0.19274288726314906	0.
0.0075355191256830595	0.	1.0416081953410046	-0.19282832036303094	0.
0.007532786885245901	0.	1.0418916643278135	-0.1931394555691043	0.
0.0075792349726775945	0.	1.0430115071568902	-0.19329005499189764	0.
0.007546448087431694	0.	1.043309009261858	-0.19329308746621046	0.
0.007472677595628416	0.	1.0436093179904573	-0.19329308513878804	0.
0.007655737704918033	0.	1.0444176255964075	-0.19414927259048462	0.
0.0075846994535519125	0.	1.0446982879595845	-0.19437281702656325	0.
0.007565573770491802	0.	1.044987370193657	-0.1953004959368194	0.
0.007595628415300547	0.	1.045809710917766	-0.19269926676393226	0.
0.007565573770491802	0.	1.0463822621386472	-0.19286539094048852	0.
0.007677595628415301	0.	1.0472186359809148	-0.1927876585523711	0.
0.007622950819672131	0.	1.0474936850968286	-0.1927947383118464	0.
0.007592896174863387	0.	1.0477855739545325	-0.19279582429717165	0.
0.007587431693989071	0.	1.048638787538591	-0.1925249778802863	0.
0.007644808743169399	0.	1.048919449901768	-0.19277985784222867	0.
0.007642076502732241	0.	1.0500308728599494	-0.19462129876886394	0.
0.007669398907103825	0.	1.0503003087285994	-0.19436792312667375	0.
0.007658469945355191	0.	1.0505893909626718	-0.194137226698568	0.
0.007642076502732241	0.	1.0514538310412573	-0.1941935471223313	0.
0.0077185792349726765	0.	1.0517232669099075	-0.19416003011864252	0.
0.0076830601092896175	0.	1.0520067358967162	-0.19416002615504582	0.
0.007658469945355191	0.	1.052854336233511	-0.19467542464767215	0.
0.007756830601092895	0.	1.053393207970811	-0.19377143622579318	0.
0.007573770491803278	0.	1.0542548414257646	-0.19375994125045248	0.
0.007751366120218579	0.	1.0545130507998877	-0.193759947893578	0.
0.007781420765027322	0.	1.0547824866685376	-0.1936546798230214	0.
0.0076393442622950825	0.	1.0556441201234914	-0.19376785438039343	0.
0.007745901639344261	0.	1.0559079427448779	-0.1936821357858355	0.
0.007581967213114754	0.	1.0570783047993264	-0.19408830134753105	0.
0.007691256830601092	0.	1.0573449340443446	-0.19457411572138456	0.
0.007773224043715846	0.	1.0576143699129947	-0.19402289092207467	0.
0.007702185792349726	0.	1.0584760033679483	-0.1942703073597591	0.
0.007702185792349726	0.	1.0587398259893348	-0.19421164700996052	0.
0.00781967213114754	0.	1.0590036486107213	-0.1943801207515793	0.
0.007601092896174863	0.	1.0598849284310974	-0.19551948516560755	0.
0.007866120218579234	0.	1.0604209935447657	-0.19449710976205453	0.
0.007677595628415301	0.	1.0612798203760876	-0.19486349164085268	0.
0.007729508196721311	0.	1.0615520628683692	-0.19482281728004136	0.
0.007871584699453552	0.	1.061813078866124	-0.19477658411338977	0.
0.007710382513661202	0.	1.062683132191973	-0.19537606977097835	0.
0.007707650273224044	0.	1.0629581813078866	-0.1958657806937943	0.
0.007808743169398907	0.	1.0640611843951726	-0.19633688447308995	0.
0.007762295081967213	0.	1.064350266629245	-0.19633688434524554	0.
0.007814207650273223	0.	1.064619702497895	-0.19626894664135566	0.
0.007822404371584699	0.	1.0654869492001122	-0.19651607650274103	0.
0.007754098360655737	0.	1.065781644681448	-0.1965311409008735	0.
0.007838797814207649	0.	1.0660482739264665	-0.19712644646927882	0.
0.007841530054644807	0.	1.0668818411451024	-0.19740101647346656	0.
0.007838797814207649	0.	1.0674403592478248	-0.19729764980406062	0.
0.007898907103825136	0.	1.068282346337356	-0.19854712861859258	0.
0.007800546448087431	0.	1.068579848442324	-0.19854711317295132	0.
0.007833333333333333	0.	1.0688548975582375	-0.19865616511349926	0.
0.007950819672131147	0.	1.069680044905978	-0.19810297226067222	0.
0.007885245901639344	0.	1.0699775470109458	-0.19769923130729705	0.
0.008021857923497269	0.	1.0710861633454953	-0.19889096537423723	0.
0.007863387978142075	0.	1.0713864720740947	-0.19938558605782028	0.
0.007808743169398907	0.	1.071667134437272	-0.20023635511198215	0.
0.00810382513661202	0.	1.0724586023014313	-0.2001893728558495	0.
0.008008196721311476	0.	1.0727532977827674	-0.19953670169138207	0.
0.007885245901639344	0.	1.0730451866404713	-0.1995273199107943	0.
0.007989071038251366	0.	1.0738871737300026	-0.20169825582710196	0.
0.007868852459016393	0.	1.07448498456357	-0.2015774573561947	0.
0.008005464480874316	0.	1.0752848722986246	-0.20186454845899204	0.
0.007989071038251366	0.	1.0755711479090653	-0.2018849735413375	0.
0.007931693989071039	0.	1.075868650014033	-0.20188239573868533	0.
0.00810382513661202	0.	1.0766937973617738	-0.20149116754914367	0.
0.008125683060109289	0.	1.0769856862194778	-0.20144118845640382	0.
0.008109289617486339	0.	1.078085882683132	-0.20244069438975532	0.
0.008109289617486339	0.	1.0783777715408365	-0.20174428621861784	0.
0.008019125683060109	0.	1.0786780802694358	-0.20227624453993812	0.
0.008120218579234973	0.	1.079511647488072	-0.20272180532182243	0.
0.008101092896174862	0.	1.0797951164748807	-0.20272180727511	0.
0.008043715846994535	0.	1.0800813920853214	-0.20401677426745704	0.
0.008109289617486339	0.	1.0808784731967442	-0.20293822397190012	0.
0.008166666666666666	0.	1.0814426045467302	-0.2030127703637143	0.
0.008185792349726774	0.	1.0823042380016838	-0.2029128847275262	0.
0.008155737704918032	0.	1.0825877069884928	-0.20305943975830879	0.
0.008125683060109289	0.	1.0828824024698287	-0.2037661569092793	0.
[truncated: 29,894 more rows]
