# Supplementary material for: Programming mechanics in knitted materials, stitch by stitch
Source: Nat Commun. 2024 Mar 23;15:2622. doi: 10.1038/s41467-024-46498-z (PMC10960873; doi:10.1038/s41467-024-46498-z)
Supplement: Supplementary file 3 — Source Data [file 41467_2024_46498_MOESM3_ESM.zip › SourceData/Source Data for Supplementary Information/TableS13data/bamboo/bamboo_seedv1.txt]

-0.000289463527595523	0.	0.	0.	0.
-0.00006175221922037823	0.	1.6257519102584946e-6	-0.00004568920870166971	0.
0.0004978772674642995	0.	0.00021134774833360428	-0.001514728391667405	0.
-0.00003087610961018912	0.	0.00040318647374410665	-0.001494757757347227	0.
0.000027016595908915478	0.	0.000595025199154609	0.0005870634179203685	0.
0.000027016595908915478	0.	0.0010599902454885384	-0.0003126811717909221	0.
-0.00010420686993438828	0.	0.0012095594212323199	-0.000299707887241365	0.
-0.00006561173292165187	0.	0.0013688831084376523	-0.0009550973478587915	0.
0.00019683519876495563	0.	0.0018484799219639083	0.0005087001819646617	0.
0.0003203396372057121	0.	0.0019980490977076896	0.000565818594750571	0.
0.00017367811655731377	0.	0.0021573727849130224	-0.00003175163671465673	0.
-0.00003473562331146276	0.	0.002653227117541863	0.00034059242258407236	0.
0.00003473562331146276	0.	0.00280767354901642	0.00029822830453856	0.
-0.00001543805480509456	0.	0.002971874491952528	-0.00046934838878490923	0.
0.00011964492473948283	0.	0.003461225816940335	0.0004095821944368252	0.
0.00036279428791972213	0.	0.0036075434888635993	0.0004639510054219599	0.
0.0002624469316866075	0.	0.003763615672248415	-0.000580444709313188	0.
-0.00018139714395986107	0.	0.004272476020159324	-0.0022728460193734844	0.
-0.000050173678116557314	0.	0.004430173955454398	-0.00311466418306946	0.
0.00006175221922037823	0.	0.00458949764265973	-0.0019029237008413593	0.
0.000038595137012736394	0.	0.0050934807348398635	0.00040944046704523496	0.
0.0002701659590891548	0.	0.005399122093968461	0.0004528977730517389	0.
-0.00013894249324585104	0.	0.005906356689969111	0.0012467118016070426	0.
-0.00006561173292165187	0.	0.006064054625264184	0.0008808037845800402	0.
0.00003473562331146276	0.	0.006719232645098358	0.0023879379173930935	0.
0.00012350443844075647	0.	0.006875304828483173	0.0034397851375926243	0.
0.0002817445001929757	0.	0.007026499756137213	0.001659960308852654	0.
-0.00001543805480509456	0.	0.007530482848317347	-0.000018643703486334867	0.
-0.0000578927055191046	0.	0.007694683791253455	0.0001158343040762316	0.
0.000019297568506368197	0.	0.007852381726548528	-0.0007778210849722659	0.
0.00003087610961018912	0.	0.008343358803446594	-0.0006426504953909539	0.
-0.000019297568506368197	0.	0.008502682490651926	-0.0006526003107430523	0.
0.00011964492473948283	0.	0.008652251666395707	-0.0006853700549758303	0.
0.00006175221922037823	0.	0.009143228743293774	-0.0014145030148928325	0.
-0.00011192589733693555	0.	0.009315558445781172	-0.000968812537853589	0.
7.71902740254728e-6	0.	0.009473256381076248	-0.0009790614257045498	0.
0.00008104978772674642	0.	0.009965859209884572	0.0005475757813559715	0.
0.00004631416441528367	0.	0.010134937408551455	0.0004317755566815832	0.
0.00010420686993438828	0.	0.010291009591936271	0.00007166010029725543	0.
0.	0.	0.011108762802796294	0.0006105573268704511	0.
0.0002045542261675029	0.	0.011581856608681516	0.0012351954646934284	0.
0.00006175221922037823	0.	0.011754186311168915	0.0010371774214172835	0.
0.00003087610961018912	0.	0.011915135750284507	0.0010408230977736236	0.
0.00016981860285604015	0.	0.012394732563810762	-0.0007236121865549117	0.
0.000011578541103820918	0.	0.012571939522028938	-0.0007310298084904258	0.
-0.00003473562331146276	0.	0.012739391968785563	-0.0010767833261232356	0.
0.00018139714395986107	0.	0.013210860022760526	0.00042176662371572416	0.
0.00015438054805094558	0.	0.01337831246951715	-0.00022837571282104986	0.
0.000050173678116557314	0.	0.01354251341245326	-0.0003737245193555579	0.
0.00021999228097259747	0.	0.014004226954966673	-0.0011556836238308106	0.
0.00018911617136240834	0.	0.014176556657454072	-0.0010260274283989095	0.
0.000038595137012736394	0.	0.014353763615672248	-0.0013090341237313751	0.
0.000023157082207641836	0.	0.015171516826532271	-0.002351683420536358	0.
0.00026630644538788115	0.	0.015642984880507235	-0.004195920935401711	0.
0.0001852566576611347	0.	0.01581206307917412	-0.004448583157039229	0.
0.00004631416441528367	0.	0.015987644285482036	-0.004482804093308354	0.
0.0002817445001929757	0.	0.016459112339457	-0.004798724939882698	0.
0.00021999228097259747	0.	0.016621687530482848	-0.004503421862447141	0.
0.00010420686993438828	0.	0.01679076572914973	-0.004409334081923089	0.
0.0003203396372057121	0.	0.017267111038855473	-0.003346411132860761	0.
0.00023543033577769204	0.	0.017432937733701838	-0.003992618651635558	0.
0.00012736395214203012	0.	0.017608518940009754	-0.00399460139219096	0.
0.00025858741798533385	0.	0.01841164038367745	-0.0041717446626846405	0.
0.0001852566576611347	0.	0.018883108437652413	-0.0034440706712365746	0.
0.0001852566576611347	0.	0.019044057876768005	-0.0028579632415394896	0.
0.00011964492473948283	0.	0.019216387579255405	-0.0033154693134420372	0.
0.00018139714395986107	0.	0.019708990408063728	-0.003658325292344009	0.
0.00025858741798533385	0.	0.019866688343358804	-0.004412672769320425	0.
0.00016981860285604015	0.	0.020034140790115427	-0.004661578525263582	0.
0.000042454650714010037	0.	0.020206470492602827	-0.004659158892691943	0.
0.00026630644538788115	0.	0.020684441554218825	-0.004377847860413004	0.
0.00022771130837514474	0.	0.020850268249065194	-0.004140620253491998	0.
0.00013122346584330374	0.	0.02102584945537311	-0.004101916958264179	0.
0.0002624469316866075	0.	0.021495691757437815	-0.004449151079687148	0.
0.00016209957545349285	0.	0.021656641196553406	-0.004486957165834552	0.
0.00012350443844075647	0.	0.02182734514713055	-0.00447080204006619	0.
0.00024700887688151293	0.	0.02247602015932369	-0.004227799370493795	0.
0.00012350443844075647	0.	0.02264834986181109	-0.004049667864481217	0.
0.00022771130837514474	0.	0.023126320923427087	-0.004747178195673896	0.
0.0002045542261675029	0.	0.023285644610632417	-0.003986677477593941	0.
0.0002238517946738711	0.	0.023451471305478783	-0.003618421886809572	0.
0.0002315708220764184	0.	0.023932693870915296	-0.0033763182804224016	0.
0.000289463527595523	0.	0.02409201755812063	-0.0055007254153802525	0.
0.00032805866460825937	0.	0.024259470004877257	-0.00550072580872114	0.
0.0002315708220764184	0.	0.02475207283368558	-0.004675653556318574	0.
0.0003203396372057121	0.	0.024906519265160135	-0.004710347180544473	0.
0.0002817445001929757	0.	0.025070720208096246	-0.004710342983235403	0.
0.00006561173292165187	0.	0.025569826044545604	-0.004188186358878174	0.
0.00021227325357005018	0.	0.025725898227930418	-0.005194323066281095	0.
0.00022771130837514474	0.	0.025890099170866526	-0.0051236818921253065	0.
0.0002817445001929757	0.	0.026693220614534222	-0.005681178126597555	0.
0.00015052103434967193	0.	0.027200455210534873	-0.004156843272952799	0.
0.0002431493631802393	0.	0.02735652739391969	-0.0039636687017634694	0.
0.00021227325357005018	0.	0.027517476833035282	-0.004859804336718648	0.
0.00015438054805094558	0.	0.02801333116566412	-0.004968956356362859	0.
0.0002933230412967966	0.	0.0281629003414079	-0.004932916738003111	0.
0.0003396372057120803	0.	0.02831734677288246	-0.004937293544823477	0.
0.00011964492473948283	0.	0.028826207120793364	-0.004889841522552283	0.
0.00021227325357005018	0.	0.028979027800357667	-0.004889852378152888	0.
0.00037823234272481667	0.	0.029131848479921965	-0.004889841597786266	0.
0.00013894249324585104	0.	0.02963258006828158	-0.005087619884846733	0.
0.00021999228097259747	0.	0.029787026499756137	-0.005667467906461613	0.
0.00035893477421844846	0.	0.029943098683140955	-0.006118953486322613	0.
0.0002971825549980703	0.	0.030773857909283043	-0.005920348049150951	0.
0.00014280200694712468	0.	0.03126483498618111	-0.005490248073116004	0.
0.00012736395214203012	0.	0.031424158673386444	-0.005811482343750877	0.
0.0003126206098031648	0.	0.03157372784913022	-0.006036158192303521	0.
0.0001350829795445774	0.	0.032080962445130874	-0.0035420599321164246	0.
0.00018139714395986107	0.	0.03239635831572102	-0.002826986417691579	0.
0.00015052103434967193	0.	0.0328905868964396	-0.005977417700783031	0.
0.00013122346584330374	0.	0.03305478783937571	-0.005225463443531117	0.
0.0002238517946738711	0.	0.033207608518940016	-0.003861359814886615	0.
0.00025086839058278656	0.	0.03370183709965859	-0.002850519442395028	0.
0.00013122346584330374	0.	0.033869289546415215	-0.0027245600689779817	0.
0.0002045542261675029	0.	0.034023735977889775	-0.0033789602020070308	0.
0.00032805866460825937	0.	0.03449845553568525	-0.002920467918861694	0.
0.00017367811655731377	0.	0.03467078523817266	-0.0029265799675648775	0.
0.00018911617136240834	0.	0.03483173467728825	-0.0034562500769239595	0.
0.00036665380162099575	0.	0.035321086002276056	-0.004205904922104165	0.
0.00015824006175221925	0.	0.03549829296049423	-0.004103059875568765	0.
0.00008876881512929371	0.	0.03565924239960982	-0.004459890073476913	0.
0.00038209185642609035	0.	0.036130710453584784	-0.003974864817299205	0.
0.0001466615206483983	0.	0.03646724109900829	-0.003580967158480681	0.
0.00015438054805094558	0.	0.037120793366932206	-0.0012292741749378728	0.
0.00015438054805094558	0.	0.03728499430986831	-0.0012281180680286535	0.
0.00025858741798533385	0.	0.03775646236384328	-0.002034187659413498	0.
0.00016209957545349285	0.	0.03792879206633068	-0.004614665286938379	0.
0.00013894249324585104	0.	0.03809787026499756	-0.004612372943826556	0.
0.00025858741798533385	0.	0.038570964070882785	-0.00402943681233062	0.
0.00023928984947896566	0.	0.03874004226954966	-0.004048934998447989	0.
0.00014280200694712468	0.	0.03890586896439603	-0.0018761781596892725	0.
0.00038595137012736397	0.	0.03936758250690944	-0.0005830200329178346	0.
0.00042068699343882673	0.	0.03953340920175581	-5.628960486609172e-6	0.
0.0002431493631802393	0.	0.03970899040806373	-0.002577530330914147	0.
0.00035893477421844846	0.	0.04018858722158999	-0.001524637089628691	0.
0.0002045542261675029	0.	0.04053324662656478	-0.002875361617737459	0.
0.00037823234272481667	0.	0.04117216712729638	-0.0024794812605780083	0.
0.0002431493631802393	0.	0.041342871077873516	-0.0021993214145072325	0.
0.00044384407564646857	0.	0.041817590635669	-0.002049431715351803	0.
0.00039367039752991127	0.	0.041981791578605106	-0.0021738103573128984	0.
0.00030876109610189115	0.	0.042152495529182245	-0.0024521954228277415	0.
0.00043226553454264765	0.	0.04263046659079824	-0.0026331269975616483	0.
0.00042840602084137403	0.	0.042791416029913834	-0.001825510746336239	0.
0.0004013894249324585	0.	0.04296049422858072	-0.0028803955466359466	0.
0.0004747201852566577	0.	0.043448219801658264	-0.0028655217510234624	0.
0.00045156310304901587	0.	0.043609169240773855	-0.0028655268840763943	0.
0.0004013894249324585	0.	0.04377662168753048	-0.0022922838360393736	0.
0.0004168274797375531	0.	0.04425296699723622	-0.0027412132333737528	0.
0.00045156310304901587	0.	0.04456998861973663	-0.002594048855683623	0.
0.00044384407564646857	0.	0.04523492115103235	-0.0024176401167881403	0.
0.00035507526051717483	0.	0.045402373597788974	-0.00238612471091064	0.
0.0002933230412967966	0.	0.04589172492277679	-0.004014997434729778	0.
0.00045156310304901587	0.	0.046042919850430825	-0.004466886083369917	0.
0.00042454650714010035	0.	0.046203869289546416	-0.0036910795522048195	0.
0.00028560401389424937	0.	0.04670622662981629	-0.004378687067409375	0.
0.0005133153222693941	0.	0.046859047309380585	-0.004702497727118939	0.
0.00047857969895793133	0.	0.04702162250040644	-0.004634158152223011	0.
0.0002817445001929757	0.	0.04751747683303528	-0.00669341689723177	0.
0.0004091084523350058	0.	0.047670297512599574	-0.0073635290262401105	0.
0.00042068699343882673	0.	0.04782962119980491	-0.006624758817843684	0.
0.0003512157468159012	0.	0.04833848154771582	-0.005921727921308472	0.
0.00044384407564646857	0.	0.04865225166639571	-0.006778645276502461	0.
0.00037437282902354305	0.	0.049287920663306777	-0.00643063308667846	0.
0.00024700887688151293	0.	0.0499609819541538	-0.007978653303584894	0.
0.0003434967194133539	0.	0.05012030564135913	-0.008041608738407775	0.
0.0005094558085681205	0.	0.05027475207283369	-0.00811712030078671	0.
0.0002431493631802393	0.	0.050780360916924075	-0.008953013983374962	0.
0.0002701659590891548	0.	0.050933181596488374	-0.009564566937559481	0.
0.00044384407564646857	0.	0.05108437652414241	-0.008423786230101373	0.
0.00034735623311462754	0.	0.0515899853682328	-0.008997537241685774	0.
0.00023928984947896566	0.	0.05175418631116891	-0.008985034778171076	0.
0.0004477035893477422	0.	0.051907006990733216	-0.008593542578957055	0.
0.0003898108838286376	0.	0.05239960981954154	-0.008589891525926012	0.
0.00042068699343882673	0.	0.052711754186311174	-0.007732555352462265	0.
0.0003049015824006176	0.	0.05338318972524792	-0.007342534619074667	0.
0.0005055962948668468	0.	0.05402373597788977	-0.006506138377045773	0.
0.00037823234272481667	0.	0.054186311168915625	-0.006506139978520111	0.
0.0004708606715553841	0.	0.05433750609656966	-0.006706389408797471	0.
0.0005055962948668468	0.	0.054825231669647215	-0.0065592661241789885	0.
0.00035507526051717483	0.	0.05500081287595513	-0.006603436996395436	0.
0.0003434967194133539	0.	0.05516338806698098	-0.00609819135373189	0.
0.0005171748359706677	0.	0.05563973337668672	-0.0052345320160745315	0.
0.0003512157468159012	0.	0.055813688831084375	-0.005363402403016795	0.
0.00036279428791972213	0.	0.05597626402211022	-0.004976696544031016	0.
0.0004978772674642995	0.	0.05645748658754674	-0.0059154894581980475	0.
0.00043612504824392127	0.	0.05679239148105999	-0.0063534433330120245	0.
0.0004708606715553841	0.	0.05743293773370184	-0.006601842567631393	0.
0.000632960247008877	0.	0.058075109738253944	-0.006546461303695488	0.
0.0005133153222693941	0.	0.05825069094456186	-0.006913810523939106	0.
0.00035507526051717483	0.	0.058421394895139006	-0.008015791608453915	0.
0.0005943651099961406	0.	0.05888961144529345	-0.008330617842742602	0.
0.0005557699729834041	0.	0.05905543814013981	-0.00823008083282156	0.
0.00039367039752991127	0.	0.059224516338806696	-0.008451587787257993	0.
0.0005634890003859514	0.	0.05968948138514063	-0.008008610632365111	0.
0.0005596294866846778	0.	0.05986018533571777	-0.007945922996687917	0.
0.0004631416441528368	0.	0.060035766542025686	-0.008193125924944663	0.
0.0005480509455808569	0.	0.06084864249715493	-0.00787651530920831	0.
0.0006020841373986877	0.	0.06149569175743781	-0.007956383265861263	0.
0.00043998456194519495	0.	0.06183384815477158	-0.007812747500370847	0.
0.0006406792744114241	0.	0.06230043895301577	-0.006872029113986775	0.
0.0005364724044770359	0.	0.06247114290359291	-0.00543226966228783	0.
0.0004554226167502895	0.	0.0626402211022598	-0.005424843221233474	0.
0.0006098031648012352	0.	0.06311494066005528	-0.004748829767409914	0.
0.0005905055962948668	0.	0.06328889611445293	-0.004794172462546458	0.
0.0004901582400617522	0.	0.06346122581694034	-0.004813717718214186	0.
0.0006059436510999613	0.	0.06393106811900504	-0.004842291757043468	0.
0.0006098031648012352	0.	0.0640936433100309	-0.0058483569047492615	0.
0.0005480509455808569	0.	0.06426109575678751	-0.005817422199871333	0.
0.0006561173292165187	0.	0.06473256381076248	-0.007296826751743658	0.
0.0005171748359706677	0.	0.06507559746382702	-0.00740662519194002	0.
0.000652257815515245	0.	0.0657145179645586	-0.005335307786814382	0.
0.0005905055962948668	0.	0.065886847667046	-0.005223336337806747	0.
0.0007140100347356233	0.	0.06637132173630303	-0.005795048440304948	0.
0.0006831339251254342	0.	0.0665371484311494	-0.00598252827837222	0.
0.0006020841373986877	0.	0.06671110388554706	-0.00601463281721646	0.
0.0007526051717483597	0.	0.06717932043570152	-0.00766058296741051	0.
0.0007024314936318024	0.	0.06733864412290685	-0.0029293177516062046	0.
0.000675414897722887	0.	0.06750772232157373	-0.0025961020545895988	0.
0.0007294480895407179	0.	0.06799707364656153	-0.002713106676448201	0.
0.0007448861443458125	0.	0.06815964883758738	-0.0027131063091395615	0.
0.0006908529525279814	0.	0.06832710128434401	-0.0022371739768531447	0.
0.0006715553840216132	0.	0.06880994960169078	-0.00198442003047999	0.
0.0007641837128521807	0.	0.06913184847992196	-0.0018469690218625974	0.
0.0008568120416827481	0.	0.06977564623638433	-0.001539036601398357	0.
0.0008297954457738325	0.	0.06993822142741017	-0.001187178170764038	0.
0.0006368197607101505	0.	0.07043407576003902	-0.0004921086596523599	0.
0.0007564646854496333	0.	0.07059014794342383	-0.0008777372210517785	0.
0.0007333076032419915	0.	0.07075434888635994	-0.0014613759197128775	0.
0.0006908529525279814	0.	0.07125833197854008	-0.001462170333248829	0.
0.0008336549594751062	0.	0.07141277841001463	-0.0016021961897083226	0.
0.0007217290621381706	0.	0.07157535360104048	-0.0015974572929023068	0.
0.0006368197607101505	0.	0.07206795642984881	-0.0007944867562740997	0.
0.0008104978772674644	0.	0.07221752560559258	-0.001359236749807205	0.
0.0008104978772674644	0.	0.07237684929279792	-0.0013711304456614066	0.
0.0005750675414897724	0.	0.07288733539261909	-0.0007312379501097743	0.
0.0008606715553840217	0.	0.0731962282555682	-0.0005662121154174238	0.
0.0007294480895407179	0.	0.07384978052349213	-0.000729580553273437	0.
0.0008761096101891163	0.	0.07400747845878719	-0.0011667220540532502	0.
0.0006599768429177924	0.	0.07451308730287759	-0.0003652698761293368	0.
0.0006715553840216132	0.	0.07466753373435214	-0.0003652608971527434	0.
0.0008336549594751062	0.	0.07481710291009593	-0.0012304831901117713	0.
0.0006947124662292551	0.	0.0753113314908145	-0.0022812071411069815	0.
0.0006869934388267078	0.	0.07547390668184036	-0.002827305140617215	0.
0.0008375144731763798	0.	0.07563160461713542	-0.002778679448334537	0.
0.0006561173292165187	0.	0.07614534222077711	-0.003274184923507323	0.
0.000663836356619066	0.	0.07630304015607217	-0.0032878847859102458	0.
0.0008104978772674644	0.	0.07645260933181597	-0.003209394399158357	0.
0.0007024314936318024	0.	0.07694683791253454	-0.003904393288713868	0.
0.0008259359320725589	0.	0.07726060803121444	-0.0035948327011322387	0.
0.0006445387881126978	0.	0.07792554056251015	-0.003912746282545284	0.
0.0008413739868776535	0.	0.07807998699398472	-0.0030822273016406733	0.
0.0008375144731763798	0.	0.07856771256706227	-0.0026577067283374335	0.
0.0007255885758394443	0.	0.07873841651763941	-0.0026895046441596585	0.
0.0008182169046700116	0.	0.07889448870102422	-0.0038587148619100816	0.
0.0008259359320725589	0.	0.07938058852219151	-0.002868097491401097	0.
0.0007448861443458125	0.	0.07954966672085839	-0.0024096664712734855	0.
0.0007834812813585488	0.	0.07970573890424322	-0.0033528692568722007	0.
0.0009262832883056736	0.	0.0801804584620387	-0.0023074202773157976	0.
0.0007680432265534543	0.	0.08035441391643634	-0.0023074163337396545	0.
0.0007410266306445388	0.	0.08051861485937246	-0.0021693534540955257	0.
0.0008915476649942108	0.	0.08100634043245002	-0.002375270292714828	0.
0.0007333076032419915	0.	0.08134287107787352	-0.0022942916330101954	0.
0.0008259359320725589	0.	0.08198504308242563	-0.0038818228303590043	0.
0.0007719027402547279	0.	0.08215086977727198	-0.003764239904475265	0.
0.000953299884214589	0.	0.08262396358315721	-0.003928808150812437	0.
0.0008722500964878425	0.	0.08279791903755487	-0.004154843704306004	0.
0.0007834812813585488	0.	0.08296699723622175	-0.003997223058866777	0.
0.0009262832883056736	0.	0.08343683953828646	-0.003979600785013385	0.
0.0009185642609031263	0.	0.0836075434888636	-0.0040040838845831934	0.
0.0007989193361636434	0.	0.08377824743944075	-0.0037709126106433553	0.
0.001018911617136241	0.	0.08425621850105673	-0.004157173059499419	0.
0.00100733307603242	0.	0.08442041944399285	-0.004158678680574107	0.
0.0008645310690852953	0.	0.08458949764265973	-0.0036162537499081636	0.
0.0010227711308375144	0.	0.0850528369370834	-0.004085411434405317	0.
0.0009610189116171363	0.	0.08538774183059665	-0.0036760578443798013	0.
0.0009455808568120418	0.	0.08604617135425134	-0.0032861272381718254	0.
0.0009069857197993054	0.	0.08621850105673874	-0.003595199842608748	0.
0.0010690852952527981	0.	0.08668671760689318	-0.003983761612933057	0.
0.0010343496719413354	0.	0.08684929279791904	-0.003402437373229989	0.
0.0009571593979158627	0.	0.08701999674849617	-0.0030910019940874117	0.
0.0010227711308375144	0.	0.0875044708177532	-0.004904251724552859	0.
0.0010613662678502509	0.	0.08766704600877906	-0.003356495965745017	0.
0.00104978772674643	0.	0.08783449845553569	-0.004521064304544224	0.
0.0010729448089540719	0.	0.08831246951715169	-0.005343888654843559	0.
0.0010845233500578928	0.	0.08847179320435702	-0.005369204421233398	0.
0.0010690852952527981	0.	0.0886408714030239	-0.005406350364639637	0.
0.0010768043226553456	0.	0.08913672573565275	-0.006956681442155745	0.
0.0010575067541489774	0.	0.08946025036579418	-0.005992009236686796	0.
0.0011848707062910074	0.	0.09009104210697448	-0.0058423431421847525	0.
0.0011231184870706293	0.	0.09025524304991057	-0.007043988176593539	0.
0.0009687379390196836	0.	0.09076085189400097	-0.0068413162909703165	0.
0.0010845233500578928	0.	0.09091854982929604	-0.007108384427635212	0.
0.0010227711308375144	0.	0.09108437652414242	-0.00625054490149372	0.
0.0010536472404477036	0.	0.09157535360104048	-0.007776867842191103	0.
0.0012196063296024703	0.	0.09172817428060477	-0.0077941971523478775	0.
0.001157854110382092	0.	0.09188912371972037	-0.0063907240116997865	0.
0.0009494403705133154	0.	0.09239635831572102	-0.008665212823327152	0.
0.00113469702817445	0.	0.09255080474719558	-0.009198452899351431	0.
0.0011192589733693555	0.	0.09271012843440092	-0.00912813957840074	0.
0.0010111925897336937	0.	0.09320273126320923	-0.009895166607841994	0.
0.0011539945966808182	0.	0.0935132498780686	-0.00922028382201917	0.
0.0010459282130451564	0.	0.0941830596650951	-0.008095100013420219	0.
0.0011385565418757237	0.	0.09433913184847993	-0.007869829035640957	0.
0.0009224237746044	0.	0.09482848317346773	-0.007917493971404618	0.
0.0010536472404477036	0.	0.09497967810112178	-0.0078292900059237	0.
0.0012774990351215746	0.	0.09512924727686554	-0.007661339811748237	0.
0.0010613662678502509	0.	0.09563973337668671	-0.008421260397820828	0.
0.001103820918564261	0.	0.09580393431962282	-0.008421255627645162	0.
0.00130451563103049	0.	0.09595838075109739	-0.008042955485439578	0.
0.001080663836356619	0.	0.09645586083563648	-0.008753308284758081	0.
0.0010652257815515246	0.	0.09661681027475207	-0.00910830002814444	0.
0.0012196063296024703	0.	0.09676963095431637	-0.008948472817108642	0.
0.0010690852952527981	0.	0.0972736140464965	-0.00904229433966365	0.
0.0012311848707062909	0.	0.0975873841651764	-0.009262800499695533	0.
0.0010227711308375144	0.	0.0982376849292798	-0.009646922731749021	0.
0.0011424160555769975	0.	0.09839538286457486	-0.009280601329392141	0.
0.0011655731377846392	0.	0.09889936595675501	-0.008594253242127979	0.
0.0010536472404477036	0.	0.09906681840351163	-0.007824156240689346	0.
0.0011269780007719028	0.	0.09922289058689644	-0.00835422048878894	0.
0.0012929370899266693	0.	0.09969761014469192	-0.006848897712668078	0.
0.0011424160555769975	0.	0.09986506259144853	-0.006677952660331628	0.
0.00113469702817445	0.	0.10002276052674362	-0.006690050234211262	0.
0.0012582014666152064	0.	0.10050398309218014	-0.007670841120543922	0.
0.0011115399459668083	0.	0.1006811900503983	-0.006888927011356964	0.
0.0011501350829795447	0.	0.10084539099333442	-0.006888929903007297	0.
0.0011617136240833655	0.	0.10166151845228417	-0.0038499743823342844	0.
0.001273639521420301	0.	0.10181433913184848	-0.006563736975922136	0.
0.0011732921651871865	0.	0.1023150707202081	-0.004098697277574769	0.
0.0011424160555769975	0.	0.10248089741505446	-0.004065614124928898	0.
0.0012389038981088381	0.	0.10263209234270851	-0.004282736518757619	0.
0.001250482439212659	0.	0.10311331490814502	-0.005066351875994305	0.
0.0011617136240833655	0.	0.10328564461063243	-0.00598214143978837	0.
0.0013315322269394057	0.	0.10393757112664608	-0.0053307182211050335	0.
0.0012427634118101119	0.	0.10410664932531295	-0.006331245340882918	0.
0.0012967966036279428	0.	0.10426272150869777	-0.00604496993317633	0.
0.001316094172134311	0.	0.104735815314583	-0.00971241150537054	0.
0.0011655731377846392	0.	0.10490489351324989	-0.006547051608288135	0.
0.0011655731377846392	0.	0.10506746870427573	-0.006547053440230806	0.
0.0012543419529139328	0.	0.10571614371646887	-0.007752647000089848	0.
0.001250482439212659	0.	0.1058835961632255	-0.007731290430289454	0.
0.0014203010420686993	0.	0.10635994147293124	-0.008878077957518427	0.
0.001327672713238132	0.	0.10653227117541864	-0.007583576575022094	0.
0.001250482439212659	0.	0.10670134937408551	-0.007624748664217143	0.
0.0014203010420686993	0.	0.10717932043570151	-0.007584187255586743	0.
0.0012929370899266693	0.	0.10735165013818891	-0.007583768076057202	0.
0.0014627556927827095	0.	0.10798406763127946	-0.007965033316473774	0.
0.0015013508297954457	0.	0.10815314582994635	-0.007966499206508836	0.
0.0013199536858355847	0.	0.10832547553243375	-0.007256589587542916	0.
0.0014704747201852567	0.	0.10880182084213949	-0.006707079114007558	0.
0.001466615206483983	0.	0.10896927328889612	-0.006872389688923464	0.
0.0013315322269394057	0.	0.10914160299138352	-0.007731134104453448	0.
0.0015438054805094559	0.	0.10977564623638433	-0.007717809891782591	0.
0.0013855654187572366	0.	0.10994797593887173	-0.0076531796908871205	0.
0.001563103049015824	0.	0.11041781824093644	-0.008232727175700666	0.
0.001532226939405635	0.	0.11058201918387253	-0.00823272508900686	0.
0.0014010034735623311	0.	0.11075272313444968	-0.008042470140600933	0.
0.0015515245079120031	0.	0.11123231994797593	-0.008207077533912003	0.
0.0015052103434967194	0.	0.11139652089091205	-0.008207075399998744	0.
0.0015592435353145504	0.	0.11205657616647699	-0.008318593776678792	0.
0.0015245079120030877	0.	0.11221752560559259	-0.008454993196389645	0.
0.001532226939405635	0.	0.1123849780523492	-0.00847598935556798	0.
0.001532226939405635	0.	0.1128629491139652	-0.00871274798143863	0.
0.0016209957545349288	0.	0.11302064704926029	-0.008776798068894545	0.
0.0015824006175221923	0.	0.11318972524792717	-0.00871009066297054	0.
0.0015553840216132769	0.	0.11384002601203057	-0.009816055926738952	0.
0.0015476649942107294	0.	0.11400585270687694	-0.010289828984496546	0.
0.0015824006175221923	0.	0.114496829783775	-0.011172468197967208	0.
0.001640293323041297	0.	0.11465290196715981	-0.011506253702854892	0.
0.0015360864531069086	0.	0.11481872866200618	-0.011506262486130132	0.
0.001520648398301814	0.	0.11530645423508373	-0.011547298450357792	0.
0.0016634504052489387	0.	0.11545927491464802	-0.011547602019908202	0.
0.001489772288691625	0.	0.11611933019021298	-0.011466735258271138	0.
0.001659590891547665	0.	0.11627377662168753	-0.011162015346162036	0.
0.0017213431107680434	0.	0.11643635181271338	-0.011105189593064094	0.
0.001478193747587804	0.	0.11694521216062428	-0.012084204527510769	0.
0.001605557699729834	0.	0.11709803284018859	-0.011846625582194199	0.
0.0016209957545349288	0.	0.11725573077548365	-0.012118770199794997	0.
0.0017136240833654961	0.	0.11789952853194602	-0.010779534005428137	0.
0.0017290621381705906	0.	0.11806047797106162	-0.012303706048646973	0.
0.0015090698571979932	0.	0.11856933831897253	-0.012192565052068555	0.
0.001574681590119645	0.	0.11872541050235735	-0.012193135698047797	0.
0.0017020455422616751	0.	0.11887823118192163	-0.012761763839479	0.
0.0015360864531069086	0.	0.11937896277028126	-0.012821083905484287	0.
0.0015785411038209186	0.	0.1195382864574866	-0.012729858031376709	0.
0.0014859127749903512	0.	0.12019671598114127	-0.014016929626082924	0.
0.001563103049015824	0.	0.12035116241261584	-0.014868618081982827	0.
0.0017522192203782325	0.	0.1204974800845391	-0.014836795128632865	0.
0.0015515245079120031	0.	0.12099658592098846	-0.013794865926502805	0.
0.0016094172134311078	0.	0.12116078686392458	-0.015352819983806542	0.
0.001810111925897337	0.	0.12131848479921964	-0.01533707138904723	0.
0.001574681590119645	0.	0.12198504308242562	-0.015308399075091149	0.
0.001694326514859128	0.	0.12213786376198991	-0.015658846542466014	0.
0.0017637977614820533	0.	0.12262233783124696	-0.015610461307200384	0.
0.0016518718641451177	0.	0.12279141602991384	-0.015750956188608337	0.
0.0017252026244693169	0.	0.12294748821329865	-0.015200587936680237	0.
0.0016750289463527597	0.	0.1234433425459275	-0.015407883338313248	0.
0.0014936318023928985	0.	0.12361404649650463	-0.015445458862751641	0.
0.001810111925897337	0.	0.12424971549341571	-0.01538069859046561	0.
0.0017097645696642224	0.	0.12442041944399285	-0.015380687374244483	0.
0.0017059050559629489	0.	0.12458136888310845	-0.014954383839017793	0.
0.0018023928984947897	0.	0.1250642172004552	-0.016606515385574016	0.
0.0017329216518718643	0.	0.1252332953991221	-0.016606513330991755	0.
0.0016518718641451177	0.	0.12539261908632743	-0.01657163242815489	0.
0.0018294094944037052	0.	0.126031539587059	-0.016542678685212465	0.
0.001744500192975685	0.	0.1262038692895464	-0.016548964591651984	0.
0.0018873021999228099	0.	0.1266899691107137	-0.01670680032555383	0.
0.0017715167888846008	0.	0.1268622988132011	-0.016606740161398667	0.
0.001659590891547665	0.	0.1270264997561372	-0.01661650747181058	0.
0.001895021227325357	0.	0.12749146480247114	-0.015536627568582779	0.
0.0018409880355075262	0.	0.12766216875304828	-0.014717955833642053	0.
0.0018911617136240836	0.	0.12831084376524143	-0.015776493689367323	0.
0.0018255499807024317	0.	0.1286490001625752	-0.01653786610358789	0.
0.0019413353917406408	0.	0.12912046821655015	-0.01329607958934407	0.
0.0019490544191431882	0.	0.12928792066330677	-0.01715270542670718	0.
0.001833269008104979	0.	0.12946512762152496	-0.01716954749970909	0.
0.0019336163643380935	0.	0.1299447244350512	-0.01719787605020522	0.
0.0019529139328444617	0.	0.13010892537798732	-0.01719581930486384	0.
0.002045542261675029	0.	0.1307364656153471	-0.017472230837043058	0.
0.0019644924739482825	0.	0.13089904080637296	-0.017433804397503277	0.
0.001906599768429178	0.	0.13107299626077062	-0.0170215857491436	0.
0.0019336163643380935	0.	0.1317281742806048	-0.013066966925936176	0.
0.0018834426862215363	0.	0.1318988782311819	-0.013523348329866285	0.
0.0020416827479737554	0.	0.13237197203706716	-0.016777211227078728	0.
0.0020223851794673874	0.	0.132534547228093	-0.015099111724359354	0.
0.002049401775376303	0.	0.13270362542675987	-0.013662070925314615	0.
0.0019992280972597454	0.	0.13319297675174768	-0.013772777250164918	0.
0.0020069471246622925	0.	0.13335067468704276	-0.013773928813485012	0.
0.0020108066383635664	0.	0.13351487562997888	-0.01377221126223758	0.
0.00197221150135083	0.	0.1339993496992359	-0.015050341919943455	0.
0.002060980316480124	0.	0.13416029913835148	-0.015050483610755597	0.
0.0020841373986877653	0.	0.13482360591773696	-0.014690130252673081	0.
0.002219220378232343	0.	0.13497642659730125	-0.014734833227347019	0.
0.0021343110768043227	0.	0.13514062754023737	-0.013791548666498456	0.
0.0020841373986877653	0.	0.13577629653714843	-0.01366048135872642	0.
0.0021227325357005018	0.	0.13593724597626403	-0.014109188700806888	0.
0.0019413353917406408	0.	0.13644610632417492	-0.013978529819500637	0.
0.002068699343882671	0.	0.13660217850755974	-0.014947496481561899	0.
0.002111153994596681	0.	0.1367647536985856	-0.014290842802183384	0.
0.0019490544191431882	0.	0.1372622337831247	-0.01487740005055765	0.
0.002172906213817059	0.	0.13741342871077872	-0.016048150926820267	0.
0.002203782323427248	0.	0.13757437814989432	-0.013840398828878792	0.
0.00197221150135083	0.	0.13807998699398472	-0.013213949490259448	0.
0.0021458896179081437	0.	0.13823118192163875	-0.013274295149224485	0.
0.002026244693168661	0.	0.13888473418956268	-0.013054993768934216	0.
0.002161327672713238	0.	0.13903918062103723	-0.013054993713602504	0.
0.002261675028946353	0.	0.13919687855633228	-0.012894750607132105	0.
0.0020725588575839443	0.	0.13986831409526906	-0.012829942940378767	0.
0.0022230798919336166	0.	0.14002113477483336	-0.012788522613780709	0.
0.00197221150135083	0.	0.1405121118517314	-0.013174738495470498	0.
0.0020185256657661134	0.	0.14066818403511624	-0.013174737871781724	0.
0.00222693940563489	0.	0.14081937896277028	-0.013155842115926143	0.
0.002037823234272482	0.	0.14132498780686067	-0.012793897894143189	0.
0.002003087610961019	0.	0.14148918874979677	-0.013003256292802572	0.
0.0022115013508297956	0.	0.14164363518127135	-0.01305050742629339	0.
0.0021034349671941338	0.	0.14230206470492604	-0.013175846381477759	0.
0.0022539560015438055	0.	0.14261746057551616	-0.013201406656600249	0.
0.0021304515631030492	0.	0.14312306941960656	-0.012457721299868852	0.
0.002207641837128522	0.	0.14327589009917088	-0.012457720700994032	0.
0.0023195677344654574	0.	0.1434270850268249	-0.013112651841878242	0.
0.0021343110768043227	0.	0.14392619086327427	-0.012549758637210183	0.
0.002207641837128522	0.	0.14408226304665908	-0.01248089971742369	0.
0.0024276341181011193	0.	0.14423670947813363	-0.012841892480077674	0.
0.0021458896179081437	0.	0.1447520728336856	-0.014688720620371727	0.
0.002203782323427248	0.	0.14491139652089094	-0.014661058672170749	0.
0.0021883442686221537	0.	0.14554869126971223	-0.013924277016803314	0.
0.0021150135082979547	0.	0.14570964070882783	-0.014634566181590933	0.
0.0022771130837514475	0.	0.14586246138839212	-0.014634279397097676	0.
0.0021922037823234276	0.	0.14635831572102095	-0.014558249601639164	0.
0.0023311462755692784	0.	0.14668021459925215	-0.014511750824466756	0.
0.002327286761868005	0.	0.14717444317997072	-0.01482136107083619	0.
0.0022230798919336166	0.	0.1473451471305479	-0.014869574372268844	0.
0.0022539560015438055	0.	0.14750284506584296	-0.014909066522185817	0.
0.0023658818988807413	0.	0.14799219639083075	-0.014994753256648124	0.
0.0022346584330374375	0.	0.1481596488375874	-0.015123457327045503	0.
0.0023079891933616365	0.	0.14831409526906195	-0.015009792747198054	0.
0.0023543033577769204	0.	0.14879531783449845	-0.01496509709469713	0.
0.002238517946738711	0.	0.14896764753698585	-0.015012381826146809	0.
0.0024199150906985723	0.	0.14961307104535848	-0.01502512366873399	0.
0.0022886916248552685	0.	0.14978540074784588	-0.015120546064998516	0.
0.002304129679660363	0.	0.14994635018696148	-0.015246558223228507	0.
0.0024160555769972988	0.	0.15042106974475694	-0.014690053066193753	0.
0.002273253570050174	0.	0.1507592261420907	-0.015697088345831313	0.
0.002473948282516403	0.	0.15122744269224517	-0.01650616143338883	0.
0.002408336549594751	0.	0.15139652089091205	-0.016506325205105123	0.
0.002350443844075647	0.	0.1515623475857584	-0.015992255023998533	0.
0.002500964878425318	0.	0.15204357015119493	-0.016291389508976135	0.
0.0024199150906985723	0.	0.1522175256055926	-0.016320609602827666	0.
0.002346584330374373	0.	0.15238822955616974	-0.016116398872434545	0.
0.0025858741798533385	0.	0.15286132336205493	-0.01717126235736811	0.
0.002551138556541876	0.	0.15302877580881158	-0.01735265420633418	0.
0.002554998070243149	0.	0.15366444480572264	-0.017453000788319475	0.
0.0025627170976456966	0.	0.153830271500569	-0.017491590031425277	0.
0.0024392126592049407	0.	0.15400585270687692	-0.017511588650264448	0.
0.002601312234658433	0.	0.15448382376849293	-0.017548217393623153	0.
0.0024276341181011193	0.	0.15482198016582668	-0.01714313630344162	0.
0.002605171748359707	0.	0.1552999512274427	-0.017173242212686176	0.
0.002551138556541876	0.	0.1554674036741993	-0.017210723347468954	0.
0.0025125434195291396	0.	0.1556364818728662	-0.017475758247166902	0.
0.0025704361250482445	0.	0.15610469842302066	-0.017637248365474575	0.
0.0025742956387495176	0.	0.156264022110226	-0.01763571232230124	0.
0.002666923967580085	0.	0.15642984880507235	-0.017635718925730678	0.
0.0026939405634890004	0.	0.15691594862623962	-0.01830348745966999	0.
0.0026514859127749904	0.	0.15708014956917576	-0.017649503356926985	0.
0.0027170976456966423	0.	0.15774183059665095	-0.01849740828305483	0.
0.002659204940177538	0.	0.1578979027800358	-0.018497614814996427	0.
0.002636047857969896	0.	0.15806372947488215	-0.018367953741632297	0.
0.002632188344268622	0.	0.15854820354413918	-0.01936410517370942	0.
0.002624469316866075	0.	0.1588749796781011	-0.019112536558512878	0.
0.002624469316866075	0.	0.15937083401072996	-0.019139890032633097	0.
0.0027518332690081053	0.	0.15952365469029428	-0.019109018496465676	0.
0.002666923967580085	0.	0.1596862298813201	-0.019380772007259055	0.
0.002605171748359707	0.	0.16018208421394894	-0.018678952195295348	0.
0.0027865688923195677	0.	0.16033490489351324	-0.018678947721584745	0.
0.0027518332690081053	0.	0.1604974800845391	-0.018722970430497508	0.
0.0025704361250482445	0.	0.16099658592098848	-0.01989655104036612	0.
0.002744114241605558	0.	0.16114452934482199	-0.01977551046395518	0.
0.002636047857969896	0.	0.1618062103722972	-0.01970890684738875	0.
0.0027363952142030108	0.	0.16196390830759227	-0.019708906982883242	0.
0.0027363952142030108	0.	0.16212810925052837	-0.019735049333731842	0.
0.002690081049787727	0.	0.16263046659079822	-0.019367438752255505	0.
0.002848321111539946	0.	0.16293935945374735	-0.019606978304532733	0.
0.0026399073716711695	0.	0.16343683953828647	-0.019847279365008047	0.
0.002763411810111926	0.	0.16359291172167126	-0.02034931893323261	0.
0.0028714781937475876	0.	0.1637489839050561	-0.020349781316109605	0.
0.002636047857969896	0.	0.164257844252967	-0.02029638375549594	0.
0.0027363952142030108	0.	0.1644106649325313	-0.02035847431801797	0.
0.0028753377074488616	0.	0.16456185986018532	-0.020218667423321676	0.
0.0026630644538788114	0.	0.16506421720045522	-0.020960329417049152	0.
0.002709378618294095	0.	0.16522354088766056	-0.020659108308566574	0.
0.0027248166730991894	0.	0.165880344659405	-0.02071699436209722	0.
0.002720957159397916	0.	0.16603641684278977	-0.020763508254180867	0.
0.0028753377074488616	0.	0.1661843602666233	-0.021012801735756474	0.
0.0028020069471246622	0.	0.16667533734352138	-0.02256275556171849	0.
0.0028097259745272097	0.	0.16700373922939357	-0.021799143009881117	0.
0.0028213045156310307	0.	0.16750447081775321	-0.022866439452499398	0.
0.0028097259745272097	0.	0.16767029751259957	-0.022958045275077405	0.
0.0028869162485526826	0.	0.1678231181921639	-0.0228634179560424	0.
0.00293708992666924	0.	0.16831084376524144	-0.02287439068753582	0.
0.002829023543033578	0.	0.16848317346772884	-0.022893115827494728	0.
0.002906213817059051	0.	0.16864087140302392	-0.022583682135711162	0.
0.002856040138942493	0.	0.1691269712241912	-0.021451872279289876	0.
0.0027827093786182942	0.	0.16929604942285806	-0.02145189966833652	0.
0.00297954457738325	0.	0.1699333441716794	-0.02142797674224608	0.
0.0028174450019297567	0.	0.17010729962607707	-0.021896464506814324	0.
0.0028174450019297567	0.	0.17027150056901316	-0.02181109071065602	0.
0.002960247008876882	0.	0.17075109738253944	-0.02231638209142049	0.
0.002805866460825936	0.	0.17107949926841162	-0.022315703540316104	0.
0.003037437282902355	0.	0.1715428385628353	-0.022434114711826922	0.
0.002902354303357777	0.	0.17171679401723297	-0.022434112732324134	0.
0.002794287919722115	0.	0.17188912371972037	-0.02212326410909769	0.
0.0029834040910845234	0.	0.17237197203706717	-0.021954520525954094	0.
0.002956387495175608	0.	0.17254267598764428	-0.0219545369146883	0.
0.0028984947896565035	0.	0.17271012843440092	-0.021954538944284823	0.
0.003126206098031648	0.	0.1731767192326451	-0.021419884906545266	0.
0.0031416441528367427	0.	0.17334742318322224	-0.021565872938832588	0.
0.0030837514473176383	0.	0.17399447244350513	-0.02229622604018875	0.
0.003037437282902355	0.	0.17415867338644123	-0.02220043640762904	0.
0.002933230412967966	0.	0.1743277515851081	-0.022171414993978653	0.
0.0031455036665380166	0.	0.17479921963908307	-0.022059554168617327	0.
0.002987263604785797	0.	0.17514550479596813	-0.022057315947811143	0.
0.0030914704747201857	0.	0.17562347585758414	-0.022430892255334605	0.
0.0030876109610189118	0.	0.17578442529669971	-0.022430911738862233	0.
0.0030837514473176383	0.	0.17595025199154607	-0.0235006176855593	0.
0.003230412967966036	0.	0.17641846854170054	-0.023745488319263982	0.
0.0031532226939405632	0.	0.17658266948463663	-0.023696670602193794	0.
0.0031223465843303747	0.	0.1767566249390343	-0.02201539253445056	0.
0.0032188344268622156	0.	0.17724435051211185	-0.02305291674781481	0.
0.003180239289849479	0.	0.1774069257031377	-0.023052922206243116	0.
0.0032226939405634895	0.	0.1780572264672411	-0.02344205833148703	0.
0.0032497105364724045	0.	0.17821655015444643	-0.023442207447763805	0.
0.003211115399459668	0.	0.17838725410502357	-0.023357722883510956	0.
0.003130065611732922	0.	0.17887660543001138	-0.024085903500300238	0.
0.0031995368583558476	0.	0.1791968785563323	-0.02425874607130022	0.
0.003238131995368584	0.	0.1796829783774996	-0.02340884255607968	0.
0.0033230412967966035	0.	0.1798390505608844	-0.023408834791079053	0.
0.0032265534542647626	0.	0.18000975451146156	-0.02400651157104371	0.
0.0031956773446545736	0.	0.1805088603479109	-0.02385884269898898	0.
0.003311462755692783	0.	0.1806616810274752	-0.02375725655034705	0.
0.003261289077576226	0.	0.18082100471468052	-0.023784230990150194	0.
0.0030760324199150904	0.	0.1813119817915786	-0.024088325100356592	0.
0.003338479351601698	0.	0.1814615509673224	-0.02539217016545223	0.
0.0030914704747201857	0.	0.18213298650625914	-0.025787100785007462	0.
0.003280586646082594	0.	0.18228580718582346	-0.02482624135481832	0.
0.0033269008104978774	0.	0.1824451308730288	-0.024773030739908178	0.
0.00331918178309533	0.	0.18261095756787515	-0.024546991423905967	0.
0.0034504052489386337	0.	0.18326125833197854	-0.026447856214251584	0.
0.003334619837900425	0.	0.18342871077873515	-0.026745408607564216	0.
0.003211115399459668	0.	0.18391806210372297	-0.027004959529438814	0.
0.003338479351601698	0.	0.18406925703137703	-0.027004953392044326	0.
0.003307603241991509	0.	0.18422858071858234	-0.026974492727318826	0.
0.003265148591277499	0.	0.18472768655503172	-0.02687097901380967	0.
0.0034272481667309922	0.	0.1848837587384165	-0.02702270952219008	0.
0.0034388267078348128	0.	0.1850495854332629	-0.027546470901915816	0.
0.0033037437282902355	0.	0.18555682002926355	-0.027962214849246998	0.
0.0034851408722500967	0.	0.18586083563648187	-0.02729349645500979	0.
0.0032419915090698575	0.	0.1863566899691107	-0.026781643738263455	0.
0.003365495947510614	0.	0.18650951064867502	-0.02745568694112601	0.
0.0034311076804322657	0.	0.18666720858397007	-0.02716305429992163	0.
0.003396372057120803	0.	0.1873288896114453	-0.027409346734395088	0.
0.0034504052489386337	0.	0.1874849617948301	-0.02804101571126245	0.
0.003307603241991509	0.	0.1879873191351	-0.028620396146399843	0.
0.0034388267078348128	0.	0.18814501707039508	-0.028685111192404012	0.
0.0035430335777692015	0.	0.18830108925377986	-0.027576576791818217	0.
0.003334619837900425	0.	0.18880507234596	-0.02740716743767578	0.
0.0034311076804322657	0.	0.1889578930255243	-0.027407166860270196	0.
0.003558471632574296	0.	0.18910908795317832	-0.02763253785932244	0.
0.0034233886530297183	0.	0.18961144529344823	-0.027608568413138676	0.
0.003508297954457738	0.	0.1899300926678589	-0.028338586113416758	0.
0.0034388267078348128	0.	0.19042919850430826	-0.02827744514160409	0.
0.0033809340023157083	0.	0.1905917736953341	-0.02864133324382695	0.
0.00353145503666538	0.	0.19074296862298812	-0.029482233013994354	0.
0.003388653029718256	0.	0.1914013981466428	-0.029130936358614693	0.
0.003566190659976843	0.	0.1915558445781174	-0.029387385706286517	0.
0.0035507526051717486	0.	0.19204194439928468	-0.02958821818498847	0.
0.0034658433037437287	0.	0.19220777109413104	-0.029399337816951577	0.
0.003554612118873022	0.	0.1923622175256056	-0.029527052424779803	0.
0.0035932072558857585	0.	0.1928564461063242	-0.029676990398057785	0.
0.0034928598996526437	0.	0.1930287758088116	-0.029498714715394194	0.
0.0035198764955615596	0.	0.19319135099983742	-0.02947003516282574	0.
0.003620223851794674	0.	0.19367257356527395	-0.029220021633206417	0.
0.0035275955229641066	0.	0.1939993496992359	-0.029811439206631915	0.
0.0036819760710150523	0.	0.19447569500894163	-0.031293878064181296	0.
0.003535314550366654	0.	0.1946529019671598	-0.031783323787297035	0.
0.003500578927055191	0.	0.19482035441391643	-0.03177168014715	0.
0.0036279428791972214	0.	0.19546577792228906	-0.03206439877071955	0.
0.00353145503666538	0.	0.19562997886522518	-0.03188002634326721	0.
0.0037707448861443458	0.	0.1961030726711104	-0.031696291338390366	0.
0.003654959475106137	0.	0.1962754023735978	-0.0316966994195846	0.
0.0035816287147819375	0.	0.19644448057226466	-0.03175292814439251	0.
0.0037244307217290623	0.	0.1969061941147781	-0.03172955942638601	0.
0.0037012736395214203	0.	0.1970736465615347	-0.03168615069687841	0.
0.0035816287147819375	0.	0.19724435051211187	-0.03189042000923428	0.
0.0037668853724430727	0.	0.1977239473256381	-0.032252207132579445	0.
0.003566190659976843	0.	0.1980734839863437	-0.031760982277257176	0.
0.003809340023157082	0.	0.1985433262884084	-0.03213287023507769	0.
0.0037707448861443458	0.	0.19870915298325476	-0.03213077003352324	0.
0.0036703975299112314	0.	0.19887823118192166	-0.03225492798695101	0.
0.003878811269780008	0.	0.19951715168265322	-0.03413679227463457	0.
0.003716711694326515	0.	0.19969273288896114	-0.03411174673265829	0.
0.003844075646468545	0.	0.20016745244675663	-0.03413311602095313	0.
0.003855654187572366	0.	0.20032840188587223	-0.03428188673174565	0.
0.0037553068313392513	0.	0.20049910583644937	-0.03432119124006052	0.
0.003867232728676187	0.	0.2009819541537961	-0.035203745027942865	0.
0.0038517946738710926	0.	0.20114615509673225	-0.03508875268350267	0.
0.0038402161327672716	0.	0.2013152332953991	-0.035150157434633025	0.
0.003932844461597839	0.	0.20178344984555358	-0.03510892199800952	0.
0.003932844461597839	0.	0.202106974475695	-0.03463570146615394	0.
0.0039096873793901974	0.	0.20260282880832384	-0.03397398627307299	0.
0.0038710922423774606	0.	0.20276865550317022	-0.033967175685463466	0.
0.0038942493245851025	0.	0.20293935945374736	-0.032895864188897735	0.
0.003990737167116944	0.	0.2035799057063892	-0.03293408918648055	0.
0.004002315708220764	0.	0.2037441066493253	-0.032895064723690415	0.
0.0039251254341952915	0.	0.20423508372622337	-0.033891267667866716	0.
0.004064067927441143	0.	0.20438953015769792	-0.03512038057662804	0.
0.003983018139714396	0.	0.2045553568525443	-0.035032925685702196	0.
0.0038247780779621767	0.	0.2050528369370834	-0.03462617237134348	0.
0.003998456194519491	0.	0.20520240611282717	-0.034607078503148536	0.
0.004025472790428406	0.	0.20536335555194277	-0.03472164965218098	0.
0.003863373214974913	0.	0.20587059014794343	-0.03447175311155868	0.
0.004064067927441143	0.	0.20618761177044384	-0.034473662930303316	0.
0.0039019683519876495	0.	0.20668021459925215	-0.03495112582235923	0.
0.0039560015438054805	0.	0.20682815802308566	-0.035169754755734486	0.
0.004037051331532227	0.	0.20697935295073971	-0.03492823450723688	0.
0.004013894249324585	0.	0.20764916273776624	-0.035171843017394115	0.
0.004118101119258973	0.	0.20781011217688183	-0.035559014700607953	0.
0.003867232728676187	0.	0.20831409526906194	-0.035288223567626606	0.
0.003971439598610575	0.	0.20846691594862626	-0.03552053249453368	0.
0.004160555769972984	0.	0.20861973662819056	-0.035710421325073426	0.
0.003979158626013122	0.	0.20912534547228093	-0.03596173973329927	0.
0.004079505982246237	0.	0.209283043407576	-0.03596173902129218	0.
0.0042068699343882675	0.	0.20943748983905056	-0.035957198558418	0.
0.003963720571208028	0.	0.2099365956754999	-0.03643703673692426	0.
0.004187572365881899	0.	0.21024874004226954	-0.03643947221577908	0.
0.004002315708220764	0.	0.21074784587871892	-0.03675920714674923	0.
0.00402933230412968	0.	0.21091529832547554	-0.03676106752127387	0.
0.00419915090698572	0.	0.2110697447569501	-0.03679319285403056	0.
0.00402933230412968	0.	0.21172004552105347	-0.036971513129640914	0.
0.004091084523350058	0.	0.211867988944887	-0.036971513716124636	0.
0.0041837128521806256	0.	0.21235896602178508	-0.03671008011787203	0.
0.004060208413739869	0.	0.21253129572427248	-0.03639482181816378	0.
0.004067927441142416	0.	0.2126906194114778	-0.03611028596299146	0.
0.004226167502894635	0.	0.21318322224028613	-0.03725396290858704	0.
0.004079505982246237	0.	0.21335067468704277	-0.037253962207071875	0.
0.004064067927441143	0.	0.21350674687042756	-0.03727817558300965	0.
0.004303357776920108	0.	0.21399284669159485	-0.03664536762642175	0.
0.004075646468544964	0.	0.21432937733701837	-0.03596047444172348	0.
0.004226167502894635	0.	0.2148024711429036	-0.0362939412196642	0.
0.004118101119258973	0.	0.214974800845391	-0.03629394359417439	0.
0.004110382091856426	0.	0.2151357502845066	-0.03628701535207497	0.
0.004129679660362795	0.	0.21579255405625103	-0.037171579982761375	0.
0.004141258201466616	0.	0.21596163225491788	-0.037667787272746674	0.
0.004322655345426476	0.	0.21642984880507235	-0.03770230155844489	0.
0.004314936318023929	0.	0.21659242399609818	-0.0377023023881326	0.
0.00424160555769973	0.	0.21675337343521378	-0.03769587885647217	0.
0.004388267078348128	0.	0.21722321573727849	-0.038061305635465136	0.
0.004380548050945581	0.	0.21739717119167615	-0.03806131044630312	0.
0.00415669625627171	0.	0.21757275239798407	-0.038174289279164955	0.
0.004419143187958318	0.	0.21805072345960005	-0.03974218974427017	0.
0.0042300270165959095	0.	0.21838887985693384	-0.03982391372408528	0.
0.004438440756464686	0.	0.21886034791090878	-0.03835284270539515	0.
0.004446159783867233	0.	0.21903105186148594	-0.03835284392332317	0.
0.004303357776920108	0.	0.21920663306779384	-0.03836359436231162	0.
0.004515631030490159	0.	0.2198390505608844	-0.03818976914734969	0.
0.004423002701659591	0.	0.2200081287595513	-0.038189774837755874	0.
0.004480895407178696	0.	0.22048609982116726	-0.03880983488172998	0.
0.004469316866074875	0.	0.22065192651601365	-0.039377858001809006	0.
0.004376688537244307	0.	0.2208258819704113	-0.03940700858409417	0.
0.004615978386723273	0.	0.22130710453584784	-0.039750951840590826	0.
0.004500192975685064	0.	0.22146642822305318	-0.039750951327184876	0.
0.00445387881126978	0.	0.22163225491789953	-0.03876234503964002	0.
0.004546507140100348	0.	0.22211022597951555	-0.039146109852394716	0.
0.004554226167502895	0.	0.222440253617298	-0.03880729812802044	0.
0.0045735237360092626	0.	0.22292797919037557	-0.03945637247169371	0.
0.004623697414125821	0.	0.22308567712567062	-0.03945638191484111	0.
0.004615978386723273	0.	0.223251503820517	-0.03945548227821437	0.
0.004461597838672327	0.	0.2234238335230044	-0.03925594942426543	0.
0.004592821304515631	0.	0.22390343033653065	-0.03917811588739311	0.
0.0046198379004245465	0.	0.22406925703137703	-0.039115434946554485	0.
0.004523350057892706	0.	0.22424158673386443	-0.03921329721460939	0.
0.004712466229255114	0.	0.22471468053974963	-0.03985949908965479	0.
0.004712466229255114	0.	0.22487562997886523	-0.03997670664418271	0.
0.004646854496333462	0.	0.22552918224678914	-0.04061320760819389	0.
0.004612118873021999	0.	0.22569338318972526	-0.04054505578604774	0.
0.00456966422230799	0.	0.22586571289221266	-0.040535524700958905	0.
0.004642994982632188	0.	0.22650300764103398	-0.040478388200810865	0.
0.00465457352373601	0.	0.22666720858397008	-0.041631750736166186	0.
0.004693168660748746	0.	0.22715005690131684	-0.041989492858312924	0.
0.004797375530683134	0.	0.22730612908470169	-0.041989493510738087	0.
0.004774218448475492	0.	0.2274735815314583	-0.04169783970278455	0.
0.0046198379004245465	0.	0.22796943586408713	-0.04238415673211553	0.
0.004727904284060208	0.	0.22812550804747195	-0.04238415847828656	0.
0.004693168660748746	0.	0.2282880832384978	-0.04183228214664361	0.
0.004650714010034735	0.	0.2287936920825882	-0.04191750105114587	0.
0.004805094558085681	0.	0.22895139001788328	-0.04179626715915553	0.
0.004724044770358935	0.	0.2296000650300764	-0.04187805560147731	0.
0.004882284832111154	0.	0.2297496342058202	-0.04178061845585647	0.
0.0048089540717869556	0.	0.22990895789302554	-0.04166095379180469	0.
0.004882284832111154	0.	0.230572264672411	-0.041777431319535235	0.
0.004862987263604786	0.	0.23073321411152656	-0.04177847783926556	0.
0.004673871092242377	0.	0.23123557145179646	-0.043512596560393905	0.
0.00483597066769587	0.	0.2313867663794505	-0.04162959002613611	0.
0.004905441914318796	0.	0.2315428385628353	-0.04260366632620813	0.
0.004646854496333462	0.	0.2320484474069257	-0.04276879651147615	0.
0.004774218448475492	0.	0.23219964233457974	-0.04266458977923744	0.
0.0049401775376302585	0.	0.2323508372622338	-0.042660237788060815	0.
0.004781937475878039	0.	0.23285319460250367	-0.04573215507452359	0.
0.004862987263604786	0.	0.23300764103397822	-0.04548891957425716	0.
0.004816673099189502	0.	0.23367582506909446	-0.045895220504932874	0.
0.004855268236202239	0.	0.2338351487562998	-0.04594084385322658	0.
0.00495175607873408	0.	0.23398959518777435	-0.045940844152400066	0.
0.004758780393670398	0.	0.23464639895951878	-0.046297036329602796	0.
0.004936318023928986	0.	0.23479434238335228	-0.047520416833653434	0.
0.004843689695098418	0.	0.23529344821980164	-0.049130259646237864	0.
0.004793516016981861	0.	0.23545927491464802	-0.04886177015332086	0.
0.004893863373214975	0.	0.23561372134612257	-0.04871869450224506	0.
0.004812813585488229	0.	0.2361095756787514	-0.04873327205703136	0.
0.0048861443458124276	0.	0.23627377662168755	-0.048747109745661654	0.
0.004994210729448089	0.	0.23642659730125185	-0.04885759104132296	0.
0.004928598996526438	0.	0.23691757437814992	-0.05228788341215286	0.
0.004890003859513702	0.	0.2370850268249065	-0.05245150418244886	0.
0.005044384407564648	0.	0.2377158185660868	-0.05258349415740583	0.
0.004855268236202239	0.	0.2378881482685742	-0.05292207087016726	0.
0.0049324585102277115	0.	0.2380490977076898	-0.05291047599629125	0.
0.004920879969123891	0.	0.23871403023898552	-0.052504982077788365	0.
0.0049556155924353525	0.	0.23887660543001138	-0.05249721413692551	0.
0.005167888846005404	0.	0.23935132498780687	-0.0533908226696825	0.
0.005032805866460825	0.	0.239522028938384	-0.05298397671223263	0.
0.004994210729448089	0.	0.23968460412940987	-0.05295564966565511	0.
0.005140872250096489	0.	0.2401609494391156	-0.05319937277764101	0.
0.005067541489772289	0.	0.24033490489351325	-0.05319937575155471	0.
0.005017367811655731	0.	0.24050073158835963	-0.053364467614959055	0.
0.005140872250096489	0.	0.24097382539424483	-0.053473952976239233	0.
0.005063681976071016	0.	0.24114615509673223	-0.053914369852716346	0.
0.005179467387109225	0.	0.24178507559746382	-0.05341493306460277	0.
0.005137012736395215	0.	0.24195577954804096	-0.053906082113950766	0.
0.0049633346198379	0.	0.24212648349861812	-0.05353059401904943	0.
0.005310690852952528	0.	0.24275727523979843	-0.054305801952452944	0.
0.005179467387109225	0.	0.24292797919037556	-0.054965562757443576	0.
0.005268236202238518	0.	0.24341082750772233	-0.054857073700544955	0.
0.005256657661134697	0.	0.2435799057063892	-0.05485707917078829	0.
0.005137012736395215	0.	0.24375386116078684	-0.054848039158901296	0.
0.00533384793516017	0.	0.24422370346285158	-0.05456582557285982	0.
0.005326128907757623	0.	0.2443862786538774	-0.05456583098256045	0.
0.005210343496719414	0.	0.2445586083563648	-0.05456583783489669	0.
0.005310690852952528	0.	0.24503657941798082	-0.054121925079843	0.
0.005337707448861444	0.	0.24520078036091691	-0.05413241374373507	0.
0.005445773832497106	0.	0.24584945537311007	-0.05415149271408916	0.
0.005465071401003474	0.	0.2460087790603154	-0.05414962313223844	0.
0.005411038209185643	0.	0.24617948301089254	-0.054150912615205625	0.
0.005399459668081822	0.	0.24683140952690621	-0.05429275026969776	0.
0.005322269394056349	0.	0.2469988619736628	-0.05425557743836832	0.
0.00541875723658819	0.	0.24747195577954803	-0.05512277787223792	0.
0.005468930914704747	0.	0.24762477645911235	-0.055122775469354325	0.
0.00543033577769201	0.	0.24778897740204844	-0.05549178450605774	0.
0.005387881126978001	0.	0.24829296049422858	-0.05622535522878593	0.
0.00543033577769201	0.	0.2484522841814339	-0.05622443121505616	0.
0.005407178695484369	0.	0.24861973662819054	-0.05611953760204267	0.
0.005368583558471633	0.	0.2491107137050886	-0.0561368906344404	0.
0.005445773832497106	0.	0.24926190863274264	-0.05615257549412955	0.
0.005345426476263991	0.	0.24992684116403835	-0.05593468837164693	0.
0.005484368969509842	0.	0.25008291334742316	-0.055934687097438596	0.
0.005461211887302199	0.	0.250245488538449	-0.05593924578836507	0.
0.00554612118873022	0.	0.2508892862949114	-0.05318308377706464	0.
0.005592435353145504	0.	0.2510469842302065	-0.05318869375196509	0.
0.005391740640679274	0.	0.2515574703300276	-0.05368609589701194	0.
0.005484368969509842	0.	0.2517151682653227	-0.05369958714862285	0.
0.0055422616750289465	0.	0.25187449195252803	-0.053678955473676765	0.
0.005360864531069085	0.	0.2523654690294261	-0.053700185076149196	0.
0.005507526051717483	0.	0.25251341245325964	-0.05370018580769984	0.
0.005646468544963336	0.	0.25266623313282394	-0.053482876683367424	0.
0.005476649942107295	0.	0.2531767192326451	-0.05384023236066282	0.
0.005449633346198379	0.	0.2539977239473256	-0.053954153845022036	0.
0.00549208799691239	0.	0.25415379613071043	-0.05398643261575651	0.
0.005700501736781166	0.	0.2543066168102748	-0.05384744208415007	0.
0.005484368969509842	0.	0.25497154934157046	-0.05740613076753529	0.
0.005619451949054419	0.	0.25512274426922454	-0.06012894310199509	0.
0.005515245079120031	0.	0.25562022435376364	-0.0588180185545706	0.
0.00554612118873022	0.	0.25578117379287924	-0.057711011632339576	0.
0.005712080277884986	0.	0.2559339944724435	-0.057881283115230546	0.
0.005592435353145504	0.	0.25643472606080314	-0.05784556887762181	0.
0.005549980702431494	0.	0.25660217850755973	-0.05834880347944406	0.
0.005600154380548052	0.	0.25675662493903434	-0.05857722289690401	0.
0.005750675414897723	0.	0.2572427247602016	-0.0577537157791148	0.
0.005681204168274797	0.	0.25803934319622823	-0.05812452922269215	0.
0.005611732921651872	0.	0.25821655015444644	-0.05803121055397731	0.
0.005688923195677345	0.	0.25837912534547225	-0.058134866949826516	0.
0.005661906599768429	0.	0.2590343033653064	-0.05736283027266028	0.
0.005638749517560788	0.	0.259195252804422	-0.05754845797890377	0.
0.0057931300656117336	0.	0.25967647536985855	-0.060446906950783884	0.
0.005642609031262061	0.	0.2598504308242562	-0.06044690961209143	0.
0.005607873407950599	0.	0.2600113802633718	-0.060253826899805005	0.
0.005858741798533385	0.	0.26048122256543654	-0.06159272375605471	0.
0.005808568120416828	0.	0.26065192651601365	-0.06159274882887152	0.
0.005742956387495175	0.	0.26081775321086004	-0.06185510590750702	0.
0.005905055962948669	0.	0.26129735002438625	-0.06208589052023022	0.
0.005739096873793902	0.	0.2614729312306942	-0.062085895580114375	0.
0.005658047086067156	0.	0.2616436351812713	-0.06282710394971015	0.
0.005881898880741027	0.	0.26210860022760524	-0.06289949245233999	0.
0.005881898880741027	0.	0.26227280117054136	-0.06306267952126222	0.
0.0057545349285989976	0.	0.26244187936920826	-0.06305965397484894	0.
0.005932072558857584	0.	0.2629100959193627	-0.06260928054149402	0.
0.005908915476649943	0.	0.2630807998699398	-0.062475154082996746	0.
0.0057545349285989976	0.	0.26325638107624777	-0.06262633919112194	0.
0.006005403319181783	0.	0.2638953015769793	-0.0644186806587624	0.
0.005908915476649943	0.	0.26406763127946675	-0.06441867239253334	0.
0.00580084909301428	0.	0.2642318322224029	-0.0647831397143246	0.
0.005993824778077962	0.	0.26471305478783935	-0.0653022976065323	0.
0.005843303743728291	0.	0.26488701024223704	-0.06510924589124557	0.
0.006028560401389426	0.	0.2655145504795968	-0.06463234255340718	0.
0.006016981860285604	0.	0.265685254430174	-0.06469177537819576	0.
0.005889617908143575	0.	0.26585758413266136	-0.06539556641451284	0.
0.006067155538402162	0.	0.2663355551942774	-0.06603316479343267	0.
0.005978386723272868	0.	0.26650788489676475	-0.06624195976245428	0.
0.005827865688923196	0.	0.2666802145992522	-0.06614875268230681	0.
0.00608645310690853	0.	0.26714517964558604	-0.06555633819355519	0.
0.006117329216518719	0.	0.2673126320923427	-0.06535546139095809	0.
0.0059552296410652255	0.	0.2674817102910096	-0.06501621224505724	0.
0.0061057506754148986	0.	0.26795317834498456	-0.06577355975996138	0.
0.006159783867232729	0.	0.2681206307917412	-0.06543747487690971	0.
0.006047857969895793	0.	0.26829458624613883	-0.06577338059932185	0.
0.006190659976842918	0.	0.26876768005202406	-0.06595989217248095	0.
0.006163643380934003	0.	0.2689318809949602	-0.06594430873940797	0.
0.0062060980316480125	0.	0.2695903105186149	-0.06600838057274849	0.
0.006132767271323814	0.	0.269754511461551	-0.0659681138657927	0.
0.006109610189116171	0.	0.2699252154121281	-0.0662269460865931	0.
0.006252412196063296	0.	0.2703950577141928	-0.06615790163690248	0.
0.0061675028946352765	0.	0.27055438140139815	-0.06615791392882558	0.
0.006194519490544192	0.	0.27072345960006505	-0.07834086693488006	0.
0.006132767271323814	0.	0.2712193139326939	-0.07792054167216904	0.
0.0061752219220378235	0.	0.2713818891237197	-0.07764551021602414	0.
0.006163643380934003	0.	0.27154771581856607	-0.07724059425205836	0.
0.006179081435739097	0.	0.27203056413591287	-0.07710005108336684	0.
0.006209957545349286	0.	0.2721866363192977	-0.07709196929130097	0.
0.00629872636047858	0.	0.27235246301414406	-0.07709196179417957	0.
0.0061443458124276346	0.	0.2728450658429523	-0.07840622167119947	0.
0.00634118101119259	0.	0.27299788652251666	-0.07840622135346427	0.
0.0062678502508683905	0.	0.27365306454235083	-0.07849824854899246	0.
0.006364338093400232	0.	0.27380913672573565	-0.07850367278845848	0.
0.006318023928984949	0.	0.27397333766867177	-0.07823384390586531	0.
0.0061983790042454655	0.	0.27447732076085185	-0.07840108140599875	0.
0.006372057120802779	0.	0.27463176719232646	-0.07840108954147255	0.
0.006321883442686222	0.	0.2747943423833523	-0.07892183282809931	0.
0.006221536086453107	0.	0.2752885709640709	-0.07868817441309818	0.
0.006379776148205327	0.	0.2754365143879044	-0.07868815839064404	0.
0.006426090312620611	0.	0.2755942123231995	-0.07897831559539885	0.
0.0062060980316480125	0.	0.2761079499268412	-0.07996911651134352	0.
0.006333461983790043	0.	0.27626077060640547	-0.07996914185202263	0.
0.006460825935932072	0.	0.27641521703788	-0.07965849077449008	0.
0.006260131223465844	0.	0.2769175743781499	-0.07970119033253263	0.
0.006402933230412968	0.	0.2770703950577142	-0.07970221447392391	0.
0.006325742956387495	0.	0.27773045033327914	-0.0822760545237479	0.
0.006375916634504053	0.	0.2778848967647537	-0.0822776794274756	0.
0.006507140100347356	0.	0.27803446594049747	-0.0824203790585293	0.
0.006329602470088769	0.	0.2785286945212161	-0.08130033137936743	0.
0.006368197607101506	0.	0.2786912697122419	-0.08186388796220513	0.
0.006514859127749904	0.	0.27884734189562677	-0.08096402787413019	0.
0.006325742956387495	0.	0.2793627052511786	-0.08139275593797442	0.
0.006348900038595138	0.	0.2795236546902943	-0.08139276060158712	0.
0.006491702045542261	0.	0.27967322386603805	-0.08086757994559984	0.
0.006426090312620611	0.	0.28016582669484635	-0.08208062333751309	0.
0.00635275955229641	0.	0.2803284018858722	-0.08160105101579145	0.
0.006507140100347356	0.	0.28048122256543656	-0.08229312834413148	0.
0.00646854496333462	0.	0.2809803284018859	-0.08217974064914056	0.
0.006375916634504053	0.	0.28114778084864245	-0.08218355162829036	0.
0.0064878425318409885	0.	0.2817850755974638	-0.08291866179638918	0.
0.006445387881126979	0.	0.2819541537961307	-0.08291866656588313	0.
0.006561173292165188	0.	0.2821118517314258	-0.08334769915684842	0.
0.006599768429177925	0.	0.2826028288083238	-0.08297228906910822	0.
0.006522578155152452	0.	0.28277028125508047	-0.0832004164245912	0.
0.0064878425318409885	0.	0.282924727686555	-0.08318579605263994	0.
0.006653801620995755	0.	0.28339782149244025	-0.08406020728948495	0.
0.006507140100347356	0.	0.2835717769468379	-0.08426695757675262	0.
0.0065418757236588194	0.	0.2837343521378638	-0.0842675796917193	0.
0.00668081821690467	0.	0.2842269549666721	-0.08429622903593698	0.
0.0065264376688537245	0.	0.28440091042106974	-0.08450276746205726	0.
0.006568892319567734	0.	0.2845634856120956	-0.08450275613852927	0.
0.006665380162099575	0.	0.2850284506584295	-0.0851771087500949	0.
0.006634504052489386	0.	0.28519590310518617	-0.08518934936842441	0.
0.006719413353917407	0.	0.2858445781173793	-0.08625354666138742	0.
0.006661520648398302	0.	0.2860169078198667	-0.08617081802309275	0.
0.006568892319567734	0.	0.28618598601853357	-0.08614069684639769	0.
0.006781165573137785	0.	0.28665095106486754	-0.08395605482137018	0.
0.006792744114241606	0.	0.2868216550154446	-0.08275203578689658	0.
0.00668081821690467	0.	0.286993984717932	-0.08290808008608622	0.
0.0068390582786568895	0.	0.2874735815314583	-0.0871312615127977	0.
0.006785025086839059	0.	0.2876394082263046	-0.08713127823050391	0.
0.006692396758008491	0.	0.28780686067306127	-0.08712891208637068	0.
0.00679660362794288	0.	0.288270199967485	-0.08771757972688085	0.
0.0068236202238517955	0.	0.2884327751585108	-0.08771757702310559	0.
0.00672327286761868	0.	0.2886067306129084	-0.08771577446144559	0.
0.006889231956773447	0.	0.28909608193789627	-0.0859912756667315	0.
0.006788884600540332	0.	0.28926516013656317	-0.08599129014362715	0.
0.006935546121188731	0.	0.28990733214111525	-0.08589991255097285	0.
0.006912389038981089	0.	0.2900699073321411	-0.08590324844925178	0.
0.006896950984175994	0.	0.2902406112827182	-0.08683284333181289	0.
0.006943265148591278	0.	0.290723459600065	-0.08600600475978551	0.
0.006927827093786183	0.	0.2908860347910909	-0.08601412399035278	0.
0.0069008104978772675	0.	0.2910551129897577	-0.08659213227522006	0.
0.006989579313006562	0.	0.29153470980328405	-0.08830996200619697	0.
0.006985719799305287	0.	0.2916956592423996	-0.08859464094390239	0.
0.006974141258201467	0.	0.29186311168915624	-0.088949209589619	0.
0.007005017367811656	0.	0.2923573402698748	-0.08952822627094766	0.
0.007012736395214204	0.	0.29251666395708015	-0.08958442008945258	0.
0.006974141258201467	0.	0.29268086490001627	-0.08965956602944554	0.
0.006943265148591278	0.	0.2931588359616322	-0.08941801685649065	0.
0.007070629100733308	0.	0.29331003088928626	-0.08941802092247596	0.
0.007005017367811656	0.	0.2939798406763128	-0.08939791208164487	0.
0.007113083751447318	0.	0.2941375386116079	-0.08939792063674866	0.
0.007043612504824393	0.	0.29430336530645423	-0.08940784812000492	0.
0.006970281744500193	0.	0.29479596813526254	-0.08940709241600905	0.
0.0071208027788498655	0.	0.29494878881482683	-0.08976584395459582	0.
0.007151678888460054	0.	0.29510973825394243	-0.0895360803350531	0.
0.006904670011578542	0.	0.29561534709803283	-0.0901711208320921	0.
0.007086067155538403	0.	0.29576654202568686	-0.09066566758404894	0.
0.007082207641837129	0.	0.2959258657128922	-0.09098665788288315	0.
0.006993438826707835	0.	0.2964217200455211	-0.08949712342304804	0.
0.007116943265148592	0.	0.2965729149731751	-0.0888172469392929	0.
0.0072057120802778854	0.	0.29673061290847014	-0.08882111543183635	0.
0.00697800077190274	0.	0.29724435051211184	-0.09017250888165948	0.
0.007035893477421845	0.	0.29740042269549666	-0.09017250139931872	0.
0.006997298340409108	0.	0.2980474719557795	-0.09069695312194383	0.
0.007086067155538403	0.	0.29819866688343355	-0.09073952763849123	0.
0.0072211501350829795	0.	0.2983514875629979	-0.09095558607473231	0.
0.00697800077190274	0.	0.29886522516663955	-0.0919206039766924	0.
0.007016595908915476	0.	0.2990278003576654	-0.09192060954826137	0.
0.007252026244693169	0.	0.29917899528531944	-0.0919075448858935	0.
0.007163257429563875	0.	0.2996715981141278	-0.09222263530854449	0.
0.007186414511771517	0.	0.29983254755324334	-0.09222263756643867	0.
0.007286761868004632	0.	0.29998699398471795	-0.09190882771276189	0.
0.0071208027788498655	0.	0.30049422858071856	-0.09275991502381586	0.
0.007132381319953686	0.	0.3006568037717445	-0.09275018213893908	0.
0.007244307217290622	0.	0.30080962445130877	-0.09286800832076932	0.
0.007236588189888074	0.	0.30129897577629655	-0.0940710698353496	0.
0.0071593979158626015	0.	0.3014631767192326	-0.0940710673881837	0.
0.007255885758394443	0.	0.30212160624288736	-0.0933675868884553	0.
0.00717869548436897	0.	0.302289058689644	-0.09336758045040083	0.
0.007298340409108452	0.	0.30244513087302877	-0.09339154223972622	0.
0.007375530683133925	0.	0.3029231019346448	-0.09420174433748177	0.
0.007248166730991895	0.	0.3030873028775809	-0.09420174323587985	0.
0.007317637977614821	0.	0.3032433750609657	-0.09420302594797988	0.
0.0074565804708606725	0.	0.30372297187449193	-0.09549287237195112	0.
0.007279042840602084	0.	0.3038985530807998	-0.09564699582236265	0.
0.007240447703589348	0.	0.30406275402373595	-0.09561577840001506	0.
0.007387109224237746	0.	0.30471305478783933	-0.09507520981389	0.
0.007352373600926283	0.	0.3048772557307755	-0.09542519823872594	0.
0.007448861443458125	0.	0.30503332791416027	-0.09428878348247278	0.
0.0074874565804708615	0.	0.30553080799869936	-0.0944713324904781	0.
0.007367811655731377	0.	0.30584945537311004	-0.09447132206916552	0.
0.007383249710536472	0.	0.30633230369045683	-0.09526970220378589	0.
0.007344654573523736	0.	0.30650138188912374	-0.09529480774031683	0.
0.00744500192975685	0.	0.3066590798244188	-0.09531949290376664	0.
0.007537630258587418	0.	0.3071516826532271	-0.09534615444857497	0.
0.007414125820146661	0.	0.30732401235571455	-0.09566133081854739	0.
0.0073793901968352	0.	0.30748333604291983	-0.0957955112910667	0.
0.007607101505210344	0.	0.30795642984880506	-0.09579830313886115	0.
0.0075028946352759555	0.	0.30812550804747196	-0.0957523889688348	0.
0.007580084909301428	0.	0.3087628027962933	-0.09764880625850358	0.
0.007417985333847936	0.	0.30893675825069095	-0.09765976819214643	0.
0.007417985333847936	0.	0.3091025849455373	-0.09766945984320281	0.
0.007610961018911617	0.	0.3095773045033328	-0.0976661967309644	0.
0.0075028946352759555	0.	0.30991871240448704	-0.09766619149943592	0.
0.007661134697028175	0.	0.31039830921801337	-0.09770897797812726	0.
0.007568506368197607	0.	0.3105673874166802	-0.09770896839046021	0.
0.0074720185256657665	0.	0.3107348398634368	-0.09741269540025022	0.
0.007692010806638364	0.	0.3111998049097708	-0.09925127605456589	0.
0.007746043998456195	0.	0.31136888310843763	-0.09925127703699081	0.
0.007556927827093786	0.	0.31154121281092506	-0.10034814229592749	0.
0.007726746429949826	0.	0.312019183872541	-0.09971844920699742	0.
0.007753763025858742	0.	0.31218663631929766	-0.09971845468507821	0.
0.007734465457352374	0.	0.3128288083238498	-0.10112622241869787	0.
0.007711308375144732	0.	0.3129946350186962	-0.1005157281016844	0.
0.007653415669625628	0.	0.3131653389692733	-0.10151273023872615	0.
0.00784639135468931	0.	0.31363843277515846	-0.10224677281539124	0.
0.007730605943651101	0.	0.3139717119167615	-0.10312541043697038	0.
0.007915862601312235	0.	0.31445130873028776	-0.1032880028300752	0.
0.007827093786182942	0.	0.3146187611770444	-0.10338714605519012	0.
0.00777306059436511	0.	0.31479271663144204	-0.10338714502702417	0.
0.007854110382091856	0.	0.3152771907006991	-0.10369388942500038	0.
0.007850250868390583	0.	0.3154397658917249	-0.1046058344836973	0.
0.007854110382091856	0.	0.3156055925865713	-0.1044942482849439	0.
0.007873407950598224	0.	0.31608193789627703	-0.1043852476082478	0.
0.007908143573909688	0.	0.31624126158348237	-0.1044112979417969	0.
0.007869548436896951	0.	0.3169045683628678	-0.10484532748456986	0.
0.007919722115013508	0.	0.3170622662981629	-0.10479488212364532	0.
0.007954457738324972	0.	0.31722809299300925	-0.10496602631739421	0.
0.007892705519104593	0.	0.31771419281417657	-0.10493949989377692	0.
0.007958317252026245	0.	0.318037717444318	-0.10565885973581603	0.
0.007915862601312235	0.	0.3185270687693058	-0.10498867002290115	0.
0.00808954071786955	0.	0.31867826369695984	-0.10498867195779285	0.
0.008004631416441529	0.	0.3188375873841652	-0.1063245658677503	0.
0.007912003087610961	0.	0.31933506746870427	-0.10656265411426837	0.
0.008066383635661907	0.	0.3194911396520891	-0.10656265813902385	0.
0.008031648012350444	0.	0.3196569663469354	-0.10674788867706159	0.
0.007827093786182942	0.	0.3201658266948464	-0.10849800401240993	0.
0.008012350443844076	0.	0.32031539587059016	-0.10849800891790781	0.
0.007877267464299498	0.	0.3209705738904243	-0.10715297246230536	0.
0.008050945580856813	0.	0.3211233945699887	-0.10714947466600558	0.
0.0081551524507912	0.	0.3212810925052837	-0.10513472195280718	0.
0.007915862601312235	0.	0.3217915786051048	-0.11086157036705581	0.
0.008143573909687379	0.	0.3220988457161437	-0.11088972719553361	0.
0.007946738710922423	0.	0.3226012030564136	-0.1094628921888062	0.
0.008004631416441529	0.	0.3227589009917087	-0.10873491792810101	0.
0.008182169046700116	0.	0.32291172167127297	-0.10892814612800526	0.
0.007993052875337707	0.	0.3234157047634531	-0.10913695309625482	0.
0.008035507526051717	0.	0.3235717769468379	-0.11013815293418582	0.
0.008224623697414127	0.	0.3237213461225817	-0.11051938708854477	0.
0.008143573909687379	0.	0.32421557470330026	-0.11016919289513061	0.
0.00810111925897337	0.	0.3243797756462364	-0.11017738796058607	0.
0.0081551524507912	0.	0.32504308242562185	-0.10970283316883545	0.
0.008162871478193747	0.	0.32520565761664766	-0.10969354222139764	0.
0.00824006175221922	0.	0.32535685254430174	-0.10965206007427016	0.
0.00810111925897337	0.	0.32584620386928953	-0.11001326677785575	0.
0.008170590505596296	0.	0.326169728499431	-0.10946332608027969	0.
0.00825164029332304	0.	0.32666395708014956	-0.10997951454474976	0.
0.008131995368583559	0.	0.32683303527881646	-0.11088850682773695	0.
0.008205326128907758	0.	0.32698585595838076	-0.11130743127407393	0.
0.008348128135854883	0.	0.32746870427572755	-0.1112781084128909	0.
0.008128135854882286	0.	0.32764103397821487	-0.11084101081779299	0.
0.008174450019297569	0.	0.3278019834173305	-0.11078984429989444	0.
0.008274797375530683	0.	0.32828483173467726	-0.10973697993582099	0.
0.008197607101505211	0.	0.32845390993334417	-0.1097369795787293	0.
0.00839830181397144	0.	0.32907657291497316	-0.11005866388266741	0.
0.008267078348128136	0.	0.3292521541212811	-0.11005866252490239	0.
0.008170590505596296	0.	0.3294228580718582	-0.1098531400525696	0.
0.00838672327286762	0.	0.329905706389205	-0.11358360358049456	0.
0.00824006175221922	0.	0.3302438627865388	-0.11339784908456904	0.
0.00845233500578927	0.	0.3307137050886034	-0.11386135992155455	0.
0.008413739868776535	0.	0.3308844090391806	-0.11386136046438321	0.
0.008336549594751061	0.	0.33105511298975776	-0.11324696045181697	0.
0.008421458896179082	0.	0.33153145829946346	-0.11332208190587485	0.
0.008417599382477808	0.	0.3316989107462201	-0.11332209568011356	0.
0.008348128135854883	0.	0.331867988944887	-0.11312129708227812	0.
0.008521806252412197	0.	0.3323345797431312	-0.11283321465410562	0.
0.008525665766113471	0.	0.33250203218988783	-0.11313860349823227	0.
0.00856812041682748	0.	0.3331620874654528	-0.11375671164291346	0.
0.008487070629100734	0.	0.33332466265647864	-0.11413882329534994	0.
0.008402161327672714	0.	0.3334921151032353	-0.11413716371834116	0.
0.008687765341566962	0.	0.33395382864574863	-0.11377456150443332	0.
0.008514087225009648	0.	0.3342936107949927	-0.11463152054181064	0.
0.008656889231956774	0.	0.3347813363680703	-0.11510654006186027	0.
0.008591277499035122	0.	0.33494553731100635	-0.11530586530860563	0.
0.008517946738710922	0.	0.33511624126158346	-0.11530586418042615	0.
0.008645310690852953	0.	0.3355925865712892	-0.11524973202161451	0.
0.0085796989579313	0.	0.33575516176231507	-0.11512476297983072	0.
0.008633732149749133	0.	0.33592586571289224	-0.11536440720929293	0.
0.008645310690852953	0.	0.3364119655340595	-0.11720921854412027	0.
0.008687765341566962	0.	0.3365696634693546	-0.11654906694116818	0.
0.008734079505982246	0.	0.3372167127296375	-0.11728848840474028	0.
0.008784253184098804	0.	0.3373744106649325	-0.11728848787581457	0.
0.008710922423774605	0.	0.3375434888635994	-0.11728857874698925	0.
0.008672327286761868	0.	0.33804422045195903	-0.11700517561838226	0.
0.008734079505982246	0.	0.3383628678263697	-0.11702788098910069	0.
0.008668467773060594	0.	0.33884409039180624	-0.11652124018902531	0.
0.008818988807410267	0.	0.33899528531946027	-0.11651975691696322	0.
0.00881126978000772	0.	0.33915460900666555	-0.11668936214135889	0.
0.008626013122346584	0.	0.3396650951064868	-0.11697555704207038	0.
0.008788112697800079	0.	0.33982116728987155	-0.117148888327886	0.
0.008795831725202624	0.	0.33998211672898715	-0.11765409211886627	0.
0.0085796989579313	0.	0.34048284831734676	-0.11705047057767753	0.
0.008807410266306446	0.	0.34063404324500085	-0.11731185202318495	0.
0.0086530297182555	0.	0.34129409852056575	-0.11781590032934834	0.
0.008788112697800079	0.	0.3414469192001301	-0.11734476739029408	0.
0.008900038595137013	0.	0.3416029913835149	-0.1173322609810082	0.
0.008687765341566962	0.	0.34210534872378473	-0.1183421872762312	0.
0.009031262060980318	0.	0.3424174930905544	-0.11907120199175353	0.
0.008753377074488615	0.	0.34293123069419607	-0.11976910007986352	0.
0.008861443458124276	0.	0.3430873028775809	-0.11906307967682733	0.
0.008927055191045929	0.	0.34324012355714517	-0.11906308093468676	0.
0.008838286375916635	0.	0.34373272638595354	-0.11821394315678281	0.
0.008892319567734466	0.	0.34388717281742803	-0.11837608600829864	0.
0.009031262060980318	0.	0.34403674199317186	-0.11837608218828136	0.
0.00881126978000772	0.	0.3445456023410828	-0.11825061557015643	0.
0.008753377074488615	0.	0.3447081775321086	-0.11882081552730528	0.
0.008815129293708993	0.	0.3455226792391481	-0.11835514627464483	0.
0.008996526437668854	0.	0.3456787514225329	-0.11835515030949584	0.
0.009096873793901969	0.	0.34583644935782804	-0.11847341438088732	0.
0.009046700115785412	0.	0.34649162737766215	-0.11997618891882393	0.
0.009123890389810884	0.	0.3466428223053162	-0.11974555582080983	0.
0.00895021227325357	0.	0.3471451796455861	-0.11969966917666894	0.
0.008961790814357391	0.	0.34730450333279145	-0.11970037180204306	0.
0.008930914704747201	0.	0.34796943586408713	-0.1200485735063254	0.
0.008996526437668854	0.	0.34812550804747194	-0.1204550728120877	0.
0.009166345040524894	0.	0.3482750772232157	-0.12018269418505267	0.
0.008996526437668854	0.	0.3487676800520241	-0.12074396790795543	0.
0.00920494017753763	0.	0.3490830759226142	-0.11995647726692606	0.
0.009054419143187959	0.	0.3495821817590636	-0.11985867451408325	0.
0.009031262060980318	0.	0.34974800845390996	-0.12010688125822061	0.
0.009197221150135083	0.	0.34990082913347426	-0.12004181352697771	0.
0.009100733307603243	0.	0.3505625101609494	-0.12229272395405902	0.
0.009154766499421074	0.	0.3507218338481548	-0.12229608637109593	0.
0.009120030876109611	0.	0.3512160624288734	-0.12186248198431693	0.
0.00903512157468159	0.	0.3513818891237197	-0.12118375133319924	0.
0.009336163643380935	0.	0.35201430661681027	-0.12526580286203234	0.
0.009208799691238905	0.	0.3521866363192977	-0.12526581395937939	0.
0.009189502122732536	0.	0.3523508372622338	-0.12729928471697063	0.
0.009347742184484755	0.	0.3528353113314908	-0.12524483687740978	0.
0.009216518718641452	0.	0.35316533896927327	-0.12494502527904414	0.
0.009324585102277114	0.	0.35363843277515855	-0.12341244050807221	0.
0.009197221150135083	0.	0.35381076247764587	-0.1233998157970125	0.
0.009170204554226168	0.	0.35397658917249225	-0.12524223361749862	0.
0.009289849478965651	0.	0.3546171354251341	-0.1245583452429288	0.
0.009243535314550367	0.	0.35478458787189077	-0.12373369837411226	0.
0.009424932458510228	0.	0.35525930742968626	-0.1224291531311737	0.
0.009421072944808954	0.	0.3554332628840839	-0.12242915072947533	0.
0.00947896565032806	0.	0.356081937896277	-0.12352299176209929	0.
0.00947896565032806	0.	0.35624939034303366	-0.12273770915642793	0.
0.009328444615978386	0.	0.35641846854170056	-0.1235025566945467	0.
0.009536858355847163	0.	0.35688505933994474	-0.12405066152972521	0.
0.009340023157082208	0.	0.3572280929930092	-0.12491401995888071	0.
0.009540717869548437	0.	0.35770443830271503	-0.12469068232928003	0.
0.00947896565032806	0.	0.35787026499756136	-0.12469067729311495	0.
0.009486684677730606	0.	0.3580409689481385	-0.12465399885340138	0.
0.009579313006561174	0.	0.3586782636969599	-0.12674912210301376	0.
0.009494403705133153	0.	0.35885059339944725	-0.1273001620185208	0.
0.00954457738324971	0.	0.35932043570151195	-0.12834241113969433	0.
0.009579313006561174	0.	0.3594797593887173	-0.12834242161275367	0.
0.009687379390196836	0.	0.3601333116566412	-0.12919351690566425	0.
0.009683519876495562	0.	0.3602975125995773	-0.12924720775099488	0.
0.009644924739482827	0.	0.3604698423020647	-0.12940938134346955	0.
0.009644924739482827	0.	0.3609608193789628	-0.1292270196592181	0.
0.009687379390196836	0.	0.36128271825719394	-0.12917842185754766	0.
0.009695098417599381	0.	0.3617655665745407	-0.13136889226068504	0.
0.00977614820532613	0.	0.3619232645098358	-0.1313688924281489	0.
0.009698957931300657	0.	0.36209071695659245	-0.1308559589948443	0.
0.00978772674642995	0.	0.3627426434726061	-0.1308008669265958	0.
0.009772288691624855	0.	0.3629052186636319	-0.13028093197612375	0.
0.009644924739482827	0.	0.36340107299626073	-0.129783601855074	0.
0.00981860285604014	0.	0.3635571451796456	-0.12986253018603303	0.
0.009621767657275184	0.	0.36421394895139003	-0.1321844725424193	0.
0.009810883828637592	0.	0.3643602666233133	-0.13218447145216164	0.
0.009834040910845235	0.	0.36451471305478783	-0.13232896441152525	0.
0.0096487842531841	0.	0.3650219476507885	-0.1326247583716476	0.
0.009733693554612118	0.	0.36534547228092995	-0.13384120718200843	0.
0.009698957931300657	0.	0.36584782962119977	-0.13452383964873446	0.
0.009799305287533772	0.	0.3659990245488538	-0.13452383574118457	0.
0.009880355075260517	0.	0.36615509673223867	-0.13452601679879828	0.
0.009725974527209571	0.	0.3668151520078036	-0.13431565137307014	0.
0.009930528753377073	0.	0.36696797268736786	-0.1343304572385822	0.
0.009679660362794289	0.	0.3674752072833686	-0.1353255620262662	0.
0.009783867232728677	0.	0.36762965371484313	-0.13557251616082736	0.
0.00977614820532613	0.	0.36828483173467724	-0.1353222558382926	0.
0.009837900424546507	0.	0.3684457811737929	-0.1353222662170134	0.
0.00995754534928599	0.	0.36860185335717766	-0.1358035006409033	0.
0.00983018139714396	0.	0.36909933344171675	-0.13603446307498768	0.
0.009972983404091086	0.	0.3694033490489352	-0.1358427127937308	0.
0.010019297568506369	0.	0.3698943261258332	-0.13647065179380766	0.
0.009891933616364337	0.	0.37006503007641034	-0.13672037585417646	0.
0.00995754534928599	0.	0.3702227280117054	-0.136545536722708	0.
0.009857197993052876	0.	0.3708892862949114	-0.13728091526062292	0.
0.00993438826707835	0.	0.3710421069744757	-0.13755318605200953	0.
0.010003859513701273	0.	0.37152820679564297	-0.13804774099614303	0.
0.009864917020455423	0.	0.37169891074622013	-0.1380477389491335	0.
0.010111925897336936	0.	0.37233945699886195	-0.1438653206381352	0.
0.009976842917792359	0.	0.3725069094456186	-0.14386532025911256	0.
0.009953685835584718	0.	0.37266623313282393	-0.14386531814363662	0.
0.010169818602856042	0.	0.3731490814501707	-0.14357743258758152	0.
0.010007719027402547	0.	0.373490489351325	-0.1442717598175587	0.
0.010119644924739483	0.	0.3739652089091205	-0.14446743901618844	0.
0.01003087610961019	0.	0.37413753861160787	-0.1443158790418078	0.
0.01003087610961019	0.	0.37429848805072347	-0.14431588194757874	0.
0.010181397143959861	0.	0.3749357827995448	-0.14649149930091435	0.
0.0100733307603242	0.	0.37510973825394245	-0.1461135131816548	0.
0.010192975685063683	0.	0.37558933506746867	-0.14653658343563822	0.
0.010181397143959861	0.	0.37575841326613557	-0.1464807242985075	0.
0.010331918178309533	0.	0.37639895951877744	-0.1472482608599291	0.
0.01026244693168661	0.	0.37656803771744435	-0.14774554503378567	0.
0.010189116171362408	0.	0.3767403674199317	-0.14774554463301423	0.
0.01035893477421845	0.	0.37721346122581695	-0.14752914201367928	0.
0.010200694712466228	0.	0.3775516176231507	-0.1475267081197289	0.
0.01040138942493246	0.	0.3780182084213949	-0.1476861475408399	0.
0.010378232342724817	0.	0.37818891237197205	-0.14766447761681584	0.
0.010250868390582786	0.	0.37836449357827995	-0.14766447734187169	0.
0.010347356233114629	0.	0.37900341407901156	-0.1494057794198055	0.
0.010293323041296796	0.	0.37916924077385794	-0.14941655802024145	0.
0.010470860671555384	0.	0.37963908307592265	-0.14959344874364228	0.
0.010443844075646469	0.	0.3798000325150382	-0.14957923534004092	0.
0.010428406020841375	0.	0.3804665907982442	-0.14990305846311502	0.
0.010451563103049016	0.	0.38062591448544947	-0.1499269707307376	0.
0.010470860671555384	0.	0.3807933669322061	-0.15001645720060208	0.
0.010486298726360479	0.	0.38127296374573244	-0.15048348254429206	0.
0.0104978772674643	0.	0.3816029913835149	-0.150485932302558	0.
0.010474720185256657	0.	0.38209071695659247	-0.15039940869293975	0.
0.010420686993438828	0.	0.3822484148918875	-0.1512398122707239	0.
0.010416827479737552	0.	0.3824109900829133	-0.15124006233189707	0.
0.01069857197993053	0.	0.383056413591286	-0.15118976951298485	0.
0.01069857197993053	0.	0.3832238660380426	-0.15118976925634522	0.
0.01046700115785411	0.	0.3837376036416843	-0.1516232056915629	0.
0.010617522192203783	0.	0.38388879856933833	-0.15142609668195378	0.
0.010486298726360479	0.	0.38453422207771093	-0.15192416795883118	0.
0.010679274411424161	0.	0.3846837912534547	-0.15195227854921864	0.
0.010741026630644539	0.	0.38484474069257035	-0.15195227659986174	0.
0.010513315322269394	0.	0.38535197528857096	-0.15240450619984736	0.
0.010714010034735624	0.	0.3856673711591611	-0.15300605303432788	0.
0.01072172906213817	0.	0.3858331978540075	-0.1533872509926467	0.
0.010663836356619065	0.	0.3863225491789953	-0.1528308480207767	0.
0.010717869548436898	0.	0.3864818728662006	-0.1530713227771898	0.
0.01075260517174836	0.	0.38664932531295726	-0.15287240705015306	0.
0.010663836356619065	0.	0.3871403023898553	-0.15391607213616765	0.
0.010887688151292938	0.	0.3872898715655991	-0.15417261407562355	0.
0.010814357390968738	0.	0.3874508210047147	-0.15416693661165032	0.
0.010679274411424161	0.	0.38794992684116403	-0.15444196150365133	0.
0.010829795445773834	0.	0.3882685742155747	-0.1547315670886596	0.
0.010663836356619065	0.	0.3887709315558446	-0.1543989992184114	0.
0.010845233500578928	0.	0.3889221264834986	-0.1542847019602938	0.
0.010783481281358549	0.	0.38907982441879374	-0.15430722655896179	0.
0.010779621767657276	0.	0.38972849943098686	-0.15489727910270978	0.
0.010887688151292938	0.	0.3898845716143716	-0.1549606924123357	0.
0.010675414897722888	0.	0.390390180458462	-0.15508633326229904	0.
0.010841373986877654	0.	0.39054462688993663	-0.15508890351230661	0.
0.01075260517174836	0.	0.39120955942123237	-0.15479628300437964	0.
0.010829795445773834	0.	0.3913656316046171	-0.15479628295283954	0.
0.010945580856812043	0.	0.3915200780360917	-0.15507058330559606	0.
0.010760324199150908	0.	0.39202243537636156	-0.15644666906761454	0.
0.010976456966422231	0.	0.39232645098357993	-0.156545821402832	0.
0.010806638363566191	0.	0.39282718257193955	-0.15729394917913334	0.
0.01082593593207256	0.	0.39298975776296535	-0.1572939453199116	0.
0.01101891161713624	0.	0.3931458299463502	-0.157558816922191	0.
0.010818216904670011	0.	0.3938075109738254	-0.1576905696730639	0.
0.010957159397915863	0.	0.39395708014956915	-0.15772781123438806	0.
0.010964878425318412	0.	0.394452934482198	-0.15714752896417264	0.
0.010864531069085295	0.	0.3946220126808649	-0.15665692072073767	0.
0.010895407178695485	0.	0.39526255893350676	-0.15855471620167158	0.
0.010895407178695485	0.	0.39542838562835314	-0.15838623216152056	0.
0.010980316480123504	0.	0.39557958055600717	-0.15843048514145464	0.
0.011030490158240062	0.	0.3960705576329052	-0.15528364970709274	0.
0.011030490158240062	0.	0.39641033978214923	-0.15474286051491032	0.
0.011069085295252799	0.	0.3968948138514063	-0.15458177797465233	0.
0.0109957545349286	0.	0.39706226629816294	-0.15456485688990534	0.
0.011069085295252799	0.	0.39721996423345796	-0.15458377381625069	0.
0.011072944808954072	0.	0.3978718907494716	-0.157030732581951	0.
0.01101891161713624	0.	0.3980360916924077	-0.15575048618664386	0.
0.011265920494017754	0.	0.3985124370021135	-0.15632249202018603	0.
0.011072944808954072	0.	0.39868476670460085	-0.15618226011093841	0.
0.011269780007719027	0.	0.39932043570151193	-0.1594633484299259	0.
0.011150135082979545	0.	0.39949276540399936	-0.1595000473643098	0.
0.011057506754148978	0.	0.399660217850756	-0.1605353848185926	0.
0.011373986877653416	0.	0.40012518289708987	-0.16142908470826814	0.
0.011235044384407566	0.	0.4004633392944237	-0.16144610240859553	0.
0.01135468930914705	0.	0.40094131035603964	-0.16115895633205615	0.
0.011339251254341954	0.	0.4011152658104373	-0.16177779304428974	0.
0.011173292165187186	0.	0.4012908470167452	-0.16092927944920712	0.
0.0114203010420687	0.	0.4019265160136563	-0.16166601042710835	0.
0.011335391740640681	0.	0.4020972199642335	-0.16122409040252156	0.
0.011428020069471245	0.	0.40257193952202897	-0.16185982464925083	0.
0.011350829795445773	0.	0.40273776621687535	-0.16159969109814248	0.
0.011397143959861059	0.	0.40338644122906847	-0.16143597511454938	0.
0.011373986877653416	0.	0.4035490164200943	-0.1617619663284597	0.
0.011331532226939407	0.	0.40371972037067144	-0.16174271929196798	0.
0.011505210343496719	0.	0.4041993171841977	-0.16157942716899254	0.
0.011435739096873794	0.	0.40453422207771095	-0.16157942519425925	0.
0.011416441528367427	0.	0.4050089416355064	-0.1635956398075697	0.
0.011509069857197995	0.	0.40516501381889125	-0.1638873083957371	0.
0.011563103049015824	0.	0.40533246626564784	-0.1639826269833659	0.
0.011586260131223467	0.	0.40598439278166154	-0.16353880510708937	0.
0.011536086453106909	0.	0.4061550967322387	-0.16359922571224972	0.
0.011555384021613277	0.	0.40664444805722644	-0.16649707064601477	0.
0.011620995754534928	0.	0.40679889448870105	-0.16651050279128576	0.
0.011505210343496719	0.	0.4074556982604455	-0.1664699298638884	0.
0.01160169818602856	0.	0.40761177044383023	-0.16655651671079874	0.
0.01154766499421073	0.	0.4077775971386766	-0.16717227126816878	0.
0.011482053261289078	0.	0.4082750772232157	-0.16748824325632372	0.
0.011620995754534928	0.	0.40858559583807513	-0.16843759805476316	0.
0.011455036665380162	0.	0.40908957893025527	-0.1704342217719484	0.
0.011655731377846392	0.	0.40924565111364003	-0.17040615023192524	0.
0.011698186028560402	0.	0.4094082263046659	-0.1704061657976062	0.
0.011771516788884601	0.	0.41004552105348724	-0.17033227859339897	0.
0.011767657275183328	0.	0.41019834173305153	-0.17032696778717835	0.
0.011555384021613277	0.	0.4107055763290522	-0.17003920250358712	0.
0.011690467001157855	0.	0.41086327426434727	-0.1695286879954037	0.
0.011682747973755308	0.	0.4115330840513738	-0.17010277633676535	0.
0.011806252412196063	0.	0.4116842789790278	-0.17086564955660352	0.
0.011902740254727906	0.	0.41183547390668185	-0.17086565001070791	0.
0.011620995754534928	0.	0.412345960006503	-0.17172164101083398	0.
0.01185642609031262	0.	0.4126564786213624	-0.1721585008491086	0.
0.01171748359706677	0.	0.4131588359616322	-0.17135869788702146	0.
0.011721343110768044	0.	0.41331490814501703	-0.17130538475614543	0.
0.011910459282130451	0.	0.4134661030726711	-0.17130530203803165	0.
0.011767657275183328	0.	0.41413591285969764	-0.17120740551418365	0.
0.01192975685063682	0.	0.4142903592911722	-0.17175251094627264	0.
0.011898880741026631	0.	0.4147780848642497	-0.17179439691508197	0.
0.011833269008104979	0.	0.4149406600552756	-0.17204300369311082	0.
0.011883442686221537	0.	0.4155779548040969	-0.17080243601127057	0.
0.01177923581628715	0.	0.4157502845065843	-0.17106654408046879	0.
0.011898880741026631	0.	0.4159079824418794	-0.17107559761721194	0.
0.011976071015052105	0.	0.41640221102259795	-0.1709508126837631	0.
0.011871864145117716	0.	0.4167257356527394	-0.17114113496759484	0.
0.012115013508297955	0.	0.4172085839700862	-0.1720739941878829	0.
0.011902740254727906	0.	0.4173841651763941	-0.17302200013977853	0.
0.011879583172520263	0.	0.41754836611933016	-0.17302199953384106	0.
0.011972211501350829	0.	0.41819216387579256	-0.17460104063084844	0.
0.011914318795831725	0.	0.41835311331490815	-0.1746010340927941	0.
0.012072558857583945	0.	0.41883271012843437	-0.1744066533799246	0.
0.012003087610961019	0.	0.41900666558283206	-0.1747666927746242	0.
0.012115013508297955	0.	0.41964883758738414	-0.175583640322248	0.
0.012095715939791587	0.	0.4198146642822305	-0.17516317321689936	0.
0.011987649556155925	0.	0.4199772394732564	-0.17516317377968804	0.
0.012358162871478194	0.	0.42043407576003905	-0.17701778663464474	0.
0.012126592049401775	0.	0.42078523817265484	-0.1773759886788252	0.
0.012211501350829797	0.	0.42126971224191184	-0.17675690596099494	0.
0.012199922809725974	0.	0.4214355389367582	-0.1769841172182526	0.
0.012099575453492861	0.	0.42160461713542513	-0.17682886190742722	0.
0.012265534542647628	0.	0.42225004064379773	-0.17727956231395503	0.
0.012103434967194134	0.	0.4224256218501057	-0.1772795590140486	0.
0.012392898494789657	0.	0.42289708990408065	-0.17662340848436336	0.
0.012373600926283288	0.	0.42305803934319625	-0.1764819309443986	0.
0.012362022385179467	0.	0.42370834010729963	-0.17720649253144896	0.
0.012377460439984563	0.	0.42387741830596654	-0.17715528264472089	0.
0.012327286761868006	0.	0.42405299951227443	-0.17717068960285393	0.
0.012369741412582015	0.	0.42452609331815966	-0.17704707640018957	0.
0.012350443844075647	0.	0.4248512437002113	-0.17815065667684787	0.
0.012396758008490931	0.	0.4253259632580068	-0.17822607684655795	0.
0.012431493631802393	0.	0.42548691269712247	-0.17853699482787738	0.
0.012446931686607487	0.	0.4256576166476996	-0.17922716384499576	0.
0.012485526823620224	0.	0.4263062916598927	-0.17976155671409716	0.
0.01254341952913933	0.	0.42647049260282877	-0.1797595323433423	0.
0.012423774604399846	0.	0.4266428223053162	-0.1796688775182466	0.
0.012504824392126593	0.	0.42712404487075273	-0.17973853358695824	0.
0.012431493631802393	0.	0.4274622012680865	-0.17899529727429875	0.
0.012551138556541877	0.	0.42793366932206145	-0.18270091881328612	0.
0.012531840988035508	0.	0.42809461876117705	-0.18270223388140522	0.
0.012489386337321499	0.	0.42826369695984395	-0.1837207737311198	0.
0.012593593207255886	0.	0.4289123719720371	-0.18441465131153473	0.
0.012531840988035508	0.	0.4290863274264347	-0.1840194370570338	0.
0.012616750289463529	0.	0.4295642984880507	-0.1850045980110253	0.
0.012589733693554612	0.	0.42972362217525606	-0.18501028775724734	0.
0.01259745272095716	0.	0.4298878231181921	-0.1854211341496477	0.
0.012562717097645698	0.	0.4303690456836287	-0.18522518672605337	0.
0.012620609803164802	0.	0.430528369370834	-0.18467534185586593	0.
0.012601312234658433	0.	0.4306941960656804	-0.18470414402970792	0.
0.012570436125048243	0.	0.431188424646399	-0.18486112840513266	0.
0.01268236202238518	0.	0.4315086977727199	-0.18486113483318228	0.
0.012551138556541877	0.	0.4320126808649	-0.18614848298376693	0.
0.012717097645696644	0.	0.43216875304828484	-0.18614846680411887	0.
0.012690081049787727	0.	0.43233295399122096	-0.18614842077711358	0.
0.012805866460825936	0.	0.4329702487400423	-0.18688627373794597	0.
0.012778849864917022	0.	0.4331328239310681	-0.1866079916504822	0.
0.01258587417985334	0.	0.43363680702324825	-0.18723970032835388	0.
0.012778849864917022	0.	0.4337896277028126	-0.18788984585683371	0.
0.012817445001929757	0.	0.4339522028938384	-0.18785956347973604	0.
0.012624469316866076	0.	0.434452934482198	-0.18837667361481816	0.
0.012759552296410653	0.	0.43460575516176236	-0.18859544949437554	0.
0.012802006947124663	0.	0.4347634530970574	-0.18816311564634675	0.
0.012717097645696644	0.	0.435264184685417	-0.1916215615442707	0.
0.012913932844461599	0.	0.4355714517964559	-0.18828824460780585	0.
0.01279814743342339	0.	0.4360721833848155	-0.19045617906564574	0.
0.012852180625241221	0.	0.4362315070720208	-0.19048267667638716	0.
0.012913932844461599	0.	0.43638920500731593	-0.19169585080088658	0.
0.012879197221150135	0.	0.4370541375386116	-0.19163791593290352	0.
0.013068313392512545	0.	0.43720858397008616	-0.1925203369650675	0.
0.012848321111539945	0.	0.43770443830271505	-0.19224424976571722	0.
0.012844461597838672	0.	0.43786213623801007	-0.1927566972319429	0.
0.01301042068699344	0.	0.4380133311656641	-0.19268641370394457	0.
0.01289463527595523	0.	0.4385140627540237	-0.19310209070260312	0.
0.012886916248552682	0.	0.4386798894488701	-0.19309827871606536	0.
0.012991123118487071	0.	0.43883433588034465	-0.19309827292537265	0.
0.012987263604785798	0.	0.4393285644610632	-0.19347902549920581	0.
0.013045156310304904	0.	0.43964233457974317	-0.19348415725978266	0.
0.012952527981474336	0.	0.4401349374085515	-0.1913938679009733	0.
0.012821304515631031	0.	0.44030564135912864	-0.19118328758701233	0.
0.012917792358162872	0.	0.44046008779060314	-0.191372287774124	0.
0.013087610961018913	0.	0.44110713705088606	-0.1912767569658508	0.
0.013095329988421459	0.	0.4412680864900016	-0.19127675899659222	0.
0.01319953685835585	0.	0.44176231507072017	-0.19151429705984732	0.
0.013056734851408723	0.	0.44193627052511786	-0.19135037664039917	0.
0.013029718255499808	0.	0.44209721996423346	-0.19093271056464858	0.
0.013226553454264763	0.	0.44257193952202895	-0.1917476436742493	0.
0.013091470474720186	0.	0.44274101772069585	-0.19220870754909775	0.
0.013091470474720186	0.	0.4429019671598114	-0.19239599763703788	0.
0.013261289077576227	0.	0.4433799382214274	-0.19201015680671987	0.
0.013045156310304904	0.	0.44372297187449194	-0.19212670703179333	0.
0.013249710536472404	0.	0.44419281417655665	-0.19293570419733447	0.
0.013226553454264763	0.	0.44436351812713376	-0.19258558735890444	0.
0.013160941721343113	0.	0.4445309705738904	-0.19295878893306478	0.
0.013299884214588963	0.	0.4451780198341733	-0.1936797315727228	0.
0.013160941721343113	0.	0.44534872378475043	-0.1938531142418118	0.
0.01340409108452335	0.	0.4458088115753536	-0.19377715501116022	0.
0.013353917406406792	0.	0.4459730125182897	-0.1931153930196928	0.
0.013253570050173679	0.	0.4461453422207771	-0.193207445050314	0.
0.0133384793516017	0.	0.4466298162900342	-0.19333987526992094	0.
0.013346198379004246	0.	0.44680214599252155	-0.1933788499728502	0.
0.013323041296796604	0.	0.446974475695009	-0.1933788494265689	0.
0.013492859899652645	0.	0.4474426922451634	-0.19397342450547658	0.
0.01337321497491316	0.	0.4477759713867664	-0.19413132062577793	0.
0.013554612118873023	0.	0.44825394244838235	-0.19554026723635873	0.
0.013535314550366655	0.	0.44841814339131847	-0.19554025944828107	0.
0.013411810111925897	0.	0.4485904730938059	-0.1955402717823943	0.
0.013473562331146277	0.	0.44922776784262725	-0.19597550994046353	0.
0.013512157468159014	0.	0.4493984717932043	-0.19810398077964023	0.
0.013546893091470474	0.	0.4498894488701024	-0.19903516987608807	0.
0.013512157468159014	0.	0.450050398309218	-0.1983557436047298	0.
0.01355075260517175	0.	0.45021622500406433	-0.19748621228705038	0.
0.013589347742184486	0.	0.4506909445618599	-0.1995682938063058	0.
0.01363566190659977	0.	0.4508453909933344	-0.1995594281448338	0.
0.013647240447703591	0.	0.45100796618436023	-0.19956148146886246	0.
0.013647240447703591	0.	0.4515135750284507	-0.19917805739447692	0.
0.01366653801620996	0.	0.4518403511624126	-0.19962704117130317	0.
0.013539174064067927	0.	0.4523280767354902	-0.19994887398047265	0.
0.013743728290235431	0.	0.4524792716631442	-0.2001046654052896	0.
0.013716711694326516	0.	0.4526434726060803	-0.2001048118582981	0.
0.013712852180625242	0.	0.453301902129735	-0.20172822640948013	0.
0.013685835584716328	0.	0.4534644773207609	-0.2017282090347581	0.
0.01360478579698958	0.	0.45395708014956915	-0.20153388204620923	0.
0.013751447317637978	0.	0.4541099008291335	-0.20212942408042447	0.
0.013778463913546894	0.	0.45426922451633883	-0.20212942160593528	0.
0.013539174064067927	0.	0.4547829621199805	-0.20300766164732	0.
0.01377460439984562	0.	0.4549357827995448	-0.20287687878071964	0.
0.013836356619065997	0.	0.4550918549829296	-0.20287687586674774	0.
0.013697414125820147	0.	0.4555828320598277	-0.20274710948062538	0.
0.013952142030104206	0.	0.4558835961632255	-0.20350143295648457	0.
0.013662678502508683	0.	0.4563940822630467	-0.2043785923838046	0.
0.013697414125820147	0.	0.45655340595025196	-0.20437858655757238	0.
0.013851794673871093	0.	0.4567111038855471	-0.204378582699876	0.
0.013828637591663452	0.	0.457371159161112	-0.2046394254504078	0.
0.01396372057120803	0.	0.4575239798406763	-0.20505211765536566	0.
0.013793901968351988	0.	0.45802471142903595	-0.2046467563349768	0.
0.013759166345040525	0.	0.458188912371972	-0.20462013412717564	0.
0.013936703975299112	0.	0.4583417330515363	-0.20488354934382472	0.
0.013793901968351988	0.	0.45883758738416514	-0.20640334031665314	0.
0.013801620995754535	0.	0.45900016257519105	-0.20636521330715984	0.
0.01393284446159784	0.	0.45915298325475534	-0.2063169553020036	0.
0.013828637591663452	0.	0.4596569663469354	-0.2070501469208334	0.
0.01393284446159784	0.	0.4599756137213461	-0.20711327367914528	0.
0.013925125434195293	0.	0.4604584620386929	-0.20696436573863058	0.
0.013882670783481283	0.	0.46062266298162896	-0.2069900282876342	0.
0.013936703975299112	0.	0.46077710941310357	-0.2069900365335674	0.
0.013905827865688924	0.	0.46143553893675826	-0.2081289006525262	0.
0.01395600154380548	0.	0.46159648837587386	-0.20812890044401894	0.
0.014121960632960248	0.	0.46208096244513086	-0.20763065205378453	0.
0.013967580084909302	0.	0.4622532921476183	-0.20848336242856721	0.
0.014013894249324584	0.	0.4624142415867339	-0.20848336216002059	0.
0.014206869934388267	0.	0.4628938384002601	-0.2092757931396581	0.
0.014056348900038597	0.	0.4630677938546578	-0.2088392561546623	0.
0.01395600154380548	0.	0.4632336205495042	-0.2088414776719968	0.
0.014206869934388267	0.	0.4637067143553894	-0.20962595474559909	0.
0.014091084523350058	0.	0.4640399934969923	-0.21008250306378473	0.
0.014245465071401004	0.	0.46451633880669807	-0.2109441103307431	0.
0.014118101119258975	0.	0.464691920013006	-0.21139973653415492	0.
0.014064067927441143	0.	0.46486099821167287	-0.21139973709937576	0.
0.014276341181011194	0.	0.46549341570476344	-0.20942191454678558	0.
0.014187572365881898	0.	0.4656608681515201	-0.2094210358197846	0.
0.014411424160555771	0.	0.4661290847016745	-0.21113922467418142	0.
0.014376688537244308	0.	0.46629978865225163	-0.21114491269984098	0.
0.014214588961790816	0.	0.4664737441066493	-0.21114490036940436	0.
0.014461597838672327	0.	0.467119167615022	-0.21175194080482312	0.
0.014345812427634119	0.	0.4672898715655991	-0.2122256536643352	0.
0.014245465071401004	0.	0.46745244675662495	-0.2122093268077162	0.
0.014307217290621382	0.	0.46810762477645906	-0.212630478633085	0.
0.014504052489386339	0.	0.46873679076572916	-0.21317841815119754	0.
0.014477035893477421	0.	0.46890586896439607	-0.21318026341015275	0.
0.014353531455036666	0.	0.46907819866688344	-0.21317575671256736	0.
0.01452720957159398	0.	0.4695545439765892	-0.21331846516776726	0.
0.014446159783867233	0.	0.46972687367907656	-0.21331846606102087	0.
0.014380548050945581	0.	0.46989757762965373	-0.21357424089323984	0.
0.014488614434581245	0.	0.47036741993171843	-0.21422284274643955	0.
0.014488614434581245	0.	0.4705316208746545	-0.21428253645086714	0.
0.014419143187958318	0.	0.47069907332141114	-0.21361943788017415	0.
0.014670011578541104	0.	0.4711672898715656	-0.21492526067785792	0.
0.014600540331918179	0.	0.47133474231832223	-0.21468715533044389	0.
0.014442300270165959	0.	0.4715103235246302	-0.21538692508671123	0.
0.01472790428406021	0.	0.47215249552918226	-0.21486504041158602	0.
0.014747201852566578	0.	0.47281092505283695	-0.21706020361374553	0.
0.0146854496333462	0.	0.47297675174768333	-0.21669546452254268	0.
0.014523350057892707	0.	0.4731458299463502	-0.21641128466071977	0.
0.014785796989579313	0.	0.4736140464965047	-0.21506811556277144	0.
0.01482439212659205	0.	0.47377337018370996	-0.21467780882725487	0.
0.014832111153994597	0.	0.47394407413428713	-0.21467206699751323	0.
0.014743342338865303	0.	0.47443667696309544	-0.2209450743851551	0.
0.014774218448475492	0.	0.4745960006503008	-0.21933659740820924	0.
0.014789656503280587	0.	0.47476345309705736	-0.2196465583375216	0.
0.014820532612890777	0.	0.4752479271663144	-0.21808628436236094	0.
0.01487842531840988	0.	0.47540399934969924	-0.21905234311438251	0.
0.01479351601698186	0.	0.4755698260445456	-0.21897388716232336	0.
0.014847549208799691	0.	0.47621362380100796	-0.21916581391690418	0.
0.014700887688151294	0.	0.47687205332466265	-0.2194107887181094	0.
0.01485526823620224	0.	0.4770264997561372	-0.2193650247813367	0.
0.014832111153994597	0.	0.47719395220289385	-0.21936502389074775	0.
0.014812813585488228	0.	0.4776963095431637	-0.21952822382115728	0.
0.014913160941721345	0.	0.47785238172654854	-0.21947170205428695	0.
0.014905441914318796	0.	0.47801333116566413	-0.21947404557565492	0.
0.01475106136626785	0.	0.47850593399447244	-0.2193593723812417	0.
0.014940177537630259	0.	0.47865875467403673	-0.21961385406913045	0.
0.015044384407564646	0.	0.47881645260933187	-0.21977054599447202	0.
0.014704747201852567	0.	0.47932531295724273	-0.21975045918967367	0.
0.014944037051331533	0.	0.479478133636807	-0.2199118841578603	0.
0.015075260517174836	0.	0.4796358315721021	-0.22021373882986006	0.
0.015005789270551911	0.	0.480289383840026	-0.22150859521888389	0.
0.014990351215746817	0.	0.48094781336368075	-0.22233649984587978	0.
0.014967194133539174	0.	0.48110225979515525	-0.22214974317679065	0.
0.015048243921265922	0.	0.48125508047471954	-0.22238676631033877	0.
0.014978772674642996	0.	0.48175093480734843	-0.2222906240793249	0.
0.015048243921265922	0.	0.4819102584945537	-0.22201658422844783	0.
0.015252798147433425	0.	0.4820663306779386	-0.2220148287256633	0.
0.015063681976071015	0.	0.48257844252966997	-0.2222934104080019	0.
0.01506754148977229	0.	0.48274101772069583	-0.22231083193718124	0.
0.015164029332304131	0.	0.4828938384002601	-0.22329559289442955	0.
0.015106136626785028	0.	0.4833815639733377	-0.22254247603394525	0.
0.01507912003087611	0.	0.48354251341245325	-0.22352569872860864	0.
0.01521806252412196	0.	0.4836969598439278	-0.22352806075222256	0.
0.015140872250096488	0.	0.4843683953828646	-0.22279820353984636	0.
0.01524893863373215	0.	0.48500731588359614	-0.22456904808651218	0.
0.015164029332304131	0.	0.48517639408226304	-0.22514940955258164	0.
0.01519490544191432	0.	0.48533246626564785	-0.22514627030467435	0.
0.015268236202238519	0.	0.4858201918387254	-0.2263227991770696	0.
0.015156310304901582	0.	0.48599089578930255	-0.22632281853587669	0.
0.015156310304901582	0.	0.4861485937245976	-0.22632280505057162	0.
0.015422616750289464	0.	0.4866151845228418	-0.22617294714654623	0.
0.015272095715939791	0.	0.48678751422532923	-0.2261927627294469	0.
0.015241219606329601	0.	0.48695171516826535	-0.22619741927552695	0.
0.015411038209185643	0.	0.48744106649325314	-0.22718213403744536	0.
0.015272095715939791	0.	0.48761502194765083	-0.22759903504185897	0.
0.015241219606329601	0.	0.4877792228905869	-0.22739025993255313	0.
0.015357005017367812	0.	0.48842139489513897	-0.2275744553172059	0.
0.01548050945580857	0.	0.48906519265160137	-0.2282023503408894	0.
0.015418757236588192	0.	0.489239148105999	-0.22817863531219365	0.
0.015341566962562718	0.	0.4894082263046659	-0.22817863414514408	0.
0.015519104592821307	0.	0.4898731913509999	-0.22819917778189383	0.
0.015526823620223852	0.	0.490043895301577	-0.2291376652648127	0.
0.015345426476263992	0.	0.4902145992521541	-0.22943362138131143	0.
0.015580856812041683	0.	0.4906925703137701	-0.2292852964149876	0.
0.015519104592821307	0.	0.490861648512437	-0.22939079647667432	0.
0.015422616750289464	0.	0.4910291009591936	-0.22936218626638305	0.
0.015654187572365884	0.	0.4914891887497968	-0.22935259737016125	0.
0.01564260903126206	0.	0.4916550154446432	-0.23025545502763903	0.
0.015507526051717483	0.	0.4918289708990408	-0.23025545466378847	0.
0.015677344654573523	0.	0.4924825231669647	-0.22872505023899742	0.
0.015804708606715553	0.	0.49312632092342706	-0.22914752471713307	0.
0.01583172520262447	0.	0.49328727036254266	-0.2293538200655692	0.
0.015731377846391358	0.	0.49345960006503004	-0.22937787223888692	0.
0.01586260131223466	0.	0.4939408226304666	-0.2307811845120484	0.
0.015847163257429565	0.	0.49410339782149243	-0.23056618776876892	0.
0.015754534928598997	0.	0.49427247602015933	-0.2306019226789039	0.
0.015881898880741027	0.	0.4947520728336856	-0.23114850132293407	0.
0.015881898880741027	0.	0.49491302227280115	-0.2305069154943164	0.
0.015858741798533384	0.	0.4950804747195578	-0.23083468813467536	0.
0.01587417985333848	0.	0.4955763290521866	-0.2307359405344921	0.
0.01590505596294867	0.	0.4957340269874817	-0.23076528912018635	0.
0.015870320339637208	0.	0.4958982279304178	-0.23076759999923846	0.
0.01591663450405249	0.	0.49652739391968786	-0.23187167391631902	0.
0.01576997298340409	0.	0.49720045521053485	-0.23240577868760176	0.
0.0158857583944423	0.	0.49735815314583	-0.23154734977697886	0.
0.015962948668467775	0.	0.49752235408876605	-0.231547174277665	0.
0.01587417985333848	0.	0.49801495691757436	-0.23261900707385916	0.
0.01604013894249325	0.	0.49816777759713865	-0.23252037793446598	0.
0.01597066769587032	0.	0.4983303527881645	-0.23251670279542275	0.
0.015835584716325745	0.	0.4988327101284344	-0.23280126174075955	0.
0.01605557699729834	0.	0.4989839050560884	-0.23299207701362207	0.
0.01610961018911617	0.	0.49914160299138355	-0.23269140209101846	0.
0.015866460825935933	0.	0.49964233457974316	-0.23342665530842635	0.
0.016005403319181783	0.	0.4997935295073972	-0.2341071826604051	0.
0.016121188730219994	0.	0.4999512274426922	-0.23412644960938878	0.
0.015955229641065227	0.	0.5006210372297187	-0.23525804979033862	0.
0.015943651099961407	0.	0.5012648349861811	-0.2353434438446111	0.
0.01604399845619452	0.	0.5014192814176557	-0.2352500120281151	0.
0.01624469316866075	0.	0.5015704763453097	-0.23522346022468976	0.
0.015978386723272866	0.	0.5020777109413104	-0.23581306418026168	0.
0.016047857969895794	0.	0.5022419118842465	-0.2373499262427054	0.
0.016221536086453107	0.	0.502396358315721	-0.23824152215330655	0.
0.016132767271323813	0.	0.5028954641521703	-0.238120806634939	0.
0.016260131223465844	0.	0.50320760851894	-0.2383851909867041	0.
0.016136626785025088	0.	0.5037115916111201	-0.2406704867166495	0.
0.016113469702817445	0.	0.503874166802146	-0.24062346769346848	0.
0.016229255113855656	0.	0.5040253617298001	-0.2406927044639608	0.
0.0161057506754149	0.	0.5046789139977239	-0.23916469353877726	0.
0.0163103049015824	0.	0.5053308405137376	-0.24056564147338633	0.
0.01619065997684292	0.	0.5055047959681352	-0.2412247692233809	0.
0.016267850250868392	0.	0.5056657454072508	-0.24086944938024074	0.
0.016325742956387494	0.	0.5061404649650463	-0.24121948160245177	0.
0.016271709764569663	0.	0.5063062916598927	-0.24138465658586447	0.
0.016321883442686223	0.	0.5064607380913673	-0.2413846575690631	0.
0.016495561559243536	0.	0.5069403349048935	-0.24251118411587938	0.
0.016294866846777306	0.	0.5072817428060478	-0.24203905807324572	0.
0.01641451177151679	0.	0.5079304178182409	-0.23892749268823765	0.
0.016402933230412968	0.	0.508094618761177	-0.2389906018307756	0.
0.016464685449633348	0.	0.5082490651926516	-0.23882042662066547	0.
0.01642609031262061	0.	0.508748171029101	-0.24034472205247492	0.
0.01649170204554226	0.	0.5090684441554219	-0.24044432026225013	0.
0.016514859127749904	0.	0.5095512924727686	-0.240136266888361	0.
0.016422230798919336	0.	0.5097219964233458	-0.24010789087571524	0.
0.016495561559243536	0.	0.5098829458624614	-0.2401051229215813	0.
0.01659590891547665	0.	0.5103739229393595	-0.24044898062623649	0.
0.016557313778463915	0.	0.5105430011380263	-0.24014574583529935	0.
0.016615206483983017	0.	0.5106974475695009	-0.24014574659110302	0.
0.016557313778463915	0.	0.511346122581694	-0.2409105432813587	0.
0.01677344654573524	0.	0.5119817915786051	-0.24255617578683034	0.
0.016615206483983017	0.	0.5121557470330028	-0.2425523008192271	0.
0.01661906599768429	0.	0.5123231994797595	-0.24255230248770157	0.
0.016769587032033965	0.	0.5127979190375549	-0.2424484133863735	0.
0.016634504052489386	0.	0.5131360754348886	-0.2415886947942341	0.
0.01678502508683906	0.	0.5136140464965047	-0.24170499536102116	0.
0.016769587032033965	0.	0.513786376198992	-0.2422531823508873	0.
0.016684677730605946	0.	0.5139554543976589	-0.24222567128069025	0.
0.01685063681976071	0.	0.5144187936920825	-0.24279521564152318	0.
0.016916248552682363	0.	0.5145878718907495	-0.24291163242259634	0.
0.016730991895021228	0.	0.5147618273451471	-0.24249485574216662	0.
0.01691238903898109	0.	0.51540887660543	-0.24423141008364244	0.
0.017016595908915477	0.	0.5160461713542513	-0.24566678678309006	0.
0.01694712466229255	0.	0.5162119980490977	-0.24565901428970047	0.
0.01676186800463142	0.	0.5163859535034954	-0.2456590169915275	0.
0.017120802778849864	0.	0.5168574215574703	-0.24548367756594724	0.
0.01690467001157854	0.	0.5171939522028939	-0.245714991459234	0.
0.01714781937475878	0.	0.5176686717606893	-0.2455952407944097	0.
0.017055191045928213	0.	0.5178344984555356	-0.24611368715408175	0.
0.017024314936318025	0.	0.5180068281580231	-0.24611902311947925	0.
0.017097645696642225	0.	0.5184945537311006	-0.2466978708603185	0.
0.01703975299112312	0.	0.5186571289221265	-0.24666799253637095	0.
0.01707062910073331	0.	0.5188229556169729	-0.24667008031069554	0.
0.01726360478579699	0.	0.5194586246138839	-0.24682190261913656	0.
0.017089926669239676	0.	0.5201219313932693	-0.24752887552778174	0.
0.01722886916248553	0.	0.5202796293285645	-0.2485293517373058	0.
0.0172327286761868	0.	0.5204454560234109	-0.24853131172426368	0.
0.017163257429563875	0.	0.5209331815964884	-0.24888989648547552	0.
0.01726360478579699	0.	0.5210892537798731	-0.24963813223435774	0.
0.01722500964878425	0.	0.5212534547228093	-0.2496381280224339	0.
0.017128521806252413	0.	0.5217476833035279	-0.2511635623606204	0.
0.017290621381705906	0.	0.5218972524792717	-0.2494843364413226	0.
0.017329216518718642	0.	0.5220565761664769	-0.24942570905232322	0.
0.017170976456966424	0.	0.5225573077548366	-0.2512510565738728	0.
0.017344654573523736	0.	0.5227133799382214	-0.2507585734369036	0.
0.017340795059822462	0.	0.5228759551292473	-0.25075731353971403	0.
0.017132381319953687	0.	0.5233864412290684	-0.25038460176002547	0.
0.0174527209571594	0.	0.5236937083401073	-0.25133723975384953	0.
0.017325357005017368	0.	0.5241911884246464	-0.2507906325692375	0.
0.017456580470860673	0.	0.5243440091042108	-0.2505652068270798	0.
0.017533770744886143	0.	0.5245017070395057	-0.25082658587017864	0.
0.017286761868004635	0.	0.5250089416355065	-0.2508238425196724	0.
0.017390968737939022	0.	0.5251633880669809	-0.2505786275276898	0.
0.01750675414897723	0.	0.5253178344984556	-0.2509617244700007	0.
0.017375530683133925	0.	0.5258185660868151	-0.2525847970756694	0.
0.017352373600926285	0.	0.5259762640221103	-0.2525596058380024	0.
0.01746429949826322	0.	0.526132336205495	-0.2525620752880097	0.
0.017356233114627556	0.	0.5266363192976752	-0.25378292448305206	0.
0.01741412582014666	0.	0.5267907657291497	-0.25379950766299236	0.
0.017576225395600158	0.	0.5269387091529832	-0.25378789997086987	0.
0.017468159011964492	0.	0.5274313119817916	-0.25580694545757904	0.
0.01761482053261289	0.	0.5277532108600228	-0.2556094949413068	0.
0.01743342338865303	0.	0.5282604454560234	-0.25499762203834925	0.
0.01747587803936704	0.	0.5284246463989595	-0.25491898513229166	0.
0.017680432265534545	0.	0.5285742155747033	-0.25491898741267444	0.
0.017502894635275955	0.	0.5290635668996911	-0.25631487417488064	0.
0.017472018525665767	0.	0.5292293935945375	-0.25581359070023596	0.
0.01755692782709379	0.	0.5293854657779223	-0.25581357048669223	0.
0.01761482053261289	0.	0.5298813201105512	-0.25572282774804567	0.
0.017502894635275955	0.	0.5300520240611282	-0.25726927625590945	0.
0.017545349285989966	0.	0.5302048447406926	-0.2572692804778523	0.
0.01776148205326129	0.	0.5306860673061291	-0.2563842216260292	0.
0.017630258587417985	0.	0.5308600227605267	-0.25638420935082296	0.
0.017637977614820534	0.	0.5310209721996423	-0.2563842265438285	0.
0.017753763025858744	0.	0.5315054462688994	-0.2552452703210288	0.
0.017730605943651098	0.	0.5318289708990408	-0.2551606175737111	0.
0.017923581628714783	0.	0.532295561697285	-0.256331385536124	0.
0.017765341566962564	0.	0.5324711429035929	-0.25653693548825895	0.
0.01767657275183327	0.	0.53264184685417	-0.2565375684212824	0.
0.017892705519104594	0.	0.5331246951715167	-0.2565158056790416	0.
0.01779235816287148	0.	0.5332986506259144	-0.25719483416526456	0.
0.017692010806638365	0.	0.5334644773207609	-0.2582271655344882	0.
0.01796217676572752	0.	0.533931068119005	-0.25820919791561725	0.
0.017958317252026245	0.	0.5341017720695822	-0.25804825307111834	0.
0.01781551524507912	0.	0.5342724760201594	-0.2580346685727588	0.
0.017977614820532613	0.	0.5347488213298651	-0.2579991859983723	0.
0.017996912389038982	0.	0.534917899528532	-0.2582839060603263	0.
0.017904284060208414	0.	0.5350869777271989	-0.2582835532139368	0.
0.01808954071786955	0.	0.5355568200292636	-0.2583088080828441	0.
0.017977614820532613	0.	0.5358982279304177	-0.2589993943332911	0.
0.018120416827479738	0.	0.5363778247439441	-0.25901361183430793	0.
0.018097259745272095	0.	0.5365436514387905	-0.2586402557900903	0.
0.018050945580856813	0.	0.5367127296374573	-0.25865088304379674	0.
0.018232342724816674	0.	0.5371744431799708	-0.25882000367880814	0.
0.01821690467001158	0.	0.5373386441229068	-0.26137786341159197	0.
0.01808954071786955	0.	0.5375142253292148	-0.26137786294741533	0.
0.018243921265920494	0.	0.538000325150382	-0.2648331544978034	0.
0.01817445001929757	0.	0.5381661518452284	-0.26363249058825605	0.
0.018135854882284832	0.	0.5383352300438953	-0.2636482730651795	0.
0.0183018139714396	0.	0.5388099496016908	-0.2659135943509777	0.
0.018267078348128137	0.	0.5389725247927166	-0.26591547892779305	0.
0.018243921265920494	0.	0.539144854495204	-0.2659154937700667	0.
0.0183018139714396	0.	0.5396309543163713	-0.2632589470656575	0.
0.01829409494403705	0.	0.5399544789465128	-0.2632559676585621	0.
0.018340409108452336	0.	0.5404389530157698	-0.2632010479855676	0.
0.01839830181397144	0.	0.5405982767029751	-0.2648614234509004	0.
0.018309532998842148	0.	0.5407689806535523	-0.2660108716543755	0.
0.018413739868776535	0.	0.5412615834823605	-0.2662176063408948	0.
0.018452335005789272	0.	0.5414160299138352	-0.2652952329823291	0.
0.01839830181397144	0.	0.5415802308567713	-0.2652963020386383	0.
0.018321111539945967	0.	0.542063079174118	-0.27321986343404286	0.
0.018444615978386723	0.	0.5422126483498618	-0.2733247247186273	0.
0.018463913546893092	0.	0.5423719720370671	-0.2733316801167437	0.
0.018379004245465073	0.	0.5428840838887986	-0.27247742679719167	0.
0.01852566576611347	0.	0.543038530320273	-0.2726961863992007	0.
0.018494789656503283	0.	0.543201105511299	-0.2725647711132698	0.
0.01840988035507526	0.	0.5436985855958381	-0.2730758773301858	0.
0.018649170204554227	0.	0.5440107299626077	-0.27304252458511136	0.
0.018452335005789272	0.	0.5445228418143392	-0.273516948360949	0.
0.018552682362022385	0.	0.5446724109900829	-0.2744267282126528	0.
0.01867618680046314	0.	0.5448252316696472	-0.2746237075495251	0.
0.018456194519490546	0.	0.5453259632580069	-0.27517854520730745	0.
0.018548822848321114	0.	0.5454804096894814	-0.2752727599759059	0.
0.01869548436896951	0.	0.5456381076247764	-0.2750780642557702	0.
0.018517946738710923	0.	0.5461518452284182	-0.27502101886663965	0.
0.018606715553840216	0.	0.5463062916598926	-0.27502569020265655	0.
0.01879197221150135	0.	0.5464574865875468	-0.27547858594095337	0.
0.018529525279814746	0.	0.5469484636644448	-0.2748477174342763	0.
0.01861057506754149	0.	0.5471045358478296	-0.27464158362774943	0.
0.018788112697800077	0.	0.5472573565273939	-0.27488656979904796	0.
0.018579698957931302	0.	0.5477613396195741	-0.2730591250181416	0.
0.0187263604785797	0.	0.5480751097382539	-0.2725046679170748	0.
0.01864145117715168	0.	0.5487400422695496	-0.27231121927860796	0.
0.01870320339637206	0.	0.5488961144529345	-0.27241419704352177	0.
0.018795831725202626	0.	0.5490554381401398	-0.27222241865437674	0.
0.018637591663450404	0.	0.5495610469842303	-0.27236878471092624	0.
0.018753377074488615	0.	0.5497138676637945	-0.27239082389517166	0.
0.018888460054033194	0.	0.5498634368395383	-0.2725045187340289	0.
0.01874565804708607	0.	0.5503657941798081	-0.2725236237410897	0.
0.018838286375916634	0.	0.550521866363193	-0.27296277161204	0.
0.01905441914318796	0.	0.5506779385465778	-0.2735250434017985	0.
0.018842145889617908	0.	0.5511900503983093	-0.27348973019287315	0.
0.018880741026630645	0.	0.551346122581694	-0.27364421785091375	0.
0.0190196835198765	0.	0.5514956917574378	-0.2738884767633599	0.
0.0189309147047472	0.	0.5521492440253617	-0.2758835202815968	0.
0.01899266692396758	0.	0.5523036904568362	-0.2761999502338495	0.
0.01900038595137013	0.	0.5528011705413753	-0.27649267556409496	0.
0.018942493245851025	0.	0.5529653714843116	-0.2765042682751015	0.
0.019062138170590506	0.	0.553119817915786	-0.276540032514358	0.
0.019081435739096875	0.	0.5536140464965046	-0.27633246961079067	0.
0.01892705519104593	0.	0.5537831246951715	-0.27601984948991815	0.
0.019042840602084138	0.	0.5539391968785563	-0.27601985480332863	0.
0.019170204554226168	0.	0.5544317997073647	-0.2761852141682599	0.
0.01906985719799305	0.	0.5545992521541213	-0.2760547862889689	0.
0.0190775762253956	0.	0.5547536985855959	-0.2760659648799716	0.
0.019235816287147822	0.	0.5552332953991221	-0.2761753123269028	0.
0.019143187958317254	0.	0.5554056251016094	-0.27619395475213593	0.
0.01913932844461598	0.	0.5555665745407251	-0.27619396045097366	0.
0.019185642609031262	0.	0.5562250040643798	-0.27827718411242464	0.
0.01920494017753763	0.	0.5563875792554056	-0.27827718891799985	0.
0.019367039752991123	0.	0.5568557958055601	-0.278956291828342	0.
0.019201080663836356	0.	0.5570281255080475	-0.2788803203401175	0.
0.019386337321497492	0.	0.5576621687530483	-0.28061681890006285	0.
0.019266692396758007	0.	0.5578344984555357	-0.28065762232120484	0.
0.019170204554226168	0.	0.5580019509022923	-0.28065763045302067	0.
0.019505982246236973	0.	0.558478296211998	-0.28142392536827593	0.
0.01944808954071787	0.	0.5586506259144854	-0.2812104506124538	0.
0.019309147047472018	0.	0.5588229556169728	-0.281643388509744	0.
0.019517560787340796	0.	0.5593009266785889	-0.28240125710325137	0.
0.01953299884214589	0.	0.559465127621525	-0.2825067200723509	0.
0.01944808954071787	0.	0.5596342058201919	-0.28251340354239557	0.
0.019560015438054808	0.	0.5602763778247439	-0.2831476441030882	0.
0.019455808568120417	0.	0.5604519590310518	-0.28316196671018634	0.
0.019598610575067545	0.	0.5609218013331165	-0.2831084683825673	0.
0.01953299884214589	0.	0.561087628027963	-0.2837548783347373	0.
0.01961790814357391	0.	0.5617249227767842	-0.28314868995784925	0.
0.019525279814743345	0.	0.5618940009754512	-0.2836149306497108	0.
0.019560015438054808	0.	0.562063079174118	-0.2842330240638137	0.
0.019590891547664996	0.	0.5625491789952853	-0.28463422267486305	0.
0.01961790814357391	0.	0.5627117541863111	-0.2854447193677573	0.
0.01966036279428792	0.	0.5628775808811575	-0.2847531830560987	0.
0.019826321883442688	0.	0.5633588034465941	-0.28537530237591197	0.
0.01973755306831339	0.	0.5635213786376199	-0.28523458461141876	0.
0.01973755306831339	0.	0.5636904568362868	-0.2861446935746615	0.
0.019760710150521034	0.	0.56433913184848	-0.2867165338330446	0.
0.01975299112311849	0.	0.5645033327914161	-0.2868059868246694	0.
0.019745272095715943	0.	0.5649878068606731	-0.28777098496777626	0.
0.019814743342338865	0.	0.5651438790440579	-0.2881600649275219	0.
0.019772288691624854	0.	0.5658104373272638	-0.2891032064708098	0.
0.019911231184870707	0.	0.5659648837587384	-0.28942633399265016	0.
0.019899652643766884	0.	0.5661274589497642	-0.289661217139258	0.
0.019864917020455425	0.	0.5666184360266623	-0.28970623993205535	0.
0.019984561945194906	0.	0.5667745082100472	-0.2896686164858179	0.
0.0199266692396758	0.	0.5669387091529833	-0.2896131879342056	0.
0.019837900424546508	0.	0.5674329377337018	-0.28984989882498513	0.
0.02001157854110382	0.	0.5675825069094456	-0.2913992067908256	0.
0.020027016595908918	0.	0.5677402048447407	-0.29139920093077726	0.
0.020034735623311463	0.	0.5683970086164851	-0.29257817336512987	0.
0.02004245465071401	0.	0.5685595838075109	-0.2925781711307665	0.
0.01990351215746816	0.	0.5690684441554219	-0.29298496000625096	0.
0.020046314164415283	0.	0.5692196390830759	-0.29345369285366013	0.
0.019972983404091083	0.	0.5698748171029101	-0.29337643919882395	0.
0.020034735623311463	0.	0.570030889286295	-0.2932561866748652	0.
0.020165959089154768	0.	0.5701869614696797	-0.29325618631560246	0.
0.02001157854110382	0.	0.5706958218175906	-0.29387016523995174	0.
0.020111925897336937	0.	0.5708518940009755	-0.2939939065129996	0.
0.02026244693168661	0.	0.5710014631767193	-0.2941668783426898	0.
0.020096487842531843	0.	0.5715021947650789	-0.2947787687582143	0.
0.020092628328830565	0.	0.5716647699561047	-0.2950722038686905	0.
0.02019297568506368	0.	0.5718208421394895	-0.2956942086272168	0.
0.020123504438440756	0.	0.5724760201593238	-0.29488842440057456	0.
0.020266306445387884	0.	0.5726223378312469	-0.2948830318953395	0.
0.020304901582400618	0.	0.5731149406600552	-0.29572503762273483	0.
0.020235430335777693	0.	0.5732840188587222	-0.29564721930838056	0.
0.020293323041296798	0.	0.5739391968785563	-0.29566517708026563	0.
0.020212273253570053	0.	0.5741050235734028	-0.29816849875083096	0.
0.02027402547279043	0.	0.574257844252967	-0.29817352526712076	0.
0.020420686993438828	0.	0.5747471955779547	-0.29816499161453935	0.
0.020308761096101892	0.	0.5749178995285319	-0.2983666543629786	0.
0.02038209185642609	0.	0.5750739717119168	-0.298366653934855	0.
0.020443844075646467	0.	0.5755633230369046	-0.299646475279268	0.
0.020339637205712083	0.	0.5757324012355715	-0.29355449742974526	0.
0.02038209185642609	0.	0.5758884734189562	-0.29332802083487713	0.
0.020436125048243922	0.	0.57654039993497	-0.2932299315229269	0.
0.02035893477421845	0.	0.5767062266298163	-0.293996664426381	0.
0.02058278656889232	0.	0.5771841976914323	-0.2950685275845041	0.
0.020544191431879584	0.	0.5773516501381889	-0.29508556564352595	0.
0.020698571979930528	0.	0.5779775646236385	-0.29562437309650874	0.
0.020621381705905058	0.	0.578151520078036	-0.29550959822752604	0.
0.020513315322269392	0.	0.5783254755324337	-0.2955347120238653	0.
0.020679274411424163	0.	0.5788115753536011	-0.29496777132969476	0.
0.020663836356619066	0.	0.5789790278003577	-0.2949782210936363	0.
0.02060208413739869	0.	0.5791464802471143	-0.2955818160761039	0.
0.020714010034735622	0.	0.5796179483010891	-0.2952584930644561	0.
0.0207178695484369	0.	0.5797854007478458	-0.2952611410666854	0.
0.02062524121960633	0.	0.5799593562022435	-0.2952519902754181	0.
0.020829795445773833	0.	0.5805982767029751	-0.2957630004316875	0.
0.020698571979930528	0.	0.5807689806535523	-0.2955962786958288	0.
0.02093014280200695	0.	0.5812371972037067	-0.2963681666851786	0.
0.020906985719799303	0.	0.5814062754023737	-0.2966730291296927	0.
0.020953299884214592	0.	0.5820614534222077	-0.2963455292628925	0.
0.02091856426090313	0.	0.5822240286132336	-0.297658058093258	0.
0.020895407178695483	0.	0.5823914810599902	-0.2978715555778417	0.
0.02106136626785025	0.	0.5828548203544139	-0.2977152062848429	0.
0.02099189502122733	0.	0.5830190212973501	-0.29768690842855267	0.
0.02093014280200695	0.	0.5831929767517476	-0.29881730974734794	0.
0.021072944808954074	0.	0.5836872053324662	-0.29849994502341815	0.
0.021042068699343885	0.	0.5838465290196716	-0.2984999617735492	0.
0.021030490158240066	0.	0.584012355714518	-0.29902235034872765	0.
0.021231184870706292	0.	0.5846561534709803	-0.29858555534024916	0.
0.02115399459668082	0.	0.5848268574215575	-0.2994672992841232	0.
0.021130837514473175	0.	0.585314582994635	-0.29960009492218426	0.
0.02126206098031648	0.	0.5854674036741992	-0.2996260994679208	0.
0.02111153994596681	0.	0.5861225816940334	-0.3006881097670191	0.
0.02125048243921266	0.	0.5862802796293286	-0.30090582987584147	0.
0.02121960632960247	0.	0.5864477320760852	-0.3008969609625509	0.
0.021169432651485912	0.	0.5869484636644449	-0.30072858868994096	0.
0.021258201466615206	0.	0.5870996585920988	-0.3007785096353355	0.
0.02125048243921266	0.	0.5872589822793042	-0.3007787500535406	0.
0.02122732535700502	0.	0.587748333604292	-0.3010341854649061	0.
0.021401003473562333	0.	0.587899528531946	-0.3009539765262394	0.
0.021370127363952142	0.	0.5880604779710615	-0.3009539915246445	0.
0.02140872250096488	0.	0.5887221589985369	-0.30105126717461006	0.
0.02147047472018526	0.	0.5888798569338319	-0.3014322671606458	0.
0.021424160555769976	0.	0.5890456836286783	-0.301428503860764	0.
0.02140872250096488	0.	0.5895382864574866	-0.301078443419475	0.
0.021497491316094176	0.	0.5898634368395382	-0.3015761793808483	0.
0.02140872250096488	0.	0.5903560396683467	-0.3016197952018437	0.
0.021536086453106913	0.	0.5905023573402699	-0.30196147886699776	0.
0.02150521034349672	0.	0.5906649325312957	-0.3019898888874541	0.
0.021416441528367424	0.	0.5911721671272964	-0.30171632677998245	0.
0.021532226939405635	0.	0.5913266135587709	-0.30187706939598397	0.
0.021466615206483984	0.	0.5919882945862462	-0.30185300026745054	0.
0.02157854110382092	0.	0.5921394895139002	-0.30157912036376455	0.
0.021582400617522195	0.	0.5922988132011054	-0.30229315012479874	0.
0.021451177151678887	0.	0.5927946675337343	-0.3024278187705351	0.
0.021624855268236202	0.	0.5929474882132987	-0.3031845221279826	0.
0.021767657275183327	0.	0.5931035603966834	-0.3032394105347575	0.
0.021532226939405635	0.	0.5936091692407739	-0.30503219723469366	0.
0.021775376302585876	0.	0.5939196878556332	-0.3050321940082287	0.
0.02165959089154767	0.	0.5944285482035441	-0.3055031533614403	0.
0.02172906213817059	0.	0.5945862461388393	-0.3055036736750364	0.
0.021806252412196064	0.	0.594742318322224	-0.30535573980889114	0.
0.02172134311076804	0.	0.5952414241586734	-0.3054639662698751	0.
0.021775376302585876	0.	0.5953958705901479	-0.30511728544858385	0.
0.021725202624469316	0.	0.5960494228580718	-0.30895540006705713	0.
0.02172906213817059	0.	0.5962119980490977	-0.30914536936950043	0.
0.021929756850636823	0.	0.5963696959843927	-0.30914537367772454	0.
0.021833269008104977	0.	0.5968688018208421	-0.3091388490341925	0.
0.021879583172520263	0.	0.5970297512599577	-0.309157883553232	0.
0.022018525665766113	0.	0.5971825719395221	-0.3091578960970326	0.
0.021956773446545733	0.	0.5976751747683303	-0.3089524262132124	0.
0.02199536858355847	0.	0.5979905706389206	-0.31019055154481534	0.
0.02204554226167503	0.	0.598471793204357	-0.30905633395033166	0.
0.02187572365881899	0.	0.5986376198992034	-0.3100365561439655	0.
0.021987649556155925	0.	0.5987920663306779	-0.3106079088722014	0.
0.022122732535700504	0.	0.5992879206633068	-0.31218194794778203	0.
0.02205326128907758	0.	0.5994651276215249	-0.31265341629785337	0.
0.022223079891933617	0.	0.6001170541375387	-0.3123158432703208	0.
0.0220648398301814	0.	0.6002861323362055	-0.31248824041276113	0.
0.02208799691238904	0.	0.6004438302715006	-0.3124614026630039	0.
0.022192203782323425	0.	0.6009250528369371	-0.31243701044255795	0.
0.022103434967194135	0.	0.6010990082913347	-0.31301257128466986	0.
0.022138170590505598	0.	0.6012615834823606	-0.31296337672432234	0.
0.02237746043998456	0.	0.601736303040156	-0.31351638663992276	0.
0.02217290621381706	0.	0.6020712079336693	-0.3136009776460302	0.
0.022381319953685835	0.	0.6025443017395545	-0.3135473667745827	0.
0.022292551138556542	0.	0.6027133799382214	-0.3129416313094881	0.
0.022199922809725978	0.	0.602880832384978	-0.3129416305281432	0.
0.022466229255113854	0.	0.6033441716794017	-0.3124637033162444	0.
0.022466229255113854	0.	0.603509998374248	-0.3129732241802071	0.
0.022524121960632963	0.	0.6041619248902618	-0.3133082779979118	0.
0.022485526823620226	0.	0.6043342545927491	-0.31330827878007694	0.
0.022307989193361636	0.	0.6045114615509674	-0.3133082709609551	0.
0.022609031262060982	0.	0.6049813038530321	-0.313415311831926	0.
0.022543419529139328	0.	0.6051455047959681	-0.31359059868742534	0.
0.02236202238517947	0.	0.6053162087465452	-0.31361701056888214	0.
0.022666923967580088	0.	0.6057876768005203	-0.31336287647383393	0.
0.022454650714010035	0.	0.606132336205495	-0.31403474855771807	0.
0.02265148591277499	0.	0.6066054300113802	-0.3154783380552332	0.
0.022670783481281362	0.	0.606768005202406	-0.3150972113483233	0.
0.022589733693554614	0.	0.606937083401073	-0.3150554891683038	0.
0.02272095715939792	0.	0.607415054462689	-0.31503123294738755	0.
0.022663064453878813	0.	0.6075760039018046	-0.3151967329269852	0.
0.0227093786182941	0.	0.6082279304178183	-0.3150760027033619	0.
0.02273639521420301	0.	0.6083823768492927	-0.3156972075088997	0.
0.022782709378618298	0.	0.6085482035441392	-0.3156972027521627	0.
0.02284446159783867	0.	0.6090326776133962	-0.31565660327724393	0.
0.022883056734851408	0.	0.6091952528044221	-0.31538353166794286	0.
0.022825164029332306	0.	0.6093692082588198	-0.31538353550249665	0.
0.022863759166345043	0.	0.6098650625914486	-0.3170671698545954	0.
0.02279814743342339	0.	0.6101853357177695	-0.31751780421904313	0.
0.022879197221150137	0.	0.6106779385465778	-0.31801144562528205	0.
0.023049015824006175	0.	0.6108340107299627	-0.31801549597806533	0.
0.022967966036279427	0.	0.610999837424809	-0.3181004049839904	0.
0.022929370899266693	0.	0.6114940660055276	-0.3180260559468939	0.
0.023076032419915092	0.	0.6116436351812713	-0.31793428321064765	0.
0.022883056734851408	0.	0.612308567712567	-0.32016970099615943	0.
0.023002701659590893	0.	0.6124646398959519	-0.32022625717986497	0.
0.022994982632188344	0.	0.6126255893350675	-0.32056205569467366	0.
0.022879197221150137	0.	0.6131165664119655	-0.3206664413472108	0.
0.023083751447317637	0.	0.6132661355877094	-0.32134186880499693	0.
0.023168660748745656	0.	0.6134189562672736	-0.3207185805597304	0.
0.02296024700887688	0.	0.6139294423670948	-0.31978408900851496	0.
0.0231918178309533	0.	0.6142480897415055	-0.3196368339496165	0.
0.023002701659590893	0.	0.6147520728336856	-0.3208438800250273	0.
0.0231184870706291	0.	0.6149016420094294	-0.3208447955445085	0.
0.023276727132381318	0.	0.6150528369370833	-0.3211754666410434	0.
0.02311462755692783	0.	0.6155616972849943	-0.32135192271120394	0.
0.023168660748745656	0.	0.6157226467241099	-0.3212619580565252	0.
0.02325357005017368	0.	0.6163745732401236	-0.32166736539708746	0.
0.0232651485912775	0.	0.6165306454235084	-0.32163782240393773	0.
0.023407950598224626	0.	0.6166834661030727	-0.32145087547202245	0.
0.02336163643380934	0.	0.6171874491952528	-0.3218726175786967	0.
0.023280586646082593	0.	0.6173549016420095	-0.321871628104721	0.
0.023396372057120803	0.	0.6175109738253942	-0.32236705964556733	0.
0.023353917406406792	0.	0.6179986993984719	-0.3225182007347342	0.
0.02342724816673099	0.	0.6183092180133312	-0.32255177092753745	0.
0.023516016981860285	0.	0.61880507234596	-0.32272806422052064	0.
0.02338093400231571	0.	0.6189790278003576	-0.3227215211734202	0.
0.0234851408722501	0.	0.6191367257356528	-0.3223471643614575	0.
0.023531455036665382	0.	0.6196195740529995	-0.32299038786800355	0.
0.02348900038595137	0.	0.6197886522516663	-0.3229205900460437	0.
0.023716711694326518	0.	0.6204291985043082	-0.3230314240216096	0.
0.023550752605171747	0.	0.6206047797106162	-0.3230676571821539	0.
0.023550752605171747	0.	0.620767354901642	-0.32292300094070864	0.
0.023790042454650714	0.	0.6212404487075273	-0.32322604214457623	0.
0.02362794287919722	0.	0.6214127784100146	-0.3232063274696139	0.
0.02357390968737939	0.	0.6215769793529506	-0.3232368332278434	0.
0.023824778077962176	0.	0.622050073158836	-0.3241987027279111	0.
0.023654959475106138	0.	0.6223931068119005	-0.32407354236477137	0.
0.023824778077962176	0.	0.6228662006177857	-0.32463638942336537	0.
0.023809340023157082	0.	0.6230336530645424	-0.3246363902026914	0.
0.023720571208027792	0.	0.6231978540074785	-0.32661175431273054	0.
0.02388267078348128	0.	0.6236644448057227	-0.3262096573483797	0.
0.023898108838286376	0.	0.6238351487562999	-0.3260962544535568	0.
0.02397915862601312	0.	0.6244887010242237	-0.3254810671844661	0.
0.023983018139714395	0.	0.6246577792228906	-0.3254738470650293	0.
0.02385951370127364	0.	0.624830108925378	-0.32557440335864685	0.
0.02402161327672713	0.	0.6252983254755324	-0.3261669665715301	0.
0.024040910845233503	0.	0.6254657779222891	-0.3256484839332216	0.
0.02390196835198765	0.	0.6256397333766868	-0.3256216493815771	0.
0.024148977228869165	0.	0.6261095756787515	-0.32714660091542114	0.
0.024044770358934774	0.	0.6264396033165339	-0.3279167731307922	0.
0.024257043612504824	0.	0.6269175743781499	-0.3285334439680168	0.
0.02416441528367426	0.	0.627088278328727	-0.32883744886050176	0.
0.024052489386337323	0.	0.6272638595350349	-0.3287953857660809	0.
[truncated: 25,503 more rows]
