# Supplementary material for: Programming mechanics in knitted materials, stitch by stitch
Source: Nat Commun. 2024 Mar 23;15:2622. doi: 10.1038/s41467-024-46498-z (PMC10960873; doi:10.1038/s41467-024-46498-z)
Supplement: Supplementary file 3 — Source Data [file 41467_2024_46498_MOESM3_ESM.zip › SourceData/Source Data for Supplementary Information/TableS13data/bamboo/bamboo_stockinettev1.txt]

-0.00008267309679641748	0.	0.	0.	0.
0.000031002411298656556	0.	2.2396416573348266e-6	-0.002896188006451496	0.
0.0004512573200137788	0.	0.00027771556550951844	-0.004327913388418905	0.
0.00013778849466069583	0.	0.000528555431131019	-0.006159705991920225	0.
0.000013778849466069583	0.	0.000786114221724524	-0.005194373848698867	0.
-0.0002411298656562177	0.	0.0014624860022396415	0.002311643276706989	0.
-0.00011712022046159144	0.	0.0016618141097424412	-0.0044027781125698835	0.
0.0002445745780227351	0.	0.0018633818589025755	-0.0036784673154845967	0.
0.00012400964519462623	0.	0.0025464725643896974	-0.00474341669135244	0.
0.00005167068549776093	0.	0.0027637178051511755	-0.004783967226836217	0.
0.00016190148122631758	0.	0.0029742441209406494	-0.004393958067905188	0.
-0.00004478126076472614	0.	0.003648376259798432	-0.004458385603866588	0.
-0.00016190148122631758	0.	0.0038723404255319145	-0.003937541864648075	0.
-0.00002066827419910437	0.	0.004082866741321388	-0.006861046733679841	0.
0.0002032380296245263	0.	0.0047637178051511755	-0.0033518117446514786	0.
0.000024112986565621768	0.	0.004998880179171333	-0.0034026510739382314	0.
0.000013778849466069583	0.	0.005213885778275476	-0.009884943268524533	0.
-0.00008611780916293489	0.	0.0058701007838745795	-0.004517081836942263	0.
-0.00011367550809507404	0.	0.0060985442329227315	-0.005556815158169378	0.
-0.00008267309679641748	0.	0.006311310190369541	0.000356460968740664	0.
0.00017223561832586977	0.	0.006976483762597984	-0.0036943422865901416	0.
0.00005167068549776093	0.	0.007444568868980962	-0.006173133642293768	0.
0.000031002411298656556	0.	0.008103023516237403	-0.009815885430522546	0.
0.	0.	0.008340425531914894	-0.007783739556131116	0.
0.0001584567688598002	0.	0.00922508398656215	-0.010090987592235817	0.
0.00005856011023079572	0.	0.009464725643896976	-0.0077910418145353665	0.
0.000024112986565621768	0.	0.009693169092945129	-0.008315423510462827	0.
0.00012745435756114363	0.	0.010342665173572229	-0.014433251580913272	0.
-0.00008956252152945228	0.	0.010573348264277716	-0.014778283589222119	0.
0.000010334137099552185	0.	0.010804031354983203	-0.014962859898431305	0.
0.00017223561832586977	0.	0.011462486002239642	-0.01285276754515776	0.
0.00012400964519462623	0.	0.011702127659574468	-0.018716635850892702	0.
0.00006889424733034792	0.	0.011937290033594625	-0.017377604614682286	0.
0.0000723389596968653	0.	0.012580067189249719	-0.015699845485273253	0.
0.00005511539786427833	0.	0.012804031354983201	-0.015711330677158346	0.
0.000010334137099552185	0.	0.013036954087346023	-0.017116010901820567	0.
0.00027213227695487425	0.	0.013684210526315788	-0.016740388803209473	0.
0.00018945918015845673	0.	0.013914893617021275	-0.01812592965826587	0.
0.00005856011023079572	0.	0.014156774916013437	-0.01804470119180835	0.
-0.000024112986565621768	0.	0.015278835386338186	-0.015381807390267243	0.
0.00025146400275576986	0.	0.015944008958566628	-0.018540828455034134	0.
0.00020668274199104372	0.	0.016174692049272115	-0.018176529366070025	0.
0.00011023079572855666	0.	0.016409854423292274	-0.015645446096918127	0.
0.00019290389252497414	0.	0.01705711086226204	-0.02014020519259599	0.
0.00013089906992766101	0.	0.017278835386338183	-0.02014083914613809	0.
0.0001412332070272132	0.	0.017509518477043674	-0.016906183496610504	0.
0.00021701687909059591	0.	0.01817693169092945	-0.018631240342273342	0.
0.00020668274199104372	0.	0.018400895856662932	-0.013750604000675421	0.
0.00022046159145711332	0.	0.018638297872340427	-0.013270091382418706	0.
0.00017223561832586977	0.	0.019301231802911534	-0.015830380321669738	0.
0.00016879090595935237	0.	0.019518477043673012	-0.016091950574412754	0.
0.00016879090595935237	0.	0.01974244120940649	-0.01598826738998507	0.
0.00021012745435756113	0.	0.020855543113101904	-0.016540349718777915	0.
0.00005856011023079572	0.	0.021538633818589024	-0.015405547502270946	0.
0.00016879090595935237	0.	0.021751399776035834	-0.014220177260919804	0.
0.00013434378229417842	0.	0.021975363941769317	-0.012819938022769822	0.
0.00005167068549776093	0.	0.02266965285554311	-0.012597118107767284	0.
0.0001584567688598002	0.	0.022882418812989924	-0.01268457067849502	0.
0.00018256975542542194	0.	0.023106382978723406	-0.007357260590830435	0.
0.	0.	0.02379171332586786	-0.008978258467506642	0.
0.0001584567688598002	0.	0.024	-0.008486660535856172	0.
0.00021012745435756113	0.	0.02421948488241881	-0.008515946499652111	0.
0.0003031346882535308	0.	0.02534826427771556	-0.007457068517531272	0.
0.00004478126076472614	0.	0.026040313549832026	-0.008701371878152295	0.
0.00010678608336203925	0.	0.026248600223964164	-0.00870188558620087	0.
0.00021701687909059591	0.	0.026461366181410973	-0.008494372246478244	0.
0.00003789183603169135	0.	0.027155655095184767	-0.009345011150796854	0.
0.00008956252152945228	0.	0.027368421052631577	-0.00995413930275004	0.
0.00020668274199104372	0.	0.027576707726763718	-0.009875903885471356	0.
0.00018945918015845673	0.	0.027798432250839868	-0.009526914501975467	0.
0.00006200482259731311	0.	0.02848152295632699	-0.009855111570615065	0.
0.00021701687909059591	0.	0.028694288913773795	-0.008880838300287948	0.
0.0002445745780227351	0.	0.028918253079507277	-0.00908554042062731	0.
3.4447123665173957e-6	0.	0.02962150055991041	-0.011240842042298874	0.
0.00022046159145711332	0.	0.029834266517357225	-0.01124083634557536	0.
0.00026179813985532203	0.	0.03005599104143337	-0.010803191596302669	0.
0.00019979331725800893	0.	0.03094736842105263	-0.01061509144011566	0.
0.00024801929038925245	0.	0.03116237402015677	-0.010202299412360616	0.
0.00001722356183258698	0.	0.03186338185890258	-0.013049339172244899	0.
0.00009645194626248707	0.	0.03207614781634938	-0.012565916880654887	0.
0.00023768515328970028	0.	0.03228891377379619	-0.012565939092954672	0.
3.4447123665173957e-6	0.	0.03298096304591265	-0.012607349165398175	0.
0.0000723389596968653	0.	0.033193729003359464	-0.01311319078316604	0.
0.00026868756458835684	0.	0.03340425531914894	-0.013146677101808887	0.
0.00004478126076472614	0.	0.03409854423292273	-0.009903068355069829	0.
0.00006544953496383051	0.	0.03431354983202688	-0.012820660004027713	0.
0.0002445745780227351	0.	0.03451959686450168	-0.01253879657030385	0.
0.00006889424733034792	0.	0.03520044792833147	-0.012622807338000915	0.
0.0000757836720633827	0.	0.03542441209406495	-0.012762809841506918	0.
0.000313468825353083	0.	0.03563941769316909	-0.01276281517512117	0.
0.00020668274199104372	0.	0.03677939529675252	-0.013934599848558306	0.
0.0001550120564932828	0.	0.0374535274356103	-0.014399310749558424	0.
0.00012400964519462623	0.	0.03767973124300111	-0.014399323249261547	0.
0.00016534619359283496	0.	0.037892497200447926	-0.014399340605082684	0.
0.00018945918015845673	0.	0.03857110862262038	-0.014381420782836787	0.
0.00008611780916293489	0.	0.03880627099664053	-0.014319401935642283	0.
0.00013434378229417842	0.	0.039023516237402016	-0.01454049831250517	0.
0.00025146400275576986	0.	0.03968868980963046	-0.013762481068798179	0.
0.0001550120564932828	0.	0.03992161254199328	-0.013762491605762846	0.
0.00018601446779193935	0.	0.04014109742441209	-0.013762496439176168	0.
0.0002307957285566655	0.	0.04080851063829787	-0.014084038594981618	0.
0.00009300723389596968	0.	0.04104367301231803	-0.014065655421537296	0.
0.00008956252152945228	0.	0.04126091825307951	-0.014909031453569761	0.
0.00008956252152945228	0.	0.042369540873460246	-0.015491036467638	0.
0.00022735101619014808	0.	0.043041433370660694	-0.016333119107816478	0.
0.0001446779193937306	0.	0.04328331466965286	-0.015314538408762794	0.
0.0001412332070272132	0.	0.043513997760358344	-0.015314539842503165	0.
0.00027557698932139166	0.	0.044159014557670774	-0.015337767031225153	0.
0.00018945918015845673	0.	0.04462486002239641	-0.01689235808715117	0.
0.00026868756458835684	0.	0.04527883538633819	-0.016266463714166367	0.
0.00017568033069238718	0.	0.04551623740201568	-0.016359411872969055	0.
0.000031002411298656556	0.	0.045753639417693164	-0.01664942749385134	0.
0.00034447123665173955	0.	0.04639417693169093	-0.013201257458034556	0.
0.00029280055115397865	0.	0.046627099664053755	-0.013201262484194625	0.
0.00009989665862900446	0.	0.04686450167973124	-0.013641048557139912	0.
0.0002307957285566655	0.	0.04752519596864501	-0.014256364865565972	0.
0.00018256975542542194	0.	0.0477558790593505	-0.015281765928460114	0.
0.000048225973131243535	0.	0.047988801791713324	-0.014593692911520236	0.
0.0003031346882535308	0.	0.048620380739081745	-0.01634228293685932	0.
0.00030657940062004817	0.	0.048842105263157895	-0.016342266512765845	0.
0.00018945918015845673	0.	0.04907950727883538	-0.019519585173857403	0.
0.00022390630382363068	0.	0.04975811870100783	-0.01723658190768509	0.
0.00023424044092318287	0.	0.050223964165733485	-0.018065576641095784	0.
0.0003341370995521874	0.	0.05109518477043673	-0.019407259687996756	0.
0.0002032380296245263	0.	0.05133034714445689	-0.018642744803015133	0.
0.0002135721667240785	0.	0.05200447928331467	-0.018409944981160654	0.
0.00024801929038925245	0.	0.05222620380739082	-0.019976390805998383	0.
0.00018945918015845673	0.	0.05245464725643897	-0.019814572943993383	0.
0.00025146400275576986	0.	0.05312206047032475	-0.020402239839072783	0.
0.00036169479848432653	0.	0.05333930571108623	-0.019206512688574477	0.
0.00033758181191870473	0.	0.053567749160134376	-0.019119084524302943	0.
0.00017568033069238718	0.	0.05425083986562149	-0.019523701689074163	0.
0.0002824664140544264	0.	0.054465845464725646	-0.019931065403560756	0.
0.00025146400275576986	0.	0.05468980963045912	-0.02019204974464733	0.
0.0002135721667240785	0.	0.05535498320268757	-0.020697480132086565	0.
0.0003306923871856699	0.	0.055784994400895856	-0.023762551722256185	0.
0.00023424044092318287	0.	0.05670100783874579	-0.026331865235378303	0.
0.00019979331725800893	0.	0.056927211646136615	-0.027000370378840434	0.
0.00013778849466069583	0.	0.05760806270996641	-0.027304136604014446	0.
0.000279021701687909	0.	0.05781858902575587	-0.027302969931433267	0.
0.0003031346882535308	0.	0.05804031354983202	-0.02663063424129178	0.
0.00013778849466069583	0.	0.05874132138857782	-0.027436389245116516	0.
0.0002032380296245263	0.	0.05895408734602463	-0.027368928133259057	0.
0.00032724767481915256	0.	0.05916909294512878	-0.027435092685348023	0.
0.00017912504305890456	0.	0.05985442329227323	-0.02713660178384491	0.
0.00030657940062004817	0.	0.06006270996640537	-0.02714290088397661	0.
0.0003754736479503961	0.	0.06027995520716685	-0.030362484360445915	0.
0.0001550120564932828	0.	0.06098544232922732	-0.030009361848210243	0.
0.00032380296245263515	0.	0.06141321388577828	-0.03385209156733818	0.
0.00016534619359283496	0.	0.06230459126539753	-0.03049593936496712	0.
0.0003720289355838787	0.	0.06251063829787235	-0.03082800603148866	0.
0.00023768515328970028	0.	0.06320044792833146	-0.03139806692058718	0.
0.000148122631760248	0.	0.06343113101903695	-0.032172711508008156	0.
0.00027557698932139166	0.	0.0636461366181411	-0.033223412922555436	0.
0.0001550120564932828	0.	0.06433146696528555	-0.03540972897862234	0.
0.0001446779193937306	0.	0.06455543113101904	-0.03540973761997277	0.
0.00030657940062004817	0.	0.06476371780515118	-0.03603114475018717	0.
0.00019979331725800893	0.	0.0654535274356103	-0.03551278946048758	0.
0.00010678608336203925	0.	0.06568868980963045	-0.03534471128092022	0.
0.00022046159145711332	0.	0.06590145576707726	-0.035320183278984126	0.
0.00023424044092318287	0.	0.06656662933930571	-0.035465185787046626	0.
0.00025146400275576986	0.	0.06701007838745801	-0.03218213528373117	0.
0.00018945918015845673	0.	0.06793057110862262	-0.030261326837419947	0.
0.00032380296245263515	0.	0.06880179171332587	-0.030627738260260027	0.
0.00018945918015845673	0.	0.06903023516237401	-0.030681178425980168	0.
0.00019979331725800893	0.	0.06924524076147816	-0.030925733562735647	0.
0.00032380296245263515	0.	0.0699036954087346	-0.028835084383910144	0.
0.00027213227695487425	0.	0.07014557670772677	-0.028872825949313768	0.
0.00021012745435756113	0.	0.07037625979843225	-0.028772154265725866	0.
0.0003100241129865656	0.	0.07103247480403135	-0.028792476660550115	0.
0.00026524285222183944	0.	0.07126987681970884	-0.02877680508706337	0.
0.00016534619359283496	0.	0.07149832026875699	-0.02880420016805499	0.
0.0003410265242852222	0.	0.07215677491601344	-0.029033675920303276	0.
0.00017223561832586977	0.	0.07263157894736842	-0.029984692782099	0.
0.00037891836031691347	0.	0.07348264277715566	-0.029645326172344947	0.
0.00047192559421288315	0.	0.07438521836506158	-0.0302049752810743	0.
0.0003858077850499483	0.	0.07463157894736842	-0.03020374338712922	0.
0.00012056493282810884	0.	0.07488465845464726	-0.028585985770268642	0.
0.0004512573200137788	0.	0.07552519596864501	-0.02857491044994346	0.
0.00039614192214950045	0.	0.07574692049272116	-0.028592386001885576	0.
0.00029968997588701335	0.	0.07597760358342664	-0.030211618650994643	0.
0.00040303134688253527	0.	0.07662486002239642	-0.030406833552329558	0.
0.00032380296245263515	0.	0.07685330347144458	-0.029940227329211488	0.
0.00025146400275576986	0.	0.07709070548712206	-0.030077425682587436	0.
0.0003858077850499483	0.	0.07774468085106383	-0.03229078541736651	0.
0.00032380296245263515	0.	0.07820828667413214	-0.032967057178081426	0.
0.0003926972097829831	0.	0.07910414333706607	-0.02968832099402833	0.
0.0004064760592490526	0.	0.07999104143337066	-0.03237074996381569	0.
0.0004305890458146744	0.	0.08021052631578947	-0.031961804301403725	0.
0.00036169479848432653	0.	0.0804434490481523	-0.03250693316716211	0.
0.0003582500861178091	0.	0.08112206047032475	-0.0333033569576032	0.
0.0003754736479503961	0.	0.08134154535274356	-0.033047820741455534	0.
0.0003341370995521874	0.	0.08157222844344904	-0.03288393602747609	0.
0.00034447123665173955	0.	0.08223740201567749	-0.03170712429245882	0.
0.0003754736479503961	0.	0.0824501679731243	-0.03173230230071443	0.
0.0003031346882535308	0.	0.08267637178051511	-0.033020200408574396	0.
0.0003720289355838787	0.	0.08378947368421052	-0.03440312967265639	0.
0.00045470203238029617	0.	0.08468309070548712	-0.0341517532919057	0.
0.00038236307268343093	0.	0.08514669652855543	-0.03429895933468212	0.
0.00043403375818119183	0.	0.08582978723404255	-0.034223655438341334	0.
0.0004064760592490526	0.	0.08604927211646136	-0.03445447179724705	0.
0.00041336548398208744	0.	0.08627323628219485	-0.03388915016216332	0.
0.0004099207716155701	0.	0.08693840985442329	-0.03549075547290131	0.
0.00047192559421288315	0.	0.08715565509518478	-0.03609909275134693	0.
0.00039958663451601786	0.	0.08738633818589026	-0.038332685365602574	0.
0.00032380296245263515	0.	0.08806942889137738	-0.035414771356592094	0.
0.00044781260764726135	0.	0.08828443449048153	-0.03550767006717186	0.
0.00041681019634860484	0.	0.088508398656215	-0.03550764738767469	0.
0.00029968997588701335	0.	0.08918924972004479	-0.038958992013764904	0.
0.00041336548398208744	0.	0.08962374020156774	-0.037943324866625654	0.
0.0004994832931450224	0.	0.09051063829787233	-0.03972559469329032	0.
0.0005442645539097485	0.	0.09072788353863381	-0.03972709981735835	0.
0.0002824664140544264	0.	0.09141993281075028	-0.03877928712596523	0.
0.0004374784705477092	0.	0.09163493840985441	-0.03876406367030092	0.
0.00044092318291422665	0.	0.0918589025755879	-0.038764063509471855	0.
0.00030657940062004817	0.	0.09255991041433369	-0.038954345368404676	0.
0.0004064760592490526	0.	0.09277043673012317	-0.033917672773878305	0.
0.00042369962108163966	0.	0.09298544232922731	-0.03450189915332989	0.
0.000279021701687909	0.	0.09367077267637179	-0.03518212384012734	0.
0.00035136066138477436	0.	0.09388129899216124	-0.034951465878074905	0.
0.00045470203238029617	0.	0.09409630459126539	-0.03579149232977153	0.
0.00025490871512228727	0.	0.09479955207166853	-0.034736033632800214	0.
0.000540819841543231	0.	0.0952228443449048	-0.03473673136417313	0.
0.0003548053737512917	0.	0.09613213885778275	-0.03776988958854564	0.
0.0004925938684119875	0.	0.09634490481522956	-0.037906919539549055	0.
0.00029280055115397865	0.	0.09703471444568869	-0.03759795004383071	0.
0.00026868756458835684	0.	0.09725195968645016	-0.037819099209154196	0.
0.0004099207716155701	0.	0.09745128779395297	-0.037391016143857356	0.
0.00042025490871512225	0.	0.09812989921612542	-0.03672639470884292	0.
0.00033758181191870473	0.	0.09836282194848824	-0.03734861049364475	0.
0.0004374784705477092	0.	0.09858006718924972	-0.038304444031485946	0.
0.0003582500861178091	0.	0.09927435610302351	-0.03728628433287531	0.
0.0002445745780227351	0.	0.099505039193729	-0.03702138698121051	0.
0.00032380296245263515	0.	0.09971556550951848	-0.03766478776782879	0.
0.00040303134688253527	0.	0.10038297872340425	-0.03646139485020494	0.
0.00032724767481915256	0.	0.10083314669652856	-0.03531852566360971	0.
0.00026524285222183944	0.	0.10174244120940648	-0.03586772626906053	0.
0.0003306923871856699	0.	0.10195968645016798	-0.03529615868279394	0.
0.00041336548398208744	0.	0.10261590145576709	-0.03543175553997624	0.
0.00030657940062004817	0.	0.10285554311310191	-0.03566192679411323	0.
0.0003720289355838787	0.	0.10307950727883539	-0.035642200968041576	0.
0.00047537030657940056	0.	0.10374020156774914	-0.03583411370074802	0.
0.00032380296245263515	0.	0.10397312430011199	-0.03583413205256684	0.
0.00025146400275576986	0.	0.10419708846584547	-0.035834121007437075	0.
0.0005235962797106441	0.	0.10483090705487122	-0.036389938218462155	0.
0.0004994832931450224	0.	0.10506382978723403	-0.03600957325528313	0.
0.00034447123665173955	0.	0.10530347144456888	-0.03579832788590678	0.
0.0005167068549776092	0.	0.10597760358342666	-0.036420524287062286	0.
0.0003031346882535308	0.	0.10644568868980962	-0.037186343402224986	0.
0.00046848088184636575	0.	0.10732362821948488	-0.03682829796057102	0.
0.00041336548398208744	0.	0.10756103023516236	-0.037971052554396555	0.
0.0005477092662762659	0.	0.10821500559910414	-0.03946135390407111	0.
0.000540819841543231	0.	0.10844568868980964	-0.03946134926069624	0.
0.0003754736479503961	0.	0.10868085106382978	-0.039867403874556714	0.
0.0005614881157423354	0.	0.10932586786114222	-0.04137005529339213	0.
0.000540819841543231	0.	0.10955431131019037	-0.04084386739486794	0.
0.00038925249741646563	0.	0.1097939529675252	-0.04122529510603239	0.
0.0006200482259731312	0.	0.11045464725643897	-0.04159473596448222	0.
0.0004960385807785049	0.	0.1106808510638298	-0.04034104894885106	0.
0.0004099207716155701	0.	0.11091601343784994	-0.040369434154970775	0.
0.0006544953496383051	0.	0.11155431131019036	-0.039169481329509016	0.
0.00047192559421288315	0.	0.11201567749160134	-0.03852441468996777	0.
0.0005614881157423354	0.	0.11291825307950729	-0.03979026745784222	0.
0.0005098174302445745	0.	0.11314893617021277	-0.03857080737448542	0.
0.0005373751291767137	0.	0.11381410974244122	-0.03910632083658752	0.
0.0005235962797106441	0.	0.11403359462486001	-0.039077059609730354	0.
0.0005511539786427833	0.	0.11426651735722285	-0.038342097361293855	0.
0.0005063727178780571	0.	0.11494512877939529	-0.03995219091431354	0.
0.000575266965208405	0.	0.11516013437849942	-0.03930192490406307	0.
0.0005545986910093007	0.	0.11538409854423293	-0.03930845397903337	0.
0.0005373751291767137	0.	0.11605599104143335	-0.04080011669105243	0.
0.0006338270754392008	0.	0.11626875699888017	-0.040875463630992794	0.
0.0006200482259731312	0.	0.11649944008958565	-0.04020315023669299	0.
0.0005029280055115397	0.	0.11719148936170212	-0.040304805717933385	0.
0.0004994832931450224	0.	0.11762597984322508	-0.04114331993311818	0.
0.0005787116775749224	0.	0.11849944008958567	-0.04125121596947417	0.
0.0005614881157423354	0.	0.11871668533034714	-0.041162600696727	0.
0.00036169479848432653	0.	0.11942217245240762	-0.04353607679801728	0.
0.000575266965208405	0.	0.11963717805151175	-0.04308032771079449	0.
0.000626937650706166	0.	0.11985666293393057	-0.04149213691255119	0.
0.00042369962108163966	0.	0.12055095184770437	-0.04129746748837902	0.
0.000558043403375818	0.	0.1207592385218365	-0.041833458260904274	0.
0.0006544953496383051	0.	0.12097648376259798	-0.04184011042648631	0.
0.00038925249741646563	0.	0.12167525195968645	-0.04148193857864841	0.
0.0005098174302445745	0.	0.12188353863381858	-0.043056848630659325	0.
0.0006303823630726833	0.	0.1220963045912654	-0.043104426223574875	0.
0.00044092318291422665	0.	0.12278387458006719	-0.041249794024298965	0.
0.0006613847743713398	0.	0.1232161254199328	-0.04174098908146637	0.
0.0004650361694798484	0.	0.12413661814109742	-0.04227759523007162	0.
0.000609714088873579	0.	0.12434490481522956	-0.0423086940600026	0.
0.0004788150189459179	0.	0.1250212765957447	-0.04219258151938413	0.
0.00044092318291422665	0.	0.12523852183650616	-0.042204372275834894	0.
0.0005993799517740267	0.	0.12544456886898095	-0.04224657281480601	0.
0.0005098174302445745	0.	0.1261343784994401	-0.04268476302638037	0.
0.00047192559421288315	0.	0.12636506159014557	-0.04228320225857649	0.
0.0005959352394075094	0.	0.1265778275475924	-0.04174856410403303	0.
0.0005959352394075094	0.	0.1272541993281075	-0.04200353427210738	0.
0.0004994832931450224	0.	0.12748488241881298	-0.04210310277755662	0.
0.0005683775404753703	0.	0.12770212765957448	-0.04222562013658188	0.
0.0005201515673441267	0.	0.1283852183650616	-0.04357540967142676	0.
0.0006200482259731312	0.	0.1288286674132139	-0.042666938466649436	0.
0.0004925938684119875	0.	0.12972676371780514	-0.04280918569962953	0.
0.0004891491560454702	0.	0.1299484882418813	-0.04253196625805303	0.
0.0006544953496383051	0.	0.13062262038073907	-0.04422383698573483	0.
0.0004581467447468136	0.	0.1308622620380739	-0.04525221113664957	0.
0.0004788150189459179	0.	0.13108398656215006	-0.045156529738766056	0.
0.0006958318980365138	0.	0.13173348264277715	-0.04442095512980472	0.
0.0005683775404753703	0.	0.13196416573348263	-0.04358869913359931	0.
0.0005029280055115397	0.	0.1321881298992161	-0.0435290626307673	0.
0.0007199448846021356	0.	0.13283986562150057	-0.04296491208385424	0.
0.0006544953496383051	0.	0.1330750279955207	-0.04331876472930933	0.
0.0005029280055115397	0.	0.13331019036954087	-0.043234736593110085	0.
0.0007371684464347226	0.	0.1339619260918253	-0.042531418697570315	0.
0.000592490527040992	0.	0.13443896976483763	-0.04256714986938182	0.
0.0007165001722356183	0.	0.13533034714445688	-0.04275794000110563	0.
0.0006234929383396486	0.	0.13556326987681971	-0.042771826928302774	0.
0.0007165001722356183	0.	0.13620156774916015	-0.04280897529225707	0.
0.0007475025835342748	0.	0.13643225083986563	-0.042808968776756676	0.
0.0006166035136066137	0.	0.13667189249720044	-0.041453323654096125	0.
0.0007991732690320357	0.	0.13733034714445688	-0.04073157403035568	0.
0.0007096107475025834	0.	0.13756103023516236	-0.04056271433206533	0.
0.0005993799517740267	0.	0.13779619260918252	-0.041246380191848946	0.
0.0007716155700998966	0.	0.13844568868980964	-0.040911588299434795	0.
0.0007888391319324835	0.	0.1386696528555431	-0.04128706708292912	0.
0.0007302790217016878	0.	0.1389070548712206	-0.04046582228341031	0.
0.0007509472959007922	0.	0.14001119820828667	-0.05532799050169168	0.
0.0006166035136066137	0.	0.14024860022396415	-0.05862047940396117	0.
0.0007233895969686531	0.	0.14090481522956327	-0.05690357160486641	0.
0.0007509472959007922	0.	0.14113549832026875	-0.0569035698921814	0.
0.0006579400620048225	0.	0.1413751399776036	-0.05578356606902131	0.
0.0008198415432311402	0.	0.14203359462486	-0.05822770422797443	0.
0.0007888391319324835	0.	0.14226427771556552	-0.05671340106365201	0.
0.0008336203926972097	0.	0.1431466965285554	-0.056180285317895914	0.
0.0007681708577333792	0.	0.14337513997760357	-0.054857415682225776	0.
0.0006648294867378573	0.	0.1436147816349384	-0.0548574157136276	0.
0.0008232862555976575	0.	0.1442709966405375	-0.05623659291362764	0.
0.0007991732690320357	0.	0.144494960806271	-0.05514350899092524	0.
0.0007061660351360661	0.	0.14473012318029116	-0.05526068311210311	0.
0.0008473992421632793	0.	0.1456147816349384	-0.05540152587935956	0.
0.0007681708577333792	0.	0.1458521836506159	-0.055127459776001954	0.
0.0007888391319324835	0.	0.14651063829787234	-0.05491678912115894	0.
0.0008577333792628314	0.	0.14672340425531913	-0.05425481985748979	0.
0.0008301756803306923	0.	0.14694736842105263	-0.05556950474376044	0.
0.0008095074061315879	0.	0.14762374020156774	-0.054321722259113164	0.
0.0008680675163623837	0.	0.1478454647256439	-0.05413081661149806	0.
0.0008749569410954184	0.	0.1487659574468085	-0.05426691271667956	0.
0.0008405098174302445	0.	0.14898096304591266	-0.05361969605778926	0.
0.0008646228039958663	0.	0.14920492721164613	-0.05445193857783447	0.
0.0008680675163623837	0.	0.14987010078387458	-0.05314523233961275	0.
0.0009507406131588011	0.	0.15008510638297873	-0.053144545571742814	0.
0.0009094040647605923	0.	0.1503157894736842	-0.052210936216713646	0.
0.0009335170513262141	0.	0.15122060470324747	-0.05140834519101243	0.
0.0008680675163623837	0.	0.1514400895856663	-0.05214204479847227	0.
0.0007130554598691008	0.	0.15212765957446808	-0.05190720719777308	0.
0.0009817430244574577	0.	0.15233594624860022	-0.05212477192000543	0.
0.0009645194626248708	0.	0.15255543113101905	-0.05230390940976257	0.
0.0007302790217016878	0.	0.1532430011198208	-0.052482438819659465	0.
0.0009335170513262141	0.	0.15344904815229563	-0.05257881269394069	0.
0.0008267309679641749	0.	0.15435386338185889	-0.05168187132876883	0.
0.0009128487771271098	0.	0.15457110862262038	-0.05168188216818995	0.
0.0009817430244574577	0.	0.15479283314669653	-0.05244937671725457	0.
0.0008232862555976575	0.	0.15550055991041434	-0.05200854084172453	0.
0.0008784016534619357	0.	0.1557110862262038	-0.05199929972678018	0.
0.0009369617636927315	0.	0.15591937290033595	-0.051096872474117386	0.
0.0008749569410954184	0.	0.15682642777155653	-0.052796854581017884	0.
0.0009576300378918358	0.	0.15703919372900335	-0.05218740523036131	0.
0.0007853944195659662	0.	0.15773348264277715	-0.05182628711400209	0.
0.0008336203926972097	0.	0.15795072788353864	-0.05160313730620957	0.
0.0009679641749913881	0.	0.15815677491601343	-0.05134609720099246	0.
0.0008095074061315879	0.	0.1588488241881299	-0.05072500896988176	0.
0.0008267309679641749	0.	0.15907278835386338	-0.05072501018016565	0.
0.0008990699276610403	0.	0.15996640537513998	-0.05095552826839739	0.
0.0007991732690320357	0.	0.16018812989921613	-0.05101658069500647	0.
0.0009369617636927315	0.	0.16039417693169092	-0.051185160138044965	0.
0.0009989665862900447	0.	0.1610615901455767	-0.05236741043069097	0.
0.0008749569410954184	0.	0.1612989921612542	-0.0509499533053642	0.
0.0009369617636927315	0.	0.161518477043673	-0.05096305571062516	0.
0.0008956252152945227	0.	0.16243449048152295	-0.05054864943351656	0.
0.0009472959007922838	0.	0.16265173572228445	-0.05016343330847339	0.
0.0009438511884257663	0.	0.16331690929451287	-0.05168850528778117	0.
0.0008818463658284533	0.	0.16355431131019035	-0.05161841684846151	0.
0.0009920771615570098	0.	0.1637760358342665	-0.04188625510321532	0.
0.0010575266965208404	0.	0.16443896976483763	-0.04647358217522312	0.
0.0008852910781949706	0.	0.16467413213885776	-0.04277951924867175	0.
0.0011195315191181536	0.	0.16554311310190367	-0.04259949949699715	0.
0.0009989665862900447	0.	0.1657827547592385	-0.042852373303434846	0.
0.0009266276265931793	0.	0.16601791713325867	-0.044858826705125206	0.
0.0011057526696520838	0.	0.1666741321388578	-0.043615522389387956	0.
0.0010747502583534274	0.	0.1669070548712206	-0.04357636407747509	0.
0.0010127454357561141	0.	0.16713101903695407	-0.04361049375148982	0.
0.0010609714088873577	0.	0.16799552071668533	-0.043259389083022286	0.
0.0010058560110230794	0.	0.1682374020156775	-0.04345281510163687	0.
0.001133310368584223	0.	0.16890929451287795	-0.04308488018919577	0.
0.001064416121253875	0.	0.16913997760358343	-0.0433763348708599	0.
0.0009782983120909404	0.	0.16937513997760356	-0.04324838275461916	0.
0.0012263176024801927	0.	0.17002239641657335	-0.04266112561870169	0.
0.001167757492249397	0.	0.17025531914893616	-0.04082985542814277	0.
0.001167757492249397	0.	0.17115341545352744	-0.040875028694530066	0.
0.0011987599035480534	0.	0.17137737961926092	-0.04087503423165037	0.
0.0011057526696520838	0.	0.17161030235162372	-0.04030993602281248	0.
0.0012056493282810886	0.	0.1722575587905935	-0.04111676792974454	0.
0.0012848777127109886	0.	0.17249048152295632	-0.04097086377773111	0.
0.0010678608336203925	0.	0.17273236282194848	-0.0403294370142531	0.
0.0011470892180502927	0.	0.17361254199328108	-0.040139122349403436	0.
0.001184981054081984	0.	0.17383650615901455	-0.03856794034650428	0.
0.0011987599035480534	0.	0.17448824188129897	-0.03820601832460893	0.
0.0012090940406476057	0.	0.17470996640537512	-0.03796432577415329	0.
0.0011987599035480534	0.	0.17494960806270995	-0.038316395269703776	0.
0.0012952118498105406	0.	0.17563045912653974	-0.04042000799919356	0.
0.0012917671374440233	0.	0.17584770436730124	-0.040381161394780464	0.
0.0012228728901136753	0.	0.17674804031354982	-0.03917870089215468	0.
0.0014019979331725799	0.	0.1771959686450168	-0.04056423908340458	0.
0.0011608680675163623	0.	0.17788129899216126	-0.03914084435569495	0.
0.0013124354116431276	0.	0.17809182530795073	-0.039233305213878446	0.
0.0013296589734757146	0.	0.1783157894736842	-0.039341955697064945	0.
0.0013572166724078536	0.	0.1789921612541993	-0.03945023215958991	0.
0.0013468825353083018	0.	0.17920492721164613	-0.03916783619990023	0.
0.0011229762314846708	0.	0.18012765957446808	-0.037496764146836684	0.
0.0012952118498105406	0.	0.18033370660694287	-0.037911782004461596	0.
0.0013296589734757146	0.	0.18055095184770437	-0.03684397624862111	0.
0.0013262142611091972	0.	0.1814400895856663	-0.03744530999598137	0.
0.0014812263176024799	0.	0.18165509518477044	-0.03749765375765621	0.
0.0012125387530141233	0.	0.18235162374020156	-0.037625915022858246	0.
0.001333103685842232	0.	0.18256438969764838	-0.0375540178151619	0.
0.0014192214950051669	0.	0.18278163493840982	-0.03796461892416693	0.
0.0012228728901136753	0.	0.1834804031354983	-0.03780634451652185	0.
0.001333103685842232	0.	0.18369540873460247	-0.03780232115061171	0.
0.0014571133310368582	0.	0.18391265397536394	-0.03543014757138974	0.
0.0012435411643127797	0.	0.1846114221724524	-0.03532838049903906	0.
0.0013606613847743712	0.	0.18482642777155653	-0.03532838141321047	0.
0.001315880124009645	0.	0.18571556550951845	-0.03422780086962964	0.
0.001288322425077506	0.	0.18593505039193728	-0.03448887438506818	0.
0.001367550809507406	0.	0.18615005599104142	-0.03577474679349692	0.
0.001350327247674819	0.	0.18707726763717805	-0.035839621175533555	0.
0.0014605580434033756	0.	0.18728331466965284	-0.03583961640388949	0.
0.0013641060971408888	0.	0.18795520716685332	-0.03538671022665999	0.
0.0013262142611091972	0.	0.1881791713325868	-0.035386705798740654	0.
0.0014192214950051669	0.	0.1883919372900336	-0.03509093075679381	0.
0.0014398897692042712	0.	0.1890660694288914	-0.03524731416151138	0.
0.0012469858766792972	0.	0.1893012318029115	-0.034354470884366266	0.
0.0014226662073716844	0.	0.18951623740201567	-0.03478599029165777	0.
0.0015638994143988977	0.	0.1901881298992161	-0.03398713603479036	0.
0.0013468825353083018	0.	0.1904255319148936	-0.034008597124778855	0.
0.0015501205649328278	0.	0.19132138857782754	-0.03433494749674021	0.
0.0014467791939373061	0.	0.19155431131019035	-0.034334948886153814	0.
0.0014123320702721322	0.	0.1917693169092945	-0.03406198603407952	0.
0.0014502239063038235	0.	0.1926629339305711	-0.03355385662924974	0.
0.0014364450568377539	0.	0.19289137737961926	-0.03285253944983556	0.
0.0015260075783672061	0.	0.1935565509518477	-0.03131276930699672	0.
0.0014605580434033756	0.	0.19379395296752522	-0.03131276619926398	0.
0.0014364450568377539	0.	0.19401567749160134	-0.03129420822422572	0.
0.0016706854977609367	0.	0.1946562150055991	-0.029593366556226155	0.
0.0015466758525663107	0.	0.19489137737961926	-0.029724923206636264	0.
0.0015466758525663107	0.	0.19512206047032474	-0.02951054940035981	0.
0.0015880124009645194	0.	0.1960089585666293	-0.02942949587378189	0.
0.0015432311401997931	0.	0.19645912653975364	-0.02910610532083266	0.
0.001656906648294867	0.	0.19713101903695407	-0.027704112593077368	0.
0.0014881157423355148	0.	0.1973706606942889	-0.025786786285918694	0.
0.0015294522907337237	0.	0.19759238521836506	-0.025703850393129165	0.
0.0016706854977609367	0.	0.19825531914893615	-0.02719529667616575	0.
0.0015363417154667584	0.	0.19849272116461367	-0.027055683245388224	0.
0.0015053393041681018	0.	0.19871444568868982	-0.025906412801680823	0.
0.0016431277988287975	0.	0.1993639417693169	-0.026089018878669434	0.
0.001577678263864967	0.	0.19960582306830907	-0.025619925898152464	0.
0.001760248019290389	0.	0.200494960806271	-0.024510888073190275	0.
0.0016224595246296933	0.	0.20073012318029115	-0.024610681704444515	0.
0.001577678263864967	0.	0.20095632698768195	-0.024432251801476356	0.
0.0017809162934894936	0.	0.20160358342665172	-0.02434476679863999	0.
0.001629348949362728	0.	0.20207390817469206	-0.024144267188118154	0.
0.00181191870478815	0.	0.20271220604703247	-0.02429746684997248	0.
0.0017636927316569066	0.	0.20293840985442327	-0.024367825334346834	0.
0.0016086806751636235	0.	0.20317581187010078	-0.02695891563640469	0.
0.001898036513951085	0.	0.20383426651735723	-0.02437103396899811	0.
0.0018566999655528762	0.	0.20406942889137739	-0.024320469396867002	0.
0.001760248019290389	0.	0.20431354983202688	-0.02364156776295131	0.
0.0019049259386841196	0.	0.20496752519596864	-0.023590390180040315	0.
0.001873923527385463	0.	0.20519148936170212	-0.023589185889052473	0.
0.0019221495005167068	0.	0.2060783874580067	-0.02630015979440176	0.
0.0019014812263176023	0.	0.20630683090705487	-0.027970115491820293	0.
0.001829142266620737	0.	0.20654423292273238	-0.02808347283589997	0.
0.001898036513951085	0.	0.20720940649496078	-0.027069002466608736	0.
0.00189114708921805	0.	0.20766181410974244	-0.026333003972527576	0.
0.001873923527385463	0.	0.2083292273236282	-0.027444369201074778	0.
0.001908370651050637	0.	0.20855095184770436	-0.026762923587321755	0.
0.0019359283499827762	0.	0.20877715565509516	-0.02676622399926525	0.
0.0019565966241818808	0.	0.20942889137737963	-0.02736179067070308	0.
0.0020599379951774023	0.	0.20964389697648375	-0.02742461225122594	0.
0.002039269720978298	0.	0.20987234042553188	-0.02735665813676653	0.
0.0018842576644850153	0.	0.21056215005599105	-0.02667620258461077	0.
0.001994488460213572	0.	0.2107838745800672	-0.02778371389590023	0.
0.0019118153634171545	0.	0.21170212765957447	-0.027928509046240755	0.
0.002046159145711333	0.	0.21191265397536393	-0.028024085340610214	0.
0.002032380296245263	0.	0.2121366181410974	-0.02812801065914882	0.
0.0019049259386841196	0.	0.21281522956326987	-0.028241830474619544	0.
0.002080606269376507	0.	0.21325195968645014	-0.02888804791956597	0.
0.00197037547364795	0.	0.21394176931690928	-0.028277548408674406	0.
0.002118498105408198	0.	0.2141478163493841	-0.028829041124612743	0.
0.002084050981743024	0.	0.2143650615901456	-0.02908130729832211	0.
0.002001377884946607	0.	0.2150615901455767	-0.02988656047222733	0.
0.0020874956941095415	0.	0.21527659574468083	-0.029420690249438677	0.
0.0020702721322769548	0.	0.21549608062709966	-0.02933482396903139	0.
0.002032380296245263	0.	0.21617469204927212	-0.030454827181989705	0.
0.0021219428177747155	0.	0.21638073908174693	-0.030425000693794932	0.
0.002028935583878746	0.	0.21728779395296752	-0.032486457960671386	0.
0.002039269720978298	0.	0.217511758118701	-0.033346286375885034	0.
0.002180502928005511	0.	0.2177290033594625	-0.03334692036846082	0.
0.0020082673096796415	0.	0.21842777155655096	-0.0332269633964121	0.
0.00230106786083362	0.	0.21884882418812987	-0.034041740050063746	0.
0.002046159145711333	0.	0.2195431131019037	-0.03362522147217054	0.
0.0020530485704443675	0.	0.21976483762597984	-0.03351683840597452	0.
0.0022115053393041676	0.	0.21997760358342663	-0.03425769742256875	0.
0.002125387530141233	0.	0.22066293393057113	-0.03489669938401938	0.
0.0020943851188425762	0.	0.2208824188129899	-0.03492236710336288	0.
0.0022011712022046155	0.	0.22109070548712206	-0.0353052832752795	0.
0.0022700654495349634	0.	0.22176483762597982	-0.0355538486951553	0.
0.00222183947640372	0.	0.22199552071668532	-0.03526996730473677	0.
0.0022046159145711333	0.	0.2228980963045913	-0.03522079077789041	0.
0.002108163968308646	0.	0.22312206047032476	-0.035033564041317446	0.
0.0022046159145711333	0.	0.22333034714445688	-0.03503707685206185	0.
0.0022425077506028246	0.	0.22400223964165733	-0.036160269500616675	0.
0.0021908370651050634	0.	0.2244636058230683	-0.035976116706640276	0.
0.0023561832586978986	0.	0.2251332586786114	-0.03628818066799564	0.
0.002307957285566655	0.	0.22536618141097423	-0.03605318536423407	0.
0.0022528418877023767	0.	0.22558566629339305	-0.0360100648269445	0.
0.0024354116431277986	0.	0.22624860022396417	-0.03625203164163708	0.
0.0022803995866345155	0.	0.22648824188129899	-0.03624050732008953	0.
0.0021908370651050634	0.	0.22671668533034714	-0.03665848596806313	0.
0.002449190492593868	0.	0.22736842105263155	-0.03692694902553297	0.
0.0023217361350327246	0.	0.2276035834266517	-0.03716986777319101	0.
0.002397519807096107	0.	0.22848376259798434	-0.036521076940732936	0.
0.0023217361350327246	0.	0.22872340425531915	-0.036625283514503434	0.
0.0022700654495349634	0.	0.22895632698768195	-0.034268309647809976	0.
0.002397519807096107	0.	0.22961030235162375	-0.03496026591374339	0.
0.002325180847399242	0.	0.23006270996640535	-0.03496931733774283	0.
0.0025490871512228726	0.	0.2307010078387458	-0.03246076794450524	0.
0.0025904236996210812	0.	0.23093393057110861	-0.03246760539361015	0.
0.0024181880812952114	0.	0.23117805151175813	-0.03209829541570666	0.
0.0026524285222183945	0.	0.23183874580067187	-0.033110120326126855	0.
0.002586978987254564	0.	0.23206718924972006	-0.033047108843838255	0.
0.002438856355494316	0.	0.23230459126539754	-0.03292021188702722	0.
0.00263176024801929	0.	0.23295632698768198	-0.034438429109729364	0.
0.0025284188770237684	0.	0.23318701007838744	-0.03472397430256325	0.
0.0026420943851188424	0.	0.23408062709966407	-0.033476448468299086	0.
0.002507750602824664	0.	0.23430683090705487	-0.027527299780561832	0.
0.002535308301756803	0.	0.23453751399776032	-0.03473773533359224	0.
0.0026179813985532205	0.	0.2351892497200448	-0.031212441199700215	0.
0.0026145366861867027	0.	0.23565733482642776	-0.03557719225486663	0.
0.0027144333448157073	0.	0.23632474804031353	-0.02677888086681724	0.
0.0027247674819152598	0.	0.23654423292273236	-0.02676942661771815	0.
0.002666207371684464	0.	0.23677267637178048	-0.027445806898478028	0.
0.0027282121942817776	0.	0.23742665173572228	-0.027858467451293153	0.
0.002783327592146055	0.	0.23764389697648375	-0.027858475535302324	0.
0.002741991043747847	0.	0.23787458006718926	-0.028062690185231956	0.
0.002741991043747847	0.	0.23856215005599102	-0.03268383845800338	0.
0.002738546331381329	0.	0.23877939529675252	-0.03283316697864072	0.
0.002659317946951429	0.	0.23968868980963046	-0.03358108134407554	0.
0.002817774715811229	0.	0.23990593505039193	-0.03358109106977295	0.
0.002776438167413021	0.	0.24013213885778273	-0.03324840566599556	0.
0.0026696520840509812	0.	0.24081970884658452	-0.030753819338596444	0.
0.002831553565277299	0.	0.2412430011198208	-0.02598941554992842	0.
0.0027213227695487424	0.	0.24193281075027998	-0.028746728448620227	0.
0.0028797795384085424	0.	0.24214557670772674	-0.02874673616323608	0.
0.0028591112642094383	0.	0.24236954087346024	-0.028866159514566715	0.
0.002655873234584912	0.	0.24306382978723404	-0.027363010446774656	0.
0.0028625559765759552	0.	0.24326987681970885	-0.027362992247594187	0.
0.0029383396486393383	0.	0.243484882418813	-0.027306769974987054	0.
0.0027626593179469507	0.	0.2441679731243001	-0.027395602909385246	0.
0.0028039958663451598	0.	0.2443807390817469	-0.02739559856741905	0.
0.002752325180847399	0.	0.24529003359462484	-0.027023517483331882	0.
0.002810885291078195	0.	0.245505039193729	-0.026989147272316327	0.
0.002969342059937995	0.	0.24571780515117578	-0.026990328986036965	0.
0.002783327592146055	0.	0.24641433370660693	-0.027877363901274124	0.
0.002979676197037547	0.	0.24684658454647254	-0.02723626020284245	0.
0.002848777127109886	0.	0.2475431131019037	-0.02674154479496842	0.
0.002797106441612125	0.	0.24776035834266516	-0.026916312129078034	0.
0.002965897347571477	0.	0.24796640537513998	-0.026843582827758644	0.
0.002897003100241129	0.	0.24865845464725644	-0.02835296179428845	0.
0.0028694454013089904	0.	0.24888465845464725	-0.028000448037073234	0.
0.0030106786083362036	0.	0.24909742441209404	-0.028016129805070178	0.
0.0028832242507750598	0.	0.2497827547592385	-0.02833939201927652	0.
0.0029073372373406817	0.	0.250006718924972	-0.029199386481959973	0.
0.0030313468825353077	0.	0.2508868980963046	-0.028880616529623235	0.
0.0029521184981054077	0.	0.2511175811870101	-0.028347736828557502	0.
0.0030106786083362036	0.	0.2513303471444569	-0.02852146676474539	0.
0.0031794695142955557	0.	0.25154087346024634	-0.027674171624536822	0.
0.0030175680330692383	0.	0.25244344904815225	-0.02800196788275976	0.
0.003148467102996899	0.	0.2526562150055991	-0.027999680290578522	0.
0.0030106786083362036	0.	0.25336394176931687	-0.031129205660674182	0.
0.0029831209094040643	0.	0.2535879059350504	-0.030654195353889087	0.
0.0031415776782638648	0.	0.2538006718924972	-0.030668962653783632	0.
0.00304168101963486	0.	0.254481522956327	-0.03137516364718905	0.
0.0030106786083362036	0.	0.25470100783874583	-0.030941996530700035	0.
0.003148467102996899	0.	0.2549092945128779	-0.030942018892311518	0.
0.003148467102996899	0.	0.25559686450167973	-0.03132856970406361	0.
0.0031002411298656557	0.	0.25604255319148933	-0.031501288244412076	0.
0.0031725800895625214	0.	0.25671668533034714	-0.031318001702156546	0.
0.003114019979331725	0.	0.2569473684210526	-0.030833754392932334	0.
0.0032001377884946602	0.	0.25716013437849944	-0.030102360871096273	0.
0.0031346882535308296	0.	0.2580627099664054	-0.029692091461645802	0.
0.003145022390630382	0.	0.25827995520716684	-0.029436623125976752	0.
0.003313813296589734	0.	0.25892945128779393	-0.029274457967686216	0.
0.0031932483637616255	0.	0.2591646136618141	-0.02760737775650298	0.
0.0031760248019290387	0.	0.25938633818589024	-0.027716564389549708	0.
0.0033758181191870474	0.	0.2600582306830907	-0.02695087036713702	0.
0.0032035825008611776	0.	0.2603023516237402	-0.02700780959315793	0.
0.003155356527729934	0.	0.26053303471444567	-0.027007865856152887	0.
0.0033964863933861516	0.	0.2611847704367301	-0.027397880421796007	0.
0.0031794695142955557	0.	0.2616416573348264	-0.027856101817627838	0.
0.0033758181191870474	0.	0.26229787234042556	-0.02763659453450958	0.
0.003296589734757147	0.	0.2625375139977604	-0.027638152210151642	0.
0.003224250775060282	0.	0.2627704367301232	-0.027446374225457683	0.
0.0033448157078883912	0.	0.2636506159014558	-0.026912875875152672	0.
0.0032828108852910776	0.	0.2638835386338186	-0.026912860425829268	0.
0.0034619359283499826	0.	0.2645375139977604	-0.028065563553589124	0.
0.0034619359283499826	0.	0.26476819708846583	-0.029815409700688	0.
0.0033413709955218735	0.	0.26500559910414334	-0.02846892029157795	0.
0.003548053737512917	0.	0.2656371780515117	-0.028480858539412908	0.
0.003513606613847743	0.	0.2658656215005599	-0.028480858666086177	0.
0.003417154667585256	0.	0.26610526315789473	-0.03064102255637244	0.
0.0035756114364450566	0.	0.26677267637178054	-0.02963327812868555	0.
0.0034447123665173954	0.	0.26724972004479286	-0.030709165434787404	0.
0.0036720633827075433	0.	0.26789921612541995	-0.030344665817275396	0.
0.003641060971408887	0.	0.2681231802911534	-0.030338420275629635	0.
0.0035756114364450566	0.	0.26835610302351626	-0.030043283543416743	0.
0.003582500861178091	0.	0.26924524076147816	-0.03074797840457787	0.
0.0035859455735446086	0.	0.2694804031354983	-0.029984923971041993	0.
0.0036651739579745086	0.	0.27014109742441206	-0.03027620633509618	0.
0.0036617292456079913	0.	0.27035834266517356	-0.029959189868544244	0.
0.0036307268343093346	0.	0.27058902575587906	-0.030372787244287713	0.
0.0036823975198070954	0.	0.2712676371780515	-0.03055853747784771	0.
0.0037306234929383388	0.	0.2714893617021277	-0.030403858191811812	0.
0.0036789528074405785	0.	0.2717200447928332	-0.030354433854542468	0.
0.003606613847743713	0.	0.2723762597984322	-0.03061619665153566	0.
0.003737512917671374	0.	0.2728062709966405	-0.02938809079270626	0.
0.003675508095074061	0.	0.2735027995520717	-0.028884803718871404	0.
0.0037822941784361	0.	0.2737222844344905	-0.028873456387636203	0.
0.0037650706166035127	0.	0.27395072788353864	-0.030493982802829576	0.
0.003806407165001722	0.	0.27483986562150053	-0.029469146441616686	0.
0.00379607302790217	0.	0.2750615901455767	-0.03088085518800388	0.
0.0037306234929383388	0.	0.27575363941769315	-0.032275041057755346	0.
0.003799517740268687	0.	0.27596640537513994	-0.03242681218046716	0.
0.0038029624526352045	0.	0.27619036954087345	-0.0325545511388599	0.
0.0036996210816396826	0.	0.2768756998880179	-0.032265282299591906	0.
0.003799517740268687	0.	0.27708398656215005	-0.03239457710233296	0.
0.0038305201515673433	0.	0.2772989921612542	-0.032331833921620715	0.
0.0036961763692731657	0.	0.27799999999999997	-0.032213321998105976	0.
0.003909748535997244	0.	0.2784322508398656	-0.032362447392634955	0.
0.003778849466069583	0.	0.2791108622620381	-0.032497884897358775	0.
0.003858077850499483	0.	0.2793191489361702	-0.03290764195122757	0.
0.004009645194626248	0.	0.279525195968645	-0.04526103962098721	0.
0.0038787461246985876	0.	0.280447928331467	-0.04710155357341773	0.
0.004023424044092318	0.	0.28066293393057107	-0.04733894713622938	0.
0.00379607302790217	0.	0.28135946248600224	-0.0491733659790632	0.
0.0038787461246985876	0.	0.2815767077267637	-0.049173376170870316	0.
0.004047537030657939	0.	0.2817849944008958	-0.04948183966761769	0.
0.0038959696865311744	0.	0.28247928331466965	-0.04850369291272685	0.
0.003833964863933861	0.	0.28270324748040315	-0.0481512614774618	0.
0.003971753358594557	0.	0.2829137737961926	-0.04799006767736501	0.
0.004013089906992766	0.	0.28359238521836505	-0.04976069647944656	0.
0.003985532208060626	0.	0.28402911534154535	-0.04951863909273849	0.
0.003982087495694109	0.	0.2847144456886898	-0.04908069579625194	0.
0.003957974509128487	0.	0.28494960806270997	-0.04932871653510965	0.
0.004006200482259731	0.	0.2851646136618141	-0.04928190964934387	0.
0.0039924216327936616	0.	0.28605151175811866	-0.047801648354783365	0.
0.00403375818119187	0.	0.28626651735722286	-0.04778820504500222	0.
0.004157767826386496	0.	0.28692273236282195	-0.04675450293415545	0.
0.0040303134688253524	0.	0.2871668533034714	-0.04735886654577204	0.
0.004026868756458835	0.	0.2873975363941769	-0.047308034578021727	0.
0.004137099552187392	0.	0.288060470324748	-0.04795993124105006	0.
0.004081984154323114	0.	0.2882956326987682	-0.04795990679719995	0.
0.004068205304857044	0.	0.28851735722284433	-0.04758560229980042	0.
0.004261109197382019	0.	0.2891802911534154	-0.0479827547148817	0.
0.0040613158801240095	0.	0.2896528555431131	-0.04789296784731985	0.
0.004230106786083362	0.	0.29029787234042553	-0.047798160335481676	0.
0.004226662073716844	0.	0.29053079507278834	-0.04781041887844789	0.
0.0041302101274543574	0.	0.2907592385218365	-0.048144506390502016	0.
0.004340337581811919	0.	0.2916461366181411	-0.045747422607335414	0.
0.004195659662418188	0.	0.29188801791713326	-0.04810104812002677	0.
0.0042990010334137095	0.	0.2925330347144457	-0.04868755917948651	0.
0.004333448157078883	0.	0.2927592385218365	-0.04891186292050949	0.
0.004230106786083362	0.	0.29299216125419936	-0.04921340843312843	0.
0.0044471236651739575	0.	0.2936349384098544	-0.04847449495045747	0.
0.004436789528074405	0.	0.29387010078387454	-0.04958226207171388	0.
0.004264553909748535	0.	0.29411422172452406	-0.04969856931836264	0.
0.0044092318291422666	0.	0.2947726763717805	-0.04999595009701308	0.
0.0042990010334137095	0.	0.29523404255319147	-0.04994431184266048	0.
0.004395452979676196	0.	0.2958969764837626	-0.0500117002801341	0.
0.004412676541508783	0.	0.29612765957446807	-0.05001169498778164	0.
0.004374784705477092	0.	0.2963673012318029	-0.05050580312798725	0.
0.004491904925938683	0.	0.29723404255319147	-0.05043388977348452	0.
0.004495349638305201	0.	0.297464725643897	-0.05212997725576111	0.
0.004540130899069927	0.	0.2981410974244121	-0.04982512154030818	0.
0.004512573200137788	0.	0.29836506159014553	-0.04953890501708642	0.
0.004516017912504305	0.	0.2986002239641657	-0.04991776131053884	0.
0.004581467447468136	0.	0.2992609182530795	-0.05262229011302385	0.
0.0045573544609025145	0.	0.29947592385218363	-0.05262229009988122	0.
0.004550465036169479	0.	0.2997021276595745	-0.05262227473015514	0.
0.0044574578022735095	0.	0.3003717805151176	-0.05017631349306863	0.
0.004653806407165001	0.	0.3008085106382979	-0.05005012042066396	0.
0.004474681364106096	0.	0.30149384098544235	-0.051296702319963854	0.
0.004643472270065449	0.	0.30170660694288914	-0.05129667890405138	0.
0.004609025146400275	0.	0.3019350503919373	-0.051297361688080606	0.
0.004684808818463658	0.	0.3028443449048152	-0.047965704025022336	0.
0.004660695831898036	0.	0.3030683090705487	-0.047925239886138886	0.
0.004543575611436444	0.	0.30374916013437847	-0.05277699580647264	0.
0.004715811229762314	0.	0.3039552071668533	-0.053071488697245324	0.
0.004712366517395797	0.	0.3041746920492721	-0.05078372179006564	0.
0.004540130899069927	0.	0.3048667413213886	-0.04997140855002322	0.
0.004629693420599379	0.	0.3050862262038074	-0.04997142021261258	0.
0.004708921805029279	0.	0.3053079507278835	-0.052060598626249	0.
0.004581467447468136	0.	0.3059955207166853	-0.0509620452649886	0.
0.004770926627626593	0.	0.3064188129899216	-0.0533087389447754	0.
0.004609025146400275	0.	0.3071108622620381	-0.0540026931908886	0.
0.004712366517395797	0.	0.30732138857782754	-0.054002689790118096	0.
0.004874267998622114	0.	0.3075296752519597	-0.05216630862227206	0.
0.004863933861522562	0.	0.3077513997760358	-0.05226068180939488	0.
0.004719255942128832	0.	0.30843673012318024	-0.05260752568498603	0.
0.004870823286255597	0.	0.3086472564389698	-0.05271174459402775	0.
0.004832931450223906	0.	0.3088734602463606	-0.052332134276319234	0.
0.004729590079228384	0.	0.3095767077267637	-0.052340787534195986	0.
0.004901825697554254	0.	0.30979171332586786	-0.05220569053979325	0.
0.004822597313124354	0.	0.3106942889137738	-0.05326479233167472	0.
0.004901825697554254	0.	0.3109003359462486	-0.05326165575086536	0.
0.004970719944884602	0.	0.3111153415453527	-0.05360627027293081	0.
0.004822597313124354	0.	0.31202239641657337	-0.055445342548474184	0.
0.004977609369617636	0.	0.3122306830907055	-0.05473099311160254	0.
0.00478815018945918	0.	0.3129316909294513	-0.053422768677682655	0.
0.004898380985187736	0.	0.31315117581187013	-0.053422772533491994	0.
0.00503961419221495	0.	0.3133706606942889	-0.05446250104200062	0.
0.004870823286255597	0.	0.3140649496080627	-0.05504440947717385	0.
0.004974164657251119	0.	0.3142754759238522	-0.05504657086752254	0.
0.005108508439545297	0.	0.314481522956327	-0.054652384743353925	0.
0.004912159834653806	0.	0.31516013437849943	-0.05491666035192343	0.
0.004888046848088184	0.	0.3153840985442329	-0.054470636198596475	0.
0.005005167068549776	0.	0.31630011198208285	-0.055325570391945224	0.
0.004908715122287288	0.	0.316528555431131	-0.055386110747453546	0.
0.005067171891147089	0.	0.31673684210526315	-0.05440803826488056	0.
0.004956941095418532	0.	0.3176371780515117	-0.05339995837162358	0.
0.005094729590079228	0.	0.31784770436730125	-0.05339584134401265	0.
0.005067171891147089	0.	0.31853079507278836	-0.05501477711643993	0.
0.004950051670685497	0.	0.3187659574468085	-0.055709195850616726	0.
0.004974164657251119	0.	0.3189787234042553	-0.05569650449100909	0.
0.005173957974509128	0.	0.3196416573348264	-0.05887088793261009	0.
0.00503961419221495	0.	0.31987681970884657	-0.060077299374719055	0.
0.005063727178780571	0.	0.3200985442329227	-0.06007728944340803	0.
0.005194626248708232	0.	0.32076371780515117	-0.059915869135390085	0.
0.005167068549776093	0.	0.3210011198208287	-0.059905043344650945	0.
0.005301412332070272	0.	0.3218589025755879	-0.05890266457256496	0.
0.005142955563210471	0.	0.3220985442329227	-0.0589203939528256	0.
0.005070616603513606	0.	0.3223292273236282	-0.05940267725834146	0.
0.0052704099207716145	0.	0.3232362821948488	-0.059567975031353436	0.
0.005215294522907337	0.	0.323464725643897	-0.058924605397788835	0.
0.005322080606269376	0.	0.324107502799552	-0.05910698591666481	0.
0.005287633482604202	0.	0.32433818589025754	-0.05908831716172176	0.
0.005149844987943506	0.	0.3245733482642777	-0.059337187896708825	0.
0.005446090251464002	0.	0.32523404255319144	-0.05981683681694234	0.
0.0054288666896314145	0.	0.32547144456886895	-0.05937951775439421	0.
0.005222183947640372	0.	0.32570884658454646	-0.06132166592880336	0.
0.005459869100930072	0.	0.3263471444568869	-0.06547472273258771	0.
0.005490871512228728	0.	0.32657782754759235	-0.06547473467736686	0.
0.005432311401997933	0.	0.3274804031354983	-0.0670195435841017	0.
0.005411643127798828	0.	0.32770884658454646	-0.06701952332660525	0.
0.005335859455735446	0.	0.32794176931690927	-0.06701953046921373	0.
0.005494316224595246	0.	0.32878835386338184	-0.0690622909760629	0.
0.005425421977264898	0.	0.329023516237402	-0.06931475327982732	0.
0.005535652772993455	0.	0.3297110862262038	-0.07022333049833665	0.
0.005483982087495694	0.	0.3299372900335946	-0.07198869522195424	0.
0.0055287633482604195	0.	0.33016797312430013	-0.07199982755327627	0.
0.0055769893213916625	0.	0.3308353863381859	-0.07165922408747757	0.
0.00556665518429211	0.	0.3310615901455767	-0.0716083228044158	0.
0.005549431622459524	0.	0.3312967525195969	-0.0716083282621518	0.
0.005590768170857733	0.	0.3319619260918253	-0.06929829228029476	0.
0.005604547020323803	0.	0.33218365061590144	-0.06929829407122279	0.
0.005587323458491215	0.	0.33307726763717804	-0.07024533278693043	0.
0.005663107130554598	0.	0.3332922732362822	-0.07024533273760748	0.
0.005680330692387185	0.	0.33352071668533034	-0.07079594088093087	0.
0.005718222528418877	0.	0.3344255319148936	-0.06514490722093892	0.
0.005669996555287633	0.	0.33464725643896975	-0.07139647977429221	0.
0.005587323458491215	0.	0.33530795072788355	-0.06636007475482507	0.
0.005759559076817085	0.	0.33551399776035834	-0.06636008393461357	0.
0.005776782638649672	0.	0.33573796192609184	-0.06587441157275183	0.
0.00559421288322425	0.	0.3364389697648376	-0.06456821705813369	0.
0.005783672063382706	0.	0.33665397536394176	-0.06456822753383651	0.
0.005718222528418877	0.	0.3368824188129899	-0.06469173272371852	0.
0.005656217705821563	0.	0.337565509518477	-0.06530309220960885	0.
0.005763003789183602	0.	0.3377782754759238	-0.0652757555573727	0.
0.005642438856355494	0.	0.3387054871220605	-0.0647887931064294	0.
0.005821563899414399	0.	0.3389137737961926	-0.06478879169386476	0.
0.0059249052704099196	0.	0.3391265397536394	-0.06500428050691286	0.
0.005869789872545642	0.	0.34002015677491604	-0.0652281978241504	0.
0.006031691353771959	0.	0.34023292273236283	-0.06523469487227977	0.
0.005828453324147433	0.	0.34094288913773796	-0.06555994205253957	0.
0.0058456768859800196	0.	0.3411578947368421	-0.06555992851361717	0.
0.005921460558043402	0.	0.3413706606942889	-0.06555994459807189	0.
0.005814674474681363	0.	0.34204479283314665	-0.06590315381404294	0.
0.005862900447812606	0.	0.3422575587905935	-0.06590314911389654	0.
0.006028246641405442	0.	0.34246584546472564	-0.06586127986788831	0.
0.005825008611780915	0.	0.34315565509518475	-0.06637646880616893	0.
0.0057871167757492245	0.	0.3433840985442329	-0.06637594909191673	0.
0.005893902859111263	0.	0.34428667413213887	-0.06586568897692265	0.
0.0058353427488804675	0.	0.34451287793952967	-0.06586568966953929	0.
0.006042025490871511	0.	0.3447211646136618	-0.06830142142455356	0.
0.005831898036513951	0.	0.3456483762597984	-0.06832698960204107	0.
0.005949018256975542	0.	0.34585890257558793	-0.06846197566559545	0.
0.006055804340337582	0.	0.3465173572228443	-0.06839266260233325	0.
0.00600413365483982	0.	0.3467458006718925	-0.06839265661778637	0.
0.005997244230106786	0.	0.3469630459126539	-0.06845414182522734	0.
0.006128143300034446	0.	0.3476461366181411	-0.0682023529023653	0.
0.006038580778504995	0.	0.34788129899216125	-0.06837409421139906	0.
0.0060248019290389246	0.	0.34809854423292275	-0.06829399991021053	0.
0.00617636927316569	0.	0.34874804031354983	-0.0669791256313044	0.
0.006265931794695143	0.	0.34985442329227323	-0.06622503457134142	0.
0.006045470203238029	0.	0.3500963045912654	-0.06622503664759671	0.
0.006038580778504995	0.	0.35032698768197085	-0.06622502352422155	0.
0.006186703410265243	0.	0.3512228443449048	-0.06693379725211493	0.
0.006169479848432655	0.	0.35145352743561026	-0.0669287738505871	0.
0.006310713055459868	0.	0.35211422172452406	-0.06679909046954648	0.
0.006279710644161211	0.	0.35235162374020157	-0.0667990899167343	0.
0.0061832586978987246	0.	0.35258678611422173	-0.06658231261990083	0.
0.006345160179125043	0.	0.3532228443449048	-0.06631283671462655	0.
0.006383052015156734	0.	0.3534557670772676	-0.06631284620712538	0.
0.006197037547364795	0.	0.3536931690929451	-0.06605101139262087	0.
0.006448501550120564	0.	0.35435386338185887	-0.06743202587635803	0.
0.006438167413021012	0.	0.355464725643897	-0.0690155437930854	0.
0.0064209438511884254	0.	0.3556886898096305	-0.06902239524165159	0.
0.006310713055459868	0.	0.3559238521836506	-0.06902011838853575	0.
0.006503616947984842	0.	0.35679731243001117	-0.06873355187557706	0.
0.006458835687220116	0.	0.35703695408734604	-0.06881549174845286	0.
0.0065794006200482254	0.	0.35769988801791713	-0.06868094849272846	0.
0.0065105063727178775	0.	0.3579238521836506	-0.06868095842856801	0.
0.006476059249052703	0.	0.3581612541993281	-0.06868094699595408	0.
0.006603513606613847	0.	0.3588309070548712	-0.06867668328295765	0.
0.00657251119531519	0.	0.35905711086226205	-0.06867668855452717	0.
0.006551842921116087	0.	0.3592922732362822	-0.06863942846044015	0.
0.006610403031346882	0.	0.35994624860022395	-0.07033666896959728	0.
0.006648294867378573	0.	0.3601634938409854	-0.07054153653024513	0.
0.006637960730279021	0.	0.3603941769316909	-0.07002871568997959	0.
0.006613847743713399	0.	0.3610750279955207	-0.06947170797207719	0.
0.0066896314157767825	0.	0.36129451287793946	-0.06947170475081958	0.
0.006710299689975887	0.	0.36152519596864496	-0.06942391528127859	0.
0.006693076128143299	0.	0.3621970884658455	-0.06956104846431412	0.
0.006751636238374095	0.	0.3624053751399776	-0.0695610571619652	0.
0.006703410265242851	0.	0.3626315789473684	-0.06955290170578339	0.
0.006682741991043747	0.	0.36352071668533037	-0.07105344486853256	0.
0.0066586290044781254	0.	0.3637446808510638	-0.07124212833987448	0.
0.00666551842921116	0.	0.363979843225084	-0.07126972927199855	0.
0.0068274199104374775	0.	0.36463829787234037	-0.07296177282545384	0.
0.0067688598002066825	0.	0.3648645016797312	-0.07194721970047536	0.
0.0068377540475370304	0.	0.36577827547592384	-0.07340559741682923	0.
0.00681019634860489	0.	0.3660022396416573	-0.07070021883099495	0.
0.006761970375473647	0.	0.3662329227323628	-0.07070784214105352	0.
0.0068480881846365825	0.	0.36689137737961924	-0.07217144030624513	0.
0.006951429555632104	0.	0.36710638297872344	-0.07422871083468134	0.
0.006885980020668273	0.	0.36733706606942884	-0.07424474542127887	0.
0.006820530485704443	0.	0.36802239641657336	-0.07394296522563804	0.
0.0069169824319669304	0.	0.36823516237402015	-0.07394295632044018	0.
0.006872201171202204	0.	0.36846136618141095	-0.0738564332946815	0.
0.006792972786772303	0.	0.3691422172452407	-0.07413698712439631	0.
0.006951429555632104	0.	0.3693527435610302	-0.07413696495374715	0.
0.0069273165690664825	0.	0.369578947368421	-0.07445292036354535	0.
0.0068274199104374775	0.	0.3702597984322508	-0.07441423104302228	0.
0.006992766104030313	0.	0.37046808510638296	-0.0744474347230285	0.
0.006875645883568721	0.	0.3713729003359463	-0.07452701914483678	0.
0.0070754392008267305	0.	0.37158566629339307	-0.07452701934869008	0.
0.007078883913193247	0.	0.3718096304591265	-0.07460115566036385	0.
0.006861867034102651	0.	0.3725173572228443	-0.07468077732237809	0.
0.007040992077161556	0.	0.3727278835386338	-0.0746870260503979	0.
0.007109886324491904	0.	0.37294064949608063	-0.08924251968379691	0.
0.006882535308301756	0.	0.37362821948488245	-0.08924252492248695	0.
0.006978987254564243	0.	0.3738387458006719	-0.08924253068689413	0.
0.007165001722356182	0.	0.37405375139977604	-0.08924251304816459	0.
0.006978987254564243	0.	0.37475699888017916	-0.0907035580508257	0.
0.007037547364795039	0.	0.3749742441209406	-0.09070355870725709	0.
0.007189114708921804	0.	0.37518253079507274	-0.0902173792324614	0.
0.007023768515328969	0.	0.37587234042553186	-0.09039113557745553	0.
0.0070754392008267305	0.	0.3760895856662934	-0.0909900532103142	0.
0.0070892180502928	0.	0.3769921612541993	-0.0893908111557321	0.
0.007130554598691008	0.	0.3772116461366182	-0.09017859153981246	0.
0.007254564243885635	0.	0.3774132138857783	-0.09017858685530805	0.
0.007106441612125387	0.	0.378087346024636	-0.0903012156423674	0.
0.007109886324491904	0.	0.3783180291153415	-0.09030120283406445	0.
0.007264898380985187	0.	0.37853303471444566	-0.09030120443041056	0.
0.0071546675852566305	0.	0.3792273236282195	-0.08947622790727251	0.
0.0070892180502928	0.	0.37945800671892493	-0.08988964766432542	0.
0.007196004133654839	0.	0.37967301231802913	-0.08754758017986586	0.
0.007289011367550809	0.	0.38034490481522953	-0.08827365230492637	0.
0.007216672407853943	0.	0.3805733482642777	-0.0883356056205508	0.
0.007299345504650361	0.	0.3807861142217245	-0.08859528186087569	0.
0.007271787805718222	0.	0.3814624860022396	-0.09280318720459307	0.
0.007189114708921804	0.	0.3816976483762598	-0.09280319977937528	0.
0.00741991043747847	0.	0.38257334826427775	-0.09478075028866087	0.
0.007344126765415087	0.	0.3828107502799552	-0.09490683195280693	0.
0.007316569066482948	0.	0.38303471444568865	-0.09489378277411539	0.
0.0074819152600757825	0.	0.3836954087346025	-0.09377306160332341	0.
0.007388908026179813	0.	0.3839260918253079	-0.09377305137635289	0.
0.007316569066482948	0.	0.3841478163493841	-0.09515257095391884	0.
0.007633482604202548	0.	0.38478611422172454	-0.09483329451415186	0.
0.0075301412332070255	0.	0.38502351623740194	-0.09516883997144507	0.
0.007330347915949017	0.	0.38526315789473686	-0.09483330650873217	0.
0.007571477781605235	0.	0.38592833146696526	-0.0950131478570606	0.
0.007468136410609713	0.	0.3861679731243001	-0.09501315987998536	0.
0.007426799862211505	0.	0.3864031354983203	-0.094863401203275	0.
0.007616259042369961	0.	0.38704591265397537	-0.09656316562601927	0.
0.007619703754736478	0.	0.3872765957446808	-0.0967815372519767	0.
0.007619703754736478	0.	0.3881702127659575	-0.09686014057293774	0.
0.007636927316569066	0.	0.3884008958566629	-0.09606232884413607	0.
0.007516362383740957	0.	0.3886382978723404	-0.09592530096512233	0.
0.00773682397519807	0.	0.38928107502799547	-0.09635633427232743	0.
0.007754047537030657	0.	0.3895095184770437	-0.09636453182882387	0.
0.007692042714433344	0.	0.38975139977603585	-0.0963056089199694	0.
0.007757492249397175	0.	0.3904143337066069	-0.0966997280727193	0.
0.007702376851532896	0.	0.39064053751399774	-0.09670157876880692	0.
0.007616259042369961	0.	0.3908734602463606	-0.0967015826857298	0.
0.007902170168790905	0.	0.3915095184770436	-0.0970403654256861	0.
0.007860833620392695	0.	0.39173124300111983	-0.09704324894587775	0.
0.007833275921460556	0.	0.3919686450167973	-0.09750126990113511	0.
0.007850499483293144	0.	0.39264725643896975	-0.09544829585063871	0.
0.007754047537030657	0.	0.39287569988801785	-0.09565234084596383	0.
0.007864278332759213	0.	0.39376483762597986	-0.09970657144789342	0.
0.007919393730623493	0.	0.39398432250839865	-0.09970658219662028	0.
0.007943506717189113	0.	0.3942194848824188	-0.09969789572169506	0.
0.007802273510161901	0.	0.3949003359462486	-0.10065406394558886	0.
0.007936617292456078	0.	0.3951153415453527	-0.10065406375929845	0.
0.007915949018256974	0.	0.3953415453527436	-0.09976928895200413	0.
0.007902170168790905	0.	0.3960111982082866	-0.09750898254642083	0.
0.008033069238718566	0.	0.3962239641657335	-0.09751456735526827	0.
0.007971064416121252	0.	0.3964524076147816	-0.09689707636149023	0.
0.007919393730623493	0.	0.39714669652855544	-0.09742604912749635	0.
0.008084739924216327	0.	0.39735722284434494	-0.09740067799318922	0.
0.008015845676885978	0.	0.39757894736842103	-0.09746620324509876	0.
0.008005511539786427	0.	0.39824636058230684	-0.09778531383584702	0.
0.008098518773682397	0.	0.3984524076147816	-0.09692237797874087	0.
0.007940062004822597	0.	0.3993773796192609	-0.09847921913928813	0.
0.008108852910781948	0.	0.39959462486002234	-0.09847921826025983	0.
0.008101963486048913	0.	0.3998141097424412	-0.09848039448641911	0.
0.007950396141922148	0.	0.4005039193729003	-0.09823014434916248	0.
0.0081191870478815	0.	0.40071220604703245	-0.09823011966582	0.
0.008250086117809162	0.	0.4009294512877939	-0.09815031845560529	0.
0.007971064416121252	0.	0.4016371780515117	-0.09889079283809497	0.
0.008098518773682397	0.	0.4018477043673012	-0.09888448048727956	0.
0.008243196693076127	0.	0.4020559910414333	-0.09878735783713703	0.
0.008077850499483293	0.	0.40274132138857777	-0.09671496972395983	0.
0.008150189459180158	0.	0.40295632698768197	-0.0963353604705706	0.
0.008298312090940405	0.	0.4031713325867861	-0.0963353550476956	0.
0.008005511539786427	0.	0.4038768197088466	-0.09765691073901532	0.
0.00805373751291767	0.	0.4040963045912654	-0.09757778637021992	0.
0.008236307268343093	0.	0.40497424412094063	-0.09745372928001152	0.
0.008222528418877023	0.	0.4051937290033594	-0.09745372081762824	0.
0.008360316913537719	0.	0.40540201567749157	-0.09690648279990169	0.
0.008184636582845331	0.	0.4060940649496081	-0.09607476248743918	0.
0.008184636582845331	0.	0.40632026875699884	-0.09725174921786214	0.
0.00837065105063727	0.	0.40653303471444574	-0.096514671863293	0.
0.00837065105063727	0.	0.40721612541993285	-0.09630804940429516	0.
0.008274199104374784	0.	0.40744680851063825	-0.09629988515327922	0.
0.008343093351705131	0.	0.4076640537513998	-0.09624061786831029	0.
0.008308646228039958	0.	0.4083471444568869	-0.09500462949454652	0.
0.008267309679641748	0.	0.40858006718924966	-0.09500463161383392	0.
0.008353427488804684	0.	0.40879283314669657	-0.0935589883375793	0.
0.008508439545297966	0.	0.40944232922732365	-0.09614793574913884	0.
0.008394764037202893	0.	0.4096797312430011	-0.09610993355878432	0.
0.008501550120564931	0.	0.4105800671892497	-0.09579026020024874	0.
0.008391319324836376	0.	0.4108174692049272	-0.09579022849670783	0.
0.008418877023768515	0.	0.4110347144456886	-0.09579026466707473	0.
0.008587667929727866	0.	0.41168421052631576	-0.09923863060371867	0.
0.00854288666896314	0.	0.41191713325867857	-0.09923969755514721	0.
0.008473992421632793	0.	0.4121433370660694	-0.099239705997509	0.
0.008591112642094384	0.	0.41279507278835387	-0.09906657492991772	0.
0.008511884257664484	0.	0.4130324748040313	-0.09938418918749313	0.
0.008480881846365827	0.	0.4132653975363942	-0.09911592811026863	0.
0.008604891491560454	0.	0.4139104143337066	-0.0989946129343137	0.
0.008580778504994831	0.	0.41414781634938413	-0.09899484084873299	0.
0.00850499483293145	0.	0.41438745800671895	-0.09899529052314292	0.
0.008756458835687219	0.	0.4150481522956327	-0.09887783834981376	0.
0.008694454013089907	0.	0.41528107502799555	-0.09887783499293903	0.
0.008825353083017566	0.	0.41615901455767074	-0.0990098020871183	0.
0.008777127109886325	0.	0.4163941769316909	-0.09899505558236987	0.
0.008646228039958662	0.	0.4166338185890257	-0.0979063164092855	0.
0.00884602135721667	0.	0.4172922732362822	-0.10214014836783622	0.
0.008856355494316223	0.	0.4175207166853303	-0.10147643094509383	0.
0.008759903548053737	0.	0.41775587905935047	-0.10363103299014377	0.
0.008835687220117119	0.	0.4183986562150056	-0.10242944692042008	0.
0.00882190837065105	0.	0.4186248600223964	-0.10242943710811846	0.
0.008787461246985876	0.	0.4188600223964166	-0.10104742194526083	0.
0.008921805029280054	0.	0.41973572228443445	-0.10577272463793871	0.
0.008883913193248364	0.	0.4199686450167973	-0.10618148987133086	0.
0.008770237685153288	0.	0.4202038073908175	-0.10572551247823873	0.
0.008945918015845676	0.	0.4208555431131019	-0.10529231539066225	0.
0.008777127109886325	0.	0.4213325867861142	-0.10540359623628717	0.
0.009014812263176023	0.	0.4219932810750279	-0.10724144798252053	0.
0.008990699276610403	0.	0.42222172452407614	-0.10724144755440701	0.
0.008870134343782293	0.	0.4224568868980963	-0.10703778810493701	0.
0.009128487771271098	0.	0.4230996640537514	-0.10367062500364373	0.
0.009100930072338958	0.	0.4233303471444569	-0.10367062735494828	0.
0.009004478126076472	0.	0.42357222844344905	-0.1036923072558433	0.
0.009094040647605925	0.	0.4242306830907055	-0.10735915647090308	0.
0.009094040647605925	0.	0.42445688689809635	-0.107149846747608	0.
0.009159490182569755	0.	0.42534378499440084	-0.10208039900288675	0.
0.009169824319669307	0.	0.4255699888017917	-0.10210506235492631	0.
0.009128487771271098	0.	0.4258029115341545	-0.10207570067024252	0.
0.009166379607302788	0.	0.42646136618141095	-0.10142203987931511	0.
0.009224939717533584	0.	0.4269003359462486	-0.1023965497143286	0.
0.009242163279366172	0.	0.4275744680851064	-0.10221150825833118	0.
0.009262831553565274	0.	0.4277961926091825	-0.10221149427318932	0.
0.009252497416465725	0.	0.42803359462486	-0.10228286295533655	0.
0.009221495005167068	0.	0.4287189249720044	-0.10278191972188704	0.
0.009317946951429555	0.	0.4289316909294513	-0.10288034126573795	0.
0.009317946951429555	0.	0.42915789473684207	-0.1028803319437092	0.
0.009211160868067517	0.	0.4298320268756999	-0.10236423796609284	0.
0.00942817774715811	0.	0.43004479283314667	-0.10285786555789578	0.
0.009249052704099207	0.	0.43096304591265394	-0.10636310162384917	0.
0.00940406476059249	0.	0.43117357222844344	-0.1074184965924811	0.
0.009397175335859454	0.	0.4313930571108623	-0.10778860571331846	0.
0.009221495005167068	0.	0.43208062709966405	-0.1067924277607768	0.
0.009369617636927317	0.	0.43251511758118705	-0.10679142978789506	0.
0.00937650706166035	0.	0.43319596864501675	-0.10856154841594277	0.
0.009493627282121941	0.	0.43340201567749165	-0.10848778790262713	0.
0.009486737857388907	0.	0.43361478163493844	-0.10956674999420976	0.
0.009352394075094729	0.	0.43430683090705485	-0.11094793391702795	0.
0.009455735446090251	0.	0.4345240761478163	-0.11104570288170751	0.
0.009603858077850498	0.	0.43474356103023515	-0.11077090174997328	0.
0.009407509472959007	0.	0.435451287793953	-0.11256425135648816	0.
0.009472959007922837	0.	0.4356618141097425	-0.11277205880651309	0.
0.009414398897692041	0.	0.4365576707726764	-0.11431423099822514	0.
0.009490182569755425	0.	0.43677939529675247	-0.11473808500496475	0.
0.009658973475714776	0.	0.43699440089585667	-0.11478489473512057	0.
0.009503961419221493	0.	0.43768868980963044	-0.11404202193306401	0.
0.009683086462280398	0.	0.43811198208286667	-0.11254558189255646	0.
0.009607302790217015	0.	0.43879955207166854	-0.1143368895684926	0.
0.009541853255253186	0.	0.439030235162374	-0.11433691081716578	0.
0.009648639338615225	0.	0.43924300111982084	-0.1143154217340452	0.
0.00960041336548398	0.	0.43992161254199325	-0.11439466001132916	0.
0.009607302790217015	0.	0.44013885778275474	-0.11636616873034547	0.
0.009689975887013433	0.	0.44034266517357223	-0.11617247585609689	0.
0.009765759559076815	0.	0.44101455767077263	-0.11742261067289374	0.
0.009624526352049603	0.	0.44125195968645015	-0.11742261295894181	0.
0.009769204271443333	0.	0.4421567749160134	-0.11750230748421524	0.
0.009679641749913882	0.	0.44238969764837627	-0.11750230960774384	0.
0.009776093696176368	0.	0.44260246360582306	-0.11770414630042475	0.
0.00987943506717189	0.	0.44326539753639416	-0.1171139876394794	0.
0.009800206682741988	0.	0.44372900335946247	-0.11677600592129925	0.
0.009965552876334825	0.	0.44439193729003357	-0.11743185298074266	0.
0.009858766792972786	0.	0.4446270996640537	-0.11743184645051216	0.
0.009841543231140198	0.	0.4448488241881299	-0.11690309702873415	0.
0.010010334137099551	0.	0.44550279955207167	-0.11869181352192514	0.
0.009931105752669651	0.	0.44574020156774913	-0.11869411736314302	0.
0.009817430244574576	0.	0.445973124300112	-0.11871401768159255	0.
0.010024112986565619	0.	0.4466293393057111	-0.11889447111833887	0.
0.009979331725800894	0.	0.4468600223964166	-0.11884183654344634	0.
0.010175680330692386	0.	0.44772228443449047	-0.12018476165287754	0.
0.010099896658629004	0.	0.44795744680851063	-0.12039250453710094	0.
0.009882879779538407	0.	0.44819708846584544	-0.12061998348414697	0.
0.010072338959696864	0.	0.4488622620380739	-0.12146082196198695	0.
0.010058560110230794	0.	0.4493325867861142	-0.11964031996439409	0.
0.01019634860489149	0.	0.4499820828667413	-0.12115285539212346	0.
0.010220461591457113	0.	0.4502127659574468	-0.12115286018595199	0.
0.010110230795728556	0.	0.4504501679731243	-0.12110848313363459	0.
0.010279021701687908	0.	0.45110414333706605	-0.11892858254651872	0.
0.010296245263520494	0.	0.4513303471444569	-0.1197493499589856	0.
0.010213572166724076	0.	0.45156774916013437	-0.11780096413340939	0.
0.010361694798484325	0.	0.45222172452407616	-0.12215149369223002	0.
0.010292800551153978	0.	0.4524479283314669	-0.12215148723093623	0.
0.01034102652428522	0.	0.4533482642777156	-0.12262693018796032	0.
0.010289355838787461	0.	0.45356998880179167	-0.12262693448739631	0.
0.010241129865656217	0.	0.4537984322508399	-0.12262693326931151	0.
0.01042025490871512	0.	0.4544456886898096	-0.11905675724556519	0.
0.01043403375818119	0.	0.45490033594624857	-0.11912066951209596	0.
0.010430589045814674	0.	0.4555834266517357	-0.1182392992985243	0.
0.010465036169479847	0.	0.4558051511758119	-0.11823929682431639	0.
0.010447812607647261	0.	0.4560358342665173	-0.11804615077200735	0.
0.01046159145711333	0.	0.4567010078387458	-0.11827704183186692	0.
0.010544264553909747	0.	0.45691601343784993	-0.11827703512142199	0.
0.010502928005511539	0.	0.45714893617021274	-0.11828563300929354	0.
0.01045814674474681	0.	0.45782978723404255	-0.11711934138090416	0.
0.010637271787805717	0.	0.45804255319148934	-0.11711933159131245	0.
0.010540819841543229	0.	0.4589518477043673	-0.11794635654465786	0.
0.010688942473303478	0.	0.4591646136618141	-0.1180657454899634	0.
0.010651050637271786	0.	0.4593885778275476	-0.11696771307370948	0.
0.010485704443678951	0.	0.460087346024636	-0.11766330612889564	0.
0.01068549776093696	0.	0.4605128779395297	-0.11834126655886647	0.
0.010516706854977608	0.	0.46118477043673006	-0.12249330891896157	0.
0.010682053048570443	0.	0.4613930571108622	-0.12249330221615864	0.
0.01075094729590079	0.	0.46161030235162376	-0.12259527290563382	0.
0.010544264553909747	0.	0.4623135498320268	-0.1275059631491558	0.
0.010682053048570443	0.	0.46252631578947373	-0.12729312057333508	0.
0.010795728556665517	0.	0.4627435610302352	-0.127294148431287	0.
0.010692387185669996	0.	0.4634356103023516	-0.12839296034457023	0.
0.010761281433000343	0.	0.46365285554311314	-0.1292097371897551	0.
0.010688942473303478	0.	0.46456438969764835	-0.128945587709954	0.
0.010719944884602133	0.	0.4647771556550952	-0.1298591066057034	0.
0.010916293489493627	0.	0.46498320268757	-0.1297874322032745	0.
0.010795728556665517	0.	0.46567525195968645	-0.12993689245406617	0.
0.010967964174991388	0.	0.46610974244120945	-0.12986619463624746	0.
0.010744057871167757	0.	0.4668062709966405	-0.128246172893875	0.
0.010723389596968653	0.	0.4670257558790593	-0.12793219849807358	0.
0.010905959352394074	0.	0.46723404255319145	-0.1279322014120642	0.
0.010868067516362382	0.	0.46790369540873455	-0.12788524180870872	0.
0.010854288666896313	0.	0.4681298992161254	-0.1278852371563536	0.
0.010947295900792284	0.	0.46834490481522956	-0.12788522651402012	0.
0.010985187736823974	0.	0.469023516237402	-0.1286504561275412	0.
0.01091284877712711	0.	0.4692564389697648	-0.12642797471192602	0.
0.011012745435756113	0.	0.4701433370660694	-0.1301672191602877	0.
0.010916293489493627	0.	0.4703829787234043	-0.13132119581085133	0.
0.010947295900792284	0.	0.4706047032474804	-0.13111827789177144	0.
0.011157423355149845	0.	0.47127435610302354	-0.13150000553080474	0.
0.011012745435756113	0.	0.4717222844344905	-0.13166586574843314	0.
0.011164312779882878	0.	0.4723784994400896	-0.13001600704793315	0.
0.01104374784705477	0.	0.47261366181410974	-0.13001874675516673	0.
0.011085084395452978	0.	0.4728421052631579	-0.13001874198407348	0.
0.011246985876679296	0.	0.4735072788353863	-0.13073568110119604	0.
0.011085084395452978	0.	0.47374692049272116	-0.1300638623669529	0.
0.011078194970719943	0.	0.47397312430011196	-0.13004903551123395	0.
0.011364106097140888	0.	0.4746159014557671	-0.1309374383510408	0.
0.011284877712710988	0.	0.47485330347144455	-0.13190181708387483	0.
0.011370995521873923	0.	0.4759574468085106	-0.13244321233111425	0.
0.01117464691698243	0.	0.4761926091825308	-0.13244005644737686	0.
0.01124009645194626	0.	0.47640985442329226	-0.13234928769510093	0.
0.011284877712710988	0.	0.4773281075027995	-0.13598300497632215	0.
0.011291767137444021	0.	0.47755207166853303	-0.13384038154611755	0.
0.011391663796073027	0.	0.4782105263157895	-0.13358180881558518	0.
0.011353771960041335	0.	0.47844568868980963	-0.13489253468983545	0.
0.011498449879435066	0.	0.47931914893617017	-0.13656182206986311	0.
0.011433000344471235	0.	0.4795610302351624	-0.13572659229898507	0.
0.011353771960041335	0.	0.47979395296752514	-0.13544336027395523	0.
0.011539786427833276	0.	0.4804456886898096	-0.1365535479437793	0.
0.011388219083706509	0.	0.48090929451287795	-0.13655354780510326	0.
0.011632793661729245	0.	0.4815632698768197	-0.13615774081973156	0.
0.011601791250430588	0.	0.4817961926091825	-0.13615773988093358	0.
0.011481226317602478	0.	0.482026875699888	-0.13615774043703194	0.
0.011670685497760935	0.	0.4828891377379619	-0.1332160636564723	0.
0.011615570099896657	0.	0.4831265397536394	-0.12999473049609542	0.
0.011774026868756457	0.	0.48379619260918255	-0.13057054725647432	0.
0.011760248019290388	0.	0.4840291153415453	-0.1298945423471914	0.
0.011794695142955561	0.	0.4849249720044793	-0.13206742463917961	0.
0.011832586978987253	0.	0.4851489361702127	-0.13206740426613592	0.
0.011801584567688598	0.	0.48538185890257557	-0.13275182533818283	0.
0.011836031691353771	0.	0.48603359462486	-0.13106721210127406	0.
0.011825697554254219	0.	0.4864972004479283	-0.13019170572198607	0.
0.011904925938684119	0.	0.4871623740201567	-0.1330798595603168	0.
0.011891147089218049	0.	0.4873840985442329	-0.13307987949443764	0.
0.011922149500516706	0.	0.4876147816349384	-0.13052070789294185	0.
0.0119807096107475	0.	0.4885039193729003	-0.13863539146091916	0.
0.0119014812263176	0.	0.48873684210526314	-0.13937496028282334	0.
0.011949707199448843	0.	0.4893908174692049	-0.13837706577673548	0.
0.012059937995177402	0.	0.4896035834266517	-0.13838344973840117	0.
0.011984154323114019	0.	0.490515117581187	-0.14055786753559688	0.
0.012053048570444366	0.	0.4907390817469205	-0.14080747743437294	0.
0.01207716155700999	0.	0.4909720044792833	-0.1405979221751833	0.
0.012059937995177402	0.	0.4916528555431131	-0.14095795670571115	0.
0.012118498105408196	0.	0.492087346024636	-0.14091555564618435	0.
0.012056493282810884	0.	0.4927726763717805	-0.14125345622485047	0.
0.01216672407853944	0.	0.4929854423292273	-0.1414357332245732	0.
0.012204615914571133	0.	0.49320716685330346	-0.14145462498465575	0.
0.01223561832586979	0.	0.49410526315789477	-0.1417495401067219	0.
0.012187392352738545	0.	0.49432698768197086	-0.141749520708091	0.
0.012156389941439888	0.	0.49501903695408733	-0.14387306068278394	0.
0.01225973131243541	0.	0.4952340425531915	-0.1435854227367415	0.
0.012135721667240784	0.	0.49613213885778273	-0.14479517178241896	0.
0.01218050292800551	0.	0.4963359462486002	-0.14512548765479474	0.
0.01239407509472959	0.	0.49654423292273236	-0.14710731097164495	0.
0.012163279366172924	0.	0.4972452407614782	-0.14511624661018932	0.
0.012480192903892524	0.	0.49768421052631573	-0.14879647988666442	0.
0.012232173613503271	0.	0.49838521836506156	-0.15053132459480018	0.
0.012318291422666204	0.	0.49859574468085105	-0.15072203533333603	0.
0.012504305890458145	0.	0.49880179171332584	-0.14864764063257432	0.
0.012325180847399241	0.	0.4997267637178051	-0.14683095333400584	0.
0.012511195315191181	0.	0.4999372900335946	-0.15033570529450596	0.
0.01240440923182914	0.	0.5006203807390817	-0.15087111655219693	0.
0.012452635204960384	0.	0.5008398656215005	-0.15086015989233859	0.
0.012500861178091629	0.	0.5017312430011198	-0.14928892764293297	0.
0.01245952462969342	0.	0.5019641657334827	-0.14928894547082264	0.
0.012507750602824661	0.	0.5021814109742441	-0.14928893930429551	0.
0.01257664485015501	0.	0.5028533034714445	-0.1491369357016491	0.
0.01257664485015501	0.	0.5032855543113102	-0.14916923338578433	0.
0.01276265931794695	0.	0.5039507278835387	-0.1562090616672608	0.
0.012604202549087149	0.	0.5041926091825307	-0.15247675154628856	0.
0.012555976575955906	0.	0.5044143337066069	-0.15309797605444514	0.
0.012642094385118841	0.	0.5053191489361702	-0.1583832893107249	0.
0.012635204960385806	0.	0.505538633818589	-0.15835014962329375	0.
0.012821219428177745	0.	0.5062015677491601	-0.15785922988284348	0.
0.012693765070616602	0.	0.5064389697648376	-0.15785923819234748	0.
0.012838442990010331	0.	0.5073258678611422	-0.15752694844523898	0.
0.012731656906648292	0.	0.5075587905935051	-0.15752696222336615	0.
0.012717878057182223	0.	0.5077827547592385	-0.15850089947036206	0.
0.012897003100241129	0.	0.5084344904815229	-0.15898429742539055	0.
0.012728212194281776	0.	0.5089115341545353	-0.15928857177793332	0.
0.012910781949707198	0.	0.5095610302351623	-0.1594566320964792	0.
0.012886668963141576	0.	0.5097872340425532	-0.1593174791574492	0.
0.012903892524974163	0.	0.5100134378499439	-0.15930256693365688	0.
0.013117464691698243	0.	0.5108913773796192	-0.16045415240926683	0.
0.012955563210471924	0.	0.5111332586786114	-0.16047800312100696	0.
0.013083017568033069	0.	0.5117894736842106	-0.1603064728622002	0.
0.013062349293833963	0.	0.5120156774916013	-0.16031558942375645	0.
0.013210471925594212	0.	0.51291601343785	-0.15645224294542964	0.
0.013179469514295555	0.	0.5131489361702127	-0.15649279306838365	0.
0.013062349293833963	0.	0.5133885778275475	-0.1562899917674901	0.
0.013241474336892869	0.	0.51403359462486	-0.1563233790483273	0.
0.013148467102996898	0.	0.5144904815229563	-0.15534637218015493	0.
0.013275921460558043	0.	0.5151556550951848	-0.15446940047536584	0.
0.013286255597657594	0.	0.5153818589025756	-0.1556104283475735	0.
0.01327936617292456	0.	0.515619260918253	-0.15561044074224614	0.
0.013255253186358937	0.	0.5165039193729003	-0.15675999214758668	0.
0.013334481570788837	0.	0.5167278835386337	-0.1567599938101508	0.
0.013393041681019633	0.	0.5173818589025756	-0.1571351239996023	0.
0.013417154667585255	0.	0.5175946248600224	-0.15639270382782378	0.
0.013434378229417843	0.	0.5185195968645017	-0.15587970663621692	0.
0.013510161901481224	0.	0.5187368421052632	-0.15701222915184018	0.
0.013430933517051326	0.	0.518963045912654	-0.15743301127359288	0.
0.013413709955218739	0.	0.519639417693169	-0.1578784179778782	0.
0.013482604202549086	0.	0.520087346024636	-0.1582298884479414	0.
0.013427488804684806	0.	0.5207726763717805	-0.15869682565464782	0.
0.013568722011712019	0.	0.5209809630459127	-0.15869682291815104	0.
0.013575611436445055	0.	0.5211982082866741	-0.1586968133186549	0.
0.013665173957974508	0.	0.52210078387458	-0.15913820763122397	0.
0.013689286944540129	0.	0.5223247480403135	-0.15855616580026308	0.
0.01350327247674819	0.	0.5230212765957447	-0.15800445560352175	0.
0.013637616259042367	0.	0.5232273236282196	-0.16122087648705669	0.
0.013599724423010676	0.	0.5241231802911535	-0.1578523774028661	0.
0.013616947984843263	0.	0.5243337066069429	-0.161064823917396	0.
0.013730623492938339	0.	0.5245464725643897	-0.16106482610118517	0.
0.013672063382707541	0.	0.5252474804031355	-0.16159199619214112	0.
0.01375473647950396	0.	0.5256752519596865	-0.16162035965392596	0.
0.013720289355838786	0.	0.5263717805151176	-0.16278904425028914	0.
0.013751291767137443	0.	0.5265935050391937	-0.1617818132727921	0.
0.013902859111264208	0.	0.5268085106382978	-0.1617904942833094	0.
0.013720289355838786	0.	0.5277133258678611	-0.1624846608625169	0.
0.013906303823630724	0.	0.527919372900336	-0.16248467310776324	0.
0.01391319324836376	0.	0.5286069428891377	-0.16249573046166793	0.
0.013889080261798139	0.	0.5288353863381859	-0.1624036635984433	0.
0.013864967275232518	0.	0.5297357222844344	-0.16204829958304245	0.
0.013895969686531172	0.	0.5299574468085106	-0.1620483066098282	0.
0.014047537030657939	0.	0.5301590145576708	-0.16204829905015097	0.
0.014033758181191867	0.	0.5308309070548712	-0.16579549873436794	0.
0.01391319324836376	0.	0.5312900335946249	-0.16579549235858587	0.
0.014116431277988286	0.	0.5315005599104143	-0.16579547761348165	0.
0.013975198070961073	0.	0.5321881298992162	-0.16407273549241605	0.
0.01400620048225973	0.	0.5324053751399775	-0.1640727336537648	0.
0.01416465725111953	0.	0.5326159014557671	-0.16407271941857202	0.
0.01404409231829142	0.	0.5333258678611422	-0.16565295114121165	0.
0.014013089906992765	0.	0.5335498320268757	-0.16565294826024568	0.
0.014181880812952118	0.	0.5337581187010079	-0.1654642737212632	0.
0.014168101963486047	0.	0.5344344904815229	-0.16539968463729515	0.
0.014233551498449877	0.	0.5348689809630459	-0.1658130297908874	0.
0.014243885635549429	0.	0.535552071668533	-0.1657449379736189	0.
0.01416465725111953	0.	0.5357827547592385	-0.16574492207071215	0.
0.014181880812952118	0.	0.5359977603583427	-0.1658706513140057	0.
0.014195659662418187	0.	0.5369003359462485	-0.16311825530671548	0.
0.014261109197382016	0.	0.5371108622620381	-0.16492523100349984	0.
0.014378229417843608	0.	0.5377827547592385	-0.16483579259406195	0.
0.014309335170513261	0.	0.5380179171332586	-0.164835786047719	0.
0.014505683775404751	0.	0.5388824188129899	-0.16357364019012283	0.
0.014333448157078883	0.	0.5391220604703247	-0.1635467446170664	0.
0.014316224595246296	0.	0.5393460246360582	-0.16363730743587476	0.
0.014516017912504304	0.	0.540020156774916	-0.16413002913656805	0.
0.01440234240440923	0.	0.5404904815229563	-0.1650644282965526	0.
0.0145745780227351	0.	0.5411332586786114	-0.16373545796481348	0.
0.014498794350671716	0.	0.5413706606942889	-0.16349305458300217	0.
0.01445401308990699	0.	0.5415991041433371	-0.1643553773419518	0.
0.014581467447468134	0.	0.5424927211646137	-0.16538760085205767	0.
0.014536686186703408	0.	0.5427256438969765	-0.16541542260848352	0.
0.014750258353427487	0.	0.5433729003359462	-0.16533949169804651	0.
0.014784705477092663	0.	0.5436058230683091	-0.16533951543624378	0.
0.014770926627626592	0.	0.5444949608062709	-0.16578389738700233	0.
0.014733034791594901	0.	0.5447256438969764	-0.16578202459221775	0.
0.014609025146400273	0.	0.544963045912654	-0.16969867531456004	0.
0.014922493971753355	0.	0.5455946248600224	-0.1702986816005755	0.
0.014757147778160522	0.	0.5460559910414333	-0.1720367245595755	0.
0.014888046848088182	0.	0.5467278835386338	-0.17125041397342194	0.
0.014915604547020322	0.	0.5469608062709966	-0.17145016269623126	0.
0.014829486737857387	0.	0.5472004479283314	-0.1709618852219646	0.
0.014963830520151565	0.	0.5480761478163494	-0.17004218377672486	0.
0.0149707199448846	0.	0.5483068309070549	-0.1698239625358443	0.
0.015070616603513606	0.	0.5489720044792833	-0.16943776117305048	0.
0.015118842576644849	0.	0.5491982082866741	-0.1694377673147297	0.
0.015118842576644849	0.	0.5500918253079506	-0.1704207030350873	0.
0.015087840165346192	0.	0.5503135498320268	-0.17042070140316118	0.
0.015032724767481914	0.	0.5505464725643897	-0.17034604369858375	0.
0.01510506372717878	0.	0.5512228443449049	-0.1709964289354665	0.
0.015136066138477436	0.	0.5516707726763718	-0.17087446772696271	0.
0.015153289700310022	0.	0.5523269876819709	-0.17102540927806395	0.
0.015277299345504649	0.	0.5525352743561031	-0.17052345536165933	0.
0.015270409920771614	0.	0.5527569988801792	-0.17042458043580386	0.
0.015277299345504649	0.	0.5536797312430012	-0.17144304300822974	0.
0.0152876334826042	0.	0.5539081746920492	-0.17112503670866883	0.
0.015163623837409573	0.	0.554589025755879	-0.16995805827180274	0.
0.01542197726489838	0.	0.5547950727883538	-0.16995805712850928	0.
0.015177402686875644	0.	0.5557110862262038	-0.17209165066578974	0.
0.01546331381329659	0.	0.5559238521836506	-0.1720510955824532	0.
0.015508095074061314	0.	0.5561478163493841	-0.1720916603561529	0.
0.015297967619703753	0.	0.5568309070548713	-0.17211179378013347	0.
0.015518429211160867	0.	0.5572586786114221	-0.17284603721929312	0.
0.015349638305201514	0.	0.5579619260918253	-0.17372317502315818	0.
0.015439200826730965	0.	0.5581769316909294	-0.1737231663590286	0.
0.015607991732690318	0.	0.5583896976483762	-0.1792385942256085	0.
0.015408198415432308	0.	0.5592765957446808	-0.17993219786259498	0.
0.015752669652084047	0.	0.5594826427771556	-0.17641123606574213	0.
0.015483982087495693	0.	0.5601881298992161	-0.17739278066749875	0.
0.015439200826730965	0.	0.5604076147816349	-0.17699855123539435	0.
0.015614881157423353	0.	0.5613101903695409	-0.1774304524184864	0.
0.01556665518429211	0.	0.5615274356103023	-0.17682345789432807	0.
0.015728556665518426	0.	0.5617379619260918	-0.17683096032010273	0.
0.015652772993455046	0.	0.5624322508398656	-0.17680273044189643	0.
0.015711333103685842	0.	0.5628734602463605	-0.1742851198429891	0.
0.015728556665518426	0.	0.5635498320268757	-0.17607632642154253	0.
0.01579056148811574	0.	0.5637760358342665	-0.17794893394139583	0.
0.015873234584912157	0.	0.5639865621500559	-0.1779489342511276	0.
0.015707888391319324	0.	0.5649025755879059	-0.17837422491582686	0.
0.01577678263864967	0.	0.5651153415453527	-0.17837423326753427	0.
0.01583189803651395	0.	0.5657805151175812	-0.17832113742061062	0.
0.015866345160179124	0.	0.5660089585666294	-0.17800447197638414	0.
0.01597313124354116	0.	0.5668846584546472	-0.17889837529583832	0.
0.015876679297278675	0.	0.5671265397536394	-0.17887079378205467	0.
0.015876679297278675	0.	0.5673527435610303	-0.17887078772014606	0.
0.01609369617636927	0.	0.568013437849944	-0.18044817553188947	0.
0.01594901825697554	0.	0.568474804031355	-0.17987893845104974	0.
0.016166035136066136	0.	0.5691354983202688	-0.18134876277274764	0.
0.016024801929038924	0.	0.5693751399776036	-0.1815143514687096	0.
0.015966241818808128	0.	0.5696058230683091	-0.18174584013045167	0.
0.016183258697898724	0.	0.5704792833146697	-0.18173086971122018	0.
0.016090251464002753	0.	0.5707099664053751	-0.18191213604321868	0.
0.01627626593179469	0.	0.5713729003359462	-0.1825579687729189	0.
0.01625559765759559	0.	0.5716080627099664	-0.1824576713257564	0.
0.016379607302790214	0.	0.5724815229563269	-0.18279144674662595	0.
0.016369273165690663	0.	0.5727099664053751	-0.18231198399210768	0.
0.01622803995866345	0.	0.5729473684210526	-0.18188241933937116	0.
0.016458835687220116	0.	0.5735946248600224	-0.18338141839510747	0.
0.016283155356527728	0.	0.5740694288913774	-0.18347812865922472	0.
0.016431277988287977	0.	0.5747256438969764	-0.1831886932838981	0.
0.016407165001722353	0.	0.5749540873460246	-0.18588771047967315	0.
0.016369273165690663	0.	0.5751914893617022	-0.18588771158706136	0.
0.016496727523251806	0.	0.576080627099664	-0.18660973135368877	0.
0.016482948673785736	0.	0.5763180291153416	-0.1866097272355937	0.
0.016610403031346883	0.	0.5769720044792833	-0.18589794050734415	0.
0.016565621770582153	0.	0.5771914893617021	-0.18627399040744683	0.
0.016651739579745087	0.	0.5780895856662933	-0.1855311334753005	0.
0.016617292456079916	0.	0.5783157894736842	-0.1854922613821605	0.
0.016593179469514295	0.	0.5785531914893617	-0.18565658887904177	0.
0.01674130210127454	0.	0.5792183650615902	-0.1878994005034395	0.
0.01674130210127454	0.	0.5796573348264277	-0.18789939674408096	0.
0.016693076128143296	0.	0.5803247480403135	-0.18798181258162072	0.
0.0168722011712022	0.	0.5805397536394177	-0.18794030187800176	0.
0.016879090595935238	0.	0.5807681970884658	-0.18795492915483342	0.
0.016885980020668274	0.	0.5816618141097424	-0.18707209171368236	0.
0.016885980020668274	0.	0.5818857782754759	-0.18707209595622626	0.
0.01674474681364106	0.	0.5825823068309071	-0.190029296242148	0.
0.016934205993799516	0.	0.5827928331466965	-0.1900434239511489	0.
0.016789528074405785	0.	0.5837021276595744	-0.18951767946641782	0.
0.016978987254564242	0.	0.5839104143337066	-0.1902930980673768	0.
0.01702032380296245	0.	0.584127659574468	-0.19029622468043286	0.
0.016885980020668274	0.	0.5848264277715566	-0.18997233907951602	0.
0.017092662762659316	0.	0.5852631578947368	-0.1910653624462258	0.
0.016941095418532552	0.	0.585952967525196	-0.19052698029660284	0.
0.017054770926627626	0.	0.5861612541993281	-0.1901533736451486	0.
0.017144333448157075	0.	0.5863740201567749	-0.1901533656314851	0.
0.01703410265242852	0.	0.5872743561030236	-0.19050578561097617	0.
0.017199448846021356	0.	0.5874826427771557	-0.19051504705148717	0.
0.017261453668618667	0.	0.5877066069428891	-0.19009003888179193	0.
0.017109886324491903	0.	0.5883941769316909	-0.19039340899637763	0.
0.017344126765415083	0.	0.5888353863381859	-0.19039341007623892	0.
0.017202893558387874	0.	0.5895341545352744	-0.19075507181665363	0.
0.01728901136755081	0.	0.5897469204927211	-0.19088411766661112	0.
0.017344126765415083	0.	0.5899641657334826	-0.1908841104484445	0.
0.017361350327247674	0.	0.5908600223964166	-0.19115997047555175	0.
0.01746813641060971	0.	0.5910750279955207	-0.19116889483095295	0.
0.017275232518084736	0.	0.5917760358342665	-0.19071961392291018	0.
0.01743024457457802	0.	0.5919888017917133	-0.1907235450337544	0.
0.017550809507406128	0.	0.5922038073908175	-0.19072355533142082	0.
0.017351016190148123	0.	0.5928913773796193	-0.1896300744414687	0.
0.01746124698587668	0.	0.5931019036954087	-0.19071192437780504	0.
0.01754736479503961	0.	0.5933146696528555	-0.190421596090351	0.
0.01738201860144678	0.	0.5940089585666294	-0.19096742986079449	0.
0.017633482604202548	0.	0.5944300111982083	-0.19079996512417294	0.
0.017516362383740953	0.	0.595110862262038	-0.19136541998669465	0.
0.017426799862211503	0.	0.5953370660694289	-0.19138416566087207	0.
0.017612814330003442	0.	0.5955498320268757	-0.1913435378836149	0.
0.017512917671374438	0.	0.596481522956327	-0.19027961501424068	0.
0.017688598002066822	0.	0.5966875699888018	-0.1915773084048477	0.
0.01768170857733379	0.	0.5973639417693168	-0.19158866162500107	0.
0.017623148467102997	0.	0.5975901455767078	-0.19159112468146183	0.
0.017709266276265928	0.	0.5978029115341545	-0.19160288447148938	0.
0.017716155700998965	0.	0.5984860022396417	-0.1917546487716394	0.
0.017712710988632446	0.	0.5987211646136618	-0.19175464983518367	0.
0.01778504994832931	0.	0.5989339305711086	-0.1920141153793177	0.
0.017860833620392695	0.	0.5995991041433371	-0.19475079058773934	0.
0.017791939373062345	0.	0.600053751399776	-0.19476610598052801	0.
0.0180399586634516	0.	0.600716685330347	-0.1949910983315064	0.
0.017860833620392695	0.	0.600956326987682	-0.1925780346939524	0.
0.017809162934894936	0.	0.6011758118701008	-0.19254807093082757	0.
0.01793661729245608	0.	0.6020492721164613	-0.19493988639289636	0.
0.017898725456424385	0.	0.6022799552071668	-0.19493989123558034	0.
0.018088184636582842	0.	0.6029540873460246	-0.19251574782365136	0.
0.017977953840854287	0.	0.6031937290033594	-0.1925157483431301	0.
0.018012400964519462	0.	0.6034221724524076	-0.1925157456845559	0.
0.01818808129521185	0.	0.6040716685330347	-0.19422398072535377	0.
0.01812952118498105	0.	0.6043045912653975	-0.19425322629254235	0.
0.018060626937650703	0.	0.6045375139977603	-0.19425323597962213	0.
0.018298312090940405	0.	0.6051892497200447	-0.19159541907574443	0.
0.018098518773682393	0.	0.6056618141097424	-0.191595431708212	0.
0.01823630726834309	0.	0.6063068309070548	-0.20886987533854728	0.
0.018281088529107814	0.	0.6065397536394177	-0.2088958863731453	0.
0.01818808129521185	0.	0.6067771556550952	-0.20919841281528548	0.
0.018425766448501548	0.	0.6076640537513998	-0.20744153090767434	0.
0.018229417843610058	0.	0.6078969764837626	-0.20977833273668467	0.
0.018422321736135033	0.	0.608528555431131	-0.201668473417269	0.
0.0184946606958319	0.	0.6087502799552071	-0.2016672284227592	0.
0.0184361005856011	0.	0.6089876819708846	-0.20166717344103754	0.
0.018546331381329658	0.	0.6096640537513998	-0.2006072461686868	0.
0.018484326558732344	0.	0.6098924972004479	-0.20230540848419554	0.
0.018498105408198413	0.	0.6101298992161254	-0.2007848449524873	0.
0.01860833620392697	0.	0.6107905935050392	-0.20654493475321795	0.
0.0185945573544609	0.	0.6112430011198209	-0.204902164503458	0.
0.018660006889424728	0.	0.6119148936170212	-0.20673335539248924	0.
0.018718566999655527	0.	0.6121366181410974	-0.2073602890785114	0.
0.018653117464691695	0.	0.6123717805151176	-0.20750868275787165	0.
0.018790905959352393	0.	0.6132474804031355	-0.20717919100966548	0.
0.018801240096451944	0.	0.613478163493841	-0.20717917671624453	0.
0.01872545642438856	0.	0.6141612541993281	-0.2039030144337978	0.
0.01880812952118498	0.	0.6143784994400895	-0.20573221160359192	0.
0.01880812952118498	0.	0.6146047032474804	-0.20394994081223117	0.
0.01877023768515329	0.	0.6152653975363941	-0.20393100342469164	0.
0.018918360316913536	0.	0.6154736842105263	-0.2037004595126476	0.
0.01888391319324836	0.	0.6156954087346025	-0.20294609778717285	0.
0.018815018945918013	0.	0.6163964165733482	-0.20442195367076332	0.
0.01894247330347916	0.	0.6168376259798432	-0.20421526924440048	0.
0.01881846365828453	0.	0.6175229563269876	-0.20427446176420885	0.
0.019021701687909058	0.	0.6177312430011198	-0.20427445272926711	0.
0.019094040647605923	0.	0.6179484882418813	-0.20427443406323592	0.
0.0190699276610403	0.	0.6188622620380739	-0.2046814932435665	0.
0.019107819497071993	0.	0.6190795072788353	-0.20483458018572773	0.
0.01898036513951085	0.	0.6197625979843224	-0.20499902447719093	0.
0.019021701687909058	0.	0.6199753639417692	-0.2049996813462345	0.
0.01917671374440234	0.	0.6201903695408735	-0.2049979349507337	0.
0.019066482948673785	0.	0.6208936170212765	-0.20597498763540817	0.
0.01921460558043403	0.	0.621110862262038	-0.20597496922958972	0.
0.019342059937995176	0.	0.6213236282194848	-0.20597314438272415	0.
0.019156045470203237	0.	0.622	-0.20597469680744318	0.
0.019400620048225972	0.	0.6224120940649496	-0.2063931812788754	0.
0.019180158456768855	0.	0.6231131019036954	-0.20700283665705793	0.
0.019180158456768855	0.	0.6233415453527436	-0.2070228364599369	0.
0.019373062349293833	0.	0.6235587905935049	-0.2070228284692491	0.
0.019304168101963483	0.	0.6244591265397537	-0.20706202757067543	0.
0.019435067171891147	0.	0.6246718924972005	-0.2070620172313278	0.
0.01940406476059249	0.	0.6253639417693169	-0.20743611648972546	0.
0.019373062349293833	0.	0.6255946248600224	-0.20715157949948823	0.
0.019476403720289352	0.	0.6258051511758118	-0.20695599088740033	0.
0.019579745091284875	0.	0.6264770436730123	-0.2070959149616784	0.
0.019462624870823283	0.	0.6267032474804031	-0.20682525969784066	0.
0.01953151911815363	0.	0.62691601343785	-0.20682526769342047	0.
0.019596968653117462	0.	0.6275991041433371	-0.20901556087471687	0.
0.019510850843954528	0.	0.6280582306830906	-0.21101180281335405	0.
0.019696865311746466	0.	0.6287054871220604	-0.21226162419391653	0.
0.019607302790217017	0.	0.6289384098544233	-0.21230725968294809	0.
0.019596968653117462	0.	0.629157894736842	-0.2123311575595398	0.
0.019689975887013433	0.	0.6300582306830907	-0.2121135070148192	0.
0.019655528763348258	0.	0.6302889137737961	-0.21211549139805666	0.
0.019827764381674128	0.	0.6309473684210526	-0.21247047087583068	0.
0.019793317258008952	0.	0.6311847704367302	-0.21228952800626735	0.
0.019751980709610747	0.	0.6314132138857782	-0.21307929832255784	0.
0.019996555287633482	0.	0.6320694288913774	-0.2130524321495712	0.
0.01989321391663796	0.	0.6323090705487122	-0.21298094437966822	0.
0.019772648983809846	0.	0.632541993281075	-0.2129080072863845	0.
0.01998622115053393	0.	0.6331825307950728	-0.2129869991012951	0.
0.01990354805373751	0.	0.6336506159014558	-0.21272258341125097	0.
0.020096451946262486	0.	0.6343090705487122	-0.21345789211461874	0.
0.020096451946262486	0.	0.6345442329227323	-0.2134738816874642	0.
0.019951774026868756	0.	0.6347838745800671	-0.21343337067123858	0.
0.020217016879090593	0.	0.6356483762597984	-0.21536690930337413	0.
0.020106786083362038	0.	0.6358812989921612	-0.2153669123768449	0.
0.02030313468825353	0.	0.6365330347144457	-0.21630404986495283	0.
0.020306579400620046	0.	0.6367592385218365	-0.21519730604451054	0.
0.020289355838787458	0.	0.636996640537514	-0.21519968556581354	0.
0.020337581811918703	0.	0.6376573348264277	-0.21530661084529684	0.
0.02032380296245263	0.	0.6378835386338185	-0.2155652485386468	0.
0.020279021701687907	0.	0.6381187010078387	-0.21556525419965172	0.
0.020375473647950393	0.	0.6387905935050391	-0.21292432133897332	0.
0.02037891836031691	0.	0.6392452407614782	-0.21270009283280528	0.
0.020372028935583878	0.	0.6399036954087346	-0.21250213020189096	0.
0.02046848088184636	0.	0.6401231802911533	-0.21256931635287313	0.
0.02046848088184636	0.	0.6403538633818588	-0.21256930441855285	0.
0.02056493282810885	0.	0.6412519596864502	-0.21400835016185793	0.
0.020568377540475368	0.	0.6414804031354983	-0.21394101128512955	0.
0.02055115397864278	0.	0.6421522956326987	-0.21306834614589168	0.
0.020637271787805715	0.	0.6423628219484883	-0.2149034454286684	0.
0.020633827075439197	0.	0.6425890257558791	-0.21491531807086378	0.
0.020713055459869095	0.	0.643478163493841	-0.21472718579138522	0.
0.02069583189803651	0.	0.6436998880179171	-0.21528145022758732	0.
0.02068205304857044	0.	0.64393281075028	-0.21524491522801453	0.
0.020788839131932482	0.	0.6448241881298992	-0.2151287580851698	0.
0.020771615570099895	0.	0.6457357222844344	-0.2148357267425641	0.
0.02083017568033069	0.	0.6459552071668533	-0.21483572099311007	0.
0.020885291078194968	0.	0.6461814109742441	-0.21487515095898987	0.
0.020943851188425764	0.	0.6468488241881298	-0.21862232101696127	0.
0.02105408198415432	0.	0.6470615901455767	-0.2186223224560263	0.
0.02101274543575611	0.	0.6472900335946248	-0.2186161851793866	0.
0.02090940406476059	0.	0.6479776035834267	-0.21855321670960792	0.
0.021043747847054768	0.	0.6481903695408735	-0.21855320925710214	0.
0.02104030313468825	0.	0.6484165733482642	-0.21860657950114337	0.
0.021033413709955217	0.	0.6490929451287794	-0.21959496349807628	0.
0.021171202204615915	0.	0.6493057110862261	-0.21959423794017868	0.
0.02109541853255253	0.	0.649531914893617	-0.22011418110422823	0.
0.02116086806751636	0.	0.6504232922732363	-0.2200679697173186	0.
0.021078194970719943	0.	0.6513303471444569	-0.22033071418117375	0.
0.02127798828797795	0.	0.6515408734602464	-0.22033073112239054	0.
0.02137099552187392	0.	0.6517603583426651	-0.22029345177556958	0.
0.021129865656217703	0.	0.6524725643896976	-0.22076597982956633	0.
0.021229762314846707	0.	0.652683090705487	-0.22076598331250022	0.
0.021312435411643127	0.	0.6528958566629339	-0.22076598559856098	0.
0.02119875990354805	0.	0.653578947368421	-0.22351309826964424	0.
0.0213675508095074	0.	0.6537917133258678	-0.22387570319848643	0.
0.021536341715466756	0.	0.654006718924972	-0.22421405785875145	0.
0.021343437822941784	0.	0.6547099664053752	-0.22497629261481975	0.
0.02145366861867034	0.	0.6549249720044793	-0.22519694758264996	0.
0.021560454702032376	0.	0.6551354983202687	-0.22587427250550332	0.
0.021439889769204266	0.	0.6560425531914894	-0.22534558463396998	0.
0.021484671029968996	0.	0.6569428891377379	-0.2255422835783892	0.
0.021481226317602478	0.	0.6571601343784994	-0.22552727113449386	0.
0.02165001722356183	0.	0.6573617021276595	-0.22471544649329495	0.
0.021615570099896654	0.	0.6580380739081747	-0.22456542742745442	0.
0.021567344126765413	0.	0.6582687569988802	-0.2253928610803003	0.
0.021684464347227	0.	0.6584860022396416	-0.22547667819979095	0.
0.02175335859455735	0.	0.6591802911534155	-0.2257432519332567	0.
0.021705132621426107	0.	0.6594132138857782	-0.22574325545677013	0.
0.021860144677919392	0.	0.6596259798432251	-0.22574326746529302	0.
0.021842921116086805	0.	0.6602933930571108	-0.22459754989694303	0.
0.02178091629348949	0.	0.6605263157894736	-0.22463812876624614	0.
0.0218222528418877	0.	0.6607458006718925	-0.2248746983702056	0.
0.021832586978987253	0.	0.661652855543113	-0.22564326666161047	0.
0.022032380296245258	0.	0.6625263157894737	-0.2260453906260301	0.
0.02191526007578367	0.	0.6627659574468086	-0.2258093786481502	0.
0.021908370651050633	0.	0.6629921612541992	-0.2255422186319674	0.
0.022070272132276955	0.	0.6636550951847704	-0.22532836120036656	0.
0.022028935583878743	0.	0.6638857782754759	-0.2263469767166228	0.
0.022001377884946605	0.	0.6641030235162374	-0.2263469576558083	0.
0.022211505339304168	0.	0.6647390817469204	-0.22574157459518526	0.
0.022197726489838095	0.	0.6649742441209406	-0.22662329841703185	0.
0.022053048570444364	0.	0.6652138857782754	-0.22659713163731848	0.
0.022304512573200135	0.	0.6658857782754759	-0.22626156836126882	0.
0.022242507750602825	0.	0.6661231802911534	-0.2264431047211391	0.
0.022118498105408196	0.	0.6663561030235162	-0.22644309915277924	0.
0.02236307268343093	0.	0.6672362821948489	-0.2263295563398991	0.
0.022452635204960384	0.	0.6681276595744681	-0.2275541922622454	0.
0.022504305890458143	0.	0.6683605823068309	-0.22707496784432246	0.
0.022394075094729588	0.	0.6685935050391937	-0.22713779206343848	0.
0.02253875301412332	0.	0.6692362821948488	-0.2289475581240343	0.
0.022580089562521527	0.	0.6694647256438969	-0.22921395831534108	0.
0.022459524629693417	0.	0.6697066069428891	-0.22892122943325052	0.
0.022638649672752323	0.	0.6703673012318029	-0.23097077629904386	0.
0.022617981398553217	0.	0.6705935050391937	-0.23111713756447552	0.
0.022542197726489833	0.	0.6708286674132139	-0.23111697908161638	0.
0.02275576989321391	0.	0.671458006718925	-0.23017310268424485	0.
0.02268343093351705	0.	0.6716797312430011	-0.23010074873496472	0.
0.02266620737168446	0.	0.6719171332586786	-0.22996245194783108	0.
0.02275921460558043	0.	0.6728331466965286	-0.2303515152233159	0.
0.022848777127109882	0.	0.6737245240761478	-0.230160632204373	0.
0.022848777127109882	0.	0.6739462486002239	-0.23358708612905998	0.
0.022924560799173266	0.	0.6741769316909294	-0.23358708698169955	0.
0.022897003100241127	0.	0.6748577827547593	-0.2302880831388348	0.
0.022955563210471923	0.	0.6750705487122061	-0.2303385897759418	0.
0.022962452635204956	0.	0.6752945128779395	-0.23033859218287153	0.
0.022917671374440233	0.	0.6759708846584546	-0.23117397808466117	0.
0.023107130554598686	0.	0.6761836506159015	-0.23108651382443354	0.
0.023058904581467445	0.	0.6764143337066069	-0.2310865009601321	0.
0.023007233895969686	0.	0.6771063829787234	-0.22737739205897325	0.
0.023110575266965208	0.	0.6773169092945128	-0.22788551159948145	0.
0.023100241129865653	0.	0.6775386338185889	-0.22788552704733567	0.
0.02319669307612814	0.	0.6784098544232923	-0.22830535070399097	0.
0.023086462280399584	0.	0.6793370660694289	-0.22954524108733834	0.
0.02321391663796073	0.	0.6795498320268757	-0.23074854059180125	0.
0.02325525318635894	0.	0.6797670772676372	-0.2306727811851705	0.
0.02321047192559421	0.	0.6804568868980962	-0.23439647985329207	0.
0.023296589734757147	0.	0.680669652855543	-0.23399559994041835	0.
0.02343437822941784	0.	0.6808868980963045	-0.2352267379309519	0.
0.023279366172924556	0.	0.681585666293393	-0.23496530781006073	0.
0.023348260420254903	0.	0.6817961926091824	-0.23480184179862715	0.
0.02347571477781605	0.	0.6820089585666292	-0.23448761360096504	0.
0.023382707543920078	0.	0.6826942889137737	-0.23437737208788284	0.
0.023482604202549082	0.	0.682909294512878	-0.23477279607223048	0.
0.023592834998277638	0.	0.6831243001119821	-0.2347724987751508	0.
0.023455046503616944	0.	0.6840492721164614	-0.23331669078474068	0.
0.02356872201171202	0.	0.6849316909294513	-0.23370620115660728	0.
0.02354116431277988	0.	0.6851489361702128	-0.2348060836187221	0.
0.023692731656906645	0.	0.6853572228443449	-0.23479319831856407	0.
0.023630726834309335	0.	0.6860492721164614	-0.23869514405276557	0.
0.023558387874612466	0.	0.6862799552071668	-0.23714502041244187	0.
0.023723734068205302	0.	0.6864927211646137	-0.2371450114916724	0.
0.023833964863933858	0.	0.6871668533034714	-0.23979926853049635	0.
0.023768515328970025	0.	0.6873975363941769	-0.2395117092245994	0.
0.023851188425766445	0.	0.6876147816349384	-0.23951170983002115	0.
0.02383052015156734	0.	0.6882956326987681	-0.24121602581555132	0.
0.023768515328970025	0.	0.6885307950727884	-0.2408783194894065	0.
0.02388563554943162	0.	0.6887458006718925	-0.24087831896359943	0.
0.02393730623492938	0.	0.6896416573348264	-0.2384673809571807	0.
0.024078539441956592	0.	0.6905330347144457	-0.23824676041302756	0.
0.023971753358594552	0.	0.6907749160134378	-0.2402204658219196	0.
0.023988976920427143	0.	0.690996640537514	-0.24182104541504248	0.
0.024264553909748535	0.	0.6916349384098543	-0.24179358568244566	0.
0.024133654839820873	0.	0.6918678611422172	-0.2415486355135618	0.
0.024099207716155698	0.	0.692094064949608	-0.24151860393336752	0.
0.024288666896314152	0.	0.6927480403135499	-0.24256621971956527	0.
0.024150878401653458	0.	0.6932161254199328	-0.2430933083015755	0.
0.0243368928694454	0.	0.6938633818589026	-0.2442575046165624	0.
0.024357561143644502	0.	0.6941030235162374	-0.24394336320271948	0.
0.024233551498449878	0.	0.6943426651735722	-0.24385700402861296	0.
0.024457457802273506	0.	0.6952452407614781	-0.24398462998543127	0.
0.02459869100930072	0.	0.696114221724524	-0.24443990347666397	0.
0.024591801584567686	0.	0.6963426651735722	-0.24454153598222972	0.
0.024447123665173955	0.	0.696582306830907	-0.2444028301148077	0.
0.02466414054426455	0.	0.6972452407614782	-0.2443151506027838	0.
0.02463658284533241	0.	0.6974736842105262	-0.24674665725413086	0.
0.024529796761970372	0.	0.6977110862262038	-0.2467466501400824	0.
0.02473992421632793	0.	0.6983561030235163	-0.24574095133298923	0.
0.024736479503961416	0.	0.6988107502799551	-0.24575181794780887	0.
0.024819152600757836	0.	0.6996886898096304	-0.2628653112646097	0.
0.02482604202549087	0.	0.6999238521836506	-0.26286531185040635	0.
0.024722700654495347	0.	0.7001590145576707	-0.26286531516184536	0.
0.024963830520151564	0.	0.7008152295632698	-0.2610050634004859	0.
0.02482604202549087	0.	0.7012922732362822	-0.2605776899389523	0.
0.025043058904581465	0.	0.7019484882418813	-0.26364916673214406	0.
0.02504650361694798	0.	0.7021746920492721	-0.26364916586355414	0.
0.0249707199448846	0.	0.7024098544232923	-0.2636491614204806	0.
0.025132621426110918	0.	0.7030548712206047	-0.26245900449580795	0.
0.025105063727178776	0.	0.7032877939529676	-0.26276649892191617	0.
0.024967275232518082	0.	0.703531914893617	-0.2627664868387895	0.
0.025291078194970715	0.	0.7044098544232922	-0.2599995047738198	0.
0.02526352049603858	0.	0.7053012318029116	-0.2595373352045608	0.
0.025260075783672058	0.	0.7055251959686449	-0.25965727087402213	0.
0.025318635893902857	0.	0.7057558790593504	-0.25953231623636847	0.
0.02538064071650017	0.	0.7064120940649495	-0.2590580811894235	0.
0.025415087840165343	0.	0.7068533034714446	-0.2597690367748104	0.
0.025435756114364445	0.	0.707531914893617	-0.25897330704602567	0.
0.025528763348260416	0.	0.7077536394176931	-0.25872476997497196	0.
0.025504650361694792	0.	0.707986562150056	-0.2587555961400162	0.
0.02558043403375818	0.	0.7086718924972004	-0.25782526355158836	0.
0.02561832586978987	0.	0.7088868980963046	-0.2563963342143132	0.
0.025549431622459522	0.	0.7091153415453527	-0.25639635025015706	0.
0.025728556665518425	0.	0.7100022396416573	-0.2556572017189832	0.
0.02564588356872201	0.	0.7109137737961926	-0.2560981944023201	0.
0.025756114364450567	0.	0.7111265397536394	-0.2559677044026387	0.
0.02577333792628315	0.	0.7113482642777156	-0.25595708776635784	0.
0.02573544609025146	0.	0.7120313549832027	-0.2626397925892451	0.
0.025900792283844298	0.	0.7124658454647256	-0.26278402707663123	0.
0.02579056148811574	0.	0.7131534154535274	-0.2615250302644484	0.
0.026004133654839817	0.	0.7133549832026875	-0.2614393911607272	0.
0.02602824664140544	0.	0.7135655095184771	-0.2614393891545184	0.
0.02589734757147778	0.	0.7142620380739082	-0.2625618679307119	0.
0.026011023079572853	0.	0.7144792833146696	-0.26227798894752824	0.
0.02612125387530141	0.	0.7147010078387458	-0.2623238999567048	0.
0.026045470203238025	0.	0.7156147816349384	-0.26306255997762457	0.
0.0260799173269032	0.	0.7165195968645016	-0.26325925674374817	0.
0.026097140888735788	0.	0.7167368421052631	-0.2638804762104587	0.
0.02630037891836031	0.	0.7169496080627099	-0.2638804747349828	0.
0.026138477437133996	0.	0.7176483762597984	-0.2621716937778515	0.
0.02617636927316569	0.	0.7178678611422171	-0.2630579900496632	0.
0.02636927316569066	0.	0.718073908174692	-0.26304080869480534	0.
0.026241818808129518	0.	0.7187592385218364	-0.2645377753733841	0.
0.026269376507061654	0.	0.7189854423292272	-0.26444983988538656	0.
0.026400275576989318	0.	0.7191982082866741	-0.2644161030843507	0.
0.02638649672752325	0.	0.7198768197088465	-0.2642709407169057	0.
0.026417499138821906	0.	0.7200985442329227	-0.26436366193067024	0.
0.026555287633482604	0.	0.7203045912653975	-0.26428236140002276	0.
0.02655873234584912	0.	0.7209675251959686	-0.2686766029660595	0.
0.02656906648294867	0.	0.7214311310190369	-0.26899284461294826	0.
0.026658629004478122	0.	0.7221164613661814	-0.2686234977439181	0.
0.026551842921116085	0.	0.7223471444568869	-0.26820909294250905	0.
0.026610403031346878	0.	0.7225599104143338	-0.26824318429064	0.
0.026779193937306232	0.	0.7232228443449048	-0.2693349242611354	0.
0.026668963141577674	0.	0.7234602463605824	-0.27055869542008754	0.
0.02667585256631071	0.	0.7236819708846584	-0.27111902761905315	0.
0.026872201171202204	0.	0.724347144456887	-0.2621683924952307	0.
0.02675163623837409	0.	0.7245823068309071	-0.2620361849459138	0.
0.026813641060971404	0.	0.7248040313549832	-0.2620361898461526	0.
0.027003100241129865	0.	0.7254580067189249	-0.2700833330400446	0.
0.02697898725456424	0.	0.7256976483762598	-0.26975964757591775	0.
0.026889424733034788	0.	0.7259305711086226	-0.26994660755154226	0.
0.027027213227695482	0.	0.7265845464725643	-0.27016632613946484	0.
0.026920427144333445	0.	0.727043673012318	-0.26829389948476134	0.
0.027178780571822252	0.	0.727673012318029	-0.26965666239704844	0.
0.027185669996555285	0.	0.7279081746920493	-0.2702157595513756	0.
0.027051326214261106	0.	0.7281478163493841	-0.27021575133295134	0.
0.027223561832586975	0.	0.7288197088465845	-0.2703977901450779	0.
0.027261453668618665	0.	0.7290481522956327	-0.2712963433294691	0.
0.027185669996555285	0.	0.7292810750279954	-0.2712963362843114	0.
0.027437133999311053	0.	0.7299305711086226	-0.27178955817390804	0.
0.027426799862211502	0.	0.7301634938409853	-0.2720572600397945	0.
0.027320013778849465	0.	0.7304053751399776	-0.27259619561264953	0.
0.02747847054770926	0.	0.7310615901455767	-0.27285146858390685	0.
0.02749569410954185	0.	0.7312855543113101	-0.2726008421995263	0.
0.02741646572511195	0.	0.7315207166853303	-0.27215288242013547	0.
0.027636927316569065	0.	0.7321724524076147	-0.2723683167444751	0.
0.027512917671374437	0.	0.7326450167973124	-0.2722830425842884	0.
0.02763003789183603	0.	0.7333057110862262	-0.2713076878070972	0.
0.027623148467102992	0.	0.733525195968645	-0.27124471393661753	0.
0.027667929727867722	0.	0.7337536394176931	-0.2712445614137328	0.
0.027740268687564587	0.	0.7344008958566628	-0.2712139702217546	0.
0.02777471581122976	0.	0.7346203807390818	-0.27190282721599524	0.
0.02777471581122976	0.	0.734855543113102	-0.27182268003992993	0.
0.02778849466069583	0.	0.7355408734602464	-0.27143165633145094	0.
0.027822941784361	0.	0.7357603583426652	-0.2740261198646947	0.
0.027836720633827073	0.	0.7359888017917132	-0.2740261267418841	0.
0.027895280744057865	0.	0.7366606942889138	-0.27055324986928453	0.
0.027977953840854285	0.	0.7368801791713325	-0.2737650195892762	0.
0.027981398553220804	0.	0.737110862262038	-0.27376502042321965	0.
0.027988287977953837	0.	0.7377872340425532	-0.27354133468888836	0.
0.028043403375818118	0.	0.7382217245240761	-0.2746295702137407	0.
0.028077850499483293	0.	0.7389003359462486	-0.2762010710297312	0.
0.028284533241474334	0.	0.7391131019036953	-0.277367516667443	0.
0.028256975542542195	0.	0.7393415453527435	-0.27736750405078375	0.
0.02810540819841543	0.	0.740040313549832	-0.27423955498401864	0.
0.02824664140544264	0.	0.7402486002239642	-0.2770848564265344	0.
0.02823286255597657	0.	0.7404658454647256	-0.27708486515964703	0.
0.028160523596279706	0.	0.7411399776035834	-0.274330244575137	0.
0.028360316913537718	0.	0.7413460246360583	-0.27442000294111557	0.
0.028449879435067167	0.	0.7415610302351624	-0.27423698109648087	0.
0.028219083706510505	0.	0.7422687569988802	-0.2744704796220617	0.
0.028391319324836375	0.	0.7424792833146696	-0.27490713294876307	0.
0.028518773682397514	0.	0.7426942889137738	-0.27427342178855585	0.
0.0283568722011712	0.	0.7433908174692049	-0.27585722444746236	0.
0.028615225628660004	0.	0.7438253079507278	-0.2758572165059991	0.
0.028480881846365824	0.	0.744521836506159	-0.27436689589278196	0.
0.028508439545297963	0.	0.7447346024636058	-0.2748833261476033	0.
0.028660006889424727	0.	0.7449428891377379	-0.27478410446534757	0.
0.02860833620392697	0.	0.7456304591265397	-0.2743323655990451	0.
0.028663451601791245	0.	0.7458521836506159	-0.27424335285873835	0.
0.028794350671718906	0.	0.7460627099664054	-0.27424334613351564	0.
0.028708232862555975	0.	0.7467637178051513	-0.264678223236777	0.
0.02880468480881846	0.	0.7469809630459125	-0.26390385520145376	0.
0.028932139166379604	0.	0.7471870100783874	-0.263892152610319	0.
0.02879090595935239	0.	0.7478611422172453	-0.26371926947107127	0.
0.02878057182225284	0.	0.7480828667413213	-0.26390234047377875	0.
0.02889769204271443	0.	0.7482956326987682	-0.26390234879692576	0.
0.02894936272821219	0.	0.748976483762598	-0.2641307098496795	0.
0.028983809851877367	0.	0.7494244120940649	-0.26413677499230176	0.
0.029159490182569754	0.	0.7500985442329228	-0.2643147075212175	0.
0.029073372373406816	0.	0.7503359462486001	-0.26491357959451256	0.
0.029128487771271097	0.	0.7505531914893617	-0.2641717974317978	0.
0.029224939717533583	0.	0.7512295632698768	-0.2649691754635019	0.
0.029100930072338955	0.	0.751464725643897	-0.26499942241456514	0.
0.0291491560454702	0.	0.7516797312430011	-0.2650029433390931	0.
0.029314502239063032	0.	0.752333706606943	-0.26446988093704044	0.
0.02923182914226662	0.	0.7525711086226203	-0.26468568823723754	0.
0.02921460558043403	0.	0.7527995520716685	-0.2646681296285895	0.
0.029431622459524628	0.	0.753464725643897	-0.26358953997914936	0.
0.02935583878746124	0.	0.7536998880179172	-0.2636530304939706	0.
0.029352394075094726	0.	0.7539238521836507	-0.26411683394748686	0.
0.02953151911815363	0.	0.7545711086226203	-0.2642334233834958	0.
0.02942473303479159	0.	0.7550369540873461	-0.2640867114586902	0.
0.029600413365483975	0.	0.7559148936170214	-0.26356315098666067	0.
0.029500516706854975	0.	0.7561478163493841	-0.26355933371289036	0.
0.029559076817085767	0.	0.7563673012318028	-0.2640231048203105	0.
0.029789872545642436	0.	0.757036954087346	-0.26316004177995	0.
0.029648639338615224	0.	0.7572788353863381	-0.26327131138549753	0.
0.029590079228384424	0.	0.7575072788353863	-0.2632719477330001	0.
0.02980709610747502	0.	0.7581657334826427	-0.2653286685832049	0.
0.02971753358594557	0.	0.7584008958566629	-0.26537132786075385	0.
0.029776093696176363	0.	0.7586203807390817	-0.2660235673307145	0.
0.029965552876334824	0.	0.7592765957446808	-0.26585668435348686	0.
0.029875990354805367	0.	0.759518477043673	-0.2675444037938249	0.
0.02983465380640716	0.	0.7597513997760358	-0.26776703017397463	0.
0.0300206682741991	0.	0.7606382978723404	-0.26877607610956383	0.
0.0299414398897692	0.	0.7608667413213887	-0.26877604657435417	0.
0.030096451946262485	0.	0.761518477043673	-0.26821811099301446	0.
0.030089562521529452	0.	0.7617513997760358	-0.26848666251394543	0.
0.030031002411298652	0.	0.7619820828667413	-0.2684866520309472	0.
0.030323802962452632	0.	0.7626181410974243	-0.26871758855725436	0.
0.0303375818119187	0.	0.7628465845464726	-0.26876327557166313	0.
0.0301791250430589	0.	0.7630817469204926	-0.2688158785607491	0.
0.030399586634516012	0.	0.7637469204927212	-0.2691338497304173	0.
0.03044781260764726	0.	0.7639843225083986	-0.2697858924475649	0.
0.03030313468825353	0.	0.7642262038073908	-0.2699474573853719	0.
0.030506372717878056	0.	0.7648779395296753	-0.2697653900343012	0.
0.03047192559421288	0.	0.7651041433370661	-0.26956374811833617	0.
0.030458146744746808	0.	0.7653370660694289	-0.26948160903653234	0.
0.030592490527040987	0.	0.7662239641657335	-0.26906172991265453	0.
0.030589045814674472	0.	0.7664613661814109	-0.2690617327043004	0.
0.030699276610403028	0.	0.7671153415453527	-0.26912387019460116	0.
0.03070961074750258	0.	0.7673393057110861	-0.2690398019949027	0.
0.030823286255597656	0.	0.76823516237402	-0.2704758317068745	0.
0.030864622803995864	0.	0.7684591265397537	-0.2705029334394753	0.
0.03088184636582845	0.	0.7686920492721164	-0.27050294994325336	0.
0.03087840165346193	0.	0.7693460246360583	-0.2698968141995843	0.
0.030909404064760587	0.	0.7695565509518477	-0.26911389009475445	0.
0.030899069927661036	0.	0.7697827547592385	-0.26924344983881865	0.
0.030957630037891835	0.	0.7704703247480402	-0.2701250143598699	0.
0.031054081984154318	0.	0.7706942889137737	-0.26994652269912367	0.
0.03106097140888735	0.	0.7709272116461366	-0.26969709799431313	0.
0.03120220461591457	0.	0.7718208286674131	-0.27309047478850845	0.
0.031191870478815015	0.	0.772040313549832	-0.2730791064975472	0.
0.031116086806751632	0.	0.7727256438969765	-0.2746301930954558	0.
0.03127109886324492	0.	0.7729406494960807	-0.27459416227104194	0.
0.031215983465380636	0.	0.7738499440089585	-0.2742904196137148	0.
0.031350327247674815	0.	0.7740582306830908	-0.27481906570264525	0.
0.03138821908370651	0.	0.7742799552071667	-0.27481906618450996	0.
0.0312676541508784	0.	0.7749720044792833	-0.27432390530595663	0.
0.03145366861867034	0.	0.7751847704367302	-0.27414496124924415	0.
0.031505339304168094	0.	0.7754064949608062	-0.27414493691084985	0.
0.03143644505683775	0.	0.7760851063829787	-0.2741102069946961	0.
0.03150878401653461	0.	0.7762911534154535	-0.27507407395326894	0.
0.03162590423699621	0.	0.7764994400895856	-0.2750740921380691	0.
0.031550120564932824	0.	0.7774221724524076	-0.2769022289931285	0.
0.03170513262142611	0.	0.7776416573348264	-0.2763193397731757	0.
0.03161212538753014	0.	0.7783404255319148	-0.2755071043145186	0.
0.03167757492249397	0.	0.7785509518477044	-0.2759832829652329	0.
0.03174991388219083	0.	0.7794557670772676	-0.2770471550975969	0.
0.03178091629348949	0.	0.7796774916013438	-0.27776612819807944	0.
0.03195659662418188	0.	0.7798902575587905	-0.2777661227264963	0.
0.03187736823975198	0.	0.7805778275475924	-0.2781966069092548	0.
0.03187736823975198	0.	0.7807973124300112	-0.27790547053151	0.
0.032053048570444366	0.	0.7810055991041432	-0.278219255269512	0.
0.03204271443334481	0.	0.781686450167973	-0.27802905793110405	0.
0.03202204615914571	0.	0.781919372900336	-0.2781602420560046	0.
0.03211505339304168	0.	0.7821366181410975	-0.27823892924483856	0.
0.03209438511884257	0.	0.7830347144456886	-0.27813678337729114	0.
0.03215294522907337	0.	0.7832407614781635	-0.2781367674378766	0.
0.03233551498449879	0.	0.7839036954087346	-0.27839305548370463	0.
0.03224595246296934	0.	0.7841433370660694	-0.278393045838335	0.
0.03237340682053048	0.	0.7850414333706607	-0.2797045285817103	0.
0.03229073372373407	0.	0.7852698768197088	-0.2797582086119427	0.
0.03241129865656217	0.	0.785484882418813	-0.27975819882295483	0.
0.03255253186358938	0.	0.7861500559910414	-0.2790891385753533	0.
0.03244230106786083	0.	0.7863919372900335	-0.27935731414659715	0.
0.03238374095763004	0.	0.786622620380739	-0.280005324643041	0.
0.03273165690664829	0.	0.7872743561030235	-0.2801968831570295	0.
0.03258697898725456	0.	0.7875117581187009	-0.2799614015264841	0.
0.032549087151222865	0.	0.7877402015677492	-0.2799614002336331	0.
0.03275232518084739	0.	0.7886405375139978	-0.280859809446643	0.
0.03274888046848088	0.	0.7888734602463605	-0.28085979982543685	0.
0.03283844299001033	0.	0.7895229563269877	-0.2797971204844016	0.
0.032817774715811224	0.	0.7897513997760358	-0.2802743535207627	0.
0.033055459869100925	0.	0.7906114221724524	-0.28000316796619706	0.
0.0330899069927661	0.	0.7908443449048151	-0.28002255942161186	0.
0.033003789183603166	0.	0.7910907054871221	-0.2800208492034902	0.
0.033083017568033064	0.	0.7917558790593505	-0.28126584485088696	0.
0.033131243541164306	0.	0.7919820828667413	-0.28144865152771786	0.
0.03307268343093351	0.	0.7922172452407615	-0.28149037776933983	0.
0.03328625559765759	0.	0.7928667413213886	-0.2811123300855399	0.
0.03328970031002411	0.	0.7930996640537514	-0.2826757190235413	0.
0.03321736135032725	0.	0.7933415453527435	-0.28278193389516526	0.
0.03331381329658973	0.	0.7942194848824188	-0.2829784105188425	0.
0.03327247674819152	0.	0.7944501679731243	-0.28209782811949985	0.
0.03343782294178436	0.	0.7951086226203807	-0.2817380654359138	0.
0.03342404409231829	0.	0.7953370660694289	-0.28173807249692	0.
0.03343093351705132	0.	0.7962374020156775	-0.28129518943092024	0.
0.033396486393386146	0.	0.7964568868980962	-0.2812046368147097	0.
0.03346193592834998	0.	0.7966808510638298	-0.2804779680268565	0.
0.03355838787461246	0.	0.7973415453527436	-0.2809781976058986	0.
0.03361005856011023	0.	0.797558790593505	-0.2808223142794667	0.
0.03360316913537719	0.	0.7977917133258678	-0.28034387921405907	0.
0.03362383740957629	0.	0.7984725643896976	-0.28067238012743906	0.
0.03373062349293834	0.	0.798689809630459	-0.2806941864776326	0.
0.0337444023424044	0.	0.7989160134378499	-0.2807401293027416	0.
0.03392352738546331	0.	0.7998118701007838	-0.2802172739329101	0.
0.03387530141233207	0.	0.8000425531914893	-0.2802457798362532	0.
0.03379262831553565	0.	0.8007234042553191	-0.28156551339811214	0.
0.03394075094729589	0.	0.8009339305711085	-0.2821219334805664	0.
0.03394075094729589	0.	0.8018432250839866	-0.28271031863624807	0.
0.03406476059249052	0.	0.8020559910414333	-0.28375025545609445	0.
0.03408542886668963	0.	0.8022799552071669	-0.2835878674760101	0.
0.03397175335859455	0.	0.8029742441209407	-0.2832094121928649	0.
0.03408542886668963	0.	0.8031825307950727	-0.28390692096305853	0.
0.03418188081295211	0.	0.8033975363941769	-0.28399397910962804	0.
0.03408887357905615	0.	0.8040783874580066	-0.28409398997806024	0.
0.03421632793661729	0.	0.8042889137737961	-0.2837171290796761	0.
0.034326558732345844	0.	0.804501679731243	-0.2840435207184604	0.
0.034271443334481566	0.	0.8054132138857782	-0.2851782373545886	0.
0.034447123665173954	0.	0.8056259798432251	-0.28542895306127425	0.
0.034426455390974844	0.	0.8063269876819708	-0.2856861812243372	0.
0.03440923182914226	0.	0.806548712206047	-0.2853528244670175	0.
0.034426455390974844	0.	0.8074490481522956	-0.2859602674601895	0.
0.03446090251464002	0.	0.8076662933930571	-0.2859601124128624	0.
0.034636582845332414	0.	0.8078723404255319	-0.28638510502777564	0.
0.034643472270065444	0.	0.808562150055991	-0.2856465245104884	0.
0.03464691698243196	0.	0.8087883538633819	-0.2856412271577052	0.
0.03480192903892525	0.	0.8089988801791713	-0.2865852343724643	0.
0.034788150189459174	0.	0.8096909294512878	-0.28648956556837557	0.
0.03480881846365828	0.	0.8099171332586785	-0.2864881826917696	0.
0.03493971753358594	0.	0.810127659574468	-0.28628140676397923	0.
0.03486737857388907	0.	0.8110257558790593	-0.28602981973530733	0.
0.03495005167068549	0.	0.8112385218365061	-0.28603602263568156	0.
0.03511195315191182	0.	0.8114490481522957	-0.2860360237836713	0.
0.03491904925938684	0.	0.8121433370660694	-0.28628720379508604	0.
0.03516362383740957	0.	0.8125711086226204	-0.2858786073069389	0.
0.03501894591801584	0.	0.8132721164613662	-0.2856296323301106	0.
0.035032724767481906	0.	0.8134960806270997	-0.28579088403832387	0.
0.03521873923527385	0.	0.8137066069428891	-0.2857908849509604	0.
0.03526352049603858	0.	0.8143829787234043	-0.28768664884093076	0.
0.035201515673441264	0.	0.8146069428891377	-0.28767674510119146	0.
0.035346193592834994	0.	0.8155027995520716	-0.2879423974955484	0.
0.03525318635893903	0.	0.8157357222844345	-0.2878747319610856	0.
0.035387530141233206	0.	0.8159507278835386	-0.2878171753058714	0.
0.035446090251463995	0.	0.8166315789473685	-0.2871549003412462	0.
0.03542886668963141	0.	0.816862262038074	-0.2872847223016123	0.
0.03548053737512917	0.	0.8170750279955207	-0.287577651529225	0.
0.03565277299345504	0.	0.8177446808510639	-0.28777426006620244	0.
0.03558043403375817	0.	0.8181926091825308	-0.287816126250778	0.
0.03584567688598002	0.	0.8188443449048152	-0.2900598349991419	0.
0.035756114364450566	0.	0.8190795072788354	-0.29057079271773806	0.
0.03576644850155011	0.	0.8193034714445688	-0.29057078735789554	0.
0.03595935239407509	0.	0.8199776035834266	-0.2988909016529162	0.
0.03586978987254563	0.	0.8202172452407615	-0.29879770935714767	0.
0.03612125387530141	0.	0.8210951847704367	-0.2976377092651285	0.
0.03607302790217016	0.	0.8213281075027995	-0.29764663474209085	0.
0.0360799173269032	0.	0.8215543113101904	-0.29764664394397666	0.
0.03622459524629693	0.	0.8222127659574467	-0.29764620238540235	0.
0.03618325869789872	0.	0.8224501679731243	-0.2986390961814309	0.
0.03613503272476747	0.	0.8226830907054871	-0.2986191319717029	0.
0.03632793661729245	0.	0.8233303471444569	-0.2990014899752759	0.
0.03633138132965897	0.	0.8237984322508399	-0.29904371961479104	0.
0.03648639338615225	0.	0.8244524076147816	-0.2981932496882531	0.
0.03655873234584912	0.	0.8246830907054871	-0.2981603689332991	0.
0.036469169824319664	0.	0.8249182530795073	-0.29837627643493153	0.
0.03672063382707544	0.	0.8255475923852184	-0.2990975830651031	0.
0.036686186703410256	0.	0.8257760358342665	-0.29906171932415926	0.
0.03682397519807096	0.	0.8266830907054871	-0.29725348167316606	0.
0.03686186703410265	0.	0.8269160134378498	-0.29716146112469183	0.
0.03672752325180847	0.	0.8271556550951847	-0.2991767620835422	0.
0.036930761281432994	0.	0.8278118701007837	-0.29922376905539955	0.
0.03691698243196693	0.	0.8280358342665174	-0.29901037097733607	0.
0.0368928694454013	0.	0.8282687569988801	-0.2989599244313875	0.
0.03699276610403031	0.	0.8289294512877938	-0.2994052575574319	0.
0.0369893213916638	0.	0.8293908174692048	-0.29877258166844656	0.
0.037192559421288324	0.	0.8300492721164614	-0.297836769856344	0.
0.03719600413365484	0.	0.8302687569988801	-0.29762737396526756	0.
0.03718222528418876	0.	0.8304994400895856	-0.2976037587565928	0.
0.037247674819152594	0.	0.831178051511758	-0.29838663366515566	0.
0.03727523251808474	0.	0.8313997760358343	-0.2982493887872712	0.
0.03732690320358249	0.	0.8322821948488242	-0.29819409776620354	0.
0.037468136410609705	0.	0.8324904815229562	-0.29826807064600175	0.
0.037437133999311055	0.	0.8327144456886898	-0.29826710208309165	0.
0.03738201860144677	0.	0.8334154535274356	-0.2977073685296612	0.
0.037581811918704786	0.	0.833632698768197	-0.2973139154571681	0.
0.03755080950740613	0.	0.8338589025755879	-0.2973154052933438	0.
0.03749224939717533	0.	0.834541993281075	-0.29812380453350146	0.
0.03764726145366861	0.	0.8349697648376259	-0.3027697257638462	0.
0.0375852566310713	0.	0.8356640537513996	-0.29727793091485094	0.
0.03775749224939717	0.	0.8358768197088465	-0.30014619213868243	0.
0.03779882879779538	0.	0.83610078387458	-0.3001462022983553	0.
0.03769548742679986	0.	0.8367838745800672	-0.3026062790672215	0.
0.037898725456424386	0.	0.8369899216125419	-0.30263504057850493	0.
0.03789183603169135	0.	0.8379104143337066	-0.30195181921479947	0.
0.03798484326558732	0.	0.8381254199328108	-0.3018914114001363	0.
0.03809162934894936	0.	0.8383449048152295	-0.30236565883176103	0.
0.03802273510161901	0.	0.8390279955207167	-0.3041945950190899	0.
0.0380399586634516	0.	0.8392318029115341	-0.304194601288417	0.
0.03827419910437478	0.	0.8394356103023517	-0.3041946047487665	0.
0.038167413021012744	0.	0.8401343784994401	-0.3102004053938121	0.
0.03828797795384085	0.	0.8405800671892497	-0.312405839013972	0.
0.038222528418877015	0.	0.8412676371780515	-0.3120351227645989	0.
0.03826042025490871	0.	0.8414848824188129	-0.3120431792988776	0.
0.03847399242163279	0.	0.8416931690929451	-0.30530124172310213	0.
0.03842232173613502	0.	0.8423874580067189	-0.307451881035837	0.
0.03834998277643816	0.	0.8426181410974244	-0.3074354034922161	0.
0.03858766792972786	0.	0.843505039193729	-0.30782544635271436	0.
0.03857388908026179	0.	0.8437312430011199	-0.3032085488888299	0.
0.038656562177058214	0.	0.8439395296752519	-0.3060163625279459	0.
0.038801240096451944	0.	0.8446270996640538	-0.30791262120877333	0.
0.03873579056148811	0.	0.8448622620380739	-0.30898688078363046	0.
0.03874956941095418	0.	0.845077267637178	-0.30923934248859447	0.
0.03890802617981398	0.	0.8457379619260919	-0.30954733402918827	0.
0.03891147089218049	0.	0.8461769316909293	-0.30499664453160624	0.
0.03908715122287289	0.	0.8468309070548712	-0.3066510042636227	0.
0.03906303823630726	0.	0.8470727883538635	-0.3066779656018141	0.
0.039066482948673785	0.	0.8473034714445687	-0.3049663351710552	0.
0.039266276265931786	0.	0.8479708846584546	-0.30738986987400624	0.
0.03918704788150189	0.	0.8482060470324747	-0.31114843286397476	0.
0.03941095418532552	0.	0.8490929451287793	-0.31033018179006966	0.
0.03936961763692731	0.	0.8493303471444569	-0.310866305235929	0.
0.03933172580089562	0.	0.8495543113101903	-0.3119106666916031	0.
0.03960730279021701	0.	0.8502038073908174	-0.31221158511561775	0.
0.039586634516017905	0.	0.8504367301231803	-0.31221971146445693	0.
0.03944884602135721	0.	0.8506674132138858	-0.31108707239535904	0.
0.03974164657251119	0.	0.8513281075027995	-0.30949205343076386	0.
0.03956941095418532	0.	0.8518029115341545	-0.30915490734320583	0.
0.03985532208060626	0.	0.8524456886898096	-0.30978923495206334	0.
0.0398622115053393	0.	0.8526718924972005	-0.3097892336255872	0.
0.03977953840854288	0.	0.8529048152295633	-0.3096460398020706	0.
0.040024112986565615	0.	0.8535475923852184	-0.3102947437024726	0.
0.040041336548398206	0.	0.8537782754759239	-0.31082542895943677	0.
0.04013089906992766	0.	0.8546786114221724	-0.310720417738783	0.
0.04014812263176024	0.	0.8549048152295633	-0.31067741590755954	0.
0.04010334137099551	0.	0.8551422172452406	-0.3105723802960529	0.
0.04030313468825352	0.	0.8558006718924972	-0.31145346258147005	0.
0.04027213227695487	0.	0.8560313549832027	-0.3106570080535145	0.
0.04020323802962452	0.	0.8562709966405375	-0.31068582070314316	0.
0.04034791594901825	0.	0.8569249720044791	-0.30949774922597306	0.
0.0403375818119187	0.	0.8573773796192609	-0.3087923721302827	0.
0.04048914915604546	0.	0.8580492721164613	-0.308622139235749	0.
0.0404753703065794	0.	0.8582732362821948	-0.30880625880829204	0.
0.04047192559421288	0.	0.858508398656215	-0.30926723440511233	0.
0.0405752669652084	0.	0.8591735722284434	-0.3079189860947406	0.
0.04061315880124009	0.	0.8593885778275475	-0.30791907427880444	0.
0.04065105063727178	0.	0.8602821948488242	-0.3085350625517473	0.
0.04078539441956596	0.	0.8604949608062711	-0.30836346094761946	0.
0.04076128143300034	0.	0.8607211646136618	-0.30862952710043284	0.
0.04079917326903203	0.	0.8614087346024636	-0.3085663756135269	0.
0.04094040647605924	0.	0.861619260918253	-0.3085813678475639	0.
0.040892180502928005	0.	0.8618454647256439	-0.308831373627738	0.
0.04088184636582845	0.	0.862535274356103	-0.3090496933646974	0.
0.04100585601102307	0.	0.862976483762598	-0.31095050143445513	0.
0.0409714088873579	0.	0.8636640537513999	-0.3154425515749875	0.
0.041119531519118145	0.	0.8638701007838746	-0.31542493178161046	0.
0.041164312779882875	0.	0.8640851063829788	-0.31531976249194055	0.
[truncated: 18,213 more rows]
