# Supplementary material for: Programming mechanics in knitted materials, stitch by stitch
Source: Nat Commun. 2024 Mar 23;15:2622. doi: 10.1038/s41467-024-46498-z (PMC10960873; doi:10.1038/s41467-024-46498-z)
Supplement: Supplementary file 3 — Source Data [file 41467_2024_46498_MOESM3_ESM.zip › SourceData/Source Data for Supplementary Information/TableS13data/bamboo/bamboo_garterv1.txt]

0.00011089367253750814	0.	0.	0.	0.
0.00005544683626875407	0.	1.999200319872051e-6	0.0014775377403652664	0.
0.0003913894324853229	0.	0.0002479008396641343	0.0006775261652153651	0.
-0.00019243313763861708	0.	0.0004898040783686525	0.0005722685120384002	0.
-0.0001989562948467058	0.	0.0007217113154738104	0.0006590659433728745	0.
6.523157208088715e-6	0.	0.0012994802079168333	-0.00027507285713412687	0.
0.00001304631441617743	0.	0.0014954018392642943	-0.0002719998061478991	0.
0.00004892367906066536	0.	0.0016813274690123947	0.0009597214992321465	0.
0.00006196999347684279	0.	0.0022491003598560572	0.000286611418667037	0.
-9.784735812133071e-6	0.	0.0024570171931227506	0.0004299682354624362	0.
0.00008153946510110893	0.	0.0026569372251099557	0.00015001580842506588	0.
0.00016634050880626224	0.	0.003238704518192723	-0.0006587723043511457	0.
-0.000029354207436399215	0.	0.003452618952419032	-0.0007183158886471272	0.
-0.00005544683626875407	0.	0.0036565373850459813	-0.0008512282761202054	0.
0.0001304631441617743	0.	0.0042263094762095155	0.0002940601042196885	0.
0.00014350945857795173	0.	0.0044302279088364645	0.0006199767450748843	0.
0.000029354207436399215	0.	0.004638144742103159	0.00038058795906838926	0.
0.0002217873450750163	0.	0.005217912834866053	0.0007159156083631949	0.
0.00010763209393346379	0.	0.0054238304678128745	0.0002656599149634804	0.
-0.000029354207436399215	0.	0.005637744902039183	-0.0001045513531369672	0.
0.00016634050880626224	0.	0.006219512195121951	-0.0009871535932966166	0.
0.000045662100456621	0.	0.006639344262295082	-0.0008306144993686949	0.
0.0003065883887801696	0.	0.007225109956017593	-0.00009015085016382868	0.
0.00014024787997390735	0.	0.0074310275889644135	0.0006999115691436668	0.
0.0003065883887801696	0.	0.008214714114354257	-0.0002120512307354266	0.
0.00025766470971950425	0.	0.008414634146341462	-0.000943254549051379	0.
0.000182648401826484	0.	0.0086265493802479	-0.0008685152193445998	0.
0.0002511415525114155	0.	0.009226309476209517	0.0002169631872139779	0.
0.00023483365949119372	0.	0.00942622950819672	0.0002634695298368254	0.
0.00014024787997390735	0.	0.009636145541783285	-0.0005859856551101973	0.
0.0002935420743639921	0.	0.01022590963614554	-0.0011592146315104715	0.
0.0003065883887801696	0.	0.010421831267493001	-0.001160788089767614	0.
0.0002902804957599478	0.	0.010627748900439823	-0.0011442715009778236	0.
0.0002315720808871494	0.	0.011223510595761694	-0.001258053821373867	0.
0.0003163731245923027	0.	0.011413434626149539	-0.001288565824491971	0.
0.00028701891715590347	0.	0.011617353058776488	-0.0017174877395607605	0.
0.00027071102413568166	0.	0.012219112355057975	-0.0017169287209851734	0.
0.00033920417482061313	0.	0.012413034786085565	-0.0017090805794733061	0.
0.0003359425962165688	0.	0.012618952419032386	-0.0025404125047610296	0.
0.0002446183953033268	0.	0.013626549380247899	-0.00164069867583743	0.
0.00020874103065883888	0.	0.01423030787684926	-0.001724256666227482	0.
0.00037181996086105675	0.	0.014420231907237105	-0.0016978050405938487	0.
0.00031311154598825827	0.	0.014618152738904436	-0.001675980857783354	0.
0.00020221787345075016	0.	0.015233906437425029	-0.002922050292878373	0.
0.00035551206784083494	0.	0.015417832866853257	-0.0034270656221259076	0.
0.0003294194390084801	0.	0.015611755297880846	-0.003437550960836106	0.
0.000182648401826484	0.	0.016235505797680926	-0.0020978878286965347	0.
0.00033920417482061313	0.	0.016421431427429026	-0.0012714723011305064	0.
0.00038486627527723415	0.	0.016615353858456614	-0.002220239843437314	0.
0.00023483365949119372	0.	0.017237105157936822	-0.002624773608124668	0.
0.00030006523157208087	0.	0.017425029988004798	-0.0018712777829737748	0.
0.0004044357469015003	0.	0.01761295481807277	-0.0019128695097722192	0.
0.000492498369210698	0.	0.018614554178328666	-0.0014612652177362925	0.
0.0002968036529680365	0.	0.019244302279088365	-0.0003708684270457472	0.
0.0003098499673842139	0.	0.019440223910435823	-0.00027564469269814414	0.
0.00045662100456621003	0.	0.019624150339864053	-0.00019808599690503888	0.
0.00034246575342465754	0.	0.020231907237105155	0.0000634527453597434	0.
0.00031963470319634703	0.	0.020427828868452617	-0.0002658666285841632	0.
0.0004827136333985649	0.	0.02061575369852059	-0.0002610650827450905	0.
0.0002641878669275929	0.	0.021235505797680927	-0.00016053396261281214	0.
0.000273972602739726	0.	0.02143542582966813	-0.0000905709977767475	0.
0.0004664057403783431	0.	0.021623350659736102	0.0004221273539596297	0.
0.0004533594259621656	0.	0.022626949220311873	0.0002464106090513203	0.
0.0003913894324853229	0.	0.023232706917233104	0.00028008256079651585	0.
0.00035551206784083494	0.	0.023436625349860053	-0.000575109826615293	0.
0.0004403131115459882	0.	0.023622550979608154	-0.0005997865714875535	0.
0.0005577299412915851	0.	0.02421031587365054	-0.0009508842477135377	0.
0.00036855838225701234	0.	0.024422231107556976	-0.0012113777484671767	0.
0.00043705153294194387	0.	0.02461815273890444	-0.001247922420434426	0.
0.0006327462491846054	0.	0.024812075169932026	-0.0012479238393922586	0.
0.000410958904109589	0.	0.025443822471011592	-0.0016674779927540692	0.
0.0003522504892367906	0.	0.025639744102359054	-0.0015952389511670769	0.
0.0005055446836268754	0.	0.025825669732107155	-0.0015866325159657319	0.
0.00046966731898238743	0.	0.026427429028388644	-0.002577013981864263	0.
0.00042074363992172206	0.	0.026631347461015593	-0.002686152735569467	0.
0.0005968688845401174	0.	0.026821271491403436	-0.0025123372513779275	0.
0.0004044357469015003	0.	0.027638944422231106	-0.001941083510368401	0.
0.0005838225701239399	0.	0.027822870851659333	-0.0011420146002605962	0.
0.0005968688845401174	0.	0.02842463014794082	-0.0011248577802461866	0.
0.0004761904761904762	0.	0.028634546181527384	-0.0009164919917183732	0.
0.000538160469667319	0.	0.028830467812874846	-0.0009164772007275976	0.
0.0005675146771037181	0.	0.02942822870851659	-0.0013778978391375625	0.
0.00042074363992172206	0.	0.02963214714114354	-0.000745844788896473	0.
0.0005251141552511415	0.	0.029824070371851256	-0.0007458435578034688	0.
0.0007338551859099804	0.	0.030401839264294277	-0.0010267287170896795	0.
0.000538160469667319	0.	0.030617752898840462	-0.0009608946403698474	0.
0.0005446836268754076	0.	0.030823670531787285	-0.0009608913518728301	0.
0.0006947162426614481	0.	0.03142542982806877	-0.0008575102099741567	0.
0.0005772994129158512	0.	0.03163734506197521	-0.0002826891531996485	0.
0.0005512067840834963	0.	0.03183526589364254	-0.0004933575951422274	0.
0.000547945205479452	0.	0.032832866853258695	-0.0005497180910888158	0.
0.0007077625570776256	0.	0.03341663334666133	-0.0005475631752888262	0.
0.0006588388780169602	0.	0.03362455017992803	-0.0009052909719387249	0.
0.0006099151989562948	0.	0.03382846861255497	-0.0009029053584603377	0.
0.0006881930854533594	0.	0.03440823670531787	-0.0006124588985826884	0.
0.0007012393998695368	0.	0.034620151939224304	-0.00014086853135998083	0.
0.000675146771037182	0.	0.034834066373450615	-0.00015337978102070163	0.
0.0007534246575342465	0.	0.03541783286685326	-0.001293090310293617	0.
0.0007403783431180692	0.	0.035621751299480205	-0.0012950212214362254	0.
0.0006686236138290933	0.	0.0358296681327469	-0.0012950238007188237	0.
0.0009132420091324201	0.	0.03639544182327069	-0.0005601635083513432	0.
0.0008577951728636659	0.	0.03659936025589764	-0.0005601621758206472	0.
0.0007240704500978474	0.	0.03681527389044382	-0.0005601692875906026	0.
0.0007534246575342465	0.	0.03782686925229908	-0.00021406852805968787	0.
0.0008643183300717546	0.	0.03840663734506197	-0.0002547372046283733	0.
0.0008414872798434441	0.	0.03860855657736905	-0.00028300041103064593	0.
0.0008610567514677103	0.	0.038820471811275487	-0.0003279994644986718	0.
0.0009132420091324201	0.	0.039412235105957615	-0.0013979643034855724	0.
0.000893672537508154	0.	0.03981807277089164	-0.0004894091749339051	0.
0.0009132420091324201	0.	0.040405837664934025	0.00013238101422672079	0.
0.0009980430528375732	0.	0.04060575769692123	-0.0011247989207198413	0.
0.001014350945857795	0.	0.040817672930827664	-0.0013021221016852845	0.
0.0009393346379647749	0.	0.041421431427429024	-0.00003747549688769365	0.
0.0010273972602739725	0.	0.04161535385845661	-0.00008611204239077185	0.
0.0009784735812133072	0.	0.04181727309076369	0.00012961517859446083	0.
0.000903457273320287	0.	0.042407037185125944	0.00011906674716725	0.
0.0010273972602739725	0.	0.04259296281487405	0.0008680454184910248	0.
0.0010600130463144161	0.	0.04279288284686125	0.0006657989428044373	0.
0.0008806262230919764	0.	0.04341663334666133	-0.00030797768905581774	0.
0.0010273972602739725	0.	0.04361055577768892	0.00018101336632772846	0.
0.0009523809523809524	0.	0.043812475009996	0.00018122184161453023	0.
0.0009295499021526419	0.	0.04441823270691723	0.00030964216423880376	0.
0.0011154598825831702	0.	0.04480607756897241	0.00033870496129511626	0.
0.0009654272667971298	0.	0.045615753698520584	-4.759093302814953e-6	0.
0.00104044357469015	0.	0.04580967612954817	-0.0007274961056325949	0.
0.0009165035877364644	0.	0.04641943222710915	0.00015231304106169932	0.
0.0010730593607305935	0.	0.046607357057177126	0.00022371633729730155	0.
0.001187214611872146	0.	0.04680127948820472	-0.00002703466462278088	0.
0.0009556425309849967	0.	0.04743702518992402	-0.0015361083828952888	0.
0.001076320939334638	0.	0.047624950019992	-0.002058676247626181	0.
0.0011219830397912588	0.	0.04781287485005997	-0.0009247284107875635	0.
0.001030658838878017	0.	0.0484186325469812	-0.0021956429895163485	0.
0.0010730593607305935	0.	0.048608556577369046	-0.0020454321324102857	0.
0.001187214611872146	0.	0.04879448220711715	-0.0006705420671661203	0.
0.001076320939334638	0.	0.049422231107556974	-0.0009077350575672627	0.
0.0011545988258317025	0.	0.04980807676929228	-0.000834141671061177	0.
0.00104044357469015	0.	0.05061975209916033	-0.0028806276511391385	0.
0.0011969993476842792	0.	0.050809676129548176	-0.0022895226453729487	0.
0.001177429876060013	0.	0.05142742902838864	-0.0024316887094789972	0.
0.0011382909328114808	0.	0.05163134746101559	-0.0025093196217688424	0.
0.0011611219830397913	0.	0.051817273090763685	-0.002634061605287122	0.
0.0011480756686236139	0.	0.05241303478608556	-0.0014090507985082047	0.
0.0011513372472276582	0.	0.05262095161935225	-0.0014295455660106359	0.
0.001223091976516634	0.	0.052810875649740095	-0.0014175591155122967	0.
0.001187214611872146	0.	0.05342463014794082	-0.0022849664491598957	0.
0.001177429876060013	0.	0.05363054778088764	-0.0015932572819282052	0.
0.0011806914546640575	0.	0.05381847261095562	-0.0012592057738347207	0.
0.0013209393346379648	0.	0.054408236705317865	-0.0020549384886901097	0.
0.0012263535551206785	0.	0.054810075969612154	-0.002211529063532688	0.
0.001131767775603392	0.	0.05561975209916033	-0.0014237908692022612	0.
0.001177429876060013	0.	0.055817672930827664	-0.001821278806456051	0.
0.0013926940639269407	0.	0.05640543782487005	-0.0031919553074858035	0.
0.0012948467058056098	0.	0.05662135145941623	-0.003199394814885174	0.
0.0012915851272015655	0.	0.05682526989204318	-0.003157699553240493	0.
0.001379647749510763	0.	0.0574170331867253	-0.0015879181752607556	0.
0.0012818003913894324	0.	0.05762694922031187	-0.0015879216958830306	0.
0.0012752772341813438	0.	0.0578248700519792	-0.003093239754351512	0.
0.0013568166992824525	0.	0.05839264294282286	-0.0035836799760787593	0.
0.0013698630136986301	0.	0.05860655737704918	-0.003584026231410615	0.
0.001304631441617743	0.	0.05882047181127549	-0.0019974373527385067	0.
0.0014481409001956948	0.	0.05940823670531787	-0.0036260677703719236	0.
0.0013437703848662751	0.	0.05982606957217113	-0.003857033738495126	0.
0.0015003261578604044	0.	0.060605757696921225	-0.004438340803444264	0.
0.0015622961513372471	0.	0.06139144342263095	-0.0026363967804994195	0.
0.001523157208088715	0.	0.061595361855257894	-0.0026320050943850655	0.
0.001405740378343118	0.	0.0618092762894842	-0.005059415889470473	0.
0.0015590345727332028	0.	0.06239504198320671	-0.001551174820979859	0.
0.0015459882583170252	0.	0.06260095961615353	-0.0045284468646871875	0.
0.0014579256360078277	0.	0.06281487405037985	-0.004586160889244104	0.
0.0015949119373776907	0.	0.06340863654538184	-0.0015664490667116995	0.
0.0015851272015655576	0.	0.06360855657736905	-0.004317682888746685	0.
0.0015622961513372471	0.	0.06381647341063573	-0.004800499685858744	0.
0.0015622961513372471	0.	0.06439624150339864	-0.0054502860963327494	0.
0.0016503587736464449	0.	0.06480207916833267	-0.00546104324082631	0.
0.0016731898238747551	0.	0.0655997600959616	-0.005153991490689119	0.
0.001614481409001957	0.	0.06640143942423031	-0.00736689727107774	0.
0.0017058056099151988	0.	0.0665953618552579	-0.007807063907646608	0.
0.001679712981082844	0.	0.06680327868852458	-0.004553974798076632	0.
0.0016242661448140898	0.	0.0674030387844862	-0.006646796579214808	0.
0.0017155903457273319	0.	0.06759096361455418	-0.006638171156112436	0.
0.001689497716894977	0.	0.06779088364654137	-0.004422558058573602	0.
0.0016666666666666666	0.	0.06840063974410236	-0.004034730724900728	0.
0.001780821917808219	0.	0.06859456217512994	-0.0038717840403190216	0.
0.0017090671885192433	0.	0.06879648140743702	-0.002175065792785938	0.
0.001634050880626223	0.	0.06941823270691723	-0.0034938468420244854	0.
0.0017253750815394652	0.	0.0698000799680128	-0.0034523762227192194	0.
0.0018362687540769732	0.	0.07059376249500199	-0.003365001316955182	0.
0.001669928245270711	0.	0.07141743302678927	-0.0035132119835690756	0.
0.001780821917808219	0.	0.07160535785685725	-0.002811224827494963	0.
0.001800391389432485	0.	0.07179728108756496	-0.002867375870506494	0.
0.001689497716894977	0.	0.07241503398640543	-0.003451007636986959	0.
0.001780821917808219	0.	0.07260495801679327	-0.003491392541499298	0.
0.0018884540117416828	0.	0.07279888044782086	-0.003506892161416708	0.
0.001679712981082844	0.	0.07341863254698121	-0.002801109527499024	0.
0.0017384213959556424	0.	0.07360655737704917	-0.0033228883797812568	0.
0.0018721461187214611	0.	0.07378848460615753	-0.003452182487714588	0.
0.001943900848010437	0.	0.0747920831667333	-0.006936052025068546	0.
0.0018036529680365296	0.	0.07561175529788083	-0.008199316029741456	0.
0.001960208741030659	0.	0.07599160335865653	-0.00730240025884579	0.
0.0018362687540769732	0.	0.07661135545781687	-0.00795962633246739	0.
0.001960208741030659	0.	0.07680127948820471	-0.007918688166346216	0.
0.001999347684279191	0.	0.0769952019192323	-0.007943497408974152	0.
0.0018427919112850618	0.	0.07761495401839263	-0.007741063770736007	0.
0.0018851924331376383	0.	0.07780287884846061	-0.007819259040377394	0.
0.00202870189171559	0.	0.0779888044782087	-0.00782109580730862	0.
0.0018427919112850618	0.	0.07861255497800879	-0.007373390070592455	0.
0.0019015003261578602	0.	0.07881047580967612	-0.00738293468938742	0.
0.0020384866275277233	0.	0.07900439824070371	-0.007360183707134599	0.
0.001917808219178082	0.	0.07961215513794481	-0.006834447619729382	0.
0.002126549249836921	0.	0.07998400639744102	-0.007425438145377908	0.
0.001917808219178082	0.	0.08080367852858857	-0.007067876484751654	0.
0.002041748206131768	0.	0.08099960015993601	-0.007063963786966349	0.
0.002015655577299413	0.	0.08161535385845661	-0.007126886749396832	0.
0.0020678408349641226	0.	0.08181527389044381	-0.007037460981922897	0.
0.0021232876712328768	0.	0.08200119952019191	-0.006967247265352473	0.
0.0020482713633398564	0.	0.0826029588164734	-0.007013070637872597	0.
0.0019569471624266144	0.	0.08280887644942023	-0.00789961397067938	0.
0.0020776255707762557	0.	0.08300279888044781	-0.007784183524002109	0.
0.0020776255707762557	0.	0.08360855657736904	-0.007663276250718365	0.
0.0020221787345075016	0.	0.08381047580967611	-0.0076704447648539165	0.
0.0020906718851924334	0.	0.08400039984006397	-0.007532316167874323	0.
0.0022113502935420743	0.	0.08459816073570571	-0.007558571894580439	0.
0.0020711024135681667	0.	0.08501599360255897	-0.007498723683598304	0.
0.002146118721461187	0.	0.08580767692922829	-0.007765232703654191	0.
0.0021298108284409653	0.	0.08600159936025589	-0.007723232831813756	0.
0.0023059360730593604	0.	0.08657936825269892	-0.007665928600988447	0.
0.00215590345727332	0.	0.0867952818872451	-0.007950297465851788	0.
0.0021200260926288322	0.	0.08700319872051178	-0.007712080345366849	0.
0.0022570123939986953	0.	0.08759696121551377	-0.00766635519775566	0.
0.002201565557729941	0.	0.08780687724910036	-0.008207296493584988	0.
0.002136333985649054	0.	0.08800879648140743	-0.008207308704923302	0.
0.0023939986953685584	0.	0.0885905637744902	-0.007763737405760929	0.
0.002318982387475538	0.	0.08880047980807676	-0.007758972554332931	0.
0.002221135029354207	0.	0.0890123950419832	-0.00775599057023867	0.
0.0023776908023483367	0.	0.08959216313474609	-0.007935789095902694	0.
0.0022309197651663405	0.	0.09000799680127948	-0.0077631763399289185	0.
0.0024331376386170903	0.	0.09079568172730906	-0.007461485032278934	0.
0.0022765818656229615	0.	0.09101159536185524	-0.007397319059455841	0.
0.002413568166992824	0.	0.09159536185525789	-0.0074503455547573205	0.
0.0023972602739726024	0.	0.09179728108756498	-0.007455957700459457	0.
0.002328767123287671	0.	0.0920031987205118	-0.00831709571544344	0.
0.0024787997390737114	0.	0.09257696921231506	-0.007270896386313259	0.
0.002436399217221135	0.	0.09277888844462213	-0.007483510067668771	0.
0.0023385518590998042	0.	0.09299080367852858	-0.00917907362026507	0.
0.0024624918460534897	0.	0.0935905637744902	-0.010168360214472285	0.
0.0024624918460534897	0.	0.09379048380647739	-0.010193768718383275	0.
0.002436399217221135	0.	0.09400039984006398	-0.010080552075393006	0.
0.002540769732550554	0.	0.09458616553378649	-0.010244401362140587	0.
0.002521200260926288	0.	0.09499800079968013	-0.010326044320750119	0.
0.002602739726027397	0.	0.09578768492602957	-0.010259936203657425	0.
0.002563600782778865	0.	0.09598960415833666	-0.01014867450999623	0.
0.002563600782778865	0.	0.09658936425429827	-0.006993732503165167	0.
0.0026255707762557075	0.	0.09678528588564572	-0.006924816299458626	0.
0.0025570776255707762	0.	0.09699320271891243	-0.006840598868165356	0.
0.0025081539465101107	0.	0.09760495801679328	-0.007511815220646007	0.
0.002628832354859752	0.	0.09779088364654137	-0.007065514836677535	0.
0.002609262883235486	0.	0.09798680527788883	-0.007070996320712864	0.
0.0025505544683626876	0.	0.09858456617353058	-0.007250042818530047	0.
0.0026647097195042395	0.	0.09877249100359856	-0.006820648389925388	0.
0.0026353555120678406	0.	0.09897241103558575	-0.006645507277494722	0.
0.002501630789302022	0.	0.09959616153538584	-0.006927933740105707	0.
0.002632093933463796	0.	0.09998400639744101	-0.006942839112395705	0.
0.0026810176125244617	0.	0.10078968412634945	-0.00836652610346797	0.
0.0027495107632093934	0.	0.10098760495801679	-0.007993261902757318	0.
0.0025668623613829093	0.	0.10160735705717712	-0.008299959002994744	0.
0.0026516634050880623	0.	0.10179328268692522	-0.008289952428452202	0.
0.0027495107632093934	0.	0.10198120751699319	-0.009368604846058004	0.
0.002609262883235486	0.	0.10259896041583365	-0.009508700549838763	0.
0.002759295499021526	0.	0.10279088364654138	-0.009303312150718494	0.
0.0028995433789954336	0.	0.10298280687724909	-0.008944462468794557	0.
0.002628832354859752	0.	0.10360855657736905	-0.009324016900134237	0.
0.0026777560339204176	0.	0.10379848060775689	-0.009249695932691034	0.
0.002801696020874103	0.	0.10398240703718512	-0.009129319872794394	0.
0.0026875407697325502	0.	0.10458816473410634	-0.00898803355358607	0.
0.0027984344422700585	0.	0.10497001199520192	-0.009550664466884741	0.
0.00281474233529028	0.	0.10578568572570972	-0.008990581692926368	0.
0.0028962818003913896	0.	0.10598560575769692	-0.00973325386993607	0.
0.0028180039138943247	0.	0.106609356257497	-0.012174650439014901	0.
0.002759295499021526	0.	0.10681127548980407	-0.012955808480193396	0.
0.0028506196999347685	0.	0.10699720111955217	-0.011697382382407584	0.
0.0027984344422700585	0.	0.10760695721711315	-0.012069453237201794	0.
0.0027625570776255706	0.	0.10780687724910035	-0.012863675033714758	0.
0.0028506196999347685	0.	0.10799280287884845	-0.01256818504190645	0.
0.0028799739073711674	0.	0.10859256297481007	-0.011392810626479264	0.
0.0027690802348336596	0.	0.10880047980807675	-0.012082237393438312	0.
0.0028506196999347685	0.	0.10899640143942423	-0.011973449318956664	0.
0.0029354207436399216	0.	0.10960015993602558	-0.01166018956408652	0.
0.002883235485975212	0.	0.11	-0.010077942739853584	0.
0.0028604044357469012	0.	0.11079568172730907	-0.010393659128324689	0.
0.0029060665362035222	0.	0.11099360255897639	-0.013248242489444088	0.
0.0030821917808219177	0.	0.11157536985205918	-0.012467049592200572	0.
0.0029712981082844095	0.	0.1117872850859656	-0.012480978140202551	0.
0.002886497064579256	0.	0.11199120351859256	-0.012385639107497473	0.
0.0030756686236138287	0.	0.11258096761295482	-0.012150398931145803	0.
0.003026744944553163	0.	0.11279288284686124	-0.01215039383711652	0.
0.0029452054794520547	0.	0.11300079968012794	-0.012115774925278341	0.
0.003101761252446184	0.	0.11358456617353058	-0.012158321516935916	0.
0.0030234833659491195	0.	0.11379248300679728	-0.012158320995130792	0.
0.0029712981082844095	0.	0.1139984006397441	-0.012150338169006122	0.
0.0031376386170906714	0.	0.1145761695321871	-0.012586150246695323	0.
0.003013698630136986	0.	0.11499800079968012	-0.013171180171293652	0.
0.0032093933463796477	0.	0.1157856857257097	-0.011409252652603834	0.
0.0031050228310502285	0.	0.11599560175929628	-0.011407010859753382	0.
0.0032452707110241356	0.	0.1165793682526989	-0.013980146410268523	0.
0.0031996086105675146	0.	0.11678328668532585	-0.014800487536675155	0.
0.00306914546640574	0.	0.1169952019192323	-0.014611572654610262	0.
0.003294194390084801	0.	0.11756897241103557	-0.015119730381784708	0.
0.003281148075668623	0.	0.11776689324270291	-0.014979597137495786	0.
0.0031996086105675146	0.	0.11797680927628948	-0.014975841001864424	0.
0.0033072407045009783	0.	0.11857656937225108	-0.0157772206025817	0.
0.0032159165035877363	0.	0.11878048780487803	-0.015156950419163156	0.
0.0031702544031311152	0.	0.11899040383846461	-0.015123451841976573	0.
0.0032844096542726676	0.	0.11958416633346661	-0.015575194650475391	0.
0.003281148075668623	0.	0.11998400639744101	-0.018619762586619345	0.
0.0034050880626223094	0.	0.12077169132347061	-0.01879125188615961	0.
0.003326810176125244	0.	0.12098160735705717	-0.01873916436783376	0.
0.003356164383561644	0.	0.12158136745301878	-0.018495572051252962	0.
0.0034572733202870186	0.	0.1217732906837265	-0.01878777010620687	0.
0.003460534898891063	0.	0.12197520991603358	-0.01883431933900942	0.
0.003274624918460535	0.	0.12258496601359456	-0.01868094694611226	0.
0.0033365949119373776	0.	0.12277888844462213	-0.018743015677132515	0.
0.003359425962165688	0.	0.12298080767692923	-0.018902825390945673	0.
0.003313763861709067	0.	0.12358656537385045	-0.018944919084233035	0.
0.0034377038486627523	0.	0.12376649340263894	-0.018973266573435354	0.
0.003447488584474886	0.	0.12396241503398639	-0.018805099274664262	0.
0.0034442270058708414	0.	0.12497600959616152	-0.022810283242292274	0.
0.0034442270058708414	0.	0.12518792483006796	-0.023071022078402087	0.
0.0035485975212002606	0.	0.12578368652538982	-0.022663285179591507	0.
0.003542074363992172	0.	0.12597560975609756	-0.022663298738728875	0.
0.003506196999347684	0.	0.12617552978808474	-0.0224085456798743	0.
0.0035192433137638613	0.	0.12677928828468613	-0.023017886448009343	0.
0.0036301369863013695	0.	0.1269732107157137	-0.0231188105865401	0.
0.0035779517286366603	0.	0.12778688524590162	-0.02291924952914428	0.
0.0036431833007175467	0.	0.12797481007596961	-0.02293564333697934	0.
0.003620352250489237	0.	0.1281747301079568	-0.02308916220508914	0.
0.003496412263535551	0.	0.1287904838064774	-0.0229409111529809	0.
0.003597521200260926	0.	0.1289824070371851	-0.023061223870584957	0.
0.003551859099804305	0.	0.1291843262694922	-0.023061209862017974	0.
0.0036464448793215912	0.	0.12997001199520192	-0.024830358573582664	0.
0.0036921069797782122	0.	0.13016193522590963	-0.025412491730911722	0.
0.003486627527723418	0.	0.13078368652538983	-0.026335178928248753	0.
0.003669275929549902	0.	0.1309776089564174	-0.02688494544556454	0.
0.0037116764514024785	0.	0.13117552978808475	-0.026938838841853923	0.
0.0035844748858447485	0.	0.13179328268692522	-0.02648864211029209	0.
0.003747553816046967	0.	0.1319792083166733	-0.02576977191406254	0.
0.0036301369863013695	0.	0.1327888844462215	-0.024899531808865248	0.
0.0036986301369863013	0.	0.1329808076769292	-0.024897089648016794	0.
0.003750815394651011	0.	0.13317273090763693	-0.025083817321140435	0.
0.003574690150032616	0.	0.1337904838064774	-0.025644029711006693	0.
0.003620352250489237	0.	0.13398240703718511	-0.02576908826817149	0.
0.003734507501630789	0.	0.1341683326669332	-0.025695213468963397	0.
0.0036529680365296802	0.	0.13499400239904036	-0.0256001049335712	0.
0.0037997390737116764	0.	0.13518192722910835	-0.025494616321231206	0.
0.0037214611872146116	0.	0.13578968412634945	-0.025919242793907084	0.
0.003714938030006523	0.	0.13598160735705717	-0.02554541630154797	0.
0.0038486627527723415	0.	0.13616353458616554	-0.025965641739866065	0.
0.0038030006523157205	0.	0.1367732906837265	-0.027074219892461445	0.
0.0037018917155903458	0.	0.13698320671731307	-0.027059258112227987	0.
0.0038127853881278536	0.	0.13778688524590163	-0.027134294965431266	0.
0.0038095238095238095	0.	0.1379888044782087	-0.02713452225693881	0.
0.003920417482061318	0.	0.13817872850859655	-0.027476796115967116	0.
0.003917155903457273	0.	0.13878048780487803	-0.027676988630366058	0.
0.0038290932811480757	0.	0.13899040383846462	-0.02733897075815141	0.
0.003864970645792563	0.	0.13918632546981208	-0.027446816791264105	0.
0.0038910632746249185	0.	0.1399920031987205	-0.030000387015731076	0.
0.00385518590998043	0.	0.1401839264294282	-0.030012564745236444	0.
0.0039791258969341155	0.	0.14077369052379046	-0.030056493178620424	0.
0.003835616438356164	0.	0.14098960415833664	-0.029448350590984065	0.
0.0038714938030006522	0.	0.14119152339064373	-0.02945217180982991	0.
0.003953033268101761	0.	0.1417792882846861	-0.028662177185084303	0.
0.003939986953685584	0.	0.14198320671731307	-0.029174525027339863	0.
0.0040737116764514025	0.	0.14275889644142342	-0.02877697439668918	0.
0.004037834311806914	0.	0.14297281087564973	-0.028984662750561448	0.
0.003910632746249185	0.	0.14318672530987606	-0.029179438791659858	0.
0.0040671885192433135	0.	0.14377049180327867	-0.030387142769907373	0.
0.004063926940639269	0.	0.14397840863654537	-0.030619939182583353	0.
0.003962818003913894	0.	0.14418832467013193	-0.03081811971171112	0.
0.004122635355512068	0.	0.1449780087964814	-0.03018830415116708	0.
0.003995433789954338	0.	0.1451919232307077	-0.03156176070879533	0.
0.004197651663405088	0.	0.14576569372251097	-0.032273715569158125	0.
0.004174820613176778	0.	0.14596761295481805	-0.03222952878277825	0.
0.004093281148075669	0.	0.1461775289884046	-0.03204603285150194	0.
0.004262883235485976	0.	0.14676329468212715	-0.0326847220120875	0.
0.00421395955642531	0.	0.1469732107157137	-0.033466298642286896	0.
0.004285714285714285	0.	0.14776889244302277	-0.03472340474398724	0.
0.004178082191780822	0.	0.14796481407437023	-0.03460986687108771	0.
0.004194390084801043	0.	0.1481687325069972	-0.03471206425564769	0.
0.004357469015003261	0.	0.14875249900039983	-0.03459173148601896	0.
0.004357469015003261	0.	0.14895441823270691	-0.03458953120651376	0.
0.00431180691454664	0.	0.14916633346661334	-0.034174361638386226	0.
0.004282452707110241	0.	0.14996801279488203	-0.03410328943250914	0.
0.004308545335942596	0.	0.15017193122750896	-0.03407746205405568	0.
0.00428897586431833	0.	0.15077369052379047	-0.034676392312955766	0.
0.0043313763861709065	0.	0.15097560975609756	-0.034498432212708624	0.
0.00431180691454664	0.	0.15118352658936424	-0.034434587914275186	0.
0.004315068493150684	0.	0.15177528988404637	-0.03494798602900998	0.
0.004445531637312459	0.	0.15196121551379446	-0.03477361853552462	0.
0.00434116112198304	0.	0.15277688924430227	-0.03513332335202067	0.
0.004471624266144814	0.	0.15297281087564973	-0.03710346378906235	0.
0.004458577951728636	0.	0.15317872850859654	-0.03704469291122069	0.
0.004354207436399217	0.	0.15378048780487805	-0.0387108223557474	0.
0.004445531637312459	0.	0.15396641343462614	-0.03865878098997017	0.
0.004380300065231572	0.	0.15416433426629347	-0.03896588504673589	0.
0.004458577951728636	0.	0.15496001599360254	-0.039248488655095344	0.
0.004474885844748858	0.	0.15515593762495	-0.03997215683655201	0.
0.004344422700587085	0.	0.15577568972411035	-0.04016506457339446	0.
0.0044977168949771685	0.	0.15596361455417831	-0.04017277865373762	0.
0.004540117416829745	0.	0.15615953618552578	-0.03927491304696669	0.
0.004458577951728636	0.	0.15678328668532585	-0.04029154103849741	0.
0.004533594259621657	0.	0.15697520991603356	-0.040291542532923566	0.
0.0043248532289628175	0.	0.15778488604558175	-0.041465370022540346	0.
0.004654272667971297	0.	0.15815873650539783	-0.04147335491932382	0.
0.004500978473581213	0.	0.15877848860455815	-0.04187315523975624	0.
0.004530332681017612	0.	0.15897441023590564	-0.04178802706886291	0.
0.004634703196347032	0.	0.1591683326669332	-0.04163592719637366	0.
0.004478147423352903	0.	0.15978608556577367	-0.043242076053118285	0.
0.004566210045662101	0.	0.15998000799680126	-0.04363777373540263	0.
0.004530332681017612	0.	0.16077568972411033	-0.04340237278905061	0.
0.004553163731245923	0.	0.16097361055577766	-0.0430783792907999	0.
0.004637964774951076	0.	0.16116153538584563	-0.04307526294276514	0.
0.0045923026744944554	0.	0.16196921231507394	-0.04302208627277533	0.
0.004699934768427919	0.	0.16215713714514193	-0.04344559111181121	0.
0.004696673189823874	0.	0.16277089164334266	-0.04381723424176299	0.
0.004621656881930854	0.	0.16297880847660937	-0.043814608772870994	0.
0.004670580560991519	0.	0.16317273090763693	-0.0459147491311875	0.
0.0047619047619047615	0.	0.16377049180327868	-0.04582239276010424	0.
0.004660795825179386	0.	0.1639764094362255	-0.04581877689476958	0.
0.004703196347031963	0.	0.16416833266693323	-0.04446225464289582	0.
0.004748858447488584	0.	0.16476609356257496	-0.04552557335599541	0.
0.0046771037181996085	0.	0.16498000799680126	-0.04552024761314594	0.
0.0048532289628180035	0.	0.16576969212315074	-0.049734202540485634	0.
0.004696673189823874	0.	0.16598160735705716	-0.049744908388720345	0.
0.004699934768427919	0.	0.16617752898840463	-0.046632560061880914	0.
0.004836921069797781	0.	0.1669732107157137	-0.04732542746468423	0.
0.004735812133072406	0.	0.16717712914834065	-0.04739784311829427	0.
0.004970645792563601	0.	0.16774890043982407	-0.04845764872113785	0.
0.004892367906066536	0.	0.16795481807277088	-0.04845755760213286	0.
0.004814090019569472	0.	0.1681627349060376	-0.049522080723639804	0.
0.004967384213959556	0.	0.16875849660135944	-0.04963467490779971	0.
0.004869536855838225	0.	0.16897441023590562	-0.049581963538052054	0.
0.004755381604696673	0.	0.16918632546981205	-0.049575430601074506	0.
0.004973907371167645	0.	0.16975809676129547	-0.049759790030471825	0.
0.004983692106979778	0.	0.16996201519392243	-0.04880419328846181	0.
0.005032615786040443	0.	0.17075169932027187	-0.04924704169755383	0.
0.005039138943248532	0.	0.17096161535385845	-0.04917182741574932	0.
0.004898891063274625	0.	0.17117552978808476	-0.04912217456701085	0.
0.005156555772994129	0.	0.17195521791283486	-0.05000533354625983	0.
0.00502283105022831	0.	0.1721671331467413	-0.049994089736911	0.
0.00509784735812133	0.	0.17275889644142342	-0.04914604694238009	0.
0.005123939986953685	0.	0.1729608156737305	-0.049070452656486074	0.
0.005048923679060665	0.	0.17316873250699716	-0.049591873030732245	0.
0.005146771037181996	0.	0.1737465013994402	-0.05005755988991285	0.
0.005212002609262883	0.	0.17394242303078766	-0.05034767438073636	0.
0.00512720156555773	0.	0.17415033986405437	-0.048919209068255524	0.
0.005123939986953685	0.	0.17495801679328268	-0.049116968899511226	0.
0.004996738421395955	0.	0.17538384646141542	-0.04904120055921813	0.
0.0052087410306588386	0.	0.17595761695321868	-0.04932606909016897	0.
0.005221787345075016	0.	0.1761595361855258	-0.04941670437951564	0.
0.00512720156555773	0.	0.17636945221911232	-0.04954075716821579	0.
0.005309849967384214	0.	0.176953218712515	-0.049609703488364104	0.
0.005339204174820613	0.	0.17715713714514192	-0.0487613020155041	0.
0.005228310502283105	0.	0.1773730507796881	-0.04876694167351587	0.
0.005348988910632746	0.	0.17795281887245099	-0.05090802911349312	0.
0.005322896281800392	0.	0.1781547381047581	-0.05293208995254781	0.
0.0053750815394651005	0.	0.1789604158336665	-0.05166120910112661	0.
0.005326157860404436	0.	0.1791623350659736	-0.05238436667985035	0.
0.0052935420743639916	0.	0.17937025189924027	-0.052375389385154736	0.
0.005365296803652968	0.	0.17994602159136344	-0.054392093729329585	0.
0.005417482061317677	0.	0.1803418632546981	-0.056090799201337756	0.
0.005339204174820613	0.	0.18095761695321871	-0.05165466068980668	0.
0.005358773646444879	0.	0.18115353858456615	-0.05170111161725951	0.
0.005414220482713634	0.	0.18135545781687323	-0.05346647055309249	0.
0.005424005218525766	0.	0.18195521791283484	-0.05537651162175809	0.
0.005499021526418787	0.	0.1821451419432227	-0.05523427646278104	0.
0.005433789954337899	0.	0.1823510595761695	-0.05621109948809847	0.
0.005407697325505545	0.	0.1829608156737305	-0.0534126781805038	0.
0.005495759947814743	0.	0.18315273890443823	-0.053343628594082725	0.
0.005355512067840835	0.	0.18396641343462614	-0.055843475953406725	0.
0.005495759947814743	0.	0.1841543382646941	-0.05560216079113156	0.
0.005489236790606654	0.	0.18435225909636144	-0.0556021664580913	0.
0.005348988910632746	0.	0.1849760095961615	-0.05596703613376319	0.
0.00550228310502283	0.	0.18535985605757693	-0.05661630779857663	0.
0.005378343118069145	0.	0.18595761695321872	-0.05630606730467719	0.
0.005567514677103718	0.	0.18613954418232706	-0.05639553821671054	0.
0.00565883887801696	0.	0.18633146741303477	-0.056169925099776655	0.
0.005482713633398565	0.	0.18696521391443421	-0.05705374190150594	0.
0.005587084148727984	0.	0.1871571371451419	-0.05756592161795982	0.
0.005622961513372472	0.	0.1873530587764894	-0.057935256791535515	0.
0.005479452054794521	0.	0.18796881247501	-0.058000614288945436	0.
0.0055479452054794515	0.	0.18815873650539783	-0.05800903751887996	0.
0.005521852576647097	0.	0.18898040783686523	-0.05985711482746576	0.
0.005499021526418787	0.	0.18917433026789282	-0.05980722804072994	0.
0.005697977821265492	0.	0.18936025589764094	-0.060146964680492625	0.
0.0055479452054794515	0.	0.18997001199520192	-0.059766888938328634	0.
0.005743639921722114	0.	0.19035385845661734	-0.06057162077189487	0.
0.005593607305936073	0.	0.19097560975609754	-0.06111601351015912	0.
0.005642530984996738	0.	0.19117353058776487	-0.061129414176366116	0.
0.005750163078930203	0.	0.19136145541783284	-0.06103160464319303	0.
0.0056392694063926935	0.	0.19196321471411434	-0.06130841674855947	0.
0.005557729941291585	0.	0.19216313474610155	-0.061307615671411624	0.
0.0056327462491846045	0.	0.19234906037584965	-0.06192107436480251	0.
0.005828440965427267	0.	0.19294682127149138	-0.06292074705888508	0.
0.0056457925636007825	0.	0.19316273490603758	-0.06292074995437819	0.
0.005789302022178734	0.	0.19395441823270687	-0.06437009420883824	0.
0.005714285714285713	0.	0.19416233506597358	-0.06429351654518704	0.
0.005772994129158512	0.	0.1943562574970012	-0.06471578750761366	0.
0.005828440965427267	0.	0.19496201519392242	-0.06620220956474669	0.
0.005789302022178734	0.	0.19536585365853656	-0.06582217379123059	0.
0.005949119373776908	0.	0.1959496201519392	-0.0663573222712315	0.
0.005834964122635356	0.	0.1961575369852059	-0.06689589324575801	0.
0.005776255707762557	0.	0.1963574570171931	-0.06698082239584324	0.
0.0058969341161121975	0.	0.19694722111155535	-0.06794655571495531	0.
0.005848010437051532	0.	0.19716313474610153	-0.06802288567182405	0.
0.005766470971950424	0.	0.19737305077968811	-0.06803324307132234	0.
0.00598825831702544	0.	0.19794282287085163	-0.06782924905794054	0.
0.005942596216568819	0.	0.19815073970411834	-0.06816429108382709	0.
0.006095890410958904	0.	0.1989264294282287	-0.06915759727958318	0.
0.005955642530984997	0.	0.19914434226309474	-0.0691483106002351	0.
0.00588388780169602	0.	0.1993622550979608	-0.06604871977295236	0.
0.006046966731898239	0.	0.19995001999200318	-0.06791220496378753	0.
0.005939334637964775	0.	0.2003638544582167	-0.0675179630938916	0.
0.0060795825179386824	0.	0.20094962015193923	-0.06911340045875632	0.
0.006102413568166992	0.	0.201155537784886	-0.06883203605575207	0.
0.006017612524461839	0.	0.20136945221911234	-0.06829996179481253	0.
0.006203522504892368	0.	0.20194122351059576	-0.06811374037066104	0.
0.00613829093281148	0.	0.20214314274290282	-0.0681158348377831	0.
0.0060697977821265485	0.	0.20235505797680928	-0.0697108159832443	0.
0.006200260926288323	0.	0.20294482207117154	-0.07110939120983596	0.
0.006200260926288323	0.	0.20315073970411834	-0.07179141975472843	0.
0.006272015655577299	0.	0.2039464214314274	-0.07246517226225278	0.
0.006157860404435746	0.	0.20414234306277487	-0.07247762775314223	0.
0.006193737769080235	0.	0.2043462614954018	-0.07283961532756951	0.
0.0062557077625570775	0.	0.20493802479008394	-0.07348168591704984	0.
0.006275277234181343	0.	0.20534386245501798	-0.07288072858699421	0.
0.006291585127201565	0.	0.20594562175129943	-0.07369577915531342	0.
0.006327462491846053	0.	0.20613754498200718	-0.07334279966541248	0.
0.006366601435094586	0.	0.2063414634146341	-0.07473518498813597	0.
0.006272015655577299	0.	0.20695121951219508	-0.07438830585040425	0.
0.006311154598825831	0.	0.2071451419432227	-0.07439858180384101	0.
0.006353555120678408	0.	0.20735105957616953	-0.07581183041007217	0.
0.006301369863013699	0.	0.2079468212714914	-0.07615922137563935	0.
0.006409001956947162	0.	0.20813674530187923	-0.07615831322466969	0.
0.006324200913242008	0.	0.20895241903238704	-0.07644547332177501	0.
0.00644487932159165	0.	0.20914434226309472	-0.07644373818213829	0.
0.006402478799739073	0.	0.20934426229508193	-0.07652763807307156	0.
0.006304631441617743	0.	0.20996001599360253	-0.07739524514110499	0.
0.006395955642530984	0.	0.21033986405437824	-0.07775099050936443	0.
0.006327462491846053	0.	0.2109556177528988	-0.07834236509693628	0.
0.006451402478799739	0.	0.2111415433826469	-0.07817653021416084	0.
0.006516634050880626	0.	0.21133346661335464	-0.0793551500396495	0.
0.006281800391389432	0.	0.211953218712515	-0.07921881671219011	0.
0.006415525114155251	0.	0.21214114354258296	-0.07921881309220692	0.
0.006562296151337246	0.	0.21233306677329067	-0.07921840403611126	0.
0.006376386170906719	0.	0.21296281487405036	-0.07957096603239218	0.
0.006477495107632093	0.	0.21315673730507795	-0.07956730494487303	0.
0.006425309849967384	0.	0.21396441423430626	-0.0793337698795132	0.
0.006487279843444226	0.	0.21415233906437423	-0.07933297148089541	0.
0.006640574037834312	0.	0.21433826469412232	-0.07952476687928274	0.
0.00644487932159165	0.	0.21496001599360254	-0.08106536552306422	0.
0.006607958251793868	0.	0.21534586165533784	-0.08141951041588147	0.
0.00647423352902805	0.	0.21596161535385844	-0.08427223561638902	0.
0.006484018264840182	0.	0.216155537784886	-0.08427223978202658	0.
0.00662426614481409	0.	0.21634146341463414	-0.08427053123802206	0.
0.006614481409001957	0.	0.216953218712515	-0.08272536296552008	0.
0.006565557729941291	0.	0.21715513794482205	-0.08273096798038286	0.
0.006663405088062622	0.	0.21734306277489002	-0.0822520624433883	0.
0.006712328767123288	0.	0.2179388244702119	-0.08253378562901564	0.
0.006575342465753424	0.	0.2181447421031587	-0.08253124879606823	0.
0.0066960208741030655	0.	0.21895241903238702	-0.08417047711751513	0.
0.006585127201565557	0.	0.21916433426629348	-0.08416214315909558	0.
0.006653620352250488	0.	0.21935825669732106	-0.08504779700276612	0.
0.006738421395955642	0.	0.2199480207916833	-0.08498265809844735	0.
0.006643835616438356	0.	0.22034786085565775	-0.08507357130321863	0.
0.006816699282452706	0.	0.22093962415033983	-0.08567693082827242	0.
0.006731898238747553	0.	0.22115353858456613	-0.08584596307203653	0.
0.0066470971950424	0.	0.22135545781687324	-0.08598671970006636	0.
0.0068623613829093275	0.	0.22194122351059573	-0.08533273661767687	0.
0.0067775603392041745	0.	0.22215313874450218	-0.08533274240822648	0.
0.006712328767123288	0.	0.2223570571771291	-0.08535627050579961	0.
0.006894977168949772	0.	0.22294082367053178	-0.08627767931677381	0.
0.0068590998043052825	0.	0.2231527389044382	-0.08626481572921166	0.
0.0069504240052185255	0.	0.2239244302279088	-0.08576194325777621	0.
0.006908023483365948	0.	0.22413234706117552	-0.0863667726744215	0.
0.006842791911285061	0.	0.22434226309476207	-0.08636820071546839	0.
0.006911285061969993	0.	0.2245401839264294	-0.08658284066131607	0.
0.006836268754076973	0.	0.22535985605757697	-0.08672482217784117	0.
0.006872146118721461	0.	0.2255557776889244	-0.08668337060627353	0.
0.007015655577299413	0.	0.2261355457816873	-0.08682145193960042	0.
0.006872146118721461	0.	0.2263494602159136	-0.08774803322789707	0.
0.006823222439660795	0.	0.2265513794482207	-0.0869508108775093	0.
0.0070417482061317675	0.	0.22714114354258294	-0.0864451925328758	0.
0.006979778212654925	0.	0.22734906037584965	-0.08644705935854766	0.
0.006973255055446836	0.	0.2275509796081567	-0.08786336482981359	0.
0.0071200260926288315	0.	0.2281307477009196	-0.08877699577901202	0.
0.0069471624266144805	0.	0.22855057976809273	-0.08972154951552126	0.
0.007064579256360078	0.	0.22914434226309474	-0.09125109615673134	0.
0.007009132420091324	0.	0.22935225909636145	-0.08885101651161506	0.
0.006979778212654925	0.	0.22955617752898838	-0.08886424902610932	0.
0.007250489236790606	0.	0.23032387045181923	-0.0909124978285716	0.
0.007080887149380299	0.	0.2305397840863654	-0.09140539395380508	0.
0.007227658186562296	0.	0.23113354658136742	-0.0904712377397104	0.
0.007243966079582517	0.	0.23134146341463413	-0.0904558451294066	0.
0.007142857142857143	0.	0.23155337864854056	-0.09110602986395687	0.
0.00717873450750163	0.	0.23212914834066373	-0.09280968972106324	0.
0.007195042400521852	0.	0.23233106757297078	-0.09276117559208673	0.
0.007198303979125897	0.	0.23254098360655737	-0.09391130310937257	0.
0.007361382909328115	0.	0.23313474610155938	-0.09319943176055595	0.
0.007208088714938029	0.	0.23354858056777286	-0.09279617572431882	0.
0.0072928897586431824	0.	0.23412834866053578	-0.09258825253373727	0.
0.007328767123287671	0.	0.2343262694922031	-0.09268342689885718	0.
0.007322243966079583	0.	0.23453618552578967	-0.09268315725076301	0.
0.0073939986953685585	0.	0.2353398640543782	-0.09390969238658783	0.
0.007364644487932159	0.	0.23554578168732504	-0.09435311110727833	0.
0.007374429223744291	0.	0.2361275489804078	-0.09312603882347517	0.
0.00743313763861709	0.	0.23631747301079567	-0.09375901329320281	0.
0.00743313763861709	0.	0.2365213914434226	-0.09510910496858108	0.
0.007407045009784736	0.	0.2371371451419432	-0.09542098852491941	0.
0.00743313763861709	0.	0.23733306677329066	-0.09604571082428182	0.
0.0073972602739726025	0.	0.23753698520591762	-0.09582367786473817	0.
0.007410306588388781	0.	0.23813674530187923	-0.09591898634791338	0.
0.007501630789302022	0.	0.2385325869652139	-0.09588981801537876	0.
0.0073842139595564245	0.	0.23914834066373447	-0.09595156919307965	0.
0.007547292889758642	0.	0.23933626549380246	-0.09637197263312422	0.
0.007547292889758642	0.	0.2395341863254698	-0.09714580452785282	0.
0.007583170254403131	0.	0.240327868852459	-0.0976510408969199	0.
0.007521200260926288	0.	0.24052578968412633	-0.0969559463351541	0.
0.007413568166992824	0.	0.24115553778488602	-0.09756596532925915	0.
0.007540769732550553	0.	0.24134346261495399	-0.09753040554256855	0.
0.00756033920417482	0.	0.24153938424630145	-0.09949373180187998	0.
0.00750815394651011	0.	0.24213914434226308	-0.09701408414924796	0.
0.007521200260926288	0.	0.24232307077169132	-0.09709284401578014	0.
0.0076516634050880624	0.	0.24251099560175926	-0.10028196921874867	0.
0.007452707110241357	0.	0.24314274290283885	-0.10003013288498197	0.
0.007667971298108284	0.	0.24353258696521388	-0.09997126839466461	0.
0.007540769732550553	0.	0.24414434226309473	-0.10054155782120715	0.
0.007596216568819308	0.	0.24433826469412234	-0.10054075623018849	0.
0.007733202870189171	0.	0.24452618952419028	-0.10401920311891184	0.
0.007586431833007175	0.	0.2453518592562975	-0.10349521856452178	0.
0.0077495107632093935	0.	0.2455337864854058	-0.10335430224035379	0.
0.007677756033920417	0.	0.24613754498200718	-0.10300100168063779	0.
0.007671232876712328	0.	0.2463354658136745	-0.10382466314727537	0.
0.007801696020874102	0.	0.24652339064374246	-0.10382467215098129	0.
0.007645140247879973	0.	0.24714914034386243	-0.10435313259545204	0.
0.007645140247879973	0.	0.24735705717712914	-0.10502322181236455	0.
0.0077429876060013045	0.	0.24754698120751698	-0.10513330647831975	0.
0.007818003913894324	0.	0.24813874450219908	-0.1059361869090877	0.
0.007769080234833659	0.	0.24852658936425429	-0.10592759919682805	0.
0.00781474233529028	0.	0.24912834866053576	-0.10703951728871033	0.
0.007726679712981082	0.	0.2493402638944422	-0.10751491330038845	0.
0.007785388127853881	0.	0.24953618552578966	-0.10966717724992274	0.
0.007811480756686235	0.	0.25033986405437825	-0.10983003149275378	0.
0.00782126549249837	0.	0.25053778488604556	-0.10949909284684263	0.
0.007915851272015655	0.	0.2511355457816873	-0.10816274348168232	0.
0.00779191128506197	0.	0.2513494602159136	-0.10900607999267979	0.
0.007772341813437704	0.	0.2515493802479008	-0.10900701169162648	0.
0.008026744944553164	0.	0.25212115153938425	-0.11148031309481482	0.
0.007899543378995432	0.	0.25233306677329065	-0.1114833573705782	0.
0.007850619699934768	0.	0.25254098360655736	-0.1108787714024345	0.
0.00802348336594912	0.	0.2531307477009196	-0.11237870457825122	0.
0.007902804957599477	0.	0.25355057976809275	-0.11219629649154243	0.
0.008033268101761252	0.	0.254124350259896	-0.11208027558497236	0.
0.008007175472928897	0.	0.254328268692523	-0.11207877205989748	0.
0.007919112850619699	0.	0.2545321871251499	-0.11210566654925404	0.
0.008176777560339204	0.	0.25532387045181926	-0.11097961741997443	0.
0.008026744944553164	0.	0.2555357856857257	-0.11106695832309078	0.
0.00815068493150685	0.	0.2561195521791283	-0.11054947186628779	0.
0.008170254403131115	0.	0.25632546981207516	-0.1105494641831706	0.
0.008059360730593606	0.	0.25653938424630146	-0.11141781268206463	0.
0.008264840182648402	0.	0.2571231507397041	-0.11136435888014125	0.
0.008212654924983692	0.	0.25732906837265096	-0.11161763469765748	0.
0.00809197651663405	0.	0.25754098360655736	-0.11167041516452506	0.
0.00824200913242009	0.	0.25812475009996	-0.11318370794870289	0.
0.008189823874755382	0.	0.2585325869652139	-0.113252745611655	0.
0.008258317025440312	0.	0.2591283486605358	-0.11325665688133349	0.
0.008215916503587736	0.	0.25932826869252296	-0.1132610666978343	0.
0.008238747553816046	0.	0.25953618552578966	-0.11345677171464096	0.
0.008303979125896933	0.	0.26031787285085967	-0.11260579619626722	0.
0.008343118069145467	0.	0.26052179128348657	-0.11269544316292915	0.
0.008290932811480755	0.	0.2611215513794482	-0.11264200537985966	0.
0.008414872798434442	0.	0.2613134746101559	-0.11250131865164628	0.
0.008362687540769733	0.	0.2615173930427829	-0.11250769193133364	0.
0.008346379647749511	0.	0.2621231507397041	-0.11524950605859628	0.
0.008460534898891063	0.	0.2623150739704118	-0.11524950877363728	0.
0.008359425962165688	0.	0.2625189924030388	-0.11524868488926579	0.
0.008408349641226352	0.	0.26313674530187925	-0.11667557480130016	0.
0.008395303326810176	0.	0.26352658936425427	-0.11699101644969642	0.
0.008362687540769733	0.	0.2641323470611755	-0.11846094652481227	0.
0.008447488584474886	0.	0.2643162734906037	-0.11846095032929085	0.
0.008437703848662752	0.	0.2645121951219512	-0.11934230864426294	0.
0.008424657534246574	0.	0.2653258696521391	-0.11981929771339035	0.
0.008290932811480755	0.	0.2655217912834866	-0.12000279112149724	0.
0.00802348336594912	0.	0.2661355457816873	-0.11932862363433569	0.
0.008199608610567514	0.	0.2663214714114354	-0.11986295895845733	0.
0.008349641226353555	0.	0.266515393842463	-0.11975221664091729	0.
0.008186562296151337	0.	0.2671351459416233	-0.12254985523852373	0.
0.00824853228962818	0.	0.2673210715713714	-0.12151865113202688	0.
0.008356164383561644	0.	0.26750899640143944	-0.12253246507040855	0.
0.00824200913242009	0.	0.26812475009996	-0.12346233417083204	0.
0.008408349641226352	0.	0.2685105957616953	-0.12333884549953748	0.
0.008313763861709067	0.	0.26914434226309475	-0.12465698391320765	0.
0.008359425962165688	0.	0.2693402638944422	-0.12453483507787697	0.
0.008483365949119373	0.	0.2695281887245102	-0.12450687450563838	0.
0.00842791911285062	0.	0.270327868852459	-0.1246162656411789	0.
0.008587736464448792	0.	0.2705137944822071	-0.1245285967386614	0.
0.008473581213307239	0.	0.2711375449820072	-0.1256664618843872	0.
0.008489889106327461	0.	0.27133946421431426	-0.12536589086361233	0.
0.00862361382909328	0.	0.27152738904438223	-0.12567340785410397	0.
0.008519243313763861	0.	0.2721291483406637	-0.12576353160032394	0.
0.008519243313763861	0.	0.27233106757297076	-0.1257704058034955	0.
0.008620352250489235	0.	0.27252299080367853	-0.12577965158897259	0.
0.008590998043052838	0.	0.2731367453018792	-0.12317639113197293	0.
0.008662752772341813	0.	0.27352259096361453	-0.12561393460750095	0.
0.008754076973255056	0.	0.27410435825669727	-0.12545109082803313	0.
0.008587736464448792	0.	0.27431827269092357	-0.12545108188525372	0.
0.008587736464448792	0.	0.2745201919232307	-0.1255953809892435	0.
0.008734507501630788	0.	0.27471411435425824	-0.12531179070209608	0.
0.008708414872798434	0.	0.2753398640543782	-0.12660762192918834	0.
0.008714938030006522	0.	0.2755357856857257	-0.12718976060278836	0.
0.008838878016960209	0.	0.2757197121151539	-0.12754101897256664	0.
0.008724722765818656	0.	0.2763254698120751	-0.12747544881853812	0.
0.008741030658838878	0.	0.27652538984406233	-0.1275199974819556	0.
0.008773646444879322	0.	0.27733106757297077	-0.1296804997583908	0.
0.008718199608610566	0.	0.2775329868052778	-0.12968049558779562	0.
0.008832354859752119	0.	0.277718912435026	-0.12870000423587924	0.
0.008851924331376385	0.	0.2785325869652139	-0.12997758883949181	0.
0.008868232224396607	0.	0.27872850859656134	-0.12937038261011302	0.
0.008913894324853228	0.	0.2793242702918832	-0.13011361535634744	0.
0.008816046966731897	0.	0.2795301879248301	-0.12904753169187627	0.
0.008829093281148075	0.	0.27972211115553774	-0.12810659095464416	0.
0.009050880626223091	0.	0.28030187924830063	-0.1285217727607797	0.
0.008917155903457272	0.	0.2805197920831667	-0.12855399897776948	0.
0.008825831702544031	0.	0.28072570971611355	-0.12887097634966022	0.
0.009063926940639268	0.	0.2813234706117553	-0.12936773534181564	0.
0.008972602739726027	0.	0.28153338664534183	-0.12936771943463155	0.
0.009070450097847358	0.	0.28231307477009193	-0.131665279766576	0.
0.00897586431833007	0.	0.2825249900039984	-0.1317327625575215	0.
0.008910632746249184	0.	0.2827309076369452	-0.13202027907573854	0.
0.009024787997390737	0.	0.28352259096361454	-0.13304250997717604	0.
0.008982387475538159	0.	0.2837265093962415	-0.13286959849049185	0.
0.00908675799086758	0.	0.28431027588964414	-0.13506078735883825	0.
0.009093281148075668	0.	0.2845201919232307	-0.13548175386353686	0.
0.009021526418786693	0.	0.28473210715713715	-0.13556370913969046	0.
0.00915525114155251	0.	0.28531787285085963	-0.13675041174054528	0.
0.009132420091324202	0.	0.28551979208316675	-0.13682877548438804	0.
0.009034572733202871	0.	0.2857277089164334	-0.1368201888655284	0.
0.009315068493150684	0.	0.2862934826069572	-0.13606835403641346	0.
0.009246575342465752	0.	0.286499400239904	-0.1364190272532564	0.
0.00930528375733855	0.	0.28731307477009194	-0.1350819214419813	0.
0.009279191128506196	0.	0.28752099160335864	-0.13580552138510665	0.
0.009184605348988911	0.	0.2877329068372651	-0.13582533877756792	0.
0.009302022178734506	0.	0.2885105957616953	-0.13722790430407333	0.
0.009269406392694064	0.	0.28872051179528185	-0.1371426201782876	0.
0.009360730593607305	0.	0.28931627349060374	-0.13820753650028164	0.
0.00938682322243966	0.	0.2895121951219512	-0.13820125102489242	0.
0.009357469015003261	0.	0.289718112754898	-0.13824285170497572	0.
0.009442270058708414	0.	0.2902998800479808	-0.13803249351259034	0.
0.009455316373124592	0.	0.29049980007996795	-0.13804298953404825	0.
0.00938682322243966	0.	0.29071571371451416	-0.13917619814877819	0.
0.009350945857795173	0.	0.29132746901239504	-0.14248186758968823	0.
0.009406392694063926	0.	0.29151939224310275	-0.14325386368741982	0.
0.00941617742987606	0.	0.29230507796881244	-0.14238733264145134	0.
0.009549902152641879	0.	0.29249500199920025	-0.14242487635198664	0.
0.009458577951728636	0.	0.2927009196321471	-0.14248640687883343	0.
0.009556425309849965	0.	0.29351259496201515	-0.1442849031520987	0.
0.009500978473581213	0.	0.29371251499400236	-0.1442296686082049	0.
0.009465101108936726	0.	0.2943202718912435	-0.14514756988176244	0.
0.009608610567514676	0.	0.29450819672131145	-0.14512393579232027	0.
0.009556425309849965	0.	0.29470611755297876	-0.14506287538402837	0.
0.009461839530332682	0.	0.29532586965213914	-0.1462860705182008	0.
0.009608610567514676	0.	0.2955117952818872	-0.14628608317077296	0.
0.009651011089367252	0.	0.29570771691323466	-0.14623089075194842	0.
0.009523809523809523	0.	0.29631747301079564	-0.14644192257331787	0.
0.009624918460534898	0.	0.2965073970411835	-0.1460288826164444	0.
0.009500978473581213	0.	0.2973370651739304	-0.14610407331462583	0.
0.009572733202870188	0.	0.29752698920431825	-0.14610407699909128	0.
0.009673842139595563	0.	0.29771291483406637	-0.1461040914570138	0.
0.00965753424657534	0.	0.2985085965613754	-0.14838892910242593	0.
0.009771689497716894	0.	0.2986945221911235	-0.14733590562706694	0.
0.009585779517286366	0.	0.29932227109156334	-0.14800898603440185	0.
0.009641226353555118	0.	0.2995181927229108	-0.14800897579411781	0.
0.009781474233529028	0.	0.2997041183526589	-0.14821514348103537	0.
0.009660795825179386	0.	0.3003198720511795	-0.14830571884022106	0.
0.009654272667971297	0.	0.3005197920831667	-0.14830571754637842	0.
0.009794520547945206	0.	0.3007097161135545	-0.14813753841678956	0.
0.009761904761904762	0.	0.301327469012395	-0.15006943374750473	0.
0.009735812133072405	0.	0.3015273890443822	-0.15007888475760542	0.
0.009752120026092628	0.	0.3023150739704118	-0.15007521034581506	0.
0.009716242661448141	0.	0.3025229908036785	-0.15007520140725195	0.
0.009771689497716894	0.	0.3027149140343862	-0.1498836337788677	0.
0.009716242661448141	0.	0.30352858856457415	-0.14994049451745456	0.
0.009804305283757338	0.	0.30371851259496196	-0.14994900784821827	0.
0.009882583170254403	0.	0.3043102758896441	-0.1504340067785844	0.
0.009807566862361384	0.	0.3045161935225909	-0.1510693591812557	0.
0.009804305283757338	0.	0.3047101159536185	-0.151071485281775	0.
0.010048923679060665	0.	0.3052998800479808	-0.1530708773893731	0.
0.009885844748858447	0.	0.3055137944822071	-0.1541966727596569	0.
0.009830397912589692	0.	0.30571571371451417	-0.15419667038257948	0.
0.010013046314416177	0.	0.30630347860855656	-0.1559221373817132	0.
0.009889106327462493	0.	0.30651939224310276	-0.15592357362933773	0.
0.010048923679060665	0.	0.30731107556977205	-0.15541547572715073	0.
0.009983692106979776	0.	0.3075209916033586	-0.15529190438313636	0.
0.009980430528375732	0.	0.3077209116353459	-0.15528697587987783	0.
0.01010437051532942	0.	0.30850659736105557	-0.15629018280985807	0.
0.00999347684279191	0.	0.30872051179528187	-0.15718167801162644	0.
0.010117416829745596	0.	0.309312275089964	-0.15924470968319804	0.
0.010058708414872799	0.	0.3095181927229108	-0.15925043376767323	0.
0.009970645792563602	0.	0.30972810875649737	-0.1590819181360124	0.
0.010156555772994128	0.	0.3103038784486205	-0.1595633788051193	0.
0.010130463144161774	0.	0.31050979608156737	-0.15956337017471345	0.
0.009999999999999998	0.	0.3107197121151539	-0.15972084333252992	0.
0.01020221787345075	0.	0.31128948420631747	-0.16051511286415104	0.
0.010293542074363992	0.	0.3122930827668932	-0.1609852589347901	0.
0.010228310502283105	0.	0.31249900039984	-0.1610522794705736	0.
0.01024787997390737	0.	0.3127129148340663	-0.16114651595678617	0.
0.010251141552511415	0.	0.3135065973610555	-0.16102694395759998	0.
0.010244618395303325	0.	0.3137125149940024	-0.16113316410531212	0.
0.010335942596216568	0.	0.314296281487405	-0.16027100136442887	0.
0.010335942596216568	0.	0.3144942023190723	-0.16051596819732888	0.
0.010296803652968036	0.	0.31470411835265893	-0.1605041498353021	0.
0.010358773646444878	0.	0.31530587764894036	-0.16086743899019484	0.
0.010394651011089367	0.	0.3155037984806077	-0.16092970694335038	0.
0.010358773646444878	0.	0.3157097161135546	-0.1606926744593671	0.
0.010407697325505543	0.	0.31630347860855657	-0.16289485477535084	0.
0.010378343118069145	0.	0.31730307876849256	-0.16405484235987894	0.
0.010518590998043052	0.	0.3174890043982407	-0.16360867499146775	0.
0.010538160469667318	0.	0.31768692522990805	-0.16338981773076555	0.
0.010560991519895629	0.	0.31849460215913633	-0.16369558939933593	0.
0.01050228310502283	0.	0.3186965213914434	-0.1636923628974227	0.
0.010443574690150031	0.	0.3193182726909236	-0.16378638025243353	0.
0.01055446836268754	0.	0.3195061975209916	-0.16378638082228478	0.
0.010518590998043052	0.	0.3197041183526589	-0.1637674758455309	0.
0.010420743639921721	0.	0.3203098760495801	-0.16425562739132438	0.
0.010570776255707763	0.	0.32049780087964813	-0.16425562327285229	0.
0.010616438356164383	0.	0.3206937225109956	-0.16490698765876166	0.
0.010414220482713631	0.	0.3213174730107956	-0.1642696259319469	0.
0.010593607305936071	0.	0.32150739704118353	-0.16426961972952872	0.
0.010655577299412916	0.	0.3217013194722111	-0.16465241432697583	0.
0.010515329419439008	0.	0.3223130747700919	-0.16507351854851723	0.
0.010583822570123939	0.	0.3225029988004798	-0.16507351507337437	0.
0.010662100456621004	0.	0.32269892043182724	-0.16472929353246438	0.
0.010547945205479452	0.	0.32331867253098756	-0.16756245525423613	0.
0.010583822570123939	0.	0.3235045981607357	-0.16756246738323136	0.
0.01078604044357469	0.	0.32368452618952415	-0.16698415426940927	0.
0.010583822570123939	0.	0.32450219912035183	-0.16690216164249053	0.
0.010750163078930201	0.	0.32469412235105954	-0.16405530011226502	0.
0.010724070450097847	0.	0.32489604158336666	-0.16441929751276896	0.
0.010662100456621004	0.	0.32551179528188723	-0.1653144088268525	0.
0.01073385518590998	0.	0.3256997201119552	-0.16520355304348258	0.
0.01068166992824527	0.	0.3265113954418232	-0.16525458448195282	0.
0.010799086757990867	0.	0.3266993202718912	-0.1652513196205435	0.
0.010874103065883886	0.	0.32688924430227906	-0.16676373605075723	0.
0.010691454664057402	0.	0.3275189924030388	-0.16516608632594218	0.
0.010799086757990867	0.	0.32770691723310674	-0.16463267552944033	0.
0.010900195694716243	0.	0.3278948420631747	-0.16677538211873558	0.
0.010769732550554467	0.	0.3285125949620152	-0.16695219548413115	0.
0.010766470971950423	0.	0.32870651739304274	-0.16742295418319372	0.
0.010903457273320287	0.	0.32889844062375045	-0.16772207243721163	0.
0.010841487279843442	0.	0.329514194322271	-0.16794242711499394	0.
0.010818656229615134	0.	0.32970211915233905	-0.16794213647216427	0.
0.010971950424005218	0.	0.3298840463814474	-0.1689742690350354	0.
0.010857795172863664	0.	0.3304958016793283	-0.16950339045266444	0.
0.010844748858447488	0.	0.3307057177129148	-0.1695034108570662	0.
0.01090671885192433	0.	0.33151339464214313	-0.17060006329064845	0.
0.01085453359425962	0.	0.33171331467413034	-0.17045621254943913	0.
0.011066536203522504	0.	0.33189924030387846	-0.1703505757213814	0.
0.010998043052837574	0.	0.33250299880047973	-0.1716605261118359	0.
0.010945857795172863	0.	0.33271091563374644	-0.17214410357533866	0.
0.011043705153294194	0.	0.3329048380647741	-0.17017495313549347	0.
0.011089367253750815	0.	0.33350459816073563	-0.17020448342610944	0.
0.010991519895629485	0.	0.3337105157936825	-0.17033179384260874	0.
0.011105675146771037	0.	0.33389844062375046	-0.17036130485996884	0.
0.011177429876060012	0.	0.33449620151939224	-0.1705144471860399	0.
0.011043705153294194	0.	0.3347121151539384	-0.17053098433013916	0.
0.01106327462491846	0.	0.3349100359856057	-0.17053958606007508	0.
0.011174168297455968	0.	0.33550179928028784	-0.17249489480597072	0.
0.011060013046314416	0.	0.33570971611355455	-0.17249489719035133	0.
0.011239399869536856	0.	0.33648140743702515	-0.17293670701255398	0.
0.011216568819308544	0.	0.33669732107157135	-0.17291659429417122	0.
0.011138290932811481	0.	0.33690523790483806	-0.17291745669687303	0.
0.01125896934116112	0.	0.33749900039984	-0.17264586209582983	0.
0.011223091976516634	0.	0.3377089164334266	-0.1726335148676483	0.
0.011135029354207435	0.	0.3379108356657337	-0.17254704607078689	0.
0.011288323548597521	0.	0.3384906037584966	-0.17376891757849544	0.
0.0112133072407045	0.	0.338702518992403	-0.17376891667566302	0.
0.011141552511415525	0.	0.33891443422630946	-0.17380622489150613	0.
0.011402478799739074	0.	0.33949420231907235	-0.1735923106536257	0.
0.011389432485322896	0.	0.3397001199520192	-0.17359456709985233	0.
0.011232876712328766	0.	0.3399080367852858	-0.17503351951940263	0.
0.01141552511415525	0.	0.34048580567772885	-0.1745701538338974	0.
0.011418786692759296	0.	0.34069372251099556	-0.1746039355799465	0.
0.01147423352902805	0.	0.34149740103958415	-0.17493315258826947	0.
0.011451402478799739	0.	0.3416973210715713	-0.1749367992875007	0.
0.011330724070450097	0.	0.34190323870451816	-0.1749260834207932	0.
0.011562296151337246	0.	0.3424730107956817	-0.1752823999989966	0.
0.011565557729941292	0.	0.34267493002798877	-0.17528060243382904	0.
0.01143835616438356	0.	0.3428908436625349	-0.17528060306799523	0.
0.01151989562948467	0.	0.3434886045581767	-0.1766491362280068	0.
0.01151989562948467	0.	0.34368852459016386	-0.17664308540872525	0.
0.011510110893672536	0.	0.34389844062375047	-0.17664308876773635	0.
0.011594911937377689	0.	0.3444902039184326	-0.17819684737752303	0.
0.011594911937377689	0.	0.3446881247500999	-0.17768357905765422	0.
0.011637312459230267	0.	0.3448960415833666	-0.1776114692786895	0.
0.01165362035225049	0.	0.3454918032786885	-0.17854909163448365	0.
0.011666666666666667	0.	0.34568572570971606	-0.1787287924659687	0.
0.011585127201565558	0.	0.34648740503798475	-0.18158458152660342	0.
0.011637312459230267	0.	0.34668332666933227	-0.18156089872395306	0.
0.011621004566210045	0.	0.3468892443022791	-0.18155963747061363	0.
0.011627527723418133	0.	0.34749700119952015	-0.18290247531191284	0.
0.011731898238747554	0.	0.34768292682926827	-0.18290247647745517	0.
0.011673189823874755	0.	0.347874850059976	-0.18293614860561444	0.
0.011669928245270711	0.	0.3484766093562575	-0.18307377423513324	0.
0.011849315068493151	0.	0.3486665333866453	-0.18307377100352182	0.
0.011790606653620351	0.	0.3488704518192723	-0.18282820765257313	0.
0.0116764514024788	0.	0.34949820071971205	-0.18303404651448338	0.
0.011865622961513372	0.	0.34968612554978	-0.18314860757628745	0.
0.011839530332681017	0.	0.3498880447820871	-0.18313777593260572	0.
0.011761252446183952	0.	0.3505097960815673	-0.1833555054711257	0.
0.011891715590345726	0.	0.35069772091163526	-0.18333015942895486	0.
0.011640574037834311	0.	0.3515133946421431	-0.18345552399238568	0.
0.011793868232224395	0.	0.3516973210715713	-0.183460009281927	0.
0.011943900848010437	0.	0.35188324670131943	-0.18346103768801966	0.
0.011780821917808219	0.	0.3525009996001599	-0.1859187571239795	0.
0.011823222439660795	0.	0.3526929228308676	-0.18538054693717043	0.
0.012002609262883235	0.	0.3528868452618952	-0.18534693314549924	0.
0.01187866927592955	0.	0.3535105957616953	-0.18591148755845005	0.
0.01192433137638617	0.	0.35369852059176327	-0.18613118276537854	0.
0.0120221787345075	0.	0.35388644542183123	-0.18625762864672551	0.
0.011819960861056751	0.	0.3544962015193922	-0.186151477554228	0.
0.011888454011741682	0.	0.3546921231507397	-0.186155244571073	0.
0.0120515329419439	0.	0.35488204718112754	-0.18614960324397115	0.
0.01194716242661448	0.	0.35549380247900836	-0.1870946906890805	0.
0.011881930854533594	0.	0.3556937225109955	-0.1870947017890016	0.
0.011979778212654925	0.	0.35649540183926426	-0.1881307275733496	0.
0.011898238747553816	0.	0.35670131947221106	-0.18825218960294385	0.
0.012048271363339856	0.	0.35689324270291883	-0.18810006199330628	0.
0.012048271363339856	0.	0.35750499800079966	-0.18835974563039273	0.
0.012009132420091325	0.	0.35770091963214706	-0.1883597501368228	0.
0.012110241356816698	0.	0.3578868452618952	-0.18838817752110623	0.
0.012084148727984344	0.	0.35849060375849656	-0.18964702581529105	0.
0.012054794520547944	0.	0.3587005197920831	-0.18964466443309896	0.
0.012172211350293541	0.	0.35889644142343063	-0.1897725940492241	0.
0.012162426614481409	0.	0.3594942023190723	-0.1902465595793317	0.
0.012071102413568166	0.	0.3597041183526589	-0.190240976950045	0.
0.01212002609262883	0.	0.3598980407836865	-0.19056303772250868	0.
0.012257012393998696	0.	0.360483806477409	-0.19075151785762678	0.
0.012123287671232875	0.	0.3606977209116353	-0.19075152318896216	0.
0.012270058708414872	0.	0.3614774090363854	-0.19198448920863245	0.
0.012178734507501631	0.	0.3616893242702918	-0.19321266482720478	0.
0.012146118721461187	0.	0.36189124350259894	-0.19312279245428657	0.
0.012358121330724071	0.	0.3624770091963214	-0.1952367379536741	0.
0.01225375081539465	0.	0.3626929228308676	-0.19423322367884818	0.
0.01220156555772994	0.	0.3629028388644542	-0.19551838988129908	0.
0.012325505544683627	0.	0.36348860455817666	-0.19386778279689176	0.
0.012315720808871493	0.	0.3636925229908037	-0.1940441910277503	0.
0.012273320287018918	0.	0.3638984406237505	-0.19395174764816103	0.
0.012374429223744291	0.	0.3644742103158736	-0.1940604422292387	0.
0.012413568166992824	0.	0.3646841263494602	-0.19403314737219632	0.
0.01229941291585127	0.	0.3648960415833666	-0.19402415111952911	0.
0.012495107632093933	0.	0.365483806477409	-0.1965247806647099	0.
0.01247879973907371	0.	0.3656917233106757	-0.196519855868605	0.
0.012511415525114155	0.	0.3664754098360655	-0.19623451204460754	0.
0.01247879973907371	0.	0.3666813274690124	-0.1962139095539501	0.
0.012400521852576646	0.	0.36689124350259894	-0.19621400434747588	0.
0.012615786040443572	0.	0.36747101159536183	-0.1983375429421389	0.
0.012550554468362686	0.	0.36766893242702914	-0.19833753722975064	0.
0.01244944553163731	0.	0.3678788484606157	-0.19884274127162646	0.
0.012645140247879973	0.	0.3684706117552979	-0.19956167972524577	0.
0.012632093933463795	0.	0.36867652938824463	-0.1995725916320917	0.
0.012573385518590998	0.	0.36889044382247094	-0.19910181598721838	0.
0.012703848662752771	0.	0.3694822071171531	-0.20180767788033394	0.
0.012667971298108285	0.	0.36967812874850053	-0.20187878605473844	0.
0.012619047619047618	0.	0.3698820471811275	-0.2018833274905119	0.
0.01271689497716895	0.	0.3704718112754897	-0.20322286131352046	0.
0.012726679712981082	0.	0.370671731307477	-0.20311429907948925	0.
0.01271037181996086	0.	0.37148540583766493	-0.20218842267769677	0.
0.012733202870189171	0.	0.37167532986805274	-0.20218830620462444	0.
0.012723418134377038	0.	0.3718772491003598	-0.20227569932640788	0.
0.012720156555772993	0.	0.3724850059976009	-0.2040245688191828	0.
0.012746249184605348	0.	0.37267892842862854	-0.20436884757417204	0.
0.01273972602739726	0.	0.37288284686125545	-0.20482904243271602	0.
0.012677756033920417	0.	0.3734846061575369	-0.2049523858084105	0.
0.012804957599478146	0.	0.3736665333866453	-0.20495737429674052	0.
0.012788649706457924	0.	0.37386445421831266	-0.20495762410988091	0.
0.012847358121330723	0.	0.3746761295481807	-0.20433414340022352	0.
0.012893020221787344	0.	0.37488004798080765	-0.2042551218872434	0.
0.012863666014350945	0.	0.3750919632147141	-0.20439309364868677	0.
0.012853881278538813	0.	0.37568172730907634	-0.20359795616371665	0.
0.012951728636660144	0.	0.37607357057177127	-0.2035979667591419	0.
0.0129191128506197	0.	0.3766793282686925	-0.20565971142652398	0.
0.013026744944553163	0.	0.3768692522990803	-0.2056701383478507	0.
0.012977821265492497	0.	0.37707317073170726	-0.20567012990242095	0.
0.012922374429223744	0.	0.37768492602958814	-0.20718598396787796	0.
0.01303979125896934	0.	0.3778728508596561	-0.2073842505455696	0.
0.012968036529680364	0.	0.3780747700919632	-0.20739209487073	0.
0.012935420743639922	0.	0.37868652538984404	-0.20704547427613712	0.
0.01301696020874103	0.	0.37887844862055176	-0.20747423030030926	0.
0.01294194390084801	0.	0.37968212714914035	-0.20720174322043208	0.
0.013082191780821917	0.	0.3798640543782487	-0.2072433463806402	0.
0.013082191780821917	0.	0.3800579768092763	-0.2072073992595721	0.
0.012951728636660144	0.	0.380687724910036	-0.20835370143440723	0.
0.013127853881278538	0.	0.38107756897241096	-0.20835369423189723	0.
0.012977821265492497	0.	0.3816953218712515	-0.2075422693094781	0.
0.01309849967384214	0.	0.3818792483006797	-0.20754225821696864	0.
0.01316699282452707	0.	0.3820691723310676	-0.20825038527400797	0.
0.013033268101761253	0.	0.38269492203118743	-0.2084899250927231	0.
0.013242009132420091	0.	0.38288484606157536	-0.2084892736528425	0.
0.013336594911937377	0.	0.38307477009196317	-0.20861029907372874	0.
0.01309849967384214	0.	0.38369252299080364	-0.20872192047644594	0.
0.013153946510110892	0.	0.38388444622151136	-0.20869115484079934	0.
0.01314416177429876	0.	0.3846981207516993	-0.20893487600664484	0.
0.013108284409654272	0.	0.38489404238304675	-0.20893486999899807	0.
0.013261578604044357	0.	0.3850839664134346	-0.20895149869432889	0.
0.013173515981735159	0.	0.3856917233106757	-0.20978435399554662	0.
0.013284409654272668	0.	0.3860655737704918	-0.21136016103415292	0.
0.013268101761252446	0.	0.3866773290683726	-0.21107880507160032	0.
0.013209393346379649	0.	0.3868852459016393	-0.2110788057836415	0.
0.013378995433789953	0.	0.38707916833266687	-0.21298882611863498	0.
0.013378995433789953	0.	0.387686925229908	-0.21148573337700663	0.
0.013343118069145466	0.	0.38789084366253496	-0.21148574005376058	0.
0.01342139595564253	0.	0.38808076769292277	-0.21148298735889498	0.
0.013444227005870842	0.	0.38868452618952415	-0.2116075036930666	0.
0.013333333333333332	0.	0.38889444222311076	-0.21164557283852067	0.
0.01349641226353555	0.	0.38967612954818065	-0.21278524065540322	0.
0.013382257012393997	0.	0.3898860455817672	-0.2127852391435741	0.
0.013382257012393997	0.	0.3900819672131147	-0.21276225361849624	0.
0.013555120678408349	0.	0.39067772890843655	-0.21522472126124692	0.
0.013440965427266797	0.	0.39109356257496997	-0.2152280015536894	0.
0.013529028049575995	0.	0.39167932826869245	-0.21645320376455127	0.
0.013480104370515328	0.	0.39188324670131947	-0.21646093419976498	0.
0.01347358121330724	0.	0.39207916833266687	-0.21639871067196084	0.
0.013649706457925634	0.	0.39265293882447017	-0.22024870151757917	0.
0.013568166992824525	0.	0.39286685325869647	-0.220248701559217	0.
0.013489889106327462	0.	0.3930807676929228	-0.2214377369439452	0.
0.013714938030006523	0.	0.39367053178728506	-0.22102350593241296	0.
0.013701891715590345	0.	0.39387644942023187	-0.22102515580839138	0.
0.013741030658838877	0.	0.39466813274690116	-0.2211146435927235	0.
0.013741030658838877	0.	0.3948820471811275	-0.22106393968066232	0.
0.013649706457925634	0.	0.3950939624150339	-0.22128540360454832	0.
0.013773646444879321	0.	0.39566573370651736	-0.2221994774863377	0.
0.013662752772341812	0.	0.39607756897241103	-0.22277782100742635	0.
0.013881278538812785	0.	0.39666733306677326	-0.22257291186120018	0.
0.013923679060665361	0.	0.39687524990004	-0.22257197351382416	0.
0.013789954337899544	0.	0.3970911635345861	-0.222336037225186	0.
0.01384866275277234	0.	0.39766893242702916	-0.22461987884971021	0.
0.013851924331376386	0.	0.3978688524590163	-0.22461987886457502	0.
0.013851924331376386	0.	0.39807676929228303	-0.22462424404170717	0.
0.013969341161121984	0.	0.39865453818472607	-0.2238895146336015	0.
0.013926940639269405	0.	0.3988544582167133	-0.22390162699576183	0.
0.014031311154598826	0.	0.39966813274690116	-0.22399239853917335	0.
0.013956294846705805	0.	0.3998660535785685	-0.2239925471574129	0.
0.013939986953685583	0.	0.40007397041183523	-0.22399255199340154	0.
0.014018264840182648	0.	0.40066973210715706	-0.22590214229710784	0.
0.014057403783431179	0.	0.40107556977209113	-0.22585337104981873	0.
0.013992172211350292	0.	0.4016693322670931	-0.2250196442537249	0.
0.014090019569471623	0.	0.4018592562974809	-0.22502100590641338	0.
0.014086757990867579	0.	0.40206117552978804	-0.22497818412427117	0.
0.014057403783431179	0.	0.402670931627349	-0.2268478330254821	0.
0.014158512720156554	0.	0.40286285485805673	-0.22684782858526067	0.
0.014132420091324201	0.	0.40307077169132344	-0.22689755266010184	0.
0.014018264840182648	0.	0.40367852858856457	-0.22795873387441765	0.
0.014174820613176776	0.	0.40386445421831263	-0.2279587309828138	0.
0.014057403783431179	0.	0.40467013194722107	-0.22753421349799371	0.
0.01415525114155251	0.	0.4048580567772891	-0.22808669421944966	0.
0.014161774298760598	0.	0.4050539784086365	-0.22935924153746465	0.
0.01410958904109589	0.	0.4056737305077968	-0.23118110936589273	0.
0.014279191128506197	0.	0.4060575769692123	-0.23111361254979745	0.
0.014174820613176776	0.	0.406687325069972	-0.23104181097141133	0.
0.014266144814090019	0.	0.4068792483006797	-0.23101649002584423	0.
0.014324853228962816	0.	0.4070711715313874	-0.23106685112360692	0.
0.014168297455968688	0.	0.4076789284286285	-0.231152306372937	0.
0.014275929549902151	0.	0.40786885245901633	-0.23117609661815464	0.
0.014373776908023482	0.	0.40805877648940425	-0.2311289174783024	0.
0.014262883235485975	0.	0.40867652938824467	-0.23138964388112873	0.
0.014318330071754728	0.	0.4088724510195921	-0.23139148410504576	0.
0.014279191128506197	0.	0.4096881247500999	-0.2340354879636052	0.
0.014350945857795172	0.	0.4098800479808076	-0.23478679268510444	0.
0.014487932159165034	0.	0.41006397441023584	-0.23481266879474974	0.
0.014285714285714285	0.	0.4106757297081168	-0.23486691643885868	0.
0.0145075016307893	0.	0.41105957616953215	-0.23461439119288438	0.
0.014429223744292237	0.	0.41167133146741297	-0.23475923724051792	0.
0.01436399217221135	0.	0.4118732506997201	-0.23471722042334126	0.
0.014442270058708415	0.	0.41206117552978805	-0.23470291903375373	0.
0.01454337899543379	0.	0.41267293082766887	-0.2355052516737862	0.
0.014445531637312459	0.	0.4128828468612555	-0.23552689122180123	0.
0.014487932159165034	0.	0.41307676929228304	-0.23550524097626338	0.
0.014589041095890409	0.	0.41367453018792477	-0.2366394023118381	0.
0.014523809523809522	0.	0.41388044782087163	-0.2369881019063129	0.
0.014641226353555121	0.	0.4146661335465813	-0.23823340943812488	0.
0.01451402478799739	0.	0.41488204718112753	-0.23823340004755275	0.
0.014520547945205478	0.	0.41507996801279484	-0.2382402756152626	0.
0.014641226353555121	0.	0.4156697321071571	-0.23928072082064197	0.
0.014579256360078277	0.	0.41607556977209115	-0.24077068994977482	0.
0.014804305283757339	0.	0.41666133546581363	-0.24039734605327048	0.
0.014690150032615786	0.	0.41687125149940024	-0.2403829737493153	0.
0.014621656881930853	0.	0.41707317073170724	-0.24039397408193422	0.
0.01479778212654925	0.	0.4176509396241503	-0.24124254327870773	0.
0.014696673189823874	0.	0.4178628548580567	-0.24120783284305136	0.
0.014637964774951075	0.	0.4180727708916433	-0.24106350629971865	0.
0.014863013698630136	0.	0.41865453818472603	-0.2412430762127238	0.
0.014840182648401826	0.	0.41886845261895234	-0.24194158636286883	0.
0.014869536855838226	0.	0.41965813674530184	-0.24265014091161863	0.
0.014885844748858446	0.	0.41986405437824864	-0.24280511591261486	0.
0.014846705805609914	0.	0.42007397041183525	-0.24280556283712174	0.
0.014908675799086757	0.	0.4206497401039584	-0.24738320287293306	0.
0.0149119373776908	0.	0.42106957217113156	-0.24742420498587217	0.
0.01499347684279191	0.	0.4216573370651739	-0.24649475005339408	0.
0.014990215264187867	0.	0.42185725709716104	-0.24757521337159927	0.
0.014879321591650358	0.	0.42206717313074765	-0.24757521291028853	0.
0.015071754729288976	0.	0.4226589364254298	-0.2468572949016936	0.
0.014986953685583823	0.	0.42286485405837665	-0.246789954994544	0.
0.014944553163731245	0.	0.42307876849260295	-0.24674983549105903	0.
0.015097847358121329	0.	0.4236505397840863	-0.24649774580759376	0.
0.015065231572080886	0.	0.4238464614154338	-0.2466070206165975	0.
0.015130463144161773	0.	0.4248600559776089	-0.24601811454435005	0.
0.015166340508806261	0.	0.4250699720111955	-0.24601643286501254	0.
0.015065231572080886	0.	0.42527988804478206	-0.24596358749530295	0.
0.015244618395303326	0.	0.4260555777688924	-0.24703872099503005	0.
0.015136986301369863	0.	0.42626549380247897	-0.24707582059127423	0.
0.015277234181343769	0.	0.4268552578968412	-0.24819030326694888	0.
0.01522504892367906	0.	0.42705917632946816	-0.2474091982265638	0.
0.0153457273320287	0.	0.4278508596561375	-0.24777429135762355	0.
0.015280495759947815	0.	0.42805477808876446	-0.248526959280315	0.
0.01523157208088715	0.	0.42826869252299077	-0.24851916222427356	0.
0.015329419439008478	0.	0.428858456617353	-0.24834283718721675	0.
0.015267449445531637	0.	0.429266293482607	-0.24834284099361023	0.
0.01538160469667319	0.	0.42984606157536986	-0.24918108981405668	0.
0.015427266797129809	0.	0.4300379848060775	-0.25013998094117373	0.
0.015424005218525765	0.	0.4302439024390244	-0.2501209960972488	0.
0.015368558382257012	0.	0.4310535785685725	-0.2505993295705365	0.
0.015287018917155903	0.	0.43126349460215907	-0.25059925211546086	0.
0.015394651011089366	0.	0.431859256297481	-0.2512678909768431	0.
0.015482713633398565	0.	0.4320491803278688	-0.25126788858685495	0.
0.015424005218525765	0.	0.43286285485805676	-0.251972562612129	0.
0.015499021526418787	0.	0.43305477808876447	-0.2519725616647911	0.
0.015521852576647096	0.	0.43325869652139143	-0.25261544192524055	0.
0.015427266797129809	0.	0.4338644542183126	-0.2523243510299377	0.
0.015567514677103718	0.	0.4342522990803678	-0.2520679303296607	0.
0.015472928897586431	0.	0.43487405037984805	-0.2525346627237888	0.
0.01560013046314416	0.	0.43506597361055577	-0.25253466512915235	0.
0.015593607305936072	0.	0.435263894442223	-0.25347511757309293	0.
0.015616438356164383	0.	0.4360475809676129	-0.25380096937943686	0.
0.015684931506849315	0.	0.4362355057976809	-0.2540954755184372	0.
0.015472928897586431	0.	0.43686125549780086	-0.253004982835837	0.
0.015619699934768427	0.	0.43705717712914827	-0.2530049760125659	0.
0.01562948467058056	0.	0.43787085165933626	-0.2527140475221801	0.
0.015714285714285712	0.	0.43805877648940417	-0.2532283985521141	0.
0.015834964122635353	0.	0.43824870051979203	-0.25318440712614315	0.
0.015691454664057403	0.	0.438874450219912	-0.2538013688467812	0.
0.015821917808219177	0.	0.43925629748100753	-0.2544200825713841	0.
0.015740378343118068	0.	0.43986205517792876	-0.25334114546321046	0.
0.01576320939334638	0.	0.44005597760895643	-0.2538134813981027	0.
0.01590671885192433	0.	0.4402419032387045	-0.25432242621762585	0.
0.0157501630789302	0.	0.44107357057177127	-0.2549579250451847	0.
0.015867579908675798	0.	0.4412634946021591	-0.2549137829582244	0.
0.015864318330071753	0.	0.44186125549780086	-0.2549638615537538	0.
0.01584474885844749	0.	0.44205717712914827	-0.2550784190073623	0.
0.015978473581213307	0.	0.44285085965613746	-0.255510484161138	0.
0.015887149380300062	0.	0.4430627748900439	-0.25549138583637837	0.
0.015926288323548598	0.	0.44325869652139144	-0.2561285676331409	0.
0.015926288323548598	0.	0.44385245901639336	-0.25625007891045803	0.
0.015916503587736462	0.	0.4442542982806877	-0.2562244036431978	0.
0.01611545988258317	0.	0.4448540583766493	-0.2567949088518784	0.
0.015958904109589042	0.	0.44506997201119547	-0.2572277460066771	0.
0.015932811480756686	0.	0.44526989204318274	-0.25814156487595286	0.
0.015984996738421395	0.	0.44605757696921233	-0.2594082740067115	0.
0.016053489889106327	0.	0.4462574970011995	-0.25927033327876964	0.
0.01621983039791259	0.	0.4468552578968412	-0.26037155481541185	0.
0.01611545988258317	0.	0.4470711715313874	-0.2603814088939357	0.
0.016226353555120678	0.	0.4478488604558176	-0.260592078812429	0.
0.016249184605348986	0.	0.4480547780887644	-0.2605920815095505	0.
0.01607958251793868	0.	0.44825869652139144	-0.2605920669504679	0.
0.016307893020221786	0.	0.44883646541383443	-0.2622674383221917	0.
0.01608610567514677	0.	0.44926429428228704	-0.2626056066162479	0.
0.016324200913242007	0.	0.4498460615753698	-0.2624126019894045	0.
0.01629484670580561	0.	0.4500519792083167	-0.26242387221339125	0.
0.0162133072407045	0.	0.4502598960415833	-0.26242387420515606	0.
0.01638617090671885	0.	0.45105557776889244	-0.26676758332000533	0.
0.016298108284409654	0.	0.4512674930027988	-0.2667646069338949	0.
0.016457925636007828	0.	0.4518412634946021	-0.26618347003554405	0.
0.016441617742987604	0.	0.45204118352658934	-0.26551747040607965	0.
0.01647423352902805	0.	0.4528468612554977	-0.26472634376064835	0.
0.016487279843444225	0.	0.4530507796881247	-0.2647264803179108	0.
0.016405740378343116	0.	0.45326469412235104	-0.2647290407310419	0.
0.016500326157860404	0.	0.45384446221511393	-0.26502405677128293	0.
0.016559034572733205	0.	0.4542502998800479	-0.2649912723361716	0.
0.016559034572733205	0.	0.4548320671731307	-0.26592855543871746	0.
0.016621004566210046	0.	0.45502998800479805	-0.26592857473826403	0.
0.016578604044357466	0.	0.45523790483806476	-0.2670720057661037	0.
0.016614481409001954	0.	0.45603958416633344	-0.2670441326212766	0.
0.016643835616438354	0.	0.45624550179928025	-0.26660408837576466	0.
0.016601435094585778	0.	0.4568552578968412	-0.2672921456260546	0.
0.01666992824527071	0.	0.4570491803278688	-0.2672184663046381	0.
0.016598173515981734	0.	0.45785285885645743	-0.2684668349854689	0.
0.016718851924331375	0.	0.4580387844862055	-0.26872396623972805	0.
0.016712328767123287	0.	0.45823870451819265	-0.26858652519079784	0.
0.01664057403783431	0.	0.4588564574170332	-0.26882073373195026	0.
0.016757990867579908	0.	0.45924830067972805	-0.269251008210642	0.
0.0165883887801696	0.	0.4598600559776089	-0.27020714102533167	0.
0.016787345075016308	0.	0.4600439824070371	-0.2698398105482454	0.
0.016800391389432484	0.	0.46023790483806476	-0.26983981097620935	0.
0.01679712981082844	0.	0.46104358256697314	-0.2713552431982529	0.
0.016927592954990214	0.	0.4612355057976809	-0.27135526519064385	0.
0.016722113502935423	0.	0.46184926029588164	-0.2728058866943355	0.
0.016881930854533593	0.	0.46204118352658935	-0.2746150850369491	0.
0.016764514024787996	0.	0.4628628548580567	-0.27320100299251676	0.
0.016810176125244616	0.	0.4630567772890843	-0.2732659034366487	0.
0.016950424005218526	0.	0.4632467013194722	-0.2732738997926717	0.
0.016908023483365946	0.	0.4638624550179928	-0.2736687007490873	0.
0.017051532941943903	0.	0.4642383046781287	-0.27348339333051996	0.
0.016888454011741685	0.	0.46486005597760893	-0.2739820608974007	0.
0.01695368558382257	0.	0.46505797680927624	-0.2739372686558019	0.
0.01712002609262883	0.	0.46524390243902436	-0.2739372657332706	0.
0.01700587084148728	0.	0.46605357856857255	-0.2743469560430698	0.
0.01715590345727332	0.	0.4662415033986405	-0.2744137670013131	0.
0.017054794520547947	0.	0.46685525789684124	-0.27414859488686405	0.
0.017038486627527723	0.	0.46705717712914835	-0.27408882885760255	0.
0.01720156555772994	0.	0.4678368652538984	-0.2767569921347532	0.
0.01712002609262883	0.	0.46804678128748495	-0.2758253902340976	0.
0.017116764514024788	0.	0.4682407037185125	-0.2756042634452938	0.
0.017227658186562297	0.	0.46884846061575364	-0.27625325084326025	0.
0.017103718199608608	0.	0.46925829668132746	-0.2766712311270241	0.
0.017243966079582514	0.	0.46984406237504994	-0.27796946566024466	0.
0.017165688193085452	0.	0.47004998000799675	-0.27733960960811954	0.
0.01719178082191781	0.	0.4702459016393442	-0.2775632354202426	0.
0.017195042400521852	0.	0.4710555777688924	-0.2777461230781461	0.
0.017181996086105676	0.	0.47125749700119945	-0.27774614165132117	0.
0.017433137638617088	0.	0.4718392642942823	-0.2787868906489475	0.
0.01735812133072407	0.	0.4720491803278688	-0.2788028159873112	0.
0.017397260273972603	0.	0.4728408636545381	-0.2792164466346891	0.
0.01737769080234834	0.	0.47305477808876445	-0.2805875821224529	0.
0.017273320287018914	0.	0.4732586965213914	-0.28060143533346166	0.
0.017521200260926288	0.	0.47381847261095555	-0.27956102625468354	0.
0.017416829745596867	0.	0.47424030387844857	-0.2815227443799976	0.
0.01747879973907371	0.	0.47443822471011593	-0.2816876591595776	0.
0.0175440313111546	0.	0.4750479808076769	-0.28052144394243583	0.
0.017416829745596867	0.	0.47525989604158336	-0.2813182770224342	0.
0.017459230267449444	0.	0.47545581767293077	-0.28037715130653373	0.
0.017654924983692106	0.	0.47603758496601356	-0.28103967761515897	0.
0.017635355512067838	0.	0.4762455017992802	-0.28103968619413505	0.
0.01755055446836269	0.	0.4764474210315873	-0.2811585750983895	0.
0.01765818656229615	0.	0.47703918432626946	-0.2841408147816036	0.
0.017524461839530332	0.	0.4774550179928029	-0.2841140803578828	0.
0.017788649706457924	0.	0.4780287884846061	-0.28429252007664935	0.
0.017739726027397262	0.	0.4782427029188325	-0.2847823328210221	0.
0.017648401826484018	0.	0.4784546181527389	-0.2847800938123969	0.
0.017726679712981083	0.	0.47924830067972807	-0.2856204859603861	0.
0.017674494455316374	0.	0.47945221911235497	-0.2855472971762156	0.
0.017834311806914544	0.	0.48001199520191923	-0.28667039704848163	0.
0.017863666014350944	0.	0.480217912834866	-0.2866703929213658	0.
0.01786692759295499	0.	0.4810335865653738	-0.28738644630795734	0.
0.01790280495759948	0.	0.4812415033986405	-0.28776724367617323	0.
0.01777886497064579	0.	0.4814574170331867	-0.2877326442556545	0.
0.018013698630136986	0.	0.4820291883246701	-0.28757658355891513	0.
0.017811480756686236	0.	0.4824430227908836	-0.288646568494891	0.
0.018026744944553162	0.	0.4830367852858856	-0.28864923064708214	0.
0.017945205479452053	0.	0.48323870451819273	-0.2886492325410467	0.
0.017886497064579256	0.	0.4834466213514593	-0.28939175633539865	0.
0.01806262230919765	0.	0.4842263094762095	-0.2903255881919321	0.
0.018023483365949118	0.	0.48443822471011594	-0.2905101411141695	0.
0.018078930202217874	0.	0.48504198320671726	-0.29249306056109664	0.
0.018121330724070447	0.	0.4852379048380647	-0.2924930754959394	0.
0.018121330724070447	0.	0.4860255897640943	-0.2902082607124827	0.
0.018242009132420092	0.	0.48621551379448213	-0.2902498946264845	0.
0.018209393346379648	0.	0.48642343062774884	-0.29024483128171863	0.
0.018118069145466403	0.	0.4870391843262694	-0.2942856999045927	0.
0.018157208088714936	0.	0.487437025189924	-0.29428569697862184	0.
0.018140900195694715	0.	0.4880367852858856	-0.29381808116949854	0.
0.018258317025440313	0.	0.4882287085165933	-0.29363157478118623	0.
0.01823222439660796	0.	0.4884306277489004	-0.2936505331043869	0.
0.018290932811480753	0.	0.48923430627748893	-0.29366568775430035	0.
0.018320287018917154	0.	0.4894322271091563	-0.29316369104683404	0.
0.01821917808219178	0.	0.49004398240703717	-0.292092939021659	0.
0.0184116112198304	0.	0.4902279088364654	-0.29213192713010694	0.
0.018235485975212004	0.	0.4910535785685725	-0.29449326435828804	0.
0.018388780169602086	0.	0.4912415033986405	-0.29555342104933735	0.
0.01846053489889106	0.	0.49143542582966815	-0.2954823798395996	0.
0.018320287018917154	0.	0.49203718512594957	-0.29550034030410527	0.
0.018470319634703195	0.	0.4924110355857657	-0.29494140631932625	0.
0.018356164383561642	0.	0.4930427828868452	-0.2968331784243487	0.
0.018427919112850615	0.	0.4932407037185126	-0.29683318415485294	0.
0.018525766470971948	0.	0.49343262694922024	-0.29748809015112093	0.
0.01836268754076973	0.	0.49423830467812874	-0.2975144996780382	0.
0.01856164383561644	0.	0.4944262295081967	-0.2982858847303378	0.
0.01845401174168297	0.	0.49505397840863646	-0.29816693973548763	0.
0.018486627527723416	0.	0.49524790083966413	-0.2979956119407742	0.
0.018542074363992172	0.	0.4960395841663334	-0.29874471574730443	0.
0.018545335942596216	0.	0.49623950419832064	-0.29869433173798937	0.
0.01865622961513372	0.	0.4964274290283886	-0.29863630107779604	0.
0.01861709067188519	0.	0.4970491803278688	-0.2994414091575511	0.
0.018685583822570122	0.	0.49744302279088365	-0.2996339833239612	0.
0.018809523809523807	0.	0.49803478608556573	-0.30104205569081177	0.
0.018666014350945857	0.	0.4982407037185126	-0.3010420654381569	0.
0.018695368558382258	0.	0.4984286285485805	-0.30103618614377503	0.
0.01867579908675799	0.	0.4992423030787685	-0.3020746241167525	0.
0.0186986301369863	0.	0.4994382247101159	-0.30338853453096293	0.
0.018913894324853228	0.	0.500029988004798	-0.3025288105085548	0.
0.018799739073711675	0.	0.5002399040383846	-0.3047280391949936	0.
0.018626875407697325	0.	0.5010355857656937	-0.3050830756439276	0.
0.01849641226353555	0.	0.5012475009996	-0.3056365413467239	0.
0.01845401174168297	0.	0.5014474210315873	-0.30587153240309245	0.
0.018695368558382258	0.	0.5020191923230708	-0.30787793715513967	0.
0.018643183300717545	0.	0.5024410235905638	-0.30787432767062956	0.
0.018816046966731895	0.	0.5030347860855657	-0.3085676807360897	0.
0.018744292237442922	0.	0.503248700519792	-0.3085268620952687	0.
0.018727984344422702	0.	0.503452618952419	-0.3081520111074567	0.
0.018930202217873452	0.	0.5042283086765293	-0.3104338628955237	0.
0.01882583170254403	0.	0.5044342263094762	-0.31052546748313525	0.
0.019129158512720155	0.	0.505013994402239	-0.310682425579846	0.
0.019122635355512067	0.	0.5052199120351859	-0.3106784812696609	0.
0.019145466405740375	0.	0.5060195921631347	-0.31068021553925085	0.
0.019119373776908023	0.	0.5062255097960815	-0.31088317331405896	0.
0.019054142204827137	0.	0.5064394242303079	-0.31055248312294087	0.
0.019262883235485976	0.	0.5070271891243502	-0.3101268866974623	0.
0.019099804305283758	0.	0.5074410235905638	-0.31090677410331063	0.
0.019295499021526417	0.	0.5080187924830067	-0.31118712333051785	0.
0.01928897586431833	0.	0.508218712514994	-0.3112071050628412	0.
0.019223744292237444	0.	0.5084266293482607	-0.31120708833826977	0.
0.01931833007175473	0.	0.5092263094762095	-0.3117732912739606	0.
0.019272667971298108	0.	0.5094362255097961	-0.3117726192372413	0.
0.01943900848010437	0.	0.5100219912035185	-0.3120738371554782	0.
0.019432485322896282	0.	0.5102199120351859	-0.3122036949538608	0.
0.01943900848010437	0.	0.5110215913634546	-0.313302951957535	0.
0.019468362687540767	0.	0.5112135145941623	-0.3125684260158014	0.
0.01941617742987606	0.	0.5114174330267892	-0.31310594571916583	0.
0.01944553163731246	0.	0.5120211915233907	-0.3126402687574744	0.
0.019605348988910632	0.	0.5124250299880048	-0.31366365265679697	0.
0.019504240052185255	0.	0.5130387844862054	-0.3138727406822882	0.
0.019572733202870188	0.	0.5132287085165933	-0.31314560205940917	0.
0.019533594259621655	0.	0.5134286285485805	-0.3142196567152146	0.
0.019651011089367253	0.	0.51421831267493	-0.3150316037817739	0.
0.01962818003913894	0.	0.5144162335065974	-0.3150316065672572	0.
0.019533594259621655	0.	0.5150379848060775	-0.31350877579860675	0.
0.019696673189823873	0.	0.5152239104358256	-0.3155047488422474	0.
0.01955968688845401	0.	0.5160375849660136	-0.31502075856812006	0.
0.01970319634703196	0.	0.5162235105957617	-0.3159883900995297	0.
0.019765166340508806	0.	0.5164194322271091	-0.31600634810295813	0.
0.01967384213959556	0.	0.5170371851259496	-0.313914862701726	0.
0.019817351598173515	0.	0.5174110355857656	-0.31565007094217346	0.
0.01968688845401174	0.	0.5180227908836464	-0.31583864837127085	0.
0.01970319634703196	0.	0.5182167133146741	-0.31637628965571746	0.
0.01986627527723418	0.	0.5184106357457017	-0.316669554623365	0.
0.01975212002609263	0.	0.5192363054778089	-0.31868459731875026	0.
0.01990541422048271	0.	0.5194222311075569	-0.31870608462419775	0.
0.019569471624266144	0.	0.5200339864054377	-0.31934938762071374	0.
0.019602087410306588	0.	0.5202299080367853	-0.31776916565674557	0.
0.019735812133072406	0.	0.5210335865653738	-0.3179942844286131	0.
0.01968688845401174	0.	0.5212355057976809	-0.3183515824879896	0.
0.01983692106979778	0.	0.5214254298280687	-0.3180537474991725	0.
0.019869536855838223	0.	0.5220331867253099	-0.31852752594651396	0.
0.019928245270711024	0.	0.5224270291883246	-0.3185261222559209	0.
0.019983692106979777	0.	0.523030787684926	-0.3182084486986782	0.
0.01989562948467058	0.	0.523234706117553	-0.3181807043323207	0.
0.019967384213959553	0.	0.523420631747301	-0.318180708669863	0.
0.019983692106979777	0.	0.5242243102758896	-0.3187176611927801	0.
0.019996738421395953	0.	0.5244242303078768	-0.3187176533369916	0.
0.02019569471624266	0.	0.5246161535385845	-0.31871765149918213	0.
0.020088062622309198	0.	0.5252419032387045	-0.3188917617668251	0.
0.02013698630136986	0.	0.5256257497001199	-0.3197688287111293	0.
0.020176125244618395	0.	0.5262255097960815	-0.320326215016401	0.
0.020133724722765815	0.	0.5264274290283886	-0.32032622747687056	0.
0.020273972602739727	0.	0.5266153538584566	-0.31933872931909413	0.
0.020202217873450747	0.	0.5274390243902438	-0.320399862396213	0.
0.020296803652968036	0.	0.5276269492203118	-0.32040789299262745	0.
0.02033594259621657	0.	0.5282247101159536	-0.32013473416447014	0.
0.02024787997390737	0.	0.5284326269492203	-0.32045418812553433	0.
0.02033268101761252	0.	0.5286285485805677	-0.3204698512248993	0.
0.02039791258969341	0.	0.5292303078768492	-0.3220681341578544	0.
0.020290280495759948	0.	0.5294342263094761	-0.3222505351960818	0.
0.020326157860404433	0.	0.5296221511395441	-0.3220538094060979	0.
0.02053816046966732	0.	0.5301999200319872	-0.32189786600316556	0.
0.02041095890410959	0.	0.5306237504998	-0.32189786665896125	0.
0.02059360730593607	0.	0.5312235105957617	-0.32258592645782797	0.
0.020443574690150033	0.	0.5314354258296681	-0.32259025619735804	0.
0.020407697325505545	0.	0.5316333466613354	-0.32258306130465153	0.
0.02055446836268754	0.	0.5324230307876848	-0.32306587370260226	0.
0.020541422048271363	0.	0.5326289484206317	-0.32301076562866093	0.
0.020662100456621	0.	0.533218712514994	-0.32430933970825715	0.
0.020668623613829092	0.	0.5334266293482606	-0.32430933588716576	0.
0.02061317677756034	0.	0.5336325469812074	-0.32464545114079935	0.
0.020782778864970645	0.	0.5342083166733306	-0.32535972376757283	0.
0.020789302022178734	0.	0.5344162335065973	-0.3253597073547159	0.
0.02067514677103718	0.	0.5346321471411435	-0.325361819899674	0.
0.02087736464448793	0.	0.5352219112355058	-0.32532334190153306	0.
0.020743639921722113	0.	0.5356297481007597	-0.3253234616945552	0.
0.02093607305936073	0.	0.5361935225909635	-0.32619671868600825	0.
0.020932811480756687	0.	0.5363994402239104	-0.32618430237119067	0.
0.020828440965427263	0.	0.5366173530587764	-0.32619950829439337	0.
0.02090671885192433	0.	0.5374190323870451	-0.3268459066029489	0.
0.020851272015655575	0.	0.537624950019992	-0.32689010122507545	0.
0.021076320939334637	0.	0.5382047181127548	-0.32667144208822324	0.
0.021030658838878016	0.	0.5384086365453818	-0.3270420087664959	0.
0.020984996738421392	0.	0.5386205517792882	-0.32695318707337845	0.
0.02106327462491846	0.	0.5392183126749299	-0.3285259294130901	0.
0.021112198303979125	0.	0.5394142343062774	-0.32852604642750616	0.
0.021082844096542725	0.	0.5396201519392243	-0.32949741303033736	0.
0.021095890410958905	0.	0.5402059176329468	-0.3296693060293235	0.
0.021210045662100455	0.	0.5406157536985206	-0.32956691957745776	0.
0.0211545988258317	0.	0.5412255097960815	-0.32639313195267744	0.
0.021200260926288322	0.	0.5414194322271091	-0.32639310884726175	0.
0.02122309197651663	0.	0.5416173530587765	-0.32639314081615656	0.
0.021314416177429876	0.	0.5423950419832066	-0.3271751282116667	0.
0.021275277234181343	0.	0.5425989604158336	-0.32711435372157743	0.
0.021275277234181343	0.	0.543218712514994	-0.3270116262294164	0.
0.02139269406392694	0.	0.5434086365453819	-0.3281498568997094	0.
0.02132093933463796	0.	0.5436105557776889	-0.32814984735594355	0.
0.021285061969993475	0.	0.5442203118752499	-0.3272365543941614	0.
0.021425309849967385	0.	0.5444082367053178	-0.3271904101809585	0.
0.02144487932159165	0.	0.544608156737305	-0.327192682312749	0.
0.021307893020221787	0.	0.5452279088364654	-0.3270529026845244	0.
0.02151337247227658	0.	0.5456077568972411	-0.3281080964117848	0.
0.02132093933463796	0.	0.5462195121951219	-0.3286050933821431	0.
0.02145792563600783	0.	0.5464114354258296	-0.3288256248249914	0.
0.021591650358773647	0.	0.5466073570571771	-0.3288256245700302	0.
0.021539465101108934	0.	0.547421031587365	-0.3289888006291773	0.
0.021614481409001955	0.	0.5476109556177529	-0.3289888159303068	0.
0.021523157208088714	0.	0.5482207117153138	-0.3285279920767364	0.
0.021545988258317023	0.	0.5484106357457017	-0.32883542101423907	0.
0.021650358773646444	0.	0.5485945621751299	-0.32883673485028875	0.
0.021529680365296802	0.	0.54921831267493	-0.3304991857115739	0.
0.02156555772994129	0.	0.5494142343062774	-0.33028825505169507	0.
0.021731898238747552	0.	0.5496041583366653	-0.33139658916077197	0.
0.02166014350945858	0.	0.5502199120351858	-0.33120591709570324	0.
0.021852576647097194	0.	0.5506077568972411	-0.3312056483196449	0.
0.02166340508806262	0.	0.5512255097960815	-0.33106797642038877	0.
0.021686236138290932	0.	0.5514254298280687	-0.33114401813275207	0.
0.021806914546640573	0.	0.5516133546581367	-0.3311658226674491	0.
0.021741682974559685	0.	0.5524150339864053	-0.33162818943054	0.
0.02176777560339204	0.	0.552608956417433	-0.33162240107434604	0.
0.021888454011741682	0.	0.5532227109156337	-0.3310224885436946	0.
0.02184931506849315	0.	0.5534286285485805	-0.33241209344094136	0.
0.02191454664057404	0.	0.5536185525789684	-0.3323818857742958	0.
0.02200913242009132	0.	0.5542083166733306	-0.33247222649523506	0.
0.021908023483365947	0.	0.5544142343062775	-0.33231800861779576	0.
0.02189497716894977	0.	0.554608156737305	-0.33231799914636806	0.
0.02210371819960861	0.	0.555201919232307	-0.3325013435184958	0.
0.02198303979125897	0.	0.5556137544982006	-0.3324324056365393	0.
0.022204827136333982	0.	0.5561995201919232	-0.3318844434475241	0.
0.022110241356816697	0.	0.5564154338264694	-0.3332048258133651	0.
0.022054794520547944	0.	0.5566233506597361	-0.3332048222962568	0.
0.022172211350293538	0.	0.557421031587365	-0.3334760734656595	0.
0.022100456621004565	0.	0.5576249500199919	-0.33349769212781394	0.
0.022279843444227006	0.	0.5581967213114754	-0.33464649791835216	0.
0.022247227658186562	0.	0.5584066373450619	-0.33461650345222543	0.
0.022188519243313762	0.	0.5586165533786485	-0.3346657440652973	0.
0.02232876712328767	0.	0.5592083166733306	-0.3347037343913813	0.
0.022315720808871495	0.	0.5594182327069172	-0.3356952740381023	0.
0.022152641878669277	0.	0.5596261495401839	-0.33688620733488495	0.
0.022478799739073713	0.	0.5601959216313475	-0.33670752536621196	0.
0.02231898238747554	0.	0.5606157536985206	-0.3367677899279787	0.
0.022465753424657533	0.	0.5611975209916034	-0.33606507882634307	0.
0.022521200260926286	0.	0.5614014394242303	-0.33560881862244657	0.
0.022426614481409	0.	0.5616113554578168	-0.3361747065573869	0.
0.022511415525114153	0.	0.5623990403838464	-0.33713942972380956	0.
0.022495107632093933	0.	0.5626129548180727	-0.3372233996290867	0.
0.02265818656229615	0.	0.5632087165133947	-0.337658243982471	0.
0.02268101761252446	0.	0.5634086365453818	-0.33761915374259005	0.
0.02267123287671233	0.	0.5636125549780088	-0.3375118529474415	0.
0.02271037181996086	0.	0.5641983206717313	-0.3375434778660946	0.
0.022694063926940636	0.	0.5643962415033986	-0.337761501212709	0.
0.02269732550554468	0.	0.5646041583366652	-0.3377636274993346	0.
0.02275603392041748	0.	0.5652079168332667	-0.337873269325581	0.
0.02272667971298108	0.	0.5656097560975609	-0.3377517122601915	0.
0.022795172863666013	0.	0.5662035185925629	-0.3392537304794867	0.
0.022847358121330725	0.	0.5663974410235905	-0.3392673229742722	0.
0.02285388127853881	0.	0.5666013594562175	-0.3392673246002797	0.
0.02289954337899543	0.	0.567389044382247	-0.33994816338048484	0.
0.022915851272015654	0.	0.5675869652139144	-0.33993247188267844	0.
0.02284409654272668	0.	0.5681987205117952	-0.3390118479415503	0.
0.022990867579908675	0.	0.5683926429428229	-0.3395276456075678	0.
0.0229778212654925	0.	0.5685965613754498	-0.34049984881938544	0.
0.02282126549249837	0.	0.56921831267493	-0.3405177059223277	0.
0.022857142857142854	0.	0.5694042383046781	-0.3404383114674569	0.
0.022795172863666013	0.	0.5696001599360255	-0.33997077651533075	0.
0.022775603392041748	0.	0.5702059176329467	-0.3402374017664838	0.
0.02303979125896934	0.	0.5705917632946821	-0.34029791810090776	0.
0.02289954337899543	0.	0.5712195121951219	-0.34028379102160566	0.
0.023043052837573384	0.	0.5714074370251899	-0.3406222500837211	0.
0.023134377038486628	0.	0.5715973610555777	-0.3406388752568984	0.
0.023134377038486628	0.	0.572405037984806	-0.34062186065731775	0.
0.023274624918460534	0.	0.5725989604158336	-0.3406200345078692	0.
0.02305609915198956	0.	0.5732187125149939	-0.34079300426522463	0.
0.023147423352902805	0.	0.5734046381447421	-0.34097222853316955	0.
0.023349641226353555	0.	0.5735845661735305	-0.3409722220752778	0.
0.02317351598173516	0.	0.5743982407037185	-0.34162857416100306	0.
0.02334637964774951	0.	0.5745941623350659	-0.34229708867281744	0.
0.02331702544031311	0.	0.574796081567373	-0.3421906630374437	0.
0.023365949119373775	0.	0.5755997600959616	-0.3426323707834304	0.
0.023359425962165684	0.	0.5764094362255098	-0.34264171386928244	0.
0.023447488584474884	0.	0.5765993602558976	-0.3440649841126199	0.
0.0235518590998043	0.	0.5767932826869252	-0.344020061014547	0.
0.023405088062622308	0.	0.5774150339864054	-0.3447792112964411	0.
0.023525766470971952	0.	0.5776029588164734	-0.3449594429074812	0.
0.02363013698630137	0.	0.5777908836465413	-0.344817164916753	0.
0.023545335942596213	0.	0.5784106357457016	-0.3453026704881413	0.
0.023607305936073058	0.	0.5786045581767293	-0.3453026672342464	0.
0.023711676451402475	0.	0.578796481407437	-0.34535272241720016	0.
0.023515981735159817	0.	0.5794122351059575	-0.34519965106657546	0.
0.0235518590998043	0.	0.5796041583366653	-0.3451996461800855	0.
0.023701891715590343	0.	0.5797900839664134	-0.34539836212793446	0.
0.023597521200260926	0.	0.5806037584966013	-0.34504841584572976	0.
0.02363013698630137	0.	0.5814134346261495	-0.34755387986103115	0.
0.023649706457925634	0.	0.5816133546581367	-0.3475538827347274	0.
0.02381930854533594	0.	0.5817992802878849	-0.34736103320500217	0.
0.023809523809523808	0.	0.5824090363854458	-0.3462279034045424	0.
0.02374429223744292	0.	0.5826149540183926	-0.34688410473986614	0.
0.023855185909980432	0.	0.5828048780487805	-0.34650970600724007	0.
0.023933463796477494	0.	0.5834066373450619	-0.35680836183676257	0.
0.023855185909980432	0.	0.5836145541783286	-0.3540706802181829	0.
0.02387149380300065	0.	0.5838084766093562	-0.35619123055734325	0.
0.023962818003913894	0.	0.5844002399040383	-0.35590239780772703	0.
0.02389432485322896	0.	0.5846121551379447	-0.35656706696168505	0.
0.023913894324853226	0.	0.5848100759696121	-0.3565866464138804	0.
0.023969341161121982	0.	0.5856117552978808	-0.35540068472248904	0.
0.024207436399217217	0.	0.5863794482207116	-0.3562407146300661	0.
0.024090019569471623	0.	0.5865953618552578	-0.3569114710330233	0.
0.02406718851924331	0.	0.5868032786885246	-0.3564424387479759	0.
0.02421069797782126	0.	0.5873970411835265	-0.35733267282088294	0.
0.024155251141552512	0.	0.5876069572171131	-0.3576530196339762	0.
0.024099804305283756	0.	0.5878088764494201	-0.3570542976130467	0.
0.024295499021526418	0.	0.5883886445421831	-0.35718693099306975	0.
0.024295499021526418	0.	0.5886005597760895	-0.35738583887934217	0.
0.024217221135029353	0.	0.588810475809676	-0.3574314441623632	0.
0.02430528375733855	0.	0.5893962415033986	-0.356099432602858	0.
0.024266144814090018	0.	0.5896021591363454	-0.35628839880422225	0.
0.024184605348988912	0.	0.5898080767692921	-0.3562883899668203	0.
0.024448793215916503	0.	0.5905997600959615	-0.35686373381579245	0.
0.024439008480104368	0.	0.5913974410235905	-0.35532891153840274	0.
0.024465101108936724	0.	0.5915973610555777	-0.3551987257290471	0.
0.02437051532941944	0.	0.5918012794882047	-0.3551989675847215	0.
0.02461839530332681	0.	0.592375049980008	-0.3555271597631742	0.
0.024615133724722765	0.	0.5925749700119951	-0.3558663239567697	0.
0.024543378995433785	0.	0.5927888844462215	-0.355869966447078	0.
0.024644487932159165	0.	0.5933906437425029	-0.3562269220776198	0.
0.024644487932159165	0.	0.5935905637744902	-0.35643638070106237	0.
0.02458904109589041	0.	0.5937964814074369	-0.35651431694059066	0.
0.024654272667971298	0.	0.5943882447021192	-0.3561449039521793	0.
0.0245368558382257	0.	0.594592163134746	-0.3553364050612378	0.
0.02444553163731246	0.	0.5948040783686525	-0.3553466982223164	0.
0.024556425309849965	0.	0.5955857656937225	-0.3554453575533075	0.
0.024680365296803654	0.	0.596389444222311	-0.35734944594156093	0.
0.02474559686888454	0.	0.5965873650539784	-0.35734836942753045	0.
0.024712981082844098	0.	0.5967972810875649	-0.35734820920191274	0.
0.024716242661448142	0.	0.5974010395841663	-0.35769934740000536	0.
0.024830397912589692	0.	0.5975889644142343	-0.3577115618953874	0.
0.024882583170254404	0.	0.5977888844462215	-0.3575527479384907	0.
0.024781474233529027	0.	0.5983866453418633	-0.35715417656984233	0.
0.024967384213959554	0.	0.598576569372251	-0.35718839120498075	0.
0.024944553163731245	0.	0.5987764894042382	-0.3571883847942024	0.
0.024892367906066533	0.	0.5993962415033985	-0.35669170106540676	0.
0.024996738421395954	0.	0.5995861655337864	-0.3560197740247208	0.
0.025029354207436398	0.	0.5997820871651339	-0.3559171180973145	0.
0.025146771037181995	0.	0.600591763294682	-0.3568323053421673	0.
0.025026092628832354	0.	0.60140543782487	-0.3561048174239667	0.
0.02514350945857795	0.	0.601593362654938	-0.35448293171829276	0.
0.025205479452054796	0.	0.6017832866853258	-0.3541644638613397	0.
0.025081539465101107	0.	0.6023990403838464	-0.35458032543999657	0.
0.02517938682322244	0.	0.6025889644142343	-0.3544852641537634	0.
0.025319634703196345	0.	0.602780887644942	-0.3544837753774274	0.
0.025189171559034572	0.	0.6034086365453818	-0.3556032472223387	0.
0.02520874103065884	0.	0.6036005597760895	-0.35523981728052284	0.
0.02535225048923679	0.	0.6037884846061574	-0.355665526304418	0.
0.025303326810176125	0.	0.6043982407037184	-0.36016418591550425	0.
0.025303326810176125	0.	0.6045901639344261	-0.36011641356801266	0.
0.025463144161774295	0.	0.6047760895641743	-0.3598462044305038	0.
0.025313111545988257	0.	0.605593762495002	-0.35825761988087007	0.
0.025466405740378343	0.	0.6063934426229508	-0.360069911737857	0.
0.02542074363992172	0.	0.6065973610555777	-0.3610781848517721	0.
0.025521852576647096	0.	0.6067872850859656	-0.3591454036457798	0.
0.025482713633398563	0.	0.6074010395841662	-0.3610668555467361	0.
0.025456621004566207	0.	0.6076049580167932	-0.3606932325710082	0.
0.025580560991519893	0.	0.6077908836465413	-0.3606952373262637	0.
0.025668623613829093	0.	0.6083886445421831	-0.36070932778826204	0.
0.02557729941291585	0.	0.6085985605757697	-0.36328088433841177	0.
0.025655577299412913	0.	0.6087944822071171	-0.3632492277819021	0.
0.025795825179386823	0.	0.6093942423030787	-0.3630791488987925	0.
0.025691454664057402	0.	0.6096021591363454	-0.3637417637885179	0.
0.025694716242661446	0.	0.609796081567373	-0.3633826669181074	0.
0.025769732550554467	0.	0.6105937624950019	-0.3621493058115405	0.
0.02575994781474233	0.	0.6113794482207117	-0.3636678450738919	0.
0.025694716242661446	0.	0.6115913634546181	-0.363332692797677	0.
0.025649054142204825	0.	0.6117932826869252	-0.363164189376265	0.
0.025870841487279844	0.	0.6123810475809676	-0.3638568584672316	0.
0.02582517938682322	0.	0.6125969612155138	-0.36398121294105423	0.
0.02576320939334638	0.	0.6128048780487805	-0.36398119543813306	0.
0.026053489889106326	0.	0.6133866453418632	-0.3655642232818695	0.
0.026060013046314418	0.	0.61359256297481	-0.3655746557034247	0.
0.025909980430528372	0.	0.6137984806077569	-0.36557465785324494	0.
0.026086105675146767	0.	0.61437425029988	-0.36544799652406357	0.
0.02610893672537508	0.	0.6145841663334666	-0.36567936414860164	0.
0.026027397260273973	0.	0.6148000799680128	-0.3664094269459385	0.
0.026239399869536856	0.	0.6155897640943622	-0.36637882844185327	0.
0.026301369863013697	0.	0.6163754498200719	-0.3666498172254473	0.
0.026301369863013697	0.	0.6165813674530187	-0.36607083168967053	0.
0.026232876712328768	0.	0.6167952818872451	-0.3660709389824515	0.
0.026373124592302673	0.	0.6173730507796881	-0.36571523281931306	0.
0.026343770384866273	0.	0.6175709716113553	-0.365990009254557	0.
0.02628180039138943	0.	0.617778888444622	-0.3659908280087252	0.
0.026444879321591647	0.	0.618374650139944	-0.36637454033220296	0.
0.026418786692759298	0.	0.6187904838064773	-0.3658923811183236	0.
0.026539465101108935	0.	0.6193842463014794	-0.3653525735994112	0.
0.026568819308545336	0.	0.6195801679328268	-0.36549501378625093	0.
0.026523157208088715	0.	0.6197860855657736	-0.36549502624146846	0.
0.02664057403783431	0.	0.6205737704918032	-0.3657951991579246	0.
0.026607958251793865	0.	0.6213874450219912	-0.36620868083924973	0.
0.02670906718851924	0.	0.6215793682526989	-0.36620860148892037	0.
0.026712328767123285	0.	0.6217812874850059	-0.36620798363581497	0.
0.02665362035225049	0.	0.6223870451819271	-0.36657064315398213	0.
0.026754729288975865	0.	0.6225789684126349	-0.3665218002369848	0.
0.02676125244618395	0.	0.6227828868452618	-0.36646057742480675	0.
0.026757990867579906	0.	0.6233806477409036	-0.36804603786495743	0.
0.026891715590345727	0.	0.6237604958016794	-0.36805985830361976	0.
0.026917808219178083	0.	0.6245741703318671	-0.37748794816448666	0.
0.02691128506196999	0.	0.6247760895641743	-0.37748794992379947	0.
0.02694716242661448	0.	0.6249880047980807	-0.37748795525538803	0.
0.026956947162426612	0.	0.6255837664934025	-0.378873712426536	0.
0.027064579256360077	0.	0.6259776089564174	-0.3779211289757769	0.
0.02703848662752772	0.	0.626577369052379	-0.37811982993799215	0.
0.027159165035877363	0.	0.6267712914834066	-0.3781868759933403	0.
0.02712654924983692	0.	0.6269792083166733	-0.3782316705683543	0.
0.027061317677756033	0.	0.6275849660135945	-0.37886535765791535	0.
0.02720808871493803	0.	0.6277708916433427	-0.3787605576672971	0.
0.027181996086105675	0.	0.6279728108756497	-0.3787605711375547	0.
0.027318982387475536	0.	0.6287804878048779	-0.37795868688373363	0.
0.027204827136333983	0.	0.6295781687325069	-0.3778213120344234	0.
0.027371167645140245	0.	0.6297620951619352	-0.3778157577879088	0.
0.027407045009784737	0.	0.6299560175929628	-0.37781576236872233	0.
0.02732224396607958	0.	0.6305837664934025	-0.37888743183433926	0.
0.027459230267449442	0.	0.6309756097560975	-0.37920105595400355	0.
0.027426614481409	0.	0.631593362654938	-0.378784695929355	0.
0.02753098499673842	0.	0.6317772890843663	-0.37895388028652344	0.
0.0276027397260274	0.	0.631967213114754	-0.3789538771846159	0.
0.02753750815394651	0.	0.6325909636145541	-0.3811283621813664	0.
0.027628832354859748	0.	0.6327828868452618	-0.3812524286028597	0.
0.027723418134377037	0.	0.6329768092762894	-0.38068643624335236	0.
0.0276027397260274	0.	0.6337844862055177	-0.3825869030867746	0.
0.027612524461839528	0.	0.6345941623350659	-0.3823976483262069	0.
0.027661448140900192	0.	0.6347920831667333	-0.38212432108635336	0.
0.02780821917808219	0.	0.6349820071971212	-0.3822672770709386	0.
0.02777560339204175	0.	0.6355897640943622	-0.38207674475531517	0.
0.02783757338551859	0.	0.6359656137544981	-0.3831195913192541	0.
0.027870189171559034	0.	0.6365733706517392	-0.38454482921156025	0.
0.027821265492498366	0.	0.6367832866853258	-0.3852553539167072	0.
0.027876712328767123	0.	0.6369772091163534	-0.38525534513749	0.
0.02794520547945205	0.	0.6375849660135945	-0.38454459233802485	0.
0.027922374429223743	0.	0.6377908836465414	-0.3842818374129977	0.
0.028007175472928896	0.	0.6379828068772491	-0.3842818255965412	0.
0.028059360730593605	0.	0.6387944822071171	-0.38469204968375154	0.
0.028144161774298758	0.	0.6395801679328268	-0.38442893357476243	0.
0.02806914546640574	0.	0.6397880847660935	-0.3854242688761655	0.
0.028108284409654273	0.	0.6399820071971211	-0.3854242854854686	0.
0.02827136333985649	0.	0.6405777688924429	-0.3873794388553347	0.
0.028150684931506846	0.	0.6407936825269892	-0.3871754862148871	0.
0.028173515981735158	0.	0.6409956017592963	-0.38765842595550315	0.
0.028352902804957596	0.	0.641577369052379	-0.38884406272911787	0.
0.028281148075668623	0.	0.6417832866853257	-0.38765351257371233	0.
0.028320287018917152	0.	0.6419792083166733	-0.38827514747392394	0.
0.02844422700587084	0.	0.6425549780087965	-0.3884804638978257	0.
0.02842791911285062	0.	0.6427688924430227	-0.3884600397766586	0.
0.028362687540769732	0.	0.6429828068772491	-0.3884638438556508	0.
0.02851924331376386	0.	0.6435705717712915	-0.38918891427998403	0.
0.028476842791911282	0.	0.6439884046381447	-0.3891450938454399	0.
0.028679060665362032	0.	0.6445701719312275	-0.3891658257740635	0.
0.028666014350945856	0.	0.644780087964814	-0.38919972874825703	0.
0.028551859099804303	0.	0.6449920031987205	-0.38920140712557005	0.
0.02873450750163079	0.	0.6455677728908435	-0.38872102398490754	0.
0.02874429223744292	0.	0.6457696921231507	-0.38647435931089574	0.
0.028679060665362032	0.	0.6459776089564173	-0.3864763749919694	0.
0.028832354859752118	0.	0.6465633746501398	-0.3923062717182895	0.
0.028851924331376386	0.	0.6467732906837264	-0.3897935701847044	0.
0.028718199608610565	0.	0.6469892043182727	-0.38890296543803726	0.
0.02893020221787345	0.	0.6475689724110355	-0.38906680973446683	0.
0.02890084801043705	0.	0.6477668932427029	-0.3897441395812088	0.
0.028858447488584474	0.	0.6479728108756497	-0.38974414635552473	0.
0.029011741682974556	0.	0.648546581367453	-0.38950543873628346	0.
0.02899869536855838	0.	0.6489684126349459	-0.3895062728815875	0.
0.028868232224396606	0.	0.6495661735305878	-0.38982086148347134	0.
0.028845401174168294	0.	0.649764094362255	-0.3889256851701852	0.
0.02888454011741683	0.	0.6499700119952018	-0.38977669697142314	0.
0.029076973255055445	0.	0.6505657736905237	-0.38804547216504554	0.
0.029138943248532286	0.	0.6507676929228309	-0.387561225009742	0.
0.029076973255055445	0.	0.6509776089564174	-0.3876910511149491	0.
0.029178082191780818	0.	0.6515713714514194	-0.38925647277246955	0.
0.029246575342465754	0.	0.6517592962814873	-0.38918969457843694	0.
0.02926614481409002	0.	0.6519592163134745	-0.38918968871996573	0.
0.029207436399217218	0.	0.6525729708116753	-0.38945627600069715	0.
0.029383561643835616	0.	0.652764894042383	-0.3895031109681761	0.
0.029429223744292236	0.	0.6529708116753298	-0.38930511211369806	0.
0.029324853228962815	0.	0.6535805677728909	-0.38924342458934236	0.
0.02944553163731246	0.	0.653966413434626	-0.38963349661205493	0.
0.02943900848010437	0.	0.6545701719312275	-0.3897810816363441	0.
0.029575994781474234	0.	0.6547560975609756	-0.39044878668789007	0.
0.02954337899543379	0.	0.654952019192323	-0.39044878670875094	0.
0.029481409001956945	0.	0.655577768892443	-0.3909215960896962	0.
0.029631441617742987	0.	0.6557656937225109	-0.3907425529570969	0.
0.029664057403783427	0.	0.6559616153538584	-0.3907425437213621	0.
0.029536855838225698	0.	0.6565833666533386	-0.39092720473853243	0.
0.029647749510763207	0.	0.6567732906837264	-0.3938185274382833	0.
0.029755381604696672	0.	0.6569652139144342	-0.3938113396648123	0.
0.02960534898891063	0.	0.6575849660135945	-0.39134169313482914	0.
0.029677103718199607	0.	0.6577688924430227	-0.389212274507606	0.
0.029814090019569472	0.	0.6579548180727708	-0.3892122818163856	0.
0.02971624266144814	0.	0.658578568572571	-0.3916562617649536	0.
0.02993476842791911	0.	0.6589664134346261	-0.3923156840609553	0.
0.02984344422700587	0.	0.6595801679328267	-0.3921926846613634	0.
0.029911937377690802	0.	0.6597760895641743	-0.39321547413850266	0.
0.03004566210045662	0.	0.6599640143942422	-0.39356230488753435	0.
0.029938030006523158	0.	0.6605777688924429	-0.3938501445258367	0.
0.029911937377690802	0.	0.6607796881247501	-0.39396690167189863	0.
0.03006849315068493	0.	0.6609656137544981	-0.39401366402533083	0.
0.030110893672537508	0.	0.6615713714514193	-0.3940431695377891	0.
0.03005544683626875	0.	0.6617712914834065	-0.3942841944483912	0.
0.030225048923679058	0.	0.6619612155137944	-0.3955232279533328	0.
0.03018264840182648	0.	0.662576969212315	-0.40203213771680224	0.
0.030146771037181996	0.	0.6627828868452619	-0.4018624966466733	0.
0.0301989562948467	0.	0.6629768092762894	-0.40384658962179476	0.
0.030273972602739726	0.	0.6635765693722511	-0.4016347587584671	0.
0.03021852576647097	0.	0.6639704118352657	-0.4031555315577816	0.
0.030443574690150032	0.	0.6645641743302678	-0.4037071629976782	0.
0.03030658838878017	0.	0.664780087964814	-0.4036175290799757	0.
0.030290280495759946	0.	0.6649800079968012	-0.4036175433956645	0.
0.030515329419439005	0.	0.6655677728908436	-0.4037098134647602	0.
0.030394651011089364	0.	0.6657776889244301	-0.40371153130023857	0.
0.030453359425962164	0.	0.6659756097560975	-0.4037115246343821	0.
0.030662100456621006	0.	0.6665633746501399	-0.40208476778680824	0.
0.030567514677103717	0.	0.6667752898840463	-0.40218045588850226	0.
0.03051206784083496	0.	0.6669772091163534	-0.4033671086188428	0.
0.030717547292889755	0.	0.667546981207517	-0.4023381787246107	0.
0.03069797782126549	0.	0.6677568972411035	-0.4023152366498088	0.
0.030567514677103717	0.	0.6679648140743701	-0.4022901965625442	0.
0.03079256360078278	0.	0.6685565773690524	-0.4029011125319853	0.
0.030724070450097844	0.	0.668984406237505	-0.4035007732840522	0.
0.030919765166340506	0.	0.6695581767293083	-0.40249310154394474	0.
0.030896934116112197	0.	0.6697620951619352	-0.4024769071255578	0.
0.03077299412915851	0.	0.6699720111955217	-0.40242404359104955	0.
0.03098173515981735	0.	0.6705517792882846	-0.4023822098845878	0.
0.03100456621004566	0.	0.6707616953218711	-0.4015440941382623	0.
0.030919765166340506	0.	0.6709736105557776	-0.40107807048434724	0.
0.031125244618395304	0.	0.6715553778488604	-0.4018772343225745	0.
0.031066536203522503	0.	0.6717592962814873	-0.40229693704600344	0.
0.031040443574690147	0.	0.6719692123150739	-0.4022753310484788	0.
0.03124592302674494	0.	0.6725589764094361	-0.40261080269136806	0.
0.031183953033268097	0.	0.6727628948420632	-0.40269622639799224	0.
0.031141552511415524	0.	0.6729728108756498	-0.4027205414081671	0.
0.031298108284409654	0.	0.6735425829668132	-0.4029141099129143	0.
0.03133398564905414	0.	0.6739464214314274	-0.40162760892206806	0.
0.03138290932811481	0.	0.6747580967612954	-0.4007449964598857	0.
0.03143183300717547	0.	0.6749700119952019	-0.40159879092921813	0.
0.031330724070450094	0.	0.6751799280287885	-0.40159879626668343	0.
0.03149380300065231	0.	0.6757536985205918	-0.40446324765136	0.
0.03151337247227658	0.	0.6759556177528988	-0.4056787250453974	0.
0.03149380300065231	0.	0.6761635345861655	-0.40567873560036516	0.
0.03166340508806262	0.	0.6767552978808477	-0.4072433961270428	0.
0.03166666666666666	0.	0.6769612155137945	-0.4079018706598313	0.
0.03154272667971298	0.	0.6771751299480208	-0.4079208505035538	0.
0.031764514024788	0.	0.677748900439824	-0.4077592648220196	0.
0.03172537508153946	0.	0.677950819672131	-0.40751613702792067	0.
0.03167318982387475	0.	0.6781647341063574	-0.4075141334096186	0.
0.031833007175472924	0.	0.6789644142343062	-0.40868286312913954	0.
0.03181996086105675	0.	0.679170331867253	-0.4086564390664459	0.
0.0319047619047619	0.	0.6797441023590562	-0.41227511661576455	0.
0.031966731898238746	0.	0.6799380247900839	-0.41230397738985053	0.
0.03197651663405088	0.	0.6801439424230308	-0.4123507510813451	0.
0.0319634703196347	0.	0.6807536985205916	-0.41346618238630556	0.
0.03201891715590346	0.	0.680951619352259	-0.4133568734357281	0.
0.032064579256360075	0.	0.6811595361855257	-0.41333705804340914	0.
0.03210045662100457	0.	0.6817592962814873	-0.4128684259673515	0.
0.03217221135029354	0.	0.6819492203118752	-0.41322229462698284	0.
0.03211350293542074	0.	0.6821531387445021	-0.412690964349947	0.
0.03192759295499022	0.	0.6827628948420631	-0.4126268132636689	0.
0.032041748206131766	0.	0.6829548180727708	-0.4131705449274058	0.
0.03204500978473581	0.	0.683156737305078	-0.41317054299166944	0.
0.03217873450750163	0.	0.6839504198320671	-0.4140253804728555	0.
0.03219504240052185	0.	0.6841483406637344	-0.41402538240416803	0.
0.03222439660795825	0.	0.6847760895641742	-0.41566559909808726	0.
0.032361382909328114	0.	0.684968012794882	-0.4155877908027891	0.
0.032312459230267446	0.	0.6857596961215513	-0.4161624617972448	0.
0.03240052185257664	0.	0.6859416233506597	-0.41624049202533886	0.
0.03248858447488584	0.	0.6861335465813674	-0.4162404976535679	0.
0.032436399217221135	0.	0.6867652938824469	-0.41724456909947316	0.
0.032544031311154596	0.	0.6869592163134746	-0.41724386705036526	0.
0.03258969341161122	0.	0.687155137944822	-0.4172438587051451	0.
0.03255381604696673	0.	0.6877668932427028	-0.4176022602628199	0.
0.03259947814742335	0.	0.6879548180727708	-0.4176930871742272	0.
0.03275277234181344	0.	0.6881447421031587	-0.4178382882384548	0.
0.032733202870189174	0.	0.6889664134346261	-0.4190865306564901	0.
0.03287671232876712	0.	0.6891543382646941	-0.41966970295557077	0.
0.03276908023483366	0.	0.6897680927628949	-0.41990231469055544	0.
0.03285388127853881	0.	0.6899620151939223	-0.4202473845096268	0.
0.03287018917155903	0.	0.6907756897241103	-0.4205726573381424	0.
0.03293542074363992	0.	0.6909776089564174	-0.41992050146433807	0.
0.033030006523157206	0.	0.6911695321871251	-0.41943342444132664	0.
0.03304957599478148	0.	0.6917612954818072	-0.41893664299568567	0.
0.03306914546640574	0.	0.6919572171131546	-0.4191477245704968	0.
0.03313763861709067	0.	0.6921451419432226	-0.41914612482811386	0.
0.03324853228962818	0.	0.6927528988404638	-0.41888613513529477	0.
0.03313111545988258	0.	0.69296681327469	-0.4226085952126611	0.
0.033121330724070454	0.	0.6931607357057177	-0.4214441941142508	0.
0.03321265492498369	0.	0.6939644142343062	-0.421946283023597	0.
0.033225701239399864	0.	0.6941563374650139	-0.4219479353489724	0.
0.033359425962165686	0.	0.6947620951619352	-0.42173771496566637	0.
0.03331376386170907	0.	0.6949740103958416	-0.4218670446829404	0.
0.033489889106327456	0.	0.6957516993202718	-0.4220022165563122	0.
0.033460534898891066	0.	0.6959596161535385	-0.4219683591174647	0.
0.03343770384866275	0.	0.6961575369852059	-0.4225028606436743	0.
0.03365949119373777	0.	0.6967532986805277	-0.42376630877128174	0.
0.03356816699282452	0.	0.6969712115153938	-0.42375220275829617	0.
0.03350619699934768	0.	0.6971771291483405	-0.4237719986554693	0.
0.0336986301369863	0.	0.6977489004398241	-0.42383786886448466	0.
0.033695368558382253	0.	0.6979548180727709	-0.4235811494967937	0.
0.033613829093281145	0.	0.6981587365053978	-0.4235811523457497	0.
0.03382909328114807	0.	0.6989504198320672	-0.4236207859825196	0.
0.033731245923026745	0.	0.6991623350659735	-0.4236208020350044	0.
0.03395303326810176	0.	0.6997461015593762	-0.42294423266499565	0.
0.033959556425309845	0.	0.6999500199920031	-0.4229714785683543	0.
0.03405414220482714	0.	0.7007477009196321	-0.4229904077736189	0.
0.03409980430528376	0.	0.700953618552579	-0.42492931809882734	0.
0.033985649054142204	0.	0.7011675329868052	-0.42492950618685094	0.
0.034174820613176775	0.	0.7017393042782886	-0.42413042963239467	0.
0.03418786692759295	0.	0.7019412235105957	-0.4240846694748219	0.
0.03417808219178082	0.	0.702155137944822	-0.42408362766727653	0.
0.034282452707110236	0.	0.7027469012395042	-0.4251312852319945	0.
0.03425309849967384	0.	0.702952818872451	-0.4276645784685149	0.
0.034256360078277884	0.	0.7031647341063574	-0.42731409239100343	0.
0.034367253750815396	0.	0.7039424230307876	-0.42692281821365785	0.
0.03445531637312459	0.	0.7041423430627749	-0.42692321577927017	0.
0.034497716894977166	0.	0.7047341063574569	-0.42773064448360465	0.
0.034491193737769085	0.	0.7049300279888043	-0.4285140489382611	0.
0.0345662100456621	0.	0.7057417033186725	-0.42742252260366564	0.
0.03463470319634703	0.	0.7059396241503398	-0.42745715855451005	0.
0.03467058056099152	0.	0.7061455417832866	-0.4274561498662743	0.
0.03463470319634703	0.	0.7067612954818073	-0.42663381808718387	0.
0.03470645792563601	0.	0.7069552179128348	-0.4266338314469548	0.
0.03475538160469668	0.	0.7071571371451418	-0.4266338043644385	0.
0.034735812133072405	0.	0.7077528988404638	-0.426462019201489	0.
0.03479125896934116	0.	0.7079448220711715	-0.420107706413632	0.
0.03482387475538161	0.	0.7081447421031587	-0.4197711878355415	0.
0.034967384213959556	0.	0.7089464214314274	-0.42040639774280486	0.
0.0349706457925636	0.	0.7091483406637344	-0.4200276893023381	0.
0.034908675799086755	0.	0.7097580967612954	-0.4203015394766097	0.
0.03501956947162427	0.	0.7099420231907236	-0.4202510292977791	0.
0.03501956947162427	0.	0.7107556977209115	-0.4201242683719812	0.
0.03511415525114155	0.	0.7109436225509795	-0.4201239682777307	0.
0.035195694716242655	0.	0.7111335465813674	-0.4198200092880593	0.
0.03507175472928897	0.	0.711749300279888	-0.4199437254286706	0.
0.035212002609262875	0.	0.7119392243102758	-0.41998866374005583	0.
0.035378343118069144	0.	0.7121351459416233	-0.42049971548378184	0.
0.03521852576647097	0.	0.7127608956417432	-0.42099509932339213	0.
0.035221787345075015	0.	0.712952818872451	-0.4209150617429822	0.
0.035355512067840836	0.	0.7131447421031587	-0.4209646296242806	0.
0.03535225048923679	0.	0.7139504198320671	-0.42030687061466765	0.
0.03552837573385518	0.	0.7141343462614953	-0.4202104687569733	0.
0.035394651011089365	0.	0.7147580967612954	-0.4205937913392066	0.
0.03543052837573386	0.	0.7149560175929627	-0.4207995252762964	0.
0.03556425309849967	0.	0.7157576969212315	-0.4201364568516457	0.
0.03561317677756034	0.	0.7159536185525789	-0.42011790898346346	0.
0.03574690150032616	0.	0.7161415433826468	-0.41966636580450684	0.
0.03573385518590998	0.	0.7167532986805276	-0.42030102292390514	0.
0.03572733202870189	0.	0.7169572171131547	-0.42047597943843745	0.
0.03575668623613829	0.	0.7171431427429027	-0.42071608699933366	0.
0.03586757990867579	0.	0.7177389044382246	-0.4202544869746826	0.
0.035799086757990865	0.	0.7179468212714915	-0.4202990714951931	0.
0.03589367253750815	0.	0.7181407437025189	-0.4216804600682734	0.
0.035896934116112195	0.	0.7189644142343062	-0.42320519108973365	0.
0.03600782778864971	0.	0.7191583366653338	-0.4231089496750565	0.
0.03616112198303979	0.	0.7197481007596961	-0.4233526831856658	0.
0.03607632093933464	0.	0.7199540183926428	-0.4232182461923144	0.
0.036317677756033916	0.	0.7207417033186724	-0.42470835835747506	0.
0.03621656881930854	0.	0.7209556177528987	-0.4247037493271447	0.
0.03620678408349641	0.	0.7211595361855258	-0.4247409279004685	0.
0.036409001956947164	0.	0.7217393042782886	-0.42560529387483326	0.
0.03636986301369863	0.	0.7219472211115554	-0.42639700266711017	0.
0.03633398564905414	0.	0.7221511395441823	-0.42652878180517	0.
0.03649054142204827	0.	0.7227409036385445	-0.42897178631427807	0.
0.03651337247227658	0.	0.722952818872451	-0.42918872800653096	0.
0.036366601435094584	0.	0.7231587365053979	-0.42731678456358363	0.
0.03665035877364644	0.	0.7239324270291883	-0.42930435300854586	0.
0.03656229615133724	0.	0.7241443422630947	-0.428879958043032	0.
0.03660143509458578	0.	0.724342263094762	-0.42837569707429773	0.
0.036754729288975864	0.	0.7249460215913635	-0.42926329885104364	0.
0.036748206131767776	0.	0.7253558576569371	-0.4291420311731519	0.
0.03689823874755381	0.	0.7259396241503399	-0.42951407184409995	0.
0.036806914546640576	0.	0.7261515393842463	-0.42943960752323446	0.
0.036806914546640576	0.	0.7263514594162334	-0.4294395610222838	0.
0.037018917155903455	0.	0.7269392243102758	-0.4293097907844365	0.
0.0369634703196347	0.	0.7271531387445022	-0.4297581137080042	0.
0.037126549249836924	0.	0.7279328268692522	-0.4297665383949113	0.
0.0370808871493803	0.	0.7281447421031586	-0.430828045221758	0.
0.03696999347684279	0.	0.7283546581367452	-0.43080160907938747	0.
0.037195042400521856	0.	0.7289404238304676	-0.42999077987618467	0.
0.03721787345075016	0.	0.7291463414634145	-0.4299919395543645	0.
0.03718199608610567	0.	0.7293542582966813	-0.4299879026256702	0.
0.03734181343770385	0.	0.7299160335865652	-0.43149461382442283	0.
0.037348336594911935	0.	0.7303358656537384	-0.4314797106708708	0.
0.03746901500326158	0.	0.7309356257497001	-0.4304315181920575	0.
0.03747879973907371	0.	0.7311415433826469	-0.4309538201338335	0.
0.037380952380952376	0.	0.7313554578168732	-0.43090720005951066	0.
0.037677756033920415	0.	0.7319292283086765	-0.4311286134599171	0.
0.03769732550554468	0.	0.7321331467413034	-0.4313929549436952	0.
0.0378310502283105	0.	0.7329348260695722	-0.43144373413922504	0.
0.03778212654924984	0.	0.7331387445021991	-0.43115952651119827	0.
0.03774951076320939	0.	0.7333466613354658	-0.4314728819253287	0.
0.037883235485975206	0.	0.7339284286285486	-0.4327218149063568	0.
0.037899543378995426	0.	0.7341283486605357	-0.4327272672542926	0.
0.0379191128506197	0.	0.7343402638944421	-0.4332994166840027	0.
0.03801369863013698	0.	0.7349420231907237	-0.43578333229269084	0.
0.03802674494455316	0.	0.7353398640543782	-0.4344089639670274	0.
0.03798760600130463	0.	0.7359236305477808	-0.4350250937261266	0.
0.038098499673842136	0.	0.7361135545781686	-0.43502507970686716	0.
0.03812785388127854	0.	0.7363194722111155	-0.43502507991736106	0.
0.038140900195694716	0.	0.7369352259096361	-0.4359484124242668	0.
0.03823222439660795	0.	0.7371311475409835	-0.4365720780436594	0.
0.03829093281148075	0.	0.7379388244702119	-0.4374359349035877	0.
0.038411611219830395	0.	0.7381287485005996	-0.437701506700224	0.
0.03840182648401826	0.	0.7383266693322671	-0.43770150796242835	0.
0.038330071754729286	0.	0.7389504198320671	-0.4376278149965343	0.
0.03850619699934769	0.	0.739140343862455	-0.43914531206235236	0.
0.03853881278538813	0.	0.7393362654938024	-0.4390109135427217	0.
0.03841487279843444	0.	0.7399400239904038	-0.43857460397414444	0.
0.038675799086757987	0.	0.7403218712514994	-0.4391538840302955	0.
0.03858773646444879	0.	0.7409596161535386	-0.4392450387265122	0.
0.03868884540117416	0.	0.7411475409836066	-0.43933387410776376	0.
0.038757338551859095	0.	0.7413374650139943	-0.439333867929612	0.
0.03870515329419439	0.	0.7419392243102759	-0.4393878256402975	0.
0.03883235485975212	0.	0.7421271491403438	-0.44000157973467113	0.
0.038874755381604696	0.	0.7429468212714914	-0.4400205870803096	0.
0.03896281800391389	0.	0.7431407437025189	-0.44038153661120905	0.
0.039096542726679714	0.	0.743328668532587	-0.44038152509475986	0.
0.03883887801696021	0.	0.7439444222311075	-0.44061900774686075	0.
0.03883887801696021	0.	0.7441383446621351	-0.44062686332977313	0.
0.03899217221135029	0.	0.744326269492203	-0.4406268602089136	0.
0.039054142204827134	0.	0.7449500199920032	-0.4409989133166663	0.
0.03918134377038487	0.	0.7453318672530987	-0.44020729914314993	0.
0.039210697977821264	0.	0.7459396241503399	-0.44013426081919593	0.
0.039230267449445536	0.	0.7461415433826469	-0.4401552359633031	0.
0.03938682322243966	0.	0.7463314674130347	-0.4401055653508191	0.
0.03939660795825179	0.	0.7469472211115553	-0.4409237795091947	0.
0.03935420743639921	0.	0.7471531387445021	-0.44085868020210334	0.
0.039549902152641876	0.	0.7479308276689323	-0.44062922101678215	0.
0.03948467058056099	0.	0.7481347461015594	-0.4406479454574522	0.
0.039533594259621656	0.	0.7483246701319471	-0.4406479372391082	0.
0.039765166340508806	0.	0.7489304278288684	-0.4407975330424356	0.
0.03967384213959556	0.	0.7491463414634145	-0.44086182270447566	0.
0.039722765818656226	0.	0.7493402638944422	-0.44087027418905234	0.
0.03996412263535551	0.	0.7499300279888044	-0.44403347695630857	0.
0.03984018264840183	0.	0.7503418632546981	-0.4437114234046903	0.
0.04003913894324853	0.	0.7509336265493802	-0.44391204932486483	0.
0.04000652315720808	0.	0.7511455417832866	-0.4439609645594666	0.
0.04000652315720808	0.	0.7513474610155937	-0.4439918174329319	0.
0.040322896281800386	0.	0.751921231507397	-0.4439008441051282	0.
0.04021526418786693	0.	0.7521331467413034	-0.44396697621099196	0.
0.04041748206131768	0.	0.7529328268692523	-0.44397680035879633	0.
0.04029354207436399	0.	0.7531467413034786	-0.44397132526215755	0.
0.04023157208088715	0.	0.7533526589364253	-0.44409314823019874	0.
0.040446836268754074	0.	0.7539224310275888	-0.44401655416240765	0.
0.04052511415525114	0.	0.7541283486605357	-0.443974854733131	0.
0.040424005218525766	0.	0.7543342662934825	-0.4436483604767557	0.
0.04060991519895629	0.	0.7549140343862455	-0.4435873503018113	0.
0.040580560991519896	0.	0.7553338664534185	-0.4447433135606886	0.
0.04079908675799086	0.	0.7559176329468212	-0.44528288376035796	0.
0.0407795172863666	0.	0.756123550579768	-0.4452996333312622	0.
0.04074363992172211	0.	0.7563374650139943	-0.4460256712633888	0.
0.040949119373776904	0.	0.7569292283086765	-0.44640288091681485	0.
0.0409784735812133	0.	0.7571351459416232	-0.4463331757829521	0.
0.041115459882583166	0.	0.7579108356657336	-0.4462196030413345	0.
0.04111219830397912	0.	0.7581107556977208	-0.4463726953042676	0.
0.04107632093933464	0.	0.758326669332267	-0.4463973770700044	0.
0.041200260926288326	0.	0.7589304278288684	-0.44634888728905403	0.
0.04117742987606001	0.	0.7591343462614953	-0.44633090494800065	0.
0.041196999347684275	0.	0.759342263094762	-0.4459638757737864	0.
0.04129810828440965	0.	0.7599220311875249	-0.4459779923062217	0.
0.04134377038486627	0.	0.7603278688524588	-0.44552613143443837	0.
0.04138943248532289	0.	0.7609236305477808	-0.44542548500767415	0.
0.041444879321591646	0.	0.7611155537784885	-0.44540962219674624	0.
0.041444879321591646	0.	0.7613194722111155	-0.4454445510959342	0.
0.04145466405740378	0.	0.761919232307077	-0.4454532460783641	0.
0.04160469667318983	0.	0.7621111555377849	-0.44543127961100293	0.
0.04160143509458578	0.	0.7629388244702118	-0.445779540064778	0.
0.04173189823874755	0.	0.7631287485005998	-0.44571595241869766	0.
0.04171885192433137	0.	0.7633266693322671	-0.44573673649513085	0.
0.04174820613176777	0.	0.7639284286285485	-0.44612115817454256	0.
0.04190802348336595	0.	0.7641143542582965	-0.4463902475855582	0.
0.041898238747553815	0.	0.7643122750899639	-0.4463893000486562	0.
0.04180365296803653	0.	0.7649420231907237	-0.44707154698266127	0.
0.04197651663405087	0.	0.765327868852459	-0.4467386104968291	0.
0.04200260926288323	0.	0.7659356257497001	-0.4470252466593119	0.
0.04215590345727332	0.	0.766123550579768	-0.44687884483842405	0.
0.04225048923679061	0.	0.7663194722111155	-0.4467978086702101	0.
0.042129810828440965	0.	0.7669392243102757	-0.44838998060533203	0.
0.04220808871493803	0.	0.7671251499400239	-0.44835615881158764	0.
0.04224722765818656	0.	0.7679248300679727	-0.44791145696616064	0.
0.04236138290932811	0.	0.7681187524990004	-0.4476258239870063	0.
0.042524461839530334	0.	0.7683106757297081	-0.44818293215221555	0.
0.04245270711024136	0.	0.7689344262295081	-0.44701341392588045	0.
0.042540769732550554	0.	0.7691303478608555	-0.44699061699003073	0.
0.04272015655577299	0.	0.7693182726909236	-0.44740460014077843	0.
0.04260600130463144	0.	0.769938024790084	-0.4474288567877192	0.
0.042804957599478145	0.	0.7703138744502199	-0.4504119912153426	0.
0.04273646444879321	0.	0.7709376249500199	-0.4523629306174324	0.
0.04272667971298108	0.	0.7711375449820072	-0.4524162606866842	0.
0.04288323548597521	0.	0.7713234706117552	-0.45255680392721354	0.
[truncated: 19,947 more rows]
