# Supplementary material for: Programming mechanics in knitted materials, stitch by stitch
Source: Nat Commun. 2024 Mar 23;15:2622. doi: 10.1038/s41467-024-46498-z (PMC10960873; doi:10.1038/s41467-024-46498-z)
Supplement: Supplementary file 3 — Source Data [file 41467_2024_46498_MOESM3_ESM.zip › SourceData/Source Data for Supplementary Information/TableS13data/acrylic/acrylic_seedv1.txt]

-0.000027080256031511572	0.	0.	0.	0.
-0.00016494337764647957	0.	1.7155601303825702e-6	-0.0004888902623699887	0.
0.00040620384047267355	0.	0.0002178761365585864	-0.0005929675392482064	0.
0.00019940915805022157	0.	0.0004185966718133471	-0.0006195144257223161	0.
0.00007139340226489414	0.	0.0006193172070681078	-0.0010442205421331164	0.
0.0003323485967503693	0.	0.0011151140847486705	-0.0005385025007394415	0.
0.0003741999015263417	0.	0.0012712300566134844	-0.0003177249796830398	0.
0.00034219596258000984	0.	0.0014393549493909763	-0.0004170093288119986	0.
0.00029542097488921716	0.	0.0019488763081145996	-0.0011855976211445128	0.
0.00032496307237813885	0.	0.0020998455995882657	-0.0006757975386909595	0.
0.0003348104382077794	0.	0.002259392691713845	-0.0005827633957150742	0.
0.00024864598719842444	0.	0.002789500772002059	-0.0022457748980030637	0.
0.000413589364844904	0.	0.0029541945445187854	-0.001881248934394726	0.
0.000448055145248646	0.	0.0031223194372962775	-0.0022796417871688178	0.
0.000275726243229936	0.	0.003657574197975639	-0.00156893123309249	0.
0.0003520433284096504	0.	0.0038188368502316008	-0.002355332546848799	0.
0.00044559330379123586	0.	0.003981815062617945	-0.002478757945972741	0.
0.00029049729197439683	0.	0.004508492022645394	-0.00155764249021833	0.
0.00039389463318562285	0.	0.004674901355292503	-0.0022519649209436425	0.
0.0004775972427375677	0.	0.004839595127809231	-0.002312615499950701	0.
0.00030034465780403745	0.	0.005374849888488592	-0.0016698567004456862	0.
0.00040620384047267355	0.	0.005693944072739749	-0.0017199707224887274	0.
0.0003126538650910881	0.	0.006224052153027964	-0.000948511468418158	0.
0.000327424913835549	0.	0.006397323726196604	-0.0009226290995033359	0.
0.00029788281634662725	0.	0.007081832218219249	-0.002020017862891253	0.
0.0002511078286558346	0.	0.0072482415508663585	-0.002293182971987177	0.
0.0003520433284096504	0.	0.007404357522731172	-0.0011938897518459053	0.
0.00043328409650418516	0.	0.007919025561845943	-0.0012479410141890777	0.
0.0003914327917282127	0.	0.008100874935666497	-0.0012479408023689837	0.
0.000465288035450517	0.	0.00827071538857437	-0.0007339484092372832	0.
0.00047021171836533727	0.	0.008795676788471438	-0.001354621756128837	0.
0.00039881831610044313	0.	0.008970663921770459	-0.0013546664745774327	0.
0.00046282619399310685	0.	0.009135357694287185	-0.0016411088468691244	0.
0.00051698670605613	0.	0.00965174129353234	-0.0024571863608860924	0.
0.000465288035450517	0.	0.009831875107222509	-0.00244272186142775	0.
0.0004751354012801576	0.	0.01	-0.0012479231401569427	0.
0.0005465288035450517	0.	0.010509521358723625	-0.0017419242474673742	0.
0.0004579025110782865	0.	0.010687939612283412	-0.0017845802830816445	0.
0.00043328409650418516	0.	0.010856064505060903	-0.0017845944380026873	0.
0.0004185130477597243	0.	0.011720706810773718	-0.0012877153979136908	0.
0.0005563761693746923	0.	0.012221650368845429	-0.0012270277531414183	0.
0.0005465288035450517	0.	0.012398353062274834	-0.0016239605269128708	0.
0.0005243722304283604	0.	0.012568193515182709	-0.0016094411245092344	0.
0.0006523879862136878	0.	0.013055412592211359	-0.0012408412096511455	0.
0.0005809945839487937	0.	0.01323726196603191	-0.0016418210322509648	0.
0.0004948301329394387	0.	0.013420826899982845	-0.0016396342628612129	0.
0.0005465288035450517	0.	0.013935494939097617	-0.0015449771880729154	0.
0.0005391432791728212	0.	0.014113913192657403	-0.0015423146097520027	0.
0.00047267355982274736	0.	0.01429233144621719	-0.00046815824887604926	0.
0.0006499261447562777	0.	0.014786412763767371	0.0006405104304691447	0.
0.0006179222058099458	0.	0.01496654657745754	0.0006405355465479898	0.
0.000534219596258001	0.	0.01515354263166924	0.000458394042290761	0.
0.0005563761693746923	0.	0.01600102933607823	0.00025028765581100676	0.
0.0006770064007877893	0.	0.01650025733401956	0.00018985563666072553	0.
0.0006671590349581486	0.	0.01667696002744896	0.0001898555675651558	0.
0.0005711472181191531	0.	0.01686224052153028	0.00003419937913247734	0.
0.0006302314130969966	0.	0.017364899639732374	-0.00003293354011237479	0.
0.0006129985228951255	0.	0.017538171212901014	-3.910649656759619e-6	0.
0.0006400787789266371	0.	0.017713158346200034	0.00011093827031102751	0.
0.0007114721811915313	0.	0.018210670784010983	-0.00006704676753159504	0.
0.0007287050713934023	0.	0.018378795676788472	-0.00006704576689000608	0.
0.0007508616445100935	0.	0.018557213930348263	-0.00004892013704825936	0.
0.0006770064007877893	0.	0.019425287356321843	-0.00008856483072307728	0.
0.00068931560807484	0.	0.019934808715045462	-0.0005151197463005843	0.
0.0007385524372230428	0.	0.020101218047692573	0.00026057008230704845	0.
0.0007483998030526834	0.	0.020281351861382742	0.0002859965319617652	0.
0.0006696208764155588	0.	0.020802882141019042	0.0007423407018195356	0.
0.0007557853274249139	0.	0.02096757591353577	0.000198265338621088	0.
0.0007262432299359921	0.	0.021137416366443645	0.00019052735503836144	0.
0.0007188577055637617	0.	0.021312403499742668	0.0001905336688149473	0.
0.0008025603151157064	0.	0.021820209298335908	0.0001362457906195865	0.
0.0007828655834564254	0.	0.02199348087150455	0.0002438506803510133	0.
0.0007607090103397341	0.	0.0221753302453251	0.0002507622325783223	0.
0.0008148695224027572	0.	0.02268313604391834	-0.0007220154674603472	0.
0.0008099458394879369	0.	0.022851260936695834	-0.0007534083404006151	0.
0.0007680945347119645	0.	0.023026248069994856	-0.0007424971703103343	0.
0.0009034958148695225	0.	0.023693600960713674	-0.0010115083603752957	0.
0.0008690300344657804	0.	0.02387201921427346	-0.0010115140203246743	0.
0.0007483998030526834	0.	0.024395265054040143	-0.0009043338827847971	0.
0.0007976366322008863	0.	0.024561674386687254	-0.0008778517738528389	0.
0.0008173313638601674	0.	0.024736661519986276	-0.0008855714655253218	0.
0.0007287050713934023	0.	0.025258191799622576	-0.0008496783436116754	0.
0.0008641063515509601	0.	0.025424601132269686	-0.0008105663555622052	0.
0.0008936484490398818	0.	0.02559958826556871	-0.0008105534094122984	0.
0.0008148695224027572	0.	0.026122834105335394	-0.0006291982195121891	0.
0.0008887247661250615	0.	0.02628066563733059	-0.0009877383071381942	0.
0.0009182668636139832	0.	0.026448790530108082	-0.0006655485254443151	0.
0.000827178729689808	0.	0.026968605249614003	-0.001269966361895784	0.
0.0009798129000492368	0.	0.02712815234173958	-0.0016912855271007015	0.
0.0009551944854751354	0.	0.027301423914908217	-0.0016912845143106719	0.
0.0009010339734121123	0.	0.028172928461142565	-0.001574059475355179	0.
0.0007631708517971443	0.	0.028692743180648485	-0.002262502457210075	0.
0.0008419497784342689	0.	0.028854005832904445	-0.0022624903178851915	0.
0.0009404234367306745	0.	0.029018699605421173	-0.0022624904789864315	0.
0.0007311669128508124	0.	0.029555669926230918	-0.0022518493025660085	0.
0.0007656326932545544	0.	0.029716932578486878	-0.002457948633058124	0.
0.0008542589857213196	0.	0.02987819523074284	-0.0029543081471537424	0.
0.0006991629739044806	0.	0.030416881111682965	-0.0036257106922891933	0.
0.0007631708517971443	0.	0.030583290444330075	-0.0033558940134718156	0.
0.0008641063515509601	0.	0.030747984216846803	-0.003492468953534126	0.
0.0006326932545544067	0.	0.03127637673700463	-0.001726249039995719	0.
0.0006917774495322502	0.	0.03143935494939098	-0.0017726728385259402	0.
0.000827178729689808	0.	0.03160061760164694	-0.001772654784854452	0.
0.0008148695224027572	0.	0.032463544347229374	-0.0013856170723963025	0.
0.000792712949286066	0.	0.0329919368673872	-0.002199692350626039	0.
0.0006967011324470703	0.	0.033163492880425464	-0.0022916042384454128	0.
0.000792712949286066	0.	0.03332132441242066	-0.0018704524057289271	0.
0.0008074839980305269	0.	0.03384285469205696	-0.00198064294837528	0.
0.000827178729689808	0.	0.034179104477611945	-0.002900503217506259	0.
0.0008911866075824717	0.	0.03469034139646595	-0.00231329520000139	0.
0.00086164451009355	0.	0.034867044089895355	-0.0029716690873992464	0.
0.0008985721319547021	0.	0.035033453422542465	-0.0029716693743587516	0.
0.0009428852781880847	0.	0.035549837021787614	-0.003130597494441855	0.
0.0008591826686361398	0.	0.035729970835477784	-0.00313061312029202	0.
0.0008788774002954211	0.	0.03589809572825527	-0.0037207595044882937	0.
0.000999507631708518	0.	0.03640590152684852	-0.004484652369171741	0.
0.0009182668636139832	0.	0.03658775090066907	-0.004505822079929329	0.
0.0008567208271787296	0.	0.03676102247383771	-0.004490845861588349	0.
0.0009921221073362877	0.	0.03726882827243095	-0.0044624111405753885	0.
0.0009354997538158543	0.	0.03745410876651226	-0.004533292103791774	0.
0.000913343180699163	0.	0.03763081145994167	-0.004120812330324287	0.
0.0009724273756770064	0.	0.038124892777491856	-0.004674037377312379	0.
0.0009256523879862137	0.	0.03847658260422028	-0.003797930952022944	0.
0.0010438207779419006	0.	0.039161091096242925	-0.0031229244698979283	0.
0.0009675036927621861	0.	0.039336078229541944	-0.003192219659023402	0.
0.0011078286558345641	0.	0.03982501286670098	-0.0032185070207867306	0.
0.0011472181191531266	0.	0.04000171556013039	-0.003190389164400292	0.
0.0010413589364844903	0.	0.040183564933950935	-0.003226473066905849	0.
0.001171836533727228	0.	0.04068793961228342	-0.002993360085183861	0.
0.0011324470704086656	0.	0.04086807342597359	-0.003054964865638887	0.
0.001068439192516002	0.	0.041053353920054894	-0.0030390941596121226	0.
0.001223535204332841	0.	0.041552581917996226	-0.003125673040923267	0.
0.0011989167897587395	0.	0.041725853491164866	-0.0031537329428314247	0.
0.0011299852289512555	0.	0.041905987304855036	-0.0031537388108266997	0.
0.001309699655342196	0.	0.04240693086292675	-0.003252055662876672	0.
0.0012136878385032002	0.	0.04276548293017671	-0.0031407319959458634	0.
0.0012727720334810438	0.	0.04343969806141705	-0.002740635517780883	0.
0.0012727720334810438	0.	0.04361811631497684	-0.0029362332083859638	0.
0.0013761693746922698	0.	0.04412592211357008	-0.003055200334654411	0.
0.0013023141309699655	0.	0.04429747812660834	-0.003055204855295795	0.
0.0012850812407680947	0.	0.04447589638016813	-0.004215203929457837	0.
0.001294928606597735	0.	0.04497855549837022	-0.00468973703175085	0.
0.001309699655342196	0.	0.04513981815062618	-0.004689746118528	0.
0.0013146233382570164	0.	0.045313089723794824	-0.004792022217779123	0.
0.0013589364844903988	0.	0.04583633556356151	-0.004570336286140773	0.
0.001413096996553422	0.	0.046006176016469384	-0.004423735349301803	0.
0.001413096996553422	0.	0.046186309830159554	-0.00452221758454561	0.
0.0014081733136386016	0.	0.046707840109795846	-0.004638566085705019	0.
0.0015091088133924175	0.	0.047042374335220453	-0.004414606253574284	0.
0.0015681930083702611	0.	0.04772516726711271	-0.005151649867233195	0.
0.001570654849827671	0.	0.047896723280150974	-0.005232375955718574	0.
0.0014943377646479566	0.	0.048428546920569575	-0.005079136630443748	0.
0.001600196947316593	0.	0.04858809401269514	-0.005079137099114571	0.
0.0016125061546036436	0.	0.04875450334534225	-0.004567202636091464	0.
0.0014894140817331364	0.	0.0492811803053697	-0.004944322676506623	0.
0.0015780403741999017	0.	0.049445874077886434	-0.004944317752057224	0.
0.001585425898572132	0.	0.04961743009092469	-0.0060284518918365376	0.
0.0014771048744460856	0.	0.050138960370560995	-0.005974768027648112	0.
0.0015484982767109798	0.	0.05029679190255619	-0.0059747708828852605	0.
0.001570654849827671	0.	0.05045805455481214	-0.006345225979169592	0.
0.0015066469719350072	0.	0.05099159375536113	-0.006083990236029432	0.
0.001654357459379616	0.	0.05132784354091611	-0.0063241229366274646	0.
0.0016149679960610539	0.	0.05202607651398182	-0.006729783827015414	0.
0.0016666666666666666	0.	0.052719162806656374	-0.0062454709566458376	0.
0.0016838995568685378	0.	0.05288900325956425	-0.006254627930428637	0.
0.001843919251600197	0.	0.053051981471950595	-0.006240259645863433	0.
0.00172082717872969	0.	0.053576942871847666	-0.006885040283683659	0.
0.0017232890201871	0.	0.053745067764625155	-0.00689469250145758	0.
0.001774987690792713	0.	0.053904614856750736	-0.006757939062855646	0.
0.0017996061053668143	0.	0.05443129181677818	-0.00671201325205002	0.
0.0017799113737075334	0.	0.054607994510207584	-0.006642815622634423	0.
0.0018389955686853767	0.	0.05477097272259393	-0.006630438718384667	0.
0.0018537666174298377	0.	0.055287356321839086	-0.006844917066207731	0.
0.0018833087149187592	0.	0.05561845942700292	-0.006808043913334411	0.
0.0018389955686853767	0.	0.05631326127980787	-0.006711335570598839	0.
0.0019596258000984736	0.	0.05700120089209127	-0.005925211516228097	0.
0.001880846873461349	0.	0.057177903585520676	-0.005925196493071778	0.
0.0019079271294928607	0.	0.057344312918167786	-0.006697045817737945	0.
0.0019596258000984736	0.	0.05785383427689141	-0.005709978381017586	0.
0.001930083702609552	0.	0.05803568365071196	-0.005515420719365226	0.
0.0019202363367799113	0.	0.05821067078401098	-0.005481174943518218	0.
0.0020950270802560316	0.	0.05871161434208269	-0.006656713891073363	0.
0.0020285573609059577	0.	0.05889174815577286	-0.006799685232181326	0.
0.001981782373215165	0.	0.0590650197289415	-0.0067925003534896776	0.
0.0022181191531265385	0.	0.059562532166752453	-0.007933239000074296	0.
0.002031019202363368	0.	0.05992966203465432	-0.007782990323417523	0.
0.0021664204825209256	0.	0.0606004460456339	-0.0069035670266469245	0.
0.0022993599212210733	0.	0.061266083376222344	-0.006516169759146354	0.
0.0023092072870507137	0.	0.061446217189912514	-0.006624910025936477	0.
0.0021959625800098475	0.	0.06163149768399383	-0.0066288056967168585	0.
0.002378138847858198	0.	0.0621358723623263	-0.006420211572732274	0.
0.002365829640571147	0.	0.06231429061588609	-0.006336483343854372	0.
0.002294436238306253	0.	0.06249613998970664	-0.0068789634773408345	0.
0.002481536189069424	0.	0.06299365242751759	-0.006705918865199457	0.
0.002461841457410143	0.	0.06317207068107737	-0.007327597158174327	0.
0.002341211225997046	0.	0.06335735117515869	-0.007275325506039717	0.
0.002483998030526834	0.	0.06420483787956768	-0.007786748855791713	0.
0.002609551944854751	0.	0.06488419969119917	-0.009153924720127852	0.
0.0025110782865583456	0.	0.06524961399897067	-0.007527857811850658	0.
0.0026440177252584933	0.	0.06574026419626008	-0.008940353280188214	0.
0.0026834071885770555	0.	0.06591353576942872	-0.009236176088202003	0.
0.002567700640078779	0.	0.06609195402298851	-0.009234276635094714	0.
0.002685869030034466	0.	0.06658431978040831	-0.009226473750875198	0.
0.0026932545544066963	0.	0.0667627380339681	-0.008964926814901537	0.
0.002619399310684392	0.	0.06694801852804941	-0.009258949179471978	0.
0.0028212703101920234	0.	0.06745239320638188	-0.007376388573401405	0.
0.0028237321516494337	0.	0.06762738033968091	-0.007353211221373974	0.
0.002727720334810438	0.	0.06780922971350146	-0.007342642690000655	0.
0.0028754308222550466	0.	0.06831703551209471	-0.007514433302578527	0.
0.002727720334810438	0.	0.06867558757934465	-0.007531495221102234	0.
0.002848350566223535	0.	0.06933779378967232	-0.007507363477633563	0.
0.0028606597735105856	0.	0.06951278092297135	-0.007495858280793729	0.
0.002912358444116199	0.	0.07002744896208613	-0.007542939371160428	0.
0.0029148202855736093	0.	0.07020072053525477	-0.007505333776889	0.
0.0029049729197439685	0.	0.07038256990907532	-0.0076620970920990225	0.
0.0029197439684884295	0.	0.07089037570766855	-0.0075583614480191534	0.
0.002964057114721812	0.	0.07105678504031566	-0.008370099368550784	0.
0.0029222058099458393	0.	0.0712300566134843	-0.008363329890085997	0.
0.002917282127031019	0.	0.07174472465259908	-0.00837968856877079	0.
0.0030256031511570656	0.	0.07190770286498542	-0.009096581286397974	0.
0.003000984736582964	0.	0.07208268999828445	-0.009084410855245608	0.
0.002998522895125554	0.	0.07260593583805112	-0.009366114482240591	0.
0.003119153126538651	0.	0.07294047006347572	-0.00928205582539284	0.
0.0030477597242737566	0.	0.07363012523588952	-0.009248723466914546	0.
0.003003446578040374	0.	0.07380511236918855	-0.00932290013137751	0.
0.0029443623830625308	0.	0.07433178932921598	-0.009351326364792415	0.
0.003084687346134909	0.	0.07448962086121118	-0.009352973228248579	0.
0.0031019202363367798	0.	0.07465774575398867	-0.00926471667834721	0.
0.003050221565731167	0.	0.07519128495453767	-0.008910619326018476	0.
0.003197932053175775	0.	0.07535426316692401	-0.00892303457936924	0.
0.0032151649433776464	0.	0.07552410361983189	-0.008994484800419426	0.
0.003114229443623831	0.	0.07605249613998971	-0.008975422035173783	0.
0.0032028557360905957	0.	0.07621032767198492	-0.008924521948617307	0.
0.00328409650418513	0.	0.07637159032424086	-0.0089511355809414	0.
0.003170851797144264	0.	0.07690512952478985	-0.008755183520735793	0.
0.003308714918759232	0.	0.07722765482930177	-0.008767743533353026	0.
0.0032520925652387983	0.	0.07792074112197633	-0.008361657772778964	0.
0.0033702609551944855	0.	0.07808371933436267	-0.008579694392531	0.
0.003227474150664697	0.	0.07862240521530281	-0.0062090518987888725	0.
0.0032447070408665683	0.	0.07879396122834106	-0.00762231126537108	0.
0.0034022648941408173	0.	0.0789569394407274	-0.007733959999544335	0.
0.0033308714918759232	0.	0.0794801852804941	-0.008213172497664125	0.
0.0033456425406203838	0.	0.07965002573340196	-0.008549638440668578	0.
0.0034662727720334813	0.	0.07980957282552754	-0.00857184620859345	0.
0.003421959625800099	0.	0.080336249785555	-0.008728832612416288	0.
0.0033776464795667155	0.	0.08051466803911478	-0.008733771146785387	0.
0.003468734613490891	0.	0.08067764625150112	-0.008563638125249146	0.
0.003471196454948301	0.	0.08119402985074628	-0.00839180827655485	0.
0.003468734613490891	0.	0.08153027963630126	-0.00848659135992376	0.
0.0034564254062038405	0.	0.0822250814891062	-0.007424770344525076	0.
0.003537666174298375	0.	0.08238977526162293	-0.007472479857821922	0.
0.003739537173806007	0.	0.08288900325956425	-0.007422736131947028	0.
0.003554899064500246	0.	0.0830708526333848	-0.007422734575810369	0.
0.0035155096011816843	0.	0.08324069308629269	-0.007440583556825824	0.
0.0035918266863613985	0.	0.08375364556527706	-0.005515003955692663	0.
0.003530280649926145	0.	0.08393892605935839	-0.00548716387982416	0.
0.0035745937961595272	0.	0.08411562875278779	-0.00549390082766858	0.
0.003776464795667159	0.	0.08461657231085949	-0.006080349491643613	0.
0.003719842442146726	0.	0.08479499056441929	-0.005464103349486634	0.
0.0036582964057114723	0.	0.08496826213758793	-0.005320636186266157	0.
0.0038109305760709008	0.	0.08547435237605079	-0.004931976887441223	0.
0.0037370753323485964	0.	0.08583290444330073	-0.004904384552668293	0.
0.0038158542589857214	0.	0.0865071195745411	-0.005144859081238794	0.
0.003739537173806007	0.	0.0866838222679705	-0.004259978921301728	0.
0.003882323978335795	0.	0.08718819694630298	-0.004266721939703258	0.
0.003855243722304283	0.	0.08736489963973239	-0.004266719528786924	0.
0.003746922698178237	0.	0.08754331789329217	-0.004795890067456536	0.
0.003946331856228459	0.	0.08802882141019043	-0.004841823854225542	0.
0.00397095027080256	0.	0.0881986618630983	-0.0049095856203132775	0.
0.003943870014771049	0.	0.0883770801166581	-0.004289539911126186	0.
0.004108813392417528	0.	0.08889003259564249	-0.004588843767796524	0.
0.004076809453471196	0.	0.08907016640933266	-0.0050243803188425844	0.
0.003993106843919252	0.	0.08925716246354436	-0.004796130245561705	0.
0.004150664697193501	0.	0.08975639046148569	-0.004327902610906879	0.
0.004108813392417528	0.	0.0901097958483445	-0.00501174312371711	0.
0.004212210733628754	0.	0.09078915765997599	-0.004644163295822543	0.
0.004239290989660266	0.	0.09096929147366616	-0.004645370153685076	0.
0.004345150172328902	0.	0.09147366615199863	-0.004926385867836043	0.
0.004293451501723289	0.	0.09164179104477613	-0.0044891800247385955	0.
0.004263909404234367	0.	0.09181849373820553	-0.004487899674748566	0.
0.00431068439192516	0.	0.09233659289758106	-0.004383269602337904	0.
0.004342688330871492	0.	0.09250643335048894	-0.004109383242323828	0.
0.004273756770064008	0.	0.09268313604391834	-0.0041093811762992144	0.
0.004362383062530773	0.	0.09318236404185969	-0.003999948407772398	0.
0.004455933037912359	0.	0.09334191113398525	-0.0039315895699602475	0.
0.004421467257508617	0.	0.09351518270715388	-0.00391036289776027	0.
0.0043870014771048745	0.	0.09405043746783324	-0.003918040492285285	0.
0.004502708025603151	0.	0.09439526505404015	-0.0032242262969211077	0.
0.004455933037912359	0.	0.09507462686567165	-0.0017022988422301193	0.
0.00448301329394387	0.	0.09524446731857952	-0.003651223928592368	0.
0.004428852781880847	0.	0.0957780065191285	-0.00376621696940993	0.
0.004583948793697686	0.	0.09593755361125408	-0.0037654263520762424	0.
0.004638109305760709	0.	0.09610739406416195	-0.0017073080339139153	0.
0.004586410635155096	0.	0.09663063990392864	-0.0016647571568990016	0.
0.004675036927621862	0.	0.09679190255618461	-0.0016649297084636566	0.
0.004743968488429345	0.	0.09695831188883171	-0.0016657987383584493	0.
0.004615952732644018	0.	0.09749528220964145	-0.0022899713732380533	0.
0.004707040866568193	0.	0.09765997598215817	-0.0019653033870652504	0.
0.004731659281142294	0.	0.09782295419454452	-0.001965301622910194	0.
0.004635647464303299	0.	0.09834105335392007	-0.001460159800405491	0.
0.004761201378631215	0.	0.09865671641791046	-0.0015628429760068845	0.
0.004618414574101427	0.	0.09937210499227998	-0.001797002831894794	0.
0.004758739537173806	0.	0.0995385143249271	-0.0017779532466727355	0.
0.004684884293451501	0.	0.10006519128495454	-0.001689741566197789	0.
0.004734121122599705	0.	0.10023331617773204	-0.0016897425214873881	0.
0.004839980305268341	0.	0.10039457882998801	-0.0015109942109687866	0.
0.004736582964057114	0.	0.10093326471092813	-0.0013411194431805758	0.
0.004711964549483013	0.	0.10110825184422714	-0.0013396621034431032	0.
0.00481782373215165	0.	0.10126779893635272	-0.0016148582152106241	0.
0.004876907927129493	0.	0.10178418253559787	-0.0016137497984509606	0.
0.0048670605612998515	0.	0.10195573854863613	-0.0016230589699242684	0.
0.004911373707533235	0.	0.1021170012008921	-0.0015639598400607158	0.
0.004862136878385032	0.	0.10264196260078916	-0.0017878280446154563	0.
0.0048670605612998515	0.	0.10298679018699605	-0.0016896638358468224	0.
0.004940915805022156	0.	0.1036627208783668	-0.0021265557243805326	0.
0.004960610536681438	0.	0.10382569909075313	-0.002138658588265597	0.
0.005108321024126046	0.	0.10433693600960715	-0.0019719915992684445	0.
0.005017232890201871	0.	0.10452221650368847	-0.002004210832889283	0.
0.004985228951255539	0.	0.1046954880768571	-0.002005658148910518	0.
0.005236336779911374	0.	0.10520329387545034	-0.0011475203601427825	0.
0.0051378631216149676	0.	0.1053851432492709	-0.0011719603108854089	0.
0.005059084194977843	0.	0.10555498370217876	-0.0017943925790309299	0.
0.005238798621368784	0.	0.10605935838051124	-0.0012521600522101405	0.
0.005192023633677992	0.	0.10624292331446218	-0.0010890912871900967	0.
0.00517479074347612	0.	0.10641619488763082	-0.0007923898400569162	0.
0.005248645987198424	0.	0.10726882827243095	-0.006686209442085315	0.
0.005307730182176268	0.	0.1074318064848173	-0.007186264836298992	0.
0.005292959133431807	0.	0.10795505232458398	-0.007209802068332215	0.
0.005243722304283604	0.	0.10813690169840454	-0.007650425252761091	0.
0.005268340718857706	0.	0.10830502659118203	-0.007541457473305064	0.
0.005356967011324471	0.	0.10880253902899298	-0.007662877819496895	0.
0.00535450516986706	0.	0.10898095728255276	-0.007508166509960722	0.
0.005492368291482029	0.	0.10965345685366273	-0.007097851787352297	0.
0.005455440669620876	0.	0.10983702178761366	-0.0071162508859768945	0.
0.0054234367306745445	0.	0.1100102933607823	-0.0070916921608802875	0.
0.00550713934022649	0.	0.11051466803911479	-0.007283845261825657	0.
0.005457902511078287	0.	0.11069651741293532	-0.007154584924578389	0.
0.0054012801575578535	0.	0.11087322010636473	-0.007323766946315636	0.
0.005578532742491383	0.	0.1115645908389089	-0.0076137468344541475	0.
0.00550713934022649	0.	0.11174129353233832	-0.007117840683849804	0.
0.005763170851797145	0.	0.11222336592897582	-0.006268245413322328	0.
0.005706548498276711	0.	0.11240521530279637	-0.00628639192597123	0.
0.005652387986213688	0.	0.11258706467661693	-0.007081288970564238	0.
0.0057680945347119645	0.	0.1130914393549494	-0.007158897251344186	0.
0.0057533234859675035	0.	0.11327500428890033	-0.006622701022821832	0.
0.005809945839487937	0.	0.1139475038600103	-0.006243297012402612	0.
0.005841949778434269	0.	0.11411734431291819	-0.006560690218206858	0.
0.005841949778434269	0.	0.11428890032595644	-0.006560695626456696	0.
0.005947808961102905	0.	0.1147932750042889	-0.005832453113937576	0.
0.005898572131954702	0.	0.11496826213758793	-0.005851459295163012	0.
0.005782865583456425	0.	0.11515354263166924	-0.006125862902873673	0.
0.006026587887740029	0.	0.11583290444330074	-0.006501533785298624	0.
0.005997045790251108	0.	0.1160147538171213	-0.00635843191065974	0.
0.006171836533727227	0.	0.1165259907359753	-0.006698774769818516	0.
0.006142294436238306	0.	0.11669926230914393	-0.006690995122296748	0.
0.006112752338749384	0.	0.11687768056270373	-0.006818900523994273	0.
0.006193993106843919	0.	0.11737519300051467	-0.0068655599643803735	0.
0.0062038404726735595	0.	0.11754331789329217	-0.006882545237738364	0.
0.006285081240768095	0.	0.11824326642648826	-0.007489747833304144	0.
0.0063170851797144266	0.	0.11841139131926574	-0.007465922170359027	0.
0.006336779911373708	0.	0.11858809401269514	-0.007465912335362878	0.
0.006366322008862629	0.	0.11910104649167955	-0.007190411090506626	0.
0.006442639094042343	0.	0.11926230914393551	-0.007379256960733173	0.
0.006410635155096012	0.	0.11943558071710414	-0.007368825891842665	0.
0.0065558838010832095	0.	0.12011494252873564	-0.007306476666670801	0.
0.006528803545051699	0.	0.1202864985417739	-0.006149302599188671	0.
0.006509108813392418	0.	0.12080974438154057	-0.004970607400857001	0.
0.006575578532742491	0.	0.1209744381540573	-0.005040903408319587	0.
0.006560807483998031	0.	0.12114942528735632	-0.005040901697866143	0.
0.006509108813392418	0.	0.12168296448790532	-0.0054196131519518125	0.
0.006619891678975873	0.	0.12184594270029166	-0.005458998463281296	0.
0.006622353520433284	0.	0.12253902899296622	-0.005175363775072892	0.
0.00672575086164451	0.	0.12270029164522217	-0.0051753650366773195	0.
0.006816838995568685	0.	0.12286498541773891	-0.005246669350904059	0.
0.006683899556868538	0.	0.12340195573854865	-0.005768946342514791	0.
0.0067971442639094045	0.	0.123564933950935	-0.0057588558135929545	0.
0.006890694239290989	0.	0.12372962772345172	-0.00548908739548819	0.
0.006861152141802068	0.	0.12441756733573513	-0.005510443065795883	0.
0.006937469226981782	0.	0.12458226110825185	-0.005827219919048167	0.
0.0068045297882816345	0.	0.12511408474867045	-0.006000096718921935	0.
0.006806991629739046	0.	0.12527877852118718	-0.005639913124939624	0.
0.006927621861152141	0.	0.12543661005318238	-0.00600600454689342	0.
0.006952240275726243	0.	0.12595642477268829	-0.0059431281048475705	0.
0.006939931068439192	0.	0.1261314119059873	-0.006129553816492873	0.
0.007001477104874446	0.	0.12683479155944416	-0.006004911761308889	0.
0.007003938946331855	0.	0.12700806313261281	-0.005970837669836383	0.
0.007090103397341211	0.	0.12716761022473838	-0.005089920327693281	0.
0.0071048744460856725	0.	0.12768570938411392	-0.004459026937472519	0.
0.007109798129000492	0.	0.12785898095728254	-0.004477434659528124	0.
0.007220580994583949	0.	0.12801852804940814	-0.005353677240304215	0.
0.007193500738552437	0.	0.12871847658260424	-0.004465058946937764	0.
0.007257508616445101	0.	0.12888488591525132	-0.00449553498397905	0.
0.007316592811422945	0.	0.12939440727397497	-0.004195221034072008	0.
0.007323978335795175	0.	0.12957454108766514	-0.004134680321655843	0.
0.007368291482028558	0.	0.12974095042031222	-0.004134674345985226	0.
0.007454455933037913	0.	0.13025390289929664	-0.004044571580904202	0.
0.007415066469719351	0.	0.13043403671298678	-0.004175397573239959	0.
0.007520925652387986	0.	0.1310928118030537	-0.004387448607618105	0.
0.007434761201378631	0.	0.13127466117687425	-0.004468818330802345	0.
0.007410142786804529	0.	0.13144964831017328	-0.0046355867702345755	0.
0.0075553914327917285	0.	0.13196431634928804	-0.003930450435087587	0.
0.007506154603643525	0.	0.13214788128323898	-0.003933381453745495	0.
0.007442146725750862	0.	0.13232458397666838	-0.0038668586714345208	0.
0.0075923190546528805	0.	0.13299879910790874	-0.0048706316776712345	0.
0.0075258493353028075	0.	0.1331789329215989	-0.004867745831226436	0.
0.007671097981290005	0.	0.13367816091954024	-0.004951729202091464	0.
0.007634170359428852	0.	0.13386001029336078	-0.004801250469853018	0.
0.007567700640078779	0.	0.13404014410705095	-0.0047974754697548885	0.
0.007722796651895617	0.	0.13453250986447077	-0.004628066844797956	0.
0.00773756770064008	0.	0.13471092811803054	-0.0047107357612935045	0.
0.007744953225012309	0.	0.13539715217018355	-0.0032109436339282124	0.
0.007631708517971443	0.	0.13575055755704238	-0.002916304366035036	0.
0.007762186115214181	0.	0.13623606107394065	-0.002811437142570156	0.
0.0077572624322993595	0.	0.13640933264710928	-0.0028001010178400876	0.
0.007722796651895617	0.	0.13658946646079947	-0.002754193122900667	0.
0.007855736090595766	0.	0.1371058500600446	-0.0029260319434757784	0.
0.007845888724766124	0.	0.13728255275347404	-0.0029804961393615154	0.
0.007877892663712457	0.	0.13796534568536628	-0.005665649527562698	0.
0.007870507139340226	0.	0.13813690169840454	-0.00556519680784075	0.
0.007904972919743968	0.	0.13831360439183396	-0.0055517326823821475	0.
0.008005908419497785	0.	0.13899811288385658	-0.005430577946529802	0.
0.008008370260955194	0.	0.139174815577286	-0.005434005916174826	0.
0.008126538650910882	0.	0.13968090581574885	-0.005826762339206748	0.
0.008197932053175776	0.	0.13984731514839596	-0.005830743109858485	0.
0.008195470211718365	0.	0.1400240178418254	-0.006223429196389251	0.
0.008190546528803544	0.	0.14054897924172244	-0.006453083113121376	0.
0.008197932053175776	0.	0.14071367301423915	-0.006453083386535437	0.
0.008222550467749877	0.	0.1408852290272774	-0.006620679027783702	0.
0.0082520925652388	0.	0.14139303482587065	-0.006448681323290822	0.
0.008370260955194487	0.	0.14155258191799622	-0.006437653494582049	0.
0.008316100443131462	0.	0.14226282381197464	-0.006330451573637877	0.
0.008473658296405711	0.	0.14242580202436095	-0.006336098386291195	0.
0.008473658296405711	0.	0.1425973580373992	-0.007795942108854969	0.
0.008508124076809453	0.	0.1432801509692915	-0.00875372536245621	0.
0.008503200393894633	0.	0.14345170698232976	-0.008819092158414737	0.
0.008404726735598228	0.	0.14398696174300912	-0.00754653312267296	0.
0.008508124076809453	0.	0.14414993995539543	-0.0075465307626103855	0.
0.008572131954702118	0.	0.14431806484817294	-0.00758592722107429	0.
0.008520433284096504	0.	0.14483959512780925	-0.00831316795394359	0.
0.00860905957656327	0.	0.14499914221993482	-0.00797226531771051	0.
0.008687838503200394	0.	0.14516212043232116	-0.007981392406317327	0.
0.008500738552437223	0.	0.1457076685537828	-0.00861704207757034	0.
0.008591826686361397	0.	0.14587064676616918	-0.008937332274723321	0.
0.00859428852781881	0.	0.14655343969806142	-0.008401564630137498	0.
0.008631216149679962	0.	0.146712986790187	-0.008401565625223326	0.
0.00879862136878385	0.	0.14687081832218218	-0.008270067120050755	0.
0.008631216149679962	0.	0.14758277577629098	-0.008009023761612676	0.
0.008737075332348597	0.	0.1477474695488077	-0.008273394032055096	0.
0.008660758247168882	0.	0.148268999828444	-0.008764383464587914	0.
0.008641063515509601	0.	0.14844227140161262	-0.008764391365021565	0.
0.008754308222550468	0.	0.1486035340538686	-0.008244589799504185	0.
0.008685376661742983	0.	0.1491336421341568	-0.008684571942030017	0.
0.008631216149679962	0.	0.14930862926745583	-0.008684563643160111	0.
0.008764155588380108	0.	0.1494698919197118	-0.008712733048392166	0.
0.008902018709995076	0.	0.15015611597186482	-0.00864732716476869	0.
0.008998030526834072	0.	0.15048378795676787	-0.00858773648054162	0.
0.00896848842934515	0.	0.15101904271744723	-0.008507063471250183	0.
0.009042343673067455	0.	0.15118716761022474	-0.00850486770206432	0.
0.009108813392417528	0.	0.15135186138274148	-0.008877236493490911	0.
0.009017725258493354	0.	0.151869960542117	-0.009156474970743445	0.
0.009030034465780405	0.	0.15203465431463373	-0.009631372327167924	0.
0.009175283111767601	0.	0.15219248584662892	-0.009600510495626208	0.
0.009086656819300836	0.	0.15272602504717792	-0.010028536240546426	0.
0.009062038404726734	0.	0.15290101218047691	-0.010025597791161744	0.
0.009194977843426884	0.	0.15358723623262996	-0.011629186782467903	0.
0.009165435745937962	0.	0.15376222336592898	-0.010659625495686081	0.
0.009241752831117677	0.	0.15392691713844572	-0.010628033158892639	0.
0.00933284096504185	0.	0.15444844741808203	-0.010104465230106005	0.
0.009281142294436238	0.	0.15479155944415854	-0.010298414123477814	0.
0.009369768586903002	0.	0.15529250300223024	-0.010840375387467861	0.
0.009241752831117677	0.	0.15547435237605078	-0.010840139999417752	0.
0.009214672575086165	0.	0.15564590838908904	-0.010879469629942955	0.
0.009426390940423437	0.	0.1561622919883342	-0.010721318068201523	0.
0.009372230428360414	0.	0.15634414136215477	-0.010688442070095347	0.
0.009411619891678975	0.	0.15651055069480185	-0.010709701624266339	0.
0.009433776464795667	0.	0.15701492537313433	-0.010840717502839249	0.
0.009335302806499262	0.	0.15719334362669413	-0.010842589557743289	0.
0.009542097488921713	0.	0.15785898095728254	-0.009313684444102657	0.
0.009470704086656819	0.	0.1580408303311031	-0.009374392437153434	0.
0.009436238306253076	0.	0.1582192485846629	-0.010121882002867465	0.
0.00967011324470704	0.	0.1587184765826042	-0.010790927169573047	0.
0.00952240275726243	0.	0.15908217533024532	-0.010802509815554329	0.
0.009739044805514525	0.	0.15959169668896897	-0.009633877819750628	0.
0.009694731659281142	0.	0.15977183050265914	-0.010207127941217913	0.
0.009613490891186608	0.	0.15994681763595814	-0.010362321288753893	0.
0.009638109305760709	0.	0.1604323211528564	-0.011284113623086614	0.
0.009613490891186608	0.	0.16060902384628584	-0.010973655302697241	0.
0.009596258000984736	0.	0.16079258878023675	-0.011078098574699057	0.
0.009780896110290496	0.	0.16130382569909077	-0.011140276843436773	0.
0.009748892171344167	0.	0.16147881283238977	-0.011027334045758171	0.
0.009862136878385032	0.	0.16215131240349975	-0.011252277105495524	0.
0.00983259478089611	0.	0.16232629953679878	-0.011253626792688995	0.
0.009788281634662728	0.	0.16250814891061932	-0.010678735520724587	0.
0.009891678975873954	0.	0.16300394578829988	-0.011091783397919124	0.
0.00983259478089611	0.	0.16335392005489793	-0.011160369316694743	0.
0.009977843426883308	0.	0.16386172585349118	-0.011064048869001405	0.
0.009965534219596258	0.	0.16403499742665983	-0.01106771263178047	0.
0.009926144756277696	0.	0.16421684680048038	-0.01096981368893674	0.
0.009916297390448055	0.	0.16473494595985588	-0.010368037356776773	0.
0.009977843426883308	0.	0.1649030708526334	-0.010439820850785287	0.
0.010032003938946332	0.	0.16507805798593242	-0.010433959245774733	0.
0.010066469719350074	0.	0.16558586378452564	-0.011153999180294765	0.
0.010128015755785327	0.	0.16575055755704238	-0.010520293130639614	0.
0.010068931560807483	0.	0.16645393721049925	-0.012598127637605502	0.
0.01015017232890202	0.	0.16661691542288556	-0.012395498854688715	0.
0.01017479074347612	0.	0.16679018699605425	-0.012395501639084868	0.
0.010086164451009355	0.	0.16730657059529938	-0.012640771705876425	0.
0.0101698670605613	0.	0.16764453594098475	-0.013689464576382902	0.
0.01001477104874446	0.	0.16816606622062105	-0.012971130137657784	0.
0.010125553914327918	0.	0.16832218219248588	-0.0122902081017281	0.
0.010142786804529787	0.	0.16848687596500259	-0.011774711291056264	0.
0.010228951255539142	0.	0.16901869960542118	-0.012889486174934349	0.
0.010307730182176268	0.	0.1691851089380683	-0.012889988692998147	0.
0.010369276218611521	0.	0.16935494939097617	-0.012566177729278066	0.
0.010290497291974397	0.	0.16989363527191628	-0.012626032314425504	0.
0.010384047267355983	0.	0.17005318236404188	-0.012628827526093645	0.
0.010430822255046775	0.	0.17074455309658604	-0.013075736310155652	0.
0.0105096011816839	0.	0.17090753130897238	-0.013075741255165889	0.
0.010632693254554407	0.	0.1710739406416195	-0.01305479187703093	0.
0.010541605120630232	0.	0.17160919540229885	-0.013492767031145454	0.
0.010760709010339735	0.	0.17193515182707156	-0.013860282052274835	0.
0.01052191038897095	0.	0.17246525990735978	-0.01248539089469395	0.
0.010556376169374692	0.	0.17263166924000686	-0.012367382715066638	0.
0.010745937961595273	0.	0.17279121633213243	-0.012612124913952303	0.
0.010721319547021171	0.	0.17332475553268142	-0.01264329314621475	0.
0.010795174790743475	0.	0.1734877337450678	-0.012926518696581223	0.
0.010945347119645494	0.	0.1736421341568022	-0.013183785165549985	0.
0.010918266863613984	0.	0.1741636644364385	-0.013653442518973566	0.
0.010913343180699163	0.	0.17433865156973755	-0.013689542521136036	0.
0.010920728705071393	0.	0.17503860010293362	-0.013362044104772418	0.
0.010935499753815853	0.	0.17521358723623265	-0.0132458203371382	0.
0.011063515509601182	0.	0.1753748498884886	-0.013576772606640192	0.
0.01104135893648449	0.	0.17588437124721223	-0.01357910984880098	0.
0.01103889709502708	0.	0.1762326299536799	-0.014330679275668834	0.
0.010947808961102904	0.	0.17674901355292505	-0.014323170372871681	0.
0.010834564254062038	0.	0.17692743180648485	-0.01428178054881731	0.
0.01085672082717873	0.	0.17709212557900153	-0.013598572027797715	0.
0.010846873461349089	0.	0.17759650025733403	-0.013620126758077139	0.
0.010797636632200886	0.	0.1777766340710242	-0.013620112956121295	0.
0.010837026095519448	0.	0.17794819008406246	-0.014384919327253094	0.
0.01104874446085672	0.	0.17845942700291648	-0.01805985508748343	0.
0.010999507631708517	0.	0.17863784525647627	-0.017974672954203248	0.
0.01123092072870507	0.	0.17929490478641277	-0.018260152593992374	0.
0.01121614967996061	0.	0.17947503860010294	-0.018260145022926045	0.
0.011152141802067948	0.	0.1796568879739235	-0.01838406881035724	0.
0.011297390448055144	0.	0.18017327157316865	-0.018243360828897905	0.
0.011287543082225505	0.	0.1805352547606794	-0.018316461769904827	0.
0.011445100935499754	0.	0.1810241893978384	-0.01890756183912502	0.
0.011326932545544068	0.	0.1812026076513982	-0.018804031433633607	0.
0.01120384047267356	0.	0.18138274146508837	-0.018819761654440284	0.
0.011309699655342195	0.	0.1818905472636816	-0.019276842445107432	0.
0.011297390448055144	0.	0.1820689655172414	-0.019276842354293167	0.
0.011233382570162482	0.	0.18224738377080119	-0.019276849167139752	0.
0.011482028557360906	0.	0.18273974952822097	-0.018488921361987504	0.
0.011482028557360906	0.	0.18291473666152	-0.018412853249534844	0.
0.011578040374199901	0.	0.1836043918339338	-0.019599386269274356	0.
0.0115534219596258	0.	0.18377766340710244	-0.019590489301433662	0.
0.011486952240275726	0.	0.18395436610053184	-0.019590471465117727	0.
0.011701132447070408	0.	0.18444330073769089	-0.019207212257744508	0.
0.011706056129985229	0.	0.18479670612454968	-0.018398959127763487	0.
0.011698670605612999	0.	0.1853165208440556	-0.018378417640975205	0.
0.011686361398325948	0.	0.18548979241722424	-0.0183827561565962	0.
0.01171836533727228	0.	0.185668210670784	-0.01842220907134071	0.
0.011740521910388971	0.	0.1861743009092469	-0.01964145246091205	0.
0.01174298375184638	0.	0.18634242580202437	-0.01932032138697581	0.
0.011671590349581488	0.	0.18652084405558414	-0.019522395314911085	0.
0.011683899556868538	0.	0.18704065877509007	-0.0204796958896249	0.
0.011738060068931562	0.	0.18720192142734604	-0.02047969795358417	0.
0.01172575086164451	0.	0.18788986103962946	-0.019536502588713967	0.
0.011802067946824224	0.	0.1880545548121462	-0.019536502568324895	0.
0.011806991629739045	0.	0.18823125750557557	-0.019602866385413906	0.
0.011819300837026096	0.	0.1887630811459942	-0.020118564629648936	0.
0.011880846873461349	0.	0.189094184251158	-0.020334962136656823	0.
0.0119177744953225	0.	0.189605421170012	-0.021094122310159717	0.
0.011942392909896602	0.	0.18976496826213762	-0.021094118118927842	0.
0.011944854751354013	0.	0.18993309315491508	-0.021147818228391197	0.
0.011873461349089119	0.	0.19047349459598562	-0.021982736369991148	0.
0.011984244214672575	0.	0.19063475724824155	-0.021982745203161357	0.
0.012026095519448547	0.	0.19080116658088866	-0.02138512738937858	0.
0.011843919251600197	0.	0.19133299022130726	-0.022845447208466516	0.
0.01188330871491876	0.	0.19149596843369363	-0.022845437773225303	0.
0.011806991629739045	0.	0.19220106364728085	-0.022236252644744766	0.
0.01188577055637617	0.	0.19236061073940644	-0.022226172002985184	0.
0.011944854751354013	0.	0.19252187339166238	-0.022233759674390452	0.
0.011915312653865091	0.	0.19269171384457026	-0.023277846115876577	0.
0.012035942885278188	0.	0.19337279121633213	-0.023730178550565955	0.
0.012035942885278188	0.	0.19354777834963116	-0.022607507014644024	0.
0.01207533234859675	0.	0.19408131755018015	-0.02304265303425641	0.
0.012193500738552437	0.	0.19424086464230572	-0.02300045042051052	0.
0.012156573116691285	0.	0.19440727397495286	-0.02310647646475306	0.
0.012198424421467258	0.	0.19492708869445874	-0.02332006683912469	0.
0.012358444116198916	0.	0.19508492022645393	-0.02331589609997877	0.
0.012385524372230429	0.	0.19525132955910104	-0.023291323445298294	0.
0.012245199409158051	0.	0.1957882998799108	-0.022764492992008334	0.
0.012415066469719349	0.	0.19611940298507466	-0.02298280451710359	0.
0.012284588872476613	0.	0.19665122662549323	-0.022994667263634475	0.
0.012328902018709996	0.	0.19681592039800996	-0.02309885889055097	0.
0.012387986213687838	0.	0.19698404529078747	-0.02309887075027383	0.
0.01240521910388971	0.	0.19767713158346203	-0.022535371231499138	0.
0.012530773018217627	0.	0.19783496311545723	-0.02253966705988439	0.
0.012232890201870999	0.	0.19836507119574542	-0.022618464007128997	0.
0.012267355982274741	0.	0.19853491164865328	-0.022651423443271035	0.
0.012493845396356474	0.	0.19869617430090927	-0.022575935672118793	0.
0.012496307237813887	0.	0.19923142906158864	-0.022208686457121683	0.
0.012560315115706547	0.	0.19939783839423572	-0.02220266042145565	0.
0.01274987690792713	0.	0.1995573854863613	-0.022753094681482487	0.
0.012678483505662235	0.	0.20007720020586722	-0.02314653690660812	0.
0.01278434268833087	0.	0.20040658775090067	-0.022881705921727995	0.
0.012853274249138355	0.	0.20092811803053698	-0.022701892064503543	0.
0.012808961102904972	0.	0.20110825184422715	-0.022815190563909186	0.
0.012845888724766125	0.	0.2012729456167439	-0.025275980375846066	0.
0.012831117676021664	0.	0.2019711785898096	-0.02453674202771374	0.
0.012823732151649435	0.	0.20213930348258707	-0.02357035265172493	0.
0.012789266371245691	0.	0.20265397152170184	-0.0237114742245131	0.
0.012700640078778927	0.	0.20283238977526163	-0.023608998706646185	0.
0.01276218611521418	0.	0.20299708354777837	-0.02513722490070512	0.
0.012944362383062532	0.	0.2034963115457197	-0.026877488987044878	0.
0.012880354505169866	0.	0.20367987647967065	-0.026877493311251485	0.
0.01293205317577548	0.	0.20385657917310002	-0.02689124286584695	0.
0.013131462333825701	0.	0.20436781609195404	-0.02703194611329317	0.
0.013116691285081241	0.	0.2047160747984217	-0.02752691136749792	0.
0.01327917282127031	0.	0.2052187339166238	-0.026273040379909733	0.
0.013217626784835058	0.	0.20540401441070513	-0.02487885994004016	0.
0.013131462333825701	0.	0.20557900154400413	-0.025369987623843307	0.
0.013170851797144265	0.	0.2062412077543318	-0.027615851663366477	0.
0.013111767602166419	0.	0.20642134156802197	-0.027596285520439752	0.
0.013399803052683408	0.	0.20692571624635445	-0.027086856290151173	0.
0.013360413589364843	0.	0.2071092811803054	-0.02774134451169179	0.
0.013296405711472182	0.	0.20729113055412593	-0.027600158644536046	0.
0.013537666174298376	0.	0.20779207411219763	-0.027012006587153102	0.
0.013586903003446577	0.	0.2079670612454967	-0.028430480390947803	0.
0.013537666174298376	0.	0.2081489106193172	-0.02849098139032673	0.
0.013613983259478091	0.	0.20864127637673702	-0.028315368666356994	0.
0.013545051698670606	0.	0.20900154400411736	-0.028358917908606736	0.
0.013660758247168881	0.	0.20950591868244983	-0.028374525155158883	0.
0.01363613983259478	0.	0.20968090581574886	-0.028373727265310775	0.
0.013557360905957655	0.	0.209861039629439	-0.02981182498378384	0.
0.013569670113244708	0.	0.21053525476067939	-0.02819980839982798	0.
0.013522895125553915	0.	0.21071710413449993	-0.029722437239899962	0.
0.013658296405711472	0.	0.2112129010121805	-0.031171406426974708	0.
0.013702609551944854	0.	0.21137931034482763	-0.031150848172742496	0.
0.013729689807976366	0.	0.21155429747812662	-0.030904253515592423	0.
0.013813392417528313	0.	0.21206724995711101	-0.03116810198141828	0.
0.013820777941900541	0.	0.21223880597014927	-0.03117626384833674	0.
0.01379369768586903	0.	0.2124206553439698	-0.028242424474170406	0.
0.013857705563761693	0.	0.21293875450334537	-0.028590713296408447	0.
0.013870014771048744	0.	0.2132784354091611	-0.02887074761113963	0.
0.013924175283111767	0.	0.21379996568879742	-0.0289837332231156	0.
0.014027572624322993	0.	0.21396465946131413	-0.02903561391493244	0.
0.013941408173313638	0.	0.21413964659461315	-0.02918521513467733	0.
0.014047267355982275	0.	0.21482758620689657	-0.028498473571867005	0.
0.014034958148695225	0.	0.21499742665980442	-0.02844676618874265	0.
0.014049729197439685	0.	0.2155206724995711	-0.028406776218534928	0.
0.014162973904480552	0.	0.2156819351518271	-0.028255311311017422	0.
0.014133431806991632	0.	0.21585177560473498	-0.027932196174768345	0.
0.013995568685376662	0.	0.2163784525647624	-0.02828115428275763	0.
0.014069423929098965	0.	0.21653285297649685	-0.028281152150575573	0.
0.014039881831610045	0.	0.2166941156287528	-0.027902270446539885	0.
0.013953717380600689	0.	0.2172276548293018	-0.028268019285559512	0.
0.01412850812407681	0.	0.21756390461485678	-0.028544705162150606	0.
0.014034958148695225	0.	0.21810773717618803	-0.029430867431905403	0.
0.01415312653865091	0.	0.2182672842683136	-0.02943511820853482	0.
0.014283604135893649	0.	0.2184285469205696	-0.029674937079483616	0.
0.014177744953225012	0.	0.21911991765311378	-0.02956419108010092	0.
0.014281142294436238	0.	0.2192828958655001	-0.02938588231305447	0.
0.014278680452978827	0.	0.21982158174644023	-0.02965076257503837	0.
0.01432545544066962	0.	0.21998455995882657	-0.029668396148623946	0.
0.01446085672082718	0.	0.2201406759306914	-0.029517817764265753	0.
0.01432545544066962	0.	0.22066906845084922	-0.03133528902855825	0.
0.01433037912358444	0.	0.2208389089037571	-0.031339931265688084	0.
0.014441161989167898	0.	0.2210018871161434	-0.031111367573410126	0.
0.014404234367306744	0.	0.22152341739577971	-0.030803177307943196	0.
0.014485475135401282	0.	0.2218528049408132	-0.030803176883513875	0.
0.014625800098473658	0.	0.22236747297992795	-0.030907590027702186	0.
0.014519940915805022	0.	0.22254932235374852	-0.030907590667261765	0.
0.014547021171836533	0.	0.222717447246526	-0.030908455980867548	0.
0.01449778434268833	0.	0.22342082689998286	-0.03149147129265255	0.
0.014544559330379124	0.	0.2235838051123692	-0.03131854037005167	0.
0.014726735598227472	0.	0.22409332647109284	-0.03265256214265491	0.
0.014711964549483014	0.	0.224273460284783	-0.03260206661769285	0.
0.014699655342195962	0.	0.2244433007376909	-0.03260206649123348	0.
0.014889217134416544	0.	0.22495625321667526	-0.032602858766542946	0.
0.014753815854258986	0.	0.22513467147023505	-0.032602859019771516	0.
0.014768586903003447	0.	0.22530279636301254	-0.03260206003422212	0.
0.014864598719842442	0.	0.22580545548121464	-0.032887580287480046	0.
0.014800590841949778	0.	0.22616400754846458	-0.032628794089242213	0.
0.014916297390448054	0.	0.22666666666666668	-0.034395972706278734	0.
0.014876907927129491	0.	0.22684336936009608	-0.03439589721430451	0.
0.014854751354012803	0.	0.22701320981300396	-0.03501534125864506	0.
0.01498522895125554	0.	0.22768399382398352	-0.03476816433479689	0.
0.014906450024618415	0.	0.2278675587579345	-0.03489930206684049	0.
0.01497784342688331	0.	0.22837708011665808	-0.03443160638875796	0.
0.014935992122107337	0.	0.22855549837021788	-0.03443161042067837	0.
0.014832594780896111	0.	0.22873563218390808	-0.03413507196541557	0.
0.01501969473165928	0.	0.22922971350145824	-0.034463526115810286	0.
0.015105859182668636	0.	0.229408131755018	-0.03444779234658085	0.
0.015039389463318563	0.	0.22959341224909932	-0.034468810619365894	0.
0.015199409158050221	0.	0.23009435580717105	-0.03499932463911248	0.
0.015125553914327915	0.	0.2304443300737691	-0.0349993294954655	0.
0.015137863121614968	0.	0.23094012695144964	-0.037135186435579746	0.
0.015108321024126048	0.	0.23111339852461832	-0.037115391477082774	0.
0.015054160512063024	0.	0.23130039457883	-0.03709987498420357	0.
0.015174790743476118	0.	0.2319797563904615	-0.03693995782301422	0.
0.015130477597242738	0.	0.23215645908389093	-0.036950949613295904	0.
0.015260955194485476	0.	0.23265225596157146	-0.0374943687790867	0.
0.015320039389463318	0.	0.23282381197460975	-0.03750317845445327	0.
0.01533481043820778	0.	0.23300566134843026	-0.037572978199890944	0.
0.01532496307237814	0.	0.2335254760679362	-0.03637913344204114	0.
0.01536189069423929	0.	0.23369360096071368	-0.036379131940828736	0.
0.015401280157557854	0.	0.2338685880940127	-0.0373544143306858	0.
0.015418513047759723	0.	0.2343832561331275	-0.036475269826400196	0.
0.015563761693746922	0.	0.234726368159204	-0.036173435524099844	0.
0.015531757754800592	0.	0.2352461828787099	-0.03696894641031412	0.
0.01565977351058592	0.	0.23540916109109625	-0.03698376481929612	0.
0.01564746430329887	0.	0.2355824326642649	-0.036494321032831206	0.
0.015620384047267354	0.	0.23576256647795507	-0.036822961434457666	0.
0.015489906450024618	0.	0.23626179447589638	-0.0359929673887254	0.
0.015413589364844904	0.	0.23643678160919543	-0.036021201433697636	0.
0.015349581486952242	0.	0.23662206210327674	-0.03652059269370833	0.
0.015462826193993107	0.	0.2371281523417396	-0.03677284203443007	0.
0.01547513540128016	0.	0.2372962772345171	-0.03674363784195475	0.
0.01565977351058592	0.	0.23797392348601817	-0.03817694164750579	0.
0.015773018217626784	0.	0.2381403328186653	-0.03791839631856883	0.
0.015763170851797143	0.	0.23832046663235548	-0.038580994225865445	0.
0.015923190546528805	0.	0.2390066906845085	-0.0391937267564565	0.
0.015923190546528805	0.	0.23918167781780753	-0.03860188062185691	0.
0.015952732644017725	0.	0.23970492365757423	-0.03841848677439524	0.
0.016083210241260464	0.	0.23987133299022134	-0.03841600685222863	0.
0.016075824716888232	0.	0.24004803568365074	-0.03832135371464342	0.
0.015992122107336287	0.	0.2405644192828959	-0.03857025477945638	0.
0.016137370753323485	0.	0.2407222508148911	-0.03841985335240976	0.
0.016102904972919746	0.	0.24089209126779895	-0.03834135740258422	0.
0.015933037912358443	0.	0.24142391490821755	-0.03897598257644526	0.
0.016070901033973413	0.	0.24158860868073428	-0.03899112722550044	0.
0.015987198424421468	0.	0.2422937038943215	-0.039117610066377574	0.
0.0160930576070901	0.	0.2424515354263167	-0.03912888192927326	0.
0.016120137863121616	0.	0.2426162291988334	-0.03909884991151299	0.
0.015928114229443624	0.	0.24330073769085608	-0.038851617787585065	0.
0.015979812900049236	0.	0.2434671470235032	-0.03886359350460289	0.
0.01601427868045298	0.	0.2439972551037914	-0.03904917600031191	0.
0.016129985228951257	0.	0.24416194887630815	-0.04028948358076453	0.
0.016144756277695717	0.	0.24432664264882484	-0.03947351759753631	0.
0.01605120630231413	0.	0.2448618974095042	-0.040466124228474856	0.
0.016105366814377155	0.	0.24502830674215134	-0.040449642140969695	0.
0.016184145741014278	0.	0.24519300051466805	-0.040789101919363226	0.
0.01623584441161989	0.	0.24572482415508665	-0.04000310466731283	0.
0.01633677991137371	0.	0.24588608680734264	-0.03997044111703723	0.
0.016514032496307236	0.	0.24657402641962603	-0.0414980567401951	0.
0.01651895617922206	0.	0.24674558243266428	-0.04132940478590401	0.
0.016646971935007387	0.	0.24691027620518102	-0.04074350973398671	0.
0.016607582471688823	0.	0.24761194029850747	-0.041337110207253905	0.
0.016710979812900047	0.	0.2477697718305027	-0.04422519701858231	0.
0.016740521910388974	0.	0.24828100874935669	-0.04154918745071262	0.
0.016614967996061054	0.	0.24845942700291646	-0.044273719799531	0.
0.01656326932545544	0.	0.2486241207754332	-0.044290400214145126	0.
0.016523879862136878	0.	0.2491336421341568	-0.04456182412721155	0.
0.016491875923190548	0.	0.2493120603877166	-0.04438369706570875	0.
0.01655096011816839	0.	0.24947675416023332	-0.044332109102807715	0.
0.016632200886262924	0.	0.2499931377594785	-0.04114809821922259	0.
0.01661250615460364	0.	0.25017670269342945	-0.04114398201808168	0.
0.016851304775972426	0.	0.2508577800651913	-0.04357838268487948	0.
0.016824224519940915	0.	0.25103619831875107	-0.04314987541218403	0.
0.016834071885770557	0.	0.251206038771659	-0.04293854575702644	0.
0.01709256523879862	0.	0.2518939783839424	-0.0448118639485495	0.
0.016999015263417037	0.	0.25207068107737174	-0.04570389995116683	0.
0.017139340226489413	0.	0.2525699090753131	-0.04732424309669003	0.
0.01710241260462826	0.	0.25275004288900327	-0.0473223039710118	0.
0.0170384047267356	0.	0.2529233144621719	-0.048788756456325265	0.
0.017227966518956177	0.	0.25342082689998285	-0.046043074647891966	0.
0.01724519940915805	0.	0.25360096071367305	-0.046043073872128415	0.
0.017186115214180207	0.	0.2537810945273632	-0.046702079058347126	0.
0.017264894140817333	0.	0.25426831360439184	-0.04763502665251278	0.
0.01725012309207287	0.	0.2544433007376909	-0.04763502773716186	0.
0.017122107336287544	0.	0.2551312403499743	-0.04722436064648157	0.
0.017127031019202363	0.	0.25531137416366445	-0.04722216295547353	0.
0.01710979812900049	0.	0.2554983702178762	-0.04727234026400703	0.
0.016784835056622354	0.	0.2561708697889861	-0.04761248103939656	0.
0.01675283111767602	0.	0.2563492880425459	-0.04737230750521068	0.
0.01705071393402265	0.	0.256851947160748	-0.04753262881007718	0.
0.017035942885278186	0.	0.2570286498541774	-0.04752726300031545	0.
0.017016248153618907	0.	0.257210499227998	-0.04757865544541432	0.
0.017296898079763662	0.	0.25771144278606967	-0.05104302551215707	0.
0.017311669128508126	0.	0.2578812832389775	-0.051043026209900394	0.
0.01730182176267848	0.	0.2580614170526677	-0.05104302027295986	0.
0.01741014278680453	0.	0.25857093841139134	-0.05147280736043511	0.
0.017370753323485966	0.	0.25874077886429925	-0.05147280677152902	0.
0.017178729689807975	0.	0.2594184251158003	-0.051215857549904986	0.
0.01710733628754308	0.	0.2595814033281867	-0.05121587458645132	0.
0.016947316592811422	0.	0.2597581060216161	-0.05121585652729203	0.
0.016999015263417037	0.	0.26045290787442105	-0.051433508143271515	0.
0.01708517971442639	0.	0.2606330416881112	-0.05141814268655063	0.
0.017262432299359923	0.	0.2611528564076171	-0.054371998387195905	0.
0.017328902018709996	0.	0.26131411905987306	-0.054373936277820396	0.
0.017333825701624814	0.	0.2614856750729113	-0.05437240126185916	0.
0.01743968488429345	0.	0.2620106364728084	-0.055908185825652344	0.
0.017644017725258494	0.	0.26217189912506433	-0.05568822706880281	0.
0.017614475627769573	0.	0.2623434551381026	-0.055772804619385406	0.
0.01754308222550468	0.	0.26286841653799964	-0.05576722445827911	0.
0.017656326932545544	0.	0.26302624806999486	-0.0557670184639882	0.
0.017523387493845397	0.	0.2637296277234517	-0.056007591934645586	0.
0.017641555883801084	0.	0.2638943214959685	-0.056006285034363446	0.
0.017656326932545544	0.	0.26406416194887633	-0.05644973728555572	0.
0.017693254554406696	0.	0.26474352376050786	-0.0571514822060217	0.
0.017836041358936485	0.	0.264901355292503	-0.058006430851132953	0.
0.017833579517479076	0.	0.26543661005318236	-0.05804376485079788	0.
0.017887740029542097	0.	0.2656064505060903	-0.058042443146515396	0.
0.017971442639094042	0.	0.2657745753988678	-0.05813357030162419	0.
0.017811422944362384	0.	0.2663098301595471	-0.0588914799072042	0.
0.017868045297882815	0.	0.26647280837193343	-0.05887372560508608	0.
0.01793451501723289	0.	0.26663235546405906	-0.05848601781880214	0.
0.01777203348104382	0.	0.26716246354434725	-0.05850751444352424	0.
0.017964057114721814	0.	0.2680219591696689	-0.058571106687547364	0.
0.018008370260955194	0.	0.2681900840624464	-0.0588632860887927	0.
0.01811422944362383	0.	0.2683513467147024	-0.058536313196117296	0.
0.018133924175283114	0.	0.26905129524789845	-0.0583994755357837	0.
0.018207779419005417	0.	0.2692125579001544	-0.058399467922697866	0.
0.01825455440669621	0.	0.2697323726196603	-0.05874543356805544	0.
0.018175775480059084	0.	0.2699039286326986	-0.058745421332850344	0.
0.018279172821270312	0.	0.2700617601646938	-0.0587454335989247	0.
0.018355489906450025	0.	0.2705747126436782	-0.05979632921449631	0.
0.01831117676021664	0.	0.2707582775776291	-0.059796333897655235	0.
0.018306253077301823	0.	0.27092983359066736	-0.05978079661657562	0.
0.018350566223535203	0.	0.2714462171899125	-0.06062400957016701	0.
0.018389955686853768	0.	0.2722937038943215	-0.0607624642849967	0.
0.018205317577548008	0.	0.27247898438840285	-0.060762665274467	0.
0.018133924175283114	0.	0.27265397152170184	-0.06095565737856724	0.
0.018301329394387	0.	0.2733350488934637	-0.0609946219442712	0.
0.018333333333333333	0.	0.27350660490650197	-0.061142727349325535	0.
0.018577055637616937	0.	0.27401269514496485	-0.06079339351544951	0.
0.018549975381585426	0.	0.27419969119917653	-0.060792610560317054	0.
0.0184958148695224	0.	0.27437810945273633	-0.06120888706593102	0.
0.018650910881339244	0.	0.2748739063304169	-0.05865368695963055	0.
0.018729689807976367	0.	0.2750471779035855	-0.05904638717884434	0.
0.018677991137370755	0.	0.2752187339166238	-0.05906476227753229	0.
0.018840472673559823	0.	0.2757110996740436	-0.05832994573492757	0.
0.018904480551452486	0.	0.2758912334877338	-0.05833000064554004	0.
0.018813392417528312	0.	0.2760782295419455	-0.05880977279651418	0.
0.019022648941408173	0.	0.2765843197804083	-0.05863506720317865	0.
0.019025110782865583	0.	0.27675759135357697	-0.058674287096479066	0.
0.018865091088133924	0.	0.27693772516726717	-0.05871476511689583	0.
0.018577055637616937	0.	0.27744038428546924	-0.05901933574539606	0.
0.018392417528311177	0.	0.27761880253902904	-0.05869917024571096	0.
0.018330871491875924	0.	0.27780236747298	-0.05868037398194168	0.
0.01862136878385032	0.	0.27846972036369877	-0.05896458457959879	0.
0.01863367799113737	0.	0.2786498541773889	-0.05886396596340959	0.
0.018631216149679962	0.	0.27882484131068797	-0.05862487286401458	0.
0.018916789758739536	0.	0.2793257848687597	-0.05857178825283865	0.
0.018889709502708026	0.	0.27950763424258024	-0.058718673783832	0.
0.019086656819300836	0.	0.28018356493395097	-0.06065620928110601	0.
0.019094042343673068	0.	0.28035512094698917	-0.060770146545097235	0.
0.019030034465780405	0.	0.28053525476067936	-0.060700791026632436	0.
0.01914574101427868	0.	0.2810344827586207	-0.061309030646357586	0.
0.01914327917282127	0.	0.2812111854520501	-0.0610029751806102	0.
0.019091580502215655	0.	0.28139475038600104	-0.06100106564221848	0.
0.01927375677006401	0.	0.2818974095042031	-0.06042712557836417	0.
0.019214672575086165	0.	0.28207068107737177	-0.0610953508916329	0.
0.019096504185130477	0.	0.28225081489106196	-0.061437717238179014	0.
0.018739537173806005	0.	0.2827603362497856	-0.06247807118240829	0.
0.018734613490891186	0.	0.282937038943215	-0.06242883751108414	0.
0.018702609551944856	0.	0.2831188883170355	-0.062415987015385824	0.
0.018941408173313638	0.	0.2836146851947161	-0.062131209902347	0.
0.01899556868537666	0.	0.28378109452736316	-0.06426025629371386	0.
0.019204825209256524	0.	0.2844741808200378	-0.06565479123068615	0.
0.019254062038404726	0.	0.284645736833076	-0.06629258410348629	0.
0.01929837518463811	0.	0.2848275862068966	-0.06621543995833197	0.
0.01936730674544559	0.	0.28533539200548985	-0.0656527334739741	0.
0.019399310684391925	0.	0.2855035168982673	-0.06576166205516668	0.
0.019382077794190055	0.	0.28567678847143596	-0.06071135540810806	0.
0.019465780403741997	0.	0.2861845942700292	-0.060926940976072555	0.
0.019566715903495815	0.	0.2863492880425459	-0.06082610548789517	0.
0.019517479074347612	0.	0.28652255961571454	-0.06111940978450887	0.
0.01942639094042344	0.	0.287049236575742	-0.060798815437188125	0.
0.019419005416051204	0.	0.28721393034825876	-0.06079881977142255	0.
0.01933776464795667	0.	0.28738891748155776	-0.06071943208049874	0.
0.019212210733628755	0.	0.287919025561846	-0.060888866242939335	0.
0.019362383062530773	0.	0.2880820037742323	-0.06088886777850954	0.
0.019423929098966026	0.	0.2887750900669068	-0.061666328870596206	0.
0.019588872476612507	0.	0.28893463715903245	-0.06166633291583155	0.
0.019628261939931068	0.	0.28910104649167956	-0.06159987628997466	0.
0.01942639094042344	0.	0.28963115457196775	-0.0626384489094625	0.
0.01951994091580502	0.	0.28979756390461486	-0.06274081595001806	0.
0.019569177744953228	0.	0.2899674043575228	-0.06263844989875011	0.
0.019542097488921713	0.	0.29049579687768057	-0.062392554534538056	0.
0.01965534219596258	0.	0.29065534396980613	-0.062392541496214746	0.
0.019773510585918266	0.	0.2908183221821925	-0.06248664514433263	0.
0.01982274741506647	0.	0.29134843026248075	-0.062417909959046454	0.
0.019938453963564744	0.	0.2915096929147367	-0.06241790407417815	0.
0.020105859182668634	0.	0.29167095556699263	-0.06238619236610472	0.
0.020009847365829638	0.	0.2922027792074112	-0.06248584975465485	0.
0.020009847365829638	0.	0.2923691885400584	-0.06234666956429146	0.
0.020093549975381587	0.	0.2930691370732544	-0.062301954735020905	0.
0.020120630231413097	0.	0.2932389775261623	-0.06258976937056523	0.
0.020231413096996553	0.	0.29340195573854866	-0.06252005484796153	0.
0.02017971442639094	0.	0.2939269171384457	-0.06269805357770415	0.
0.020054160512063022	0.	0.29409847315148396	-0.06249624199903889	0.
0.02000738552437223	0.	0.29425973580373993	-0.0624902456781581	0.
0.01979320531757755	0.	0.29478298164350664	-0.06260256334923642	0.
0.019768586903003448	0.	0.2949579687768057	-0.0626460931153493	0.
0.019766125061546035	0.	0.295120946989192	-0.0626217476100054	0.
0.019726735598227473	0.	0.2956407617086979	-0.06300116095565651	0.
0.019707040866568194	0.	0.2958157488419969	-0.06299699238021757	0.
0.0198301329394387	0.	0.29597701149425293	-0.06431073579618778	0.
0.019940915805022157	0.	0.29649339509349804	-0.06342179923072025	0.
0.01984244214672575	0.	0.29667009778692743	-0.06341946476323822	0.
0.02015755785327425	0.	0.2973323039972551	-0.06347619808583306	0.
0.020088626292466764	0.	0.2975124378109453	-0.0633103571432304	0.
0.02013047759724274	0.	0.29768570938411393	-0.06362140556247747	0.
0.020132939438700148	0.	0.29819694630296795	-0.06343230157868178	0.
0.019908911866075824	0.	0.29838394235717963	-0.06343230971557276	0.
0.01982028557360906	0.	0.29856064505060903	-0.06360247128253334	0.
0.020009847365829638	0.	0.2990598730485504	-0.0630505495786755	0.
0.020086164451009355	0.	0.2992400068622405	-0.06269143943553777	0.
0.02018217626784835	0.	0.2994115628752788	-0.06353515439397267	0.
0.020460364352535697	0.	0.2999142219934809	-0.06286033590643549	0.
0.02049729197439685	0.	0.30009607136730143	-0.06283973771495432	0.
0.020457902511078284	0.	0.30027448962086123	-0.062631741796213	0.
0.020672082717872967	0.	0.3007702864985418	-0.06277757251368635	0.
0.02070901033973412	0.	0.30095042031223196	-0.06280403281556891	0.
0.020864106351550962	0.	0.3016297821238635	-0.0636279942724464	0.
0.02087149187592319	0.	0.3018082003774233	-0.06369282731800188	0.
0.020775480059084195	0.	0.30198833419111343	-0.06364196925979808	0.
0.020888724766125064	0.	0.30247212214788133	-0.06498634769386402	0.
0.020809945839487937	0.	0.3026471092811803	-0.06498635216863065	0.
0.02067700640078779	0.	0.30283067421513127	-0.06502297843027141	0.
0.02055145248645987	0.	0.30334362669411563	-0.06468475599170981	0.
0.020588380108321026	0.	0.30352032938754503	-0.06468475620432076	0.
0.020578532742491384	0.	0.30370389432149597	-0.06468292352041326	0.
0.02073362875430822	0.	0.30420655343969805	-0.0654866998317646	0.
0.020723781388478583	0.	0.3043746783324756	-0.06694812424242189	0.
0.020802560315115706	0.	0.304551381025905	-0.06685638182717875	0.
0.021021664204825208	0.	0.30505918682449823	-0.06806703265932529	0.
0.02101674052191039	0.	0.30523074283753643	-0.0680670312241517	0.
0.021132447070408667	0.	0.3059169668896895	-0.06811922202068571	0.
0.021097981290004925	0.	0.306085091782467	-0.06808124976386692	0.
0.020992122107336288	0.	0.30626522559615715	-0.06829151623544721	0.
0.020864106351550962	0.	0.3067833247555327	-0.06838602327774329	0.
0.02088626292466765	0.	0.30695316520844057	-0.06838602670483655	0.
0.0208739537173806	0.	0.30712815234173957	-0.06848237357420502	0.
0.020777941900541604	0.	0.3076290958998113	-0.06929520142208759	0.
0.020947808961102904	0.	0.30778864299193687	-0.06880421602142954	0.
0.020955194485475136	0.	0.3079601990049752	-0.06842087186332925	0.
0.02103889709502708	0.	0.30849545376565446	-0.06983198609307231	0.
0.021139832594780895	0.	0.308663578658432	-0.06983197883561307	0.
0.021129985228951254	0.	0.3088402813518614	-0.06969122470046474	0.
0.021134908911866077	0.	0.3093600960713673	-0.06987701795900478	0.
0.02125307730182176	0.	0.3095196431634929	-0.06987701262892736	0.
0.021134908911866077	0.	0.31022130725681935	-0.07008884542072304	0.
0.021245691777449532	0.	0.3103860010293361	-0.06995300133453963	0.
0.021243229935992123	0.	0.31055755704237437	-0.07048062783178134	0.
0.02116937469226982	0.	0.3110790873220107	-0.07017387348528685	0.
0.021277695716395862	0.	0.31123863441413624	-0.07022414827885759	0.
0.021285081240768094	0.	0.31140504374678335	-0.06990300949831578	0.
0.02118660758247169	0.	0.3119437296277235	-0.0702706477779569	0.
0.021233382570162482	0.	0.31210842340024014	-0.07097699385564804	0.
0.0212383062530773	0.	0.31227140161262656	-0.07061614727741694	0.
0.02120876415558838	0.	0.31279293189226287	-0.07068945073299296	0.
0.02125061546036435	0.	0.31295076342425804	-0.07083970114488324	0.
0.02139832594780896	0.	0.31310859495625326	-0.07078739311569164	0.
0.021307237813884786	0.	0.31364899639732374	-0.07098377772853819	0.
0.02128015755785327	0.	0.31381883685023165	-0.07118287466123854	0.
0.021137370753323486	0.	0.31451192314290616	-0.07130723853859164	0.
0.021161989167897587	0.	0.3146783324755533	-0.07177097795124297	0.
0.02136139832594781	0.	0.31484131068793964	-0.07177966240010197	0.
0.021499261447562777	0.	0.31537141876822783	-0.07358255310090128	0.
0.02144756277695716	0.	0.3155446903413965	-0.07350524287336717	0.
0.02154603643525357	0.	0.31570595299365245	-0.07348375668143209	0.
0.021494337764647955	0.	0.31622919883341916	-0.07458730132742736	0.
0.021474643032988676	0.	0.3164007548464574	-0.07458732122010304	0.
0.0215534219596258	0.	0.316560301938583	-0.07397867486130617	0.
0.021656819300837026	0.	0.31708526333848003	-0.07559015305445774	0.
0.021661742983751845	0.	0.3172636815920398	-0.07560489156093109	0.
0.021708517971442638	0.	0.31742837536455654	-0.07631857689552364	0.
0.021738060068931562	0.	0.3179344656030194	-0.0751821771856128	0.
0.02172082717872969	0.	0.31810773717618807	-0.07492761578197431	0.
0.02191285081240768	0.	0.31878023674729805	-0.07696134739000868	0.
0.02189069423929099	0.	0.31896551724137934	-0.07696134670858422	0.
0.021947316592811423	0.	0.31913878881454794	-0.07677131523162459	0.
0.02205071393402265	0.	0.31964487905301087	-0.07694660613164847	0.
0.022018709995076317	0.	0.319825012866701	-0.07624225763167397	0.
0.02205809945839488	0.	0.3199982844398696	-0.07697210526420255	0.
0.02218119153126539	0.	0.32050437467833254	-0.07598513623922136	0.
0.02208271787296898	0.	0.3206879396122835	-0.07623501452658935	0.
0.021986706056129984	0.	0.3208629267455824	-0.07621791333026287	0.
0.02188577055637617	0.	0.3215388574369532	-0.07748698872187072	0.
0.021804529788281634	0.	0.3217155601303826	-0.07728032716002861	0.
0.021841457410142786	0.	0.3218785383427689	-0.07763066191859898	0.
0.022008862629246676	0.	0.3223983530622749	-0.0784230428729153	0.
0.022112259970457904	0.	0.3227483273288729	-0.07901493915489495	0.
0.02228951255539143	0.	0.3232492708869446	-0.07932583077344528	0.
0.02226981782373215	0.	0.3234276891405044	-0.0793658327237777	0.
0.02229197439684884	0.	0.3235940984731515	-0.07911239938789089	0.
0.022543082225504676	0.	0.32409504203122325	-0.08005195000888425	0.
0.022516001969473166	0.	0.32428032252530453	-0.08005088645901516	0.
0.022545544066962086	0.	0.324457025218734	-0.07962572238180729	0.
0.022717872968980795	0.	0.3249613998970664	-0.07952861595000442	0.
0.022710487444608567	0.	0.3251415337107566	-0.0795520499317045	0.
0.022774495322501233	0.	0.3258243266426489	-0.07949308013191765	0.
0.02273264401772526	0.	0.326004460456339	-0.07949308229944461	0.
0.022661250615460364	0.	0.3261828787098988	-0.0792368763727969	0.
0.02260216642048252	0.	0.3266735289071882	-0.07990196277366785	0.
0.02259478089611029	0.	0.32703208097443814	-0.07990196821536744	0.
0.022843426883308714	0.	0.3275364556527706	-0.08010117951760105	0.
0.022850812407680946	0.	0.32771830502659116	-0.08006514155183984	0.
0.022836041358936483	0.	0.32790015440041176	-0.08005769479485407	0.
0.02308468734613491	0.	0.32839080459770115	-0.08030561142407452	0.
0.02311176760216642	0.	0.3285640761708698	-0.08037416092403855	0.
0.023064992614475626	0.	0.3287407788642992	-0.08038045684162198	0.
0.0231314623338257	0.	0.3292400068622406	-0.08030676737434	0.
0.02309453471196455	0.	0.32941499399553953	-0.08027686977580373	0.
0.022685869030034465	0.	0.33010121804769255	-0.08037866275870033	0.
0.02274987690792713	0.	0.33027277406073086	-0.08037866280943227	0.
0.02274987690792713	0.	0.3304546234345514	-0.08038300643806122	0.
0.023008370260955195	0.	0.3309692914736662	-0.08091192784297215	0.
0.0230822255046775	0.	0.3313209813003946	-0.08154967578987284	0.
0.023261939931068436	0.	0.3318219248584663	-0.08075019539906661	0.
0.02327917282127031	0.	0.33198833419111345	-0.0807501897900175	0.
0.023293943870014773	0.	0.3321650368845428	-0.08042507920739188	0.
0.023318562284588874	0.	0.33268999828443985	-0.0815833075393472	0.
0.02343426883308715	0.	0.3328581231772174	-0.08158452467940924	0.
0.023513047759724272	0.	0.3330348258706468	-0.08023613906828528	0.
0.023508124076809453	0.	0.3335443472293704	-0.07952046810002103	0.
0.02357213195470212	0.	0.33370560988162634	-0.07951948633772357	0.
0.023530280649926145	0.	0.3344021272945617	-0.08012722737729219	0.
0.023195470211718368	0.	0.33456167438668727	-0.08012778603681232	0.
0.022673559822747415	0.	0.3347332303997256	-0.08026232058679712	0.
0.022508616445100934	0.	0.33525647623949223	-0.08027061340925659	0.
0.022767109798129	0.	0.3355910104649168	-0.0803601665144545	0.
0.023000984736582963	0.	0.3361279807857266	-0.08286565347908365	0.
0.023124076809453473	0.	0.3362926745582433	-0.08406839337209755	0.
0.0231314623338257	0.	0.33646251501115115	-0.08425059657517976	0.
0.023188084687346133	0.	0.33698404529078746	-0.084526037833753	0.
0.023335795174790744	0.	0.3371418768227827	-0.08452602881986894	0.
0.02342934515017233	0.	0.33730828615542974	-0.08452604594209259	0.
0.023478581979320533	0.	0.3378504031566307	-0.08546882450791567	0.
0.023564746430329887	0.	0.3380150969291474	-0.08546882899404677	0.
0.023618906942392912	0.	0.3387013209813004	-0.08351545664991968	0.
0.023697685869030035	0.	0.33886429919368677	-0.08507240452734462	0.
0.02377400295420975	0.	0.33902727740607314	-0.0844431300327225	0.
0.023530280649926145	0.	0.3395608166066221	-0.08432862049262331	0.
0.02358936484490399	0.	0.3398816263510036	-0.08404938365765054	0.
0.023535204332840964	0.	0.3404014410705095	-0.08535321110902482	0.
0.023532742491383554	0.	0.3405729970835478	-0.08528842216649399	0.
0.02365337272279665	0.	0.34073769085606453	-0.08526904314997438	0.
0.023577055637616938	0.	0.34127637673700467	-0.08513379784109884	0.
0.02361398325947809	0.	0.34144964831017327	-0.08491301950414762	0.
0.02377154111275234	0.	0.3416091954022989	-0.08570863956386322	0.
0.023549975381585427	0.	0.3421272945616744	-0.08642220416097998	0.
0.02349827671097981	0.	0.34230056613484305	-0.08642220913814476	0.
0.023700147710487444	0.	0.34298679018699607	-0.0854718289464373	0.
0.02374199901526342	0.	0.34316520844055587	-0.08547831448308016	0.
0.023870014771048744	0.	0.3433281866529422	-0.0840951179252826	0.
0.023943870014771048	0.	0.3438411391319266	-0.08674286999366919	0.
0.023899556868537664	0.	0.3441825355978727	-0.08618934661218601	0.
0.024096504185130478	0.	0.3446989191971179	-0.08728749581280203	0.
0.023877400295420976	0.	0.34487905301080807	-0.08728976488823768	0.
0.023756770064007875	0.	0.3450437467833248	-0.08801661652135029	0.
0.0238109305760709	0.	0.34553611254074457	-0.08775001532800022	0.
0.023724766125061546	0.	0.3457196774746955	-0.08894202548890912	0.
0.023751846381093056	0.	0.3458946646079945	-0.0888594957500171	0.
0.0238109305760709	0.	0.34641104820723967	-0.09148168777951493	0.
0.02379615952732644	0.	0.3465928975810602	-0.09157289842305334	0.
0.02396602658788774	0.	0.3472653971521702	-0.09197187685502137	0.
0.02393894633185623	0.	0.34744209984559965	-0.09224432703412372	0.
0.023842934515017233	0.	0.3476205180991594	-0.0922615810451556	0.
0.024030034465780403	0.	0.34812489277749187	-0.09256585780500125	0.
0.02401033973412112	0.	0.3484868759650026	-0.0923967197107005	0.
0.02428360413589365	0.	0.34897066392177045	-0.09429775764141721	0.
0.0243451501723289	0.	0.34914908217533025	-0.09412394554145306	0.
0.02430083702609552	0.	0.3493326471092812	-0.09320154426717443	0.
0.024549483013293943	0.	0.3498404529078744	-0.09348428955124843	0.
0.024576563269325453	0.	0.35001544004117346	-0.09348454581155237	0.
0.024574101427868044	0.	0.35019214273460286	-0.09328777492797481	0.
0.024748892171344166	0.	0.35068279293189225	-0.09349072789055352	0.
0.02474150664697193	0.	0.35085263338480016	-0.09378008512085881	0.
0.024564254062038406	0.	0.35155429747812666	-0.09417588110220566	0.
0.02451255539143279	0.	0.35172756905129526	-0.0941803671408569	0.
0.02429098966026588	0.	0.3519077028649854	-0.09449546823939133	0.
0.02413343180699163	0.	0.35240864642305714	-0.09528496886038178	0.
0.02420236336779911	0.	0.3527586206896552	-0.09557279853766272	0.
0.02444362383062531	0.	0.35327328872877	-0.09550739165594417	0.
0.024455933037912356	0.	0.3534448447418082	-0.09550739181938632	0.
0.02446824224519941	0.	0.353623262995368	-0.09582247312671285	0.
0.02462826193993107	0.	0.3541293532338308	-0.09783791911792533	0.
0.02467503692762186	0.	0.35429233144621725	-0.09779503109595218	0.
0.024734121122599702	0.	0.35446560301938584	-0.09779534371590207	0.
0.024771048744460858	0.	0.3549922799794133	-0.0979784004994534	0.
0.024896602658788777	0.	0.3551586893120604	-0.09797840186149835	0.
0.02428606597735106	0.	0.3558414822439527	-0.09822769254142318	0.
0.024374692269817824	0.	0.35600102933607825	-0.09822572828404322	0.
0.024391925160019694	0.	0.3561725853491165	-0.0982534525586917	0.
0.024623338257016247	0.	0.3567061245496655	-0.09798184049240453	0.
0.024874446085672082	0.	0.35704580545548126	-0.09803470487441307	0.
0.02503446578040374	0.	0.3575707668553783	-0.10516273533105579	0.
0.02514278680452979	0.	0.3577320295076343	-0.10488458146456463	0.
0.02515755785327425	0.	0.35789843884028133	-0.10488458185014696	0.
0.025096011816838997	0.	0.3584336936009607	-0.106112306814005	0.
0.025241260462826196	0.	0.3585932406930863	-0.10612828825778844	0.
0.025270802560315116	0.	0.35875621890547266	-0.10564582264627076	0.
0.02516001969473166	0.	0.3592880425458913	-0.1035385771468398	0.
0.025251107828655837	0.	0.3594493051981472	-0.10350922659399868	0.
0.025182176267848348	0.	0.36015611597186487	-0.10432286519698022	0.
0.025238798621368783	0.	0.36031737862412083	-0.10432287214011163	0.
0.02530034465780404	0.	0.36047864127637674	-0.10432286574270665	0.
0.02517971442639094	0.	0.3609967404357523	-0.10433617438810323	0.
0.025344657804037423	0.	0.3613244124206553	-0.10527773142300709	0.
0.02550221565731167	0.	0.36185280494081323	-0.1060508076046433	0.
0.025487444608567212	0.	0.3620277920741122	-0.10583577128994824	0.
0.025617922205809943	0.	0.3621907702864986	-0.10714367532378445	0.
0.025615460364352534	0.	0.3627191628066564	-0.10613436594587008	0.
0.025659773510585918	0.	0.36289071881969465	-0.10606104276363036	0.
0.02573362875430822	0.	0.3630502659118202	-0.1060610422363476	0.
0.02585425898572132	0.	0.3635769428718477	-0.10639589917400168	0.
0.025797636632200888	0.	0.36375193000514666	-0.10556912490876334	0.
0.02588133924175283	0.	0.36460284782981645	-0.10768410014538336	0.
0.02591826686361398	0.	0.36476754160233316	-0.10768409139987319	0.
0.025935499753815858	0.	0.36493223537484987	-0.10780689495034525	0.
0.025120630231413095	0.	0.36564076170869786	-0.10752463084181023	0.
0.02503200393894633	0.	0.36580030880082354	-0.10769472036194824	0.
0.02517232890201871	0.	0.36631497683993824	-0.10896620295273195	0.
0.025167405219103888	0.	0.36648310173271575	-0.10916814993053381	0.
0.025519448547513538	0.	0.3671676102247384	-0.11127619944275494	0.
0.025544066962087643	0.	0.3673443129181678	-0.11105300614109534	0.
0.025713934022648943	0.	0.36750729113055414	-0.11078152202571998	0.
0.025903495814869525	0.	0.3680339680905816	-0.11157143674453383	0.
0.025940423436730677	0.	0.36837193343626695	-0.11145766683367524	0.
0.025952732644017727	0.	0.36889346371590326	-0.11077333706492619	0.
0.025908419497784343	0.	0.3690701664093327	-0.11077699494817862	0.
0.02593303791235844	0.	0.3692314290615886	-0.11077696792532055	0.
0.025827178729689804	0.	0.36992108423400244	-0.11112004139741047	0.
0.025913343180699162	0.	0.37009092468691035	-0.11112298021444551	0.
0.026048744460856723	0.	0.37060559272602506	-0.11139668445868987	0.
0.025972427375677006	0.	0.3707874420998456	-0.11187710387014933	0.
0.02622107336287543	0.	0.3714530794304341	-0.11176003511601322	0.
0.026159527326440175	0.	0.3716314976839939	-0.11176003646335675	0.
0.026223535204332838	0.	0.3718030536970321	-0.11202005327981128	0.
0.026514032496307238	0.	0.3723039972551038	-0.1114175157973156	0.
0.02639586410635155	0.	0.3726659804426145	-0.10973158270699875	0.
0.02654849827671098	0.	0.3731617773202951	-0.10718530477232566	0.
0.026526341703594285	0.	0.3733419111339853	-0.10722427673432054	0.
0.02635155096011817	0.	0.37352376050780584	-0.11013062262481639	0.
0.026154603643525356	0.	0.37420826899982845	-0.10983955996221524	0.
0.026171836533727226	0.	0.3743849716932579	-0.1069762401866067	0.
0.02649679960610537	0.	0.3748773374506777	-0.10694893965413993	0.
0.026528803545051695	0.	0.3750574712643679	-0.10695791293583275	0.
0.02684884293451502	0.	0.3757436953165209	-0.10657577498271731	0.
0.026843919251600196	0.	0.3759203980099503	-0.10657458640642133	0.
0.026779911373707537	0.	0.3761022473837708	-0.1065652150121346	0.
0.026942392909896605	0.	0.376596328701321	-0.1068250774196561	0.
0.026772525849335302	0.	0.3769514496483102	-0.10695670911528381	0.
0.026809453471196454	0.	0.37744896208612116	-0.10957566546445491	0.
0.026792220580994584	0.	0.3776205180991594	-0.10958104809557008	0.
0.02677744953225012	0.	0.37779893635271916	-0.10963032428356531	0.
0.02690054160512063	0.	0.37848344484474183	-0.10964227450720003	0.
0.02684638109305761	0.	0.378663578658432	-0.10983543297814188	0.
0.026843919251600196	0.	0.37917996225767714	-0.11070037193678299	0.
0.02690546528803545	0.	0.37934808715045465	-0.11066030290237655	0.
0.027129492860659774	0.	0.38003431120260767	-0.11030779672187166	0.
0.027208271787296897	0.	0.3801990049751244	-0.11030768122997413	0.
0.027220580994583948	0.	0.38037399210842343	-0.10943507106871901	0.
0.02725258493353028	0.	0.3809023846285813	-0.11015707860620405	0.
0.02740029542097489	0.	0.38124034997426665	-0.10998657093520148	0.
0.027013786312161496	0.	0.3817550180133814	-0.10948115129162486	0.
0.026861152141802066	0.	0.3819179962257677	-0.11052388096974788	0.
0.02676267848350566	0.	0.3820912677989364	-0.10993786185229844	0.
0.027104874446085673	0.	0.3827723451706983	-0.11113585175565928	0.
0.027136878385032006	0.	0.38294218562360616	-0.11113524646169308	0.
0.027127031019202365	0.	0.3834637159032424	-0.1130336440629267	0.
0.027131954702117187	0.	0.3836266941156288	-0.11303363501610789	0.
0.02676021664204825	0.	0.3843403671298679	-0.11341678002777314	0.
0.026752831117676023	0.	0.38450162978212393	-0.11338511756197835	0.
0.026802067946824226	0.	0.38466460799451024	-0.11337449432684388	0.
0.026976858690300348	0.	0.3851895693944073	-0.11371945626885317	0.
0.02725504677498769	0.	0.3855172413793104	-0.11323418812592537	0.
0.027210733628754306	0.	0.38605764282038085	-0.11515692855340674	0.
0.027291974396848842	0.	0.3862189054726368	-0.1150490279644907	0.
0.02746676514032496	0.	0.3863801681248928	-0.11505829608666582	0.
0.02739537173806007	0.	0.38707496997769775	-0.11575796242525224	0.
0.0275233874938454	0.	0.3872362326299537	-0.11579652517885648	0.
0.02738552437223043	0.	0.38776634071024196	-0.11621480693257538	0.
0.027429837518463812	0.	0.387932750042889	-0.11551414042341879	0.
0.027439684884293453	0.	0.3886086807342598	-0.11711523757513881	0.
0.02746676514032496	0.	0.38878366786755875	-0.11711524622331317	0.
0.027616937469226978	0.	0.3889483616400755	-0.11711524965574897	0.
0.027548005908419496	0.	0.38948533196088525	-0.11939924450210757	0.
0.02738552437223043	0.	0.38981986618630987	-0.11939923395145699	0.
0.027508616445100935	0.	0.3903328186652943	-0.11975457158423466	0.
0.027503692762186116	0.	0.390511236918854	-0.11977837578847135	0.
0.02761447562776957	0.	0.3906742151312404	-0.1196531256527674	0.
0.027695716395864108	0.	0.3913758792245669	-0.1199683178468293	0.
0.027688330871491876	0.	0.39154057299708356	-0.12024959810418426	0.
0.027853274249138353	0.	0.3920415165551553	-0.12086104778168748	0.
0.027863121614967994	0.	0.39222336592897583	-0.12089557802215863	0.
0.028197932053175775	0.	0.3929061588608681	-0.12122250212640659	0.
0.028183161004431315	0.	0.3930845771144279	-0.12122249659320396	0.
0.028168389955686855	0.	0.39325270200720536	-0.12122249555334391	0.
0.028407188577055636	0.	0.39373992108423406	-0.12102359982231374	0.
0.028362875430822252	0.	0.39410361983187514	-0.12100119910084713	0.
0.028606597735105856	0.	0.3946165723108595	-0.12085827574144553	0.
0.02860905957656327	0.	0.39479842168468005	-0.12078179370546815	0.
0.02857213195470212	0.	0.39497683993823984	-0.12078178721512668	0.
0.0281560807483998	0.	0.39564762394921943	-0.12386439917477274	0.
0.027582471688823242	0.	0.3958277577629096	-0.12330465822490236	0.
0.027506154603643525	0.	0.39633384800137245	-0.12485886076840154	0.
0.027644017725258492	0.	0.39651226625493224	-0.12621603860578454	0.
0.028121614967996065	0.	0.39717961914565103	-0.12759079254019745	0.
0.028249630723781387	0.	0.3973563218390805	-0.12683543270679026	0.
0.028301329394387	0.	0.3975398867730314	-0.1265854867659933	0.
0.028606597735105856	0.	0.39805112369188544	-0.12710163590688242	0.
0.028687838503200395	0.	0.39840109795848344	-0.12718184851894176	0.
0.02894387001477105	0.	0.39888831703551214	-0.12839168889179145	0.
0.02894387001477105	0.	0.39906158860868074	-0.12873137403089482	0.
0.028892171344165433	0.	0.3992434379825013	-0.12873137149698896	0.
0.028466272772033483	0.	0.3999348087150455	-0.12929708284453809	0.
0.028353028064992614	0.	0.4001132269686053	-0.1290221047787374	0.
0.028481043820777943	0.	0.4006193172070681	-0.12913933919963436	0.
0.028542589857213196	0.	0.4007874420998456	-0.12907798112815141	0.
0.028865091088133926	0.	0.40148567507291133	-0.12738227451340298	0.
0.028958641063515506	0.	0.40165036884542804	-0.12841283500898534	0.
0.028968488429345154	0.	0.4018236404185967	-0.12858326550557647	0.
0.029091580502215657	0.	0.4023348773374507	-0.12949677360704714	0.
0.029256523879862134	0.	0.4026779893635272	-0.12990426666992402	0.
0.02927375677006401	0.	0.4032080974438154	-0.13040471209621732	0.
0.02934761201378631	0.	0.4033727912163321	-0.13044917721794336	0.
0.029268833087149188	0.	0.40354263166924004	-0.13121151514928855	0.
0.029219596258000986	0.	0.4042065534396981	-0.13343929715438452	0.
0.029148202855736088	0.	0.404376393892606	-0.1340148853901066	0.
0.028936484490398817	0.	0.4049185108938068	-0.13345259909675555	0.
0.029101427868045295	0.	0.40507977354606284	-0.1333865792522291	0.
0.029303298867552927	0.	0.4057780065191285	-0.13398333296788176	0.
0.029423929098966028	0.	0.40593926917138445	-0.13469344410729395	0.
0.029556868537666172	0.	0.4061056785040316	-0.13495727851040323	0.
0.029586410635155096	0.	0.40664093326471096	-0.13465804301301654	0.
0.029871984244214674	0.	0.4069651741293533	-0.13465804077355495	0.
0.029874446085672083	0.	0.4071367301423915	-0.13465803541244772	0.
0.029926144756277695	0.	0.40765654486189745	-0.13497214101820693	0.
0.02996061053668144	0.	0.40781952307428376	-0.13497214452647566	0.
0.02982767109798129	0.	0.4079945102075828	-0.1350482059770649	0.
0.02845642540620384	0.	0.40852804940813175	-0.13467017337259718	0.
0.028535204332840965	0.	0.408685880940127	-0.1352824837425091	0.
0.028665681930083706	0.	0.4088522902727741	-0.13565625037802687	0.
0.029034958148695222	0.	0.40937038943214965	-0.13580325716117592	0.
0.0294165435745938	0.	0.40969463029679193	-0.1336724312778208	0.
0.029601181683899556	0.	0.41023503173786247	-0.13591454156310762	0.
0.0298301329394387	0.	0.4103980099502488	-0.13666938414125762	0.
0.02997045790251108	0.	0.4105644192828959	-0.1366977034126936	0.
0.030017232890201872	0.	0.41126093669583125	-0.1353245178736298	0.
0.03005169867060561	0.	0.4114273460284783	-0.13631371094672878	0.
0.029453471196454944	0.	0.41196088522902735	-0.13741755494082752	0.
0.029428852781880847	0.	0.41212214788128326	-0.13767455033049328	0.
0.029566715903495817	0.	0.412811803053697	-0.13785548075337545	0.
0.02961349089118661	0.	0.41298164350660493	-0.1378745274172726	0.
0.02982767109798129	0.	0.41314633727912164	-0.140692029657777	0.
0.02980797636632201	0.	0.41367987647967064	-0.141661812219841	0.
0.030056622353520437	0.	0.41400411734431297	-0.1423590391985665	0.
0.03019202363367799	0.	0.41452050094355813	-0.14069104160530574	0.
0.030216642048252095	0.	0.414690341396466	-0.1406721025456492	0.
0.03033727227966519	0.	0.4148516040487219	-0.1398738180578736	0.
0.030142786804529788	0.	0.4155532681420484	-0.13935766488461473	0.
0.03016001969473166	0.	0.4157179619145651	-0.13952772220697846	0.
0.029894140817331362	0.	0.4162343455138103	-0.14044000952612223	0.
0.029785819793205316	0.	0.4164161948876308	-0.1404315070096377	0.
0.029876907927129492	0.	0.4171007033796535	-0.1404222656378401	0.
0.029835056622353518	0.	0.4172774060730829	-0.14037810337479611	0.
0.029854751354012797	0.	0.4174403842854692	-0.1403710871689521	0.
0.030132939438700147	0.	0.41794647452393213	-0.14307193216955646	0.
0.030187099950763168	0.	0.4183015954709213	-0.14346925760143023	0.
0.030275726243229936	0.	0.41881111682964495	-0.14334671217339598	0.
0.030243722304283602	0.	0.41899125064333503	-0.14321382005922248	0.
0.030275726243229936	0.	0.41916280665637334	-0.14380804656066182	0.
0.030499753815854257	0.	0.4198387373477441	-0.1448532786966435	0.
0.03047513540128016	0.	0.42001544004117347	-0.14517617669385913	0.
0.030773018217626784	0.	0.42051123691885406	-0.14535985121660977	0.
0.030819793205317577	0.	0.42069137073254415	-0.14535984596662843	0.
0.030979812900049235	0.	0.4213690169840453	-0.14505511033764698	0.
0.030974889217134417	0.	0.42155086635786587	-0.14505511832582632	0.
0.030903495814869526	0.	0.42173443129181676	-0.14465428544375325	0.
0.0310930576070901	0.	0.4222405215302797	-0.14500119011902976	0.
0.030839487936976856	0.	0.4225939269171385	-0.14490757051358133	0.
0.030873953717380602	0.	0.4230862926745583	-0.1451120795399202	0.
0.030765632693254556	0.	0.42326299536798767	-0.14497970248771108	0.
0.0305096011816839	0.	0.42344999142219936	-0.14503487059240466	0.
0.030598227474150662	0.	0.42412249099330934	-0.14467309791868227	0.
0.030620384047267357	0.	0.4243060559272603	-0.14477623226025912	0.
0.031033973412112257	0.	0.4248052839252016	-0.14504410793531497	0.
0.031068439192516003	0.	0.4249785554983702	-0.14504411992105765	0.
0.03139832594780896	0.	0.42565791731000174	-0.14508283567544913	0.
0.031459871984244214	0.	0.4258226110825185	-0.14508282800791616	0.
0.03151649433776465	0.	0.42599759821581745	-0.14506317361851778	0.
0.03163220088626292	0.	0.426515697375193	-0.14673381326418472	0.
0.031610044313146235	0.	0.42686910276205187	-0.14667927747979304	0.
0.031472181191531265	0.	0.4273889174815578	-0.14665263114660657	0.
0.03153865091088134	0.	0.4275518956939441	-0.14656164005242792	0.
0.031555883801083214	0.	0.42772688282724314	-0.14656164083193646	0.
0.031760216642048256	0.	0.4284045290787442	-0.1472092785649973	0.
0.0317232890201871	0.	0.42857951621204327	-0.14767851060636542	0.
0.031627277203348104	0.	0.4291044776119403	-0.14355835549205373	0.
0.03162481536189069	0.	0.4292657402641963	-0.14353443674861568	0.
0.03058591826686361	0.	0.4299622576771316	-0.143656820826874	0.
0.030497291974396847	0.	0.43012523588951795	-0.14429045905503898	0.
0.030489906450024615	0.	0.4302967919025562	-0.1453779630423464	0.
0.030679468242245198	0.	0.4308200377423229	-0.147226122277862	0.
0.031070901033973412	0.	0.43113741636644365	-0.14801827209296864	0.
0.03114721811915313	0.	0.43166924000686224	-0.14869872816242805	0.
0.03128508124076809	0.	0.431833933779379	-0.14862357848311744	0.
0.031400787789266374	0.	0.43200548979241726	-0.14862357934294984	0.
0.031602658788774	0.	0.4327088694458741	-0.14843149839837363	0.
0.03167897587395371	0.	0.4328701320981301	-0.14853543534709088	0.
0.031681437715411126	0.	0.4333985246182879	-0.14873023066540614	0.
0.03173806006893156	0.	0.4335666495110654	-0.14832909288132634	0.
0.03139832594780896	0.	0.4342631669240007	-0.14874499952281825	0.
0.03122845888724766	0.	0.43442786069651745	-0.14963720980319217	0.
0.031102904972919745	0.	0.434587407788643	-0.14963720575474818	0.
0.030972427375677007	0.	0.43511408474867047	-0.14958845448713942	0.
0.03132693254554406	0.	0.4354469034139647	-0.14919446375071205	0.
0.03149187592319054	0.	0.43597358037399214	-0.14992975747009915	0.
0.03152141802067947	0.	0.4361434208269	-0.149530348364761	0.
0.03164451009354998	0.	0.4362995367987648	-0.14935763428429527	0.
0.03199901526341704	0.	0.4369926230914394	-0.14954308336308567	0.
0.03208271787296898	0.	0.43716417910447763	-0.149549832161379	0.
0.0322082717872969	0.	0.43769085606450514	-0.14934641804902674	0.
0.032171344165435746	0.	0.4378675587579345	-0.14933620945269707	0.
0.032360905957656325	0.	0.4385366272087837	-0.15078874141303408	0.
0.03228458887247661	0.	0.4387201921427346	-0.15062720810418828	0.
0.03191285081240768	0.	0.43889003259564247	-0.1518280966038077	0.
0.030972427375677007	0.	0.4393926917138446	-0.15112043576725454	0.
0.031132447070408666	0.	0.43974438154057305	-0.15110723715160967	0.
0.0316001969473166	0.	0.4402521873391662	-0.15066193847658485	0.
0.03161250615460364	0.	0.4404374678332476	-0.151149783429362	0.
0.03173313638601674	0.	0.44061417052667695	-0.15039398093606396	0.
0.032223042836041355	0.	0.44128838565791734	-0.15022421467299707	0.
0.03227966518956179	0.	0.4414599416709556	-0.15019281540209878	0.
0.0326218611521418	0.	0.44194716074798424	-0.15029353110206342	0.
0.032678483505662236	0.	0.4421290101218048	-0.15017820736977014	0.
0.032863121614967995	0.	0.44282552753474014	-0.15035939801030593	0.
0.0329123584441162	0.	0.44300223022816954	-0.15029176174156886	0.
0.03293451501723289	0.	0.44317893292159893	-0.1503049465738972	0.
0.03317577548005908	0.	0.44367472979927947	-0.15102494200262567	0.
0.03307483998030527	0.	0.44404014410705095	-0.151825302283903	0.
0.032786804529788285	0.	0.44453594098473154	-0.15186852454192631	0.
0.03265632693254555	0.	0.4447092125579002	-0.15224941226862915	0.
0.03260462826193993	0.	0.44489106193172073	-0.15203386949157796	0.
0.03271048744460857	0.	0.44556699262309146	-0.15144725819627883	0.
0.03265878877400295	0.	0.4457522731171728	-0.15144727331257823	0.
0.03275972427375677	0.	0.4462583633556356	-0.15195887151963214	0.
0.032786804529788285	0.	0.44642820380854353	-0.15286169093474966	0.
0.033072378138847856	0.	0.44709898781952306	-0.15440579753088796	0.
0.033133924175283117	0.	0.447268828272431	-0.1544226775901719	0.
0.03315854258985721	0.	0.44744724652599077	-0.15442267938757687	0.
0.033052683407188574	0.	0.4479687768056271	-0.15490338866795153	0.
0.032791728212703104	0.	0.4483118888317036	-0.1556578442262362	0.
0.032644017725258496	0.	0.44882312575055755	-0.15694019570218443	0.
0.032695716395864105	0.	0.4489895350832047	-0.15642080995913724	0.
0.032683407188577054	0.	0.44916795333676446	-0.15598974556020906	0.
0.03304529788281635	0.	0.44985589294904793	-0.15792433771953324	0.
0.0330822255046775	0.	0.45002916452221653	-0.15793049655261596	0.
0.033052683407188574	0.	0.4502075827757763	-0.15790303443752224	0.
0.03313638601674052	0.	0.4507102418939784	-0.15937604367529398	0.
0.033133924175283117	0.	0.451067078401098	-0.15940103865995545	0.
0.03323239783357952	0.	0.451578315319952	-0.16030998862580345	0.
0.03311176760216642	0.	0.45174300909246873	-0.1603099960627614	0.
0.03302806499261447	0.	0.4519145651055069	-0.1603075646055591	0.
0.0333505662235352	0.	0.45258363355635617	-0.15966019720928876	0.
0.033365337272279666	0.	0.45276376737004637	-0.1590660542879746	0.
0.033562284588872476	0.	0.4532887287699434	-0.1613613058533014	0.
0.03366075824716888	0.	0.45345685366272087	-0.1613745583116511	0.
0.033680452978828164	0.	0.4536301252358895	-0.1614864587020533	0.
0.032959133431806995	0.	0.45415165551552583	-0.16157985752756301	0.
0.03278434268833087	0.	0.45431634928804254	-0.16157985675919925	0.
0.03263909404234368	0.	0.4544896208612112	-0.16191795805846843	0.
0.03258739537173806	0.	0.4550145822611083	-0.16235324076286906	0.
0.03294928606597735	0.	0.4553405386858809	-0.16232165188668413	0.
0.03324470704086657	0.	0.45587064676616923	-0.16233351101512886	0.
0.03343180699162974	0.	0.45603190941842514	-0.16233351140848676	0.
0.033513047759724274	0.	0.4562034654314634	-0.162367906199997	0.
0.033751846381093055	0.	0.4568948361640076	-0.16381090682413996	0.
0.0338823239783358	0.	0.4570595299365243	-0.163810911748103	0.
0.033756770064007874	0.	0.45757762909589983	-0.16284197472736242	0.
0.03372968980797637	0.	0.45774232286841654	-0.16274873717052948	0.
0.03372968980797637	0.	0.4579087322010637	-0.1629438424684447	0.
0.033705071393402265	0.	0.45844227140161264	-0.1638433870520924	0.
0.033823239783357946	0.	0.45860696517412936	-0.1626612575231029	0.
0.033985721319547024	0.	0.4587699433865158	-0.16271622814240794	0.
0.034086656819300835	0.	0.45930691370732546	-0.16272304844531016	0.
0.03427868045297883	0.	0.45963630125235894	-0.16272409856889355	0.
0.03434761201378631	0.	0.46016812489277753	-0.16249325966021017	0.
0.034409158050221565	0.	0.46033110310516384	-0.1624966938158075	0.
0.034559330379123586	0.	0.4604906501972894	-0.16253733647439653	0.
0.03462333825701625	0.	0.46119746097100706	-0.163498355686738	0.
0.0347808961102905	0.	0.4613604391833934	-0.16340107687995134	0.
0.03472427375677006	0.	0.4618802539028993	-0.16425957099973199	0.
0.03465780403741999	0.	0.462053525476068	-0.16425958078170305	0.
0.03413096996553422	0.	0.46221307256819355	-0.16441341766838474	0.
0.03268094534711964	0.	0.46272602504717797	-0.16447623013183768	0.
0.03275480059084195	0.	0.46290272774060737	-0.16447684237514815	0.
0.03297882816346627	0.	0.4630657059529937	-0.1647305942226579	0.
0.033478581979320535	0.	0.46357694287184764	-0.16401843906752847	0.
0.03367552929591334	0.	0.4639217704580546	-0.16740609303744394	0.
0.03407927129492861	0.	0.46444158517756046	-0.17266808549689974	0.
0.034116198916789756	0.	0.46462343455138105	-0.1726636896435929	0.
0.034199901526341704	0.	0.46479327500428896	-0.17266369132897386	0.
0.03452486459871985	0.	0.4654812146165723	-0.17306750006957836	0.
0.03450516986706056	0.	0.46564933950934984	-0.1730959763319575	0.
0.03477843426883309	0.	0.4661519986275519	-0.1736133321528525	0.
0.03467996061053668	0.	0.46633556356150285	-0.17359191844168903	0.
0.034409158050221565	0.	0.4665105506948019	-0.1735978102567471	0.
0.033838010832102416	0.	0.46701149425287364	-0.1733190243921119	0.
0.033838010832102416	0.	0.4671950591868245	-0.17346490583473295	0.
0.03389217134416544	0.	0.4673700463201235	-0.17348094920900228	0.
0.03422698178237322	0.	0.46786755875793445	-0.17244619783149817	0.
0.03430329886755293	0.	0.4682209641447933	-0.17238469282449917	0.
0.034588872476612506	0.	0.4687150454623435	-0.1728202619085851	0.
0.034598719842442144	0.	0.4688917481557729	-0.1744616796733682	0.
0.03450763170851797	0.	0.46907188196946303	-0.17446246871314686	0.
0.03451009354997538	0.	0.46975467490135536	-0.173484141870089	0.
0.03435253569670113	0.	0.46994167095556705	-0.17348413642596414	0.
0.034465780403742	0.	0.4704443300737691	-0.1750130077077211	0.
0.03448547513540128	0.	0.4706193172070682	-0.17403609666521044	0.
0.034451009354997536	0.	0.4708011665808887	-0.17382208730168375	0.
0.03469473165928114	0.	0.4712969634585693	-0.17491517450094599	0.
0.034743968488429346	0.	0.47147195059186825	-0.17486107058639075	0.
0.034748892171344165	0.	0.4716537999656888	-0.17484491202424232	0.
0.03493845396356475	0.	0.47215817464402127	-0.17500938271640862	0.
0.0348769079271295	0.	0.4725047177903586	-0.17498746599838694	0.
0.03411127523387494	0.	0.4730142391490822	-0.17463911434039356	0.
0.03402018709995076	0.	0.47318751072225085	-0.17438258309004168	0.
0.03411127523387494	0.	0.47336421341568025	-0.1743120651945096	0.
0.03473904480551453	0.	0.4740281351861383	-0.17430359301068385	0.
0.03487198424421468	0.	0.47420312231943734	-0.17385756753925316	0.
0.035108321024126046	0.	0.47472636815920405	-0.17457491444535767	0.
0.03524864598719842	0.	0.47489792417224225	-0.17432888157845683	0.
0.035285573609059574	0.	0.47507634242580205	-0.17434446401763554	0.
0.03542097488921714	0.	0.47559787270543835	-0.1727187770810253	0.
0.03555391432791728	0.	0.47576256647795506	-0.17207547718688962	0.
0.03559330379123584	0.	0.47593412249099337	-0.1720491018063694	0.
0.035728705071393405	0.	0.4764556527706297	-0.172039292373103	0.
0.03585672082717873	0.	0.47679190255618464	-0.17325403391405436	0.
0.03590349581486952	0.	0.4773168639560817	-0.1728911231790674	0.
0.035997045790251106	0.	0.4774746954880769	-0.1738289648255451	0.
0.03596011816838996	0.	0.47764282038085437	-0.17384100542749664	0.
0.035494830132939435	0.	0.47833933779378973	-0.17418364051753876	0.
0.03550221565731167	0.	0.47850917824669753	-0.17418364079031717	0.
0.035352043328409646	0.	0.47903070852633384	-0.17414338656482242	0.
0.03540128015755785	0.	0.4791851089380683	-0.17471759872713483	0.
0.035440669620876414	0.	0.4793429404700635	-0.17471760692602392	0.
0.035423436730674544	0.	0.4798816263510036	-0.1751582227825518	0.
0.035507139340226486	0.	0.4800531823640419	-0.17527495586409322	0.
0.035548990645002464	0.	0.4802230228169498	-0.17518962324980528	0.
0.03495322501230921	0.	0.4807548464573683	-0.17547524009018586	0.
0.03512801575578533	0.	0.48107565620174986	-0.17579929651405543	0.
0.035297882816346625	0.	0.4816074798421685	-0.17705032073922705	0.
0.03542836041358936	0.	0.48177560473494596	-0.17747190402752147	0.
0.03564007877892664	0.	0.48193858294733233	-0.17770647510786208	0.
0.03545544066962088	0.	0.4826333848001373	-0.17741281792307861	0.
0.03530526834071886	0.	0.48279293189226286	-0.17741280699307402	0.
0.03547513540128016	0.	0.48332303997255105	-0.17891192166581488	0.
0.035590841949778435	0.	0.48349974266598045	-0.1797755013203759	0.
0.03572131954702117	0.	0.4836627208783668	-0.17899244584985677	0.
0.035805022156573114	0.	0.48417395779722083	-0.18001716342495427	0.
0.03579763663220088	0.	0.4843472293703895	-0.1801948996048201	0.
0.035925652387986215	0.	0.4845050609023847	-0.1801954138029972	0.
0.03610536681437715	0.	0.485018013381369	-0.18028278479997217	0.
0.03610044313146233	0.	0.48537313432835827	-0.18082496943130713	0.
0.036213687838503206	0.	0.4858912334877338	-0.18074273898117182	0.
0.03628015755785327	0.	0.4860696517412935	-0.18157268950726002	0.
0.036354012801575575	0.	0.4862360610739407	-0.18157269398958611	0.
0.036504185130477596	0.	0.48692571624635445	-0.18202156999340988	0.
0.03659281142294436	0.	0.4871007033796535	-0.18202157199906663	0.
0.03689069423929099	0.	0.4876016469377252	-0.18408380110871583	0.
0.03677006400787789	0.	0.4877817807514154	-0.18468060292999636	0.
0.03625061546036435	0.	0.487955052324584	-0.18468060353445032	0.
0.035649926144756275	0.	0.48845599588265576	-0.18564864320043872	0.
0.03569916297390448	0.	0.48864127637673704	-0.18565105672018684	0.
0.035758247168882325	0.	0.48881797907016644	-0.1856520551492365	0.
0.036307237813884785	0.	0.489313775947847	-0.18598367941722363	0.
0.03641802067946824	0.	0.4896671813347058	-0.18512808708444417	0.
0.03680699162973905	0.	0.4901595470921256	-0.18643358449710323	0.
0.03687346134908912	0.	0.49033624978555507	-0.18643714215267704	0.
0.036843919251600195	0.	0.49051981471950595	-0.18631042920724708	0.
0.037274741506646974	0.	0.4912008920912678	-0.18621885199878926	0.
0.03726489414081733	0.	0.491381025904958	-0.18630583847896665	0.
0.037338749384539634	0.	0.49188025390289936	-0.18651599381961434	0.
0.037333825701624815	0.	0.4920586721564591	-0.18619242433573283	0.
0.037274741506646974	0.	0.49224395265054044	-0.1861674084443991	0.
0.037328902018709996	0.	0.49291473666152	-0.18612643387565603	0.
0.037338749384539634	0.	0.49309487047521017	-0.1861254517909037	0.
0.03735598227474151	0.	0.4932698576085092	-0.185952047823486	0.
0.037548005908419495	0.	0.4939526505404015	-0.18672703522254325	0.
0.03704825209256524	0.	0.4946302967919026	-0.18744780299133826	0.
0.03685869030034466	0.	0.49480528392520157	-0.1874478030350423	0.
0.0367479074347612	0.	0.494981986618631	-0.1872814426198232	0.
0.03697193500738553	0.	0.4954726368159204	-0.18726080606704884	0.
0.03709502708025603	0.	0.4956510550694802	-0.18726079540798649	0.
0.03719842442146726	0.	0.49583633556356155	-0.18728328963330995	0.
0.03758247168882324	0.	0.49634414136215477	-0.18623472063933422	0.
0.03765386509108814	0.	0.4965191284954538	-0.18623380854929297	0.
0.037651403249630726	0.	0.49669926230914396	-0.18666549971416507	0.
0.03789758739537174	0.	0.49720192142734604	-0.1873945317135849	0.
0.03787296898079764	0.	0.4973786241207755	-0.18739453491863314	0.
0.0378163466272772	0.	0.49756218905472643	-0.18749218733607295	0.
0.03778188084687346	0.	0.4982295419454452	-0.18686843524053784	0.
0.03811176760216642	0.	0.4989209126779894	-0.1871571079294468	0.
0.03816838995568685	0.	0.499094184251158	-0.18715418164721404	0.
0.03824716888232398	0.	0.4992743180648482	-0.1871541825821435	0.
0.038318562284588874	0.	0.49978212386344145	-0.18837155599547295	0.
0.038348104382077794	0.	0.49994853319608856	-0.18837153893522046	0.
0.03840965041851305	0.	0.5001200892091269	-0.18732957934289127	0.
0.0376464795667159	0.	0.5006296105678504	-0.18870789614203118	0.
0.03689069423929099	0.	0.5007960199004976	-0.1883497010559888	0.
0.03617922205809946	0.	0.5009710070337966	-0.1883047272585966	0.
0.03613244707040866	0.	0.5014942528735632	-0.1884520029622173	0.
0.03639586410635155	0.	0.5016572310859496	-0.18854081553721092	0.
0.036504185130477596	0.	0.5018305026591182	-0.18854203822001447	0.
0.03705809945839488	0.	0.5025304511923143	-0.1920954469953408	0.
0.03743229935992122	0.	0.5032235374849888	-0.19212144004600837	0.
0.03767109798129001	0.	0.503376222336593	-0.19212122729786577	0.
0.03777941900541605	0.	0.5035409161091097	-0.19211212554843987	0.
0.03790004923682915	0.	0.5040830331103106	-0.19284489036904284	0.
0.03802806499261448	0.	0.5042494424429577	-0.19281792709229031	0.
0.038062530773018216	0.	0.5044192828958656	-0.1938416317741515	0.
0.037651403249630726	0.	0.5049408131755019	-0.19305208757499404	0.
0.03763663220088626	0.	0.5051003602676274	-0.19400934317209972	0.
0.03763909404234367	0.	0.5052650540401441	-0.1947167965729209	0.
0.03759231905465288	0.	0.505793446560302	-0.19464603048335155	0.
0.03767848350566223	0.	0.5059564247726883	-0.1947152083218825	0.
0.037799113737075334	0.	0.5061176874249442	-0.19472943719917085	0.
0.038013293943870013	0.	0.5068124892777492	-0.19496287361633644	0.
0.038330871491875924	0.	0.5075141533710756	-0.19510400861813534	0.
0.038402264894140815	0.	0.507685709384114	-0.1939192062622504	0.
0.03850073855243723	0.	0.5078486875965003	-0.19401114621395957	0.
0.038067454455933035	0.	0.5083702178761366	-0.1935746691172999	0.
0.03805514524864599	0.	0.5085383427689141	-0.19315486034618223	0.
0.03818562284588872	0.	0.5086961743009093	-0.19362643966888587	0.
0.03826193993106844	0.	0.5092245668210671	-0.1932101487627761	0.
0.03828163466272772	0.	0.5094029850746269	-0.19383914448226627	0.
0.03842688330871492	0.	0.5095676788471436	-0.19383914713735936	0.
0.038670605612998524	0.	0.5100823468862584	-0.19402797110398493	0.
0.03870507139340226	0.	0.5102573340195574	-0.194432174892632	0.
0.03882077794190054	0.	0.5104220277920741	-0.1945180671283918	0.
0.03876415558838011	0.	0.5111151140847487	-0.19756229501197578	0.
0.03908665681930083	0.	0.511775604734946	-0.19674907630911345	0.
0.03906942392909896	0.	0.5119557385486362	-0.1967488731387117	0.
0.03916543574593796	0.	0.5121272945616744	-0.1967496819035476	0.
0.039411619891678976	0.	0.51264539372105	-0.1974103980368305	0.
0.039369768586903005	0.	0.5128306742151313	-0.19733898104217396	0.
0.03937715411127523	0.	0.5130056613484303	-0.19759166331361216	0.
0.039256523879862136	0.	0.5135048893463716	-0.1971586310544434	0.
0.038867552929591334	0.	0.5136867387201921	-0.19720350321500146	0.
0.03808961102904972	0.	0.5138600102933608	-0.19720833832447324	0.
0.03776464795667159	0.	0.5143609538514325	-0.19729740960152325	0.
0.037877892663712456	0.	0.5145445187853834	-0.1975019877571959	0.
0.03799113737075332	0.	0.5147229370389432	-0.1975036582452794	0.
0.03856474643032989	0.	0.5153954366100533	-0.2027313196070762	0.
0.03874692269817824	0.	0.5160730828615544	-0.2033162176108163	0.
0.038791235844411624	0.	0.5162532166752445	-0.2033903789507566	0.
0.03879862136878385	0.	0.5164333504889347	-0.20339037195529755	0.
0.03919251600196948	0.	0.5169171384457025	-0.2033950357565189	0.
0.03920482520925653	0.	0.5170904100188712	-0.20297388794566779	0.
0.039226981782373216	0.	0.5172722593926917	-0.20346852400823753	0.
0.03962087641555884	0.	0.5177852118716761	-0.2055226695118802	0.
0.039630723781388474	0.	0.5179670612454966	-0.20476620085582875	0.
0.039618414574101424	0.	0.518152341739578	-0.2047784307840385	0.
0.03992122107336287	0.	0.518649854177389	-0.20559277276714324	0.
0.039923682914820284	0.	0.5188231257505576	-0.20550854766684706	0.
0.03993845396356475	0.	0.5189998284439871	-0.2055085611579678	0.
0.04010093549975382	0.	0.5196809058157489	-0.20516719696839752	0.
0.03979074347612014	0.	0.5203619831875108	-0.2069632125471168	0.
0.039667651403249626	0.	0.5205283925201578	-0.2073077395248416	0.
0.0395864106351551	0.	0.5207068107737176	-0.2074461645634052	0.
0.03942639094042343	0.	0.5212283410533539	-0.2080310250881395	0.
0.03946331856228459	0.	0.5213981815062618	-0.2084428344782446	0.
0.03951747907434761	0.	0.5215714530794304	-0.2088409464615571	0.
0.039692269817823735	0.	0.5220655343969807	-0.20915909502034638	0.
0.03967503692762186	0.	0.522228512609367	-0.209346109021921	0.
0.039630723781388474	0.	0.5224017841825357	-0.20946591670193934	0.
0.03987444608567208	0.	0.522945616743867	-0.21164238765108634	0.
0.04000492368291482	0.	0.5231137416366444	-0.21164238535359575	0.
0.04002708025603151	0.	0.5232887287699435	-0.21164239247836492	0.
0.040371738060068926	0.	0.5239680905815749	-0.2116434983327085	0.
0.0405588380108321	0.	0.5246663235546406	-0.21203611755002125	0.
0.040736090595765634	0.	0.5248310173271574	-0.2120827366882528	0.
0.04079763663220089	0.	0.5250025733401956	-0.21208274269525082	0.
0.040674544559330374	0.	0.5255275347400926	-0.21194436138223136	0.
0.0407533234859675	0.	0.5256853662720878	-0.21233311660571258	0.
0.04077055637616937	0.	0.5258483444844743	-0.21233280759718032	0.
0.04051206302314131	0.	0.5263887459255447	-0.21246279823034828	0.
0.04051206302314131	0.	0.526551724137931	-0.21225943376874534	0.
0.04047513540128016	0.	0.5267181334705782	-0.21225943492418964	0.
0.04025603151157065	0.	0.5272379481900841	-0.2134066157379446	0.
0.04025110782865583	0.	0.5273940641619489	-0.2134061708301619	0.
0.04029788281634663	0.	0.5275518956939441	-0.2134080938576178	0.
0.04039389463318562	0.	0.5282638531480529	-0.21357629116691335	0.
0.04068685376661743	0.	0.5289586550008578	-0.21355353666120386	0.
0.04077301821762678	0.	0.5291250643335049	-0.21355512819513106	0.
0.04095273264401773	0.	0.5292863269857608	-0.21355513308752888	0.
0.04101427868045298	0.	0.5298181506261794	-0.21402725938175993	0.
0.04100196947316593	0.	0.5299897066392177	-0.21398767976398422	0.
0.04112259970457903	0.	0.5301509692914737	-0.2140494323369144	0.
0.041068439192516	0.	0.5306707840109797	-0.21396610961310222	0.
0.041129985228951255	0.	0.5310018871161435	-0.2139686717696794	0.
0.041164451009354994	0.	0.5315319951964317	-0.21382722446794952	0.
0.04116937469226981	0.	0.5317086978898611	-0.2138723356150769	0.
0.04120876415558838	0.	0.5318733916623778	-0.21387234855163598	0.
0.041117676021664204	0.	0.5325493223537485	-0.21449997526982212	0.
0.041368783850320036	0.	0.5332252530451193	-0.2151984487746377	0.
0.04132693254554407	0.	0.5334105335392006	-0.21525159806010902	0.
0.041297390448055145	0.	0.5335838051123692	-0.2154580734941987	0.
0.04152387986213688	0.	0.5340916109109625	-0.2153900669151124	0.
0.04146725750861644	0.	0.5342751758449135	-0.21570959383013114	0.
0.04147218119153127	0.	0.5344450162978213	-0.21570959913327187	0.
0.041811915312653866	0.	0.5349528220964145	-0.21525878988761538	0.
0.041863613983259475	0.	0.5353113741636645	-0.2155443560970261	0.
0.04209010339734121	0.	0.535982158174644	-0.21058415905024197	0.
0.042055637616937466	0.	0.5361588608680735	-0.2105161150769123	0.
0.0421122599704579	0.	0.5363252702007205	-0.21037031321537977	0.
0.04042343673067454	0.	0.5368468004803568	-0.2109782401761746	0.
0.039332840965041846	0.	0.5371933436266941	-0.2103145685878979	0.
0.040115706548498276	0.	0.5376942871847659	-0.2109111932320925	0.
0.04021418020679468	0.	0.5378727054383257	-0.21063265327564407	0.
0.04034465780403742	0.	0.5380391147709728	-0.21060796978698074	0.
0.04097488921713442	0.	0.5385434894493052	-0.2137130688712751	0.
0.04104628261939931	0.	0.5387270543832562	-0.21522397366652535	0.
0.04118168389955687	0.	0.5389003259564248	-0.21521229266014963	0.
0.041585425898572136	0.	0.5395882655687082	-0.21499060502856768	0.
0.0418439192516002	0.	0.5402676273803397	-0.21455958575983064	0.
0.041829148202855736	0.	0.5404494767541603	-0.214905350673676	0.
0.04173559822747415	0.	0.5406278950077201	-0.21490534080277832	0.
0.04151403249630724	0.	0.5411185452050095	-0.21485702235818263	0.
0.041142294436238305	0.	0.5414805283925201	-0.21425790895786034	0.
0.041292466765140326	0.	0.5419831875107223	-0.21489158333967068	0.
0.04133185622845889	0.	0.5421633213244125	-0.21529943830581225	0.
0.04140078778926637	0.	0.5423434551381026	-0.21529944106622997	0.
0.04181437715411127	0.	0.5428392520157832	-0.2143547321210408	0.
0.04180945347119645	0.	0.5430142391490822	-0.2151910538437735	0.
0.041799606105366816	0.	0.5431892262823813	-0.21514563807697132	0.
0.041829148202855736	0.	0.543851432492709	-0.21442592786741477	0.
0.04142786804529788	0.	0.5445428032252531	-0.2162074910194406	0.
0.041459871984244216	0.	0.5447177903585521	-0.21613317262246579	0.
0.041489414081733136	0.	0.544901355292503	-0.21525040513736524	0.
0.04190300344657804	0.	0.5454143077714875	-0.21621584040488662	0.
0.04199901526341703	0.	0.5457694287184766	-0.21648064582835852	0.
0.04205317577548006	0.	0.5462720878366787	-0.21622586965848473	0.
0.042048252092565234	0.	0.5464384971693258	-0.2160708665940682	0.
0.04203594288527819	0.	0.5466134843026249	-0.21604538428450443	0.
0.04182176267848351	0.	0.5471350145822611	-0.2182577296176102	0.
0.04172082717872969	0.	0.5473031394750386	-0.21820588321115042	0.
0.041661742983751845	0.	0.5474781266083377	-0.218204638206089	0.
0.041644510093549976	0.	0.5481506261794477	-0.21806802131011246	0.
0.041920236336779916	0.	0.548847143592383	-0.21913200625691426	0.
0.04210733628754308	0.	0.5490049751243782	-0.21897585585804158	0.
0.042193500738552436	0.	0.5491748155772861	-0.21897585530775185	0.
0.042348596750369276	0.	0.5497014925373135	-0.2210860345225217	0.
0.04251846381093058	0.	0.5498644707496998	-0.22201313866791017	0.
0.04257508616445101	0.	0.5500377423228685	-0.2220131399004626	0.
0.0425480059084195	0.	0.5505747126436783	-0.2219597025386963	0.
0.04271048744460857	0.	0.5507376908560645	-0.222024815347523	0.
0.04271048744460857	0.	0.550905815748842	-0.22206832486192263	0.
0.04259231905465288	0.	0.5514273460284783	-0.22174923185497045	0.
0.04256277695716396	0.	0.5515868931206039	-0.22175869867691556	0.
0.04236829148202856	0.	0.5517515868931206	-0.22175870251005336	0.
0.042156573116691284	0.	0.5522919883341911	-0.22277308248684569	0.
0.042496307237813884	0.	0.5526196603190943	-0.22280321392622265	0.
0.04269571639586411	0.	0.5531480528392521	-0.2231414113537532	0.
0.04285327424913835	0.	0.5533093154915081	-0.22310490524191484	0.
0.04305514524864598	0.	0.5534722937038943	-0.2243801447981	0.
0.0431806991629739	0.	0.554004117344313	-0.2250106949535879	0.
0.04330379123584441	0.	0.55417052667696	-0.22513980550390778	0.
0.043476120137863124	0.	0.5543300737690857	-0.22628152816453237	0.
0.043505662235352044	0.	0.5548481729284612	-0.22600573571593774	0.
0.04352043328409651	0.	0.555018013381369	-0.22577733605733358	0.
0.04346873461349089	0.	0.5551827071538858	-0.2257804705010502	0.
0.042902511078286555	0.	0.5557231085949562	-0.22500902553844127	0.
0.042855736090595765	0.	0.5558980957282553	-0.22495562943314973	0.
0.04300590841949778	0.	0.5560593583805112	-0.22498342538574156	0.
0.04328655834564254	0.	0.5565740264196261	-0.22529934933865597	0.
0.04341457410142787	0.	0.5569085606450507	-0.22670424206577625	0.
0.043261939931068444	0.	0.5574318064848173	-0.22646137419731008	0.
0.04314623338257016	0.	0.5576085091782468	-0.22858581083507698	0.
0.042976366322008866	0.	0.5577714873906331	-0.2285858056067543	0.
0.0428409650418513	0.	0.558282724309487	-0.22858514555327009	0.
0.042813884785819795	0.	0.5584628581231772	-0.22844940884587123	0.
0.042902511078286555	0.	0.5586309830159548	-0.22844940733214988	0.
0.04333087149187592	0.	0.5591405043746784	-0.22853227266261025	0.
0.04334318069916297	0.	0.5593206381883685	-0.22923986856659206	0.
0.04342442146725751	0.	0.5594870475210156	-0.22933151601515034	0.
0.04330379123584441	0.	0.5599811288385659	-0.23063937042210048	0.
0.04314623338257016	0.	0.5601646937725168	-0.23078979286604695	0.
0.04315854258985721	0.	0.5603396809058158	-0.2307741937730731	0.
0.043589364844903986	0.	0.5608526333848002	-0.23076114028711903	0.
0.04359675036927622	0.	0.5612129010121805	-0.230744865463955	0.
0.04399310684391925	0.	0.5617069823297307	-0.23068591545871242	0.
0.044025110782865584	0.	0.5618871161434209	-0.23073234988391517	0.
0.04411373707533235	0.	0.5620655343969806	-0.23073236626751156	0.
0.04437469226981782	0.	0.5625681935151827	-0.2311946828491817	0.
0.04434268833087149	0.	0.5627483273288729	-0.2317910512089723	0.
0.04422698178237321	0.	0.5629301767026935	-0.23233369242772572	0.
0.044473165928114226	0.	0.5634208268999829	-0.23231860622719305	0.
0.044495322501230915	0.	0.5635992451535428	-0.23250690332290494	0.
0.04448301329394387	0.	0.5637828100874936	-0.2324714344738605	0.
0.04476120137863122	0.	0.5642854692056958	-0.23288964194318737	0.
0.04482274741506647	0.	0.5644621718991252	-0.2329472575423163	0.
0.04485228951255539	0.	0.5646405901526849	-0.23288699201528767	0.
0.045004923682914824	0.	0.5651243781094527	-0.23275821587877077	0.
0.044938453963564745	0.	0.5654794990564419	-0.23273793267938786	0.
0.04490152634170359	0.	0.5659975982158174	-0.23281479122327736	0.
0.04484736582964057	0.	0.5661743009092469	-0.23285925070515326	0.
0.044842442146725746	0.	0.566354434722937	-0.23285925241274416	0.
0.04501477104874446	0.	0.5668536627208783	-0.2340355065511915	0.
0.04500984736582964	0.	0.5670235031737862	-0.23409151256214222	0.
0.04502708025603151	0.	0.5672036369874764	-0.23409151329387998	0.
0.04502954209748892	0.	0.5677183050265913	-0.23407409159516757	0.
0.04508370260955194	0.	0.5678881454794992	-0.23394411248073627	0.
0.04508370260955194	0.	0.5680665637330589	-0.2339605643846146	0.
0.045302806499261446	0.	0.5685709384113914	-0.23391164021102054	0.
0.04534711964549483	0.	0.5687373477440384	-0.23392856078468932	0.
0.045393894633185626	0.	0.5689140504374679	-0.2339285707377631	0.
0.045256031511570656	0.	0.5694407273974954	-0.23452803322742952	0.
0.04416789758739537	0.	0.5697769771830503	-0.23452840468147398	0.
0.043316100443131465	0.	0.5702847829816435	-0.23458881138998278	0.
0.04351058591826686	0.	0.5704426145136388	-0.2351190591844877	0.
0.043648449039881826	0.	0.5706124549665467	-0.23522113559831373	0.
0.04404480551452486	0.	0.5711511408474867	-0.23604940106170677	0.
0.04429098966026588	0.	0.5713158346200035	-0.2341284389721076	0.
0.04431560807483998	0.	0.5714908217533025	-0.23364405955972767	0.
0.04448301329394387	0.	0.5720140675930692	-0.23818778162246435	0.
0.04467257508616445	0.	0.5721736146851947	-0.23827389547200276	0.
0.044849827671097985	0.	0.5723434551381026	-0.23777888973207917	0.
0.0450246184145741	0.	0.572878709898782	-0.23649129587291814	0.
0.04522895125553914	0.	0.573039972551038	-0.23643726543672655	0.
0.04532742491383555	0.	0.5732046663235547	-0.23795243293600893	0.
0.045416051206302314	0.	0.5737313432835821	-0.23779480209399007	0.
0.0457040866568193	0.	0.5740555841482244	-0.2372817986997025	0.
0.04565731166912851	0.	0.5745994167095557	-0.2367458774486966	0.
0.04570162481536189	0.	0.5747641104820724	-0.23616753758937498	0.
0.045529295913343176	0.	0.5749253731343283	-0.2395238353463414	0.
0.04477351058591827	0.	0.5754469034139646	-0.23833702835931686	0.
0.04469473165928114	0.	0.5756064505060903	-0.23831616810430398	0.
0.044766125061546036	0.	0.5757625664779551	-0.238599270337574	0.
0.04446085672082718	0.	0.5763012523588952	-0.23892317521683862	0.
0.04439192516001969	0.	0.5764728083719335	-0.23849815861217394	0.
0.044544559330379124	0.	0.5766340710241895	-0.2384921977585408	0.
0.044844903988183166	0.	0.5771624635443473	-0.24040578883330987	0.
0.04494830132939439	0.	0.5773340195573855	-0.2399072080606196	0.
0.04516740521910389	0.	0.5774952822096414	-0.23999543599353187	0.
0.045320039389463315	0.	0.5780236747297993	-0.2406599996438007	0.
0.045571147218119154	0.	0.5783599245153543	-0.2417313400931189	0.
0.04585918266863614	0.	0.5790461485675074	-0.24213220976571057	0.
0.045935499753815855	0.	0.5792108423400241	-0.24176877027511498	0.
0.046102904972919745	0.	0.5793772516726712	-0.2420476694658843	0.
0.046085672082717875	0.	0.5799159375536113	-0.24237248903385544	0.
0.04611275233874938	0.	0.5800823468862585	-0.24176619732098756	0.
0.04621122599704579	0.	0.5802436095385144	-0.2417662698717222	0.
0.045901033973412116	0.	0.5807582775776292	-0.242522876328747	0.
0.045805022156573116	0.	0.5809246869102762	-0.2426948027212858	0.
0.045814869522402754	0.	0.581080802882141	-0.2426948053693042	0.
0.04574839980305268	0.	0.5816160576428204	-0.24298278186164915	0.
0.04571147218119153	0.	0.5817927603362498	-0.245941551971027	0.
0.04584687346134909	0.	0.5819540229885057	-0.24589818784638576	0.
0.046184145741014274	0.	0.5826522559615716	-0.2465314408482667	0.
0.04627277203348104	0.	0.5828152341739578	-0.24653163515733875	0.
0.04653865091088134	0.	0.5833384800137246	-0.24853908065096933	0.
0.0465780403741999	0.	0.583515182707154	-0.24899725740781473	0.
0.04666666666666666	0.	0.5836798764796707	-0.24900904833152282	0.
0.046939931068439196	0.	0.5841842511580032	-0.24991945212467565	0.
0.0468439192516002	0.	0.5843661005318237	-0.2499396335585213	0.
0.046861152141802066	0.	0.5845359409847316	-0.24993963138372252	0.
0.047188577055637615	0.	0.5850540401441071	-0.25046058501229246	0.
0.04714918759231906	0.	0.5852358895179276	-0.2505985296218068	0.
0.047213195470211716	0.	0.5854022988505748	-0.2505985263438832	0.
0.047309207287050715	0.	0.5858980957282554	-0.24938060374610543	0.
0.047237813884785824	0.	0.586076513981815	-0.2496574672485736	0.
0.04716642048252093	0.	0.5862480699948535	-0.25018222945238044	0.
0.04575332348596751	0.	0.5869308629267457	-0.25013292582004126	0.
0.04532250123092073	0.	0.5871092811803054	-0.249898348995129	0.
0.04587149187592319	0.	0.5876102247383772	-0.25062755968165	0.
0.04605366814377154	0.	0.5877937896723281	-0.250360921446276	0.
0.04670113244707041	0.	0.5884800137244811	-0.2517021262590824	0.
0.04680945347119646	0.	0.5886618630983016	-0.2538615539600602	0.
0.04694731659281142	0.	0.5888368502316007	-0.253861631826738	0.
0.04738306253077302	0.	0.5893257848687596	-0.2540127121315518	0.
0.047523387493845395	0.	0.589502487562189	-0.25523833529783335	0.
0.04756770064007878	0.	0.58968605249614	-0.25526512389126205	0.
0.04790004923682915	0.	0.5901904271744726	-0.2553207055494565	0.
0.04799359921221073	0.	0.590367129867902	-0.25600527150539076	0.
0.04802067946824224	0.	0.5905489792417224	-0.25600526959151393	0.
0.04831610044313146	0.	0.5912129010121805	-0.2550931093041853	0.
0.048281634662727724	0.	0.5913947503860011	-0.2550931100762207	0.
0.04770556376169375	0.	0.5918956939440728	-0.2560018750049838	0.
0.047129492860659775	0.	0.592067249957111	-0.2559230947150865	0.
0.046184145741014274	0.	0.592753474009264	-0.2554187908173703	0.
0.04622353520433284	0.	0.5929267455824327	-0.25564544535053396	0.
0.0462383062530773	0.	0.5931085949562532	-0.25547774134290385	0.
0.04656573116691285	0.	0.5936266941156287	-0.2590298593229105	0.
0.04672082717872969	0.	0.593793103448276	-0.25938646090610806	0.
0.04685869030034466	0.	0.593968090581575	-0.26139909320091415	0.
0.04720334810438208	0.	0.594479327500429	-0.2624346642662245	0.
0.04739290989660266	0.	0.5946440212729457	-0.2624346609713095	0.
0.04754308222550468	0.	0.5948190084062446	-0.2624346642662245	0.
0.04795420974889217	0.	0.5955052324583978	-0.2624732219239207	0.
0.04799852289512555	0.	0.5956802195916967	-0.2625550526484585	0.
0.0479369768586903	0.	0.5962000343112026	-0.26182652175002935	0.
0.04794928606597735	0.	0.596363012523589	-0.2621003656250809	0.
0.04800837026095519	0.	0.5970578143763939	-0.26280732093988446	0.
0.04817085179714427	0.	0.5972173614685194	-0.26233321519332753	0.
0.0482274741506647	0.	0.5973837708011667	-0.2623332005567722	0.
0.04835548990645002	0.	0.597905301080803	-0.2620001599336632	0.
0.048490891186607585	0.	0.5980717104134501	-0.26250451632789323	0.
0.04855982274741506	0.	0.5982449819866186	-0.2620041449079558	0.
0.04877400295420975	0.	0.5987853834276892	-0.2623004032242443	0.
0.04882323978335795	0.	0.5989483616400756	-0.2625754835495868	0.
0.04886509108813393	0.	0.5991130554125923	-0.26257549039640293	0.
0.0486656819300837	0.	0.5997975639046149	-0.2625189844900383	0.
0.048729689807976366	0.	0.5999622576771316	-0.26251897953905895	0.
0.0487370753323486	0.	0.600497512437811	-0.2632015854184762	0.
0.04864352535696701	0.	0.6006604906501973	-0.2637999054746833	0.
0.048281634662727724	0.	0.601353576942872	-0.2638744833234162	0.
0.048330871491875926	0.	0.6015234173957799	-0.2639899422395105	0.
0.048473658296405715	0.	0.6016863956081661	-0.2638033604083624	0.
0.04866322008862629	0.	0.6022113570080632	-0.266291113815395	0.
0.048687838503200395	0.	0.6023760507805799	-0.26665529367556673	0.
0.04881831610044313	0.	0.6025338823125751	-0.2666312262994294	0.
0.04889217134416544	0.	0.603053697032081	-0.2684632529532658	0.
0.04887001477104875	0.	0.60322868416538	-0.2679564839644395	0.
0.04890448055145249	0.	0.6033933779378967	-0.2679809309053292	0.
0.04889217134416544	0.	0.6041036198318751	-0.26775736825321833	0.
0.04896602658788774	0.	0.6042665980442615	-0.26774437484545566	0.
0.04914574101427868	0.	0.6047761194029851	-0.2687024407761515	0.
0.04908911866075825	0.	0.6049562532166753	-0.2686035950250633	0.
0.049369768586903	0.	0.6056356150283068	-0.26808771098338885	0.
0.049362383062530775	0.	0.605815748841997	-0.26974839949721297	0.
0.04950024618414574	0.	0.6059821581746441	-0.2697579208563364	0.
0.049785819793205316	0.	0.6064848172928461	-0.2696041372671939	0.
0.04973412112259971	0.	0.6066683822267971	-0.2692186619970129	0.
0.049739044805514526	0.	0.6068399382398354	-0.2692103970004364	0.
0.04988675529295914	0.	0.607349459598559	-0.2705932607777602	0.
0.04974643032988676	0.	0.6075261622919884	-0.2693245889139605	0.
0.04967996061053668	0.	0.6076925716246355	-0.2689246020612311	0.
0.04988429345150172	0.	0.6083650711957455	-0.26949205751875166	0.
0.04970457902511079	0.	0.6085486361296963	-0.2693389174434976	0.
0.04907927129492861	0.	0.6090615886086808	-0.2700152182069848	0.
0.04861890694239291	0.	0.6092434379825014	-0.2699832061509782	0.
0.04724273756770064	0.	0.6099125064333505	-0.2724749288517342	0.
0.04737567700640079	0.	0.6100926402470407	-0.27245808081608996	0.
0.047540620384047265	0.	0.6102727740607309	-0.27247286145026706	0.
0.048244707040866565	0.	0.6107771487390634	-0.27225217028404824	0.
0.04843426883308715	0.	0.6109555669926231	-0.27197833701884006	0.
0.048554899064500244	0.	0.6111357008063133	-0.2707827683820998	0.
0.04917035942885278	0.	0.6116263510036026	-0.2706472318371561	0.
0.04925898572131955	0.	0.6118013381369017	-0.27065011628211477	0.
0.049290989660265884	0.	0.6119849030708527	-0.27124298874296127	0.
0.04972919743968488	0.	0.612672842683136	-0.2702153639996037	0.
0.04976366322008862	0.	0.6128495453765654	-0.27101311337016615	0.
0.049177744953225015	0.	0.6133333333333333	-0.26999113274779346	0.
0.048365337272279665	0.	0.6135031737862412	-0.2699036724920904	0.
0.04793943870014771	0.	0.6142065534396981	-0.2736926174737311	0.
0.04809945839487937	0.	0.6143798250128667	-0.2700106406953946	0.
0.04831610044313146	0.	0.6145565277062961	-0.27001113737451726	0.
0.04882323978335795	0.	0.6150643335048894	-0.2696579364775472	0.
0.04900049236829148	0.	0.6152341739577973	-0.2717260060309597	0.
0.04914820285573609	0.	0.615412592211357	-0.269400855709791	0.
0.04957902511078287	0.	0.6159306913707325	-0.26863790321118547	0.
0.0497587395371738	0.	0.6160953851432492	-0.2690590750000952	0.
0.0498055145248646	0.	0.616268656716418	-0.26914348734383586	0.
0.05030526834071886	0.	0.6169445874077887	-0.26975797242580074	0.
0.0502904972919744	0.	0.6171212901012181	-0.2697713849891207	0.
0.05042589857213195	0.	0.6176513981815063	-0.26941199596880916	0.
0.05047513540128016	0.	0.6178143763938926	-0.2694578702543309	0.
0.05022895125553914	0.	0.6184954537656546	-0.2701945370704326	0.
0.050256031511570654	0.	0.6186550008577801	-0.2702438474354994	0.
0.05026587887740029	0.	0.6188214101904272	-0.27042161721512165	0.
0.050263417035942885	0.	0.6193600960713673	-0.2693246687262783	0.
0.050384047267355986	0.	0.619524789843884	-0.26927451686772247	0.
0.05039881831610045	0.	0.6196929147366615	-0.2705457417781361	0.
0.05048252092565239	0.	0.620219591696689	-0.2708354671528641	0.
0.05067208271787297	0.	0.620380854348945	-0.27090415348479496	0.
0.05082717872968981	0.	0.6205489792417224	-0.27178101093250745	0.
0.05103643525356968	0.	0.6212489277749186	-0.27088016418942484	0.
0.05107090103397341	0.	0.6214101904271745	-0.27169259549999103	0.
0.051075824716888235	0.	0.6215817464402128	-0.27168356735983423	0.
0.0512136878385032	0.	0.6221015611597187	-0.2730477725919317	0.
0.05133677991137371	0.	0.6224429576256649	-0.2730089349350333	0.
0.0514303298867553	0.	0.622973065705953	-0.2741855122357309	0.
0.05160512063023141	0.	0.6231308972379482	-0.27547234098276296	0.
0.051666666666666666	0.	0.6232990221307256	-0.275452284027369	0.
0.051676514032496304	0.	0.6238136901698405	-0.2760103711756135	0.
0.05177498769079271	0.	0.6239715217018357	-0.276061924052593	0.
0.05170851797144264	0.	0.6246800480356837	-0.27578635860936657	0.
0.05164451009354997	0.	0.6248430262480701	-0.27601990482640454	0.
0.05148202855736091	0.	0.6250094355807172	-0.27604930560763835	0.
0.05098473658296406	0.	0.6255395436610053	-0.2764273469323846	0.
0.05091580502215658	0.	0.625704237433522	-0.2764272122342581	0.
0.05066715903495815	0.	0.6258706467661692	-0.2764267311642501	0.
0.05038650910881339	0.	0.626407617086979	-0.2775291714087592	0.
0.0505834564254062	0.	0.6267284268313604	-0.2785387441099366	0.
0.05063761693746923	0.	0.6272568193515183	-0.2796068253312105	0.
0.05074839980305268	0.	0.6274266598044261	-0.27960710973407943	0.
0.05094042343673067	0.	0.6275896380168126	-0.27981289871921305	0.
0.05133924175283112	0.	0.6281231772173616	-0.2799774010133331	0.
0.051440177252584936	0.	0.6282895865500085	-0.28010951548135915	0.
0.051659281142294435	0.	0.628963801681249	-0.280929286904602	0.
0.05166912850812408	0.	0.6291353576942872	-0.280923322062854	0.
0.05177006400787789	0.	0.6292983359066736	-0.28093757741120595	0.
0.05202117183653373	0.	0.6298181506261795	-0.2812814329186053	0.
0.05197439684884294	0.	0.6299965688797392	-0.2809995418915916	0.
0.05204579025110783	0.	0.630161262652256	-0.28100888861443085	0.
0.05227720334810438	0.	0.6306793618116316	-0.28188113017268634	0.
0.052269817823732155	0.	0.631022473837708	-0.2837963503185414	0.
0.05230920728705071	0.	0.6315319951964317	-0.28177472220562394	0.
0.05219842442146725	0.	0.6317172756905131	-0.28191045241651225	0.
0.052250123092072866	0.	0.6318854005832905	-0.2819104471213399	0.
0.052375677006400785	0.	0.6323932063818838	-0.282592015620988	0.
0.052149187592319055	0.	0.632578486875965	-0.28261647473300583	0.
0.05203348104382077	0.	0.6332544175673357	-0.2817836144321676	0.
0.052102412604628265	0.	0.6334362669411564	-0.28228148294611805	0.
0.05217626784835057	0.	0.633609538514325	-0.28228148746608084	0.
0.05267355982274742	0.	0.6341019042717447	-0.2830447141604193	0.
0.0527424913835549	0.	0.6342837536455653	-0.2836810943785905	0.
0.05278680452978828	0.	0.6344604563389947	-0.2836804381935412	0.
0.05301329394387001	0.	0.6349545376565449	-0.28368097222357047	0.
0.052973904480551455	0.	0.6353130897237949	-0.2835194545362468	0.
0.05308961102904972	0.	0.6358174644021273	-0.2835330714961521	0.
0.05301329394387001	0.	0.6359975982158175	-0.28372523500477936	0.
0.052877892663712456	0.	0.6361811631497684	-0.2830676891957457	0.
0.05279665189561792	0.	0.6366838222679705	-0.28307487968373224	0.
0.052680945347119645	0.	0.6368588094012696	-0.28309454568198167	0.
0.05276218611521419	0.	0.6375330245325099	-0.28471727458345536	0.
0.05276464795667159	0.	0.6377080116658089	-0.28432641609008	0.
0.0527917282127031	0.	0.6378915765997598	-0.28397907097498515	0.
0.052887740029542094	0.	0.638394235717962	-0.2853571778230618	0.
0.052877892663712456	0.	0.6385692228512609	-0.2855146903133913	0.
0.05284342688330872	0.	0.6387510722250815	-0.286288065269734	0.
0.053032988675529295	0.	0.6392520157831533	-0.2860871474544578	0.
0.05288035450516987	0.	0.6396037056098817	-0.28664849802446757	0.
0.0528385032003939	0.	0.6401046491679534	-0.287444933791337	0.
0.052924667651403245	0.	0.6402727740607309	-0.2882414409704952	0.
0.05306745445593304	0.	0.6404460456338995	-0.2883484069753286	0.
0.05318808468734613	0.	0.6409589981128839	-0.2885377270493692	0.
0.053153618906942396	0.	0.6411288385657918	-0.28938972582180367	0.
0.053313638601674054	0.	0.6418356493395093	-0.2907965699846658	0.
0.05349827671097981	0.	0.642000343112026	-0.28900828039771664	0.
0.05364844903988183	0.	0.6421753302453251	-0.2909600086083117	0.
0.053862629246676515	0.	0.6426865671641792	-0.29082730042240346	0.
0.05402018709995077	0.	0.6428512609366959	-0.29264833183423977	0.
0.0540521910388971	0.	0.6430279636301254	-0.2926388403619037	0.
0.05421713441654358	0.	0.6435563561502832	-0.29097401831158776	0.
0.05434268833087149	0.	0.643887459255447	-0.2898582338887552	0.
0.05452732644017726	0.	0.6444089895350833	-0.2902414306555897	0.
0.05458887247661251	0.	0.6445719677474696	-0.29022077559182685	0.
0.0543451501723289	0.	0.6447435237605078	-0.2908758241590973	0.
0.052429837518463814	0.	0.6452667696002745	-0.2908867907877771	0.
0.05178237321516495	0.	0.6454211700120089	-0.2908918367107293	0.
0.052250123092072866	0.	0.6461176874249442	-0.29088677670535323	0.
0.05250615460364352	0.	0.6462840967575915	-0.29116029544193556	0.
0.05272525849335303	0.	0.6464539372104993	-0.2916114488202794	0.
0.05326932545544067	0.	0.6469943386515697	-0.29391241563938164	0.
0.05353028064992614	0.	0.6471538857436954	-0.2940667866627169	0.
0.053778926637124566	0.	0.647313432835821	-0.29440300481003556	0.
0.05409896602658788	0.	0.6478469720363699	-0.2948057798877949	0.
0.054495322501230924	0.	0.6481729284611425	-0.29490082190976696	0.
0.054699655342195966	0.	0.6487064676616916	-0.2957664888138668	0.
0.054812900049236835	0.	0.6488728769943387	-0.2952194872493741	0.
0.054913835548990646	0.	0.6490307085263339	-0.29697966526655034	0.
0.05451255539143279	0.	0.6495591010464917	-0.2975821720925657	0.
0.054453471196454946	0.	0.6497323726196604	-0.297056599410772	0.
0.054140817331363854	0.	0.6504168811116829	-0.2993006796037259	0.
0.053788774002954204	0.	0.6505850060044606	-0.29979782274963784	0.
0.05377400295420975	0.	0.6507411219763253	-0.29949348973509526	0.
0.053909404234367304	0.	0.6512540744553097	-0.3005838968999298	0.
0.05394140817331364	0.	0.6514376393892606	-0.3006563429935975	0.
0.054084194977843426	0.	0.6516057642820382	-0.30051919604162436	0.
0.05438453963564746	0.	0.6521307256819352	-0.30002121772476953	0.
0.054453471196454946	0.	0.6524704065877509	-0.3001605179418964	0.
0.05450516986706056	0.	0.6529799279464745	-0.2993140464238317	0.
0.053978335795174796	0.	0.6531634928804254	-0.299088932291531	0.
0.0535204332840965	0.	0.6533333333333333	-0.3007496999634503	0.
0.05356967011324471	0.	0.6538462858123177	-0.30102759792369754	0.
0.05354012801575578	0.	0.6540264196260079	-0.3009667553491785	0.
0.053857705563761696	0.	0.6546920569565964	-0.3017849535460419	0.
0.053953717380600695	0.	0.654873906330417	-0.30186132603262406	0.
0.0541260462826194	0.	0.6550506090238463	-0.3018161623365127	0.
0.05452732644017726	0.	0.6555532681420485	-0.30282969892941536	0.
0.05459871984244215	0.	0.6557316863956082	-0.3021248596683784	0.
0.05463318562284589	0.	0.6559049579687769	-0.3021298034026381	0.
0.05494583948793698	0.	0.6563904614856751	-0.3036418471459908	0.
0.05494830132939439	0.	0.6567593069137073	-0.3026165662318956	0.
0.05426883308714919	0.	0.6572705438325613	-0.3035389478552444	0.
0.05366075824716888	0.	0.6574506776462515	-0.3044781954718761	0.
0.0534219596258001	0.	0.6576290958998113	-0.3045216896658708	0.
0.053825701624815356	0.	0.6581197460971008	-0.3053497985953933	0.
0.05394387001477104	0.	0.6582981643506606	-0.305305227567819	0.
0.05476120137863122	0.	0.6589843884028135	-0.3066048804615478	0.
0.054881831610044306	0.	0.6591576599759822	-0.30658209026947786	0.
0.055004923682914826	0.	0.659336078229542	-0.3068837097945702	0.
0.055516986706056135	0.	0.6598353062274832	-0.3067878807066482	0.
0.05562530773018218	0.	0.6600120089209127	-0.3062349276751792	0.
0.05567700640078779	0.	0.660197289414994	-0.30604149502834216	0.
0.05608813392417529	0.	0.6607033796534569	-0.3073076604247478	0.
0.05630723781388478	0.	0.6610482072396637	-0.306360226419936	0.
0.05644017725258494	0.	0.661542288557214	-0.30712717143171037	0.
0.05642786804529788	0.	0.6617121290101218	-0.3067961829170358	0.
0.05642540620384047	0.	0.661892262823812	-0.3070823338765729	0.
[truncated: 23,034 more rows]
