# Supplementary material for: Programming mechanics in knitted materials, stitch by stitch
Source: Nat Commun. 2024 Mar 23;15:2622. doi: 10.1038/s41467-024-46498-z (PMC10960873; doi:10.1038/s41467-024-46498-z)
Supplement: Supplementary file 3 — Source Data [file 41467_2024_46498_MOESM3_ESM.zip › SourceData/Source Data for Supplementary Information/TableS13data/acrylic/acrylic_stockinettev1.txt]

0.00015222118670394535	0.	0.	0.	0.
0.00014911463187325256	0.	2.064409578860446e-6	-0.000321845982566459	0.
0.00041317179248213736	0.	0.00026837324525185797	-0.00006983935453367945	0.
0.00014600807704255982	0.	0.0005016515276630883	-0.002411926429672178	0.
0.00011183597390493943	0.	0.0007308009909165979	-0.0024293775290208596	0.
0.0006710158434296366	0.	0.0013521882741535922	-0.0002874270515058772	0.
0.0007517862690276484	0.	0.0015379851362510323	-0.0002945159961703206	0.
0.00088847468157813	0.	0.0017237819983484727	-0.001080293087729405	0.
0.0007704255980118049	0.	0.002351362510322048	-0.0020988152844140925	0.
0.0006958682820751787	0.	0.0025516102394715114	-0.0021003555143336607	0.
0.0006865486175831005	0.	0.0027374071015689515	-0.0012846478056785882	0.
0.0009164336750543648	0.	0.003350536746490504	-0.00009766481617452132	0.
0.001096613855234545	0.	0.0035611065235342694	-0.0000976613709076942	0.
0.00121466293880087	0.	0.0037613542526837326	-0.00178738278008651	0.
0.0011587449518484002	0.	0.00439719240297275	-0.0033956023113895523	0.
0.00103448275862069	0.	0.004616019818331958	-0.0033956081027714077	0.
0.0011059335197266232	0.	0.004816267547481421	-0.001555472294781358	0.
0.0013264989127058095	0.	0.005421139554087531	-0.002639261870757727	0.
0.001478720099409755	0.	0.005635838150289018	-0.00263925961405649	0.
0.0014880397639018329	0.	0.005836085879438481	-0.0033399011628736357	0.
0.001568810189499845	0.	0.006449215524360034	-0.0030810020376220043	0.
0.0014134824479652068	0.	0.006876548307184146	-0.0025072798894234826	0.
0.001711711711711712	0.	0.007477291494632536	-0.002998483468472498	0.
0.0016495806150978566	0.	0.007694054500412882	-0.0029198310777844567	0.
0.0019415967691829763	0.	0.00851156069364162	-0.0023999825472269106	0.
0.0018390804597701153	0.	0.008726259289843106	-0.0032028718127481127	0.
0.0017179248213730974	0.	0.008936829066886871	-0.003638772227527549	0.
0.0020410065237651447	0.	0.009521056977704377	-0.004436796382124047	0.
0.0020782851817334577	0.	0.009735755573905864	-0.003760734380350346	0.
0.002000621310966139	0.	0.00995251857968621	-0.0025506033211382274	0.
0.0022367194780987887	0.	0.010569777043765483	-0.003651487116632959	0.
0.0022242932587760176	0.	0.01078860445912469	-0.0033081175711333318	0.
0.002140416278347313	0.	0.011007431874483898	-0.004287885865086206	0.
0.0024200062131096616	0.	0.011604046242774568	-0.004866657479750587	0.
0.002444858651755204	0.	0.011814616019818333	-0.00486423900548972	0.
0.002354768561665114	0.	0.01203137902559868	-0.0029627071126555695	0.
0.0026063995029512272	0.	0.01263625103220479	-0.0031056083017628228	0.
0.0025287356321839084	0.	0.012848885218827415	-0.003105587871219726	0.
0.002460391425908668	0.	0.013069777043765484	-0.0030638629658093857	0.
0.002730661696178938	0.	0.014087530966143683	-0.002755201032038345	0.
0.002932587760173967	0.	0.014702725020644097	-0.000808591610926916	0.
0.0028549238894066483	0.	0.01490916597853014	-0.0008052834832024962	0.
0.0028859894377135757	0.	0.015117671345995046	-0.0007640960352018774	0.
0.0029760795278036658	0.	0.015712221304706855	-0.0010880559590866088	0.
0.0030879155017086058	0.	0.015908340214698596	-0.001333569619026803	0.
0.003134513824168997	0.	0.016120974401321223	-0.0013335678388557784	0.
0.0031407269338303823	0.	0.016773327828241126	-0.001366395709779547	0.
0.0032090711401056233	0.	0.01697976878612717	-0.0013267657927762827	0.
0.0032090711401056233	0.	0.017192402972749793	-0.0013267628579584022	0.
0.0033519726623174903	0.	0.017805532617671347	-0.0026135871791020606	0.
0.003432743087915502	0.	0.01800371593724195	-0.0031025781604914404	0.
0.0034109972041006524	0.	0.018214285714285714	-0.001308740186259842	0.
0.003544579061820441	0.	0.01925268373245252	-0.002262597539878728	0.
0.003544579061820441	0.	0.019880264244426096	-0.002140367457760151	0.
0.003746505125815471	0.	0.02007225433526012	-0.0033276683357907123	0.
0.003755824790307549	0.	0.02027250206440958	-0.003488978669335071	0.
0.003665734700217459	0.	0.020916597853014043	-0.003282089859255071	0.
0.003845914880397639	0.	0.02111065235342692	-0.0032820810691830712	0.
0.003876980428704567	0.	0.021312964492155244	-0.003390867609601284	0.
0.0037620378999689346	0.	0.02193435177539224	-0.00393235056029383	0.
0.003939111525318422	0.	0.02212221304706854	-0.005252857445016444	0.
0.004078906492699597	0.	0.022318331957060282	-0.0032827489902446747	0.
0.0042311276794035416	0.	0.023371180842279113	-0.006015852439147404	0.
0.0041534638086362236	0.	0.02400701899256813	-0.004668543656236338	0.
0.004212488350419386	0.	0.024207266721717594	-0.004667495600597752	0.
0.0043367505436470956	0.	0.02440545004128819	-0.0051392873889499376	0.
0.004302578440509476	0.	0.025051610239471514	-0.002661840753552001	0.
0.004355389872631252	0.	0.025251857968620978	-0.0010033562343087158	0.
0.00451071761416589	0.	0.025443848059454998	-0.0010021308607855218	0.
0.004495184840012427	0.	0.02564409578860446	-0.0010021288420553147	0.
0.004492078285181734	0.	0.026271676300578035	-0.001981250116042273	0.
0.0046691519105312215	0.	0.02646573080099092	-0.0023542568940370474	0.
0.004672258465361914	0.	0.026670107349298103	-0.0014210839484021477	0.
0.004613233923578751	0.	0.02731626754748142	-0.0009354384733675878	0.
0.004762348555452004	0.	0.027504128819157724	-0.0009354619642543286	0.
0.0048959304131717925	0.	0.027696118909991744	-0.0009354409932763663	0.
0.0048803976390183286	0.	0.028532204789430228	-0.0023509373694733694	0.
0.005029512270891582	0.	0.028730388109000828	-0.002867213227209836	0.
0.004939422180801492	0.	0.02937448389760529	-0.0028677071500135673	0.
0.005032618825722274	0.	0.029576796036333612	-0.00227804155468787	0.
0.005156881018949985	0.	0.029774979355904212	-0.0022874384853666806	0.
0.005141348244796521	0.	0.030412881915772093	-0.002252556005149581	0.
0.005197266231748991	0.	0.030613129644921556	-0.001982127207499887	0.
0.00533084808946878	0.	0.030809248554913297	-0.002129226872173898	0.
0.005250077663870768	0.	0.0314512799339389	-0.005779249807022856	0.
0.005231438334886611	0.	0.03165359207266722	-0.004167111728692844	0.
0.005411618515066791	0.	0.03184558216350124	-0.003637542596561974	0.
0.0053619136377757075	0.	0.032466969446738235	-0.004869355869786056	0.
0.005396085740913327	0.	0.03267134599504542	-0.006029607199504677	0.
0.005613544579061821	0.	0.03286746490503716	-0.006029597436304921	0.
0.005750232991612302	0.	0.033912056151940546	-0.004682135870348308	0.
0.005834109972041007	0.	0.03452105697770438	-0.005008881818204644	0.
0.0057719788754271514	0.	0.03473162675474814	-0.005810435826011247	0.
0.005846536191363778	0.	0.034925681255161024	-0.005723359949958676	0.
0.00596147872009941	0.	0.03554706853839802	-0.005501224639002358	0.
0.00591488039763902	0.	0.035770024772914945	-0.005501229151539549	0.
0.005930413171792482	0.	0.03597440132122213	-0.0055012000638669034	0.
0.006225535880708295	0.	0.036583402146985966	-0.005265602619174229	0.
0.006157191674433054	0.	0.03680222956234517	-0.005061668085950962	0.
0.0061758310034172115	0.	0.03700867052023121	-0.005480668182673008	0.
0.006356011183597392	0.	0.03762592898431049	-0.004249678498771795	0.
0.006290773532152844	0.	0.03784475639966969	-0.004237101223375465	0.
0.0062379621000310664	0.	0.038053261767134604	-0.004237090924321226	0.
0.00648959304131718	0.	0.03907720891824938	-0.0035479624996423943	0.
0.00657968313140727	0.	0.03968827415359208	-0.004181440499135353	0.
0.006548617583100342	0.	0.03990710156895128	-0.004412250212089934	0.
0.006539297918608264	0.	0.04011973575557391	-0.004412239294567213	0.
0.0068406337371854625	0.	0.04071428571428572	-0.004034485071610694	0.
0.006753650201926065	0.	0.041135425268373244	-0.004034469789728361	0.
0.006971109040074558	0.	0.04173203963666392	-0.003908874113886078	0.
0.006974215594905251	0.	0.041944673823286545	-0.0035652663213925255	0.
0.006874805840323082	0.	0.04216556564822461	-0.00356527127935519	0.
0.007179248213730973	0.	0.042766308835673006	-0.0006436441688020999	0.
0.0071885678782230514	0.	0.04298100743187448	-0.000643635658078807	0.
0.0070674122398260335	0.	0.04320396366639141	-0.000299809072557116	0.
0.007238272755514136	0.	0.0438150289017341	0.00042769129659123406	0.
0.0072786579683131415	0.	0.04402559867877787	0.0005673772054241286	0.
0.0072165268716992866	0.	0.04424442609413708	0.00025212802986210656	0.
0.007496116806461634	0.	0.04483691164327003	-0.000178725636119397	0.
0.007465051258154708	0.	0.04504335260115608	0.0001069702122084964	0.
0.007409133271202237	0.	0.045258051197357554	0.00010698181433620059	0.
0.007573780677228954	0.	0.04587324525185798	0.0005385712115386933	0.
0.007524075799937869	0.	0.04629232039636664	0.0007041328353732977	0.
0.007694936315625972	0.	0.04710569777043766	0.00039315801472257993	0.
0.0077260018639329	0.	0.04731833195706028	0.00021914654741197995	0.
0.007844050947499225	0.	0.047933526011560694	0.0007410755431352751	0.
0.007906182044113079	0.	0.048131709331131305	0.000667520776700189	0.
0.007931034482758623	0.	0.04834021469859621	0.000678108591130112	0.
0.007983845914880399	0.	0.048965730800990925	0.000534689169810704	0.
0.008117427772600187	0.	0.04916391412056152	0.0005346885006617803	0.
0.008157812985399193	0.	0.049376548307184145	0.0014866543971500032	0.
0.008077042559801182	0.	0.05001857968620974	0.0004382004341351067	0.
0.008188878533706121	0.	0.050214698596201486	0.0006760093558566777	0.
0.0081547064305685	0.	0.050421139554087537	0.000024198653319027547	0.
0.008213730972351663	0.	0.051050784475639974	0.0006796587844324088	0.
0.00833488661074868	0.	0.0514512799339389	0.00011092621184955106	0.
0.008521279900590246	0.	0.052283236994219655	0.00044161004699234735	0.
0.00855855855855856	0.	0.05248348472336912	-0.0002748989029772567	0.
0.008493320907114011	0.	0.053117258464079276	-0.00013017693270604998	0.
0.008620689655172415	0.	0.0533092485549133	0.0000113473380319592	0.
0.008685927306616964	0.	0.05350949628406276	0.0002244921597220269	0.
0.008583410997204102	0.	0.05414533443435177	-0.000043778076632867464	0.
0.008701460080770426	0.	0.0543373245251858	-0.00030759696232705375	0.
0.00882882882882883	0.	0.05453344343517754	-0.00030759837911217966	0.
0.008813296054675367	0.	0.055165152766308845	-0.00023656697507898978	0.
0.008962410686548617	0.	0.05536540049545831	-0.0002346155786574742	0.
0.009095992544268407	0.	0.05556564822460777	-0.00005432470402397758	0.
0.008922025473749613	0.	0.05622213047068538	-0.0002171268133450094	0.
0.009145697421559492	0.	0.05661849710982659	-0.0006153636832364423	0.
0.009120844982913951	0.	0.05745045417010736	-0.0008037605028486647	0.
0.009316557937247593	0.	0.057642444260941374	-0.0007369136744512439	0.
0.00913327120223672	0.	0.05828241123038811	-0.0006857058654216359	0.
0.00917986952469711	0.	0.058486787778695294	-0.0007064384148902499	0.
0.009428393911152532	0.	0.05867877786952932	-0.000706433011517341	0.
0.009428393911152532	0.	0.059312551610239475	-0.0012149736398766988	0.
0.009400434917676297	0.	0.05952105697770438	-0.002101391003845378	0.
0.009530910220565394	0.	0.05971511147811726	-0.002719492874131279	0.
0.009586828207517863	0.	0.06033856317093312	-0.0028037455713672854	0.
0.009474992233612924	0.	0.06054913294797688	-0.0027810385066694763	0.
0.009518484001242623	0.	0.06073905862923205	-0.003144822114425863	0.
0.009785647716682201	0.	0.06134393063583815	-0.0030309602862416815	0.
0.00979496738117428	0.	0.061771263418662264	-0.0033829868466645134	0.
0.00981981981981982	0.	0.06262180016515277	-0.002998660665917082	0.
0.009956508232370303	0.	0.06342691990090835	-0.002542927942800114	0.
0.009947188567878223	0.	0.06364161849710984	-0.0025429154277648797	0.
0.009984467225846538	0.	0.06385218827415359	-0.002705711648136779	0.
0.010226778502640572	0.	0.06445912469033857	-0.002483166687109185	0.
0.010146008077042561	0.	0.06467795210569778	-0.002483155730880571	0.
0.010149114631873254	0.	0.06488852188274155	-0.0030377678729279923	0.
0.010270270270270271	0.	0.06548513625103221	-0.002574380911733093	0.
0.010329294812053434	0.	0.0656998348472337	-0.002563588565638275	0.
0.010310655483069276	0.	0.06591659785301404	-0.002563585612978691	0.
0.010568499534016777	0.	0.06652559867877787	-0.0032049673180470023	0.
0.010469089779434608	0.	0.06694880264244427	-0.0026112509740624816	0.
0.010770425598011807	0.	0.06774153592072668	-0.002751913968455313	0.
0.010832556694625661	0.	0.06858175061932288	-0.005888114053499207	0.
0.010894687791239517	0.	0.0687943848059455	-0.0025677997817646395	0.
0.01082945013979497	0.	0.06901321222130471	-0.0025137451493874594	0.
0.011102826964895932	0.	0.06961189099917424	-0.0026079132595500983	0.
0.011053122087604847	0.	0.06982246077621801	-0.0026079048901091408	0.
0.010981671326498913	0.	0.07004335260115607	-0.0022403877774826247	0.
0.011177384280832559	0.	0.07065441783649877	-0.0023366845793508376	0.
0.011168064616340479	0.	0.07086292320396367	-0.0023366860541665976	0.
0.011177384280832559	0.	0.07107762180016516	-0.0019019848816304108	0.
0.01127058092575334	0.	0.07167630057803469	-0.0020990744844719914	0.
0.011310966138552345	0.	0.07209744013212221	-0.0022368203373588566	0.
0.0114600807704256	0.	0.07292526837324526	-0.002001236617929342	0.
0.011677539608574093	0.	0.07373038810900083	-0.003036225712189022	0.
0.01175209692451072	0.	0.07392444260941372	-0.00303625441580956	0.
0.01175209692451072	0.	0.07413707679603634	-0.0030050463215278043	0.
0.011699285492388942	0.	0.07477910817506193	-0.003777707866016504	0.
0.011767629698664184	0.	0.07498142031379026	-0.0036434940186915025	0.
0.01182044113078596	0.	0.07519405450041289	-0.0035186106320230907	0.
0.011916744330537436	0.	0.07581337737407103	-0.004090334593002917	0.
0.01205653929791861	0.	0.07600949628406277	-0.004097306118853786	0.
0.011994408201304754	0.	0.07621800165152767	-0.004476979226299608	0.
0.012183908045977012	0.	0.07725639966969448	-0.008878549554550808	0.
0.012298850574712644	0.	0.07807597027250207	-0.008347612485730906	0.
0.012261571916744332	0.	0.0784971098265896	-0.008333980316504277	0.
0.012392047219633428	0.	0.07912262592898432	-0.00837932731788499	0.
0.012413793103448277	0.	0.07932287365813379	-0.008238381175613386	0.
0.012429325877601741	0.	0.07952931461601982	-0.008628884151870676	0.
0.012503883193538368	0.	0.0801362510322048	-0.008855335525956519	0.
0.01264367816091954	0.	0.08033030553261768	-0.008725059512411742	0.
0.012656104380242313	0.	0.08054087530966145	-0.008725067484957114	0.
0.012612612612612616	0.	0.08118084227910818	-0.00882329120613383	0.
0.012736874805840324	0.	0.08137902559867878	-0.008725494664609706	0.
0.012656104380242313	0.	0.08158546655656483	-0.008725503163695643	0.
0.012743087915501711	0.	0.08221717588769613	-0.009332245688843378	0.
0.01277726001863933	0.	0.08262180016515278	-0.011086511394003004	0.
0.012941907424666048	0.	0.08345169281585467	-0.010513275962649057	0.
0.01299161230195713	0.	0.08365194054500415	-0.010515523694551953	0.
0.012948120534327432	0.	0.08428571428571428	-0.012475013480546969	0.
0.013131407269338306	0.	0.08447976878612717	-0.012062119756430728	0.
0.013230817023920474	0.	0.08468001651527662	-0.012213209437468316	0.
0.013156259707983847	0.	0.08532824112303883	-0.01160197260438943	0.
0.013308480894687794	0.	0.08552436003303057	-0.01085599343205545	0.
0.01344206275240758	0.	0.08572047894302232	-0.010749708287464781	0.
0.0133053743398571	0.	0.08634805945499587	-0.010993653356610514	0.
0.0133488661074868	0.	0.0865400495458299	-0.010904464974377647	0.
0.013438956197576889	0.	0.08673203963666391	-0.010761105607465498	0.
0.013392357875116497	0.	0.0873802642444261	-0.010537260638547359	0.
0.013668841255048154	0.	0.08778075970272503	-0.010667996467205301	0.
0.013634669151910533	0.	0.08862097440132122	-0.009472425566553035	0.
0.013765144454799629	0.	0.08881709331131296	-0.00953262853205286	0.
0.013650201926063997	0.	0.08945912469033858	-0.009142776859963743	0.
0.013703013358185773	0.	0.08966556564822462	-0.009142781993834032	0.
0.013914259086672882	0.	0.08985755573905863	-0.009601697700075044	0.
0.013895619757688724	0.	0.09047894302229562	-0.009245117000170897	0.
0.013870767319043183	0.	0.09069157720891825	-0.009216162754590912	0.
0.014044734389561978	0.	0.09088976052848886	-0.01020327891660658	0.
0.01417210313762038	0.	0.0915194054500413	-0.011556576268425519	0.
0.014085119602360984	0.	0.09173410404624278	-0.01159748193037947	0.
0.014175209692451073	0.	0.09192815854665567	-0.011076261793557036	0.
0.014346070208139175	0.	0.09253303055326179	-0.00995114437459418	0.
0.014206275240758001	0.	0.09294591246903386	-0.010400205547132581	0.
0.014259086672879779	0.	0.09377786952931463	-0.010368611750448774	0.
0.014271512892202548	0.	0.09398637489677952	-0.010384591662918729	0.
0.014591488039763904	0.	0.09459331131296449	-0.010231570898477291	0.
0.0145076110593352	0.	0.0948121387283237	-0.009987180709180993	0.
0.014501397949673813	0.	0.09502477291494633	-0.008079487742740308	0.
0.014681578129853995	0.	0.0956317093311313	-0.00655752061361756	0.
0.014647406026716372	0.	0.09585053674649051	-0.006559503568238842	0.
0.014659832246039143	0.	0.09606110652353428	-0.006496558067690327	0.
0.014976700838769804	0.	0.0966556564822461	-0.0062323563956683025	0.
0.014967381174277728	0.	0.09687241948802643	-0.006926740468258558	0.
0.014864864864864866	0.	0.09708918249380678	-0.0069198642082023	0.
0.015020192606399503	0.	0.09769818331957061	-0.0068883268247210755	0.
0.014930102516309416	0.	0.09812551610239471	-0.006241741101482852	0.
0.015175520347934143	0.	0.0989306358381503	-0.0066098936761692815	0.
0.015110282696489594	0.	0.09914946325350951	-0.005976788472650494	0.
0.01524075799937869	0.	0.09974401321222132	-0.006477887358156879	0.
0.015268716992854925	0.	0.09995458298926509	-0.006477876431750308	0.
0.015234544889717306	0.	0.10016928158546656	-0.007067993087784062	0.
0.01555452003727866	0.	0.10077621800165153	-0.006974759338326457	0.
0.01555452003727866	0.	0.10098885218827415	-0.007194227605799627	0.
0.01547685616651134	0.	0.10120767960363336	-0.00752702046642216	0.
0.015653929791860827	0.	0.10182906688687036	-0.00913449028276104	0.
0.01546442994718857	0.	0.1020355078447564	-0.0089947191811426	0.
0.015445790618204412	0.	0.1022502064409579	-0.008683281443542423	0.
0.015771978875427153	0.	0.10285094962840628	-0.008937723634461615	0.
0.015877601739670708	0.	0.10327002477291494	-0.00949618859737204	0.
0.015914880397639018	0.	0.10409578860445913	-0.0085253499588416	0.
0.015858962410686548	0.	0.10430842279108175	-0.008483632177424413	0.
0.016101273687480586	0.	0.10491535920726672	-0.00855522053682895	0.
0.016110593351972662	0.	0.10511767134599505	-0.009438947613180948	0.
0.016144765455110285	0.	0.10533030553261767	-0.00935065844887156	0.
0.016160298229263747	0.	0.10594962840627581	-0.011914259301364786	0.
0.016272134203168687	0.	0.1061436829066887	-0.009695753625111329	0.
0.016262814538676607	0.	0.10635012386457475	-0.009804670442599535	0.
0.016275240757999382	0.	0.10697563996696945	-0.009728075688624147	0.
0.01644299471885679	0.	0.10717382328654004	-0.009728087806160413	0.
0.016424355389872632	0.	0.1073864574731627	-0.009678447184424198	0.
0.016225535880708297	0.	0.10803055326176714	-0.009702378150566432	0.
0.016495806150978568	0.	0.10842691990090836	-0.009717345671882352	0.
0.01675986331158745	0.	0.1092485549132948	-0.010268938798783761	0.
0.01675675675675676	0.	0.10945499587118085	-0.008835142236893778	0.
0.016539297918608264	0.	0.11009702725020645	-0.009893080434782544	0.
0.016719478098788446	0.	0.11029108175061933	-0.00992032459061171	0.
0.016856166511338925	0.	0.11048720066061107	-0.009921278195832616	0.
0.016905871388630013	0.	0.11112303881090008	-0.010732752712053496	0.
0.017020813917365644	0.	0.1113212221304707	-0.01073915626466785	0.
0.01711711711711712	0.	0.1115194054500413	-0.010836619125620983	0.
0.016818887853370615	0.	0.11215730800990918	-0.014261639459921743	0.
0.016843740292016157	0.	0.11235136251032206	-0.014072884194897887	0.
0.0170394532463498	0.	0.11253922378199835	-0.01386965129936468	0.
0.017058092575333958	0.	0.11317093311312966	-0.014143517372943698	0.
0.017312830071450763	0.	0.11357968620974403	-0.0147519723022483	0.
0.017340789064927	0.	0.11443228736581339	-0.015456621899110394	0.
0.01753028890959926	0.	0.1146242774566474	-0.01581649086620181	0.
0.01750232991612302	0.	0.11524979355904212	-0.01624035758405258	0.
0.017461944703324017	0.	0.11546036333608589	-0.015959676846495394	0.
0.01759242000621311	0.	0.11565854665565649	-0.015797594358137098	0.
0.01760173967070519	0.	0.11629232039636665	-0.015203018028745442	0.
0.0175551413482448	0.	0.11650082576383156	-0.015639621793611558	0.
0.017660764212488352	0.	0.11669075144508671	-0.015639282992747767	0.
0.01785026405716061	0.	0.1173121387283237	-0.015584749803872049	0.
0.017812985399192297	0.	0.11753096614368291	-0.015400507234416841	0.
0.017924821373097234	0.	0.11773121387283238	-0.015922159674679266	0.
0.017980739360049708	0.	0.11834434351775393	-0.015691440151696157	0.
0.017822305063684374	0.	0.11875103220478944	-0.015357397799554811	0.
0.018089468779123954	0.	0.11956853839801818	-0.01600521668960202	0.
0.0181112146629388	0.	0.11978323699421965	-0.016579295213977843	0.
0.018226157191674437	0.	0.12040668868703551	-0.01586182132931258	0.
0.01809257533395465	0.	0.12062551610239472	-0.016274004106900018	0.
0.01815159987573781	0.	0.12083195706028078	-0.015859329861139953	0.
0.018484001242621933	0.	0.12143270024772916	-0.01616269816310045	0.
0.0184560422491457	0.	0.12165152766308837	-0.016162690107283856	0.
0.018400124262193233	0.	0.12186622625928985	-0.01685509336534819	0.
0.01845914880397639	0.	0.12247109826589596	-0.01683755641684953	0.
0.018477788132960547	0.	0.12268579686209745	-0.016837390361770364	0.
0.018428083255669463	0.	0.12289843104872007	-0.015440788320791493	0.
0.018825722273998136	0.	0.12349504541701074	-0.013058741231910002	0.
0.01878223050636844	0.	0.12393270024772916	-0.01463168517137887	0.
0.018850574712643682	0.	0.12474194880264246	-0.015144076542171812	0.
0.018807082945013983	0.	0.1249545829892651	-0.015087650844520364	0.
0.019136377757067415	0.	0.12553674649050373	-0.015433949751698511	0.
0.019173656415035725	0.	0.12574731626754748	-0.015370813943221802	0.
0.019145697421559492	0.	0.12597233691164328	-0.015071203243594263	0.
0.019353836595215907	0.	0.12658959537572254	-0.01540112851878713	0.
0.01933519726623175	0.	0.12680429397192405	-0.015401059674402251	0.
0.019242000621310967	0.	0.12702105697770438	-0.015176207058593844	0.
0.019388008698353526	0.	0.1276259289843105	-0.017087561456083318	0.
0.019428393911152534	0.	0.1278344343517754	-0.016798915421100655	0.
0.019431500465983225	0.	0.1280491329479769	-0.016667023511963638	0.
0.01953712333022678	0.	0.12907927332782826	-0.023470070924992432	0.
0.019484311898105004	0.	0.1292960363336086	-0.024112206218980168	0.
0.019698664181422805	0.	0.12989265070189926	-0.024537900575871484	0.
0.01975147561354458	0.	0.13010734929810075	-0.02447426053925567	0.
0.019723516620068347	0.	0.13033030553261768	-0.02396479082317662	0.
0.019735942839391115	0.	0.1309351775392238	-0.02488374519537398	0.
0.01979496738117428	0.	0.13114161849710984	-0.025211847553953552	0.
0.020037278657968317	0.	0.13194054500412883	-0.025156429456939165	0.
0.019978254116185153	0.	0.13215111478117259	-0.025875345252385447	0.
0.019959614787200996	0.	0.13237200660611065	-0.025781898680085118	0.
0.019993786890338615	0.	0.13298926507018993	-0.025660931652422024	0.
0.020027958993476237	0.	0.13319570602807598	-0.02565644257355116	0.
0.02010872941907425	0.	0.13341246903385634	-0.025698032874898892	0.
0.020375893134513826	0.	0.13422997522708507	-0.02527421228498202	0.
0.02030444237340789	0.	0.13444880264244427	-0.025274217868141317	0.
0.020403852127990063	0.	0.1350639966969447	-0.02699140403042926	0.
0.020487729108418767	0.	0.13526424442609414	-0.026961515055716787	0.
0.02048151599875738	0.	0.13547274979355906	-0.027050258893102485	0.
0.020388319353836597	0.	0.13609000825763834	-0.027426614705022313	0.
0.02048151599875738	0.	0.13629438480594552	-0.027581492351742468	0.
0.020633737185461326	0.	0.13713253509496284	-0.028100667813568625	0.
0.02076110593351973	0.	0.13732658959537572	-0.028046714965579218	0.
0.02076421248835042	0.	0.13753303055326177	-0.027725487615176597	0.
0.020742466604535572	0.	0.13815028901734105	-0.02806754978099986	0.
0.020953712333022678	0.	0.13834227910817506	-0.028069327849366468	0.
0.02097235166200684	0.	0.13854872006606112	-0.030265604022573722	0.
0.021152531842187017	0.	0.13938687035507846	-0.028033788955222808	0.
0.021196023609816716	0.	0.13959331131296449	-0.02838031451882281	0.
0.021062441752096928	0.	0.14022914946325352	-0.027907296684299837	0.
0.021217769493631567	0.	0.14042526837324526	-0.027870575704514722	0.
0.021245728487107797	0.	0.1406317093311313	-0.02787059102423938	0.
0.020966138552345453	0.	0.14127580511973575	-0.02783707946519313	0.
0.02114631873252563	0.	0.1414677952105698	-0.027945785797436368	0.
0.021432121776949364	0.	0.14229975227085054	-0.028705054260124128	0.
0.021578129853991924	0.	0.14249793559042115	-0.029278476291330006	0.
0.02166200683442063	0.	0.14269818331957063	-0.029121306678991005	0.
0.021488039763901835	0.	0.14334227910817507	-0.028126714219114887	0.
0.02158434296365331	0.	0.14353633360858795	-0.02759020356315196	0.
0.021767629698664182	0.	0.14372832369942198	-0.027603127038662828	0.
0.02165890027958994	0.	0.14455615194054502	-0.029272447236102013	0.
0.021835973904939424	0.	0.14474814203137903	-0.02918709440841886	0.
0.02189810500155328	0.	0.14538398018166804	-0.02961678879930231	0.
0.021882572227399817	0.	0.14559248554913296	-0.029616781389040538	0.
0.02211556383970177	0.	0.14578654004954583	-0.028730015114607838	0.
0.022174588381484936	0.	0.14642237819983486	-0.02967440162226605	0.
0.022121776949363157	0.	0.14663707679603635	-0.030120596308819803	0.
0.022236719478098792	0.	0.1474649050371594	-0.029944066772403646	0.
0.022242932587760174	0.	0.14767341040462428	-0.02974941537985061	0.
0.022398260329294813	0.	0.14786540049545832	-0.02990593226623187	0.
0.022547374961168067	0.	0.14848472336911644	-0.03021796981898206	0.
0.02230506368437403	0.	0.1487014863748968	-0.029409533865924424	0.
0.022183908045977013	0.	0.14890173410404625	-0.029409539679274063	0.
0.02252873563218391	0.	0.14973781998348473	-0.0300881490613184	0.
0.022618825722274	0.	0.1499380677126342	-0.030022762314808576	0.
0.022848710779745266	0.	0.15054087530966145	-0.030763505827475706	0.
0.022712022367194783	0.	0.15075763831544178	-0.03079387350728385	0.
0.022618825722274	0.	0.15096201486374897	-0.031548914426761575	0.
0.022680956818887855	0.	0.15156275805119737	-0.03150469478814003	0.
0.02268716992854924	0.	0.1517795210569777	-0.0314214945568073	0.
0.023153153153153156	0.	0.15260115606936417	-0.03135198100003693	0.
0.02310344827586207	0.	0.15282204789430226	-0.031930259158044386	0.
0.02292326809568189	0.	0.15303674649050372	-0.03184035549067398	0.
0.023069276172724452	0.	0.1536436829066887	-0.03219520492401179	0.
0.023115874495184843	0.	0.1538583815028902	-0.034904483509943844	0.
0.023106554830692766	0.	0.1540710156895128	-0.033925982325845525	0.
0.023485554520037283	0.	0.15488232865400497	-0.03324374023726201	0.
0.023404784094439267	0.	0.15510322047894304	-0.033265376796690144	0.
0.02355389872631252	0.	0.15570602807597028	-0.0332340921813584	0.
0.023547685616651135	0.	0.1559145334434352	-0.033312216705530695	0.
0.023401677539608576	0.	0.15613129644921553	-0.03400040347724734	0.
0.023510406958682825	0.	0.1567279108175062	-0.03505800348083961	0.
0.023560111835973906	0.	0.15693848059454998	-0.035059191917549914	0.
0.02384591488039764	0.	0.15775185796862098	-0.035034542105978395	0.
0.023873873873873876	0.	0.15795829892650703	-0.035034544414825314	0.
0.023870767319043182	0.	0.15817299752270852	-0.03593459022158947	0.
0.024044734389561978	0.	0.15878612716763008	-0.03516167582411606	0.
0.02384280832556695	0.	0.1589987613542527	-0.035170101419317944	0.
0.02371233302267785	0.	0.15921965317919076	-0.035170113458601486	0.
0.024144144144144147	0.	0.16003922378199836	-0.035287831288009774	0.
0.02418142280211246	0.	0.16024979355904212	-0.03547724076939265	0.
0.02427461944703324	0.	0.16085879438480596	-0.03642181485462573	0.
0.024240447343895622	0.	0.16106317093311315	-0.03641288299060027	0.
0.024206275240758003	0.	0.1612778695293146	-0.037589055554704084	0.
0.02426840633737186	0.	0.1619013212221305	-0.03777025704972198	0.
0.02437092264678472	0.	0.16209950454170108	-0.038176424150803405	0.
0.024523143833488664	0.	0.16293352601156072	-0.038189660500140894	0.
0.024681578129853995	0.	0.1633422791081751	-0.03689528174618354	0.
0.02470021745883815	0.	0.1639616019818332	-0.03639405438546198	0.
0.024808946877912397	0.	0.16415152766308838	-0.036684572548190304	0.
0.024594594594594597	0.	0.16435177539223783	-0.036839001680419106	0.
0.024610127368748062	0.	0.164985549132948	-0.03571720711818717	0.
0.024905250077663872	0.	0.16518579686209744	-0.03698490477950777	0.
0.02510096303199752	0.	0.1660487200660611	-0.039934175981063955	0.
0.025187946567256914	0.	0.166242774566474	-0.03884817556420017	0.
0.025138241689965833	0.	0.16644302229562347	-0.03884816425631922	0.
0.025153774464119295	0.	0.1672687861271676	-0.038770808998782505	0.
0.025302889095992546	0.	0.16747109826589596	-0.03880654891941717	0.
0.02525318421870146	0.	0.1681110652353427	-0.03930563644144049	0.
0.025358807082945016	0.	0.16830305532617673	-0.03902206760719163	0.
0.02541783162472818	0.	0.16849710982658964	-0.0387713084528846	0.
0.025268716992854927	0.	0.16914120561519405	-0.03853249475861409	0.
0.02544889717303511	0.	0.16933938893476466	-0.038532503474035425	0.
0.025669462566014295	0.	0.16953757225433527	-0.03843668105151103	0.
0.02518173345759553	0.	0.17016721717588773	-0.03806135587608153	0.
0.025194159676918303	0.	0.17036127167630058	-0.03806134684969486	0.
0.0257098477788133	0.	0.17118290668868705	-0.039993557242768804	0.
0.02576576576576577	0.	0.17139347646573083	-0.04046072851563179	0.
0.026032929481205346	0.	0.17159372419488025	-0.03774322398945417	0.
0.02565703634669152	0.	0.17244426094137077	-0.03806318174383631	0.
0.02569120844982914	0.	0.1726362510322048	-0.03814392945523918	0.
0.026076421248835045	0.	0.17326383154417835	-0.03991584683468568	0.
0.02606088847468158	0.	0.173476465730801	-0.03915666325966812	0.
0.026203789996893448	0.	0.17367258464079274	-0.0391069571994724	0.
0.026210003106554833	0.	0.1742960363336086	-0.03938393517213709	0.
0.026020503261882575	0.	0.17450867052023125	-0.03938392592212273	0.
0.025908667287977635	0.	0.17470478943022297	-0.03943778357703718	0.
0.026225535880708296	0.	0.17532204789430222	-0.04123636746716229	0.
0.026300093196644923	0.	0.17553881090008258	-0.041236355259292035	0.
0.02669151910531221	0.	0.17635012386457477	-0.041800544026960484	0.
0.026632494563529046	0.	0.17656275805119737	-0.041800554995262314	0.
0.026548617583100346	0.	0.17676300578034684	-0.041800538937471265	0.
0.02657657657657658	0.	0.17758257638315444	-0.04121111075884532	0.
0.026523765144454804	0.	0.1777993393889348	-0.04158574794746645	0.
0.026825100963032002	0.	0.1784145334434352	-0.041871172656423414	0.
0.026874805840323084	0.	0.17863129644921555	-0.041871182946954265	0.
0.02683442062752408	0.	0.1788418662262593	-0.04134630271211443	0.
0.026974215594905253	0.	0.17943848059454998	-0.04189691596511464	0.
0.027011494252873566	0.	0.17965937241948804	-0.041896911636037426	0.
0.02697110904007456	0.	0.17987819983484726	-0.04099232014567913	0.
0.027347002174588384	0.	0.18069364161849713	-0.04044588711580168	0.
0.02736564150357254	0.	0.18110445912469036	-0.04131481929920152	0.
0.02693383038210625	0.	0.18171965317919078	-0.042080810059573676	0.
0.026930723827275554	0.	0.18194260941370768	-0.04165651345157283	0.
0.027126436781609198	0.	0.18215111478117257	-0.0416646963510381	0.
0.027586206896551727	0.	0.18275185796862098	-0.041954643946755965	0.
0.027629698664181426	0.	0.1829603633360859	-0.042404458159915226	0.
0.027682510096303202	0.	0.18316061106523535	-0.04294770377439186	0.
0.02745262503883194	0.	0.1837592898431049	-0.04401139666265205	0.
0.027297297297297303	0.	0.18398018166804297	-0.0440667724525075	0.
0.027772600186393295	0.	0.184808009909166	-0.04239779971868975	0.
0.02786890338614477	0.	0.18502270850536748	-0.042394171206515945	0.
0.027840944392668533	0.	0.18523740710156894	-0.043991650096245796	0.
0.02813296054675365	0.	0.1858402146985962	-0.045794184319895036	0.
0.027921714818266545	0.	0.1862799339388935	-0.04629536880488328	0.
0.028154706430568503	0.	0.18687654830718417	-0.04562887372519424	0.
0.028229263746505126	0.	0.18708505367464906	-0.04562886902841876	0.
0.02823858341099721	0.	0.18729975227085058	-0.046468568913228876	0.
0.028390804597701155	0.	0.1879025598678778	-0.04627163465368606	0.
0.028415657036346693	0.	0.18811519405450042	-0.046271628029640584	0.
0.028310034172103142	0.	0.18833815028901738	-0.04628731199649598	0.
0.028493320907114015	0.	0.1889368290668869	-0.04785757350499561	0.
0.02852127990059025	0.	0.1891412056151941	-0.047315381509515614	0.
0.028822615719167444	0.	0.18995045417010736	-0.04720478156945295	0.
0.028841255048151604	0.	0.19015895953757225	-0.047199358880771584	0.
0.028831935383659527	0.	0.19037778695293148	-0.047199361788747014	0.
0.029002795899347626	0.	0.1909971098265896	-0.0481932801903015	0.
0.02911773842808326	0.	0.19142031379025598	-0.047249910729590554	0.
0.02915501708605157	0.	0.192041701073493	-0.04866095380423293	0.
0.02920472196334266	0.	0.19224814203137905	-0.046851044206163824	0.
0.029245107176141663	0.	0.19246077621800167	-0.047427354038266166	0.
0.029077353215284256	0.	0.1930759702725021	-0.04953789708124819	0.
0.029136377757067414	0.	0.1932720891824938	-0.04953788944735928	0.
0.029179869524697116	0.	0.19348265895953756	-0.049531017277215095	0.
0.02935383659521591	0.	0.19411230388109	-0.04967461906780506	0.
0.0293134513824169	0.	0.19431048720066063	-0.04968672963674184	0.
0.0293134513824169	0.	0.1951465730800991	-0.04691677714562879	0.
0.02955886921404163	0.	0.19534269199009086	-0.046491610070372065	0.
0.029599254426840638	0.	0.1955450041288192	-0.04744158075858262	0.
0.029745262503883197	0.	0.19617052023121387	-0.048853025925108096	0.
0.02992854923889407	0.	0.19656275805119736	-0.048948838452311266	0.
0.029648959304131722	0.	0.19720066061106525	-0.04973119729675191	0.
0.029745262503883197	0.	0.197396779521057	-0.04987798295632208	0.
0.029866418142280214	0.	0.19759909165978531	-0.048615168738909136	0.
0.03002795899347624	0.	0.19824938067712633	-0.04954859284864622	0.
0.030170860515688104	0.	0.1984496284062758	-0.049737869286053435	0.
0.03024231127679404	0.	0.19864781172584645	-0.05044228757616006	0.
0.029959614787200998	0.	0.19928364987613545	-0.05048969230736934	0.
0.03002795899347624	0.	0.1994735755573906	-0.0513179001221893	0.
0.03033240136688413	0.	0.20030553261767137	-0.05044991628340615	0.
0.030416278347312833	0.	0.20050784475639968	-0.050261452909664696	0.
0.03059335197266232	0.	0.20070809248554916	-0.05026167394110042	0.
0.03036657347002175	0.	0.20134805945499587	-0.05070085676845961	0.
0.030382106244175214	0.	0.20173616845582165	-0.050811794608763346	0.
0.030462876669773226	0.	0.20236787778695295	-0.05052946668817255	0.
0.030515688101895	0.	0.20257431874483897	-0.05054967435332004	0.
0.030686548617583104	0.	0.202766308835673	-0.050565253815876524	0.
0.030820130475302892	0.	0.20338769611891	-0.050565887004674265	0.
0.030730040385212803	0.	0.20360033030553262	-0.050565244339332016	0.
0.03076421248835042	0.	0.20379851362510323	-0.05088305505387372	0.
0.030913327120223676	0.	0.20443022295623453	-0.0518354191583594	0.
0.03078285181733458	0.	0.2046469859620149	-0.051716070283650974	0.
0.031133892513202862	0.	0.20546862097440133	-0.05248912214228539	0.
0.031168064616340484	0.	0.2056791907514451	-0.05248912748437845	0.
0.03126436781609196	0.	0.205873245251858	-0.05209622531060412	0.
0.031519105312208764	0.	0.2064884393063584	-0.05227325507892038	0.
0.03144454799627214	0.	0.20691990090834023	-0.05133038861897345	0.
0.03163715439577509	0.	0.20752890173410404	-0.05063459507696015	0.
0.03145076110593352	0.	0.2077456647398844	-0.05063459949123724	0.
0.031317179248213735	0.	0.20794591246903388	-0.05063612662111419	0.
0.03166511338925133	0.	0.20855078447564	-0.05225918710791774	0.
0.031609195402298854	0.	0.20877167630057805	-0.0516994916838768	0.
0.031547064305685	0.	0.20898018166804294	-0.052836908198056254	0.
0.03191674433053744	0.	0.2095685383980182	-0.05198851641388636	0.
0.03191363777570675	0.	0.2097811725846408	-0.0530168474132849	0.
0.031975768872320606	0.	0.21061312964492157	-0.05322832945562729	0.
0.03190121155638397	0.	0.21083402146985963	-0.05294748406531013	0.
0.03181112146629388	0.	0.21105284888521883	-0.05294750104341896	0.
0.03215594905250078	0.	0.2116494632535095	-0.05421196725958779	0.
0.03228021124572849	0.	0.21207473162675478	-0.053514904802638	0.
0.03259086672879776	0.	0.21267341040462429	-0.05424353831698133	0.
0.032665424044734395	0.	0.21288810900082578	-0.05462915814398494	0.
0.03259707983845915	0.	0.21310900082576387	-0.05725784268997971	0.
0.03246349798073936	0.	0.21370767960363338	-0.05566761395495633	0.
0.03245728487107798	0.	0.21391618497109827	-0.055362383980833985	0.
0.03237651444547997	0.	0.21413294797687862	-0.056528040865885976	0.
0.03264057160608885	0.	0.21473988439306357	-0.060410714547229856	0.
0.032687169928549246	0.	0.21495045417010739	-0.060410713651641294	0.
0.03269338303821063	0.	0.21576176713459952	-0.05892126645865752	0.
0.03274308791550171	0.	0.21596201486374897	-0.058921266065609275	0.
0.0327927927927928	0.	0.2161767134599505	-0.05902035430531533	0.
0.03310344827586208	0.	0.21680016515276632	-0.06012060306147491	0.
0.03312208760484623	0.	0.21722749793559046	-0.06012059740684423	0.
0.033075489282385837	0.	0.21784269199009088	-0.059482090599444704	0.
0.03314694004349177	0.	0.2180429397192403	-0.06018030929455092	0.
0.03324013668841255	0.	0.21825557390586295	-0.06018030848882145	0.
0.03309412861136999	0.	0.21888109000825767	-0.06055861531008016	0.
0.03327120223671948	0.	0.2190813377374071	-0.060558618540855834	0.
0.033345759552656104	0.	0.2192919075144509	-0.060841857090333504	0.
0.03318732525629078	0.	0.21990916597853016	-0.06266467079757096	0.
0.03335818577197888	0.	0.22010528488852188	-0.06264658017959772	0.
0.033690587138863005	0.	0.22094549958711812	-0.06356887577669665	0.
0.033889406648027344	0.	0.22114368290668868	-0.0635688782465113	0.
0.03386766076421249	0.	0.22135012386457475	-0.06388516533067423	0.
0.03382416899658279	0.	0.22197151114781175	-0.06439747022505302	0.
0.033973283628456044	0.	0.22235755573905866	-0.06438801663346025	0.
0.033963963963963964	0.	0.22300578034682084	-0.06382458905927348	0.
0.03416899658278969	0.	0.22320602807597026	-0.06382457309285265	0.
0.03417520969245108	0.	0.22341246903385634	-0.06362632291993695	0.
0.03391115253184219	0.	0.22405243600330307	-0.06393147955699756	0.
0.03404162783473129	0.	0.22424649050371598	-0.06393148197382036	0.
0.03415346380863622	0.	0.22444467382328656	-0.0634674077877057	0.
0.03425598011804909	0.	0.22508670520231217	-0.0645905738180895	0.
0.034426840633737195	0.	0.22528488852188278	-0.06462913953516737	0.
0.03424044734389563	0.	0.2261168455821635	-0.06545126962714716	0.
0.0342528735632184	0.	0.22631296449215527	-0.06545611531238867	0.
0.03443616029822927	0.	0.22650701899256814	-0.06561890851206179	0.
0.03444547996272135	0.	0.2271511147811726	-0.06792640230753781	0.
0.0348089468779124	0.	0.22755161023947154	-0.06795659674935853	0.
0.03494874184529358	0.	0.22817712634186624	-0.06883437648390803	0.
0.03497048772910842	0.	0.22837530966143685	-0.06883437515477898	0.
0.03516930723827276	0.	0.22856110652353429	-0.06883572738528437	0.
0.03527182354768562	0.	0.22919488026424445	-0.06922651179273494	0.
0.03526250388319354	0.	0.2294116432700248	-0.06922647991629717	0.
0.03539297918608264	0.	0.22961189099917426	-0.06937791832116788	0.
0.035237651444548004	0.	0.23024153592072671	-0.06941723089127845	0.
0.03517552034793415	0.	0.23045210569777044	-0.06941723580991682	0.
0.0353681267474371	0.	0.23127167630057804	-0.06764561007376058	0.
0.03526561043802424	0.	0.2314925681255161	-0.0676456147881298	0.
0.03529667598633116	0.	0.23169281585466558	-0.06803747161802942	0.
0.03547374961168065	0.	0.23188687035507846	-0.06806337004390217	0.
0.03576576576576577	0.	0.23272502064409578	-0.06794111578814985	0.
0.03596458527493011	0.	0.23291288191577209	-0.0660004945117296	0.
0.03593662628145387	0.	0.2335549132947977	-0.06843932115200921	0.
0.03587449518484002	0.	0.23376135425268374	-0.06907288689138923	0.
0.03593351972662318	0.	0.23395540875309664	-0.06981329591780383	0.
0.0359676918297608	0.	0.23457060280759706	-0.07060581950210809	0.
0.03598322460391427	0.	0.23477291494632538	-0.07060540107038996	0.
0.036144765455110285	0.	0.2349649050371594	-0.070641156895988	0.
0.03632805219012116	0.	0.2355904211395541	-0.07056607477565822	0.
0.03607020813917366	0.	0.2360156895127994	-0.07003146897373412	0.
0.03635911773842809	0.	0.23663294797687864	-0.06978664275079238	0.
0.03644299471885679	0.	0.2368476465730801	-0.06978863170051373	0.
0.036561043802423115	0.	0.23704789430222958	-0.07044069499093271	0.
0.03620068344206276	0.	0.2378922378199835	-0.07019439284225458	0.
0.036172724448586525	0.	0.23809248554913298	-0.07009391373099773	0.
0.03660453557005281	0.	0.23869322873658136	-0.07026073483610755	0.
0.03663249456352905	0.	0.23890999174236172	-0.07014963874771137	0.
0.036663560111835976	0.	0.2391143682906689	-0.07014941608581789	0.
0.0369089779434607	0.	0.23972543352601156	-0.07213198508732313	0.
0.036853059956508234	0.	0.2399483897605285	-0.07046651963295705	0.
0.03682199440820131	0.	0.24016102394715114	-0.07032002144599447	0.
0.03692140416278347	0.	0.24075144508670523	-0.0700758980891805	0.
0.036458527493010255	0.	0.24117258464079275	-0.07099615234702167	0.
0.0369990680335508	0.	0.24177126341866226	-0.07135757107159532	0.
0.03714818266542405	0.	0.24199009083402148	-0.07118691530753658	0.
0.03717924821373098	0.	0.24220891824938068	-0.07080247648882171	0.
0.037499223361292335	0.	0.24302642444260944	-0.07104277132384412	0.
0.03736564150357254	0.	0.24324318744838977	-0.0726717759863138	0.
0.0374277726001864	0.	0.24385218827415361	-0.07375442540002175	0.
0.03744951848400125	0.	0.24406688687035508	-0.0737544272429327	0.
0.03744019881950917	0.	0.2442857142857143	-0.07391826855432622	0.
0.037791239515377446	0.	0.2448802642444261	-0.07445370608107696	0.
0.03786579683131408	0.	0.24508670520231216	-0.07401159530653739	0.
0.03787822305063685	0.	0.24530553261767138	-0.0739585962722408	0.
0.03801491146318733	0.	0.24592072667217177	-0.07514373341360901	0.
0.03793414103758932	0.	0.24634805945499588	-0.07531368581881714	0.
0.038201304753028895	0.	0.24694880264244426	-0.0759848598805806	0.
0.03823547685616651	0.	0.24715317919075144	-0.074966123434742	0.
0.038201304753028895	0.	0.2473616845582164	-0.07492972621013655	0.
0.03814228021124573	0.	0.24817093311312965	-0.07223430124782884	0.
0.03825411618515067	0.	0.24838563170933117	-0.07213215833102007	0.
0.03846846846846847	0.	0.24900701899256814	-0.07082968703669638	0.
0.03856166511338926	0.	0.2492072667217176	-0.07147479617687293	0.
0.03867660764212489	0.	0.2494199009083402	-0.0729574243406724	0.
0.03885678782230507	0.	0.25005161023947153	-0.07343133535367803	0.
0.03888164026095061	0.	0.2502539223781998	-0.07317430243263509	0.
0.03864554209381796	0.	0.2504665565648225	-0.0729365977068394	0.
0.038294501397949675	0.	0.2510858794384806	-0.07297997939247755	0.
0.03858030444237341	0.	0.2514884393063584	-0.0740932738302199	0.
0.038928238583411004	0.	0.25212221304706856	-0.07562529780193869	0.
0.039133271202236725	0.	0.25232039636663917	-0.0756966174833232	0.
0.039235787511649585	0.	0.2525268373245252	-0.07570135200240201	0.
0.03897794346070208	0.	0.2533464079273328	-0.0756703797497536	0.
0.038953091022056546	0.	0.25354665565648227	-0.07567038255394787	0.
0.03914880397639019	0.	0.25418249380677127	-0.07583560598993024	0.
0.03940975458216838	0.	0.2543744838976053	-0.07620556363783326	0.
0.03956508232370302	0.	0.2545726672171759	-0.07600997533594614	0.
0.03931034482758621	0.	0.25521263418662266	-0.07860421504123956	0.
0.038912705809257535	0.	0.25540668868703553	-0.07864448797631536	0.
0.03886300093196645	0.	0.2556090008257639	-0.07874532527651947	0.
0.03933209071140106	0.	0.256257225433526	-0.07873843865383948	0.
0.039611680646163404	0.	0.2566577208918249	-0.07924070029077923	0.
0.039447033240136695	0.	0.25729149463253514	-0.08227401288295914	0.
0.039459459459459466	0.	0.2574896779521057	-0.08017195609627892	0.
0.03962721342031687	0.	0.25768166804293974	-0.07375863721384968	0.
0.0397017707362535	0.	0.25852601156069366	-0.07310861306185068	0.
0.03995029512270892	0.	0.25872006606110654	-0.07275523330229594	0.
0.03998757378067723	0.	0.25935590421139554	-0.07266772279320606	0.
0.03998757378067723	0.	0.2595582163501239	-0.07303235881725995	0.
0.040055917986952475	0.	0.2597502064409579	-0.07337940727912733	0.
0.040257844050947504	0.	0.2603757225433526	-0.07281968070517418	0.
0.04023609816713265	0.	0.2605821635012387	-0.07281967657396465	0.
0.04039453246349799	0.	0.2607782824112304	-0.07301117004805519	0.
0.040658589624106865	0.	0.26139141205615196	-0.07317722539164219	0.
0.04072382727555142	0.	0.2618084227910818	-0.07313432341764835	0.
0.04092264678471575	0.	0.2624442609413708	-0.07312357601449687	0.
0.04083876980428705	0.	0.26266308835672997	-0.07329579650849988	0.
0.04079838459148804	0.	0.2628633360858795	-0.07358026490816512	0.
0.04084187635911774	0.	0.26369116432700246	-0.07352189368001667	0.
0.04083566324945636	0.	0.26389554087530964	-0.07462726218957254	0.
0.04109661385523455	0.	0.26450660611065235	-0.07398653445662576	0.
0.04093817955886922	0.	0.26472336911643274	-0.07452064258673792	0.
0.04082945013979497	0.	0.2649277456647399	-0.0745336336526097	0.
0.04115253184218702	0.	0.26552848885218827	-0.07564819181912467	0.
0.04116806461634048	0.	0.2657473162675475	-0.07564819227594802	0.
0.041196023609816716	0.	0.26595788604459125	-0.07564819257537381	0.
0.041506679092885995	0.	0.26656069364161855	-0.07696463725850784	0.
0.04118359739049395	0.	0.26698802642444264	-0.07710308475904797	0.
0.04150046598322461	0.	0.2675722543352601	-0.07579887667532065	0.
0.04159366262814539	0.	0.2677890173410405	-0.075798881738417	0.
0.04156570363466916	0.	0.2680078447563997	-0.07581163388297783	0.
0.04196334265299783	0.	0.2688377374071016	-0.0768398001402721	0.
0.04189810500155328	0.	0.26905862923203966	-0.07672418039549624	0.
0.04188257222739982	0.	0.2696573080099092	-0.07738981207768607	0.
0.04192917054986021	0.	0.2698678777869529	-0.07738980111451846	0.
0.041901211556383974	0.	0.27008257638315447	-0.0776895602121831	0.
0.04205653929791861	0.	0.27069157720891823	-0.07722461971908427	0.
0.04210003106554831	0.	0.2709042113955409	-0.0779968626997856	0.
0.042093817955886924	0.	0.2711230388109001	-0.07799688797028836	0.
0.042398260329294814	0.	0.27171552436003304	-0.08064885107915022	0.
0.04252562907735322	0.	0.2721407927332783	-0.08026580268857254	0.
0.042451071761416596	0.	0.27275598678777874	-0.08107115119160638	0.
0.04248524386455421	0.	0.27296449215524365	-0.08050198119048212	0.
0.04257222739981361	0.	0.2731791907514451	-0.08058245205281249	0.
0.04299782541161852	0.	0.27397192402972753	-0.08068918880605447	0.
0.0430910220565393	0.	0.27418042939719245	-0.08101415930254353	0.
0.04320596458527494	0.	0.27481420313790256	-0.08140672976718034	0.
0.0430910220565393	0.	0.27502064409578864	-0.08140673429616585	0.
0.04301646474060268	0.	0.27523327828241123	-0.0812575350239493	0.
0.04305684995340168	0.	0.27585672997522714	-0.0826946834034967	0.
0.04316868592730662	0.	0.27605284888521886	-0.08329411028831546	0.
0.04316557937247593	0.	0.2762613542526837	-0.08269164605893772	0.
0.04309723516620069	0.	0.27689512799339394	-0.08283731003539647	0.
0.04332712022367195	0.	0.2772997522708505	-0.08288708391863957	0.
0.0432649891270581	0.	0.27792320396366643	-0.08290871176369623	0.
0.0434793414103759	0.	0.2781151940545004	-0.08291181377850239	0.
0.04348244796520659	0.	0.2783195706028076	-0.08277881473769164	0.
0.04379931655793725	0.	0.27915772089182495	-0.08496901027067222	0.
0.043858341099720415	0.	0.279364161849711	-0.08500946863035638	0.
0.043970177073625355	0.	0.279985549132948	-0.08516508338159422	0.
0.04412550481516	0.	0.2801734104046243	-0.08518681381088798	0.
0.04422802112457285	0.	0.280369529314616	-0.08517617118209841	0.
0.044190742466604545	0.	0.2810198183319571	-0.08435098106771376	0.
0.04429015222118671	0.	0.28122006606110656	-0.08432661266783145	0.
0.044274619447033245	0.	0.28142444260941374	-0.0842262433239939	0.
0.044190742466604545	0.	0.2820623451692816	-0.0848426762954563	0.
0.044547996272134203	0.	0.28245251857968623	-0.08635151792250507	0.
0.044575955265610444	0.	0.2831028075970273	-0.08624599304078842	0.
0.044678471575023304	0.	0.2833030553261767	-0.0863645007580485	0.
0.04487729108418764	0.	0.2834971098265896	-0.08644432113811694	0.
0.04492699596147872	0.	0.28369942196531794	-0.08643941310030862	0.
0.0445511028269649	0.	0.28432700247729153	-0.08715516672473735	0.
0.04470643056849954	0.	0.2845189925681255	-0.08793912909049535	0.
0.04480273376825101	0.	0.2847233691164327	-0.08797087220999195	0.
0.044998446722584656	0.	0.28536746490503717	-0.0880085416373535	0.
0.04513202858030445	0.	0.28556151940545005	-0.08869906401217055	0.
0.04474370922646785	0.	0.2863852188274154	-0.08909367379745266	0.
0.04481515998757379	0.	0.28657514450867055	-0.08898880360943431	0.
0.0450636843740292	0.	0.28676919900908343	-0.08951458814047257	0.
0.04534948741845294	0.	0.28762180016515276	-0.08942199152430735	0.
0.04544268406337373	0.	0.2878241123038811	-0.08994795797627386	0.
0.04546442994718857	0.	0.28845995045417017	-0.09195831830468358	0.
0.04554830692761728	0.	0.2886560693641619	-0.09193379336700787	0.
0.04569742155949053	0.	0.28885218827415365	-0.09187451077704403	0.
0.045641503572538066	0.	0.28950247729149464	-0.09159403774953528	0.
0.045725380552966766	0.	0.289704789430223	-0.0915841860274582	0.
0.04589002795899348	0.	0.28989471511147813	-0.09160227704567074	0.
0.04595215905560734	0.	0.2905202312138729	-0.09173343968447811	0.
0.04599565082323703	0.	0.29072254335260117	-0.09161258222425094	0.
0.04621621621621622	0.	0.2915565648224608	-0.09326125000434321	0.
0.046147872009940985	0.	0.29176919900908344	-0.0932212791135426	0.
0.046259707983845925	0.	0.29196531791907515	-0.09239616412135138	0.
0.046644920782851824	0.	0.2927848885218827	-0.09248583728818784	0.
0.04672258465361914	0.	0.2929810074318745	-0.09276506174640028	0.
0.04648648648648649	0.	0.29360239471511146	-0.09288351690886153	0.
0.04634979807393601	0.	0.2938232865400496	-0.09275464543312077	0.
0.04632183908045978	0.	0.29402766308835676	-0.09278017746235984	0.
0.04671947809878845	0.	0.2946407927332783	-0.09323743886815616	0.
0.04675365020192607	0.	0.29485755573905864	-0.09429328309905108	0.
0.04683131407269339	0.	0.2950619322873658	-0.09426231643806197	0.
0.046961789375582486	0.	0.295681255161024	-0.0940142143649996	0.
0.046881018949984476	0.	0.29590214698596207	-0.09508571401779974	0.
0.047347002174588385	0.	0.2966990090834022	-0.09516473996856117	0.
0.04730972351662007	0.	0.29691783649876136	-0.0951081338170128	0.
0.04731904318111216	0.	0.297130470685384	-0.09579924705549588	0.
0.04677850264057161	0.	0.2979603633360859	-0.09508441383717936	0.
0.046741223982603296	0.	0.29817299752270854	-0.09511230220304205	0.
0.047263125194159684	0.	0.2987634186622626	-0.09491202260163487	0.
0.047477477477477485	0.	0.29897192402972755	-0.09498515914270911	0.
0.04753339546442995	0.	0.29918455821635015	-0.09588743954526951	0.
0.047856477166822	0.	0.29978323699421966	-0.09723497744075285	0.
0.04795588692140417	0.	0.29999793559042115	-0.0972071451467453	0.
0.04795278036657348	0.	0.3002188274153592	-0.09496969082206078	0.
0.04793414103758931	0.	0.3008195706028076	-0.09631568662965993	0.
0.04785026405716061	0.	0.30103220478943027	-0.0963156731186715	0.
0.047974526250388325	0.	0.301864161849711	-0.09640796719970372	0.
0.0480273376825101	0.	0.30207679603633364	-0.09645698943000364	0.
0.04808014911463188	0.	0.30229562345169286	-0.09646004891632397	0.
0.048409443926685315	0.	0.30308835672997525	-0.0957638853249391	0.
0.04851817334575956	0.	0.30330305532617674	-0.09576389093939768	0.
0.04866728797763281	0.	0.30392857142857144	-0.09558795758108146	0.
0.04867971419695558	0.	0.3041391412056152	-0.09559072120736947	0.
0.048673501087294194	0.	0.30435383980181674	-0.09559071716449513	0.
0.04876669773221498	0.	0.3049587118084228	-0.09690508885905301	0.
0.048788443616029825	0.	0.3051610239471511	-0.09690509070670962	0.
0.04877291084187636	0.	0.30537365813377376	-0.09679962292481756	0.
0.04876669773221498	0.	0.3059867877786953	-0.09596633944805864	0.
0.04881640260950606	0.	0.3061849710982659	-0.0959663355285341	0.
0.049027648337993175	0.	0.30701899256812554	-0.09703090129598811	0.
0.04917054986020504	0.	0.307219240297275	-0.09703090872639389	0.
0.04917054986020504	0.	0.30742981007431874	-0.09717064878991166	0.
0.04928549238894067	0.	0.308270024772915	-0.09722842259176571	0.
0.049304131717924825	0.	0.30847440132122217	-0.09668078524269222	0.
0.04944082013047531	0.	0.30909991742361687	-0.09729751548797869	0.
0.049630319975147566	0.	0.3092919075144509	-0.09729752132767111	0.
0.049717303510406964	0.	0.3094983484723369	-0.0972001761748012	0.
0.049729729729729735	0.	0.3101403798513625	-0.0971917380618685	0.
0.04994097545821684	0.	0.31033443435177543	-0.09719172879450567	0.
0.04997204100652377	0.	0.3105367464905038	-0.09719173133566227	0.
0.04979807393600497	0.	0.3111663914120562	-0.09857100885471756	0.
0.04989437713575645	0.	0.3113583815028902	-0.09857101522127036	0.
0.05009319664492079	0.	0.3121985962014864	-0.09888708737377229	0.
0.05017707362534949	0.	0.3123905862923204	-0.09761863784404193	0.
0.05031376203789997	0.	0.31258257638315445	-0.0976186362544566	0.
0.05030754892823859	0.	0.3134186622625929	-0.09858340639409269	0.
0.050549860205032625	0.	0.3136168455821635	-0.09719410099694674	0.
0.050652376514445485	0.	0.3142712634186623	-0.09705603622959458	0.
0.050649269959614794	0.	0.3144756399669695	-0.0970861265748057	0.
0.050674122398260336	0.	0.31466969446738235	-0.09743536707647248	0.
0.05016464740602672	0.	0.31529727497935595	-0.0973925296653266	0.
0.0503852127990059	0.	0.3154975227085054	-0.09739254781051887	0.
0.05071140105622865	0.	0.3156915772089183	-0.09687609761050466	0.
0.05101273687480584	0.	0.31633567299752274	-0.09779052762746226	0.
0.05109040074557317	0.	0.3165400495458299	-0.09779052456104416	0.
0.05080770425598012	0.	0.31735755573905866	-0.09760536914062162	0.
0.05064305684995341	0.	0.3175681255161024	-0.09763768427891736	0.
0.05081081081081081	0.	0.31776630883567303	-0.09759955038951289	0.
0.05138241689965828	0.	0.31860033030553264	-0.09826034410082515	0.
0.05145697421559491	0.	0.3187923203963667	-0.09827911386804208	0.
0.05190431811121467	0.	0.3193951279933939	-0.09740969465772817	0.
0.05182354768561665	0.	0.31961395540875315	-0.09759315376805526	0.
0.05174899036968003	0.	0.319822460776218	-0.09757844712930468	0.
0.051289220254737505	0.	0.32044797687861276	-0.09801570766889588	0.
0.051062441752096926	0.	0.3206688687035508	-0.09801571998841485	0.
0.05111214662938801	0.	0.320873245251858	-0.09809966787898948	0.
0.05182665424044735	0.	0.32147605284888525	-0.09737296809444217	0.
0.05198508853681268	0.	0.3225123864574732	-0.09858594083613209	0.
0.05164647406026717	0.	0.32272914946325354	-0.09854068418879598	0.
0.05162783473128301	0.	0.3229397192402973	-0.09896039538132854	0.
0.05241068654861759	0.	0.32375103220478946	-0.09921599012896187	0.
0.05247903075489283	0.	0.3239677952105698	-0.09922389753976613	0.
0.05246349798073937	0.	0.32457473162675476	-0.10053694867120705	0.
0.05246039142590868	0.	0.3247873658133774	-0.10053694817413654	0.
0.052416899658278976	0.	0.32499793559042117	-0.10064741728449038	0.
0.05226778502640572	0.	0.3255821635012387	-0.10071527519780507	0.
0.05227399813606711	0.	0.32579066886870356	-0.10071524824849636	0.
0.052301957129543344	0.	0.3260115606936416	-0.1002410431619959	0.
0.052500776638707676	0.	0.32663294797687864	-0.10026084750691397	0.
0.05296986641814229	0.	0.32766308835673	-0.10056742342840437	0.
0.053004038521279905	0.	0.3278715937241949	-0.10037770705852653	0.
0.0530506368437403	0.	0.3280904211395541	-0.10037769865367693	0.
0.053429636533084815	0.	0.3289120561519406	-0.10151384861587867	0.
0.05339857098477789	0.	0.3291288191577209	-0.10150786852706446	0.
0.05337682510096304	0.	0.3297254335260116	-0.10177163177582932	0.
0.0533954644299472	0.	0.32992981007431876	-0.10178602821987985	0.
0.053423423423423426	0.	0.33014657308009915	-0.10160124805426805	0.
0.05367505436470954	0.	0.330770024772915	-0.10148121171386632	0.
0.05367194780987885	0.	0.33097440132122213	-0.10148122797861653	0.
0.05372786579683132	0.	0.33118290668868705	-0.10144018944268761	0.
0.054057160608884755	0.	0.33178364987613546	-0.10249588393699662	0.
0.054141037589313455	0.	0.33197976878612717	-0.10249589005912382	0.
0.054159676918297615	0.	0.3321924029727498	-0.10154789733111522	0.
0.05388008698353526	0.	0.33282617671346	-0.1018213895411332	0.
0.05387076731904319	0.	0.33303055326176717	-0.10182140225230438	0.
0.05392357875116496	0.	0.33324731626754744	-0.10180625294371705	0.
0.054445479962721345	0.	0.33386870355078446	-0.10179310819323643	0.
0.05468779123951538	0.	0.33406482246077623	-0.1017719357227222	0.
0.054746815781298544	0.	0.3342712634186623	-0.10178529416195502	0.
0.05471264367816093	0.	0.33510941370767966	-0.10438616547224355	0.
0.05470332401366884	0.	0.33531172584640795	-0.10438616292809352	0.
0.0548089468779124	0.	0.33552229562345176	-0.10504307335756981	0.
0.05450450450450451	0.	0.3361312964492155	-0.10599879399467724	0.
0.0543802423112768	0.	0.3363336085879439	-0.10600215133731221	0.
0.054976700838769814	0.	0.3371758876961189	-0.10565111700914737	0.
0.05517862690276484	0.	0.33737407101568956	-0.10567723723483043	0.
0.055281143212177704	0.	0.3375805119735756	-0.10536233052079728	0.
0.05539608574091333	0.	0.3381833195706028	-0.10604388453043945	0.
0.05555141348244797	0.	0.3383794384805946	-0.10591018684923166	0.
0.0556663560111836	0.	0.3385920726672172	-0.10582369374705103	0.
0.055694315004659836	0.	0.3392341040462428	-0.10588726063255949	0.
0.055712954333643996	0.	0.3394322873658134	-0.10588725582586532	0.
0.055594905250077674	0.	0.33963872832369946	-0.10591825680338272	0.
0.055588692140416285	0.	0.3402683732452519	-0.10563572379089381	0.
0.05581857719788755	0.	0.34046242774566476	-0.10562297338813552	0.
0.05577508543025785	0.	0.3406688687035508	-0.10632696793066154	0.
0.05560422491456975	0.	0.34131502890173415	-0.10563227685120372	0.
0.05581547064305686	0.	0.3415049545829893	-0.10574656545818453	0.
0.056228642435538996	0.	0.34233071841453344	-0.10502690150107316	0.
0.05638397017707363	0.	0.3425268373245252	-0.10528900640011087	0.
0.05647095371233303	0.	0.3427312138728324	-0.10525331694996269	0.
0.056380863622242934	0.	0.34337943848059455	-0.10595305872100023	0.
0.05646784715750234	0.	0.3435755573905863	-0.10685906380245379	0.
0.05644299471885679	0.	0.3437696118909992	-0.11875835952707334	0.
0.055803044423734086	0.	0.3443971924029728	-0.11931313617142701	0.
0.055681888785337065	0.	0.3445933113129645	-0.11931313409784985	0.
0.055896241068654866	0.	0.3447873658133774	-0.1197716323002519	0.
0.05645542093817956	0.	0.3454314616019819	-0.12080252983587911	0.
0.056707051879465675	0.	0.3456337737407102	-0.12080252971320476	0.
0.05695246971109041	0.	0.3458298926507019	-0.12081857337183657	0.
0.057210313762037904	0.	0.3464698596201487	-0.12324880570612573	0.
0.05728797763280523	0.	0.34667630057803467	-0.1232488142368623	0.
0.05730972351662007	0.	0.3475082576383155	-0.12332209468798862	0.
0.057017707362534954	0.	0.3477146985962015	-0.1233220997156879	0.
0.05694625660142902	0.	0.3479066886870355	-0.12332210083554335	0.
0.05718856787822306	0.	0.3485280759702725	-0.12366815189616713	0.
0.0572569120844983	0.	0.348742774566474	-0.12366815284752755	0.
0.057437092264678476	0.	0.34893889347646573	-0.12366816453560406	0.
0.057141969555762666	0.	0.34956853839801816	-0.12355601113441292	0.
0.0569555762659211	0.	0.3497811725846408	-0.12355600837215124	0.
0.05707673190431811	0.	0.34997316267547485	-0.12383191426604537	0.
0.05771046908977944	0.	0.35058216350123866	-0.1239010442585435	0.
0.05771046908977944	0.	0.3507947976878613	-0.12296291949174688	0.
0.05782230506368438	0.	0.35099710982658966	-0.12315801034904493	0.
0.058132960546753654	0.	0.35160198183319574	-0.12288000673415868	0.
0.05809878844361604	0.	0.3518228736581338	-0.12288000549672826	0.
0.058369058713886306	0.	0.352648637489678	-0.12332442249746699	0.
0.05842808325566947	0.	0.3528674649050372	-0.12332441998369703	0.
0.058452935694315006	0.	0.35307597027250215	-0.12324863822252273	0.
0.05858962410686549	0.	0.35368290668868707	-0.12505784787258964	0.
0.05846536191363778	0.	0.35389760528488856	-0.12505784759221036	0.
0.05839701770736254	0.	0.35410817506193226	-0.12447616615256545	0.
0.05853370611991303	0.	0.35470685383980183	-0.12502664767987584	0.
0.058487107797452635	0.	0.35492361684558216	-0.1250266484384642	0.
0.058459148803976395	0.	0.35514037985136254	-0.12459839764282167	0.
0.05894066480273377	0.	0.3557493806771264	-0.12463928351925249	0.
0.05906182044113079	0.	0.35596407927332785	-0.12463928120720164	0.
0.05894998446722585	0.	0.3561808422791082	-0.12480529063982118	0.
0.05879776328052191	0.	0.35676919900908344	-0.1258793832472423	0.
0.0587138863000932	0.	0.35697976878612725	-0.12587938630187578	0.
0.05925753339546443	0.	0.3577931461601982	-0.12625224989250153	0.
0.059310344827586216	0.	0.35800371593724195	-0.12528720932329462	0.
0.059279279279279284	0.	0.3582225433526012	-0.12528448929733654	0.
0.05945945945945946	0.	0.35882947976878615	-0.1260465402665802	0.
0.05963653308480895	0.	0.3590400495458299	-0.1257515404254784	0.
0.05971419695557627	0.	0.35926094137076797	-0.12576093469485694	0.
0.0597887542715129	0.	0.35988026424442615	-0.1266322942981304	0.
0.0598322460391426	0.	0.3600867052023121	-0.12663609889191496	0.
0.05986020503261883	0.	0.36029933938893477	-0.1266612773377995	0.
0.060009319664492085	0.	0.3609000825763832	-0.12575057894326164	0.
0.06005591798695248	0.	0.3611044591246904	-0.12575035815980165	0.
0.060130475302889105	0.	0.36132122213047074	-0.125190989455962	0.
0.06036036036036037	0.	0.3619467382328654	-0.1252253153628719	0.
0.06049704877291085	0.	0.3621469859620149	-0.12522531581311316	0.
0.06056849953401678	0.	0.36296862097440136	-0.12480254203821992	0.
0.06059956508232371	0.	0.36317093311312965	-0.12479899877807399	0.
0.06067101584342965	0.	0.36338150289017346	-0.12452929806345098	0.
0.06085740913327121	0.	0.3640008257638316	-0.12642203880383748	0.
0.06089468779123952	0.	0.36419488026424446	-0.12589443185260532	0.
0.06084187635911774	0.	0.36439719240297275	-0.12589212279113546	0.
0.060904007455731594	0.	0.36502890173410407	-0.12549722520908013	0.
0.0611183597390494	0.	0.3652291494632536	-0.12550091131512722	0.
0.061217769493631564	0.	0.3654397192402973	-0.12530347949464396	0.
0.06110593351972663	0.	0.36608587943848064	-0.12644661414925942	0.
0.06119602360981672	0.	0.3662799339388935	-0.12706869553790345	0.
0.06122708915812365	0.	0.3664843104872007	-0.12713386660417786	0.
0.061506679092886	0.	0.36710982658959546	-0.12787545983975815	0.
0.061752096924510724	0.	0.36730388109000833	-0.1278210446359121	0.
0.06185461323392359	0.	0.3681544178364988	-0.12835719866079048	0.
0.06177694936315627	0.	0.3683484723369117	-0.1283571938095961	0.
0.06169307238272756	0.	0.36854665565648226	-0.12876735222240604	0.
0.06132028580304443	0.	0.3691763005780347	-0.12834579047067307	0.
0.06137309723516621	0.	0.3693744838976053	-0.12834578542423206	0.
0.0615905560733147	0.	0.3695726672171759	-0.12849510615173945	0.
0.061876359117738436	0.	0.3702105697770438	-0.12780046164169614	0.
0.06205343274308792	0.	0.3704025598678778	-0.127800469244455	0.
0.062261571916744335	0.	0.3705904211395541	-0.12716396241475633	0.
0.062479030754892834	0.	0.3712262592898431	-0.12889210427235037	0.
0.06260329294812055	0.	0.37143063583815034	-0.12889595847196259	0.
0.06279900590245419	0.	0.3716308835672998	-0.12889281632921895	0.
0.06260639950295123	0.	0.37228117258464083	-0.1288451120493645	0.
0.06248213730972352	0.	0.3724834847233691	-0.12884511163681625	0.
0.06280832556694625	0.	0.37330099091659785	-0.12874152822244075	0.
0.06289220254737497	0.	0.37351156069364166	-0.1287415178314604	0.
0.06308791550170861	0.	0.3737076796036334	-0.12873411089602496	0.
0.0633457595526561	0.	0.37434145334434354	-0.12971237965633592	0.
0.06342031686859274	0.	0.37455408753096614	-0.12971237836093363	0.
0.06347934141037591	0.	0.3747460776218002	-0.1297137374885671	0.
0.06340789064926997	0.	0.37536333608587946	-0.13159181583483892	0.
0.06342652997825413	0.	0.375578034682081	-0.13159182841923586	0.
0.06347934141037591	0.	0.3757782824112304	-0.1322370573384898	0.
0.06370922646784717	0.	0.3763996696944674	-0.12961081120312581	0.
0.06376203789996895	0.	0.3766081750619323	-0.12961082453311348	0.
0.06384280832556695	0.	0.3768022295623452	-0.1294379344666422	0.
0.06388630009319665	0.	0.3774009083402148	-0.12889893089199886	0.
0.06383348866107488	0.	0.3776238645747317	-0.12888318963785142	0.
0.06413482447965206	0.	0.37845788604459124	-0.12968166293694666	0.
0.06407890649269961	0.	0.37867877786952936	-0.12967576288901328	0.
0.06401988195091644	0.	0.37888521882741544	-0.1322413469569305	0.
0.06449518484001243	0.	0.37948389760528495	-0.13108784359426293	0.
0.0645573159366263	0.	0.37970272502064417	-0.13113406255261537	0.
0.0645573159366263	0.	0.37991742361684555	-0.12977134875912258	0.
0.06468779123951539	0.	0.380518166804294	-0.12950330204852412	0.
0.06465983224603915	0.	0.38073492981007434	-0.12950330261292492	0.
0.06447343895619759	0.	0.38094962840627583	-0.1295465303467683	0.
0.06479962721342032	0.	0.38154004954582993	-0.13000470417759133	0.
0.0650201926063995	0.	0.38175681255161026	-0.12996388986487792	0.
0.0650232991612302	0.	0.3819777043765483	-0.12995633639803517	0.
0.06542715128922026	0.	0.38258257638315446	-0.1292817938332826	0.
0.06553898726312521	0.	0.3827931461601982	-0.13002317541937497	0.
0.06544268406337372	0.	0.3835879438480595	-0.1290066708786748	0.
0.06511649580615098	0.	0.38379851362510325	-0.12864319481134628	0.
0.06481515998757378	0.	0.38402353426919905	-0.12836758049910255	0.
0.06477788132960548	0.	0.3846428571428572	-0.12969598955595588	0.
0.0650201926063995	0.	0.38485342691990093	-0.12969129812972122	0.
0.06524697110904007	0.	0.38507018992568126	-0.13014246894166262	0.
0.06599565082323704	0.	0.38567506193228734	-0.1295097817995598	0.
0.0660950605778192	0.	0.3858835672997523	-0.1295097809959529	0.
0.06616961789375583	0.	0.3861023947151115	-0.1286559739121337	0.
0.06581857719788756	0.	0.3869199009083402	-0.12985546154650224	0.
0.0660173967070519	0.	0.38713253509496287	-0.12985545457047173	0.
0.06603914259086674	0.	0.38734723369116436	-0.12990847082562185	0.
0.06616340478409444	0.	0.38794384805945503	-0.12958281991058646	0.
0.06624728176452314	0.	0.38837943848059453	-0.12948385626833117	0.
0.06615719167443306	0.	0.3889822460776219	-0.13252411248963603	0.
0.06620068344206276	0.	0.38918868703550785	-0.1325240964947636	0.
0.0661851506679093	0.	0.38939925681255166	-0.1322309688746938	0.
0.06652376514445481	0.	0.38998967795210576	-0.13274558055144936	0.
0.06667598633115876	0.	0.39020024772914946	-0.13312001533095535	0.
0.0667878223050637	0.	0.3904232039636664	-0.1331613893702665	0.
0.06701149425287356	0.	0.3910445912469034	-0.13328425907051536	0.
0.06679092885989438	0.	0.39125103220478946	-0.1332842471035983	0.
0.06662628145386766	0.	0.39207679603633366	-0.1336735033497044	0.
0.0668685927306617	0.	0.3922853014037986	-0.13360193974866236	0.
0.06719788754271513	0.	0.39250206440957885	-0.13351001455951514	0.
0.06759552656104381	0.	0.3931131296449216	-0.13402568136934034	0.
0.06784405094749923	0.	0.393521882741536	-0.1339252645586058	0.
0.06778502640571607	0.	0.3941391412056152	-0.13811340805441127	0.
0.06763280521901212	0.	0.39434145334434356	-0.1379144404162863	0.
0.06748679714196956	0.	0.3945582163501239	-0.13782344816875883	0.
0.0675085430257844	0.	0.3951878612716764	-0.13772744034241283	0.
0.06774153463808637	0.	0.3953839801816681	-0.13772744472878612	0.
0.06784405094749923	0.	0.3955862923203964	-0.13740775080588194	0.
0.06817955886921405	0.	0.39619942196531793	-0.13808685960200892	0.
0.06837837837837837	0.	0.3963934764657308	-0.13765321869621575	0.
0.06847778813296056	0.	0.39724194880264246	-0.13646735136310822	0.
0.06857098477788134	0.	0.3974380677126342	-0.13646734631587001	0.
0.06851506679092886	0.	0.39764450867052026	-0.1364749611851182	0.
0.0684964274619447	0.	0.39828034682080926	-0.13736986722686256	0.
0.06857719788754273	0.	0.39868290668868706	-0.13730861732817778	0.
0.06847157502329916	0.	0.3993228736581338	-0.1375381566404876	0.
0.06856166511338925	0.	0.39951692815854667	-0.13752297581381823	0.
0.06874805840323082	0.	0.39971304706853844	-0.13758726972546384	0.
0.06919229574401989	0.	0.40035094962840634	-0.13838464079088025	0.
0.06940975458216839	0.	0.4005491329479769	-0.13842934321315212	0.
0.06962721342031687	0.	0.40074938067712634	-0.1376118153637613	0.
0.06958372165268718	0.	0.4013934764657308	-0.13756633337383065	0.
0.06950605778191986	0.	0.4015875309661437	-0.1375606182745315	0.
0.06918918918918919	0.	0.40240916597853016	-0.13711241928629822	0.
0.06926063995029512	0.	0.40260941370767966	-0.13711242306717908	0.
0.0695309102205654	0.	0.40280346820809254	-0.13710664089609775	0.
0.06992544268406338	0.	0.40343930635838154	-0.13459098488212412	0.
0.07010562286424356	0.	0.40384186622625934	-0.1345693120816056	0.
0.07028580304442375	0.	0.4044756399669695	-0.135415412426188	0.
0.07015222118670396	0.	0.404690338563171	-0.1350412374452514	0.
0.07028269648959305	0.	0.40488852188274155	-0.13514464202497273	0.
0.07054986020503262	0.	0.405518166804294	-0.1364536105585777	0.
0.0705622864243554	0.	0.40572460776218006	-0.1381281304675132	0.
0.07074867971419696	0.	0.40591246903385636	-0.13749725539497223	0.
0.07064926995961479	0.	0.4065338563170933	-0.13949541399117585	0.
0.07050947499223362	0.	0.40675061932287365	-0.139492976176435	0.
0.07082323703013359	0.	0.40757431874483896	-0.13966103941789107	0.
0.07091022056539299	0.	0.4077890173410405	-0.1396610429407385	0.
0.07099720410065238	0.	0.40798720066061106	-0.13948894275589085	0.
0.07124883504193849	0.	0.40859000825763836	-0.13944736605041785	0.
0.07089468779123952	0.	0.4090152766308836	-0.1396967017194726	0.
0.07101273687480585	0.	0.4096139554087531	-0.1406670090439351	0.
0.07112457284871078	0.	0.40983071841453345	-0.14065657310364302	0.
0.07123640882261573	0.	0.4100392237819984	-0.1413386061636046	0.
0.07188257222739981	0.	0.4106523534269199	-0.14191592501262507	0.
0.07185461323392359	0.	0.410873245251858	-0.14191592838737643	0.
0.07159987573780678	0.	0.41108794384805947	-0.14194000158479522	0.
0.07167132649891272	0.	0.4116928158546656	-0.1419154233149491	0.
0.07179248213730972	0.	0.4119075144508671	-0.1422602105856223	0.
0.07222429325877602	0.	0.4127126341866227	-0.14217478329180772	0.
0.07233612923268097	0.	0.412929397192403	-0.14217479598846833	0.
0.07228953091022057	0.	0.41315235342691997	-0.14214307149019925	0.
0.0724075799937869	0.	0.41375722543352605	-0.1413176112005963	0.
0.07245417831624729	0.	0.41418455821635014	-0.14131820693455496	0.
0.0727524075799938	0.	0.4147791081750619	-0.14180385083003294	0.
0.07285492388940666	0.	0.41498967795210573	-0.14180385486889702	0.
0.07285492388940666	0.	0.41520850536746495	-0.14180119686386036	0.
0.07282385834109972	0.	0.4158051197357556	-0.143868290550077	0.
0.07295122708915813	0.	0.41600949628406275	-0.143868288375569	0.
0.0731376203789997	0.	0.41622419488026424	-0.1438100811824121	0.
0.07366262814538678	0.	0.41683732452518585	-0.14523398992686423	0.
0.07371233302267785	0.	0.41704995871180844	-0.1452339873556078	0.
0.07377446411929171	0.	0.41788604459124695	-0.1489368894873079	0.
0.07376514445479963	0.	0.41809042113955414	-0.14555555237030082	0.
0.07387698042870457	0.	0.41830305532617673	-0.14573152207181767	0.
0.07384902143522834	0.	0.4189120561519406	-0.14886737418726428	0.
0.07372165268716993	0.	0.4193290668868704	-0.14882843968247322	0.
0.07335818577197889	0.	0.41995251857968624	-0.1482058446529745	0.
0.07330226778502641	0.	0.4201527663088357	-0.14771160726769467	0.
0.07333333333333333	0.	0.4203612716763006	-0.14912000707957057	0.
0.07371854613233925	0.	0.4209847233691164	-0.15204410333381388	0.
0.07400434917676298	0.	0.4211829066886871	-0.15205591837331212	0.
0.07417831624728177	0.	0.4213934764657308	-0.15441101895806275	0.
0.07434917676296987	0.	0.42201279933938896	-0.1524519716248711	0.
0.07456042249145699	0.	0.42220066061106526	-0.1526490800713566	0.
0.07508853681267476	0.	0.4230408753096615	-0.1528188513790734	0.
0.0753215284249767	0.	0.4232411230388109	-0.15284425362183535	0.
0.07521279900590247	0.	0.4234516928158547	-0.1528276572685388	0.
0.0745076110593352	0.	0.4240937241948803	-0.15398223379692133	0.
0.07432121776949363	0.	0.4244859620148638	-0.15398408473515632	0.
0.07487418452935696	0.	0.42512386457473167	-0.15501266522791685	0.
0.0751071761416589	0.	0.42531791907514455	-0.1550126617002012	0.
0.07534327430879156	0.	0.42551816680429405	-0.1540996757690239	0.
0.07559801180490837	0.	0.42615813377374073	-0.15491167573231096	0.
0.07574091332712023	0.	0.42635012386457477	-0.1549116762693218	0.
0.07593662628145387	0.	0.4265462427745665	-0.15441309209640633	0.
0.07620068344206277	0.	0.4271862097440133	-0.15348491718488458	0.
0.07617583100341722	0.	0.42738645747316273	-0.1534849313549306	0.
0.07630319975147562	0.	0.4282163501238646	-0.15344132851706685	0.
0.07639639639639641	0.	0.4284124690338564	-0.15344132480452088	0.
0.07658900279589935	0.	0.42860033030553263	-0.15344134251049438	0.
0.07612612612612613	0.	0.42923203963666395	-0.1529915997353702	0.
0.07604535570052813	0.	0.4296490503715938	-0.15310593570489864	0.
0.0765672569120845	0.	0.43029108175061936	-0.1511575151097146	0.
0.07669151910531222	0.	0.43049752270850544	-0.15095721146529062	0.
0.07687791239515378	0.	0.4306874483897606	-0.15099665319228983	0.
0.07649269959614788	0.	0.4313150289017342	-0.15285390266429727	0.
0.07627834731283008	0.	0.4315276630883567	-0.15343648032532728	0.
0.07643367505436471	0.	0.43172378199834854	-0.15343648267583745	0.
0.07707051879465673	0.	0.4323472336911644	-0.1530360605204748	0.
0.07714818266542406	0.	0.43255986787778694	-0.1541072755497563	0.
0.07771357564461014	0.	0.43337118084227916	-0.15377274058924278	0.
0.07753028890959926	0.	0.4335920726672172	-0.15334133270667913	0.
0.07728176452314384	0.	0.43380057803468214	-0.1533413355612707	0.
0.07705498602050327	0.	0.43440957886044596	-0.15326305073597327	0.
0.07716371543957752	0.	0.4348162675474814	-0.15495189459982475	0.
0.07761105933519727	0.	0.43541081750619326	-0.15495190379600093	0.
0.07768561665113391	0.	0.43563583815028906	-0.15495189737839962	0.
0.07762659210935074	0.	0.43585053674649055	-0.15495191881377698	0.
0.0779838459148804	0.	0.43646573080099094	-0.1552725154136791	0.
0.07799937868903388	0.	0.4366804293971924	-0.15552279599383015	0.
0.07801801801801803	0.	0.43688893476465734	-0.15552280463711032	0.
0.07844361602982294	0.	0.43749793559042116	-0.1552137457479765	0.
0.07840012426219323	0.	0.4377146985962015	-0.15654061124544538	0.
0.07867039453246351	0.	0.43874277456647404	-0.15499056162865718	0.
0.07867660764212489	0.	0.4389574731626755	-0.15499055848528984	0.
0.0788039763901833	0.	0.43915565648224614	-0.15500769705245052	0.
0.07906492699596149	0.	0.4399938067712635	-0.15638182590507588	0.
0.07900900900900902	0.	0.4402002477291495	-0.15637240968452737	0.
0.0792326809568189	0.	0.4407947976878613	-0.1589029578519955	0.
0.07927617272444859	0.	0.44100949628406283	-0.15890294850055045	0.
0.07951227089158124	0.	0.44181255161023947	-0.16040002599945252	0.
0.07954954954954957	0.	0.44203344343517753	-0.16013868637779338	0.
0.0795712954333644	0.	0.44225227085053676	-0.15989005889945646	0.
0.07990680335507923	0.	0.44285714285714295	-0.16031351800208524	0.
0.07975768872320597	0.	0.4432865400495459	-0.16074626286139912	0.
0.07997825411618516	0.	0.4438893476465731	-0.15972870049262605	0.
0.08016775396085742	0.	0.4441081750619323	-0.15972787957071063	0.
0.08022367194780988	0.	0.4443331957060281	-0.15973218279748225	0.
0.08061509785647718	0.	0.44513831544178367	-0.15976707285668726	0.
0.08063373718546134	0.	0.4453509496284063	-0.1603765574663877	0.
0.08110282696489594	0.	0.4459578860445913	-0.1630485460057342	0.
0.08115253184218701	0.	0.4461725846407928	-0.1630485351495322	0.
0.08100341721031377	0.	0.4469900908340215	-0.1610669672960171	0.
0.08104380242311278	0.	0.4471924029727498	-0.16106696450273306	0.
0.08114942528735633	0.	0.44740503715937247	-0.16063157053373134	0.
0.08152531842187015	0.	0.448003715937242	-0.1597690869921571	0.
0.08179558869214043	0.	0.4484310487200661	-0.15967790723458697	0.
0.0821093507300404	0.	0.4490462427745665	-0.15940107710282073	0.
0.08213109661385525	0.	0.4492526837324526	-0.1594010880633276	0.
0.08225535880708296	0.	0.4494673823286541	-0.15940202599344236	0.
0.08252252252252254	0.	0.45029521056977706	-0.16174828106164293	0.
0.08250388319353838	0.	0.4505099091659786	-0.1613564936048562	0.
0.08230195712954336	0.	0.45112716763005783	-0.1603002959412648	0.
0.08246039142590868	0.	0.4513232865400496	-0.16029956969190334	0.
0.0826654240447344	0.	0.4521573080099092	-0.16036915700279714	0.
0.08286113699906804	0.	0.4523554913294798	-0.1603559946010155	0.
0.08293569431500468	0.	0.4525660611065236	-0.16033977459969878	0.
0.08301646474060267	0.	0.453195706028076	-0.15890617852670574	0.
0.08308170239204722	0.	0.4535879438480595	-0.16022387936835186	0.
0.08314694004349177	0.	0.45421758876961194	-0.15992899203525593	0.
0.08325256290773533	0.	0.454409578860446	-0.15971505280310536	0.
0.08325877601739672	0.	0.45461189099917426	-0.16124064569562305	0.
0.08353525939732838	0.	0.45544797687861277	-0.15998462757076817	0.
0.08362534948741845	0.	0.45565028901734106	-0.1614138840275981	0.
0.08372475924200064	0.	0.4562964492155244	-0.16222079713657594	0.
0.08396707051879466	0.	0.45649463253509504	-0.16222079293198857	0.
0.08399192295744021	0.	0.4573348472336912	-0.1623723585375353	0.
0.08402609506057783	0.	0.45752683732452526	-0.16294509147085956	0.
0.0841627834731283	0.	0.45771882741535924	-0.16294507478515333	0.
0.08437402920161542	0.	0.4583608587943848	-0.1640917849381671	0.
0.08469089779434608	0.	0.4587613542526838	-0.16427090832875657	0.
0.08465361913637777	0.	0.45940338563170935	-0.1660676806881513	0.
0.08470332401366885	0.	0.45960156895128	-0.16606770087843672	0.
0.08491146318732526	0.	0.459793559042114	-0.16606769668738236	0.
0.08503572538055297	0.	0.46062138728323704	-0.1676071420888661	0.
0.08520969245107178	0.	0.4608113129644922	-0.16731406665949722	0.
0.08561975768872321	0.	0.4614430222956235	-0.16661496108212853	0.
0.08573780677228954	0.	0.4616515276630884	-0.16661494336543434	0.
0.08610127368748059	0.	0.46248348472336914	-0.16700809237895925	0.
0.08603292948120536	0.	0.46269818331957063	-0.16700810288424958	0.
0.08602671637154397	0.	0.4628984310487201	-0.16752325357669123	0.
0.08604535570052813	0.	0.4635198183319571	-0.16832347458927485	0.
0.08613544579061821	0.	0.4639306358381503	-0.16835048723162307	0.
0.08666977322149737	0.	0.46454582989265075	-0.16946336655745387	0.
0.08668219944082013	0.	0.46476465730801	-0.16954341086764496	0.
0.0867008387698043	0.	0.4649690338563171	-0.1694598436423588	0.
0.08658900279589936	0.	0.4657906688687036	-0.16690030793089597	0.
0.08648337993165581	0.	0.4659929810074319	-0.16690028233250723	0.
0.08678782230506368	0.	0.466597853014038	-0.16691239178742803	0.
0.08692451071761417	0.	0.4668166804293972	-0.1668456169654242	0.
0.08724448586517553	0.	0.46762592898431055	-0.16977820535181187	0.
0.0873438956197577	0.	0.467840627580512	-0.17070945300220688	0.
0.0874308791550171	0.	0.46805326176713463	-0.1706464838718892	0.
0.08773842808325567	0.	0.4686622625928985	-0.1691684534592426	0.
0.08771046908977945	0.	0.46910404624277463	-0.16844513517900297	0.
0.0879030754892824	0.	0.4697006606110653	-0.17237189764821093	0.
0.08778813296054676	0.	0.4699132947976879	-0.1724275196462064	0.
0.08761727244485866	0.	0.4701300578034682	-0.17105690892726835	0.
0.08810810810810811	0.	0.4709434351775393	-0.17130291546082416	0.
0.08819819819819821	0.	0.47116226259289845	-0.171056667798457	0.
0.08870146008077044	0.	0.4717588769611891	-0.1716705388827203	0.
0.08878844361602983	0.	0.4719673823286541	-0.17167055489362376	0.
0.08865486175831004	0.	0.4727952105697771	-0.18236228546362532	0.
0.08847778813296056	0.	0.47300371593724194	-0.18237969293184383	0.
0.08848710779745263	0.	0.4732204789430223	-0.18237969384231037	0.
0.08873873873873875	0.	0.47381296449215526	-0.1829217875074236	0.
0.08872631251941598	0.	0.47423410404624283	-0.1823743323478239	0.
0.08863000931966451	0.	0.4748554913294798	-0.18350084509790496	0.
0.08877601739670705	0.	0.4750619322873659	-0.18426457392142181	0.
0.08899347623485555	0.	0.47527663088356736	-0.18426457492950993	0.
0.0897452625038832	0.	0.47609620148637494	-0.18485382715649687	0.
0.08984467225846537	0.	0.4763067712634187	-0.18485383997538093	0.
0.08924200062131098	0.	0.4769322873658134	-0.18496228440205834	0.
0.08929170549860206	0.	0.47713047068538406	-0.18470097220812806	0.
0.08975458216837529	0.	0.4779644921552436	-0.18466124008428406	0.
0.08990059024541784	0.	0.4781585466556565	-0.18465019721363174	0.
0.08995650823237032	0.	0.4783670520231214	-0.18465019059538426	0.
0.09008387698042872	0.	0.4790008257638316	-0.18386622626062443	0.
0.0903044423734079	0.	0.47940338563170937	-0.18392604064881846	0.
0.0905622864243554	0.	0.4800247729149464	-0.1837698208197472	0.
0.09075178626902766	0.	0.4802126341866227	-0.18384907968358505	0.
0.09092264678471576	0.	0.4804108175061933	-0.18384910903053994	0.
0.091466293880087	0.	0.4812592898431049	-0.18325493128956488	0.
0.09163094128611372	0.	0.4814636663914121	-0.18328113752136038	0.
0.09102516309412861	0.	0.4821056977704377	-0.18327749284185038	0.
0.09078906492699597	0.	0.48229768786127175	-0.18304075814242368	0.
0.0911649580615098	0.	0.48313996696944683	-0.18562862226643215	0.
0.09133892513202858	0.	0.4833381502890174	-0.18562611413127883	0.
0.09153463808636222	0.	0.48353633360858794	-0.18562611426116502	0.
0.09141348244796522	0.	0.48417217175887695	-0.18591934954260253	0.
0.09174277726001864	0.	0.4845602807597028	-0.1858259536043627	0.
0.09217458838148494	0.	0.48520231213872833	-0.18676115894784728	0.
0.09220565392979188	0.	0.48540668868703557	-0.18692972415045211	0.
0.09220565392979188	0.	0.4856028075970273	-0.18688582284964264	0.
0.09151599875737808	0.	0.4864306358381503	-0.18730046255243682	0.
0.0919353836595216	0.	0.48661849710982663	-0.18730046235860737	0.
0.09273376825100964	0.	0.4872419488026425	-0.18696605785778653	0.
0.09284560422491459	0.	0.4874587118084228	-0.18694906508901077	0.
0.09244485865175521	0.	0.4882906688687036	-0.18904468393530732	0.
0.0923237030133582	0.	0.48850123864574735	-0.1890446591890631	0.
0.09251009630319976	0.	0.4886952931461602	-0.1890446873853137	0.
0.09273376825100964	0.	0.4893228736581338	-0.18949543395582577	0.
0.09243864554209383	0.	0.48974194880264244	-0.18949388744595758	0.
0.09246349798073937	0.	0.4899360033030554	-0.18950389177924548	0.
0.09291394843118982	0.	0.4905635838150289	-0.18871793612364945	0.
0.09302267785026407	0.	0.49076589595375725	-0.18903838806760515	0.
0.09326809568188879	0.	0.4909599504541701	-0.18921980222788995	0.
0.09337371854613236	0.	0.49159991742361686	-0.1894538588943275	0.
0.09325877601739671	0.	0.4918084227910818	-0.18897627591553523	0.
0.09329916123019572	0.	0.49200247729149466	-0.1891587452393251	0.
0.09372165268716995	0.	0.49261973575557394	-0.18916036776509199	0.
0.09411307859583723	0.	0.4930161023947151	-0.18920312119505686	0.
0.09464740602671638	0.	0.49364574731626754	-0.1892284383949632	0.
0.09473128300714509	0.	0.4938625103220479	-0.18922843935599554	0.
0.09493631562597081	0.	0.49406482246077627	-0.18930704930447154	0.
0.0948120534327431	0.	0.4948988439306359	-0.1889042388265905	0.
0.0944268406337372	0.	0.4950990916597854	-0.18982430849598203	0.
0.094641192917055	0.	0.4957204789430223	-0.18898537078022545	0.
0.09471575023299163	0.	0.49594137076796035	-0.1890798208035625	0.
0.09529978254116185	0.	0.496746490503716	-0.18898719304065695	0.
0.09543336439888166	0.	0.4969632535094963	-0.18877863696346528	0.
0.09564150357253806	0.	0.4971655656482246	-0.18877616633963173	0.
0.0962721342031687	0.	0.4977766308835674	-0.18886085964304997	0.
0.09629077353215286	0.	0.49820809248554915	-0.18879795021204732	0.
0.09622553588070831	0.	0.4988047068538398	-0.19059764311554334	0.
0.09616961789375583	0.	0.49901527663088363	-0.19062686493404501	0.
0.09613544579061821	0.	0.49922378199834855	-0.19062686618389624	0.
0.09670394532463499	0.	0.5000412881915772	-0.19095563336357638	0.
0.09657036346691521	0.	0.5002642444260942	-0.1906677787689107	0.
0.09667909288598944	0.	0.5008691164327003	-0.1906191450246312	0.
0.09689033861447656	0.	0.5010796862097441	-0.19061914372947172	0.
0.09745573159366265	0.	0.5019033856317093	-0.19109771682727544	0.
0.09760173967070519	0.	0.5021201486374898	-0.19109771791141808	0.
0.09757688723205965	0.	0.5023410404624278	-0.19094882036867486	0.
0.09740292016154087	0.	0.5029314616019819	-0.19159340360801352	0.
0.09739049394221809	0.	0.5033526011560694	-0.19202871696913817	0.
0.09743398570984779	0.	0.5039698596201486	-0.1930713869367882	0.
0.09767940354147252	0.	0.5041804293971924	-0.1930469085714337	0.
0.09787511649580616	0.	0.5044033856317094	-0.19304915579241103	0.
0.09865175520347935	0.	0.5052064409578861	-0.1953234642915407	0.
0.0987604846225536	0.	0.5054170107349298	-0.19475189390169412	0.
0.09868282075178628	0.	0.5060198183319571	-0.19562311387212547	0.
0.09862690276483381	0.	0.5062241948802643	-0.19562310569868574	0.
0.0987232059645853	0.	0.5070623451692816	-0.19482995343801454	0.
0.09874805840323082	0.	0.5072625928984311	-0.19482995635322842	0.
0.09874805840323082	0.	0.5074731626754748	-0.1948920103791261	0.
0.0991922957440199	0.	0.508106936416185	-0.19599540617523895	0.
0.09960236098167133	0.	0.5085177539223782	-0.19538102974643845	0.
0.09908977943460703	0.	0.5091370767960364	-0.1950546451271091	0.
0.09916123019571298	0.	0.5093290668868704	-0.19507445110006966	0.
0.09934141037589314	0.	0.5095355078447564	-0.1957062252316783	0.
0.10004038521279901	0.	0.5103715937241949	-0.1971917365380874	0.
0.10010251630941287	0.	0.5105800990916599	-0.1981242861375636	0.
0.1001708605156881	0.	0.5112035507844757	-0.19677264578872428	0.
0.10041627834731284	0.	0.5113955408753097	-0.19677264566331176	0.
0.10050947499223362	0.	0.5122378199834847	-0.19811655435338116	0.
0.10071761416589005	0.	0.5124298100743188	-0.1981186300855433	0.
0.10086362224293259	0.	0.5126259289843106	-0.19824964094751948	0.
0.10074246660453559	0.	0.5132638315441784	-0.1962201630506367	0.
0.10068965517241381	0.	0.5136622625928985	-0.19654188751821322	0.
0.10115874495184841	0.	0.5143084227910818	-0.19657168024078908	0.
0.10136688412550482	0.	0.51451073492981	-0.19662457973122202	0.
0.10151289220254739	0.	0.5147089182493807	-0.1966625433383296	0.
0.10200062131096614	0.	0.5155388109000826	-0.19645129884815504	0.
0.10224914569742156	0.	0.5157328654004955	-0.19645562224580645	0.
0.10192606399502953	0.	0.5163748967795211	-0.19908797703165754	0.
0.1015905560733147	0.	0.5165792733278283	-0.19911874633766474	0.
0.10193849021435229	0.	0.5174029727497935	-0.19859111473129004	0.
0.10207207207207208	0.	0.517605284888522	-0.19836048809511195	0.
0.10224914569742156	0.	0.5177993393889349	-0.1983597845482038	0.
0.10256290773532153	0.	0.5184289843104872	-0.19969776582995166	0.
0.10274930102516311	0.	0.5188294797687862	-0.19940612417234913	0.
0.10302267785026407	0.	0.5194426094137077	-0.19916459266479727	0.
0.10295744019881953	0.	0.5196573080099092	-0.19916633065849326	0.
0.10303510406958684	0.	0.5198575557390587	-0.199166326464171	0.
0.10337682510096305	0.	0.5207142857142858	-0.19880162554684802	0.
0.1033115874495185	0.	0.520916597853014	-0.19900717339318374	0.
0.10351662006834421	0.	0.5215214698596202	-0.1990208614866365	0.
0.10355700528114321	0.	0.5217320396366639	-0.19961138374399823	0.
0.10427772600186394	0.	0.5225557390586293	-0.20073625908583967	0.
0.10422802112457287	0.	0.5227766308835673	-0.20048881195738374	0.
0.10414414414414415	0.	0.5229830718414534	-0.20041925977854896	0.
0.10433053743398572	0.	0.5235776218001652	-0.2016647162303108	0.
0.1045107176141659	0.	0.5240070189925682	-0.20164845535329362	0.
0.10474681578129855	0.	0.5246139554087531	-0.20107455117681858	0.
0.10482447965206587	0.	0.5248286540049546	-0.20107960952570123	0.
0.10483379931655795	0.	0.5250412881915772	-0.20107960822371945	0.
0.10506057781919852	0.	0.5258360858794385	-0.20087538398841603	0.
0.10508543025784406	0.	0.5260549132947977	-0.20087538596411533	0.
0.1051133892513203	0.	0.5266701073492982	-0.20107076855857223	0.
0.10527493010251632	0.	0.5268889347646574	-0.20116958154279965	0.
0.1055855855855856	0.	0.5277085053674649	-0.2026133296961414	0.
0.10576576576576577	0.	0.527914946325351	-0.20282677161156615	0.
0.10584032308170241	0.	0.5281317093311313	-0.20261368692079393	0.
0.10622553588070831	0.	0.5287386457473163	-0.20213291190683538	0.
0.10610748679714198	0.	0.5291742361684558	-0.20311743412258582	0.
0.10618825722274	0.	0.5297646573080099	-0.20425992867304157	0.
0.10612612612612614	0.	0.5299731626754749	-0.20468357316336205	0.
0.10611059335197268	0.	0.5301919900908341	-0.20468357937820492	0.
0.10667287977632807	0.	0.5310177539223783	-0.20497006038520238	0.
0.1069555762659211	0.	0.5312283236994221	-0.20496437654660415	0.
0.10732836284560424	0.	0.5318228736581339	-0.20486002950713927	0.
0.10747747747747749	0.	0.5320189925681256	-0.20551245998933187	0.
0.10801801801801804	0.	0.5328674649050372	-0.20552186925582966	0.
0.10812053432743089	0.	0.5330739058629232	-0.20500396843812094	0.
0.1082075178626903	0.	0.5332886044591247	-0.20500788635215172	0.
0.10802423112767942	0.	0.5339079273327829	-0.20642063595434146	0.
0.10790928859894378	0.	0.5343125516102395	-0.2065072148515824	0.
0.10814538676607643	0.	0.5349463253509497	-0.20596335353297127	0.
0.10845293569431501	0.	0.5351465730800992	-0.20599092211317063	0.
0.1085927306616962	0.	0.5353530140379852	-0.2060055674179693	0.
0.10909288598943771	0.	0.5361643270024774	-0.20628158319217701	0.
0.1091022056539298	0.	0.5363707679603634	-0.20623404849975524	0.
0.10920161540851198	0.	0.5370169281585467	-0.20618367494574472	0.
0.10926063995029514	0.	0.5372171758876961	-0.20697177979101236	0.
0.10931034482758621	0.	0.5380388109000827	-0.20746378013377634	0.
0.10934762348555453	0.	0.5382266721717589	-0.20748647795566735	0.
0.10939111525318423	0.	0.5384207266721718	-0.20755080290261693	0.
0.10977632805219013	0.	0.5390730800990917	-0.20590819750226988	0.
0.10997825411618516	0.	0.5394797687861272	-0.2062594914576299	0.
0.11019571295433365	0.	0.5401114781172585	-0.2065595164174633	0.
0.11034482758620691	0.	0.5403075970272503	-0.20590903191667362	0.
0.11048462255358808	0.	0.540503715937242	-0.20590903764721405	0.
0.11062441752096926	0.	0.5413542526837325	-0.20614222847464198	0.
0.11074557315936628	0.	0.5415462427745665	-0.20614222514375047	0.
0.11084808946877914	0.	0.5417506193228737	-0.20612211657413404	0.
0.1110779745262504	0.	0.5423781998348473	-0.2081737926860779	0.
0.11121155638397018	0.	0.5427725020644096	-0.20817379655374904	0.
0.11131096613855236	0.	0.5434207266721718	-0.20842660319024656	0.
0.1114631873252563	0.	0.5436147811725847	-0.20842658884303297	0.
0.11164336750543648	0.	0.5438150289017342	-0.20842165524928133	0.
0.1121124572848711	0.	0.5446263418662263	-0.20943249246531012	0.
0.11211556383970178	0.	0.5448224607762181	-0.2094324981313261	0.
0.11176762969866419	0.	0.5454706853839802	-0.212166056127003	0.
0.1117645231438335	0.	0.5456750619322874	-0.21214169390708196	0.
0.11186082634358498	0.	0.545873245251858	-0.21214078769447042	0.
0.11209071140105624	0.	0.5465152766308836	-0.21077279509976207	0.
0.11228642435538988	0.	0.5467155243600331	-0.21077279436575644	0.
0.11261261261261263	0.	0.546907514450867	-0.21216269080149172	0.
0.11305374339857101	0.	0.5475495458298927	-0.2122580233473682	0.
0.11345138241689967	0.	0.5479417836498762	-0.21218059743723977	0.
0.11372475924200064	0.	0.5485714285714286	-0.21291911939651184	0.
0.1138241689965828	0.	0.5487778695293146	-0.21291911219245088	0.
0.1139981360671016	0.	0.5489698596201487	-0.2137655528090066	0.
0.11415967691829762	0.	0.5498162675474815	-0.21349996543845015	0.
0.11419384902143524	0.	0.5500103220478944	-0.2141313341988241	0.
0.11443926685305997	0.	0.5506255161023947	-0.21444200360913393	0.
0.11443305374339859	0.	0.5508381502890174	-0.2144203364923457	0.
0.11449518484001243	0.	0.551036333608588	-0.2144306863627038	0.
0.11493010251630943	0.	0.5516515276630884	-0.21457606641973956	0.
0.11488971730351043	0.	0.5518703550784476	-0.21465759697279282	0.
0.11487418452935695	0.	0.552072667217176	-0.21463739454214711	0.
0.11512581547064307	0.	0.552694054500413	-0.21448482470867597	0.
0.11501087294190744	0.	0.5531172584640793	-0.21448482068552438	0.
0.11543336439888166	0.	0.5537221304706854	-0.2151221715646066	0.
0.11529978254116187	0.	0.5539450867052024	-0.21524128900957185	0.
0.11518484001242624	0.	0.5541535920726672	-0.21524128909237128	0.
0.11546753650201927	0.	0.5549690338563171	-0.21517005769249367	0.
0.11539297918608266	0.	0.5551816680429398	-0.21517005202380418	0.
0.11592109350730041	0.	0.5557865400495459	-0.21533616956469684	0.
0.11613233923578753	0.	0.556007431874484	-0.21533617380733996	0.
0.11630630630630633	0.	0.5562221304706855	-0.21539643384138096	0.
0.11694936315625973	0.	0.5568125516102396	-0.21598374651975633	0.
0.11709847778813298	0.	0.5570231213872833	-0.21598367911842106	0.
0.1171730351040696	0.	0.5572357555739059	-0.21621681962430797	0.
0.1174774774774775	0.	0.5578344343517754	-0.21761723979631725	0.
0.11748369058713888	0.	0.5582658959537573	-0.21628536656475564	0.
0.11723827275551414	0.	0.5588707679603634	-0.2235960150565437	0.
0.11707362534948744	0.	0.5590854665565649	-0.22425138412759235	0.
0.11694625660142903	0.	0.5593063583815029	-0.22424112994483353	0.
0.11743709226467848	0.	0.5601279933938894	-0.22494893869090832	0.
0.11757688723205967	0.	0.5603468208092486	-0.2249489386690954	0.
0.11815159987573783	0.	0.5609413707679605	-0.22508083053970135	0.
0.11834109972041008	0.	0.5611478117258464	-0.2247883717042449	0.
0.11849021435228334	0.	0.5613666391412057	-0.22478836869526958	0.
0.11853059956508234	0.	0.5619777043765484	-0.22542160123872712	0.
0.11836595215905563	0.	0.5621862097440132	-0.22512390317918535	0.
0.11827896862379622	0.	0.5624029727497936	-0.2251344730589603	0.
0.11870146008077044	0.	0.5630078447563996	-0.2256031000731183	0.
0.11902454178316248	0.	0.5634207266721718	-0.2250654653004607	0.
0.11864243553898728	0.	0.564037985136251	-0.2251710910311582	0.
0.11866728797763282	0.	0.5642361684558217	-0.22540687734094836	0.
0.11883814849332093	0.	0.5644446738232866	-0.22552333412833575	0.
0.11948120534327432	0.	0.5652642444260941	-0.2255389407067688	0.
0.11962410686548618	0.	0.5654789430222956	-0.2267501585682591	0.
0.11994408201304754	0.	0.5661230388109001	-0.227281236641102	0.
0.1200900900900901	0.	0.5663212221304708	-0.2272301706232116	0.
0.12010872941907426	0.	0.5665255986787779	-0.22727312449096304	0.
0.12036657347002176	0.	0.5671490503715938	-0.2290004578097272	0.
0.12059956508232371	0.	0.5673431048720067	-0.22853321861167195	0.
0.12063995029512271	0.	0.5675495458298927	-0.22909742397508898	0.
0.120475302889096	0.	0.5681915772089183	-0.2293705881404336	0.
0.12041938490214354	0.	0.5685879438480596	-0.2297424054147094	0.
0.12061509785647719	0.	0.5692175887696119	-0.23032790483165982	0.
0.12093196644920784	0.	0.5694116432700248	-0.23031971760699932	0.
0.12113389251320288	0.	0.5696139554087531	-0.23031971042315103	0.
0.12134824479652068	0.	0.5704397192402973	-0.23078042275502456	0.
0.12157502329916124	0.	0.5706317093311314	-0.23079823965696394	0.
0.12205032618825723	0.	0.5712675474814204	-0.2318141251009841	0.
0.12223050636843742	0.	0.5714677952105698	-0.23280022253599345	0.
0.12246971109040075	0.	0.5716680429397193	-0.2328002217338273	0.
0.12214041627834733	0.	0.572322460776218	-0.23226433236793922	0.
0.12205032618825723	0.	0.5725247729149464	-0.23225826317352422	0.
0.12224603914259087	0.	0.5727188274153593	-0.23225823761042838	0.
0.12264367816091956	0.	0.5733484723369117	-0.23348636026443403	0.
0.12290773532152843	0.	0.573742774566474	-0.23340578418815275	0.
0.12330848089468781	0.	0.5743827415359207	-0.23344542611483707	0.
0.12322771046908979	0.	0.5745912469033857	-0.23302100851918786	0.
0.1232214973594284	0.	0.5747853014037986	-0.23317077756209081	0.
0.12336439888164027	0.	0.5756151940545005	-0.23312218585210454	0.
0.12338614476545512	0.	0.575813377374071	-0.23312217889376086	0.
0.12372786579683133	0.	0.5764409578860447	-0.23311395854148062	0.
0.12375893134513825	0.	0.5766515276630884	-0.23347453230806606	0.
0.12381484933209072	0.	0.5768414533443436	-0.23334891747293127	0.
0.12389872631251944	0.	0.5774483897605285	-0.23383979089020754	0.
0.12379621000310656	0.	0.5776672171758878	-0.23393966722676426	0.
0.12392668530599565	0.	0.5778695293146161	-0.23413908650263585	0.
0.12443616029822928	0.	0.5784991742361685	-0.23304620519701183	0.
0.12425908667287978	0.	0.5789244426094138	-0.23368846981479194	0.
0.12487418452935696	0.	0.5795293146160199	-0.23416898115856008	0.
0.12505436470953715	0.	0.5797440132122214	-0.234067817710104	0.
0.1251506679092886	0.	0.5799504541701074	-0.23406783234926598	0.
0.12613544579061822	0.	0.5807824112303881	-0.23406782354232095	0.
0.12617272444858652	0.	0.5809929810074319	-0.23401675946232334	0.
0.126309412861137	0.	0.5815875309661437	-0.2350339076059121	0.
0.1264336750543647	0.	0.5818042939719241	-0.2345624560348265	0.
0.12650512581547063	0.	0.5820210569777045	-0.23472626535569813	0.
0.12672569120844984	0.	0.5826259289843105	-0.23469713534276418	0.
0.12681888785337062	0.	0.5828364987613543	-0.23475139770019854	0.
0.12664492078285183	0.	0.583047068538398	-0.23461529829843852	0.
0.12642124883504194	0.	0.5836333608587945	-0.2353121423118392	0.
0.12653619136377758	0.	0.5840668868703551	-0.23560369841264128	0.
0.12704877291084188	0.	0.5846841453344344	-0.2355507995488036	0.
0.12718546132339237	0.	0.5848988439306358	-0.235318694714282	0.
0.12726623174899038	0.	0.585119735755574	-0.23528697319740222	0.
0.12778813296054678	0.	0.5859248554913296	-0.23600450739926596	0.
0.12790307548928243	0.	0.5861457473162676	-0.23600451004256034	0.
0.12801801801801801	0.	0.5867547481420314	-0.23580202998577435	0.
0.12806461634047842	0.	0.5869632535094963	-0.2358752397390421	0.
0.1281640260950606	0.	0.5871779521056979	-0.23587525023520395	0.
0.12843118981050017	0.	0.5877807597027251	-0.23749341101289553	0.
0.12860515688101898	0.	0.5879830718414534	-0.2381627139710851	0.
0.12865486175831004	0.	0.5881977704376549	-0.2381626991306419	0.
0.12873873873873876	0.	0.5888232865400496	-0.2379659400441874	0.
0.12902764833799318	0.	0.5892361684558217	-0.23776633355844243	0.
0.12952469711090403	0.	0.5898348472336912	-0.2379942858969944	0.
0.12977943460702082	0.	0.5900309661436829	-0.23792790818707094	0.
0.12998446722584653	0.	0.5902436003303055	-0.23865903918801742	0.
0.13027337682510098	0.	0.5910858794384807	-0.2390461129748772	0.
0.1303137620379	0.	0.5912923203963667	-0.23884536258508662	0.
0.13039763901832868	0.	0.5919178364987614	-0.23897154426611575	0.
0.13057471264367818	0.	0.592116019818332	-0.2390264743789618	0.
0.1306989748369059	0.	0.5923224607762181	-0.23912774430879458	0.
0.1310406958682821	0.	0.5931585466556566	-0.23999325559958695	0.
0.13115253184218703	0.	0.5933629232039637	-0.23999323926251465	0.
0.13127990059024544	0.	0.5935734929810075	-0.23999445507508152	0.
0.1318111214662939	0.	0.5943848059454997	-0.24017755128121773	0.
0.13185461323392358	0.	0.5952250206440958	-0.24062253132731737	0.
0.1319322771046909	0.	0.5954252683732453	-0.24067136762487484	0.
0.13205964585274932	0.	0.5956317093311313	-0.2402630829316677	0.
0.13212177694936317	0.	0.5962386457473163	-0.24210831781698863	0.
0.13239204721963344	0.	0.5964327002477292	-0.24210832788810518	0.
0.1325877601739671	0.	0.5966412056151941	-0.24216455138466814	0.
0.13289220254737497	0.	0.5972873658133775	-0.23779469881388707	0.
0.13310966138552346	0.	0.597485549132948	-0.2377946916051327	0.
0.1331780055917987	0.	0.5976919900908341	-0.24068826625989487	0.
0.1324945635290463	0.	0.5983236994219654	-0.24049701006914015	0.
0.13273998136067103	0.	0.5985156895127994	-0.24049700733776463	0.
0.13291705498602052	0.	0.5987200660611065	-0.2433681672498337	0.
0.13363777570674124	0.	0.599556151940545	-0.24091325056452456	0.
0.13410997204100655	0.	0.6003860445912469	-0.24182304828847276	0.
0.1343553898726313	0.	0.6005821635012386	-0.24182306972476109	0.
0.13448586517552039	0.	0.6007865400495459	-0.24189583000498646	0.
0.13423734078906496	0.	0.6014327002477292	-0.24209322202964587	0.
0.13424976700838773	0.	0.6016246903385633	-0.24209322110571327	0.
0.13444237340789067	0.	0.6018187448389761	-0.2418899114686393	0.
0.13480273376825103	0.	0.6024483897605285	-0.24055624891562455	0.
0.1349767008387698	0.	0.6026445086705203	-0.24073601866147304	0.
0.13515066790928862	0.	0.6028364987613543	-0.24068093639194163	0.
0.1354116185150668	0.	0.6034805945499588	-0.2449396681561017	0.
0.1354054054054054	0.	0.6036829066886871	-0.24493965827559336	0.
0.13548306927617274	0.	0.6038790255986788	-0.24493964803925697	0.
0.13575644610127371	0.	0.6047213047068539	-0.24561444578001848	0.
0.13642124883504195	0.	0.6055594549958713	-0.24530719580530871	0.
0.13646163404784095	0.	0.6057658959537573	-0.24524187824266894	0.
0.13659832246039144	0.	0.6059578860445912	-0.24524248233082765	0.
0.1369990680335508	0.	0.6065710156895129	-0.24566901145081807	0.
0.1370922646784716	0.	0.6067857142857144	-0.24539742071589274	0.
0.13724448586517554	0.	0.6069880264244426	-0.24553545461339568	0.
0.1373873873873874	0.	0.6076218001651528	-0.24507977636911335	0.
0.13731283007145076	0.	0.6078344343517754	-0.24509981535323586	0.
0.13734078906492703	0.	0.6080284888521883	-0.24597885340849476	0.
0.1376887232059646	0.	0.6086312964492155	-0.24524814914440513	0.
0.13780366573470024	0.	0.6088439306358382	-0.2456864354225796	0.
0.13787511649580617	0.	0.6090462427745665	-0.24568676666415504	0.
0.1381143212177695	0.	0.6098802642444261	-0.24740354968403686	0.
0.13839080459770114	0.	0.6106915772089183	-0.24892573987702787	0.
0.1384560422491457	0.	0.6109145334434353	-0.24838376330814854	0.
0.13835663249456356	0.	0.6111271676300579	-0.24838375540375543	0.
0.138291394843119	0.	0.6117361684558217	-0.24762952863043555	0.
0.1385585585585586	0.	0.611952931461602	-0.24759005428713202	0.
0.13862379621000312	0.	0.6121635012386457	-0.2476195132588933	0.
0.13919540229885058	0.	0.6127580511973576	-0.24769711812695666	0.
0.13952159055607333	0.	0.6129727497935591	-0.24729418509703427	0.
0.13961168064616344	0.	0.6131895127993394	-0.24717380128191824	0.
0.14020813917365643	0.	0.6137985136251032	-0.24727048326323262	0.
0.14027648337993168	0.	0.6140132122213048	-0.24723434866408844	0.
0.14009630319975147	0.	0.6142279108175063	-0.24757459904978843	0.
0.14036657347002177	0.	0.615030966143683	-0.24761504574815105	0.
0.14092575333954646	0.	0.6158464079273329	-0.24806552745929997	0.
0.14111525318421872	0.	0.6160549132947978	-0.24877843935871313	0.
0.14123330226778502	0.	0.616273740710157	-0.24920982397733257	0.
0.14174277726001866	0.	0.6168765483071842	-0.2492044021403117	0.
0.1418825722273998	0.	0.6170912469033857	-0.24938932146368958	0.
0.14207207207207206	0.	0.6173121387283237	-0.24942137889460966	0.
0.1423174899036968	0.	0.6179273327828242	-0.24923609645623557	0.
0.14242311276794037	0.	0.618135838150289	-0.2492252128062817	0.
0.14254737496116807	0.	0.6183505367464905	-0.24922518814823014	0.
0.14254426840633738	0.	0.6189533443435178	-0.24876264191926412	0.
0.1425815470643057	0.	0.6191597853014038	-0.2490703009344496	0.
0.14276172724448588	0.	0.6193765483071842	-0.24905033716592653	0.
0.14259086672879778	0.	0.6201981833195707	-0.24934804400420937	0.
0.14259086672879778	0.	0.6210239471511149	-0.25187482806075	0.
0.14269027648337995	0.	0.6212241948802643	-0.2522192263976819	0.
0.1426716371543958	0.	0.6214368290668869	-0.2519387918621553	0.
0.1428766697732215	0.	0.6220499587118085	-0.2526132918232354	0.
0.14316247281764524	0.	0.6222440132122213	-0.25265481867968276	0.
0.14333954644299474	0.	0.6224483897605285	-0.25261154056125296	0.
0.1438303821062442	0.	0.6230780346820809	-0.2523758989845053	0.
0.1440385212799006	0.	0.6232782824112305	-0.252122082883276	0.
0.1442497670083877	0.	0.6234888521882742	-0.2521211618206022	0.
0.14434607020813917	0.	0.6241350123864575	-0.2519489210560418	0.
0.14452314383348866	0.	0.6243290668868704	-0.2519489159412365	0.
0.14465051258154707	0.	0.6245313790255987	-0.2519489262475321	0.
0.145197266231749	0.	0.6253530140379853	-0.2532908550867508	0.
0.1453246349798074	0.	0.6262014863748968	-0.2540007857198368	0.
0.14548306927617272	0.	0.6263934764657308	-0.25472468250437585	0.
0.14567878223050637	0.	0.6265937241948804	-0.25467670020169875	0.
0.1461043802423113	0.	0.6272254335260116	-0.2546047847431227	0.
0.14630319975147563	0.	0.6274215524360033	-0.25427069208317826	0.
0.146430568499534	0.	0.6276238645747317	-0.25427069157181814	0.
0.14681578129853992	0.	0.6282658959537573	-0.25467270756352806	0.
0.14698664181422802	0.	0.6284578860445913	-0.25413000469720337	0.
0.14719167443305375	0.	0.6286457473162675	-0.25416942408605325	0.
0.1475116495806151	0.	0.6292774566473989	-0.25382215699711125	0.
0.14748369058713887	0.	0.629481833195706	-0.2542619208752876	0.
0.14758620689655175	0.	0.6296800165152767	-0.2539366699504861	0.
0.14727555141348248	0.	0.6305346820809249	-0.2548562463315924	0.
0.1479061820441131	0.	0.6313542526837325	-0.2517407503632904	0.
0.1480366573470022	0.	0.6315648224607763	-0.25258186455552994	0.
0.1482479030754893	0.	0.631760941370768	-0.2515614683649303	0.
0.14890338614476545	0.	0.6323885218827415	-0.2530028256699058	0.
0.1489748369058714	0.	0.6326011560693642	-0.25310847039292866	0.
0.14916123019571298	0.	0.6327972749793559	-0.2536411289131372	0.
0.14970798384591488	0.	0.6334124690338564	-0.2542575674291946	0.
0.1497048772910842	0.	0.6336271676300579	-0.2542934507051241	0.
0.14968002485243867	0.	0.6338274153592073	-0.25427969902466924	0.
0.149878844361603	0.	0.6344508670520231	-0.25479318080808794	0.
0.1498322460391426	0.	0.634661436829067	-0.2569606560877783	0.
0.149919229574402	0.	0.6348554913294798	-0.2569606638278992	0.
0.15054675365020193	0.	0.6356750619322874	-0.26019122802674566	0.
0.15114942528735634	0.	0.6365070189925681	-0.2597099637800371	0.
0.1511338925132029	0.	0.6367279108175062	-0.2597374403172003	0.
0.15110282696489594	0.	0.6369343517753923	-0.2597374414391129	0.
0.15126747437092267	0.	0.637530966143683	-0.2587328295500333	0.
0.1509568188878534	0.	0.6377539223781999	-0.2586920439253512	0.
0.15062441752096928	0.	0.6379706853839803	-0.2587449086171282	0.
0.15113078595837218	0.	0.6385672997522709	-0.2596834949203791	0.
0.15174588381484932	0.	0.6389884393063584	-0.25974758038250084	0.
0.15248213730972354	0.	0.6395912469033856	-0.2607670189421881	0.
0.15276794035414729	0.	0.6398100743187449	-0.26076932513237977	0.
0.15289841565703638	0.	0.6400309661436829	-0.2607693074338895	0.
0.1531780055917987	0.	0.6408464079273328	-0.2612732913535579	0.
0.153609816713265	0.	0.6416494632535095	-0.26088269519476603	0.
0.15383348866107488	0.	0.6418600330305533	-0.26090066168157044	0.
0.15398881640260953	0.	0.6420829892650702	-0.2608855012848761	0.
0.15427461944703325	0.	0.6426981833195706	-0.26150117526174216	0.
0.15445479962721342	0.	0.6429087530966143	-0.2615938774714887	0.
0.1545914880397639	0.	0.6431234516928159	-0.2615184683197776	0.
0.15505747126436784	0.	0.6437262592898432	-0.26229209293920974	0.
0.1552003727865797	0.	0.644157720891825	-0.2621346265202957	0.
0.15531531531531534	0.	0.6449731626754749	-0.26447482488724694	0.
0.15550792171481828	0.	0.6451837324525187	-0.2644820796797834	0.
0.1555855855855856	0.	0.6453984310487202	-0.26448173798613006	0.
0.1560236098167133	0.	0.6459991742361685	-0.2633208431058099	0.
0.15628766697732216	0.	0.6464368290668869	-0.26294982760838076	0.
0.15646474060267165	0.	0.6470334434351777	-0.2630914957075434	0.
0.15651133892513205	0.	0.6472398843930637	-0.2626615998030447	0.
0.15649269959614787	0.	0.6474525185796862	-0.2630715934328891	0.
0.1567070518794657	0.	0.6480429397192404	-0.26287107141756977	0.
0.1568748058403231	0.	0.6482514450867052	-0.26274183517185035	0.
0.15712333022677852	0.	0.6484744013212221	-0.26352599718537933	0.
0.15773532152842498	0.	0.6493001651527663	-0.2633820335972333	0.
0.15784715750232994	0.	0.6501238645747317	-0.2656747656706554	0.
0.15793103448275864	0.	0.6503344343517754	-0.26498359089022694	0.
0.1580801491146319	0.	0.6505553261767135	-0.26510413173854075	0.
0.15852127990059026	0.	0.6511643270024774	-0.2623674494229214	0.
0.15891270580925757	0.	0.6515772089182494	-0.265838806485302	0.
0.15926374650512581	0.	0.6521944673823288	-0.2678504681331628	0.
0.15936936936936938	0.	0.652396779521057	-0.26740028776746944	0.
0.15938179558869214	0.	0.6526114781172585	-0.2674667864790855	0.
0.15920161540851197	0.	0.6532390586292321	-0.26749527560890984	0.
0.15935383659521593	0.	0.653433113129645	-0.2679477891156505	0.
0.15950916433675055	0.	0.6536374896779521	-0.26753496550343636	0.
0.16053122087604849	0.	0.6544488026424443	-0.26884857241373555	0.
0.16107176141658902	0.	0.6552952105697771	-0.2692833568732863	0.
0.16121466293880088	0.	0.6554913294797688	-0.268866817648729	0.
0.16131096613855236	0.	0.6556977704376549	-0.26895361909529353	0.
0.16162783473128303	0.	0.656331544178365	-0.26995060704017954	0.
0.1619726623174899	0.	0.6567341040462429	-0.2701272222383604	0.
0.16184529356943153	0.	0.6573761354252684	-0.2703172512337968	0.
0.16175209692451076	0.	0.6575681255161024	-0.27053204607565434	0.
0.1616930723827276	0.	0.6577663088356731	-0.2705320526280115	0.
0.1620192606399503	0.	0.6584000825763833	-0.26932573448809877	0.
0.16214352283317804	0.	0.6586003303055327	-0.2693357784241789	0.
0.1624137931034483	0.	0.6587985136251032	-0.2693357991761084	0.
0.1629201615408512	0.	0.6596428571428572	-0.270287942922271	0.
0.16346691519105314	0.	0.6604562345169283	-0.27035003076323494	0.
0.16347002174588385	0.	0.6606564822460778	-0.2721260236088355	0.
0.16363156259707984	0.	0.6608484723369117	-0.272126036426751	0.
0.16405405405405407	0.	0.6614884393063584	-0.27201011208538056	0.
0.16401366884125507	0.	0.6616928158546656	-0.27151813188247187	0.
0.16418142280211248	0.	0.6618868703550784	-0.2718038053280347	0.
0.16470953712333022	0.	0.6625247729149464	-0.2731222826029415	0.
0.16483069276172727	0.	0.6627353426919901	-0.2734093391024353	0.
0.1650264057160609	0.	0.6629355904211396	-0.27347510883287135	0.
0.16544579061820444	0.	0.663565235342692	-0.27390651137842975	0.
0.16549238894066484	0.	0.6637716763005781	-0.2739065116729469	0.
0.16556383970177077	0.	0.663963666391412	-0.2747266047763291	0.
0.1658962410686549	0.	0.6645850536746492	-0.27488062797686735	0.
0.16577508543025785	0.	0.6650020644095789	-0.2748915399261808	0.
0.16615408511960236	0.	0.665623451692816	-0.2774182794019254	0.
0.16612923268095683	0.	0.6658402146985963	-0.27742262691769126	0.
0.166107486797142	0.	0.6660383980181669	-0.2774226208941998	0.
0.16624728176452316	0.	0.666641205615194	-0.2766252581802537	0.
0.16633115874495186	0.	0.6668579686209745	-0.27738490910845154	0.
0.16642124883504195	0.	0.6670623451692816	-0.2773849098876295	0.
0.16715128922025477	0.	0.66766308835673	-0.277274417116317	0.
0.16732214973594287	0.	0.6678839801816681	-0.27599407115590624	0.
0.16749922336129233	0.	0.6680945499587118	-0.2758473878309312	0.
0.16809878844361606	0.	0.6687035507844757	-0.2770881526128735	0.
0.16823858341099723	0.	0.6689285714285715	-0.2777193195208633	0.
0.16830071450761108	0.	0.6691432700247729	-0.27771931426641155	0.
0.1688008698353526	0.	0.6697440132122213	-0.27768169845181717	0.
0.16889717303510407	0.	0.670165152766309	-0.27770373991287495	0.
0.1689841565703635	0.	0.6707658959537574	-0.27754749824931624	0.
0.1690338614476546	0.	0.6709847233691164	-0.27774578132048416	0.
0.16895619757688723	0.	0.6712076796036335	-0.27774577695543373	0.
0.16896241068654863	0.	0.6718084227910818	-0.2784503952594971	0.
0.1691363777570674	0.	0.6720210569777044	-0.27859478017641826	0.
0.16916433675054368	0.	0.6722398843930636	-0.2785947905755665	0.
0.16954644299471888	0.	0.6728344343517755	-0.27851375214434065	0.
0.16987263125194163	0.	0.6730450041288192	-0.2785252029601419	0.
0.17004038521279904	0.	0.6732617671345995	-0.2783529449915475	0.
0.17053743398570986	0.	0.6738563170933113	-0.2797684202543448	0.
0.1707300403852128	0.	0.6740627580511974	-0.2795561282127329	0.
0.17096613855234546	0.	0.6742774566473989	-0.27955612321169127	0.
0.17143833488661078	0.	0.6748926507018993	-0.27918978923136384	0.
0.17165579372475925	0.	0.6753261767134601	-0.2795666115969727	0.
0.1713824168996583	0.	0.6759372419488028	-0.2799221426425525	0.
0.17133892513202859	0.	0.676139554087531	-0.2801086788357902	0.
0.1715128922025474	0.	0.6763501238645748	-0.2802665528032415	0.
0.1719353836595216	0.	0.6769653179190752	-0.28026937802309	0.
0.172022367194781	0.	0.6771696944673824	-0.27937401724204264	0.
0.1721124572848711	0.	0.6773864574731628	-0.279751026621375	0.
0.17233302267785028	0.	0.6780016515276631	-0.2810067003039351	0.
0.17256601429015223	0.	0.6782018992568126	-0.2814857947523738	0.
0.17282385834109976	0.	0.6784124690338563	-0.28148578858122875	0.
0.17355079217148184	0.	0.6790379851362511	-0.28108722443830575	0.
0.17384591488039766	0.	0.6792361684558217	-0.2815183139674593	0.
0.17410997204100653	0.	0.6794446738232867	-0.2814789179690529	0.
0.17449518484001245	0.	0.6800639966969448	-0.28204139828730523	0.
0.1748213730972352	0.	0.6804562345169283	-0.28199526188675994	0.
0.17479341410375895	0.	0.681094137076796	-0.2827237773750383	0.
0.1748151599875738	0.	0.6812902559867878	-0.28248526315337064	0.
0.17478409443926687	0.	0.6815008257638315	-0.28298472604336844	0.
0.17461944703324017	0.	0.6821449215524361	-0.28329498216999743	0.
0.17480584032308172	0.	0.682338976052849	-0.2842668845209783	0.
0.1751196023609817	0.	0.6825392237819984	-0.2844292760460834	0.
0.17600186393289843	0.	0.6831729975227085	-0.2833298765018206	0.
0.17630941286113702	0.	0.6833691164327004	-0.28439205339516793	0.
0.1766076421248835	0.	0.6835714285714286	-0.2843069083932746	0.
0.1768313140726934	0.	0.6842134599504544	-0.2849174631260998	0.
0.17677228953091023	0.	0.6844054500412883	-0.2867525037091233	0.
0.1767536502019261	0.	0.6845995045417012	-0.28675250375074124	0.
0.17679714196955576	0.	0.6852394715111478	-0.28420985148588346	0.
0.17731593662628148	0.	0.6856358381502892	-0.2854970985763691	0.
0.17771668219944084	0.	0.6862696118909992	-0.28559208074585485	0.
0.1777819198508854	0.	0.686465730800991	-0.2873204566892018	0.
0.1780273376825101	0.	0.6866535920726672	-0.28642639371987777	0.
0.17840323081702394	0.	0.6872832369942198	-0.28707428361885134	0.
0.1784653619136378	0.	0.6874979355904212	-0.28658269596123487	0.
0.17861447654551105	0.	0.6876981833195707	-0.2865826845690896	0.
0.17901211556383972	0.	0.6883360858794386	-0.29704124864374465	0.
0.17908356632494565	0.	0.6885445912469034	-0.29727574117069916	0.
0.17917676296986643	0.	0.6887365813377375	-0.29613476909545755	0.
0.17942218080149117	0.	0.6893620974401321	-0.2970435590049873	0.
0.1795402298850575	0.	0.6895747316267548	-0.29712201809771743	0.
0.17971730351040696	0.	0.6897729149463253	-0.2954477007008094	0.
0.18028890959925445	0.	0.690400495458299	-0.29668693514088185	0.
0.180596458527493	0.	0.6908071841453345	-0.2967854643358026	0.
0.18107176141658904	0.	0.6914223781998349	-0.29691990747968644	0.
0.18100652376514448	0.	0.691643270024773	-0.297332972280223	0.
0.18097856477166824	0.	0.691849710982659	-0.2974000298476874	0.
0.18147561354457908	0.	0.6924607762180017	-0.297570888861383	0.
0.18165890027958995	0.	0.6926713459950454	-0.2979089571772314	0.
0.181820441130786	0.	0.6928674649050373	-0.2967738289700279	0.
0.18250077663870767	0.	0.6934620148637489	-0.2969311367516674	0.
0.1827461944703324	0.	0.693684971098266	-0.29623910673496656	0.
0.1828890959925443	0.	0.6939017341040463	-0.296621731462759	0.
0.1834358496427462	0.	0.6945169281585467	-0.29603632363152926	0.
0.18358496427461948	0.	0.6947336911643271	-0.29611865066169424	0.
0.18366262814538678	0.	0.6949421965317919	-0.2963437821755562	0.
0.18411929170549862	0.	0.6955450041288193	-0.29764011532113555	0.
0.1843802423112768	0.	0.6959826589595376	-0.29784157636315306	0.
0.18506368437402923	0.	0.6967939719240297	-0.2979317246514131	0.
0.18509474992233613	0.	0.69701073492981	-0.2951910939514331	0.
0.18513513513513516	0.	0.6972089182493807	-0.29519109923982456	0.
0.18582168375271826	0.	0.6978199834847234	-0.29523624269551857	0.
0.18589624106865488	0.	0.6980450041288192	-0.2964631482427242	0.
0.18594905250077665	0.	0.6982514450867053	-0.2964631482406676	0.
0.1862814538676608	0.	0.6988542526837325	-0.2969662100799915	0.
0.1863684374029202	0.	0.6990627580511974	-0.2972914777852518	0.
0.18638707673190433	0.	0.6992650701899257	-0.2972350512507632	0.
0.1867878223050637	0.	0.6998596201486376	-0.2979729706974041	0.
0.1870083876980429	0.	0.7000805119735757	-0.2979498877334735	0.
0.18707983845914883	0.	0.7003014037985137	-0.2974449890843053	0.
0.18762659210935073	0.	0.7011251032204789	-0.2981461978227606	0.
0.18753028890959927	0.	0.7013418662262593	-0.2975536518252184	0.
0.187816091954023	0.	0.7019446738232866	-0.2972669986422254	0.
0.18813606710158437	0.	0.7021635012386458	-0.29825457595526483	0.
0.18831624728176452	0.	0.7023843930635838	-0.2987231177965038	0.
0.18880397639018331	0.	0.7029768786127168	-0.2989227497554643	0.
0.18894998446722586	0.	0.7031874483897605	-0.298884263090026	0.
0.1890618204411308	0.	0.703402146985962	-0.2995476753334509	0.
0.1896707051879466	0.	0.7039987613542528	-0.2995326166684543	0.
0.1899720410065238	0.	0.7042155243600331	-0.3005838385998775	0.
0.19013047530288912	0.	0.7044405450041289	-0.3004017883641296	0.
0.19034793414103762	0.	0.7050412881915773	-0.30160619703482683	0.
0.1904877291084188	0.	0.7052456647398845	-0.3017233889172802	0.
0.19063684374029202	0.	0.7054582989265071	-0.3017233931108706	0.
0.1911649580615098	0.	0.7062634186622626	-0.30084696716413845	0.
0.19140105622864245	0.	0.7064822460776219	-0.30084695458636823	0.
0.1917614165890028	0.	0.7071015689512801	-0.3003587772049755	0.
0.19185461323392358	0.	0.7073059454995871	-0.3007141449378118	0.
0.1922336129232681	0.	0.7081399669694468	-0.30077660810847634	0.
0.19235476856166514	0.	0.7083443435177539	-0.30100576422357317	0.
0.1925038831935384	0.	0.7085590421139555	-0.30100576444770266	0.
0.19269338303821065	0.	0.7091783649876137	-0.3005780556984624	0.
0.19282696489593043	0.	0.7093724194880265	-0.3001292849879481	0.
0.19297607952780368	0.	0.7095809248554914	-0.30074831980414524	0.
0.19349798073936006	0.	0.7102105697770438	-0.30074516582482125	0.
0.19380552966759865	0.	0.7104108175061933	-0.30219125674755465	0.
0.19402609506057786	0.	0.7106234516928159	-0.3025696266956425	0.
0.1948586517552035	0.	0.7114430222956235	-0.302877537376737	0.
0.1950730040385213	0.	0.7116453344343517	-0.302694134673013	0.
0.19535570052811435	0.	0.7122687861271676	-0.3026148090415533	0.
0.19552656104380242	0.	0.7124607762180017	-0.3034863486615523	0.
0.19603603603603603	0.	0.7133051197357557	-0.30309550367938326	0.
0.19620689655172416	0.	0.7135012386457473	-0.3030788115541051	0.
0.19637775706741226	0.	0.7137035507844758	-0.3030788022545689	0.
0.1966759863311588	0.	0.7143476465730801	-0.3030959669444279	0.
0.19684063373718547	0.	0.7145458298926508	-0.3029160253702923	0.
0.19706741223982607	0.	0.714748142031379	-0.30291603668111633	0.
0.19737185461323395	0.	0.715386044591247	-0.3024607716181537	0.
0.19743087915501709	0.	0.7155759702725022	-0.3041546873247093	0.
0.19761727244485866	0.	0.7157700247729151	-0.3041546440843052	0.
0.1981329605467537	0.	0.71661230388109	-0.3029838067516451	0.
0.19826964895930416	0.	0.7168104872006607	-0.3029838083222753	0.
0.19868903386144768	0.	0.7174504541701074	-0.30556565559804894	0.
0.19883504193849025	0.	0.717648637489678	-0.3055843871794547	0.
0.1997079838459149	0.	0.7184702725020645	-0.30557699566953245	0.
0.1998322460391426	0.	0.7186746490503717	-0.30561459451119266	0.
0.20001863932898417	0.	0.7188666391412056	-0.30566333761819053	0.
0.20058403230817026	0.	0.7194921552436004	-0.305701744253803	0.
0.20067101584342967	0.	0.7197027250206441	-0.30569499151450713	0.
0.20082945013979497	0.	0.7198988439306359	-0.3057126026764124	0.
0.20115253184218704	0.	0.720532617671346	-0.30577192017004423	0.
0.20090400745573161	0.	0.7207493806771264	-0.3056827944251502	0.
0.20077353215284252	0.	0.7209496284062759	-0.3062330441185585	0.
0.20122398260329297	0.	0.7217795210569777	-0.3051567706621583	0.
0.20139173656415038	0.	0.7219756399669695	-0.30529802317044663	0.
0.20216837527182355	0.	0.7225949628406276	-0.3050564575477262	0.
0.2022833178005592	0.	0.7228158546655656	-0.3060789137334012	0.
0.20311276794035416	0.	0.7236271676300579	-0.3064010695944159	0.
0.20327741534638089	0.	0.7238439306358383	-0.3059046620852753	0.
0.20336439888164026	0.	0.7240462427745665	-0.30590218406731645	0.
0.20347002174588383	0.	0.7246511147811726	-0.3039961246266534	0.
0.20346070208139178	0.	0.7248699421965318	-0.30444866654335817	0.
0.2035321528424977	0.	0.7250784475639968	-0.30444868754206544	0.
0.20410065237651448	0.	0.7256688687035509	-0.30430735956627236	0.
0.204479652065859	0.	0.7258835672997523	-0.30395216447666207	0.
0.20465361913637778	0.	0.7260982658959537	-0.3039521711681334	0.
0.20552345448897175	0.	0.7269302229562346	-0.3041450272015646	0.
0.20563529046287668	0.	0.7271531791907515	-0.3039859137529953	0.
0.2060608884746816	0.	0.7277539223781999	-0.3053150388090999	0.
0.20625349487418457	0.	0.7279603633360859	-0.3053065957887966	0.
0.20671015843429638	0.	0.7287778695293147	-0.305615751615845	0.
0.20692140416278348	0.	0.728994632535095	-0.3041643195105719	0.
0.20698664181422802	0.	0.7292155243600331	-0.30420950580531264	0.
0.20746815781298542	0.	0.7298100743187448	-0.3047822528370719	0.
0.20767319043181112	0.	0.7300185796862098	-0.30472630900334924	0.
0.20784094439266856	0.	0.730237407101569	-0.3046491229318909	0.
0.20844050947499224	0.	0.730844343517754	-0.3044606954113896	0.
0.20852749301025167	0.	0.7310528488852188	-0.30311632358265755	0.
0.20859583721652689	0.	0.7312696118909993	-0.3030944605354697	0.
0.20895619757688727	0.	0.7320602807597028	-0.3044894657251806	0.
0.20916433675054366	0.	0.7322749793559044	-0.3044891739706105	0.
0.2096147872009941	0.	0.7329025598678779	-0.30509089773095865	0.
0.20974215594905252	0.	0.7331131296449216	-0.30479060958528553	0.
0.21033550792171482	0.	0.7339450867052024	-0.3053575556027062	0.
0.21051258154706431	0.	0.7341453344343518	-0.3060753756444579	0.
0.21081081081081082	0.	0.7343538398018167	-0.3060753794653566	0.
0.21110904007455736	0.	0.7349793559042115	-0.3064044611562262	0.
0.2112892202547375	0.	0.7351816680429398	-0.3080346444684823	0.
0.21147872009940977	0.	0.7353943022295625	-0.3080560301504092	0.
0.2119757688723206	0.	0.7360177539223783	-0.30835429158315475	0.
0.21225535880708296	0.	0.7362097440132123	-0.3084168791930054	0.
0.21243243243243246	0.	0.7364161849710983	-0.3086333395548776	0.
0.21313140726933832	0.	0.7372522708505368	-0.31063493255265356	0.
0.21325566946256605	0.	0.7374587118084228	-0.31069568372983636	0.
0.21369058713886302	0.	0.7380739058629232	-0.3095141353778688	0.
0.21383038210624422	0.	0.7382617671345996	-0.31017907349761986	0.
0.21456974215594907	0.	0.7391081750619323	-0.3096584846591233	0.
0.21478720099409757	0.	0.7393084227910818	-0.30842117511044276	0.
0.21498291394843122	0.	0.7395127993393891	-0.3082114520292821	0.
0.21544268406337375	0.	0.7401589595375723	-0.30847772786058986	0.
0.21540540540540545	0.	0.7403509496284063	-0.3089325996748483	0.
0.21543957750854303	0.	0.740549132947977	-0.30890584239979335	0.
0.2158496427461945	0.	0.7411870355078448	-0.30967645245362674	0.
0.21600186393289844	0.	0.7413831544178365	-0.3098787704831537	0.
0.21617272444858654	0.	0.741583402146986	-0.30970771785242696	0.
0.21681888785337064	0.	0.7424174236168456	-0.30794925860245065	0.
0.2170549860205033	0.	0.7426094137076796	-0.30694453387863035	0.
0.21761416589002797	0.	0.7432535094962841	-0.30772785745651016	0.
0.2176483379931656	0.	0.7434620148637491	-0.3076947227418612	0.
0.2181578129853992	0.	0.7442795210569778	-0.3072472888126144	0.
0.21820130475302893	0.	0.7444777043765484	-0.30757689192182597	0.
0.21827896862379623	0.	0.7446655656482246	-0.307391335084773	0.
0.2184653619136378	0.	0.7452952105697771	-0.3124819462099792	0.
0.2186703945324635	0.	0.7455099091659785	-0.31618950469133156	0.
0.21891891891891893	0.	0.7457122213047069	-0.3127584514639584	0.
0.21956197576887235	0.	0.7463418662262593	-0.30758083329910013	0.
0.21972662317489908	0.	0.746552436003303	-0.3075808327696395	0.
0.22000000000000003	0.	0.7467506193228738	-0.3079044626969262	0.
0.22111214662938805	0.	0.7475949628406277	-0.30980412519742484	0.
0.2212488350419385	0.	0.747795210569777	-0.30947158925637674	0.
0.22155017086051573	0.	0.7479892650701899	-0.309689024282644	0.
0.22204721963342658	0.	0.7486189099917424	-0.30861070157985154	0.
0.2222336129232681	0.	0.749011147811726	-0.3086329534952569	0.
0.22273998136067102	0.	0.7496552436003303	-0.3104838678550739	0.
0.22272755514134826	0.	0.7498616845582164	-0.31037086997154567	0.
0.2226654240447344	0.	0.7500557390586293	-0.3102848650229684	0.
0.222892202547375	0.	0.7506750619322874	-0.30885209848879486	0.
0.22294190742466607	0.	0.7508794384805946	-0.30871896205948224	0.
0.22388008698353526	0.	0.7516948802642446	-0.3100162409181372	0.
0.22403541472506994	0.	0.7519157720891826	-0.30938670301024934	0.
0.2242124883504194	0.	0.7521180842279109	-0.3094041777474545	0.
0.2250295122708916	0.	0.752737407101569	-0.3113004518422232	0.
0.22512892202547377	0.	0.7529521056977705	-0.31106147623066965	0.
0.2251724137931035	0.	0.753150289017341	-0.31100859842022477	0.
0.22592420006213113	0.	0.7537716763005782	-0.3116916530139999	0.
0.226147872009941	0.	0.7541928158546656	-0.3118146975692846	0.
0.226784715750233	0.	0.754793559042114	-0.31078705107458504	0.
0.22693072382727558	0.	0.7550103220478943	-0.3133163280266483	0.
0.22704255980118052	0.	0.7552167630057804	-0.3133163259044693	0.
0.22762969866418145	0.	0.7558319570602807	-0.313588162021701	0.
0.22780366573470026	0.	0.7560528488852188	-0.3124516854444434	0.
0.22813917365641506	0.	0.7568538398018168	-0.31305700535526987	0.
0.22831624728176456	0.	0.7570685383980182	-0.31305700730475117	0.
0.22832556694625664	0.	0.757279108175062	-0.3130570144177103	0.
0.22881329605467537	0.	0.7578736581337737	-0.3130824176559057	0.
0.2291146318732526	0.	0.758090421139554	-0.31316887690357587	0.
0.22929481205343277	0.	0.7583113129644922	-0.31367640927271284	0.
0.22990680335507924	0.	0.7589203137902559	-0.3134878195231092	0.
0.23036346691519108	0.	0.7593476465730802	-0.31356063241291443	0.
0.2307828518173346	0.	0.7599545829892651	-0.31392466396784957	0.
0.23102516309412863	0.	0.7601692815854666	-0.31404385158402853	0.
0.23119913016464744	0.	0.7603901734104047	-0.313855628044932	0.
0.2315035725380553	0.	0.7609826589595377	-0.31399284964186164	0.
0.2317179248213731	0.	0.7611890999174237	-0.3121186367229387	0.
0.23261261261261265	0.	0.7620189925681256	-0.31464446778276395	0.
0.23282385834109975	0.	0.7622336911643272	-0.31437694584381737	0.
0.23301025163094133	0.	0.7624545829892652	-0.31437694707280356	0.
0.23347312830071454	0.	0.7630511973575559	-0.3153953124257077	0.
0.23360671015843432	0.	0.763255573905863	-0.3162408392686744	0.
0.23384591488039766	0.	0.7634661436829068	-0.3162406879147058	0.
0.2343460702081392	0.	0.7640710156895129	-0.3168106810335113	0.
0.23487107797452628	0.	0.7644859620148639	-0.31613378329203595	0.
0.23504815159987577	0.	0.7651094137076797	-0.3156211771010107	0.
0.23522522522522527	0.	0.7653137902559869	-0.3155592907527694	0.
0.23538676607642126	0.	0.7655264244426094	-0.31572200010581786	0.
0.23573470021745888	0.	0.7661560693641619	-0.31552271616178695	0.
0.23599254426840635	0.	0.7663563170933114	-0.31529767102449135	0.
0.2369245107176142	0.	0.767190338563171	-0.3158960849691338	0.
0.23715439577508546	0.	0.7673843930635839	-0.315752472574567	0.
0.23732214973594287	0.	0.7675908340214699	-0.31579808242910257	0.
0.2379962721342032	0.	0.7682246077621802	-0.3158816382038476	0.
0.23824790307548932	0.	0.7684227910817507	-0.3158866182707348	0.
0.23842808325566947	0.	0.7686292320396367	-0.31588661098215176	0.
0.2385989437713576	0.	0.769260941370768	-0.3184455800514446	0.
0.2388039763901833	0.	0.7696490503715937	-0.3191021468542063	0.
0.23925442684063375	0.	0.7702890173410406	-0.32034246182514997	0.
0.2394905250077664	0.	0.7704789430222957	-0.3191179289651091	0.
0.23972351662006838	0.	0.7706729975227086	-0.31911794299963664	0.
0.2404100652376515	0.	0.7713109000825764	-0.3202118075160135	0.
0.2406088847468158	0.	0.7715070189925682	-0.32043033080798994	0.
0.2415532774153464	0.	0.7723596201486376	-0.320525012717133	0.
0.24171171171171174	0.	0.7725619322873658	-0.32081411833060186	0.
0.24195712954333645	0.	0.7727601156069365	-0.32112879688079216	0.
0.24233612923268097	0.	0.7733938893476466	-0.32025700172771443	0.
0.24250388319353838	0.	0.7735900082576385	-0.3192599740289825	0.
0.24266853059956509	0.	0.7737819983484724	-0.3191372265155394	0.
0.24338303821062446	0.	0.774424029727498	-0.33060625907314944	0.
0.2437806772289531	0.	0.7748265895953759	-0.3307154668747305	0.
0.2441721031376204	0.	0.7754582989265071	-0.3308848734865202	0.
0.2441721031376204	0.	0.7756606110652354	-0.33088916357333376	0.
0.2443460702081392	0.	0.7758505367464905	-0.33118023726261325	0.
0.2450792171481827	0.	0.7764781172584642	-0.33207362457736983	0.
0.24518794656725693	0.	0.7766886870355079	-0.33208783402858355	0.
0.24613233923578753	0.	0.7774979355904211	-0.3327160155978813	0.
0.24625038831935386	0.	0.7777064409578861	-0.33302256705514255	0.
0.24635290462876674	0.	0.7779066886870356	-0.33302609299991265	0.
0.2472289530910221	0.	0.7785425268373246	-0.33459201574387853	0.
0.24730040385212804	0.	0.7787654830718415	-0.334654219751428	0.
0.24738117427772602	0.	0.7789698596201486	-0.33520538715411796	0.
0.24789375582479034	0.	0.7795767960363337	-0.3396778507070485	0.
0.24797452625038835	0.	0.7799938067712634	-0.3388060157015819	0.
0.24872631251941602	0.	0.7806028075970273	-0.3393751188507389	0.
0.2489468779123952	0.	0.7808257638315442	-0.3406263248279588	0.
0.24911773842808327	0.	0.7810342691990092	-0.34062727790538333	0.
0.24982292637465056	0.	0.7816308835672998	-0.33732222767724007	0.
0.2500590245417832	0.	0.7818455821635013	-0.33762530059670876	0.
0.2505653929791861	0.	0.7826610239471512	-0.33933863375853596	0.
0.25077353215284254	0.	0.7828798513625104	-0.3393551992732515	0.
0.2508387698042871	0.	0.783092485549133	-0.3415965904706561	0.
0.25149735942839396	0.	0.7836746490503717	-0.34538000807648506	0.
0.2518421870146008	0.	0.7838872832369943	-0.3453800144897606	0.
0.2520285803044424	0.	0.7841061106523536	-0.34666499318023486	0.
0.25285492388940667	0.	0.7847213047068539	-0.3426766723548032	0.
0.2533985709847779	0.	0.7851651527663089	-0.3400159757188061	0.
0.25376203789996893	0.	0.7857597027250206	-0.34012129194824653	0.
0.2539080459770115	0.	0.7859682080924856	-0.34007778149555107	0.
0.2539701770736254	0.	0.7861870355078449	-0.34012382412940856	0.
0.25452625038831933	0.	0.7867960363336086	-0.3402496813433774	0.
0.25479962721342037	0.	0.7870066061106524	-0.3402645124288171	0.
0.2555824790307549	0.	0.7878199834847234	-0.34152532172350614	0.
0.2557968313140727	0.	0.7880284888521883	-0.3417737588530116	0.
0.2561043802423113	0.	0.7882473162675475	-0.34183703030865187	0.
0.25669151910531224	0.	0.7888625103220479	-0.34331123956290466	0.
0.2568685927306617	0.	0.7890668868703552	-0.34314780961909397	0.
0.2570891581236409	0.	0.7892795210569777	-0.34319219316710403	0.
0.2574899036968003	0.	0.7898740710156895	-0.34398327826477554	0.
0.2580770425598012	0.	0.7902848885218827	-0.3436464602654437	0.
0.25865796831314075	0.	0.7909207266721717	-0.3439689731180703	0.
0.2587698042870457	0.	0.791125103220479	-0.3440900824044208	0.
0.25895930413171797	0.	0.7913377374071017	-0.3435645196290814	0.
0.2592948120534328	0.	0.7919570602807597	-0.3439003223259776	0.
0.2595340167753961	0.	0.7921552436003304	-0.3438897431465974	0.
0.2602360981671327	0.	0.7929954582989266	-0.3403748659116584	0.
0.2604784094439267	0.	0.7931936416184971	-0.340035512439071	0.
0.26073936004970494	0.	0.7934042113955408	-0.3415863700368286	0.
0.2613948431189811	0.	0.7940276630883567	-0.34573916998844245	0.
0.26161540851196025	0.	0.7942217175887696	-0.34576288220597357	0.
0.26183597390493946	0.	0.7944281585466558	-0.3450464734464196	0.
0.26235166200683446	0.	0.7950660611065236	-0.34456004290197856	0.
0.26253184218701464	0.	0.7954644921552436	-0.3414360752728287	0.
0.26295744019881956	0.	0.7960879438480595	-0.3410401367272727	0.
0.2631966449207829	0.	0.796273740710157	-0.3408751547793856	0.
0.26351040695868283	0.	0.7964698596201487	-0.3408961839137118	0.
[truncated: 14,177 more rows]
