# Supplementary material for: Programming mechanics in knitted materials, stitch by stitch
Source: Nat Commun. 2024 Mar 23;15:2622. doi: 10.1038/s41467-024-46498-z (PMC10960873; doi:10.1038/s41467-024-46498-z)
Supplement: Supplementary file 3 — Source Data [file 41467_2024_46498_MOESM3_ESM.zip › SourceData/Source Data for Supplementary Information/TableS13data/acrylic/acrylic_ribv1.txt]

-0.00005539499036608862	0.	0.	0.	0.
0.00003131021194605009	0.	2.6157467957101755e-6	-0.0004673798975589532	0.
0.0003973988439306358	0.	0.00034789432382945334	0.0002913188156660438	0.
0.00011560693641618495	0.	0.0006591681925189642	0.0003338662106044242	0.
0.0001493256262042389	0.	0.0009704420612084752	0.00018256262375177613	0.
0.0002986512524084778	0.	0.0016950039236201936	-0.0008583892666184683	0.
0.00020472061657032754	0.	0.0019408841224169504	-0.0006802834076360762	0.
0.000327552986512524	0.	0.0021998430551922574	-0.0006812341724530446	0.
0.0005105973025048169	0.	0.002966256866335339	0.00031879898645812354	0.
0.0004961464354527938	0.	0.003219984305519226	0.0000741992575877586	0.
0.0005322736030828517	0.	0.0034815589850902434	0.00007420821928426852	0.
0.00048169556840077065	0.	0.004268898770599007	-0.0005864359417717073	0.
0.0005009633911368014	0.	0.004520010462987184	-0.00082212616943477	0.
0.000443159922928709	0.	0.004786816636149621	-0.0004872441100464926	0.
0.0005708092485549132	0.	0.005571540674862674	-0.0007122984422276641	0.
0.000705684007707129	0.	0.00581480512686372	-0.0008159509306850325	0.
0.0006815992292870905	0.	0.006078995553230448	-0.001062517430544106	0.
0.0005491329479768786	0.	0.006884645566309182	-0.0011852037087666965	0.
0.0006791907514450866	0.	0.007133141511901649	-0.0012836403338528932	0.
0.0006334296724470135	0.	0.007397331938268376	-0.0011597645904210421	0.
0.0006767822736030828	0.	0.008192518964164269	-0.0020752137160183408	0.
0.0008357418111753372	0.	0.008686895108553493	-0.0012589000100345533	0.
0.0006767822736030828	0.	0.009497776615223648	-0.0006415930007951673	0.
0.0007634874759152215	0.	0.009738425320428984	-0.0008418324138469475	0.
0.0007418111753371868	0.	0.010792571279100185	-0.001553528161196164	0.
0.0008285163776493255	0.	0.01104106722469265	-0.0015633334942146838	0.
0.0009417148362235067	0.	0.01129479466387654	-0.0017899249762619457	0.
0.0007996146435452793	0.	0.012126602144912374	-0.0018999981579628227	0.
0.0008116570327552986	0.	0.01237771383730055	-0.0015697074006350011	0.
0.000886319845857418	0.	0.012626209782893017	-0.0017753473497682032	0.
0.0008261078998073216	0.	0.01342662830238033	-0.0015938706800420253	0.
0.0009272639691714835	0.	0.013675124247972799	-0.0026454688637440617	0.
0.0010741811175337187	0.	0.013918388699973845	-0.0022747515845009413	0.
0.0009128131021194605	0.	0.01474234894062255	-0.0017166852268115328	0.
0.0008790944123314064	0.	0.015001307873397858	-0.0024620138856858696	0.
0.0009971098265895953	0.	0.015244572325398904	-0.0028004872260634817	0.
0.000970616570327553	0.	0.016039759351294796	-0.0024569094115835183	0.
0.0010091522157996144	0.	0.016296102537274395	-0.002504494644074575	0.
0.0010934489402697496	0.	0.01654198273607115	-0.0028025132557979904	0.
0.0010717726396917147	0.	0.01784985613392624	-0.00327403737178586	0.
0.0010428709055876684	0.	0.01862934867904787	-0.003209064678242622	0.
0.000985067437379576	0.	0.01890138634580173	-0.0031701099348075868	0.
0.0011103082851637764	0.	0.019152498038189903	-0.00316106630902666	0.
0.0011295761078998071	0.	0.01995291655767722	-0.0031732105480213935	0.
0.0010597302504816953	0.	0.020235417211613916	-0.0031965014656434487	0.
0.0011175337186897878	0.	0.020491760397593515	-0.003277722735902214	0.
0.0012355491329479767	0.	0.021255558461940886	-0.0037050032882523483	0.
0.0011440269749518302	0.	0.021527596128694745	-0.0037049994179731986	0.
0.0011416184971098265	0.	0.02178393931467434	-0.003495237997254506	0.
0.0012837186897880538	0.	0.022568663353387395	-0.003124119232871997	0.
0.0011897880539499036	0.	0.022848548260528383	-0.003089717842488928	0.
0.001165703275529865	0.	0.02310489144650798	-0.00273914915397826	0.
0.0012548169556840076	0.	0.02440491760397594	-0.0024557464571413746	0.
0.0013487475915221578	0.	0.02517656290871044	-0.0022824116136821943	0.
0.0013198458574181116	0.	0.02545383206905572	-0.0024662046628935366	0.
0.001278901734104046	0.	0.02572325398901387	-0.0024482580034609893	0.
0.0014402697495183043	0.	0.026455663091812718	-0.002483682068620147	0.
0.0014378612716763005	0.	0.026730316505362284	-0.0028592509569579498	0.
0.001377649325626204	0.	0.027007585665707563	-0.0028568415277367403	0.
0.0015197495183044314	0.	0.027789693957624907	-0.002643296692381372	0.
0.0015173410404624276	0.	0.028061731624378763	-0.0026111624662706594	0.
0.0013824662813102118	0.	0.02833900078472404	-0.0026113889447745287	0.
0.0014137764932562618	0.	0.02963641119539629	-0.003274943747568807	0.
0.0015799614643545279	0.	0.030400209259743658	-0.0026188290274787173	0.
0.0015197495183044314	0.	0.030669631179701812	-0.002580680744324637	0.
0.001478805394990366	0.	0.030949516086842797	-0.0025958766574731215	0.
0.00160645472061657	0.	0.03170546691080304	-0.0026971880699234807	0.
0.0016040462427745665	0.	0.031972273083965476	-0.0031305946411355483	0.
0.001572736030828516	0.	0.03224954224431076	-0.0031305970134430498	0.
0.0015077071290944123	0.	0.032521579911064614	-0.0031305948107647683	0.
0.0015920038535645472	0.	0.033290609469003404	-0.003131056441020393	0.
0.0015655105973025048	0.	0.03355741564216584	-0.003013883493904329	0.
0.0015077071290944123	0.	0.03382422181532828	-0.0030782730159628533	0.
0.0016522157996146432	0.	0.03456186241171855	-0.0030843109914329573	0.
0.0016546242774566472	0.	0.0348312843316767	-0.0030489551798119686	0.
0.0015558766859344894	0.	0.0351137849856134	-0.0030489587859358473	0.
0.0016811175337186897	0.	0.03617054669108031	-0.0034481605982714923	0.
0.0016353564547206163	0.	0.036447815851425584	-0.0034458153246857	0.
0.0017485549132947975	0.	0.037198535181794404	-0.0038169339316378448	0.
0.001741329479768786	0.	0.03746534135495684	-0.004175028198948851	0.
0.0017003853564547203	0.	0.037745226262097836	-0.004126824353848927	0.
0.001808766859344894	0.	0.03851687156683233	-0.0038843544914474552	0.
0.0017581888246628128	0.	0.03878367773999477	-0.0038718400998784355	0.
0.0016955684007707128	0.	0.039058331153544346	-0.0038718446617000534	0.
0.0017919075144508666	0.	0.039819513471096	-0.004092984996718694	0.
0.0018159922928709053	0.	0.04008108815066702	-0.004038811553559465	0.
0.0017943159922928706	0.	0.04036097305780801	-0.0037196632353536313	0.
0.0018497109826589593	0.	0.04114046560292964	-0.003975360682891374	0.
0.0018473025048169555	0.	0.04139942453570495	-0.00396498895481319	0.
0.0018111753371868977	0.	0.04166623070886739	-0.003968624466651817	0.
0.0019099229287090555	0.	0.04293748365158253	-0.00449201127180113	0.
0.0018352601156069364	0.	0.0437509809050484	-0.0044281144777930555	0.
0.0018954720616570326	0.	0.04400732409102799	-0.004368770045558821	0.
0.0018762042389210017	0.	0.04427674601098614	-0.00475829846546288	0.
0.001854527938342967	0.	0.04505885430290348	-0.004471918969555928	0.
0.0019773603082851635	0.	0.04530473450170024	-0.004648735077710433	0.
0.0019532755298651253	0.	0.04557154067486268	-0.004648732586455703	0.
0.0018954720616570326	0.	0.04638242218153284	-0.004611786174556685	0.
0.0019653179190751444	0.	0.04662830238032959	-0.004900746271642318	0.
0.001936416184971098	0.	0.04688464556630919	-0.00490074356556408	0.
0.0019219653179190748	0.	0.04767721684540937	-0.004671177048951613	0.
0.0020399807321772635	0.	0.04792309704420613	-0.004665672277392479	0.
0.0020423892100192675	0.	0.048182055976981435	-0.004665683915485287	0.
0.002061657032755298	0.	0.04948992937483652	-0.004513691305180173	0.
0.0020014450867052017	0.	0.05029819513471097	-0.004670012575783982	0.
0.0020279383429672444	0.	0.05054930682709915	-0.00463200824749647	0.
0.0020809248554913293	0.	0.05080565001307874	-0.00467001921066567	0.
0.0019219653179190748	0.	0.0516165315197489	-0.004466043417917344	0.
0.002085741811175337	0.	0.052121370651320956	-0.004462490924702452	0.
0.0020568400770712906	0.	0.0529296364111954	-0.004888151906340362	0.
0.0020447976878612715	0.	0.053180748103583586	-0.004898609451137261	0.
0.002097784200385356	0.	0.053424012555584634	-0.004898619777975844	0.
0.002035163776493256	0.	0.054237509809050496	-0.004380700048084285	0.
0.002049614643545279	0.	0.05449385299503009	-0.004360502255260581	0.
0.0021411368015414258	0.	0.054737117447031136	-0.004105261875092029	0.
0.0020447976878612715	0.	0.055532304472927035	-0.0036582125304003197	0.
0.0020399807321772635	0.	0.05579126340570233	-0.0036712669331369022	0.
0.002182080924855491	0.	0.056037143604499094	-0.003952150477236863	0.
0.002083333333333333	0.	0.05684802511116924	-0.003933126892245894	0.
0.002061657032755298	0.	0.05711483128433168	-0.003933118854944358	0.
0.0021266859344894026	0.	0.057363327229924155	-0.0038364095020833695	0.
0.0021555876685934484	0.	0.05813758828145436	-0.0037619592036358036	0.
0.0022037572254335258	0.	0.05864765890661785	-0.003784425601598008	0.
0.002102601156069364	0.	0.059714883599267604	-0.0037007176468931927	0.
0.0021724470134874756	0.	0.059971226785247196	-0.0037000185602282833	0.
0.0022711946050096334	0.	0.06075333507716454	-0.0038932963055503767	0.
0.002167630057803468	0.	0.06103060423750982	-0.00360338048680038	0.
0.0021941233140655102	0.	0.06128956317028513	-0.0037179816000622802	0.
0.0022398843930635836	0.	0.06206905571540676	-0.003797795911388879	0.
0.0021628131021194604	0.	0.06234370912895632	-0.003924427184314368	0.
0.0022230250481695565	0.	0.06260266806173163	-0.0038931071584398366	0.
0.002314547206165703	0.	0.06335861888569187	-0.00393735506132344	0.
0.0022447013487475916	0.	0.06363588804603715	-0.0037559556996240263	0.
0.002179672447013487	0.	0.06390792571279101	-0.0038705901304030552	0.
0.002302504816955684	0.	0.06467957101752551	-0.003998721042305944	0.
0.0022061657032755298	0.	0.06523149359142036	-0.0036946355466357162	0.
0.002309730250481695	0.	0.0662437876013602	-0.003769775608665708	0.
0.0022350674373795756	0.	0.06651582526811406	-0.004070061277539201	0.
0.002410886319845857	0.	0.06726654459848287	-0.00413129776334835	0.
0.002410886319845857	0.	0.06753858226523674	-0.0041192529093549935	0.
0.0022591522157996142	0.	0.06782108291917344	-0.003769797829504298	0.
0.002413294797687861	0.	0.0685822652367251	-0.004005588722209611	0.
0.0024084778420038534	0.	0.06885430290347895	-0.003994074317843134	0.
0.002295279383429672	0.	0.06913680355741565	-0.004170924700895868	0.
0.0024566473988439303	0.	0.06991106460894586	-0.0040548793090400765	0.
0.002432562620423892	0.	0.0701778707821083	-0.004054884300698286	0.
0.0023434489402697494	0.	0.07045252419565787	-0.004186978708256015	0.
0.0025024084778420036	0.	0.07120062777923097	-0.004125757456069265	0.
0.0024349710982658956	0.	0.07173947161914727	-0.004311111684306285	0.
0.002444605009633911	0.	0.07278315459063564	-0.004710485287922045	0.
0.002415703275529865	0.	0.07305780800418521	-0.004657541816619079	0.
0.002497591522157996	0.	0.07382683756212399	-0.004458699518020017	0.
0.002545761078998073	0.	0.07408056500130789	-0.004563720299516288	0.
0.0025216763005780343	0.	0.07434998692126603	-0.004690818603222961	0.
0.002495183044315992	0.	0.07512947946638766	-0.0047424695809178295	0.
0.0025529865125240845	0.	0.07537797541198013	-0.004680433069030456	0.
0.002509633911368015	0.	0.07564216583834686	-0.004728288658587892	0.
0.002533718689788054	0.	0.07642950562385561	-0.0052393153876880314	0.
0.0025770712909441227	0.	0.07668584880983523	-0.00497197027375426	0.
0.0025698458574181116	0.	0.07695788647658908	-0.0050538633977949094	0.
0.002492774566473988	0.	0.07776615223646352	-0.004687816965726405	0.
0.002543352601156069	0.	0.07827360711483129	-0.00469918603391769	0.
0.002560211946050096	0.	0.07930944284593253	-0.004864751646382075	0.
0.0025505780346820805	0.	0.08038713052576511	-0.004734751333576542	0.
0.0026469171483622348	0.	0.08063301072456186	-0.004735747032724017	0.
0.0026445086705202308	0.	0.08089196965733718	-0.004994614952026379	0.
0.002497591522157996	0.	0.08169500392362021	-0.004793384563542632	0.
0.0026059730250481694	0.	0.08193826837562125	-0.004815270968223348	0.
0.002622832369942196	0.	0.08219461156160085	-0.004763994666670415	0.
0.0024710982658959534	0.	0.08300026157467957	-0.005042726088548246	0.
0.0025939306358381503	0.	0.08324352602668063	-0.005080790472961497	0.
0.002704720616570327	0.	0.08348940622547739	-0.005100849568687249	0.
0.00253131021194605	0.	0.08429767198535183	-0.005065325637518332	0.
0.002673410404624277	0.	0.0848051268637196	-0.005118517215709719	0.
0.0026035645472061654	0.	0.08588281454355219	-0.005073882392655767	0.
0.0025915221579961463	0.	0.08692649751504056	-0.005100711042183565	0.
0.0025842967244701347	0.	0.08717760920742873	-0.004972648918252806	0.
0.0026950867052023117	0.	0.08742348940622549	-0.0049726495315073555	0.
0.0026252408477842	0.	0.08823960240648707	-0.004906357271271076	0.
0.0025891136801541423	0.	0.0885037928328538	-0.004892471545325113	0.
0.0026950867052023117	0.	0.08874705728485484	-0.004867387443288824	0.
0.0026685934489402694	0.	0.08953701281715931	-0.004722682186846622	0.
0.0026782273603082845	0.	0.08980643473711745	-0.004567726784883655	0.
0.0027480732177263966	0.	0.09005493068270992	-0.004636967623305895	0.
0.002707129094412331	0.	0.09084750196181011	-0.00461621172523688	0.
0.0026854527938342965	0.	0.09135757258697359	-0.004638557969868765	0.
0.002663776493256262	0.	0.09240387130525766	-0.004621170844701747	0.
0.002789017341040462	0.	0.09345801726392887	-0.004653571097415548	0.
0.00265655105973025	0.	0.09373790217106985	-0.004651191431113357	0.
0.002661368015414258	0.	0.09399424535704945	-0.00546261710891446	0.
0.0028347784200385352	0.	0.0947528119278054	-0.005462353142626936	0.
0.002774566473988439	0.	0.09503269683494639	-0.005452088114797377	0.
0.0027312138728323694	0.	0.09529950300810883	-0.00544213277651136	0.
0.002822736030828516	0.	0.09606853256604761	-0.005463662707952799	0.
0.002728805394990366	0.	0.0963484174731886	-0.005434418453749782	0.
0.0027336223506743734	0.	0.09661522364635104	-0.00541764621515836	0.
0.0027167630057803463	0.	0.09791786555061471	-0.005464898784411174	0.
0.0028516377649325624	0.	0.09895631702851165	-0.0054611316066896795	0.
0.0028058766859344894	0.	0.09947161914726656	-0.005515629614605959	0.
0.00295038535645472	0.	0.10022233847763538	-0.005442023870020555	0.
0.0028347784200385352	0.	0.10050745487836779	-0.005281962700565343	0.
0.002791425818882466	0.	0.10077687679832593	-0.005254324547117563	0.
0.0028925818882466277	0.	0.10156944807742611	-0.00568844863465395	0.
0.0027842003853564543	0.	0.10184933298456711	-0.005688462290983036	0.
0.002789017341040462	0.	0.10210829191734241	-0.005688453327731778	0.
0.002957610789980732	0.	0.10285639550091552	-0.005671632020514004	0.
0.0028468208092485544	0.	0.1031362804080565	-0.005766502597552486	0.
0.002789017341040462	0.	0.10340831807481037	-0.00576650325490347	0.
0.0029263005780346815	0.	0.10417211613915774	-0.005608244909380248	0.
0.0028347784200385352	0.	0.10471357572586974	-0.005507763529376547	0.
0.0029816955684007704	0.	0.10573371697619673	-0.0054490739029711775	0.
0.0028901734104046237	0.	0.10601883337692912	-0.005449073930253936	0.
0.0029455684007707126	0.	0.10679047868166364	-0.0058788857366601855	0.
0.0029431599229287086	0.	0.10705728485482607	-0.005874127901011272	0.
0.0028660886319845855	0.	0.1073240910279885	-0.005875186028502314	0.
0.0030467244701348744	0.	0.1080643473711745	-0.006168237411105253	0.
0.003039499036608863	0.	0.10833376929113264	-0.004942281692383379	0.
0.0029263005780346815	0.	0.10861888569186504	-0.004976821121897102	0.
0.003020231213872832	0.	0.1094062254773738	-0.004960417854481773	0.
0.0029937379576107895	0.	0.10967303165053624	-0.004964968010762029	0.
0.0029118497109826584	0.	0.1099476850640858	-0.005275017150021056	0.
0.0030948940269749517	0.	0.11070363588804605	-0.005116608102780691	0.
0.003017822736030828	0.	0.11124247972796233	-0.00506770535946515	0.
0.0030515414258188824	0.	0.11227831545906357	-0.005048262832817008	0.
0.0030274566473988437	0.	0.11254773737902171	-0.005041729369015589	0.
0.003106936416184971	0.	0.11332199843055193	-0.004900963448626579	0.
0.0030756262042389206	0.	0.11358095736332724	-0.00490096551460395	0.
0.00305635838150289	0.	0.1138556107768768	-0.004905108931439675	0.
0.003037090558766859	0.	0.114648182055977	-0.004770791855477333	0.
0.0030611753371868975	0.	0.11490190949516087	-0.004864377447634278	0.
0.00305635838150289	0.	0.1151634841747319	-0.0050352420392248964	0.
0.0030635838150289015	0.	0.11592728223907926	-0.0049615996384617415	0.
0.0031671483622350673	0.	0.11617577818467173	-0.004960614049552767	0.
0.003145472061657032	0.	0.11644258435783418	-0.005020454858031701	0.
0.0030467244701348744	0.	0.11725869735809576	-0.00497579186486426	0.
0.0031045279383429664	0.	0.11777399947685066	-0.0051111650832347776	0.
0.0031671483622350673	0.	0.1188150667015433	-0.005029330176304553	0.
0.003135838150289017	0.	0.11907664138111432	-0.005029324415563769	0.
0.0030467244701348744	0.	0.11989013863458019	-0.005002575734114707	0.
0.0031671483622350673	0.	0.12013078733978552	-0.005033646278786136	0.
0.003171965317919075	0.	0.1203845147789694	-0.00504583150603736	0.
0.003065992292870905	0.	0.12118754904525243	-0.00529012033241059	0.
0.0031478805394990366	0.	0.12143342924404919	-0.005292285133168129	0.
0.003208092485549133	0.	0.12168715668323307	-0.00580607971131826	0.
0.003037090558766859	0.	0.12251896416426893	-0.005779270296405325	0.
0.0031599229287090557	0.	0.12276484436306566	-0.005779184498230579	0.
0.0032056840077071286	0.	0.12300810881506673	-0.0057158372072037165	0.
0.0031045279383429664	0.	0.12380068009416689	-0.006310376802710177	0.
0.0032249518304431593	0.	0.1242924404917604	-0.0060271106274170875	0.
0.0030900770712909437	0.	0.12537012817159301	-0.005928006792963959	0.
0.0032321772639691713	0.	0.12561600837038975	-0.005928000051397089	0.
0.003135838150289017	0.	0.1264216583834685	-0.005908421676863753	0.
0.0031310211946050095	0.	0.1266806173162438	-0.0059133358280605754	0.
0.003265895953757225	0.	0.12692911326183626	-0.005746929232431827	0.
0.0031310211946050095	0.	0.12773999476850642	-0.005923376205181539	0.
0.00311897880539499	0.	0.12800418519487317	-0.0059025519760703	0.
0.003280346820809248	0.	0.1282474496468742	-0.005914844467587854	0.
0.0032105009633911366	0.	0.12902955793879156	-0.005902534534600629	0.
0.00318159922928709	0.	0.1292989798587497	-0.0058145026246131685	0.
0.0032418111753371864	0.	0.12955009155113786	-0.0058141908971002755	0.
0.0032273603082851638	0.	0.13034789432382948	-0.007192826788426212	0.
0.0032249518304431593	0.	0.1308658121893801	-0.008158662455229527	0.
0.0031960500963391135	0.	0.13191211090766417	-0.006109815331642728	0.
0.0031888246628131015	0.	0.13216583834684803	-0.006101135392081831	0.
0.0033477842003853562	0.	0.13294009939837825	-0.008256469193825418	0.
0.003256262042389209	0.	0.13321736855872354	-0.008243034815531769	0.
0.0032634874759152215	0.	0.13347894323829454	-0.008348242045252642	0.
0.0033453757225433522	0.	0.13424535704943763	-0.008247101530809006	0.
0.0032634874759152215	0.	0.1345252419565786	-0.00824710222963371	0.
0.0032321772639691713	0.	0.13479727962333246	-0.008384989932876626	0.
0.0033598265895953758	0.	0.135568924928067	-0.008415514775976109	0.
0.0032683044315992287	0.	0.13584096259482084	-0.00843949036567762	0.
0.0032779383429672442	0.	0.13610515302118756	-0.008375135523198692	0.
0.003383911368015414	0.	0.1368584880983521	-0.008849687315470773	0.
0.003261078998073217	0.	0.13741041067224694	-0.009086424532861598	0.
0.003306840077071291	0.	0.1384540936437353	-0.009115200269827853	0.
0.003208092485549133	0.	0.13872613131048916	-0.009115201950211902	0.
0.0034368978805394985	0.	0.13947423489406227	-0.008692852964446534	0.
0.003439306358381503	0.	0.1397410410672247	-0.008692851048023658	0.
0.003306840077071291	0.	0.14001831022757	-0.008701940592283321	0.
0.003480250481695568	0.	0.14077164530473452	-0.008817115211049862	0.
0.003417630057803468	0.	0.14103845147789695	-0.009186333109751624	0.
0.0033116570327552984	0.	0.14131572063824224	-0.009195314524606493	0.
0.003456165703275529	0.	0.1420821344493853	-0.009197333371657585	0.
0.0034320809248554905	0.	0.14235417211613915	-0.008610951600799456	0.
0.003335741811175337	0.	0.14263667277007588	-0.008504357483274492	0.
0.0034730250481695563	0.	0.1434135495684018	-0.008335273271148509	0.
0.0034152215799614642	0.	0.14393931467433954	-0.008393827736287192	0.
0.0035067437379576105	0.	0.14496730316505363	-0.00829762840451984	0.
0.0034657996146435447	0.	0.1452419565786032	-0.008267146423625034	0.
0.0034007707129094407	0.	0.14602929636411197	-0.008753646648437145	0.
0.0034489402697495176	0.	0.14628563955009158	-0.008801700637119518	0.
0.00344412331406551	0.	0.14655506147004974	-0.008813537456680941	0.
0.0035067437379576105	0.	0.14733193826837565	-0.008935672613384585	0.
0.0035284200385356447	0.	0.14758828145435524	-0.008935667295574679	0.
0.0034898843930635834	0.	0.1478603191211091	-0.009008740746844596	0.
0.0034537572254335256	0.	0.14863719591943503	-0.009020473589952737	0.
0.003499518304431599	0.	0.14888046037143607	-0.009019542253730495	0.
0.0034682080924855483	0.	0.14914203505100707	-0.008771945191028531	0.
0.0034754335260115607	0.	0.14993983782369869	-0.008644765155540217	0.
0.003535645472061657	0.	0.15046298718284074	-0.008737882719349502	0.
0.0035814065510597296	0.	0.15151713314151194	-0.008741134338892351	0.
0.003578998073217726	0.	0.15177347632749152	-0.00884642908871444	0.
0.003446531791907514	0.	0.15257389484697884	-0.008764565891590243	0.
0.0035573217726396914	0.	0.1528197750457756	-0.009176360940360062	0.
0.003559730250481695	0.	0.1530787339785509	-0.009114973743821893	0.
0.003422447013487476	0.	0.15389484697881248	-0.010817842236551484	0.
0.0035380539499036607	0.	0.15414072717760924	-0.01223059144110538	0.
0.0036103082851637763	0.	0.1543918388699974	-0.012209537793096683	0.
0.0034368978805394985	0.	0.15519487313628041	-0.011826401433183052	0.
0.0035476878612716754	0.	0.1554433690818729	-0.01181863261103096	0.
0.0035958574181117527	0.	0.1556970965210568	-0.011819016773114841	0.
0.00344412331406551	0.	0.15650797802772692	-0.01199674466331832	0.
0.0036440269749518296	0.	0.1569892754381376	-0.011793464508998677	0.
0.0035332369942196527	0.	0.15805388438399165	-0.01171717935410327	0.
0.003656069364161849	0.	0.15830499607637982	-0.01172899595557691	0.
0.0034898843930635834	0.	0.15912895631702853	-0.011889694235823253	0.
0.003535645472061657	0.	0.15938268375621242	-0.011583043432011362	0.
0.003641618497109826	0.	0.15962594820821346	-0.011954110029999939	0.
0.003578998073217726	0.	0.16041851948731364	-0.01215170388514013	0.
0.0035525048169556834	0.	0.16068532566047608	-0.012128463963966562	0.
0.003656069364161849	0.	0.16093382160606856	-0.012712844875235389	0.
0.0035163776493256256	0.	0.16174208736594298	-0.012578165915125653	0.
0.0034657996146435447	0.	0.16200889353910544	-0.01256010335667697	0.
0.0035862235067437376	0.	0.16224954224431076	-0.012415628157037516	0.
0.0035958574181117527	0.	0.163565262882553	-0.014536438320846078	0.
0.0036994219653179185	0.	0.16381637457494116	-0.014536437740160616	0.
0.003607899807321772	0.	0.16461417734763276	-0.014801854830530344	0.
0.0036319845857418105	0.	0.16486005754642952	-0.014780257256868636	0.
0.0037114643545279376	0.	0.16509809050483915	-0.014523205973777433	0.
0.0036536608863198456	0.	0.16590112477112218	-0.014324606968855515	0.
0.003624759152215799	0.	0.1661705466910803	-0.014324620566499965	0.
0.003615125240847784	0.	0.16723515563693436	-0.014197674894813692	0.
0.0036392100192678225	0.	0.16749411456970967	-0.014197676784267671	0.
0.0037427745664739883	0.	0.167734763274915	-0.014614654318223308	0.
0.003651252408477842	0.	0.1685325660476066	-0.014173053131444627	0.
0.003593448940269749	0.	0.16880460371436048	-0.014179801639223995	0.
0.0036873795761079	0.	0.16905571540674866	-0.014098674036239742	0.
0.0036873795761079	0.	0.17010986136541986	-0.013661647592473595	0.
0.003694605009633911	0.	0.17036097305780804	-0.014386380222853329	0.
0.003774084778420038	0.	0.17114046560292964	-0.014127617886894678	0.
0.0036657032755298647	0.	0.17142035051007065	-0.014123623464667785	0.
0.0036488439306358376	0.	0.17168192518964165	-0.014269906965731454	0.
0.0037596339113680145	0.	0.17245357049437618	-0.014265636500044627	0.
0.003663294797687861	0.	0.1727229924143343	-0.014177531266712628	0.
0.0038053949903660883	0.	0.17373267067747844	-0.014448658271178177	0.
0.003704238921001926	0.	0.17401517133141514	-0.014519916057515327	0.
0.0036608863198458567	0.	0.1742898247449647	-0.014606940411487426	0.
0.0037475915221579954	0.	0.17506408579649493	-0.014543436152405657	0.
0.003730732177263969	0.	0.17533350771645306	-0.014696290977460743	0.
0.0036897880539499034	0.	0.17559769814281978	-0.01470135867296258	0.
0.0038222543352601154	0.	0.17664661260789957	-0.014063820187471505	0.
0.003725915221579961	0.	0.17692388176824486	-0.015370374201738977	0.
0.003889691714836223	0.	0.17767198535181797	-0.014316219695926698	0.
0.003815028901734104	0.	0.1779414072717761	-0.01431621760884138	0.
0.0037355491329479763	0.	0.1782186764321214	-0.014549975880270204	0.
0.0038583815028901732	0.	0.17897724300287735	-0.015054817633211651	0.
0.0038391136801541417	0.	0.17925189641642691	-0.015054825289958277	0.
0.0038631984585741803	0.	0.18029296364111955	-0.014456155694884298	0.
0.0038607899807321768	0.	0.18055453832069057	-0.014456151118944872	0.
0.0037861271676300576	0.	0.18082396024064873	-0.014521289144531673	0.
0.003961946050096339	0.	0.18157206382422184	-0.014551552062413696	0.
0.003923410404624276	0.	0.18183625425058855	-0.014532829173421344	0.
0.0038318882466281306	0.	0.18211875490452525	-0.014469830524607825	0.
0.003908959537572254	0.	0.18316766936960505	-0.01431101881727201	0.
0.0038342967244701345	0.	0.18344232278315462	-0.014311018753748368	0.
0.0039378612716763	0.	0.18421396808788912	-0.014557047245555937	0.
0.003928227360308284	0.	0.18447554276746014	-0.014268026617266224	0.
0.003894508670520231	0.	0.18475019618100968	-0.014347756480396797	0.
0.0038848747591522154	0.	0.1855244572325399	-0.014336872562546376	0.
0.0039474951830443155	0.	0.1857781846717238	-0.014343899815437624	0.
0.003904142581888246	0.	0.1868270991368036	-0.014186882429923863	0.
0.003954720616570327	0.	0.1870860580695789	-0.013975015039991745	0.
0.003933044315992292	0.	0.18735809573633275	-0.013975015373989683	0.
0.003918593448940269	0.	0.1881480512686372	-0.013683856620535423	0.
0.003986030828516378	0.	0.1883965472142297	-0.014399442889743114	0.
0.003961946050096339	0.	0.1886528904002093	-0.014387862362074184	0.
0.0040173410404624275	0.	0.1896808788909234	-0.014292857172979446	0.
0.00398121387283237	0.	0.18994245357049439	-0.013556867852611256	0.
0.003908959537572254	0.	0.19075856657075596	-0.013851195785317846	0.
0.003990847784200385	0.	0.19100706251634844	-0.013851195897228262	0.
0.0039523121387283235	0.	0.19127125294271516	-0.013763942180582803	0.
0.003945086705202312	0.	0.1920716714622025	-0.013615914720613872	0.
0.0040004816955684	0.	0.19232016740779495	-0.013615683623429091	0.
0.0038969171483622346	0.	0.1933926235940361	-0.013874008572672347	0.
0.0040028901734104035	0.	0.19363588804603718	-0.013873983340232064	0.
0.0040823699421965315	0.	0.1938817682448339	-0.013982403639926777	0.
0.0039065510597302506	0.	0.19469003400470836	-0.013998361615828174	0.
0.0040173410404624275	0.	0.19494114569709656	-0.014058794140899025	0.
0.004060693641618497	0.	0.19519225738948473	-0.014058806855936738	0.
0.003988439306358381	0.	0.19625948208213448	-0.014076730848799722	0.
0.004087186897880539	0.	0.1965001307873398	-0.013721445201273462	0.
0.0039378612716763	0.	0.19729793356003142	-0.014003955450504871	0.
0.00394990366088632	0.	0.197554276746011	-0.014320590307520463	0.
0.004043834296724469	0.	0.19780015694480776	-0.014085838717487281	0.
0.003945086705202312	0.	0.19860842270468224	-0.013925510314565378	0.
0.0039523121387283235	0.	0.19887261313104893	-0.013583169345571432	0.
0.004024566473988439	0.	0.199918911849333	-0.013505849378742218	0.
0.003995664739884393	0.	0.20018833376929115	-0.01449408855544138	0.
0.004067919075144508	0.	0.20043944546167933	-0.01449410993790182	0.
0.004060693641618497	0.	0.20123986398116664	-0.014822450273968385	0.
0.004029383429672447	0.	0.20150405440753338	-0.015271821099230667	0.
0.004092003853564547	0.	0.2017447031127387	-0.015271823036664606	0.
0.004053468208092485	0.	0.20280669631179704	-0.014689414100817593	0.
0.004046242774566474	0.	0.20306565524457235	-0.015437628146572811	0.
0.004120905587668593	0.	0.20384514778969398	-0.014755873641769642	0.
0.004019749518304431	0.	0.20411980120324355	-0.014807045865604948	0.
0.004024566473988439	0.	0.20437614438922314	-0.014395087170074405	0.
0.0041425818882466275	0.	0.20513994245357053	-0.014324849806275705	0.
0.004039017341040461	0.	0.2054172116139158	-0.01432485082217376	0.
0.004135356454720616	0.	0.20643735286424278	-0.014377606577916426	0.
0.004065510597302505	0.	0.20697358095736337	-0.014253559981221409	0.
0.004159441233140654	0.	0.20774784200889357	-0.014496136359424783	0.
0.004135356454720616	0.	0.20802772691603455	-0.014496337393194884	0.
0.004111271676300578	0.	0.20830238032958412	-0.014936364308645159	0.
0.004152215799614643	0.	0.20907402563431862	-0.014832974546530535	0.
0.004118497109826589	0.	0.20934344755427675	-0.01484553894559804	0.
0.004197976878612716	0.	0.21035835731101232	-0.014416347969576216	0.
0.004173892100192678	0.	0.21063562647135758	-0.014577757901361715	0.
0.004104046242774566	0.	0.2109155113784986	-0.014603753131525251	0.
0.00426300578034682	0.	0.2119434998692127	-0.014986717455379444	0.
0.004104046242774566	0.	0.212220769029558	-0.01501476594655896	0.
0.004255780346820809	0.	0.21297933560031393	-0.015234333394351882	0.
0.004193159922928708	0.	0.21324614177347637	-0.01464627174897398	0.
0.004132947976878612	0.	0.21351817944023024	-0.014616908602769605	0.
0.004270231213872832	0.	0.21427413026419048	-0.014507953362623423	0.
0.004248554913294797	0.	0.21453308919696573	-0.014507739859717043	0.
0.004226878612716763	0.	0.2148051268637196	-0.014503464477069544	0.
0.004246146435452794	0.	0.21558200366204552	-0.015987605367309008	0.
0.004241329479768786	0.	0.21584880983520796	-0.016050566396115518	0.
0.004260597302504817	0.	0.21691080303426633	-0.016157942951913112	0.
0.004265414258188824	0.	0.21716714622024594	-0.016211626496918877	0.
0.00430635838150289	0.	0.21743395239340835	-0.015374850165848174	0.
0.004325626204238921	0.	0.21847501961810098	-0.020570850349249468	0.
0.004315992292870905	0.	0.21874967303165058	-0.015079100468331996	0.
0.0042774566473988435	0.	0.2195343970703636	-0.016833354995188916	0.
0.004315992292870905	0.	0.2197855087627518	-0.016551947611259336	0.
0.004301541425818882	0.	0.2200523149359142	-0.01753094703878036	0.
0.004296724470134875	0.	0.220839654721423	-0.01777049803896277	0.
0.004359344894026974	0.	0.22109076641381115	-0.01777050032568111	0.
0.004320809248554913	0.	0.22135495684017792	-0.01778047938266278	0.
0.004299132947976878	0.	0.22214752811927807	-0.01831895375293121	0.
0.00440028901734104	0.	0.2223881768244834	-0.018318957104774217	0.
0.0042678227360308275	0.	0.22345017002354176	-0.01694800572114889	0.
0.004371387283236994	0.	0.2237012817159299	-0.016987439736706175	0.
0.004373795761078998	0.	0.22396547214229667	-0.01600743733615049	0.
0.004381021194605009	0.	0.22502223384776357	-0.016460567102495344	0.
0.004409922928709056	0.	0.22527596128694743	-0.016460749682696552	0.
0.004284682080924855	0.	0.2260868427936176	-0.01668558499009649	0.
0.004373795761078998	0.	0.22633272299241436	-0.016685583050706363	0.
0.004419556840077071	0.	0.22658645043159825	-0.016683991005533926	0.
0.00430635838150289	0.	0.2273999476850641	-0.017192960496625696	0.
0.004366570327552986	0.	0.22764582788386087	-0.017192959291129493	0.
0.004446050096339113	0.	0.22789170808265766	-0.017975437855763096	0.
0.00433766859344894	0.	0.22895893277530738	-0.020522457746004814	0.
0.004395472061657032	0.	0.2294742348940623	-0.020678746933454308	0.
0.004325626204238921	0.	0.23025634318597962	-0.020936860651615718	0.
0.004434007707129094	0.	0.23049437614438925	-0.02085916187409281	0.
0.004499036608863197	0.	0.23074548783677745	-0.020204637689310648	0.
0.004308766859344893	0.	0.23156421658383472	-0.0210135500376666	0.
0.004421965317919075	0.	0.23181794402301859	-0.020753417523599674	0.
0.004448458574181117	0.	0.2320769029557939	-0.02083289731811755	0.
0.004364161849710982	0.	0.23289040020925975	-0.02052844105406539	0.
0.004448458574181117	0.	0.2331310489144651	-0.02145106577855713	0.
0.004395472061657032	0.	0.23419304211352346	-0.02141188154364795	0.
0.004441233140655106	0.	0.2344441538059116	-0.0214114231247879	0.
0.004496628131021194	0.	0.2346978812450955	-0.021411420089798905	0.
0.0043834296724470125	0.	0.23550353125817422	-0.021535225134620924	0.
0.004530346820809248	0.	0.23600052314935915	-0.021442137878844646	0.
0.004405105973025048	0.	0.23680878890923363	-0.020926398715742103	0.
0.0043834296724470125	0.	0.23707036358880462	-0.020920158035745255	0.
0.004503853564547205	0.	0.23731624378760138	-0.020901335803058224	0.
0.004409922928709056	0.	0.2381166623070887	-0.02098165664284649	0.
0.0043834296724470125	0.	0.2383703897462726	-0.020988395140016717	0.
0.004474951830443159	0.	0.2386058069578865	-0.02150325268034525	0.
0.004424373795761078	0.	0.23940360973057812	-0.021293909582336956	0.
0.004419556840077071	0.	0.23967826314412768	-0.021293904039787846	0.
0.004409922928709056	0.	0.24072979335600314	-0.02076837512606634	0.
0.004381021194605009	0.	0.2409939837823699	-0.020768372094894537	0.
0.004467726396917148	0.	0.24123986398116665	-0.020125324223055203	0.
0.004496628131021194	0.	0.24203243526026685	-0.01968894246633663	0.
0.004484585741811175	0.	0.24256343185979598	-0.019815474471255326	0.
0.004559248554913294	0.	0.2433376929113262	-0.019841817835501666	0.
0.004465317919075144	0.	0.24361234632487577	-0.019785762015427498	0.
0.00446290944123314	0.	0.24386607376405967	-0.019261414105617755	0.
0.004602601156069364	0.	0.2446455663091813	-0.01862638168451114	0.
0.00449421965317919	0.	0.244928066963118	-0.019562227160149905	0.
0.004474951830443159	0.	0.245189641642689	-0.01951933039451343	0.
0.004636319845857418	0.	0.24595082396024065	-0.018964461127752484	0.
0.004513487475915221	0.	0.24621763013340314	-0.018642031624115808	0.
0.004617052023121387	0.	0.2472325398901387	-0.02051951854573234	0.
0.004573699421965317	0.	0.24751242479727967	-0.02033121371819393	0.
0.004506262042389209	0.	0.24778969395762496	-0.020482481642138797	0.
0.004629094412331406	0.	0.24855610776876802	-0.021075837763330798	0.
0.004489402697495183	0.	0.2491027988490714	-0.020751279040864767	0.
0.0045929672447013485	0.	0.24986398116662312	-0.020532655510590667	0.
0.004614643545279383	0.	0.2501412503269684	-0.02053712373533224	0.
0.004542389210019267	0.	0.25041851948731364	-0.02167588295597419	0.
0.004645953757225433	0.	0.2511744703112739	-0.0226340872828208	0.
0.004641136801541426	0.	0.25144127648443637	-0.0225807208014487	0.
0.00456888246628131	0.	0.2517133141511902	-0.022461035349646153	0.
0.004739884393063583	0.	0.2524797279623333	-0.02248375579501768	0.
0.004670038535645471	0.	0.25275438137588285	-0.022400573260515665	0.
0.004682080924855491	0.	0.25379806434737123	-0.022453930924729224	0.
0.004698940269749517	0.	0.25405963902694223	-0.022495082428640713	0.
0.004655587668593448	0.	0.25432644520010467	-0.02276228467835726	0.
0.004766377649325626	0.	0.2550797802772692	-0.02309747866449945	0.
0.004691714836223506	0.	0.2556186241171855	-0.022307616585198406	0.
0.0047784200385356445	0.	0.2564007324091028	-0.021953223736464973	0.
0.004739884393063583	0.	0.2566596913418781	-0.021969654579329752	0.
0.004732658959537572	0.	0.256931729008632	-0.02202704289464257	0.
0.004766377649325626	0.	0.25771906879414075	-0.02231104819985482	0.
0.004730250481695568	0.	0.2579780277269161	-0.022107644136588365	0.
0.0047182080924855485	0.	0.2582500653936699	-0.022171227659068978	0.
0.004703757225433525	0.	0.25902694219199585	-0.0221420139457579	0.
0.0047736030828516365	0.	0.25927543813758835	-0.022142006844032967	0.
0.004677263969171484	0.	0.26033743133664666	-0.02230537087487397	0.
0.004809730250481694	0.	0.26059115877583056	-0.022322018006342245	0.
0.0047880539499036605	0.	0.260857964948993	-0.02071829934936925	0.
0.004674855491329479	0.	0.26165838346848025	-0.021364458907822313	0.
0.004780828516377649	0.	0.26215799110646093	-0.020331293343897383	0.
0.004713391136801541	0.	0.2629479466387654	-0.02128903418034439	0.
0.004816955684007707	0.	0.26319382683756215	-0.020486777878110898	0.
0.004807321772639691	0.	0.26345540151713315	-0.01989457000952485	0.
0.00466281310211946	0.	0.2642636672770076	-0.02014043040438465	0.
0.004747109826589595	0.	0.26450954747580435	-0.02014042386042618	0.
0.004807321772639691	0.	0.26476589066178396	-0.019227243471050797	0.
0.004686897880539499	0.	0.2655793879152498	-0.019042170076518657	0.
0.004766377649325626	0.	0.26583311535443377	-0.01925424528998914	0.
0.004735067437379575	0.	0.2668951085534921	-0.018938784274258005	0.
0.004807321772639691	0.	0.26713575725869737	-0.01919429443695895	0.
0.004920520231213872	0.	0.2673764059639027	-0.01926468253156074	0.
0.004751926782273603	0.	0.26819775045775573	-0.019931635194110255	0.
0.0048988439306358374	0.	0.26870782108291924	-0.019640678166107792	0.
0.004804913294797687	0.	0.26951347109599794	-0.019685253309740556	0.
0.004841040462427745	0.	0.26976719853518183	-0.020093870099062678	0.
0.004925337186897879	0.	0.27001046298718284	-0.0201093077357928	0.
0.004836223506743738	0.	0.2708082657598745	-0.022414352446848175	0.
0.004763969171483622	0.	0.2710698404394455	-0.021537660087881178	0.
0.004826589595375722	0.	0.2713131048914465	-0.02151591060065708	0.
0.004785645472061656	0.	0.272103060423751	-0.02729694345594262	0.
0.004708574181117533	0.	0.2723698665969134	-0.026843589094445168	0.
0.004816955684007707	0.	0.27342662830238035	-0.026587412149992214	0.
0.00480009633911368	0.	0.2736986659691342	-0.026792026012933456	0.
0.004877167630057804	0.	0.2739497776615224	-0.027194437677714112	0.
0.004860308285163776	0.	0.27474234894062255	-0.02790102707100894	0.
0.004930154142581887	0.	0.27524718807219467	-0.027888754594219554	0.
0.00495664739884393	0.	0.2760319121109077	-0.029055437994738472	0.
0.004860308285163776	0.	0.27631441276484436	-0.028995067153307442	0.
0.004857899807321772	0.	0.27657860319121114	-0.028551827650902306	0.
0.004930154142581887	0.	0.2773424012555585	-0.029084429689127028	0.
0.004816955684007707	0.	0.2776170546691081	-0.029118598461674583	0.
0.00480009633911368	0.	0.2778760136018834	-0.028993996524125456	0.
0.004942196531791907	0.	0.27864242741302647	-0.028829081091632586	0.
0.004855491329479768	0.	0.27891969657337173	-0.02887434418278581	0.
0.004980732177263969	0.	0.2799319905833116	-0.030041377213259834	0.
0.004927745664739884	0.	0.2802066439968612	-0.030233297353336124	0.
0.0049181117533718685	0.	0.2804760659168193	-0.030208395414668278	0.
0.00501926782273603	0.	0.2812503269683495	-0.03040360973652962	0.
0.0048482658959537565	0.	0.28181009678263147	-0.03040361018938551	0.
0.005028901734104046	0.	0.28256343185979604	-0.028163797021804764	0.
0.005028901734104046	0.	0.2828302380329584	-0.029455967310889883	0.
0.0049638728323699415	0.	0.2831022756997123	-0.02830227579830862	0.
0.005036127167630057	0.	0.283863458017264	-0.02809332382260174	0.
0.005009633911368014	0.	0.2841381114308135	-0.028093318525394904	0.
0.004884393063583814	0.	0.2844179963379545	-0.028079317595077036	0.
0.005067437379576108	0.	0.2851739471619148	-0.027732562884105964	0.
0.005069845857418111	0.	0.2854381375882815	-0.027773172195817993	0.
0.005057803468208092	0.	0.2864870520533613	-0.02693358223482788	0.
0.005065028901734103	0.	0.286751242479728	-0.027213673168420282	0.
0.005012042389210019	0.	0.2870258958932776	-0.02794694269409704	0.
0.005134874759152215	0.	0.2877766152236464	-0.028161754854492207	0.
0.005069845857418111	0.	0.2883049960763798	-0.02790757922789532	0.
0.005120423892100192	0.	0.2890923358618886	-0.02734619357589193	0.
0.0051035645472061655	0.	0.2893591420350511	-0.0276268857678853	0.
0.005096339113680154	0.	0.28963641119539635	-0.02719815094239433	0.
0.005139691714836223	0.	0.2904106722469265	-0.026899841877041857	0.
0.005120423892100192	0.	0.2906617839393147	-0.02748452365878041	0.
0.005077071290944123	0.	0.2909259743656814	-0.027536432303068153	0.
0.005115606936416184	0.	0.2917159298979859	-0.027931977369655112	0.
0.0051541425818882455	0.	0.29196965733716984	-0.027829550366205633	0.
0.005065028901734103	0.	0.29304472927020664	-0.028314881443056016	0.
0.005146917148362235	0.	0.2932906094690034	-0.028279494457123352	0.
0.005144508670520231	0.	0.29354956840177876	-0.02829029023926104	0.
0.0051035645472061655	0.	0.293826837562124	-0.0279839572417567	0.
0.005166184971098265	0.	0.2948705205336124	-0.028565412091909693	0.
0.005151734104046242	0.	0.29513994245357056	-0.027931607474454542	0.
0.005183044315992293	0.	0.2958854302903479	-0.027767669123758616	0.
0.005211946050096339	0.	0.2961391577295318	-0.02794029645949517	0.
0.005161368015414257	0.	0.29640857964948997	-0.028027688054348732	0.
0.005127649325626204	0.	0.2972089981689773	-0.028612447145923137	0.
0.0051541425818882455	0.	0.2974705728485483	-0.029135376710972934	0.
0.005151734104046242	0.	0.29774261051530215	-0.029135280737096377	0.
0.005173410404624277	0.	0.29852210306042376	-0.02948783556090657	0.
0.005216763005780346	0.	0.2990374051791787	-0.029461179572356062	0.
0.005175818882466281	0.	0.2998430551922574	-0.029456837531456524	0.
0.0052890173410404615	0.	0.3000967826314413	-0.02979159935048148	0.
0.00526252408477842	0.	0.300360973057808	-0.02967519459017479	0.
0.005204720616570326	0.	0.30139419304211357	-0.029635617193534622	0.
0.00526252408477842	0.	0.30165576772168456	-0.029013122483355584	0.
0.005171001926782273	0.	0.3024692649751504	-0.02927795386277333	0.
0.005267341040462427	0.	0.3027151451739472	-0.029633196531917365	0.
0.00526252408477842	0.	0.3029688726131311	-0.029653837757355975	0.
0.005096339113680154	0.	0.3037588281454356	-0.029703901430683168	0.
0.005221579961464354	0.	0.3040020925974366	-0.029741552859967667	0.
0.005286608863198458	0.	0.3042532042898248	-0.02976219575328561	0.
0.0051541425818882455	0.	0.30506670154329063	-0.029592772745967683	0.
0.0053492292870905575	0.	0.3055741564216584	-0.029798096988239816	0.
0.005190269749518304	0.	0.30638242218153283	-0.03121135275775257	0.
0.005211946050096339	0.	0.3066361496207167	-0.031208605754521414	0.
0.005276974951830442	0.	0.30689249280669634	-0.029967716371212646	0.
0.0051685934489402695	0.	0.3079623332461418	-0.031205993027473154	0.
0.005308285163776493	0.	0.30820821344493854	-0.030805682685624985	0.
0.005223988439306358	0.	0.3090060162176302	-0.030022373587688948	0.
0.005240847784200384	0.	0.30925712791001836	-0.02931819079132192	0.
0.005380539499036608	0.	0.3095030081088151	-0.02962293867534089	0.
0.005236030828516377	0.	0.3103243526026681	-0.02906646313616025	0.
0.005269749518304431	0.	0.3105885430290348	-0.02958054666778545	0.
0.005351637764932562	0.	0.3108344232278316	-0.029580546459771425	0.
0.005269749518304431	0.	0.3116113000261575	-0.02992367357871722	0.
0.005317919075144508	0.	0.3121109076641382	-0.029422189950877458	0.
0.005301059730250481	0.	0.3129008631964426	-0.031042038864368654	0.
0.005183044315992293	0.	0.3131807481035836	-0.029874182138022107	0.
0.005238439306358381	0.	0.3134370912895632	-0.030059948255639415	0.
0.005305876685934489	0.	0.3144964687418258	-0.030854961919159266	0.
0.005308285163776493	0.	0.314747580434214	-0.03067948136289557	0.
0.005368497109826589	0.	0.315532304472927	-0.03046367033939573	0.
0.00526252408477842	0.	0.31580957363327233	-0.030466510170203298	0.
0.0052986512524084775	0.	0.3160633010724562	-0.030465267391471144	0.
0.005375722543352601	0.	0.3168297148835993	-0.031118507336425162	0.
0.005291425818882466	0.	0.31710175255035317	-0.031287758051224114	0.
0.005274566473988438	0.	0.31736332722992416	-0.031169710117745438	0.
0.005356454720616569	0.	0.3181375882814544	-0.030977466902893686	0.
0.0052986512524084775	0.	0.31869212660214497	-0.03174439904182483	0.
0.005431117533718689	0.	0.3194271514517395	-0.032161141782374676	0.
0.005428709055876685	0.	0.31969657337169766	-0.032085856703928085	0.
0.0053540462427745655	0.	0.31996861103845153	-0.032667061133443025	0.
0.005431117533718689	0.	0.32101229400993986	-0.03229051636929559	0.
0.005236030828516377	0.	0.321300026157468	-0.033429554389167615	0.
0.005438342967244701	0.	0.3220612084750197	-0.0331116412504924	0.
0.005476878612716762	0.	0.32232801464818206	-0.03311112534741226	0.
0.0053588631984585735	0.	0.32260266806173166	-0.03318092775263438	0.
0.005537090558766859	0.	0.323366466126079	-0.03293543698410411	0.
0.005462427745664739	0.	0.3236385037928329	-0.0320962183380295	0.
0.005366088631984585	0.	0.32391838869997386	-0.03258237764855114	0.
0.00551300578034682	0.	0.32467172377713843	-0.03206895747363866	0.
0.005447976878612717	0.	0.3252131833638504	-0.03211746693694933	0.
0.005546724470134874	0.	0.32598744441538063	-0.03332016307768227	0.
0.0055394990366088625	0.	0.32625425058854307	-0.03398669813953123	0.
0.005476878612716762	0.	0.32653151974888833	-0.03407409579195639	0.
0.005565992292870905	0.	0.3275516609992153	-0.03407687584747003	0.
0.005510597302504816	0.	0.3278210829191735	-0.034076884965791934	0.
0.005582851637764932	0.	0.32858488098352084	-0.03446142078054224	0.
0.005606936416184971	0.	0.32884122416950046	-0.03465088147439283	0.
0.005573217726396917	0.	0.32911326183625433	-0.03478445428364214	0.
0.005616570327552986	0.	0.32990060162176305	-0.03435956196129977	0.
0.005578034682080924	0.	0.33015694480774266	-0.035186161412661614	0.
0.005585260115606935	0.	0.33042636672770076	-0.035223891376099416	0.
0.005546724470134874	0.	0.3312267852471881	-0.03526988098380275	0.
0.005580443159922928	0.	0.33174731885953446	-0.03511441419684864	0.
0.00548169556840077	0.	0.3325294271514518	-0.03502791624534533	0.
0.00557562620423892	0.	0.3327753073502485	-0.03502809164378529	0.
0.005568400770712909	0.	0.3330394977766153	-0.03579729779014475	0.
0.005638246628131021	0.	0.33409364373528644	-0.03585624200392817	0.
0.005597302504816955	0.	0.3343578341616532	-0.03597196490763226	0.
0.005520231213872831	0.	0.3351582526811405	-0.03672290428859672	0.
0.005698458574181117	0.	0.33540151713314154	-0.03659562300267056	0.
0.00565028901734104	0.	0.33565786031912115	-0.036615950276175244	0.
0.00558766859344894	0.	0.33646874182579134	-0.0369767646568678	0.
0.0056743737957610785	0.	0.33670939053099663	-0.03697676011475788	0.
0.005696050096339113	0.	0.3369578864765891	-0.03703834508921374	0.
0.00557562620423892	0.	0.33776353648966784	-0.03666140071031999	0.
0.005753853564547206	0.	0.3382631441276485	-0.03666574140979593	0.
0.005503371868978805	0.	0.3390897201150929	-0.03687054390956236	0.
0.0055635838150289016	0.	0.3393434475542768	-0.03687053356166591	0.
0.005736994219653178	0.	0.33959194349986926	-0.03687053306069162	0.
0.005645472061657032	0.	0.34064347371174475	-0.03663090816248686	0.
0.0057345857418111745	0.	0.34088673816374576	-0.0366215806037941	0.
0.005570809248554913	0.	0.34170285116400734	-0.0375112223491755	0.
0.005570809248554913	0.	0.34196181009678267	-0.037518377330420884	0.
0.0056743737957610785	0.	0.3422076902955794	-0.03761233426356693	0.
0.0056141618497109825	0.	0.34300810881506677	-0.03693981215969109	0.
0.00565028901734104	0.	0.3432644520010463	-0.03714605800316206	0.
0.0057394026974951825	0.	0.3435051007062517	-0.03715828993252911	0.
0.005628612716763005	0.	0.3443107507193304	-0.038396309901353225	0.
0.005753853564547206	0.	0.3448155898509025	-0.03839631372876608	0.
0.005751445086705202	0.	0.34560292963641126	-0.039012301599567	0.
0.005693641618497109	0.	0.34587235155636936	-0.03901230458754934	0.
0.005746628131021194	0.	0.3461234632487576	-0.039012307076336586	0.
0.005705684007707128	0.	0.3472037666753859	-0.03859943721409733	0.
0.005708092485549132	0.	0.3474601098613655	-0.03859188389319226	0.
0.005724951830443159	0.	0.3482265236725085	-0.03758063509727799	0.
0.005662331406551059	0.	0.3484985613392624	-0.0375806273426989	0.
0.005696050096339113	0.	0.3487496730316506	-0.03764199890857477	0.
0.00580684007707129	0.	0.34953178132356794	-0.03863439145936939	0.
0.005705684007707128	0.	0.34981428197750464	-0.03863918671129624	0.
0.005696050096339113	0.	0.35007585665707563	-0.038376846055698015	0.
0.005830924855491329	0.	0.3508370389746273	-0.03885944705210981	0.
0.00574421965317919	0.	0.351381114308135	-0.038739955940696943	0.
0.005736994219653178	0.	0.3521475281192781	-0.03882659866749293	0.
0.005696050096339113	0.	0.35242218153282767	-0.038978111543881186	0.
0.005691233140655105	0.	0.3526863719591944	-0.03896498911501844	0.
0.005835741811175336	0.	0.35369866596913424	-0.039945318924141056	0.
0.005746628131021194	0.	0.3539759351294795	-0.03985415645528127	0.
0.005883911368015414	0.	0.35475281192780544	-0.041066239411042975	0.
0.005816473988439305	0.	0.35503531258174215	-0.041845952353416115	0.
0.00571290944123314	0.	0.3553151974888831	-0.041849816919597604	0.
0.005850192678227359	0.	0.3560659168192519	-0.04118350912891905	0.
0.0058742774566473985	0.	0.3563301072456187	-0.04151630423672258	0.
0.005765895953757225	0.	0.35660737640596396	-0.041721709764396556	0.
0.00594412331406551	0.	0.3573711744703113	-0.041730766128711176	0.
0.005802023121387283	0.	0.35792048129741044	-0.04173075861211766	0.
0.005965799614643544	0.	0.3586764321213707	-0.041367513305923274	0.
0.005951348747591521	0.	0.35894062254773745	-0.04136751382764433	0.
0.005905587668593448	0.	0.35922050745487843	-0.04137165364694747	0.
0.005840558766859344	0.	0.359495160868428	-0.04148071417424358	0.
0.005910404624277456	0.	0.36026157467957104	-0.041194222264400546	0.
0.00591281310211946	0.	0.3605309965995292	-0.041194216275744586	0.
0.0058598265895953745	0.	0.36079780277269163	-0.0412391199881615	0.
0.005987475915221579	0.	0.3615328276222862	-0.040880931157740975	0.
0.005982658959537572	0.	0.3618022495422443	-0.04133690731872431	0.
0.005994701348747591	0.	0.3628668584880984	-0.040822089789781815	0.
0.005946531791907514	0.	0.36313889615485223	-0.04128351797045649	0.
0.005814065510597302	0.	0.36341616531519755	-0.04146851553861777	0.
0.005958574181117534	0.	0.3644284593251374	-0.042081165608277	0.
0.005886319845857417	0.	0.3647083442322784	-0.04101327041606543	0.
0.005989884393063583	0.	0.3654878367774	-0.04216331403079294	0.
0.005989884393063583	0.	0.3657520272037667	-0.041874106468202464	0.
0.005946531791907514	0.	0.3660240648705206	-0.04122981222084896	0.
0.006100674373795761	0.	0.3667852471880722	-0.04143447073692889	0.
0.006076589595375722	0.	0.36704682186764326	-0.04151694473769813	0.
0.006071772639691714	0.	0.36731885953439714	-0.04151382907469719	0.
0.006009152215799614	0.	0.3681088150667016	-0.04133688464638819	0.
0.005968208092485548	0.	0.3683677739994769	-0.04134071901529928	0.
0.006057321772639691	0.	0.3693931467433953	-0.041820066563712455	0.
0.0061103082851637755	0.	0.36963902694219203	-0.041594638654340384	0.
0.006088631984585742	0.	0.3699084488621502	-0.04159494066170978	0.
0.0060693641618497106	0.	0.3709730578080042	-0.04162771793363958	0.
0.006040462427745664	0.	0.3712398639811667	-0.04162772965019035	0.
0.006042870905587668	0.	0.3720272037666754	-0.04181403038907725	0.
0.006129576107899807	0.	0.37227308396547215	-0.04116486125632191	0.
0.006093448940269749	0.	0.3725346586450432	-0.041164861572548735	0.
0.006074181117533718	0.	0.37333246141773485	-0.04175521992183627	0.
0.006151252408477841	0.	0.37358357311012297	-0.039659545557057786	0.
0.00613198458574181	0.	0.37384514778969397	-0.039618413683076156	0.
0.00593208092485549	0.	0.374666492283547	-0.04013768880518978	0.
0.006083815028901733	0.	0.37490975673554805	-0.04050467149554648	0.
0.0060597302504816946	0.	0.37598482866858496	-0.04057492883493417	0.
0.006163294797687861	0.	0.37622809312058597	-0.040908045683809284	0.
0.0061873795761079	0.	0.3764844363065656	-0.039905284217901016	0.
0.0061392100192678226	0.	0.37750457755689254	-0.039614642805093976	0.
0.006230732177263968	0.	0.377753073502485	-0.03903200303921826	0.
0.006107899807321772	0.	0.37857703374313373	-0.039916414636682225	0.
0.006148843930635838	0.	0.3788333769291133	-0.03992022735642687	0.
0.006230732177263968	0.	0.37908448862150146	-0.03991159004570658	0.
0.00603805394990366	0.	0.37989275438137593	-0.04255555350701129	0.
0.006042870905587668	0.	0.3801438660737641	-0.0424735757383169	0.
0.006177745664739884	0.	0.3803871305257651	-0.042444682958512094	0.
0.006071772639691714	0.	0.3812058592728224	-0.041139623419437214	0.
0.006086223506743736	0.	0.38146481820559774	-0.04113961872273872	0.
0.0061873795761079	0.	0.38250065393669896	-0.0411356316305636	0.
0.006158477842003853	0.	0.38276222861626996	-0.040906016939614875	0.
0.006216281310211945	0.	0.38300810881506675	-0.04090601783365771	0.
0.006160886319845857	0.	0.38408841224169504	-0.04103840039559601	0.
0.006211464354527938	0.	0.3843369081872875	-0.04103840701420272	0.
0.006163294797687861	0.	0.385108553492022	-0.040617450004410076	0.
0.006105491329479768	0.	0.3853727439183887	-0.04074965908543805	0.
0.00613198458574181	0.	0.3856160083703898	-0.04074966935483446	0.
0.006206647398843929	0.	0.38640596390269427	-0.0407694335670248	0.
0.006095857418111752	0.	0.3866884645566309	-0.04076942843322007	0.
0.006107899807321772	0.	0.386950039236202	-0.040741105431934946	0.
0.0062499999999999995	0.	0.3877164530473451	-0.04125229821569157	0.
0.0061873795761079	0.	0.38799110646089463	-0.04104379924160003	0.
0.00623795761078998	0.	0.38904263667277017	-0.042405015315780316	0.
0.006098265895953756	0.	0.38932252157991115	-0.04236585475170915	0.
0.006134393063583814	0.	0.38958409625948215	-0.04213731053783574	0.
0.006293352601156068	0.	0.3906068532566048	-0.0423065841886726	0.
0.00623795761078998	0.	0.3908762751765629	-0.04309566399820026	0.
0.006324662813102119	0.	0.39165315197488887	-0.04272455889784047	0.
0.006264450867052023	0.	0.39193303688202985	-0.04272455476238515	0.
0.006204238921001926	0.	0.392202458801988	-0.042860864916267935	0.
0.006372832369942196	0.	0.3929453308919697	-0.04190623038301054	0.
0.006346339113680153	0.	0.39321213706513214	-0.04272000801334619	0.
0.006247591522157996	0.	0.3934815589850903	-0.04255463735758086	0.
0.00634393063583815	0.	0.3942427413026419	-0.043104805805421434	0.
0.006334296724470135	0.	0.39451216322260013	-0.04310480888430234	0.
0.006317437379576107	0.	0.395550614700497	-0.043145304594322004	0.
0.006336705202312138	0.	0.39581742087365945	-0.043145304754861995	0.
0.00626926782273603	0.	0.39609992152759615	-0.04314528754878219	0.
0.006428227360308285	0.	0.39714360449908453	-0.043110008955756444	0.
0.006358381502890173	0.	0.39741825791263413	-0.04311091243072863	0.
0.006478805394990366	0.	0.3981715929897986	-0.04321316526636478	0.
0.006464354527938343	0.	0.39843578341616537	-0.043213168446607574	0.
0.006413776493256261	0.	0.3987104368297149	-0.04324245737085931	0.
0.006440269749518304	0.	0.39948992937483657	-0.043974280863815544	0.
0.006399325626204238	0.	0.3997515040544076	-0.043974280835960916	0.
0.006368015414258189	0.	0.40002354172116145	-0.043973643100315776	0.
0.0064450867052023115	0.	0.40079257127910023	-0.04436437268634048	0.
0.006421001926782273	0.	0.40104891446507984	-0.04490167470873307	0.
0.006428227360308285	0.	0.40210044467695527	-0.04564125408993159	0.
0.00648843930635838	0.	0.4023515563693435	-0.045909368471895556	0.
0.006478805394990366	0.	0.40261836254250594	-0.04493748007597385	0.
0.006558285163776492	0.	0.4036568140204029	-0.04756841649806463	0.
0.006551059730250481	0.	0.40392623594036103	-0.04831614758047475	0.
0.006380057803468208	0.	0.40473711744703117	-0.04803580920610376	0.
0.006495664739884392	0.	0.40498822913941934	-0.048035816605170416	0.
0.0064450867052023115	0.	0.40524980381899034	-0.04803183833797044	0.
0.006408959537572254	0.	0.4060397593512948	-0.04752741153862319	0.
0.006539017341040462	0.	0.4062830238032959	-0.047527409926837384	0.
0.006517341040462427	0.	0.4065419827360712	-0.047888085180810266	0.
0.00642581888246628	0.	0.4073554799895371	-0.04756061472150276	0.
0.006524566473988438	0.	0.4086581218938007	-0.047422265230485365	0.
0.0065703275529865116	0.	0.4089013863458018	-0.04742226189274797	0.
0.006584778420038535	0.	0.40915772953178137	-0.04742177665547034	0.
0.0064763969171483604	0.	0.41021187549045257	-0.04767445219712732	0.
0.006592003853564546	0.	0.41045513994245364	-0.047670965996258995	0.
0.0065052986512524075	0.	0.41126340570232806	-0.04755077515059477	0.
0.00659441233140655	0.	0.41151713314151195	-0.04753741020282836	0.
0.006661849710982658	0.	0.41177086058069584	-0.04753740488745172	0.
0.006486030828516376	0.	0.4125948208213446	-0.04753770136138614	0.
0.006471579961464353	0.	0.41285116400732413	-0.047537696048596555	0.
0.006560693641618496	0.	0.4130944284593252	-0.04753770107683704	0.
0.006512524084778418	0.	0.4138922312320168	-0.049166771302090004	0.
0.006558285163776492	0.	0.41519487313628045	-0.04879401578893411	0.
0.006534200385356454	0.	0.4154616793094429	-0.048794020893541463	0.
0.0065799614643545275	0.	0.41571017525503534	-0.048824741641213	0.
0.006565510597302504	0.	0.41677216845409365	-0.050085118218047515	0.
0.006671483622350674	0.	0.41702066439968616	-0.05015003614433607	0.
0.006611271676300578	0.	0.4178236986659692	-0.049447170893486346	0.
0.006560693641618496	0.	0.4180905048391316	-0.04955796867813133	0.
0.0066257225433526004	0.	0.4183337692911327	-0.04956353832961246	0.
0.00663776493256262	0.	0.41909495160868426	-0.05015515268026394	0.
0.0065751445086705195	0.	0.4193722207690296	-0.05015515294618123	0.
0.006592003853564546	0.	0.4196311797018049	-0.04907089725759561	0.
0.006685934489402697	0.	0.4204289824744965	-0.048605735015613626	0.
0.006596820809248553	0.	0.4207036358880461	-0.04879984164178267	0.
0.006616088631984585	0.	0.42095997907402566	-0.04816784937595731	0.
0.006712427745664739	0.	0.42172116139157734	-0.04794295104249442	0.
0.006606454720616569	0.	0.4219984305519226	-0.047981391305915104	0.
0.006618497109826589	0.	0.42226262097828937	-0.048027828208481664	0.
0.006765414258188824	0.	0.4230342662830238	-0.05053737760961486	0.
0.0066811175337186885	0.	0.4233141511901648	-0.05126005403853153	0.
0.006623314065510597	0.	0.4235809573633273	-0.05138362915346227	0.
0.006717244701348746	0.	0.4246063301072457	-0.05235761017995431	0.
0.006659441233140655	0.	0.424883599267591	-0.05235047405711009	0.
0.006678709055876685	0.	0.42513994245357056	-0.052446199833428776	0.
0.006753371868978804	0.	0.42591420350510073	-0.05178661934583945	0.
0.006707610789980732	0.	0.42618100967826317	-0.051786628704164735	0.
0.006852119460500962	0.	0.4271906879414073	-0.052326561821224124	0.
0.006767822736030828	0.	0.42747318859534406	-0.05300655375845732	0.
0.0067196531791907516	0.	0.4277452262620978	-0.052742964074524716	0.
0.006803949903660885	0.	0.4285273345540152	-0.05399577117052478	0.
0.006729287090558766	0.	0.4288046037143605	-0.053658076910242034	0.
0.006710019267822736	0.	0.42906617839393146	-0.05367253562631067	0.
0.006840077071290943	0.	0.4298168977243003	-0.0529052097129559	0.
0.006794315992292871	0.	0.4300915511378499	-0.05263558166530765	0.
0.006707610789980732	0.	0.43036620455139946	-0.052854812285303365	0.
0.006794315992292871	0.	0.43114046560292973	-0.05392788951766909	0.
0.006765414258188824	0.	0.4314125032696835	-0.05344868435167551	0.
0.006755780346820809	0.	0.4316845409364374	-0.053626931740637526	0.
0.0068906551059730245	0.	0.4324483390007847	-0.05449794459004729	0.
0.006873795761078997	0.	0.4327203766675386	-0.05381234839319392	0.
0.006926782273603082	0.	0.43376667538582264	-0.05350400068150478	0.
0.006929190751445086	0.	0.43403348155898513	-0.05350400141733417	0.
0.006837668593448939	0.	0.4343029034789433	-0.05345012666559859	0.
0.006984585741811174	0.	0.4350353125817421	-0.05373040133317817	0.
0.006972543352601155	0.	0.4353047345017003	-0.05375651619725655	0.
0.006842485549132948	0.	0.4355898509024327	-0.050999312359145295	0.
0.006950867052023121	0.	0.4363667277007587	-0.05092466689758056	0.
0.006919556840077071	0.	0.43663614962071673	-0.05115913547490264	0.
0.006895472061657032	0.	0.4369081872874706	-0.05091846332924596	0.
0.006991811175337186	0.	0.43767460109861367	-0.052586764873472726	0.
0.006965317919075144	0.	0.43793879152498044	-0.05256287685638737	0.
0.006921965317919074	0.	0.4382160606853257	-0.052388441512044616	0.
0.007003853564547206	0.	0.43899032173685587	-0.05242025245953438	0.
0.007052023121387282	0.	0.43924666492283554	-0.05242025183783904	0.
0.007032755298651251	0.	0.4402929636411196	-0.052210581805060496	0.
0.007097784200385356	0.	0.44054930682709914	-0.0523385692884007	0.
0.007027938342967244	0.	0.4408265759874444	-0.052454955571301254	0.
0.006972543352601155	0.	0.44161653151974894	-0.05272331201466644	0.
0.007008670520231213	0.	0.44187025895893284	-0.05272331836692952	0.
0.0069460500963391125	0.	0.4421292178917081	-0.05239702487210879	0.
0.00696290944123314	0.	0.4428982474496469	-0.05182209153348554	0.
0.007039980732177264	0.	0.44314412764844374	-0.051822096407318496	0.
0.0070255298651252405	0.	0.4434083180748104	-0.05182209716671979	0.
0.006941233140655105	0.	0.4442296625686634	-0.05087082109048378	0.
0.007030346820809248	0.	0.4444807742610516	-0.05163054506092409	0.
0.0070158959537572245	0.	0.4447397331938269	-0.051430759369825156	0.
0.006950867052023121	0.	0.44553492021972285	-0.05138330109103471	0.
0.007052023121387282	0.	0.4457808004185196	-0.051913950166488976	0.
0.006914739884393064	0.	0.44685848809835216	-0.05190475844866491	0.
0.006999036608863198	0.	0.4471069840439446	-0.05193400852539498	0.
0.007011078998073217	0.	0.44735809573633273	-0.05183809512185216	0.
0.007068882466281309	0.	0.4481558985090244	-0.05290411897467426	0.
0.007102601156069363	0.	0.4484070102014126	-0.05246325827601819	0.
0.0071266859344894014	0.	0.44866335338739216	-0.05379613316625953	0.
0.006972543352601155	0.	0.44947685064085796	-0.052862797123611555	0.
0.006989402697495183	0.	0.4497227308396548	-0.05282503046505138	0.
0.007042389210019267	0.	0.44996861103845154	-0.05314237751583179	0.
0.006924373795761078	0.	0.4507664138111432	-0.052996372075900466	0.
0.00699421965317919	0.	0.4510149097567356	-0.05294887437021116	0.
0.007105009633911367	0.	0.45125555846194093	-0.05304291777075495	0.
0.007008670520231213	0.	0.45207690295579395	-0.053914056778351364	0.
0.007044797687861271	0.	0.4523358618885692	-0.053923398884392945	0.
0.00703757225433526	0.	0.453384776353649	-0.054246187153165405	0.
0.007068882466281309	0.	0.45364635103322004	-0.05465147081098668	0.
0.0071917148362235055	0.	0.4538948469788125	-0.05479378437475833	0.
0.00699421965317919	0.	0.4547031127386869	-0.05512442373925033	0.
0.00699421965317919	0.	0.4549673031650537	-0.05510978005490774	0.
0.007073699421965318	0.	0.4552105676170547	-0.05515897835355354	0.
0.007049614643545279	0.	0.4559979074025635	-0.05585872615086031	0.
0.007042389210019267	0.	0.4562673293225217	-0.055852941592566895	0.
0.007157996146435452	0.	0.45651582526811413	-0.0558573632373262	0.
0.007131502890173409	0.	0.4573188595343971	-0.05693610923802904	0.
0.007078516377649325	0.	0.4575882814543553	-0.05693610961961704	0.
0.007165221579961463	0.	0.4578367773999477	-0.05693610675799396	0.
0.007184489402697495	0.	0.4586084227046822	-0.05632421074100056	0.
0.007131502890173409	0.	0.4588778446246404	-0.05632418967944207	0.
0.007235067437379576	0.	0.4599058331153545	-0.056509127101604786	0.
0.007160404624277456	0.	0.4601831022756998	-0.05651368424089991	0.
0.007162813102119459	0.	0.46044467695527075	-0.0563493293857118	0.
0.007235067437379576	0.	0.4612163222600053	-0.056310025366050835	0.
0.007138728323699421	0.	0.461498822913942	-0.05631002522770498	0.
0.007155587668593448	0.	0.46176562908710445	-0.05629966459134742	0.
0.0072615606936416175	0.	0.46253465864504323	-0.05631709548496159	0.
0.007177263969171482	0.	0.4628119278053885	-0.05631709324291903	0.
0.007174855491329479	0.	0.46307873397855087	-0.056011365512485374	0.
0.007285645472061656	0.	0.463826837562124	-0.055877313555915055	0.
0.007259152215799614	0.	0.4641041067224693	-0.0558773076022191	0.
0.007174855491329479	0.	0.4643813758828146	-0.05609689613358504	0.
0.007338631984585742	0.	0.46515302118754914	-0.05573822705767802	0.
0.007302504816955684	0.	0.46542767460109863	-0.05573822747525886	0.
0.00731936416184971	0.	0.46644781585142564	-0.05672364081095949	0.
0.007290462427745665	0.	0.4667172377713838	-0.05672364093134466	0.
0.007249518304431598	0.	0.4669892754381377	-0.05594811259039047	0.
0.007314547206165703	0.	0.4677452262620979	-0.057271810550211855	0.
0.007333815028901733	0.	0.4680094166884646	-0.05727179514475102	0.
0.007283236994219652	0.	0.4682866858488099	-0.05726430654385987	0.
0.007420520231213872	0.	0.46905309965995295	-0.0569382839308359	0.
0.0073964354527938335	0.	0.4693225215799111	-0.056005524494394096	0.
0.00731936416184971	0.	0.4696024064870521	-0.05598100522426885	0.
0.007403660886319845	0.	0.4703792832853781	-0.055685493081630136	0.
0.0074012524084778415	0.	0.47064347371174475	-0.05529876601992671	0.
0.007389210019267822	0.	0.4709128956317029	-0.05553431444092525	0.
0.007485549132947977	0.	0.4716740779492546	-0.056737179133634345	0.
0.007454238921001926	0.	0.47193565262882564	-0.056753422272088204	0.
0.007480732177263968	0.	0.4729976458278839	-0.05586587267117279	0.
0.007497591522157996	0.	0.47325398901386356	-0.05586586686900495	0.
0.007478323699421964	0.	0.4735234109338216	-0.05586587013799544	0.
0.007427745664739883	0.	0.474305519225739	-0.05756113761414246	0.
0.007483140655105971	0.	0.47455663091812716	-0.05698568228816222	0.
0.0074662813102119455	0.	0.47482082134449394	-0.05760503156582643	0.
0.007483140655105971	0.	0.4756081611300027	-0.05760131424243927	0.
0.007557803468208092	0.	0.47585665707559516	-0.05688293746518308	0.
0.007531310211946049	0.	0.4761156160083704	-0.057460768108379856	0.
0.007492774566473987	0.	0.4769055715406749	-0.05715136124489845	0.
0.007533718689788054	0.	0.47715929897985887	-0.057197698182797366	0.
0.0074566473988439295	0.	0.4774261051530212	-0.05783324386644904	0.
0.007389210019267822	0.	0.4782422181532828	-0.05782555188086984	0.
0.007514450867052022	0.	0.47848809835207956	-0.05782555075289513	0.
0.007471098265895953	0.	0.47953962856395504	-0.058608221880250305	0.
0.007589113680154141	0.	0.4797802772691604	-0.05870464501745039	0.
0.0075963391136801535	0.	0.4800392362019357	-0.05822031994810279	0.
0.007463872832369942	0.	0.48086319644258446	-0.05825784189283143	0.
0.007574662813102119	0.	0.4811064608945855	-0.058329247490667806	0.
0.0076517341040462416	0.	0.48135757258697365	-0.05789237704127126	0.
0.00744460500963391	0.	0.48216583834684806	-0.061277185944682476	0.
0.007514450867052022	0.	0.48241695003923624	-0.06127623962515651	0.
0.007608381502890173	0.	0.48266806173162446	-0.06127640728581625	0.
0.007471098265895953	0.	0.4834763274914989	-0.060906640797089136	0.
0.0075	0.	0.4837222076902956	-0.06090663279112419	0.
0.0076661849710982655	0.	0.48396024064870524	-0.060906645684389894	0.
0.007524084778420038	0.	0.4847632749149883	-0.06075760234586248	0.
0.007531310211946049	0.	0.4850222338477636	-0.06062444730080892	0.
0.00750722543352601	0.	0.4860973057808005	-0.06155722389134838	0.
0.007512042389210018	0.	0.48635364896678007	-0.06155723138589132	0.
0.007603564547206164	0.	0.4865969134187811	-0.061392656611911255	0.
0.00755057803468208	0.	0.487392100444677	-0.061375945615315154	0.
0.007560211946050096	0.	0.48765629087104373	-0.061375937533401426	0.
0.00767581888246628	0.	0.4879074025634319	-0.061452195404489283	0.
0.007584296724470134	0.	0.48871043682971493	-0.061856511840223144	0.
0.007569845857418112	0.	0.4889798587496731	-0.061856512738709186	0.
0.00767581888246628	0.	0.4892231232016741	-0.06183968111651409	0.
0.007618015414258188	0.	0.4902798849071411	-0.060975137871669166	0.
0.007685452793834296	0.	0.4905336123463249	-0.06097514113472095	0.
0.007786608863198457	0.	0.49078733978550876	-0.060969589740164844	0.
0.007673410404624276	0.	0.49158775830499607	-0.06066248060588885	0.
0.007774566473988438	0.	0.49207428720899826	-0.060918425278017545	0.
0.007572254335260115	0.	0.49287208998168985	-0.06067527507553866	0.
0.007579479768786126	0.	0.49313889615485224	-0.06050516074777973	0.
0.007646917148362234	0.	0.4933952393408319	-0.060084533136161765	0.
0.00759393063583815	0.	0.4942035051007063	-0.06010348759755254	0.
0.00761319845857418	0.	0.49446246403348165	-0.06013266448560439	0.
0.007704720616570327	0.	0.4947004969918913	-0.06043414214205061	0.
0.0076372832369942184	0.	0.4954982997645829	-0.060380136969812724	0.
0.0076372832369942184	0.	0.495767721684541	-0.06037080716201882	0.
0.007678227360308283	0.	0.49680878890923363	-0.06050890896769266	0.
0.007639691714836222	0.	0.49707559508239607	-0.06011990017709658	0.
0.007646917148362234	0.	0.49732670677478424	-0.05989137129794826	0.
0.007752890173410404	0.	0.4981088150667016	-0.05980013594508325	0.
0.007644508670520231	0.	0.49864765890661794	-0.05983604794207815	0.
0.007748073217726395	0.	0.4994193042113524	-0.060314444751189716	0.
0.007678227360308283	0.	0.49969134187810627	-0.060312796675597934	0.
0.007709537572254334	0.	0.49994245357049444	-0.06033410140851659	0.
0.007863680154142582	0.	0.5006931729008632	-0.060943158040910606	0.
0.00778179190751445	0.	0.5009782893015957	-0.06094317249260393	0.
0.007764932562620424	0.	0.5012503269683496	-0.060673618835723656	0.
0.007892581888246627	0.	0.502021972273084	-0.06055361574456893	0.
0.007815510597302504	0.	0.5022966256866336	-0.06055361596131874	0.
0.00788294797687861	0.	0.5033298456709391	-0.0628710944873066	0.
0.007832369942196531	0.	0.5036097305780801	-0.061479169288373756	0.
0.007784200385356453	0.	0.5038869997384254	-0.06067281645516083	0.
0.00788776493256262	0.	0.5046455663091813	-0.06225387702805634	0.
0.007813102119460501	0.	0.5051870258958934	-0.06228028927132127	0.
0.0079383429672447	0.	0.5059455924666494	-0.06233876191671552	0.
0.00786849710982659	0.	0.5062202458801989	-0.062112261532324346	0.
0.007769749518304431	0.	0.5065027465341356	-0.06212244579968894	0.
0.007945568400770712	0.	0.5072639288516873	-0.062399355175639354	0.
0.007926300578034682	0.	0.507528119278054	-0.06239932957037503	0.
0.007856454720616569	0.	0.5077975411980121	-0.062399354193549826	0.
0.008022639691714836	0.	0.5085404132879938	-0.06364624723111696	0.
0.008022639691714836	0.	0.5088046037143605	-0.0643853615996261	0.
0.007972061657032755	0.	0.5098692126602146	-0.06322386045065637	0.
0.007931117533718689	0.	0.5101307873397856	-0.06322384770841286	0.
0.00790703275529865	0.	0.5104028250065394	-0.06336058583757652	0.
0.008008188824662813	0.	0.5111744703112739	-0.06335788689700732	0.
0.007996146435452793	0.	0.5117159298979859	-0.06344560154001473	0.
0.0080009633911368	0.	0.5124928066963119	-0.06350821168109033	0.
0.008046724470134874	0.	0.5127465341354958	-0.06353648088613774	0.
0.008053949903660885	0.	0.5130133403086582	-0.0634653591069605	0.
0.008049132947976878	0.	0.5137954486005755	-0.06424676113123713	0.
0.008099710982658959	0.	0.5140517917865551	-0.06456326554771805	0.
0.008063583815028901	0.	0.514323829453309	-0.06433412322217225	0.
0.008065992292870904	0.	0.5151216322260006	-0.06462161867293179	0.
0.008123795761078996	0.	0.5153675124247974	-0.06485507842889962	0.
0.008070809248554913	0.	0.5164007324091029	-0.06523252864756891	0.
0.008176782273603082	0.	0.516643996861104	-0.0652326317530962	0.
0.00811416184971098	0.	0.5169055715406748	-0.06522899645849678	0.
0.007943159922928707	0.	0.5177269160345279	-0.06526313631501886	0.
0.008008188824662813	0.	0.5182422181532829	-0.06535790318020587	0.
0.008039499036608862	0.	0.5190478681663615	-0.06561991716517024	0.
0.008126204238921	0.	0.5192989798587497	-0.06560236950320879	0.
0.00815028901734104	0.	0.5195631702851164	-0.06561744983722599	0.
0.008015414258188823	0.	0.5203688202981952	-0.06569718488870872	0.
0.008087668593448939	0.	0.5206094690034005	-0.06565400301859087	0.
0.008157514450867051	0.	0.5208553492021972	-0.06597988177963213	0.
0.008058766859344894	0.	0.5216662307088674	-0.06568116384903369	0.
0.008155105973025047	0.	0.5219199581480514	-0.06570188068137167	0.
0.008005780346820807	0.	0.5229897985874968	-0.06575613354486533	0.
0.008034682080924855	0.	0.5232330630394978	-0.0657561285363747	0.
0.008109344894026973	0.	0.5234737117447031	-0.06569955132111203	0.
0.008034682080924855	0.	0.5242662830238034	-0.0655982937814852	0.
0.008159922928709054	0.	0.5247685064085797	-0.0660574042733376	0.
0.008097302504816955	0.	0.5255741564216585	-0.06571397711308029	0.
0.008090077071290943	0.	0.5258357311012294	-0.0657395718826777	0.
0.008179190751445086	0.	0.5260816113000263	-0.06592946661379448	0.
0.008126204238921	0.	0.5268872613131049	-0.0663678120181028	0.
0.00813102119460501	0.	0.5271540674862674	-0.06637671314699772	0.
0.00819364161849711	0.	0.5274077949254513	-0.06639243201689804	0.
0.008147880539499035	0.	0.5282082134449386	-0.06684423812523711	0.
0.008126204238921	0.	0.5284697881245096	-0.0668426806357432	0.
0.008222543352601155	0.	0.5294925451216322	-0.06840188261628022	0.
0.008159922928709054	0.	0.5297724300287733	-0.06838292753983524	0.
0.00816955684007707	0.	0.5300313889615487	-0.06796675700841887	0.
0.008227360308285163	0.	0.5308161130002617	-0.06863754928969723	0.
0.008239402697495183	0.	0.5313366466126079	-0.06876606184362703	0.
0.008328516377649324	0.	0.5321030604237511	-0.06883794756376778	0.
0.008220134874759151	0.	0.532382945330892	-0.0688747350998608	0.
0.00819364161849711	0.	0.532644520010463	-0.06810058319355417	0.
0.00836223506743738	0.	0.533403086581219	-0.0696767692322487	0.
0.008265895953757225	0.	0.5336803557415642	-0.0696767675639758	0.
0.008196050096339112	0.	0.5339471619147267	-0.06970721823569333	0.
0.008309248554913292	0.	0.5347161914726655	-0.06985395324799483	0.
0.008253853564547206	0.	0.5349960763798065	-0.06985395380860832	0.
0.00836946050096339	0.	0.5360397593512949	-0.06997525073965866	0.
0.008309248554913292	0.	0.536309181271253	-0.06997525886684781	0.
0.008241811175337186	0.	0.5365759874444155	-0.06997495133252137	0.
0.00840077071290944	0.	0.5373267067747843	-0.07011161687421394	0.
0.008292389210019267	0.	0.5378864765890663	-0.07011104597558715	0.
0.008388728323699421	0.	0.5386450431598222	-0.07182404272275136	0.
0.008383911368015414	0.	0.5389144650797804	-0.07113781579451411	0.
0.008321290944123313	0.	0.5391891184933298	-0.07114660734278518	0.
0.008446531791907514	0.	0.5399476850640859	-0.07128984572187974	0.
0.00841281310211946	0.	0.540217106984044	-0.07133000564759202	0.
0.008355009633911366	0.	0.5404917603975936	-0.0714129288764389	0.
0.008557321772639691	0.	0.5412424797279625	-0.0711098310354851	0.
0.008523603082851636	0.	0.5415040544075334	-0.07110695537877551	0.
0.00851396917148362	0.	0.5425555846194089	-0.07121843693976891	0.
0.008485067437379576	0.	0.542825006539367	-0.07121844354583498	0.
0.008429672447013486	0.	0.5431075071933038	-0.07157665176392479	0.
0.008530828516377648	0.	0.5438817682448339	-0.0711879957514561	0.
0.00852601156069364	0.	0.544404917603976	-0.07134421644850093	0.
0.008528420038535645	0.	0.5451791786555061	-0.0675249012675498	0.
0.008550096339113678	0.	0.5454381375882815	-0.06773037262069118	0.
0.008547687861271675	0.	0.5457127910018311	-0.06773109350046884	0.
0.008501926782273602	0.	0.5465001307873398	-0.06746704329844654	0.
0.008557321772639691	0.	0.5467538582265238	-0.06785442647980738	0.
0.008550096339113678	0.	0.5470180486528905	-0.06759768152661584	0.
0.008554913294797687	0.	0.5478106199319906	-0.06815200963676046	0.
0.008622350674373794	0.	0.5480643473711746	-0.06811901602783713	0.
0.008566955684007706	0.	0.5491132618362543	-0.06808558522716283	0.
0.008629576107899807	0.	0.5493539105414597	-0.06800890676494702	0.
0.00861271676300578	0.	0.549612869474235	-0.06821751715129769	0.
0.008410404624277456	0.	0.5504185194873137	-0.06827857272669763	0.
0.008460982658959537	0.	0.5509285901124772	-0.06846672187739183	0.
0.008460982658959537	0.	0.5517473188595344	-0.06856061677996997	0.
0.008562138728323699	0.	0.5519905833115355	-0.06866439150856136	0.
0.008603082851637764	0.	0.5522469264975152	-0.06866439085944862	0.
0.008550096339113678	0.	0.5530473450170025	-0.06872059299293184	0.
0.008610308285163775	0.	0.5532958409625949	-0.068753429926985	0.
0.008665703275529865	0.	0.5535521841485744	-0.06875343305413194	0.
0.008550096339113678	0.	0.5543682971488361	-0.06868889335787705	0.
0.008670520231213872	0.	0.5546115616008371	-0.0686629764622654	0.
0.008660886319845856	0.	0.555922050745488	-0.06941012155633894	0.
0.00873795761078998	0.	0.5561731624378761	-0.0694073792939874	0.
0.008704238921001925	0.	0.5564373528642428	-0.0697271879521177	0.
0.008742774566473988	0.	0.5574574941145697	-0.06981292601147522	0.
0.008762042389210018	0.	0.5577112215537536	-0.06974639304670825	0.
0.00856936416184971	0.	0.5585325660476066	-0.07016458980245846	0.
0.00867533718689788	0.	0.5587862934867905	-0.07039704678190231	0.
0.008701830443159923	0.	0.5598535181794403	-0.06954833026563674	0.
0.008783718689788054	0.	0.5600967826314414	-0.06965769004780338	0.
0.008798169556840076	0.	0.5603478943238295	-0.06965768616381088	0.
0.008713872832369941	0.	0.5611640073240911	-0.07037499674701352	0.
0.008872832369942196	0.	0.5616662307088675	-0.07066131505323726	0.
0.008735549132947976	0.	0.5624718807219462	-0.07091389849022364	0.
0.008807803468208092	0.	0.5627177609207429	-0.07091691144493466	0.
0.008848747591522156	0.	0.562961025372744	-0.07122591882210291	0.
0.008574181117533717	0.	0.5640517917865552	-0.07044204699503731	0.
0.008713872832369941	0.	0.5643002877321476	-0.07044192252366059	0.
0.008639210019267823	0.	0.565082396024065	-0.07054050242112497	0.
0.008646435452793833	0.	0.5653335077164531	-0.07061161187231411	0.
0.008730732177263967	0.	0.5663745749411457	-0.07076759721749212	0.
0.008701830443159923	0.	0.5666466126078996	-0.07067613867043808	0.
0.008839113680154142	0.	0.5668977243002877	-0.07060480229090914	0.
0.008824662813102119	0.	0.5677007585665708	-0.07061145374673103	0.
0.008819845857418112	0.	0.56821344493853	-0.0709657391400813	0.
0.008868015414258188	0.	0.5690034004708345	-0.07067844880190277	0.
0.008774084778420038	0.	0.5692806696311797	-0.07076470207883552	0.
0.008807803468208092	0.	0.5695370128171593	-0.07093252528714986	0.
0.008819845857418112	0.	0.5705806957886478	-0.07061267529700543	0.
0.008795761078998073	0.	0.5708370389746273	-0.07070472450736491	0.
0.00889450867052023	0.	0.5716139157729532	-0.07050874738994345	0.
0.008783718689788054	0.	0.5718938006800942	-0.07113945507675734	0.
0.0089378612716763	0.	0.5729165576772169	-0.07146110368292762	0.
0.00890655105973025	0.	0.5731833638503794	-0.07145759068400773	0.
0.008935452793834295	0.	0.5734397070363589	-0.07145828372812621	0.
0.00896917148362235	0.	0.5741982736071148	-0.07132499167888812	0.
0.008868015414258188	0.	0.5747606591681925	-0.07132498905637481	0.
0.008971579961464353	0.	0.5755296887261314	-0.07185881937628413	0.
0.008971579961464353	0.	0.5757991106460895	-0.07185952588590486	0.
0.008940269749518302	0.	0.5760685325660476	-0.07170216781054446	0.
0.009002890173410404	0.	0.5771095997907403	-0.07212927572995456	0.
0.0089378612716763	0.	0.5773868689510856	-0.07212941107511446	0.
0.00909441233140655	0.	0.5781428197750458	-0.07236979310842356	0.
0.009046242774566473	0.	0.5784096259482083	-0.0721973428154251	0.
0.009058285163776492	0.	0.579450693172901	-0.07178499648346887	0.
0.008981213872832369	0.	0.5797227308396549	-0.07178499890012595	0.
0.008935452793834295	0.	0.5800026157467958	-0.07174306570960635	0.
0.009079961464354526	0.	0.5807585665707561	-0.07424575437836398	0.
0.009142581888246628	0.	0.5812843316766938	-0.07418640492186665	0.
0.009171483622350674	0.	0.582040282500654	-0.07421565457355049	0.
0.009152215799614642	0.	0.5823070886738165	-0.07414638929524332	0.
0.009135356454720616	0.	0.5825869735809575	-0.07427561389829627	0.
0.009183526011560693	0.	0.5836280408056501	-0.07418991054921711	0.
0.00914499036608863	0.	0.5838974627256082	-0.0742588694141364	0.
0.009132947976878612	0.	0.5846821867643213	-0.074884793263472	0.
0.009164258188824662	0.	0.5849411456970967	-0.07488478735425438	0.
0.009176300578034681	0.	0.5859900601621764	-0.07525763885867671	0.
0.009212427745664739	0.	0.5862359403609732	-0.07525764938175222	0.
0.009214836223506743	0.	0.5865001307873399	-0.07525764710515018	0.
0.009178709055876685	0.	0.5873083965472143	-0.07498344163489144	0.
0.009270231213872831	0.	0.5878315459063563	-0.0750043220911401	0.
0.009135356454720616	0.	0.5886241171854565	-0.07510414876090908	0.
0.009229287090558766	0.	0.5888699973842533	-0.07510415089734858	0.
0.009210019267822736	0.	0.5891315720638243	-0.07506322720602268	0.
0.009296724470134875	0.	0.5901621763013342	-0.07513383098327008	0.
0.009287090558766859	0.	0.590415903740518	-0.07508193649234948	0.
0.009157032755298649	0.	0.5912346324875754	-0.07490481928373065	0.
0.00923892100192678	0.	0.591480512686372	-0.07490481674603025	0.
0.009178709055876685	0.	0.5925529688726132	-0.07490460663994564	0.
0.009284682080924854	0.	0.5928014648182057	-0.07490460186727109	0.
0.009323217726396917	0.	0.5930525765105938	-0.07494539358898167	0.
0.00920761078998073	0.	0.5938608422704682	-0.07514668800325043	0.
0.009397880539499035	0.	0.5943526026680618	-0.07504181303546863	0.
0.009270231213872831	0.	0.5951660999215277	-0.07499490352440291	0.
0.009279865125240845	0.	0.5954224431075074	-0.0751660202939271	0.
0.009385838150289016	0.	0.5956735547998955	-0.07500757764968043	0.
0.009342485549132947	0.	0.5967381637457495	-0.07469916731942355	0.
0.009465317919075143	0.	0.5969788124509549	-0.07458598700903263	0.
0.009210019267822736	0.	0.5977792309704422	-0.0747953407982457	0.
0.00921965317919075	0.	0.5980381899032174	-0.07479534285922713	0.
0.009272639691714836	0.	0.5990766413811144	-0.08141225122945768	0.
0.009255780346820808	0.	0.5993408318074811	-0.08183544503609144	0.
0.009279865125240845	0.	0.5995893277530736	-0.08179727805361099	0.
0.009330443159922928	0.	0.6003923620193565	-0.08156638742683092	0.
0.009296724470134875	0.	0.6009155113784986	-0.08227259136807795	0.
0.009335260115606935	0.	0.6017054669108031	-0.08185407452907006	0.
0.009301541425818882	0.	0.6019748888307612	-0.08287544016063507	0.
0.00935693641618497	0.	0.6022233847763537	-0.08229858809999872	0.
0.009323217726396917	0.	0.6032801464818207	-0.08280751768071563	0.
0.009354527938342967	0.	0.6035391054145959	-0.08280923190692437	0.
0.009436416184971097	0.	0.6043133664661262	-0.08188444710202034	0.
0.009381021194605009	0.	0.6045880198796757	-0.08185779930797189	0.
0.00945086705202312	0.	0.6056133926235941	-0.08189143809428533	0.
0.009426782273603083	0.	0.6058880460371436	-0.08182600728102472	0.
0.009402697495183044	0.	0.6061496207167147	-0.08182296619021864	0.
0.009590558766859344	0.	0.606895108553492	-0.0818316017427835	0.
0.00947495183044316	0.	0.6074417996337955	-0.08182775556297023	0.
0.009578516377649324	0.	0.6082212921789172	-0.08214639510426328	0.
0.009578516377649324	0.	0.6084959455924667	-0.08228729024408704	0.
0.009537572254335259	0.	0.608773214752812	-0.0822920266818114	0.
0.009602601156069363	0.	0.6098038189903218	-0.08173912596732795	0.
0.00954479768786127	0.	0.6100758566570756	-0.08196799029233083	0.
0.009641136801541425	0.	0.6108344232278317	-0.0819683312977674	0.
0.009597784200385356	0.	0.6111064608945855	-0.08195850364799599	0.
0.009530346820809247	0.	0.6121449123724825	-0.08252996197662826	0.
0.009556840077071289	0.	0.6124117185456449	-0.08252484692026417	0.
0.009554431599229286	0.	0.6126863719591944	-0.08252482754992695	0.
0.00965077071290944	0.	0.6134501700235419	-0.08228415647099269	0.
0.009530346820809247	0.	0.6139968611038452	-0.08206709529709283	0.
0.009720616570327552	0.	0.6147501961810097	-0.08237344575505866	0.
0.009742292870905587	0.	0.6150039236201936	-0.08316333379952225	0.
0.009689306358381502	0.	0.6152759612869475	-0.08316333319099041	0.
0.009643545279383428	0.	0.6163327229924144	-0.08390898479714311	0.
0.00960741811175337	0.	0.616607376405964	-0.08396098646337664	0.
0.00963872832369942	0.	0.6173816374574942	-0.08383750440225467	0.
0.00965077071290944	0.	0.6176379806434739	-0.08379463475662378	0.
0.009696531791907513	0.	0.6186947423489407	-0.08548240993967209	0.
0.009727842003853564	0.	0.6189458540413288	-0.08581919966818614	0.
0.009739884393063582	0.	0.6192126602144913	-0.08581978340769848	0.
0.009696531791907513	0.	0.6200000000000001	-0.0855101343908509	0.
0.009751926782273601	0.	0.6205100706251636	-0.08557279499795775	0.
0.009684489402697494	0.	0.6207899555323045	-0.08551484711886173	0.
0.009848265895953756	0.	0.6215668323306305	-0.08572315535467362	0.
0.00980732177263969	0.	0.6218284070102015	-0.08570221317989252	0.
0.009778420038535645	0.	0.6221004446769554	-0.08567950548288714	0.
0.009833815028901733	0.	0.6228563955009156	-0.08485105720733066	0.
0.009845857418111751	0.	0.6231075071933038	-0.08475695369113849	0.
0.00983863198458574	0.	0.6233769291132619	-0.08475401833603582	0.
0.009826589595375721	0.	0.6241747318859535	-0.08495034175476764	0.
0.009862716763005779	0.	0.6247109599790741	-0.08488473433422301	0.
0.009797687861271675	0.	0.6254930682709915	-0.08538394513169131	0.
0.009889210019267822	0.	0.6257389484697882	-0.08538395327608432	0.
0.009821772639691714	0.	0.6260057546429507	-0.08540896096954034	0.
0.009821772639691714	0.	0.6270599006016219	-0.08445120997563672	0.
0.009826589595375721	0.	0.6273267067747843	-0.08356353020615903	0.
0.009833815028901733	0.	0.628114046560293	-0.08351792092194417	0.
0.009951830443159922	0.	0.6283599267590898	-0.08351792475631584	0.
0.00986994219653179	0.	0.6294376144389224	-0.08369139636436443	0.
0.009951830443159922	0.	0.6296887261313105	-0.08369139684207832	0.
0.009934971098265894	0.	0.6299476850640858	-0.08372552183742474	0.
0.009821772639691714	0.	0.6307350248495946	-0.08384634528059287	0.
0.009978323699421964	0.	0.6312215537535967	-0.0837853340331877	0.
0.009821772639691714	0.	0.632040282500654	-0.08350421899375485	0.
0.009901252408477841	0.	0.6322940099398379	-0.08355231246102324	0.
0.009992774566473987	0.	0.6325503531258175	-0.08354265944091639	0.
0.009855491329479767	0.	0.6336097305780801	-0.08307774237698097	0.
0.009927745664739883	0.	0.6338556107768768	-0.08307773176600404	0.
0.009860308285163774	0.	0.6346691080303427	-0.08324280605555336	0.
0.009927745664739883	0.	0.6349228354695267	-0.08324280392007352	0.
0.009959055876685934	0.	0.6359743656814022	-0.08348633129549761	0.
0.009999999999999998	0.	0.636228093120586	-0.0834926442425551	0.
0.010065028901734102	0.	0.6364687418257914	-0.0834865377487177	0.
0.009881984585741809	0.	0.6372900863196443	-0.08455000285214802	0.
0.010009633911368014	0.	0.6377975411980121	-0.08406723041033248	0.
0.010086705202312137	0.	0.6385744179963381	-0.0839490155512535	0.
0.01005057803468208	0.	0.6388307611823176	-0.0855545446181151	0.
0.010127649325626202	0.	0.639071409887523	-0.08351919884738918	0.
0.010009633911368014	0.	0.6401490975673555	-0.08771426467467244	0.
0.010021676300578035	0.	0.6404054407533352	-0.0852254517840419	0.
0.010105973025048167	0.	0.6411927805388439	-0.08663577637335522	0.
0.010048169556840077	0.	0.6414648182055978	-0.0867911157523098	0.
0.010211946050096338	0.	0.6425032696834947	-0.08713434905871245	0.
0.010067437379576107	0.	0.6427831545906357	-0.08714504242509268	0.
0.010084296724470134	0.	0.6430394977766153	-0.08643108484167406	0.
0.010171001926782273	0.	0.643800680094167	-0.08390675277547248	0.
0.0100626204238921	0.	0.6443369081872875	-0.08390675346172546	0.
0.01016377649325626	0.	0.6451137849856134	-0.084062729997147	0.
0.010134874759152215	0.	0.6453936698927545	-0.0841428026931338	0.
0.010139691714836222	0.	0.6456578603191212	-0.08411104764308631	0.
0.010284200385356454	0.	0.6466832330630395	-0.08568449011330213	0.
0.010216763005780347	0.	0.6469474234894064	-0.08574838179802852	0.
0.010301059730250481	0.	0.6477033743133666	-0.08492536902090428	0.
0.010211946050096338	0.	0.6479806434737119	-0.08520256623915391	0.
0.010166184971098264	0.	0.6490190949516088	-0.08556897461958908	0.
0.01021435452793834	0.	0.6492963641119541	-0.08556896896052994	0.
0.010137283236994218	0.	0.6495710175255036	-0.08557000231239183	0.
0.0103131021194605	0.	0.6503374313366467	-0.08655979763069754	0.
0.010192678227360308	0.	0.6508893539105416	-0.0865484610691152	0.
0.010329961464354527	0.	0.651642688987706	-0.08630545720008248	0.
0.010334778420038535	0.	0.651904263667277	-0.08630544440656322	0.
0.010274566473988438	0.	0.6521789170808266	-0.08630657193777241	0.
0.01035645472061657	0.	0.6532173685587236	-0.08643141857557594	0.
0.010308285163776491	0.	0.6534998692126602	-0.08667933316302458	0.
0.010399807321772639	0.	0.654261051530212	-0.08861124091975453	0.
0.010380539499036608	0.	0.6545200104629872	-0.0886112548193158	0.
0.010308285163776491	0.	0.6555610776876799	-0.08861123984210928	0.
0.010358863198458572	0.	0.6558200366204552	-0.08861123907543558	0.
0.010409441233140653	0.	0.6560894585404133	-0.08861124315596314	0.
0.010455202312138727	0.	0.6568663353387393	-0.08869421130872807	0.
0.010513005780346819	0.	0.6573947161914727	-0.0888840743653868	0.
0.010488921001926782	0.	0.65819513471096	-0.08926594359614161	0.
0.010537090558766858	0.	0.6584514778969396	-0.08969136659129413	0.
0.01045038535645472	0.	0.6587208998168979	-0.08969136866426806	0.
0.010455202312138727	0.	0.6597488883076119	-0.08930928497589528	0.
0.010460019267822735	0.	0.6600104629871829	-0.08930928419892346	0.
0.010373314065510597	0.	0.6608161130002617	-0.08926707361809988	0.
0.010447976878612717	0.	0.6610698404394455	-0.0894616759025833	0.
0.010503371868978803	0.	0.6621292178917081	-0.09106979024020949	0.
0.010602119460500962	0.	0.6623698665969134	-0.09048551089544106	0.
0.01059489402697495	0.	0.6626235940360974	-0.09048551136236493	0.
0.010474470134874759	0.	0.6634292440491761	-0.09193178069707976	0.
0.010553949903660884	0.	0.6639236201935653	-0.09213893111876992	0.
0.010467244701348745	0.	0.6647318859534398	-0.09164111555463116	0.
0.010534682080924854	0.	0.6649803818990323	-0.09184894417090304	0.
0.010645472061657031	0.	0.6652314935914204	-0.0918317981736541	0.
0.010428709055876685	0.	0.6663117970180487	-0.09232292601424903	0.
0.010510597302504816	0.	0.666562908710437	-0.09232288663530694	0.
0.0104383429672447	0.	0.6673607114831286	-0.09064907451602933	0.
0.010496146435452793	0.	0.6676118231755167	-0.09131393792848543	0.
0.010539499036608863	0.	0.6686790478681665	-0.09067373309186932	0.
0.010587668593448939	0.	0.6689327753073503	-0.0906442534437203	0.
0.010698458574181115	0.	0.6691760397593514	-0.09061931728071862	0.
0.010578034682080923	0.	0.6699816897724301	-0.09063993966598854	0.
0.010705684007707128	0.	0.6704839131572065	-0.09163886709478009	0.
0.010652697495183043	0.	0.6712791001831023	-0.09017273435384932	0.
0.010645472061657031	0.	0.6715432906094692	-0.09019837422946045	0.
0.01073217726396917	0.	0.6717891708082658	-0.09021636600346929	0.
0.010727360308285163	0.	0.6728354695265499	-0.09013402413599253	0.
0.010753853564547205	0.	0.6730891969657338	-0.09012393987233774	0.
0.010797206165703274	0.	0.6738922312320168	-0.09104825097059091	0.
0.010693641618497108	0.	0.6741721161391577	-0.08958162982899719	0.
0.010823699421965318	0.	0.6751948731362805	-0.09028486875464346	0.
0.010746628131021193	0.	0.6754695265498301	-0.09025096596506246	0.
0.010761078998073216	0.	0.6757258697358096	-0.09025096673010996	0.
0.010917630057803466	0.	0.6765053622809313	-0.09044974245654618	0.
0.010773121387283235	0.	0.6770442061208476	-0.0902908349752348	0.
0.010946531791907514	0.	0.6778080041851949	-0.090140859726622	0.
0.010852601156069362	0.	0.6780852733455403	-0.09014127595403074	0.
0.010862235067437378	0.	0.6783468480251112	-0.09015548141475521	0.
0.010717726396917147	0.	0.6793905309965996	-0.08970327391988533	0.
0.010623795761078997	0.	0.6796573371697621	-0.09133282139290544	0.
0.010799614643545279	0.	0.680397593512948	-0.09118228427188436	0.
0.01086946050096339	0.	0.6806643996861105	-0.09116041190589777	0.
0.01092003853564547	0.	0.6817237771383731	-0.09200629244374817	0.
0.010893545279383427	0.	0.6820010462987184	-0.09199754353246838	0.
0.010804431599229286	0.	0.682275699712268	-0.09200969497963672	0.
0.010891136801541424	0.	0.6830264190426368	-0.09192217213739426	0.
0.01079479768786127	0.	0.6835731101229402	-0.0921747691263874	0.
0.010965799614643544	0.	0.6843395239340833	-0.09242111315835973	0.
0.010941714836223505	0.	0.6846089458540414	-0.0924080719111755	0.
0.010883911368015413	0.	0.6848888307611823	-0.09240843491177761	0.
0.011086223506743736	0.	0.6859063562647136	-0.09242984071875637	0.
0.01107658959537572	0.	0.6861810096782632	-0.09242984989034758	0.
0.011030828516377648	0.	0.6864582788386085	-0.09249433519509764	0.
0.011047687861271674	0.	0.6872246926497516	-0.09254669380589899	0.
0.010727360308285163	0.	0.6877635364896678	-0.09259493012532354	0.
0.011042870905587667	0.	0.6884959455924667	-0.09233901210988674	0.
0.011059730250481695	0.	0.6887653675124248	-0.0923390149712063	0.
0.010997109826589595	0.	0.6890452524195658	-0.09233901442518798	0.
0.011115125240847783	0.	0.6901046298718285	-0.0944100236838672	0.
0.011066955684007706	0.	0.6903818990321737	-0.0944292635553602	0.
0.011177745664739884	0.	0.6911326183625426	-0.09517773973084423	0.
0.011134393063583813	0.	0.691399424535705	-0.09517773931792843	0.
0.011045279383429672	0.	0.6916793094428461	-0.09517748806145862	0.
0.011117533718689787	0.	0.6924535704943763	-0.09516469993097576	0.
0.01110067437379576	0.	0.692717760920743	-0.09516470010924151	0.
0.01101878612716763	0.	0.6929924143342925	-0.09523947530798099	0.
0.011158477842003852	0.	0.6937535966518442	-0.0956089651149337	0.
0.011129576107899806	0.	0.6942845932513734	-0.09545596033196088	0.
0.011144026974951829	0.	0.6950771645304735	-0.09652195847673299	0.
0.011163294797687861	0.	0.6953361234632488	-0.09721290573485422	0.
0.011163294797687861	0.	0.6956003138896156	-0.09666782919478467	0.
0.011189788053949903	0.	0.6966047606591683	-0.09877632852408835	0.
0.011156069364161848	0.	0.6968715668323308	-0.0979930565345796	0.
0.011129576107899806	0.	0.6976824483390008	-0.09937419949980805	0.
0.011199421965317919	0.	0.6979414072717762	-0.09907803030253433	0.
0.011221098265895952	0.	0.6982108291917343	-0.09933247422077912	0.
0.011182562620423891	0.	0.6989981689772431	-0.09946485894756349	0.
0.011353564547206164	0.	0.6992492806696312	-0.09946486223957733	0.
0.011276493256262041	0.	0.699513471095998	-0.09931370097492286	0.
0.01122591522157996	0.	0.7003217368558724	-0.09933506626180845	0.
0.011262042389210018	0.	0.7008265759874445	-0.09888548982182105	0.
0.011184971098265894	0.	0.7016243787601361	-0.09872188023640212	0.
0.011341522157996145	0.	0.7018702589589328	-0.09916466290958267	0.
0.011346339113680153	0.	0.7021266021449125	-0.09909293195191213	0.
0.011252408477842002	0.	0.7031912110907664	-0.09886725938473806	0.
0.011254816955684007	0.	0.7034449385299504	-0.09895049531509292	0.
0.0113126204238921	0.	0.7042296625686634	-0.0990119045903263	0.
0.011387283236994217	0.	0.7044703112738687	-0.10005308811103232	0.
0.011442678227360307	0.	0.7047188072194612	-0.10074542167950831	0.
0.011302986512524083	0.	0.7055479989537013	-0.0995277450441808	0.
0.011392100192678226	0.	0.705804342139681	-0.09951045361096658	0.
0.011526974951830443	0.	0.7060554538320691	-0.0994679719235256	0.
0.011348747591522157	0.	0.7068611038451479	-0.09966502911328232	0.
0.011534200385356453	0.	0.7073580957363328	-0.09948640593069057	0.
0.011293352601156067	0.	0.7081742087365943	-0.10131101406106761	0.
0.011233140655105972	0.	0.708430551922574	-0.10127718765559746	0.
0.011262042389210018	0.	0.708673816374575	-0.10126983790045506	0.
0.011271676300578034	0.	0.7097358095736334	-0.10111680537398571	0.
0.01140655105973025	0.	0.7099869212660216	-0.10112119821495023	0.
0.011464354527938342	0.	0.7107873397855089	-0.10119021318620093	0.
0.01139450867052023	0.	0.7110541459586712	-0.10181417665788713	0.
0.011433044315992291	0.	0.7113026419042637	-0.10236008531647443	0.
0.011505298651252407	0.	0.7120742872089982	-0.1024388519796323	0.
0.011411368015414257	0.	0.7123384776353651	-0.1024078252110677	0.
0.011355973025048167	0.	0.7125843578341617	-0.10240782356285301	0.
0.011466763005780346	0.	0.7133716976196706	-0.10235572031763783	0.
0.011461946050096337	0.	0.7139105414595868	-0.10235380781078808	0.
0.011567919075144508	0.	0.7146874182579127	-0.10239238851589968	0.
0.011478805394990365	0.	0.7149673031650537	-0.10266020688286567	0.
0.011558285163776492	0.	0.715226262097829	-0.10272381917535875	0.
0.011510115606936414	0.	0.7162804080565003	-0.10305480629957862	0.
0.011449903660886319	0.	0.7165419827360713	-0.10305480638846412	0.
0.011587186897880538	0.	0.7172953178132357	-0.10319939883316546	0.
0.01158236994219653	0.	0.7175725869735811	-0.10308544315282328	0.
0.011577552986512522	0.	0.7178420088935392	-0.10308544589712218	0.
0.01170761078998073	0.	0.7186136541982737	-0.10307065684538397	0.
0.011647398843930633	0.	0.7188935391054146	-0.10309331943361474	0.
0.011666666666666665	0.	0.7191629610253728	-0.1030933135299724	0.
0.011702793834296723	0.	0.7199136803557417	-0.10301177666342404	0.
0.011592003853564545	0.	0.7204499084488623	-0.10299492209263611	0.
0.01171242774566474	0.	0.7212058592728224	-0.1030075846203864	0.
0.011683526011560691	0.	0.7214778969395763	-0.10297623028470829	0.
0.011647398843930633	0.	0.7217577818467174	-0.10297622465342092	0.
0.01170761078998073	0.	0.7227883860842271	-0.10283833202949742	0.
0.01161368015414258	0.	0.7230682709913682	-0.10330211453278658	0.
0.011770231213872832	0.	0.7238425320428983	-0.10340091533791858	0.
0.011787090558766858	0.	0.7241093382160608	-0.10350199772184535	0.
0.011729287090558765	0.	0.724386607376406	-0.10421196953638105	0.
0.011828034682080922	0.	0.7251399424535706	-0.10377303728322143	0.
0.011820809248554913	0.	0.7254015171331416	-0.10369986809752482	0.
0.011789499036608862	0.	0.7256761705466912	-0.10369860361918638	0.
0.011791907514450865	0.	0.7264635103321999	-0.1031824757958492	0.
0.011772639691714834	0.	0.7269997384253205	-0.1040668252089277	0.
0.011755780346820807	0.	0.7277609207428721	-0.10350771640059747	0.
0.011734104046242774	0.	0.7280172639288518	-0.10341425066186594	0.
0.011717244701348746	0.	0.72828668584881	-0.10341425735493341	0.
0.011854527938342966	0.	0.7293199058331155	-0.10505529390984472	0.
0.01186416184971098	0.	0.7295867120062779	-0.10505529579405537	0.
0.011934007707129093	0.	0.7303740517917866	-0.10515895713788696	0.
0.011996628131021193	0.	0.7306277792309706	-0.1052558335913422	0.
0.01196290944123314	0.	0.7308972011509287	-0.10525584261712283	0.
0.011946050096339112	0.	0.7317028511640074	-0.105549534614046	0.
0.011996628131021193	0.	0.7319539628563956	-0.10552400643350864	0.
0.011929190751445086	0.	0.7322181532827623	-0.1055248380299317	0.
0.011878612716763005	0.	0.7330107245618624	-0.10564697685255665	0.
0.011946050096339112	0.	0.7335103321998432	-0.10469718170448603	0.
0.01188824662813102	0.	0.7343264452001047	-0.10406912739489141	0.
0.011991811175337186	0.	0.7345723253989015	-0.10425572476074367	0.
0.012042389210019266	0.	0.7348260528380854	-0.10453196094057376	0.
0.012071290944123313	0.	0.7358749673031652	-0.10505218116448053	0.
0.012119460500963389	0.	0.7361313104891447	-0.1052341627437734	0.
0.011986994219653177	0.	0.7369369605022236	-0.10630067828393694	0.
0.01204479768786127	0.	0.7371828407010202	-0.10621943852282928	0.
0.012145953757225431	0.	0.7374261051530213	-0.10489778270211039	0.
0.012054431599229285	0.	0.7382265236725086	-0.10494038401281228	0.
0.01208815028901734	0.	0.7384854826052839	-0.10494037117016682	0.
0.012174855491329477	0.	0.7387365942976721	-0.10494038109109154	0.
0.012092967244701347	0.	0.7395631702851164	-0.10505521616756923	0.
0.012186897880539498	0.	0.7400653936698929	-0.10554063701108578	0.
0.012073699421965315	0.	0.7408605806957888	-0.10523782693228032	0.
0.012073699421965315	0.	0.7411143081349726	-0.1046652018061247	0.
0.012153179190751444	0.	0.7413601883337694	-0.10465995588315301	0.
0.01205202312138728	0.	0.7424326445200106	-0.10464045473453189	0.
0.012189306358381502	0.	0.7426811404656031	-0.10464225310278652	0.
0.012133911368015414	0.	0.743476327491499	-0.10455355438561244	0.
0.012165221579961463	0.	0.7437431336646614	-0.10463314840201035	0.
0.012177263969171483	0.	0.7439890138634581	-0.10459636533533911	0.
0.01218208092485549	0.	0.7447815851425582	-0.10462796959508655	0.
0.012157996146435451	0.	0.7450536228093121	-0.10464985744985571	0.
0.012186897880539498	0.	0.7453021187549046	-0.10464984534830447	0.
0.012319364161849708	0.	0.7460659168192519	-0.10473743646753061	0.
0.012249518304431599	0.	0.7465969134187812	-0.10476939971314982	0.
0.01229527938342967	0.	0.7473947161914728	-0.10488816632215425	0.
0.012210982658959537	0.	0.747671985351818	-0.10488989631971958	0.
0.01224470134874759	0.	0.7479283285377976	-0.10470794641034141	0.
0.012307321772639691	0.	0.7489693957624902	-0.10534908696305714	0.
0.012314547206165701	0.	0.7492309704420613	-0.10484741624699208	0.
0.012379576107899807	0.	0.7500026157467958	-0.10497308160495032	0.
0.012372350674373795	0.	0.7502825006539368	-0.10487369082555784	0.
0.012396435452793834	0.	0.7505519225738949	-0.10487370450220301	0.
0.012471098265895953	0.	0.7515799110646091	-0.10610728271348012	0.
0.012328998073217726	0.	0.751851948731363	-0.1060950854454349	0.
0.012307321772639691	0.	0.7521056761705468	-0.1056379486259397	0.
0.012227842003853564	0.	0.7531572063824222	-0.10686738315349469	0.
0.012389210019267821	0.	0.754161653151975	-0.10656917384646857	0.
0.012302504816955682	0.	0.754441538059116	-0.10582884024683886	0.
0.012341040462427743	0.	0.7547135757258698	-0.10579806799921308	0.
0.012422928709055876	0.	0.7554982997645828	-0.10692143524912387	0.
0.012389210019267821	0.	0.7557755689249281	-0.10691448283593807	0.
0.012396435452793834	0.	0.7560371436044993	-0.10583401166769695	0.
0.012504816955684006	0.	0.7567930944284594	-0.10674374984722493	0.
0.012519267822736031	0.	0.7570729793356005	-0.10678678456594298	0.
0.012459055876685932	0.	0.7573424012555585	-0.10687536211264308	0.
0.012543352601156068	0.	0.7581140465602931	-0.1080872661863678	0.
0.012543352601156068	0.	0.7583860842270469	-0.1080653098216733	0.
0.012485549132947974	0.	0.7586528904002093	-0.10679699792263316	0.
0.01263728323699422	0.	0.7596861103845148	-0.10913965884763599	0.
0.012675818882466279	0.	0.7607271776092075	-0.1087415159249853	0.
0.012651734104046242	0.	0.7609939837823699	-0.10874151688689468	0.
0.012555394990366087	0.	0.7612634057023281	-0.10874034702144302	0.
0.012716763005780346	0.	0.7620010462987183	-0.10934679286188934	0.
0.012716763005780346	0.	0.7622704682186765	-0.11015890534769691	0.
0.012615606936416184	0.	0.762555584619409	-0.11025247112930614	0.
0.012584296724470133	0.	0.7633350771645306	-0.11080351441431695	0.
0.012584296724470133	0.	0.763601883337693	-0.11048916807190884	0.
0.012543352601156068	0.	0.7638791524980383	-0.11058709516810124	0.
0.012661368015414256	0.	0.7646377190687942	-0.11113705961696771	0.
0.01266859344894027	0.	0.764901909495161	-0.11104771646030764	0.
0.012622832369942195	0.	0.7651817944023019	-0.11104771285081914	0.
0.012728805394990364	0.	0.7662176301334032	-0.11141538560272089	0.
0.012634874759152214	0.	0.7672586973580958	-0.1122121784783053	0.
0.012702312138728323	0.	0.7675176562908711	-0.11278906375596137	0.
0.01271917148362235	0.	0.7677923097044207	-0.11278905948708573	0.
0.012731213872832367	0.	0.7685796494899294	-0.11345878922674492	0.
0.01280105973025048	0.	0.7688307611823176	-0.11343064362865841	0.
0.012825144508670517	0.	0.7690949516086844	-0.11369283508827191	0.
0.012839595375722542	0.	0.7698665969134189	-0.11468227867141303	0.
0.01289499036608863	0.	0.7701124771122156	-0.11462396916124552	0.
0.012875722543352598	0.	0.7703792832853781	-0.11448432518434119	0.
0.01283718689788054	0.	0.771192780538844	-0.11452884834098558	0.
0.012947976878612714	0.	0.7714438922312321	-0.11443939556131612	0.
0.012928709055876685	0.	0.7717054669108032	-0.11412912865382166	0.
0.012957610789980731	0.	0.7727517656290872	-0.11463956657463775	0.
0.012774566473988438	0.	0.7738242218153284	-0.1146382674042673	0.
0.012914258188824662	0.	0.7740648705205337	-0.11513413634724594	0.
0.012991329479768785	0.	0.7743185979597176	-0.11513523562894211	0.
0.012945568400770711	0.	0.7751190164792049	-0.11461234209989565	0.
0.013037090558766859	0.	0.775370128171593	-0.11492973243247426	0.
0.012984104046242773	0.	0.7756290871043684	-0.1149297387035995	0.
0.01296965317919075	0.	0.7764452001046299	-0.11612087344488031	0.
0.012991329479768785	0.	0.7766910803034268	-0.11618717642330745	0.
0.01302023121387283	0.	0.7769395762490192	-0.11618717789263562	0.
0.012873314065510595	0.	0.7777373790217108	-0.11715846850429863	0.
0.012950385356454718	0.	0.7779832592205076	-0.11726921017547928	0.
0.013102119460500963	0.	0.7782239079257128	-0.11736544110505162	0.
0.01302023121387283	0.	0.7793042113523412	-0.11717207400509462	0.
0.01308285163776493	0.	0.7803531258174209	-0.11716837631130576	0.
0.01307562620423892	0.	0.780614700496992	-0.11716837412211271	0.
0.01320086705202312	0.	0.7808684279361758	-0.11716837606629726	0.
0.013128612716763004	0.	0.7816740779492547	-0.11710396681636223	0.
0.013133429672447012	0.	0.7819330368820299	-0.1167866982985299	0.
0.013203275529865124	0.	0.7821763013340309	-0.11677385601193012	0.
0.01323217726396917	0.	0.7829636411195398	-0.11698401573213768	0.
0.013191233140655104	0.	0.7832382945330894	-0.1169829522089804	0.
0.0131888246628131	0.	0.7834920219722732	-0.1163959225698198	0.
0.013061175337186896	0.	0.7842924404917605	-0.11720472536946074	0.
0.013003371868978805	0.	0.7845618624117187	-0.11713380762493489	0.
0.013051541425818882	0.	0.7848077426105153	-0.11713381646663246	0.
0.013097302504816954	0.	0.7858461940884123	-0.11749656136862328	0.
0.013131021194605009	0.	0.786868951085535	-0.1170949627922726	0.
0.01298892100192678	0.	0.787148835992676	-0.11748167521928021	0.
0.012928709055876685	0.	0.787410410672247	-0.11746755191716228	0.
0.013073217726396915	0.	0.788187287470573	-0.11770456979682663	0.
0.013032273603082851	0.	0.7884645566309182	-0.11912472648715221	0.
0.013051541425818882	0.	0.7887313628040806	-0.11912407945902609	0.
0.013268304431599227	0.	0.7895056238556108	-0.1191087991147555	0.
0.013222543352601156	0.	0.7897828930159562	-0.12054801522118277	0.
0.0131888246628131	0.	0.7900470834423229	-0.12054901802883294	0.
0.01328275529865125	0.	0.7907925712791003	-0.12025000105051929	0.
0.013220134874759152	0.	0.7910672246926498	-0.1200292296312045	0.
0.013138246628131019	0.	0.7913471095997908	-0.11948659283617459	0.
0.013292389210019266	0.	0.7923881768244835	-0.11957358859390381	0.
0.013386319845857416	0.	0.7934083180748105	-0.1198905346497388	0.
0.013311657032755296	0.	0.7936777399947686	-0.11990170460639321	0.
0.013162331406551058	0.	0.7939576249019097	-0.11989943301409137	0.
0.013355009633911367	0.	0.794710959979074	-0.12038094287474045	0.
0.013294797687861272	0.	0.7949751504054409	-0.12038094709216544	0.
0.013265895953757222	0.	0.7952550353125818	-0.12038094968439793	0.
0.013367052023121388	0.	0.7960188333769291	-0.1211887850016632	0.
0.01336946050096339	0.	0.7962882552968874	-0.12107107945379056	0.
0.013321290944123314	0.	0.7965681402040283	-0.12107021163825717	0.
0.01348747591522158	0.	0.7973502484959457	-0.12150847950493376	0.
0.013511560693641619	0.	0.7976118231755167	-0.12149277259271796	0.
0.013501926782273601	0.	0.7978838608422706	-0.1214927688367623	0.
0.01352601156069364	0.	0.798898770599006	-0.1205197502866747	0.
0.013634393063583815	0.	0.7999659952916558	-0.1214449358020764	0.
0.013658477842003853	0.	0.8002249542244312	-0.1205936903450038	0.
0.013646435452793832	0.	0.8004996076379808	-0.12138448036528918	0.
0.01370664739884393	0.	0.8012686371959196	-0.12107201930117355	0.
0.013646435452793832	0.	0.8015249803818991	-0.12114072596851191	0.
0.013629576107899805	0.	0.8017917865550616	-0.12109692876383304	0.
0.013571772639691714	0.	0.8025712791001832	-0.1209560178474775	0.
0.013595857418111751	0.	0.80281715929898	-0.12074735167668246	0.
0.013571772639691714	0.	0.8030787339785509	-0.12081200079866888	0.
0.013617533718689788	0.	0.8038791524980382	-0.12079404055324483	0.
0.013709055876685933	0.	0.8041302641904265	-0.12111505026782302	0.
0.013646435452793832	0.	0.8043996861103846	-0.12146071695812315	0.
0.013721098265895952	0.	0.8054564478158516	-0.12140521550778346	0.
0.013588631984585741	0.	0.806507978027727	-0.12154211116406077	0.
0.013665703275529864	0.	0.8067538582265237	-0.12154211515493682	0.
0.01369460500963391	0.	0.8070128171592991	-0.12154212083212618	0.
0.013588631984585741	0.	0.8078289301595606	-0.12281810293145802	0.
0.013684971098265896	0.	0.8080721946115618	-0.12281934732162922	0.
0.013754816955684007	0.	0.8083233063039499	-0.12281938504938833	0.
0.013699421965317917	0.	0.8091315720638244	-0.12373206466235373	0.
0.013923410404624274	0.	0.8096364111953964	-0.1232402558534499	0.
0.013733140655105973	0.	0.8104446769552708	-0.12342012949150025	0.
0.013762042389210019	0.	0.8106905571540676	-0.12396753976965795	0.
0.01387042389210019	0.	0.8109285901124772	-0.12397601601529241	0.
0.013762042389210019	0.	0.8119931990583312	-0.12372254147270483	0.
0.01379576107899807	0.	0.8130656552445724	-0.12503530924111253	0.
0.013790944123314063	0.	0.813321998430552	-0.12491316702050174	0.
0.013858381502890172	0.	0.8135678786293488	-0.12491316059130846	0.
0.013802986512524084	0.	0.8143578341616532	-0.1254052417447447	0.
0.01383188824662813	0.	0.8146194088412243	-0.12542551651417785	0.
0.013937861271676299	0.	0.8148679047868167	-0.12542551584439296	0.
0.013896917148362232	0.	0.8156709390530997	-0.12534186123661867	0.
0.013935452793834294	0.	0.8161862411718547	-0.12547210509416742	0.
0.013877649325626204	0.	0.8172456186241174	-0.1274210934017819	0.
0.01395712909441233	0.	0.8174993460633012	-0.1274204868828543	0.
0.014046242774566474	0.	0.8177504577556893	-0.12742049136619266	0.
0.013930635838150287	0.	0.8185482605283809	-0.12712295467597418	0.
0.014079961464354527	0.	0.819034789432383	-0.12715327152759115	0.
0.014063102119460498	0.	0.8198430551922575	-0.1273951572276877	0.
0.014087186897880537	0.	0.8201124771122157	-0.127290522613032	0.
0.014173892100192678	0.	0.8203635888046038	-0.12729052323455992	0.
0.014079961464354527	0.	0.8211692388176826	-0.1278889801788105	0.
0.01402456647398844	0.	0.8214308134972536	-0.127894108888089	0.
0.014120905587668592	0.	0.8216766936960503	-0.12789410983495525	0.
0.014077552986512523	0.	0.8227413026419044	-0.12869519809917235	0.
0.014084778420038534	0.	0.8237797541198013	-0.1289352390168834	0.
0.014046242774566474	0.	0.8240491760397595	-0.12895821015779826	0.
0.014142581888246629	0.	0.8242976719853519	-0.12895777175973777	0.
0.014205202312138726	0.	0.8250771645304735	-0.1291017266237553	0.
0.014161849710982657	0.	0.8256160083703898	-0.12905591254952808	0.
0.01420038535645472	0.	0.8263902694219201	-0.1291605782252642	0.
0.014152215799614643	0.	0.8266596913418782	-0.12894817315955948	0.
0.014166666666666664	0.	0.8269134187810621	-0.12894480658510862	0.
0.014306358381502888	0.	0.8276667538582266	-0.12916072706404644	0.
0.014267822736030828	0.	0.8279466387653676	-0.12877503620861602	0.
0.01427504816955684	0.	0.8282160606853258	-0.1287752453894358	0.
0.014311175337186895	0.	0.8292675908972013	-0.12888949748478037	0.
0.014356936416184969	0.	0.8303034266283025	-0.12855548064464717	0.
0.014308766859344891	0.	0.8305833115354435	-0.12854975799418034	0.
0.01429431599229287	0.	0.830857964948993	-0.12854975651117276	0.
0.014472543352601154	0.	0.831616531519749	-0.12848207791921495	0.
0.014347302504816955	0.	0.8321632226000525	-0.128934486816262	0.
0.0145014450867052	0.	0.832916557677217	-0.13008344696250387	0.
0.01453757225433526	0.	0.8331912110907665	-0.13008510810192048	0.
0.01441955684007707	0.	0.8334737117447033	-0.13008510330976955	0.
0.014491811175337186	0.	0.8342270468218677	-0.13008512311400966	0.
0.014482177263969168	0.	0.8344912372482345	-0.13008451467498097	0.
0.014395472061657031	0.	0.8347606591681926	-0.13008452259128012	0.
0.014566473988439304	0.	0.8357781846717238	-0.13034599916361203	0.
0.014561657032755297	0.	0.8368401778707822	-0.1302274249719006	0.
0.01455684007707129	0.	0.8371017525503532	-0.1304072917353273	0.
0.014583333333333332	0.	0.837373790217107	-0.13039807573275922	0.
0.014667630057803466	0.	0.8381454355218415	-0.13032082072731355	0.
0.014643545279383427	0.	0.8384070102014126	-0.13036900375891253	0.
0.014636319845857417	0.	0.8386842793617578	-0.13036742525344364	0.
0.014617052023121385	0.	0.8394637719068795	-0.13092283506398142	0.
0.014655587668593447	0.	0.8397148835992677	-0.1305089478934256	0.
0.014653179190751445	0.	0.8399790740256344	-0.13068920280541635	0.
0.014629094412331406	0.	0.8407611823175517	-0.13112185923644387	0.
0.014682080924855491	0.	0.8410175255035313	-0.131059355333628	0.
0.014645953757225431	0.	0.8412895631702852	-0.13096092650243366	0.
0.01459537572254335	0.	0.8420899816897726	-0.13071984712770182	0.
0.014573699421965316	0.	0.8425922050745489	-0.13090965712578911	0.
0.014645953757225431	0.	0.8433795448600577	-0.13140490356940102	0.
0.014761560693641616	0.	0.8436254250588545	-0.13123971889470673	0.
0.01479527938342967	0.	0.8438869997384254	-0.13123970351290484	0.
0.014686897880539498	0.	0.8446978812450956	-0.13144786526072524	0.
0.01480732177263969	0.	0.8449411456970967	-0.13144784871387855	0.
0.014788053949903658	0.	0.8452027203766677	-0.13144786044952772	0.
0.014645953757225431	0.	0.8460083703897464	-0.13228656982520343	0.
0.014737475915221579	0.	0.8462568663353389	-0.13198454711870375	0.
0.014742292870905586	0.	0.8465184410149099	-0.13198454743600221	0.
0.014691714836223505	0.	0.84732932252158	-0.13204666163574297	0.
0.01480009633911368	0.	0.8475752027203768	-0.13231491182838567	0.
0.014841040462427743	0.	0.8478236986659693	-0.13202965804733335	0.
0.014701348747591521	0.	0.848629348679048	-0.13198304730699026	0.
0.014956647398843928	0.	0.8491289563170287	-0.13192725408609343	0.
0.014824181117533718	0.	0.8499529165576772	-0.13217241982367722	0.
0.014862716763005778	0.	0.8501987967564741	-0.13206202469624473	0.
0.014997591522157995	0.	0.8504420612084751	-0.13206207008943524	0.
0.014853082851637764	0.	0.851237248234371	-0.13213910966459555	0.
0.014872350674373796	0.	0.8514883599267592	-0.13212296336038928	0.
0.014995183044315992	0.	0.8517316243787603	-0.1322537345188239	0.
0.014862716763005778	0.	0.8525425058854305	-0.13278181186939694	0.
0.014853082851637764	0.	0.8528093120585928	-0.1327818160521362	0.
0.014997591522157995	0.	0.8530578080041853	-0.13278038894319782	0.
0.015004816955684007	0.	0.8538556107768769	-0.13404338429283172	0.
0.014959055876685933	0.	0.8541224169500394	-0.1341123434871948	0.
0.015048169556840076	0.	0.8543735286424275	-0.13411231373440072	0.
0.01488921001926782	0.	0.8551687156683234	-0.1341856788656326	0.
0.014922928709055877	0.	0.8556787862934869	-0.13460509768384354	0.
0.014971098265895953	0.	0.8564608945854042	-0.13492730663157446	0.
0.014913294797687859	0.	0.8567381637457496	-0.13484758078540846	0.
0.01497591522157996	0.	0.8569945069317292	-0.13484812240167757	0.
0.015089113680154139	0.	0.857789693957625	-0.13524273697899494	0.
0.01501926782273603	0.	0.8580617316243788	-0.13576663507714173	0.
0.015062620423892097	0.	0.8583102275699713	-0.13576663303470454	0.
0.014995183044315992	0.	0.8590766413811144	-0.13529779645157966	0.
0.014886801541425817	0.	0.859351294794664	-0.1353802251019923	0.
0.014910886319845855	0.	0.859612869474235	-0.1353552589526749	0.
0.015130057803468206	0.	0.8603740517917866	-0.1356422399406479	0.
0.015045761078998071	0.	0.860651320952132	-0.13616894297105683	0.
0.015060211946050095	0.	0.860912895631703	-0.13620803659419703	0.
0.015122832369942196	0.	0.8616845409364374	-0.13614100855486055	0.
0.015065028901734102	0.	0.8622338477635366	-0.1365390233625247	0.
0.01518304431599229	0.	0.8629897985874968	-0.1367181400688371	0.
0.015168593448940268	0.	0.8632618362542507	-0.13695196002543494	0.
0.015072254335260115	0.	0.8635364896678002	-0.1366041875460105	0.
0.015248073217726395	0.	0.8642950562385563	-0.1368495097048028	0.
0.015204720616570326	0.	0.8645723253989015	-0.13684954870267202	0.
0.015113198458574178	0.	0.8648522103060424	-0.1368495556358826	0.
0.01523362235067437	0.	0.8656212398639813	-0.13685734999306187	0.
0.015185452793834294	0.	0.8658985090243265	-0.13751799507423115	0.
0.01506984585741811	0.	0.866173162437876	-0.13751798484401323	0.
0.015248073217726395	0.	0.8669264975150407	-0.13716134857461343	0.
0.01525770712909441	0.	0.8671959194349989	-0.13669686859007396	0.
0.015158959537572252	0.	0.8674731885953441	-0.1377042381035356	0.
0.015404624277456645	0.	0.8682160606853256	-0.13711711115721437	0.
0.015407032755298651	0.	0.868747057284855	-0.13781944808524	0.
0.015522639691714834	0.	0.8695239340831808	-0.13850273934692908	0.
0.015457610789980732	0.	0.869793356003139	-0.13662100054796045	0.
0.015387764932562619	0.	0.87007324091028	-0.13677318699316118	0.
0.01542630057803468	0.	0.8708527334554017	-0.13921892883890924	0.
0.015440751445086703	0.	0.8711090766413813	-0.13817731888048257	0.
0.015457610789980732	0.	0.8713758828145436	-0.13817731724994395	0.
0.015534682080924855	0.	0.8721475281192781	-0.13897547985228229	0.
0.01553227360308285	0.	0.8724091027988493	-0.1389754698895697	0.
0.015534682080924855	0.	0.8726837562123987	-0.13906535699476075	0.
0.01565028901734104	0.	0.8734684802511118	-0.13905129745616346	0.
0.01570086705202312	0.	0.8737195919434999	-0.13905130542947974	0.
0.015698458574181118	0.	0.8739837823698666	-0.13886366664174132	0.
0.015553949903660885	0.	0.8747789693957626	-0.1392277509864657	0.
0.015503371868978804	0.	0.8752942715145174	-0.13919546110485118	0.
0.015327552986512522	0.	0.8760816113000264	-0.13888978335054636	0.
0.015435934489402696	0.	0.8763196442584359	-0.13869682098089917	0.
0.015407032755298651	0.	0.8765759874444154	-0.13868883779528152	0.
0.015450385356454719	0.	0.8773842532042899	-0.1382377273259481	0.
0.015587668593448938	0.	0.8776379806434739	-0.13896974178080987	0.
0.015582851637764931	0.	0.8779021710698405	-0.13896974283047345	0.
0.01559489402697495	0.	0.8787156683233064	-0.1391739943988801	0.
0.01568159922928709	0.	0.8789589327753076	-0.13919945801829714	0.
0.015749036608863197	0.	0.8792126602144913	-0.1391672719849134	0.
0.015693641618497105	0.	0.8800209259743658	-0.13906608076744814	0.
0.01575867052023121	0.	0.8802694219199584	-0.13906607314210798	0.
0.01580202312138728	0.	0.8805231493591421	-0.13910916839885623	0.
0.015491329479768784	0.	0.881336646612608	-0.1398769294584921	0.
0.015592485549132945	0.	0.8818284070102015	-0.14022987834209888	0.
0.015671965317919073	0.	0.8828904002092598	-0.140426052548126	0.
0.015835741811175336	0.	0.8831415119016481	-0.14044870680054278	0.
0.015816473988439304	0.	0.8834057023280146	-0.14044870446088617	0.
0.01568159922928709	0.	0.8841930421135236	-0.1407083394607476	0.
0.01576348747591522	0.	0.8844310750719331	-0.14076775499946145	0.
0.01580202312138728	0.	0.8846821867643212	-0.1407677524534697	0.
0.015770712909441233	0.	0.8855009155113786	-0.14261274272431887	0.
0.01586946050096339	0.	0.8857546429505625	-0.14264172869019906	0.
0.01592003853564547	0.	0.8860136018833379	-0.1426417330436469	0.
0.015859826589595373	0.	0.886824483390008	-0.1425851665936735	0.
0.01594653179190751	0.	0.8870677478420089	-0.142585167359078	0.
0.01602601156069364	0.	0.8873162437876014	-0.14260598087123325	0.
0.01588872832369942	0.	0.8883834684802512	-0.1426435955585724	0.
0.015934489402697493	0.	0.8886345801726393	-0.14264360244942656	0.
0.015744219653179188	0.	0.8894454616793096	-0.1427217966583296	0.
0.015804431599229285	0.	0.8896913418781064	-0.14268415058032397	0.
0.015927263969171483	0.	0.8899346063301073	-0.1427205070223951	0.
0.015874277456647396	0.	0.8907559508239604	-0.14337204430816472	0.
0.015903179190751442	0.	0.89101229400994	-0.14419302519424	0.
0.0159995183044316	0.	0.8912634057023281	-0.1441604260859012	0.
0.015948940269749516	0.	0.8920559769814282	-0.14478937051261193	0.
0.016009152215799613	0.	0.8923044729270208	-0.14472358045286185	0.
0.016086223506743737	0.	0.8925425058854303	-0.14472018199566253	0.
0.016052504816955682	0.	0.893340308658122	-0.14490183151858949	0.
0.016009152215799613	0.	0.8936149620716716	-0.14460654771547635	0.
0.016093448940269747	0.	0.8938686895108555	-0.14469970795662734	0.
0.01602842003853564	0.	0.8949306827099138	-0.1457449105325005	0.
0.0160645472061657	0.	0.8951791786555063	-0.14627007075541112	0.
0.016091040462427743	0.	0.895966518441015	-0.14685280666948072	0.
0.016050096339113678	0.	0.8962437876013603	-0.14685324590037332	0.
0.01617052023121387	0.	0.8972796233324615	-0.14666534493197408	0.
0.01606936416184971	0.	0.8975516609992155	-0.14668212499186098	0.
0.016131984585741808	0.	0.8978027726916036	-0.14617445686994085	0.
0.016293352601156066	0.	0.8985744179963381	-0.14587719044945946	0.
0.016184971098265895	0.	0.8988569186502748	-0.14600171106022297	0.
0.016148843930635835	0.	0.8991237248234372	-0.14612700819013655	0.
0.016240366088631983	0.	0.8998875228877846	-0.14693162288044076	0.
0.01610308285163776	0.	0.9001543290609471	-0.1469316210078074	0.
0.01602601156069364	0.	0.9004106722469266	-0.14693162087311984	0.
0.016156069364161845	0.	0.9014438922312322	-0.14671549621242264	0.
0.016131984585741808	0.	0.9017211613915774	-0.14671549340125212	0.
0.016377649325626204	0.	0.9024928066963118	-0.14652147046373426	0.
0.016372832369942195	0.	0.9027648443630658	-0.14718656434649466	0.
0.01646435452793834	0.	0.9037954486005757	-0.14753785687299623	0.
0.0165004816955684	0.	0.9040727177609208	-0.1474484115008232	0.
0.016399325626204237	0.	0.9043552184148577	-0.1474518375279196	0.
0.0165655105973025	0.	0.905108553492022	-0.147690596884357	0.
0.01657514450867052	0.	0.9053753596651845	-0.1476419917084307	0.
0.01645712909441233	0.	0.9056473973319384	-0.14764747707195244	0.
0.016430635838150288	0.	0.9064111953962857	-0.14761832572983669	0.
0.01649566473988439	0.	0.9066858488098353	-0.14780662815286572	0.
0.01645712909441233	0.	0.906968349463772	-0.14793232385921828	0.
0.01660645472061657	0.	0.9079911064608946	-0.14782546931193216	0.
0.016635356454720616	0.	0.9082552968872614	-0.14781438682007836	0.
0.016652215799614643	0.	0.9090138634580175	-0.14763591751296837	0.
0.016661849710982658	0.	0.9092728223907927	-0.14757053241890036	0.
0.016630539499036607	0.	0.9103426628302381	-0.14773783511828875	0.
0.01661368015414258	0.	0.9106042375098091	-0.1477381350831423	0.
0.016604046242774565	0.	0.9108736594297673	-0.14773814040119643	0.
0.016685934489402695	0.	0.9116531519748889	-0.14774823995939185	0.
0.01673169556840077	0.	0.9119121109076642	-0.1462320044663327	0.
0.016685934489402695	0.	0.9121867643212138	-0.14620589865710396	0.
0.016666666666666663	0.	0.9129662568663355	-0.14880175768258852	0.
0.016729287090558764	0.	0.9132173685587237	-0.1485394846087293	0.
0.016695568400770713	0.	0.9134789432382946	-0.14852643204312277	0.
0.016519749518304427	0.	0.9145304734501701	-0.14921058800200607	0.
0.016425818882466282	0.	0.9147998953701283	-0.14921482112955142	0.
0.016577552986512523	0.	0.9155950823960242	-0.14982652730302018	0.
0.016705202312138727	0.	0.9158357311012295	-0.15028283266951628	0.
0.01664499036608863	0.	0.9168846455663093	-0.14993413005131664	0.
0.01672687861271676	0.	0.9171305257651061	-0.14989601121105697	0.
0.016748554913294796	0.	0.9173894846978814	-0.1498960690481592	0.
0.016611271676300575	0.	0.9182003662045516	-0.14975923987355952	0.
0.016746146435452792	0.	0.9184462464033483	-0.1497293939225089	0.
0.0167509633911368	0.	0.9186999738425321	-0.1497293909991782	0.
0.016741329479768786	0.	0.9195160868427937	-0.14976035277161756	0.
0.016835260115606935	0.	0.9197645827883861	-0.14976226363678624	0.
0.01691955684007707	0.	0.9200235417211615	-0.14961113782633292	0.
0.016842485549132948	0.	0.921075071933037	-0.14909509194268497	0.
0.01691955684007707	0.	0.9213235678786295	-0.14909507806031874	0.
0.016876204238921	0.	0.9221344493852996	-0.14909509157704365	0.
0.016890655105973023	0.	0.9223881768244836	-0.14942634805122978	0.
0.016900289017341037	0.	0.9234527857703376	-0.14948836791181086	0.
0.016914739884393064	0.	0.9237038974627257	-0.1495126828041147	0.
0.017083333333333332	0.	0.9239445461679311	-0.1495126844168589	0.
0.016982177263969167	0.	0.9247449646874184	-0.14961850968591112	0.
0.016979768786127166	0.	0.9250065393669894	-0.14960868899904198	0.
0.017117052023121384	0.	0.9252498038189905	-0.14960869485677564	0.
0.01711223506743738	0.	0.9260423750980906	-0.149884332147341	0.
0.017126685934489398	0.	0.9263065655244573	-0.1509252605046307	0.
0.017227842003853563	0.	0.9265550614700497	-0.15121362229065347	0.
0.017155587668593448	0.	0.9276353648966782	-0.15099918242259386	0.
0.017172447013487472	0.	0.9278864765890663	-0.15198127380207224	0.
0.0170640655105973	0.	0.9286685848809836	-0.15276693892418897	0.
0.01698940269749518	0.	0.9289380068009419	-0.1527422848902077	0.
0.017061657032755296	0.	0.9299686110384516	-0.1538701176028043	0.
0.017008670520231212	0.	0.9302484959455927	-0.15378612824099047	0.
0.017083333333333332	0.	0.930507454878368	-0.15383815883315455	0.
0.017278420038535646	0.	0.9312817159298981	-0.15455239907061386	0.
0.017218208092485546	0.	0.9315563693434477	-0.15516175373478924	0.
0.017249518304431596	0.	0.9318127125294272	-0.15478390847299756	0.
0.017285645472061656	0.	0.9325791263405704	-0.1546326000800407	0.
0.017201348747591518	0.	0.9328563955009156	-0.15465493365864583	0.
0.017136319845857416	0.	0.9331205859272824	-0.15465492753829826	0.
0.017157996146435452	0.	0.9341381114308136	-0.15524749885973466	0.
0.017124277456647397	0.	0.9344101490975674	-0.1552451817141972	0.
0.01733863198458574	0.	0.9351844101490977	-0.1548729449016877	0.
0.01728805394990366	0.	0.9354642950562386	-0.1548729451610732	0.
0.01735067437379576	0.	0.9364975150405442	-0.1532897004642296	0.
0.017384393063583813	0.	0.9367643212137067	-0.15309533327752511	0.
0.017280828516377647	0.	0.9370389746272562	-0.15496500676285396	0.
0.017410886319845855	0.	0.9378001569448079	-0.15355580734757016	0.
0.01740125240847784	0.	0.9380748103583575	-0.15373958566183502	0.
0.017328998073217725	0.	0.9383546952654984	-0.1540060587548771	0.
0.017447013487475915	0.	0.93911587758305	-0.15423559504341514	0.
0.01740847784200385	0.	0.9393800680094169	-0.15423397387793358	0.
0.01741329479768786	0.	0.9396547214229665	-0.15421801987406603	0.
0.017603564547206164	0.	0.9406879414072719	-0.15461279219734173	0.
0.017562620423892096	0.	0.9409652105676173	-0.15492225311594265	0.
0.01774566473988439	0.	0.941715929897986	-0.15496736603775332	0.
0.01770953757225433	0.	0.9419696573371699	-0.15496736857180277	0.
0.017736030828516377	0.	0.9430238032958411	-0.15638400632710706	0.
0.01772639691714836	0.	0.9432932252157993	-0.15589899429908646	0.
0.017697495183044313	0.	0.9435757258697358	-0.15590063965250886	0.
0.017776974951830442	0.	0.9443552184148575	-0.1569207734737494	0.
0.01779624277456647	0.	0.9446063301072457	-0.15588781102287924	0.
0.017791425818882465	0.	0.9448731362804083	-0.1558338096467593	0.
0.017685452793834294	0.	0.945660476065917	-0.15771316853893952	0.
0.01771435452793834	0.	0.9459142035051009	-0.15630083569551637	0.
0.017702312138728322	0.	0.9461862411718547	-0.1562983416274717	0.
0.017774566473988437	0.	0.9472142296625689	-0.15609772721807796	0.
0.01776974951830443	0.	0.9474784200889355	-0.15687530396097066	0.
0.017721579961464354	0.	0.9477609207428722	-0.15687614249996612	0.
0.017880539499036605	0.	0.9485351817944024	-0.1560798658592477	0.
0.017786608863198456	0.	0.949071409887523	-0.15675383366387166	0.
0.01768304431599229	0.	0.9498247449646875	-0.1572759189226049	0.
0.017680635838150285	0.	0.95007324091028	-0.1589556207035459	0.
0.01773362235067437	0.	0.9503400470834424	-0.15895562077839226	0.
0.017822736030828516	0.	0.9511456970965211	-0.15946406906426233	0.
0.01787090558766859	0.	0.9514072717760923	-0.1594763607701541	0.
0.017964836223506742	0.	0.9524614177347633	-0.15937248562062512	0.
0.018044315992292868	0.	0.9527099136803558	-0.15937248619096644	0.
0.018041907514450863	0.	0.9529767198535183	-0.15938963843438325	0.
0.01789499036608863	0.	0.9537771383730056	-0.15968255835347678	0.
0.01792630057803468	0.	0.9540282500653937	-0.15968541923356963	0.
0.01789499036608863	0.	0.9542924404917604	-0.1596860360996388	0.
0.017921483622350673	0.	0.955082396024065	-0.15963026098448563	0.
0.017986512524084775	0.	0.955587235155637	-0.1584365842440195	0.
0.01798169556840077	0.	0.9564033481558986	-0.16006902701549167	0.
0.018135838150289015	0.	0.9566518441014911	-0.16010231658624333	0.
0.018116570327552983	0.	0.9569081872874706	-0.16010228704116175	0.
0.017969653179190748	0.	0.9576955270729793	-0.159671722462151	0.
0.01807562620423892	0.	0.9579335600313891	-0.15967584818934427	0.
0.01809489402697495	0.	0.9590112477112216	-0.15953642730786002	0.
0.018198458574181117	0.	0.9592649751504055	-0.1594018129922621	0.
0.01826348747591522	0.	0.9595213183363851	-0.1594208375621925	0.
0.018244219653179187	0.	0.9603217368558724	-0.15939245060268123	0.
0.018193641618497108	0.	0.9605702328014649	-0.1592675530767305	0.
0.01822013487475915	0.	0.960821344493853	-0.15902411378676087	0.
0.018078034682080923	0.	0.9616453047345018	-0.15908900679390778	0.
0.018285163776493255	0.	0.9621396808788911	-0.15912814361528754	0.
0.018155105973025047	0.	0.962942715145174	-0.15925026309143012	0.
0.01811416184971098	0.	0.963196442584358	-0.15926873256911142	0.
0.018193641618497108	0.	0.9634423227831547	-0.1592688881552132	0.
0.018184007707129093	0.	0.9642584357834162	-0.16050059486177548	0.
0.018179190751445085	0.	0.9645200104629874	-0.16031541166589347	0.
0.01821531791907514	0.	0.9655453832069056	-0.1641096403376483	0.
0.01815028901734104	0.	0.9658017263928853	-0.16423473303903133	0.
0.018152697495183043	0.	0.9660449908448863	-0.1612104353927289	0.
0.018229768786127167	0.	0.966842793617578	-0.1610364150139613	0.
0.01822495183044316	0.	0.9671200627779232	-0.16110003121732283	0.
0.018347784200385357	0.	0.9673764059639027	-0.16110004224060553	0.
0.01840077071290944	0.	0.9681611300026158	-0.1608631530312737	0.
0.01828998073217726	0.	0.9686895108553494	-0.16304598021210687	0.
0.018432080924855487	0.	0.9694742348940625	-0.16228726576455094	0.
0.018367052023121385	0.	0.9697515040544076	-0.16154032654696843	0.
0.01841281310211946	0.	0.9700052314935915	-0.16147831631569992	0.
0.018571772639691713	0.	0.9707664138111433	-0.16228783771349747	0.
0.018441714836223505	0.	0.9710436829714885	-0.1619333481336561	0.
0.01851396917148362	0.	0.9720821344493854	-0.16210624078590968	0.
0.018504335260115603	0.	0.9723594036097306	-0.16289547893184006	0.
0.018578998073217723	0.	0.9726288255296888	-0.16282314234999282	0.
0.01875722543352601	0.	0.9733847763536491	-0.1615315744464223	0.
0.01874036608863198	0.	0.9736541982736072	-0.16149239104511756	0.
0.01868256262042389	0.	0.9739183886999739	-0.16218924015770192	0.
0.018581406551059727	0.	0.9746691080303428	-0.1624775473519455	0.
0.01853323699421965	0.	0.975226262097829	-0.16277639795060192	0.
0.018754816955684005	0.	0.9759900601621765	-0.16389933642374666	0.
0.018807803468208092	0.	0.9762568663353388	-0.16379070167259713	0.
0.018721098265895953	0.	0.9765341354956842	-0.1637907027317878	0.
0.018798169556840074	0.	0.9773057808004186	-0.16307433939398955	0.
0.018709055876685934	0.	0.9775778184671724	-0.16350276730086877	0.
0.018774084778420037	0.	0.9786084227046823	-0.16737546670278908	0.
0.018759633911368014	0.	0.978872613131049	-0.16869399377222272	0.
0.018771676300578032	0.	0.9791498822913942	-0.1686939964470024	0.
0.01895712909441233	0.	0.9799189118493331	-0.16781578773081296	0.
0.01895712909441233	0.	0.9801857180224954	-0.16878205473850177	0.
0.018899325626204236	0.	0.9804629871828409	-0.16878282215566706	0.
0.01898121387283237	0.	0.9812267852471883	-0.16849051395190234	0.
0.0189378612716763	0.	0.9817551660999216	-0.16834092842606116	0.
0.01897157996146435	0.	0.9825241956578604	-0.16899127817962706	0.
0.0189402697495183	0.	0.98278053884384	-0.16899843507459553	0.
0.01891377649325626	0.	0.9830525765105939	-0.16874746898063286	0.
0.0188150289017341	0.	0.9838425320428983	-0.1695024472791016	0.
0.0188752408477842	0.	0.9841014909756737	-0.16947866722017074	0.
0.01897157996146435	0.	0.985163484174732	-0.17037416896043736	0.
0.018983622350674374	0.	0.9854172116139158	-0.17041751254759283	0.
0.018908959537572254	0.	0.9856840177870783	-0.1707616734216826	0.
0.018935452793834295	0.	0.9864635103321999	-0.1709081838965094	0.
0.019002890173410402	0.	0.9867093905309967	-0.17098262687137894	0.
0.01907032755298651	0.	0.9869735809573634	-0.17086880747276148	0.
0.018978805394990365	0.	0.9877844624640335	-0.17123239867483125	0.
0.01896435452793834	0.	0.9882997645827885	-0.1716242718595525	0.
0.01898843930635838	0.	0.9890975673554802	-0.1716260166351063	0.
0.019096820809248554	0.	0.9893382160606855	-0.17157258431504074	0.
0.01910163776493256	0.	0.9895945592466651	-0.17158683468907668	0.
0.01910163776493256	0.	0.9904002092597438	-0.17197404640350933	0.
0.01921483622350674	0.	0.990640857964949	-0.1719656352524106	0.
0.019212427745664735	0.	0.9917028511640074	-0.1719964163518754	0.
0.019263005780346818	0.	0.9919487313628041	-0.17199643544334275	0.
0.019303949903660883	0.	0.9921998430551925	-0.17090244099010984	0.
0.0192509633911368	0.	0.9930264190426368	-0.17088750761399701	0.
0.019279865125240846	0.	0.9932827622286163	-0.1709249426257089	0.
0.019385838150289013	0.	0.9935338739210045	-0.17133598829989713	0.
0.01934489402697495	0.	0.9943316766936962	-0.17164301724292397	0.
0.01947736030828516	0.	0.9948234370912897	-0.1717616527714026	0.
0.019222061657032753	0.	0.995642165838347	-0.1711164206548456	0.
0.019152215799614642	0.	0.9959011247711224	-0.171132639032986	0.
0.01916907514450867	0.	0.9961470049699191	-0.17125870083837189	0.
0.019171483622350674	0.	0.9969526549829978	-0.17143635917872477	0.
0.019238921001926777	0.	0.9972089981689773	-0.171955225367546	0.
0.019275048169556837	0.	0.99825006539367	-0.1726219878045826	0.
0.019299132947976878	0.	0.9985142558200367	-0.17273204761194713	0.
0.01940751445086705	0.	0.9987601360188335	-0.173337140329726	0.
0.019496628131021192	0.	0.9995343970703637	-0.1741654529104243	0.
0.019412331406551058	0.	0.9998038189903218	-0.17416447095682083	0.
0.01945086705202312	0.	1.0000575464295056	-0.17392911393782676	0.
0.01945809248554913	0.	1.0008553492021974	-0.17458093261692112	0.
0.01940751445086705	0.	1.001391577295318	-0.17437266414978972	0.
0.01944364161849711	0.	1.0021658383468481	-0.17463567310866737	0.
0.019354527938342966	0.	1.002437876013602	-0.17467606119360254	0.
0.019409922928709054	0.	1.002691603452786	-0.17473012083506445	0.
0.019542389210019266	0.	1.0034684802511118	-0.1755014899719824	0.
0.01947013487475915	0.	1.0037483651582528	-0.17588863300247262	0.
0.019578516377649322	0.	1.0047711221553755	-0.17574425351435802	0.
0.0194364161849711	0.	1.0050483913157209	-0.17567286316506603	0.
0.019405105973025045	0.	1.0053151974888832	-0.1756344486005137	0.
0.019585741811175335	0.	1.0060816113000262	-0.17586167308087436	0.
0.019585741811175335	0.	1.0063562647135758	-0.17586167828395988	0.
0.019554431599229285	0.	1.0066230708867383	-0.1759771876958511	0.
0.019763969171483618	0.	1.0073633272299243	-0.17562132571191988	0.
0.019708574181117534	0.	1.007915249803819	-0.17519018292762115	0.
0.019920520231213868	0.	1.0086842793617579	-0.17664255400569168	0.
0.019853082851637765	0.	1.008964164268899	-0.17748186993521958	0.
0.01969653179190751	0.	1.0092440491760397	-0.17748128348410147	0.
[truncated: 28,369 more rows]
