# Supplementary material for: Programming mechanics in knitted materials, stitch by stitch
Source: Nat Commun. 2024 Mar 23;15:2622. doi: 10.1038/s41467-024-46498-z (PMC10960873; doi:10.1038/s41467-024-46498-z)
Supplement: Supplementary file 3 — Source Data [file 41467_2024_46498_MOESM3_ESM.zip › SourceData/Source Data for Supplementary Information/TableS13data/acrylic/acrylic_garterv1.txt]

0.0002454642475987193	0.	0.	0.	0.
0.00013518320882248308	0.	1.9290123456790124e-6	-0.00025867044797692304	0.
0.0004411241551049448	0.	0.00025077160493827157	-0.00008489976392460863	0.
-0.00002845962290999644	0.	0.0004861111111111111	-0.00008422666794323901	0.
-0.0003308431163287086	0.	0.0007079475308641975	-0.00029365676285547513	0.
0.0002952685876912131	0.	0.0012519290123456789	0.001580541125949744	0.
0.0002490217004624689	0.	0.0014467592592592592	0.0015812785065875679	0.
0.0001422981145499822	0.	0.0016396604938271606	0.0007688197593817965	0.
0.0001672002845962291	0.	0.0021874999999999998	-0.0005291646134179271	0.
0.00011739594450373531	0.	0.0023784722222222224	0.0012814987494733161	0.
0.00023123443614372108	0.	0.0025694444444444445	0.0011856430904300483	0.
0.00034507292778370683	0.	0.0031172839506172834	-0.00038468910902942944	0.
0.0002490217004624689	0.	0.00331983024691358	0.001095312923033955	0.
0.0003237282106012095	0.	0.0035262345679012343	0.0011271211259400596	0.
0.0003735325506937033	0.	0.004095293209876543	0.0006145010964969061	0.
0.0003735325506937033	0.	0.004290123456790123	0.0009034907386478815	0.
0.00032728566346495905	0.	0.004494598765432099	0.0013386211891956426	0.
0.0005087157595161864	0.	0.00505787037037037	0.001401065959213611	0.
0.0004766986837424404	0.	0.005256558641975309	0.0015483181971056499	0.
0.00029882604055496263	0.	0.0054648919753086415	0.00147209132020893	0.
0.0005940946282461757	0.	0.006022376543209876	0.0019780770426948853	0.
0.0004233368907861971	0.	0.006413966049382716	0.0015561013618785725	0.
0.000679473496976165	0.	0.006984953703703703	0.0015601217613383552	0.
0.0006510138740661686	0.	0.007179783950617283	0.0015601054609202052	0.
0.0006403415154749199	0.	0.007957175925925925	0.0020608417191268595	0.
0.0006759160441124155	0.	0.00814236111111111	0.0020608599420062763	0.
0.0006937033084311633	0.	0.00833719135802469	0.0009091725091788063	0.
0.000647456421202419	0.	0.00890625	0.001373566344509038	0.
0.0007328352899324083	0.	0.009093364197530863	0.0013732694217349355	0.
0.0007328352899324083	0.	0.00929591049382716	0.0018573095120453544	0.
0.0006723585912486659	0.	0.00988233024691358	0.0016440423681499926	0.
0.0008288865172536464	0.	0.010069444444444445	0.0016008150836273975	0.
0.0007933119886161507	0.	0.010266203703703703	0.001587358480321024	0.
0.0006581287797936677	0.	0.010850694444444444	0.001477936563679182	0.
0.0007363927427961579	0.	0.01103780864197531	0.0014779360260178587	0.
0.0007577374599786552	0.	0.011236496913580247	0.0017603508347933726	0.
0.0007577374599786552	0.	0.011826774691358023	0.0012116291051423418	0.
0.0008502312344361437	0.	0.012004243827160492	0.001426653380706014	0.
0.000839558875844895	0.	0.012193287037037035	0.00110719154928406	0.
0.0009178228388473852	0.	0.013165509259259259	0.0011251285474781461	0.
0.0007648523657061543	0.	0.013759645061728396	0.0002989679786240836	0.
0.0009213802917111347	0.	0.013937114197530864	0.00009455979144493188	0.
0.0009925293489861258	0.	0.014122299382716048	0.0009440909938638685	0.
0.0008466737815723942	0.	0.014708719135802467	0.0005675844459405758	0.
0.0009462824617573816	0.	0.014893904320987654	-0.00009184147417941414	0.
0.001045891141942369	0.	0.015079089506172838	-0.00009532131785473102	0.
0.0009178228388473852	0.	0.015679012345679012	0.000050725834845354915	0.
0.001024546424759872	0.	0.015864197530864196	-0.000027415467558340265	0.
0.001141942369263607	0.	0.016047453703703703	0.00005083078278047752	0.
0.0009711846318036286	0.	0.016649305555555553	0.0007337086788439974	0.
0.001031661330487371	0.	0.0168383487654321	0.0014866404902138426	0.
0.0011312700106723586	0.	0.017023533950617283	0.0015108558382983027	0.
0.0012237637851298469	0.	0.017980324074074072	0.0004259532630160756	0.
0.0011454998221273568	0.	0.018570601851851852	0.0001520301963787569	0.
0.0010779082177161151	0.	0.01876736111111111	0.00013496545196372992	0.
0.0012095339736748487	0.	0.018954475308641975	0.00038891432545311636	0.
0.0011454998221273568	0.	0.019546682098765433	0.0005641108488124239	0.
0.00112059765208111	0.	0.019741512345679012	0.0008031671822205617	0.
0.001262895766631092	0.	0.01992091049382716	0.000608713547885478	0.
0.001326929918178584	0.	0.020495756172839504	0.0005814060899306552	0.
0.001255780860903593	0.	0.02069637345679012	0.00032015826214973396	0.
0.0012771255780860903	0.	0.020881558641975308	0.0006545410123760192	0.
0.0012913553895410885	0.	0.0218383487654321	0.0004988612102837557	0.
0.0014087513340448239	0.	0.022418981481481477	0.0007242834268018871	0.
0.0013091426538598362	0.	0.022627314814814815	0.0009733796871650664	0.
0.0012806830309498398	0.	0.022822145061728395	0.0008461249360097994	0.
0.0015154749199573104	0.	0.02339313271604938	0.0006397309758362672	0.
0.0013447171824973317	0.	0.02359375	0.0006453969943636432	0.
0.001305585200996087	0.	0.023786651234567902	0.0009589865790468928	0.
0.001526147278548559	0.	0.023966049382716046	0.0009593478447929376	0.
0.0014763429384560655	0.	0.024554398148148145	0.0015052717780816578	0.
0.0014585556741373176	0.	0.024751157407407406	0.0015397435300105063	0.
0.001536819637139808	0.	0.024934413580246912	0.001425316044005324	0.
0.0015795090715048025	0.	0.025516975308641974	0.0014524597924955595	0.
0.001526147278548559	0.	0.025715663580246913	0.0016468192751032693	0.
0.0015688367129135538	0.	0.02589891975308642	0.0015568853643092156	0.
0.001590181430096051	0.	0.026674382716049383	0.001037428019373916	0.
0.0016115261472785484	0.	0.026861496913580248	0.00033104092237314537	0.
0.0017929562433297757	0.	0.027424768518518515	0.00016446067176001419	0.
0.001632870864461046	0.	0.02762924382716049	0.0002617541361463134	0.
0.0016720028459622908	0.	0.027822145061728393	0.00025859162686472974	0.
0.0018676627534685163	0.	0.028398919753086418	0.000993087088979451	0.
0.0017289220917822837	0.	0.028607253086419752	0.0013207816850742073	0.
0.0016897901102810387	0.	0.02880594135802469	0.0018045857898526718	0.
0.0019139096406972605	0.	0.029365354938271603	0.0019934564772789588	0.
0.0018178584133760225	0.	0.029567901234567897	0.0017979503435040962	0.
0.001782283884738527	0.	0.029764660493827158	0.0018011147518935487	0.
0.0019174670935610102	0.	0.030326003086419754	0.0017378151455996298	0.
0.0018605478477410173	0.	0.030530478395061726	0.0017727485775307097	0.
0.0018000711490572749	0.	0.03073302469135802	0.0018000520234125329	0.
0.0019637139807897543	0.	0.031689814814814816	0.0015623232556160101	0.
0.002127356812522234	0.	0.03225308641975309	0.0018128500190984825	0.
0.002187833511205976	0.	0.03245177469135802	0.001731220582006587	0.
0.002049092849519744	0.	0.03265432098765432	0.001731221795868674	0.
0.002209178228388474	0.	0.03320408950617284	0.0008994083467110218	0.
0.0022447527570259693	0.	0.03339891975308642	0.0004643825849923075	0.
0.002173603699750978	0.	0.033603395061728394	0.000464382433912055	0.
0.002276769832799715	0.	0.03418402777777778	0.000033766982614113	0.
0.0022732123799359657	0.	0.03438657407407407	0.0004367236934565791	0.
0.0021593738882959798	0.	0.03459490740740741	0.00043671557205899003	0.
0.00240128068303095	0.	0.03515046296296296	0.0011608673665995158	0.
0.0023052294557097115	0.	0.035341435185185184	0.0012504034631159494	0.
0.0022732123799359657	0.	0.035542052469135804	0.0013067778686380166	0.
0.0023585912486659547	0.	0.03651041666666666	0.0004794507109050819	0.
0.002493774457488438	0.	0.037077546296296296	0.0004265393203826884	0.
0.0025862682319459265	0.	0.03726273148148148	0.0004884294331439254	0.
0.0025400213447171827	0.	0.037461419753086415	0.0004909124187105488	0.
0.002493774457488438	0.	0.03804976851851852	-0.00011369226609318233	0.
0.0026004980434009245	0.	0.0384375	-0.00011369036764580358	0.
0.002518676627534685	0.	0.03900270061728395	0.00014014945889016613	0.
0.002710779082177161	0.	0.039180169753086413	0.00013668527839522367	0.
0.002703664176449662	0.	0.03937114197530864	0.00013668967493477645	0.
0.0026004980434009245	0.	0.03997685185185185	0.005392547494628819	0.
0.002696549270722163	0.	0.040163966049382716	0.005361199344818887	0.
0.0026360725720384203	0.	0.04036072530864197	0.005358682532516983	0.
0.002703664176449662	0.	0.04094907407407407	0.005325702914673987	0.
0.0028566346495908926	0.	0.041130401234567904	0.004591034232882607	0.
0.0027961579509071504	0.	0.04132137345679012	0.004591040642067515	0.
0.0027072216293134114	0.	0.041917438271604934	0.004502237314703992	0.
0.0029242262540021343	0.	0.04210069444444445	0.004500477842969879	0.
0.0028993240839558874	0.	0.042291666666666665	0.0045416266949004115	0.
0.002821060120953397	0.	0.04288001543209877	0.004992916078390953	0.
0.002998932764140875	0.	0.043244598765432095	0.004796394104582654	0.
0.002984702952685877	0.	0.04403356481481482	0.004711212467799112	0.
0.003130558520099608	0.	0.04422067901234568	0.004700461242572318	0.
0.0029277837068658837	0.	0.044814814814814814	0.0035319535616464798	0.
0.0030024902170046244	0.	0.04499421296296296	0.00353195650642591	0.
0.0031554606901458555	0.	0.04516975308641975	0.003190671774109398	0.
0.00303806474564212	0.	0.0457716049382716	0.003190513151984115	0.
0.0030807541800071145	0.	0.0459645061728395	0.003190099491819045	0.
0.003287086446104589	0.	0.04614776234567901	0.003170154852353195	0.
0.0031341159729633577	0.	0.046739969135802466	0.0037394496876951466	0.
0.003141230878690857	0.	0.04693287037037037	0.003934139367281091	0.
0.003340448239060832	0.	0.047114197530864196	0.004056718738595285	0.
0.003269299181785841	0.	0.047708333333333325	0.0036551906320297436	0.
0.0033297758804695836	0.	0.048088348765432096	0.004233390985015005	0.
0.003294201351832088	0.	0.04886381172839506	0.004081869979920761	0.
0.003390252579153326	0.	0.049047067901234566	0.003290520283916922	0.
0.003425827107790821	0.	0.04963348765432098	0.003595196492718042	0.
0.00335823550337958	0.	0.04983603395061728	0.0035033703763094233	0.
0.0034578441835645675	0.	0.05002314814814814	0.0033967007920132457	0.
0.0035610103166133045	0.	0.05059027777777777	0.003560973893498561	0.
0.003536108146567058	0.	0.05078703703703703	0.003563981893444207	0.
0.00351832088224831	0.	0.05097029320987654	0.0038634261892973682	0.
0.003685521166844539	0.	0.05153356481481481	0.0038676238464001576	0.
0.0035610103166133045	0.	0.051745756172839504	0.002974423667124576	0.
0.0035254357879758087	0.	0.05194637345679012	0.003179032653424783	0.
0.0037388829598007825	0.	0.052513503086419756	0.0031952856616411763	0.
0.0036641764496620414	0.	0.05290895061728394	0.0029038191275980135	0.
0.003774457488438278	0.	0.053684413580246906	0.0028863704709954047	0.
0.003749555318392031	0.	0.05388310185185185	0.0027542058681496178	0.
0.003995019565990751	0.	0.054434799382716045	0.003109416742577571	0.
0.003948772678762006	0.	0.05463348765432098	0.0030142286583452445	0.
0.003923870508715759	0.	0.054830246913580245	0.002466095734361932	0.
0.004087513340448239	0.	0.055399305555555556	0.0029506029831778613	0.
0.004055496264674493	0.	0.05560570987654321	0.002950592248719319	0.
0.0038847385272145142	0.	0.05581597222222222	0.002360740306958253	0.
0.004176449662041978	0.	0.056373456790123455	0.003445332435517133	0.
0.004197794379224475	0.	0.05656635802469135	0.003438053045105031	0.
0.004009249377445749	0.	0.05676504629629629	0.00403084835061242	0.
0.004261828530771967	0.	0.05731674382716049	0.004057963071333238	0.
0.004087513340448239	0.	0.05772762345679012	0.004044976300583593	0.
0.004272500889363215	0.	0.05848572530864197	0.004176364495412761	0.
0.0044005691924581996	0.	0.05926118827160493	0.004302777985539919	0.
0.004357879758093205	0.	0.0594579475308642	0.004124155708266528	0.
0.004375667022411952	0.	0.05966242283950617	0.004124162539877293	0.
0.004489505514051939	0.	0.0602295524691358	0.004337167873482593	0.
0.0045108502312344355	0.	0.06041666666666667	0.003889905373526164	0.
0.004514407684098186	0.	0.0606153549382716	0.003883568980216879	0.
0.004589114194236926	0.	0.06119212962962963	0.003957488566895716	0.
0.00463536108146567	0.	0.061385030864197526	0.0038067550480634363	0.
0.004567769477054428	0.	0.0615895061728395	0.004025870776747315	0.
0.004685165421558164	0.	0.062162422839506175	0.0037680806231035198	0.
0.004702952685876912	0.	0.06254050925925926	0.004290486401513418	0.
0.004820348630380647	0.	0.06330246913580247	0.004169146272381221	0.
0.004706510138740661	0.	0.06408564814814814	0.004516948136855398	0.
0.0048879402347918885	0.	0.06426697530864196	0.003984061001077623	0.
0.004891497687655639	0.	0.06446180555555554	0.004036615706854329	0.
0.0047847741017431515	0.	0.06506558641975309	0.004249821571074733	0.
0.0049768765563856275	0.	0.06524884259259259	0.004215193703107059	0.
0.005001778726431875	0.	0.06544174382716049	0.003657362978362381	0.
0.004919957310565635	0.	0.06602623456790123	0.003541134417465744	0.
0.005097829953753113	0.	0.0662037037037037	0.003541104870043195	0.
0.005101387406616862	0.	0.06639274691358024	0.0037668842302160067	0.
0.00496264674493063	0.	0.06699266975308642	0.003541851316901369	0.
0.005172536463891853	0.	0.06736689814814814	0.003784647709299107	0.
0.005215225898256848	0.	0.06814429012345678	0.0038624165418766694	0.
0.005129847029526858	0.	0.0689255401234568	0.0034257988130691934	0.
0.005186766275346852	0.	0.0691087962962963	0.0031206825107738963	0.
0.005364638918534329	0.	0.06929012345679011	0.0031991608600529364	0.
0.005218783351120597	0.	0.06987847222222222	0.002992202559640533	0.
0.005261472785485592	0.	0.07006751543209876	0.003001230708393908	0.
0.0054500177872643185	0.	0.07025077160493827	0.0035827368056581244	0.
0.005329064389896833	0.	0.0708545524691358	0.00326802081298813	0.
0.005325506937033084	0.	0.0710474537037037	0.0033460702036892244	0.
0.0055674137317680535	0.	0.0712307098765432	0.003563878576544343	0.
0.005563856278904305	0.	0.07218942901234568	0.004033271265158758	0.
0.005528281750266809	0.	0.07297839506172839	0.0034928884157270205	0.
0.005699039487726787	0.	0.07334683641975308	0.002649995029038459	0.
0.005574528637495553	0.	0.07394097222222222	0.0024728326278461764	0.
0.0056776947705442895	0.	0.0741261574074074	0.0025720905994780063	0.
0.00583066524368552	0.	0.07430555555555556	0.002822329114092577	0.
0.005706154393454286	0.	0.07490162037037036	0.003283060690596653	0.
0.0057524012806830305	0.	0.07508873456790123	0.0032922480009225878	0.
0.005948061188189256	0.	0.0752662037037037	0.00325186367412876	0.
0.005823550337958022	0.	0.07585262345679011	0.0031373516357246266	0.
0.00583066524368552	0.	0.0760474537037037	0.003205520751430588	0.
0.005987193169690501	0.	0.0762307098765432	0.0032055246922926273	0.
0.005894699395233012	0.	0.07683063271604938	0.003345795885667889	0.
0.0060334400569192455	0.	0.0772145061728395	0.0038050440300242978	0.
0.006012095339736749	0.	0.0779861111111111	0.0031527631461911437	0.
0.0061223763785129845	0.	0.0781693672839506	0.003152763018713974	0.
0.006168623265741729	0.	0.07875578703703703	0.0025537686657147876	0.
0.006111704019921736	0.	0.07895833333333334	0.0029184430047807393	0.
0.006172180718605477	0.	0.0791454475308642	0.0029753513187319087	0.
0.006264674493062967	0.	0.07971643518518519	0.003225461475601753	0.
0.006189967982924226	0.	0.0799170524691358	-0.0004294122966787707	0.
0.006225542511561721	0.	0.08010609567901235	-0.0004242706802880721	0.
0.006378512984702951	0.	0.08068094135802469	-0.0010722864858185976	0.
0.006275346851654215	0.	0.08088348765432098	-0.0009809072321910234	0.
0.006282461757381714	0.	0.08107060185185185	-0.0016369071161393004	0.
0.006549270722162931	0.	0.08162422839506173	-0.0015948534493910543	0.
0.006453219494841693	0.	0.08202739197530863	-0.0015809718036230297	0.
0.0065136961935254355	0.	0.08281635802469135	-0.001590689204420375	0.
0.00646744930629669	0.	0.08301697530864198	-0.0017576068160271737	0.
0.006627534685165421	0.	0.08356867283950617	-0.0016129994493581101	0.
0.006655994308075417	0.	0.08376543209876541	-0.0016129995862037224	0.
0.0065955176093916755	0.	0.08396797839506172	-0.0010614856670802138	0.
0.006833866951262895	0.	0.08453510802469134	-0.0008463438389079434	0.
0.0067911775168979	0.	0.08473765432098765	-0.0009092152976085597	0.
0.006655994308075417	0.	0.08494212962962963	-0.0013758743999455862	0.
0.006915688367129135	0.	0.08549768518518518	-0.001151205935505988	0.
0.00695126289576663	0.	0.08569444444444445	-0.0011689586998709185	0.
0.0068160796869441475	0.	0.08589891975308642	-0.001185549027493427	0.
0.007040199217360369	0.	0.08646604938271604	-0.0013214563326724793	0.
0.006926360725720384	0.	0.08686342592592593	-0.001328017506828099	0.
0.00703664176449662	0.	0.08760223765432097	-0.0009003779891383418	0.
0.0069939523301316255	0.	0.08780671296296295	-0.0009240492614787372	0.
0.007225186766275347	0.	0.08839120370370371	-0.0013748079553241737	0.
0.007218071860547847	0.	0.08858796296296295	-0.0010512574434558186	0.
0.007150480256136606	0.	0.08879050925925926	-0.0010498902092472963	0.
0.007371042333689078	0.	0.08935185185185184	-0.0009213552252379998	0.
0.007346140163642831	0.	0.08954282407407406	-0.0009100247150801054	0.
0.007303450729277837	0.	0.08974537037037036	-0.0010671033323168052	0.
0.007339025257915332	0.	0.09032407407407407	-0.0013868484756374981	0.
0.007381714692280326	0.	0.0905150462962963	-0.0013512572336342784	0.
0.007388829598007826	0.	0.09071373456790123	-0.0017868532529290702	0.
0.007424404126645321	0.	0.0912866512345679	-0.00154634804070208	0.
0.007509782995375311	0.	0.0916724537037037	-0.002149798794046316	0.
0.007605834222696548	0.	0.09244598765432098	-0.002172781142296168	0.
0.007570259694059053	0.	0.09263888888888888	-0.0021568581432137007	0.
0.0075951618641053	0.	0.09321180555555554	-0.0023356574914405103	0.
0.007751689790110281	0.	0.09338927469135802	-0.002377921440930878	0.
0.007726787620064034	0.	0.09357831790123455	-0.0020752557053810563	0.
0.007641408751334044	0.	0.09418595679012345	-0.002220546481157215	0.
0.007797936677339025	0.	0.09437114197530863	-0.00222052756807152	0.
0.007741017431519032	0.	0.09456404320987653	-0.002630815669393942	0.
0.007701885450017786	0.	0.09515239197530863	-0.0027470748577649714	0.
0.007851298470295268	0.	0.09533564814814814	-0.0027462475274260636	0.
0.007901102810387762	0.	0.09552469135802469	-0.002420517120411357	0.
0.007666310921380291	0.	0.09612847222222222	-0.0025920963488888582	0.
0.008029171113482746	0.	0.09649498456790123	-0.002836227150562675	0.
0.008039843472073994	0.	0.0972685185185185	-0.002726380247163747	0.
0.008132337246531483	0.	0.09745177469135802	-0.002693257389153132	0.
0.007940234791889007	0.	0.09806134259259258	-0.0036355083701582586	0.
0.00799359658484525	0.	0.09824652777777777	-0.0034440430212873533	0.
0.008110992529348986	0.	0.0984278549382716	-0.0034440490965182784	0.
0.008046958377801493	0.	0.09901041666666666	-0.003913698605537281	0.
0.008078975453575239	0.	0.09919367283950617	-0.0038226220918809424	0.
0.008263963002490217	0.	0.09937307098765433	-0.0038226213372311085	0.
0.008203486303806474	0.	0.09996913580246913	-0.003618145960562975	0.
0.008185699039487727	0.	0.10016782407407407	-0.003809977862710216	0.
0.008370686588402704	0.	0.10035300925925926	-0.003812162517923495	0.
0.008271077908217716	0.	0.10094135802469135	-0.00419930570624671	0.
0.008445393098541443	0.	0.10131558641975308	-0.00300485989114993	0.
0.008374244041266453	0.	0.10210841049382716	-0.002598780166214765	0.
0.008448950551405193	0.	0.10229166666666667	-0.002336922503038222	0.
0.008537886872998932	0.	0.102866512345679	-0.0013375281785354318	0.
0.008470295268587691	0.	0.10306520061728396	-0.0013701186044567507	0.
0.008555674137317679	0.	0.10325231481481481	-0.0012590853310854402	0.
0.008637495553183919	0.	0.10383487654320986	-0.0012855749956347108	0.
0.00854500177872643	0.	0.10404128086419753	-0.0012855455885640455	0.
0.00854500177872643	0.	0.10423225308641976	-0.0015608468243705834	0.
0.0087940234791889	0.	0.10478973765432098	-0.0010446053108264365	0.
0.00871220206332266	0.	0.10498842592592592	-0.0010731381327198585	0.
0.008705087157595161	0.	0.10517746913580246	-0.0033547810571506347	0.
0.008858057630736393	0.	0.10574266975308641	-0.005598359239392095	0.
0.008705087157595161	0.	0.106147762345679	-0.005460882576384237	0.
0.008936321593738882	0.	0.10691936728395061	-0.006094016428976063	0.
0.008865172536463892	0.	0.10711998456790123	-0.0060473265733063395	0.
0.009067947349697616	0.	0.10768711419753085	-0.005276113106661571	0.
0.00896122376378513	0.	0.10789158950617282	-0.005021607014239883	0.
0.008904304517965138	0.	0.10809413580246913	-0.00465778811467449	0.
0.009213802917111347	0.	0.10864583333333333	-0.004816531984208496	0.
0.009217360369975097	0.	0.10884452160493827	-0.004499052795312623	0.
0.00911063678406261	0.	0.10904706790123456	-0.004499036800171202	0.
0.009320526503023835	0.	0.10961033950617283	-0.005025938770226352	0.
0.009284951974386339	0.	0.10981481481481481	-0.005070016819318989	0.
0.009135538954108856	0.	0.11002121913580247	-0.0050700156441670415	0.
0.009341871220206332	0.	0.11057484567901234	-0.005024908625348991	0.
0.009373888295980078	0.	0.11096643518518519	-0.0042883578705717	0.
0.00950551405193881	0.	0.1117091049382716	-0.0037632110820796792	0.
0.009413020277481322	0.	0.11191550925925926	-0.004571361524792215	0.
0.009637139807897543	0.	0.11249421296296296	-0.0031986756269042605	0.
0.009580220562077552	0.	0.11268904320987654	-0.0031752905782370983	0.
0.009558875844895055	0.	0.11289351851851852	-0.0031751388825057834	0.
0.009697616506581288	0.	0.1134741512345679	-0.004478843301826723	0.
0.009704731412308785	0.	0.1136670524691358	-0.004435634731855695	0.
0.009615795090715046	0.	0.1138676697530864	-0.003459771471559992	0.
0.009782995375311278	0.	0.11443094135802469	-0.002837738370563204	0.
0.009847029526858769	0.	0.11461998456790123	-0.0028076167987516505	0.
0.009896833866951261	0.	0.11481867283950617	-0.003858598980072297	0.
0.00975809320526503	0.	0.11541087962962962	-0.003884863612591283	0.
0.009871931696905017	0.	0.11579475308641975	-0.00382830758313161	0.
0.010046246887228744	0.	0.11655092592592592	-0.0025505977314068486	0.
0.009967982924226253	0.	0.11674382716049381	-0.003481634704129007	0.
0.009935965848452508	0.	0.11732831790123456	-0.0031217046611816484	0.
0.010092493774457489	0.	0.1175096450617284	-0.0030318916077283244	0.
0.010060476698683742	0.	0.11770061728395062	-0.003031170860160829	0.
0.010032017075773744	0.	0.1182908950617284	-0.0025604727982849076	0.
0.010206332266097472	0.	0.11847222222222223	-0.0025083717335062728	0.
0.01023123443614372	0.	0.1186670524691358	-0.002508373062707416	0.
0.010064034151547491	0.	0.11927854938271604	-0.003439373712963357	0.
0.010217004624688723	0.	0.11946373456790121	-0.002985362067004725	0.
0.010273923870508715	0.	0.1196508487654321	-0.0034749730537200884	0.
0.010401992173603698	0.	0.1205979938271605	-0.00477693710341121	0.
0.0103948772678762	0.	0.12079668209876543	-0.004742094650114955	0.
0.010409107079331199	0.	0.1213869598765432	-0.004831334138667136	0.
0.010505158306652437	0.	0.12157214506172838	-0.004731126932485301	0.
0.01054784774101743	0.	0.12176697530864197	-0.0048490443216810996	0.
0.010490928495197437	0.	0.12234953703703703	-0.005006913775930722	0.
0.010611881892564923	0.	0.12252893518518518	-0.004382221468576413	0.
0.01048737104233369	0.	0.12331597222222221	-0.004336531597439095	0.
0.01071504802561366	0.	0.12349537037037037	-0.004336928751867086	0.
0.010764852365706153	0.	0.12368055555555554	-0.004321675795829269	0.
0.010654571326929917	0.	0.12427083333333332	-0.004643532560861938	0.
0.01087869085734614	0.	0.12445408950617283	-0.00474637663034121	0.
0.01087157595161864	0.	0.12464891975308642	-0.004682902202214668	0.
0.010789754535752401	0.	0.1254417438271605	-0.00491983771686974	0.
0.01088224831020989	0.	0.12562307098765432	-0.005025402068120412	0.
0.010828886517253646	0.	0.12621141975308642	-0.004725896970148814	0.
0.010924937744574884	0.	0.1263946759259259	-0.004725896970148814	0.
0.011049448594806117	0.	0.1265798611111111	-0.0046079322230693255	0.
0.01087513340448239	0.	0.12718557098765432	-0.0058203228250640875	0.
0.010960512273212378	0.	0.1273707561728395	-0.0056205697673830084	0.
0.010949839914621132	0.	0.12814429012345677	-0.005312336946539453	0.
0.010981856990394875	0.	0.12833333333333333	-0.005177828073784698	0.
0.011241551049448593	0.	0.12851658950617284	-0.0050097158254152835	0.
0.011152614727854854	0.	0.12911072530864198	-0.005022745679873912	0.
0.011159729633582353	0.	0.12929783950617282	-0.005017687142492323	0.
0.011294912842404838	0.	0.12947145061728393	-0.004715341331399439	0.
0.011248665955176092	0.	0.13025270061728395	-0.0048435233438550605	0.
0.011334044823906082	0.	0.13044174382716048	-0.004877072045411931	0.
0.011387406616862326	0.	0.1310378086419753	-0.0047875239510853556	0.
0.01128068303094984	0.	0.1312384259259259	-0.0047668664807706	0.
0.01136250444681608	0.	0.13142168209876542	-0.004700253170114527	0.
0.011558164354322305	0.	0.13198881172839505	-0.005958456459980304	0.
0.011462113127001065	0.	0.13218942901234568	-0.006097549613742973	0.
0.011543934542867307	0.	0.13296103395061726	-0.005983139443344923	0.
0.011451440768409819	0.	0.13316358024691358	-0.006216360494710081	0.
0.011558164354322305	0.	0.13335069444444442	-0.0063602132309865	0.
0.011807186054784773	0.	0.13390817901234567	-0.006070877067888643	0.
0.011657773034507291	0.	0.134116512345679	-0.005875051109951907	0.
0.011639985770188543	0.	0.13431327160493825	-0.005942188968069295	0.
0.01175382426182853	0.	0.1350733024691358	-0.006004999589478644	0.
0.011778726431874777	0.	0.13526041666666666	-0.005996270553471012	0.
0.01190679473496976	0.	0.13581790123456788	-0.006110288196480419	0.
0.011935254357879758	0.	0.13602623456790122	-0.006240189089332919	0.
0.011810743507648524	0.	0.13623456790123456	-0.006154800329808025	0.
0.012041977943792245	0.	0.13680748456790123	-0.005945350949620631	0.
0.011974386339381003	0.	0.13701581790123457	-0.0058671445863953935	0.
0.012170046246887228	0.	0.1377835648148148	-0.00693428546980654	0.
0.012148701529704731	0.	0.13798225308641973	-0.0069472067298696795	0.
0.011963713980789754	0.	0.13818479938271605	-0.006465358685686801	0.
0.012191390964069725	0.	0.13874228395061727	-0.006357266242231408	0.
0.01224119530416222	0.	0.1389409722222222	-0.006357258036095759	0.
0.012170046246887228	0.	0.1391435185185185	-0.006399416979636799	0.
0.012408395588758447	0.	0.13989583333333333	-0.0067771118060590005	0.
0.012344361437210955	0.	0.14010223765432098	-0.006400079060579219	0.
0.012436855211668445	0.	0.14067515432098765	-0.00642816863493891	0.
0.012440412664532195	0.	0.14086805555555554	-0.006485061564644917	0.
0.012433297758804694	0.	0.14106674382716047	-0.007017718355124549	0.
0.012643187477765919	0.	0.14161458333333332	-0.008090198171948507	0.
0.012515119174670934	0.	0.14180555555555555	-0.008097404094753388	0.
0.012717893987904658	0.	0.14259645061728393	-0.008334386758853835	0.
0.012568480967627178	0.	0.1427932098765432	-0.007903549510727756	0.
0.01263251511917467	0.	0.14299189814814814	-0.007902572204716626	0.
0.012717893987904658	0.	0.1435648148148148	-0.008128538576477835	0.
0.01270366417644966	0.	0.14375385802469134	-0.008313936062324763	0.
0.012757025969405903	0.	0.1439525462962963	-0.007962088731947153	0.
0.012906438989683387	0.	0.14471643518518518	-0.008582288953635647	0.
0.012920668801138385	0.	0.14491126543209876	-0.0072993611482251985	0.
0.012856634649590892	0.	0.1454957561728395	-0.008485775700654917	0.
0.013059409462824616	0.	0.145679012345679	-0.0072467723874936	0.
0.013059409462824616	0.	0.14587577160493825	-0.007247483767525376	0.
0.012945570971184631	0.	0.14647569444444444	-0.007304472832747947	0.
0.013094983991462111	0.	0.14666087962962962	-0.007300996916689875	0.
0.01303450729277837	0.	0.14742091049382713	-0.008130977525615103	0.
0.013151903237282103	0.	0.14759837962962963	-0.00806411345729912	0.
0.013212379935965848	0.	0.1477835648148148	-0.007556959212641264	0.
0.013084311632870865	0.	0.14839699074074073	-0.007235554004661586	0.
0.013244397011739593	0.	0.1485821759259259	-0.007270785147962555	0.
0.013326218427605833	0.	0.14877121913580246	-0.007190230417571097	0.
0.013333333333333332	0.	0.14954475308641973	-0.007299596929182338	0.
0.013489861259338312	0.	0.1497318672839506	-0.0076195518522317865	0.
0.013301316257559587	0.	0.15033371913580246	-0.007689376595688203	0.
0.013408039843472074	0.	0.15051697530864197	-0.0076893848089815	0.
0.01350764852365706	0.	0.1506983024691358	-0.0075476706699783335	0.
0.013397367484880823	0.	0.1512866512345679	-0.007710217647983292	0.
0.013408039843472074	0.	0.15147569444444445	-0.007686976489595844	0.
0.013561010316613303	0.	0.15226658950617283	-0.007698050997368083	0.
0.01367840626111704	0.	0.15263310185185183	-0.00774292149772126	0.
0.013657061543934543	0.	0.1532156635802469	-0.007763724374194204	0.
0.013621487015297046	0.	0.15340084876543209	-0.00765623379763903	0.
0.013774457488438276	0.	0.15357831790123455	-0.0075780882830468665	0.
0.013696193525435787	0.	0.15417438271604939	-0.0075128783014020315	0.
0.01367129135538954	0.	0.15437307098765432	-0.007681807795626905	0.
0.01390252579153326	0.	0.15513888888888888	-0.010167289812508726	0.
0.013810032017075773	0.	0.15533950617283948	-0.012284562799716644	0.
0.01391319815012451	0.	0.15552662037037035	-0.012284568361399179	0.
0.01392387050871576	0.	0.15631172839506172	-0.012284300214603628	0.
0.013955887584489504	0.	0.1564969135802469	-0.011762682537634562	0.
0.014176449662041977	0.	0.15706018518518516	-0.012217352886554511	0.
0.014030594094628245	0.	0.1572665895061728	-0.011898885283477666	0.
0.01405905371753824	0.	0.15746141975308642	-0.01191895935820567	0.
0.014219139096406971	0.	0.1580401234567901	-0.011567031140834134	0.
0.014155104944859479	0.	0.15824266975308643	-0.011536733338653293	0.
0.014222696549270721	0.	0.15842978395061727	-0.011476603811903303	0.
0.014325862682319458	0.	0.15899305555555557	-0.011854123758340293	0.
0.014261828530771965	0.	0.15919560185185186	-0.011946507772721828	0.
0.014539309854144433	0.	0.15994405864197528	-0.012069082631582127	0.
0.014439701173959443	0.	0.16014853395061726	-0.012074914356958979	0.
0.014347207399501955	0.	0.16035300925925924	-0.011013967735455562	0.
0.014635361081465669	0.	0.16112461419753085	-0.010356470355407977	0.
0.014429028815368197	0.	0.16133101851851853	-0.010825039077249257	0.
0.014745642120241905	0.	0.16189043209876544	-0.010697453908316923	0.
0.014695837780149412	0.	0.16208912037037035	-0.01069745181368499	0.
0.014606901458555675	0.	0.16228973765432098	-0.010763891497795155	0.
0.014806118818925648	0.	0.16284529320987653	-0.011942713014637691	0.
0.014806118818925648	0.	0.16304398148148147	-0.01198143769864762	0.
0.014774101743151902	0.	0.16324845679012345	-0.011973426879329811	0.
0.014948416933475631	0.	0.16381751543209877	-0.013165615095039104	0.
0.014934187122020633	0.	0.16401427469135801	-0.013156988806550866	0.
0.015023123443614372	0.	0.16477816358024688	-0.010079563817716465	0.
0.015023123443614372	0.	0.1649691358024691	-0.010079553214944952	0.
0.015005336179295623	0.	0.16517168209876543	-0.010079563365239592	0.
0.015097829953753111	0.	0.16592978395061728	-0.010193217263371256	0.
0.015083600142298113	0.	0.16613040123456788	-0.010281667173809293	0.
0.015254357879758092	0.	0.16670331790123455	-0.009934636782927069	0.
0.015250800426894343	0.	0.16689621913580244	-0.010422076032052393	0.
0.01533617929562433	0.	0.1670949074074074	-0.010544677242319275	0.
0.015307719672714337	0.	0.1676832561728395	-0.010816502848560137	0.
0.015389541088580575	0.	0.16787229938271606	-0.010826764547261098	0.
0.015389541088580575	0.	0.1680690586419753	-0.010758928187123162	0.
0.015514051938811809	0.	0.16882523148148146	-0.010619872413668015	0.
0.015378868729989326	0.	0.16922839506172838	-0.010712545368611166	0.
0.015570971184631802	0.	0.1697974537037037	-0.010839587911902503	0.
0.015542511561721806	0.	0.16999228395061727	-0.010860350513974836	0.
0.015514051938811809	0.	0.1701948302469136	-0.010783617860356292	0.
0.015492707221629312	0.	0.17075810185185183	-0.010841014055823165	0.
0.015471362504446815	0.	0.17095100308641975	-0.011001183787487549	0.
0.015528281750266808	0.	0.17114969135802469	-0.01091032778806971	0.
0.01566702241195304	0.	0.17172067901234567	-0.012259478824413384	0.
0.01569192458199929	0.	0.17190779320987654	-0.012521362382448161	0.
0.015866239772323015	0.	0.1726832561728395	-0.012610327157017433	0.
0.015940946282461756	0.	0.17287422839506172	-0.012610327307625003	0.
0.015859124866595516	0.	0.17307677469135802	-0.011918853849968112	0.
0.015930273923870506	0.	0.17366512345679014	-0.015173072402710696	0.
0.015958733546780506	0.	0.1740451388888889	-0.01686557598298456	0.
0.01600498043400925	0.	0.17461805555555554	-0.01265358167024577	0.
0.01616506581287798	0.	0.17480324074074072	-0.012653597210528715	0.
0.016115261472785483	0.	0.17500192901234568	-0.01674939121468946	0.
0.01605834222696549	0.	0.1755960648148148	-0.016544082582372083	0.
0.016186410530060476	0.	0.17577546296296295	-0.016570931119583472	0.
0.016157950907150477	0.	0.17596836419753084	-0.014870369961524174	0.
0.016111704019921735	0.	0.17656057098765432	-0.016465140739866234	0.
0.016275346851654215	0.	0.17674189814814814	-0.01643959913231879	0.
0.016204197794379222	0.	0.17752507716049382	-0.0158410325674746	0.
0.01639985770188545	0.	0.1777006172839506	-0.015473200439334865	0.
0.01648879402347919	0.	0.1778819444444444	-0.01543847070741993	0.
0.01632515119174671	0.	0.17847800925925925	-0.0161189011470634	0.
0.01657061543934543	0.	0.17885802469135803	-0.016457153037065804	0.
0.016364283173247954	0.	0.1794637345679012	-0.016891235326311656	0.
0.01647456421202419	0.	0.17964506172839503	-0.016958243521387938	0.
0.016616862326574174	0.	0.17982638888888888	-0.016748261816097208	0.
0.016503023834934186	0.	0.180420524691358	-0.017301258446089016	0.
0.016542155816435433	0.	0.1806076388888889	-0.01715567188621429	0.
0.016730700818214157	0.	0.18079089506172838	-0.016851524555492336	0.
0.016574172892209176	0.	0.18139081790123454	-0.01696859338860461	0.
0.016613304873710422	0.	0.1815798611111111	-0.01686963562175092	0.
0.016755602988260402	0.	0.18234760802469135	-0.018024738519177606	0.
0.016720028459622907	0.	0.18254050925925924	-0.016623985779863085	0.
0.016848096762717892	0.	0.18272569444444445	-0.016634391300702368	0.
0.01684453930985414	0.	0.18331211419753085	-0.016614841300575934	0.
0.016929918178584132	0.	0.18367862654320988	-0.017606743061624536	0.
0.017065101387406616	0.	0.1842554012345679	-0.016515339725615072	0.
0.016890786197082886	0.	0.18446180555555555	-0.016611990959643896	0.
0.016990394877267875	0.	0.18465277777777778	-0.015827386543156432	0.
0.017093561010316612	0.	0.18523919753086418	-0.01601515955468109	0.
0.01701885450017787	0.	0.1854398148148148	-0.015913523830983177	0.
0.017104233368907863	0.	0.18562499999999998	-0.01666343803139257	0.
0.01725364638918534	0.	0.1861940586419753	-0.01653922929864178	0.
0.01709000355745286	0.	0.18640046296296295	-0.016539226657393456	0.
0.017456421202419067	0.	0.18716242283950618	-0.017026595637423394	0.
0.01734258271077908	0.	0.18736496913580244	-0.01697244348080631	0.
0.017289220917822836	0.	0.18755594135802467	-0.016972431746969628	0.
0.017573817146922802	0.	0.18811728395061728	-0.01716421744958108	0.
0.01733546780505158	0.	0.1885262345679012	-0.017419714543014872	0.
0.017620064034151547	0.	0.18909143518518517	-0.016019871573691134	0.
0.0175880469583778	0.	0.1892901234567901	-0.01563176545436766	0.
0.017524012806830306	0.	0.18948495370370372	-0.015572845649235799	0.
0.017712557808609034	0.	0.1900347222222222	-0.019083869626348976	0.
0.01769477054429029	0.	0.19023726851851852	-0.018738325636811427	0.
0.0175951618641053	0.	0.19044367283950617	-0.01832859342754265	0.
0.017819281394521522	0.	0.19101658950617284	-0.016881305097379156	0.
0.017801494130202773	0.	0.19121720679012344	-0.017754340062900345	0.
0.017972251867662752	0.	0.1919753086419753	-0.017954677385236217	0.
0.017982924226254	0.	0.19217592592592592	-0.017307991853310917	0.
0.01785129847029527	0.	0.1923823302469136	-0.017376422243484353	0.
0.018032728566346495	0.	0.19294753086419753	-0.01743232781936376	0.
0.017965136961935253	0.	0.19334104938271604	-0.01784333977417155	0.
0.018207043756670226	0.	0.1939043209876543	-0.018898001482945282	0.
0.018217716115261472	0.	0.19410108024691358	-0.01883989531684662	0.
0.018086090359302736	0.	0.19430941358024692	-0.018716519692643978	0.
0.018306652436855208	0.	0.19488233024691357	-0.018646502708524325	0.
0.018256848096762715	0.	0.19507137345679013	-0.018263180290001013	0.
0.018260405549626466	0.	0.19526427469135801	-0.019311808577022412	0.
0.018427605834222694	0.	0.19582175925925926	-0.01845883746350841	0.
0.018431163287086445	0.	0.19601080246913577	-0.018431191395216998	0.
0.018431163287086445	0.	0.19680748456790123	-0.01911201390701759	0.
0.018427605834222694	0.	0.1969965277777778	-0.01897587576423741	0.
0.018452508004268942	0.	0.19719135802469134	-0.01877641090671402	0.
0.018569903948772677	0.	0.19777006172839504	-0.01920408052987329	0.
0.018662397723230164	0.	0.19815586419753084	-0.018984399008015136	0.
0.01854500177872643	0.	0.19874614197530865	-0.020375248745365178	0.
0.01878335112059765	0.	0.19892554012345678	-0.020588342719014087	0.
0.018729989327641406	0.	0.19911844135802467	-0.020628966383612862	0.
0.018715759516186408	0.	0.19969907407407406	-0.020785465308599066	0.
0.018854500177872643	0.	0.19988425925925926	-0.020462802547422772	0.
0.01881892564923515	0.	0.2000810185185185	-0.02051795338938022	0.
0.018737104233368905	0.	0.20068287037037036	-0.02071790104364724	0.
0.018904304517965136	0.	0.2008641975308642	-0.02064912730711462	0.
0.018904304517965136	0.	0.20163001543209877	-0.02127810008800446	0.
0.019057274991106366	0.	0.20180748456790124	-0.021236313957585292	0.
0.019096406972607612	0.	0.20199074074074072	-0.02125478450262936	0.
0.01901102810387762	0.	0.20259837962962962	-0.02136944809412859	0.
0.019238705087157592	0.	0.20296875	-0.02073251960000591	0.
0.01910352187833511	0.	0.20356674382716047	-0.021306626325605392	0.
0.019213802917111347	0.	0.20375385802469134	-0.02133131912821635	0.
0.019359658484525078	0.	0.20393904320987655	-0.021331349726413294	0.
0.019171113482746353	0.	0.20454282407407406	-0.020966761722246513	0.
0.0191817858413376	0.	0.20472800925925924	-0.02110742401218394	0.
0.01943792244752757	0.	0.2049054783950617	-0.02085295020281956	0.
0.01928850942725009	0.	0.2054938271604938	-0.020750730984518507	0.
0.01936321593738883	0.	0.20568287037037034	-0.02075072390882134	0.
0.019469939523301314	0.	0.2064699074074074	-0.023769621686383215	0.
0.019469939523301314	0.	0.20665895061728395	-0.020992560543175356	0.
0.019598007826396296	0.	0.20683834876543208	-0.02096754900160366	0.
0.019626467449306295	0.	0.20741898148148147	-0.021252494220712372	0.
0.019704731412308784	0.	0.20779706790123456	-0.022525075396296352	0.
0.01982568480967627	0.	0.20837770061728395	-0.022586867229044558	0.
0.01967271433653504	0.	0.2085802469135802	-0.022586869843839272	0.
0.01973319103521878	0.	0.2087673611111111	-0.02258684383710061	0.
0.019889718961223764	0.	0.2093441358024691	-0.022734405615327	0.
0.019800782639630022	0.	0.2095486111111111	-0.02271725342723112	0.
0.019772323016720026	0.	0.2097395833333333	-0.022741997148263304	0.
0.01991462113127001	0.	0.21032021604938272	-0.02343723049703225	0.
0.019775880469583774	0.	0.2105208333333333	-0.023428828098992886	0.
0.020096051227321235	0.	0.2112673611111111	-0.024731823482043513	0.
0.020010672358591247	0.	0.21147376543209875	-0.024746140876978687	0.
0.020003557452863748	0.	0.21167052469135803	-0.024736824290687343	0.
0.02016008537886873	0.	0.2122434413580247	-0.024667891931035045	0.
0.01992529348986126	0.	0.21264081790123457	-0.024634452560649143	0.
0.020209889718961226	0.	0.21319444444444444	-0.025101633436870226	0.
0.020209889718961226	0.	0.21339699074074073	-0.025099366311227337	0.
0.020064034151547488	0.	0.21359760802469135	-0.025111269771643057	0.
0.020334400569192456	0.	0.21415123456790122	-0.026184805727176692	0.
0.020263251511917466	0.	0.21435185185185185	-0.026184823102422268	0.
0.020213447171824973	0.	0.21455439814814814	-0.02575154024771611	0.
0.02055852009960868	0.	0.21512152777777777	-0.0286986521308867	0.
0.02057630736392743	0.	0.21532407407407406	-0.028693808275127266	0.
0.02070437566702241	0.	0.2160956790123457	-0.028732491163377682	0.
0.020672358591248663	0.	0.21629243827160494	-0.02873249070427772	0.
0.020579864816791176	0.	0.21649305555555556	-0.02876821442180971	0.
0.02054784774101743	0.	0.21668595679012345	-0.028143478944671563	0.
0.0207684098185699	0.	0.21745563271604937	-0.028574803250566275	0.
0.020647456421202418	0.	0.21765625	-0.028566690570881414	0.
0.020917822838847383	0.	0.2182156635802469	-0.02856904568322216	0.
0.02079331198861615	0.	0.2184201388888889	-0.0285665617248087	0.
0.020750622554251155	0.	0.21861689814814814	-0.028432769399561002	0.
0.02094983991462113	0.	0.21917631172839505	-0.029507204213573213	0.
0.02093916755602988	0.	0.21937885802469134	-0.029976021771134453	0.
0.020882248310209888	0.	0.21957947530864194	-0.029919605857683846	0.
0.02109569548203486	0.	0.22012924382716048	-0.029513481806578645	0.
0.020956954820348626	0.	0.2205304783950617	-0.0293872032102836	0.
0.021237993596584844	0.	0.22109953703703702	-0.030448297489261374	0.
0.021309142653859834	0.	0.22130015432098765	-0.03044829376947316	0.
0.021134827463536104	0.	0.22151041666666665	-0.030292281243652807	0.
0.021294912842404836	0.	0.2222665895061728	-0.030763891247710503	0.
0.0212202063322661	0.	0.22246913580246913	-0.03042264048628179	0.
0.021454998221273565	0.	0.2230304783950617	-0.030814836678656702	0.
0.02143721095695482	0.	0.22322723765432098	-0.030563668276732764	0.
0.021515474919957308	0.	0.22343364197530866	-0.030563647660945367	0.
0.021508360014229812	0.	0.22400270061728392	-0.03145669364482146	0.
0.021487015297047312	0.	0.22419560185185183	-0.030810103862885553	0.
0.021458555674137316	0.	0.22439621913580246	-0.02965768092098701	0.
0.021714692280327286	0.	0.22496720679012344	-0.030869640642529114	0.
0.02171113482746353	0.	0.2253587962962963	-0.03229045792587291	0.
0.02176449662041978	0.	0.22592785493827158	-0.030677317413780176	0.
0.021846318036286016	0.	0.22610918209876543	-0.02942688423478407	0.
0.021878335112059763	0.	0.22630208333333332	-0.030959913221074956	0.
0.021931696905016007	0.	0.22708140432098764	-0.032894763319479346	0.
0.021945926716471005	0.	0.22728395061728396	-0.03351488282864868	0.
0.021988616150836	0.	0.22786844135802467	-0.03258699912564636	0.
0.022120241906794735	0.	0.2280478395061728	-0.03311781588909389	0.
0.022109569548203485	0.	0.22824074074074074	-0.033931360560450124	0.
0.022006403415154748	0.	0.2288329475308642	-0.03372156253789265	0.
0.022166488794023477	0.	0.22901620370370368	-0.0337125906254336	0.
0.022202063322660972	0.	0.22920910493827157	-0.03322230063766628	0.
0.02203486303806474	0.	0.22980324074074074	-0.03400908732503197	0.
0.02218071860547848	0.	0.23016782407407407	-0.03683867546565774	0.
0.022024190679473494	0.	0.23076581790123454	-0.036215722098037306	0.
0.02223052294557097	0.	0.23095100308641975	-0.03621662250551237	0.
0.02230522945570971	0.	0.23114197530864197	-0.03655680444407532	0.
0.022362148701529704	0.	0.23190393518518518	-0.03739084336007188	0.
0.02253646389185343	0.	0.23208333333333334	-0.03567752037537627	0.
0.022419067947349696	0.	0.2326851851851852	-0.03498333639570711	0.
0.02247242974030594	0.	0.23287615740740739	-0.03572888728794451	0.
0.022668089647812164	0.	0.23306327160493828	-0.03568963532844334	0.
0.02247242974030594	0.	0.23366512345679014	-0.03580346447768313	0.
0.02247242974030594	0.	0.23385030864197529	-0.03625697209117479	0.
0.022664532194948416	0.	0.23402777777777775	-0.03413114568675992	0.
0.022500889363215933	0.	0.23462384259259259	-0.03651592873972954	0.
0.02270010672358591	0.	0.235	-0.03639890705744075	0.
0.022515119174670934	0.	0.23558834876543208	-0.03354500490844715	0.
0.022515119174670934	0.	0.2357793209876543	-0.03481686269640364	0.
0.022660974742084665	0.	0.23595871913580246	-0.03489784633722981	0.
0.022728566346495907	0.	0.2367515432098765	-0.03641953941899818	0.
0.022888651725364636	0.	0.23693865740740738	-0.03712490865293775	0.
0.023009605122732122	0.	0.2375192901234568	-0.03744455313364867	0.
0.022899324083955886	0.	0.23771219135802468	-0.037423034113049834	0.
0.02297758804695838	0.	0.23788966049382715	-0.03724662246351021	0.
0.023233724653148345	0.	0.23846257716049382	-0.0373585549938632	0.
0.023048737104233368	0.	0.23867091049382716	-0.037322473465736465	0.
0.023066524368552114	0.	0.23886188271604938	-0.03870373696316299	0.
0.02310209889718961	0.	0.23944444444444443	-0.03847009725439373	0.
0.022881536819637137	0.	0.2398341049382716	-0.03792044686600452	0.
0.023109213802917108	0.	0.24040123456790125	-0.03840590573323421	0.
0.023048737104233368	0.	0.2406076388888889	-0.03833886479795089	0.
0.02302383493418712	0.	0.24080439814814814	-0.04083125797790034	0.
0.023212379935965845	0.	0.24156635802469134	-0.04249620866388072	0.
0.02312344361437211	0.	0.24176311728395058	-0.04241875323891925	0.
0.023393810032017074	0.	0.24232831790123457	-0.0427649498447236	0.
0.02336890786197083	0.	0.24253472222222222	-0.042977639883487045	0.
0.023319103521878333	0.	0.2427372685185185	-0.042957778756873295	0.
0.023486303806474564	0.	0.24329475308641973	-0.041973374305372714	0.
0.023397367484880822	0.	0.243491512345679	-0.04197665418644754	0.
0.023311988616150834	0.	0.2436863425925926	-0.042626322680104314	0.
0.02374955531839203	0.	0.24423611111111107	-0.04210799003621059	0.
0.023578797580932048	0.	0.24464891975308642	-0.042624517470328624	0.
0.023806474564212022	0.	0.2452179783950617	-0.042424919007944865	0.
0.02382070437566702	0.	0.24541473765432098	-0.04242205028681576	0.
0.023678406261117037	0.	0.24561728395061724	-0.042485413067834675	0.
0.02389896833866951	0.	0.24637731481481479	-0.04361677517092554	0.
0.023884738527214514	0.	0.24658371913580246	-0.04351745542529239	0.
0.024119530416221984	0.	0.24715084876543209	-0.04210826619890837	0.
0.024076840981856987	0.	0.24734375	-0.04210690173986418	0.
0.02403770900035574	0.	0.2475424382716049	-0.04210690744229279	0.
0.02423692636072572	0.	0.24811149691358023	-0.04190506815825167	0.
0.024261828530771967	0.	0.24830825617283947	-0.04190506312012571	0.
0.02421202419067947	0.	0.24851273148148145	-0.04189884260226497	0.
0.02430451796513696	0.	0.24908564814814813	-0.04216178049188168	0.
0.02428317324795446	0.	0.24946566358024688	-0.04252626966396569	0.
0.02431874777659196	0.	0.25003279320987654	-0.04228504918643934	0.
0.024414799003913197	0.	0.2502179783950617	-0.04228507201504628	0.
0.0243863393810032	0.	0.250414737654321	-0.042123835336724105	0.
0.02455709711846318	0.	0.251195987654321	-0.04380184585473774	0.
0.024546424759871927	0.	0.2513888888888889	-0.042263249676275295	0.
0.02451085023123443	0.	0.25197723765432095	-0.0424847855255436	0.
0.02462824617573817	0.	0.2521662808641975	-0.04248478492539667	0.
0.024692280327285664	0.	0.2523649691358024	-0.042376117688947355	0.
0.02454998221273568	0.	0.25295138888888885	-0.042059348564518345	0.
0.0248025613660619	0.	0.2531269290123457	-0.042044100649600936	0.
0.0247741017431519	0.	0.2533159722222222	-0.04205337091468871	0.
0.024670935610103164	0.	0.25391010802469133	-0.042232501999571424	0.
0.024919957310565635	0.	0.25428433641975307	-0.042355594582547	0.
0.0248096762717894	0.	0.2548861882716049	-0.04389111730771499	0.
0.024966204197794377	0.	0.2550636574074074	-0.04487788257977653	0.
0.025094272500889362	0.	0.2552488425925926	-0.04510533699475497	0.
0.025040910707933118	0.	0.25602044753086417	-0.044989029649335634	0.
0.025183208822483098	0.	0.25620370370370366	-0.04498147934418812	0.
0.025087157595161863	0.	0.2568016975308642	-0.04512909452719111	0.
0.025129847029526857	0.	0.25698881172839505	-0.045129958074654086	0.
0.025314834578441834	0.	0.25717013888888884	-0.0450869874475502	0.
0.025282817502668087	0.	0.2577739197530864	-0.04535603630945122	0.
0.02535396655994308	0.	0.25796296296296295	-0.04535910982172144	0.
0.02547847741017431	0.	0.25814429012345674	-0.04598176698140454	0.
0.025474919957310563	0.	0.25874228395061727	-0.04595635427212178	0.
0.025556741373176806	0.	0.2591068672839506	-0.04635862366661527	0.
0.025542511561721805	0.	0.25969714506172836	-0.046295511232659924	0.
0.025560298826040554	0.	0.25989390432098763	-0.046295511337133416	0.
0.025681252223408037	0.	0.2600810185185185	-0.046550052705741266	0.
0.025688367129135536	0.	0.26086805555555553	-0.04643312524963494	0.
0.02584133760227677	0.	0.2610474537037037	-0.04643313653928102	0.
0.025912486659551762	0.	0.2616261574074074	-0.04701147720213722	0.
0.02584489505514052	0.	0.2618248456790123	-0.04701753087248732	0.
0.025962290999644252	0.	0.26200617283950617	-0.04712793273091373	0.
0.026097474208466736	0.	0.2625771604938271	-0.047134152605578634	0.
0.026036997509782993	0.	0.26277970679012347	-0.04713414451133587	0.
0.02606901458555674	0.	0.26296875	-0.047134148926042556	0.
0.026189967982924223	0.	0.2635532407407407	-0.04949987647854757	0.
0.026090359302739237	0.	0.2639506172839506	-0.04733179945394922	0.
0.026157950907150476	0.	0.2645196759259259	-0.0472092781817075	0.
0.02590537175382426	0.	0.2647222222222222	-0.04738686703252571	0.
0.025912486659551762	0.	0.26491126543209875	-0.047661677549904	0.
0.026104589114194235	0.	0.2650887345679012	-0.04758773445907044	0.
0.02614372109569548	0.	0.26568094135802467	-0.047577948020388484	0.
0.02614016364283173	0.	0.26587962962962963	-0.048028206662714276	0.
0.02623265741728922	0.	0.2660628858024691	-0.04800535846778981	0.
0.0263891853432942	0.	0.2666454475308642	-0.047793304541367945	0.
0.0263607257203842	0.	0.26684220679012344	-0.04786439340169416	0.
0.026648879402347916	0.	0.26760416666666664	-0.049063390548297295	0.
0.026577730345072926	0.	0.26780478395061724	-0.04846453574303576	0.
0.026641764496620417	0.	0.2679899691358025	-0.048498474286655664	0.
0.026734258271077904	0.	0.26875	-0.04967230565919776	0.
0.026659551760939162	0.	0.26894675925925926	-0.049517082656901176	0.
0.026926360725720383	0.	0.2695273919753086	-0.05003196122863123	0.
0.026844539309854143	0.	0.2697376543209876	-0.05003195356654296	0.
0.026848096762717894	0.	0.2699324845679012	-0.05066136449698604	0.
0.027086446104589112	0.	0.2704957561728395	-0.04944641377008052	0.
0.027100675916044113	0.	0.2706963734567901	-0.04871927526568625	0.
0.027068658840270366	0.	0.27089313271604937	-0.04850491353474865	0.
0.027218071860547845	0.	0.2714525462962963	-0.049530145976627866	0.
0.027292778370686586	0.	0.27165702160493826	-0.049516768742207166	0.
0.0271860547847741	0.	0.2724209104938271	-0.04776908194263926	0.
0.027225186766275344	0.	0.27261959876543207	-0.04949127878402629	0.
0.027114905727499108	0.	0.2728221450617284	-0.04894186142359377	0.
0.02741017431519032	0.	0.27357638888888886	-0.0490070293378664	0.
0.027250088936321592	0.	0.27378086419753084	-0.04900550328164804	0.
0.027595161864105298	0.	0.274326774691358	-0.05016980734203241	0.
0.027559587335467806	0.	0.27452353395061724	-0.05081727755941979	0.
0.027452863749555318	0.	0.27472993827160497	-0.05071341940985337	0.
0.027762362148701526	0.	0.2753047839506173	-0.05053659396016589	0.
0.027712557808609036	0.	0.2755054012345679	-0.05053660648697625	0.
0.02768054073283529	0.	0.2757118055555555	-0.05047098553015193	0.
0.027890430451796514	0.	0.2762750771604938	-0.05063290876486421	0.
0.027929562433297757	0.	0.2764679783950617	-0.050632905347050075	0.
0.028022056207755244	0.	0.277241512345679	-0.0519989613426151	0.
0.02802561366061899	0.	0.2774344135802469	-0.05199896678204982	0.
0.027950907150480254	0.	0.2776369598765432	-0.05160522467949086	0.
0.028093205265030233	0.	0.2783989197530864	-0.0517968148047393	0.
0.02802561366061899	0.	0.27859953703703705	-0.052333073990954854	0.
0.02815368196371398	0.	0.279176311728395	-0.05250500998922371	0.
0.028192813945215223	0.	0.2793672839506173	-0.05320873489811708	0.
0.02820348630380647	0.	0.27956211419753085	-0.053180534887014276	0.
0.02823194592671647	0.	0.28013310185185186	-0.052312693461299395	0.
0.028267520455353964	0.	0.28031249999999996	-0.050860498881528556	0.
0.02821771611526147	0.	0.2805034722222222	-0.05095687178710705	0.
0.02813233724653148	0.	0.28110532407407407	-0.06596946592199456	0.
0.028338669512628954	0.	0.28129243827160494	-0.06594370236377142	0.
0.0283635716826752	0.	0.2820775462962963	-0.06389378447562034	0.
0.028552116684453926	0.	0.28225694444444444	-0.06351048321896764	0.
0.02853432942013518	0.	0.28244791666666663	-0.06179378529621144	0.
0.028662397723230162	0.	0.2832233796296296	-0.06207451769475067	0.
0.028740661686232655	0.	0.2834143518518518	-0.06333049993566846	0.
0.028651725364638916	0.	0.28401041666666665	-0.06315560786751381	0.
0.028811810743507645	0.	0.2841898148148148	-0.06315560335818919	0.
0.028858057630736393	0.	0.2843730709876543	-0.06352084641853646	0.
0.028740661686232655	0.	0.28497685185185184	-0.06387237108524513	0.
0.028797580932052647	0.	0.2851639660493827	-0.0640685517905502	0.
0.02887584489505514	0.	0.2853510802469136	-0.06404781112601796	0.
0.02871220206332266	0.	0.2859355709876543	-0.06308741717678928	0.
0.028740661686232655	0.	0.2861130401234568	-0.0630874198022926	0.
0.02879046602632515	0.	0.2868923611111111	-0.0653079917936177	0.
0.028872287442191388	0.	0.287085262345679	-0.06600292802614863	0.
0.029078619708288865	0.	0.28727044753086417	-0.06601280414538836	0.
0.029075062255425114	0.	0.2880574845679012	-0.06502215070322513	0.
0.02924226254002134	0.	0.28823495370370367	-0.06503208524087849	0.
0.029128424048381354	0.	0.2888329475308642	-0.06425816436272579	0.
0.029117751689790108	0.	0.28902970679012346	-0.06503119020709991	0.
0.029196015652792597	0.	0.28921296296296295	-0.06505277418576513	0.
0.028989683386695123	0.	0.28979166666666667	-0.06431568800279285	0.
0.02894699395233013	0.	0.28998649691358025	-0.06463308440849735	0.
0.02909640697260761	0.	0.29016589506172835	-0.06394774559040968	0.
0.02928495197438634	0.	0.29075810185185186	-0.06444819849489855	0.
0.029203130558520096	0.	0.29096257716049384	-0.06508613827401566	0.
0.0295837780149413	0.	0.29171103395061726	-0.06539616169764155	0.
0.02950551405193881	0.	0.29190779320987653	-0.06659805285973319	0.
0.029548203486303805	0.	0.292091049382716	-0.0639316647435793	0.
0.029686944147990037	0.	0.2928761574074074	-0.06554876625072657	0.
0.029711846318036285	0.	0.2930729166666666	-0.06585329299959805	0.
0.030014229811454997	0.	0.2936400462962963	-0.06583243565380463	0.
0.029992885094272496	0.	0.29384259259259254	-0.06772260650085074	0.
0.029939523301316256	0.	0.2940393518518518	-0.06903480446889199	0.
0.03014585556741373	0.	0.29460648148148144	-0.06731080745306758	0.
0.030103166133048732	0.	0.2948128858024691	-0.06730837563185345	0.
0.030049804340092492	0.	0.2950115740740741	-0.06896532694102554	0.
0.02998221273568125	0.	0.2955632716049382	-0.06955358174027355	0.
0.029893276414087514	0.	0.2957638888888889	-0.06821327650301187	0.
0.029978655282817502	0.	0.2965297067901234	-0.06820285813191955	0.
0.02998932764140875	0.	0.2967361111111111	-0.06820287269898162	0.
0.029957310565635	0.	0.29694251543209876	-0.06816419777396285	0.
0.030330843116328707	0.	0.29768711419753086	-0.06957635016136465	0.
0.030181430096051228	0.	0.29788773148148145	-0.06957636103233847	0.
0.030444681607968694	0.	0.298443287037037	-0.06890023234660288	0.
0.03046958377801494	0.	0.29864390432098764	-0.06890022548142771	0.
0.030419779437922446	0.	0.2988503086419753	-0.06890022697809702	0.
0.030615439345428673	0.	0.29941743827160494	-0.07144961417845654	0.
0.03071860547847741	0.	0.29961419753086416	-0.07140737756383132	0.
0.030686588402703663	0.	0.2998167438271605	-0.0716501388788368	0.
0.030825329064389895	0.	0.3003935185185185	-0.07385597010533193	0.
0.030803984347207398	0.	0.30135416666666665	-0.0692835002005198	0.
0.03069726076129491	0.	0.3015432098765432	-0.06928350046533403	0.
0.030501600853788686	0.	0.30174189814814817	-0.07029910099360116	0.
0.03064389896833867	0.	0.3025135030864197	-0.07332897799197914	0.
0.03067235859124866	0.	0.3027179783950617	-0.07317602987918337	0.
0.030761294912842404	0.	0.3032889660493827	-0.0737371713816791	0.
0.030747065101387402	0.	0.3034760802469136	-0.07512914888483853	0.
0.03077908217716115	0.	0.30366898148148147	-0.07524342420847323	0.
0.03087157595161864	0.	0.3042476851851852	-0.07583389238205933	0.
0.031053006047669866	0.	0.3044309413580247	-0.07594352937507601	0.
0.03107079331198861	0.	0.30462384259259256	-0.07604458161619403	0.
0.031060120953397365	0.	0.305216049382716	-0.07390370927545117	0.
0.0311632870864461	0.	0.3061882716049383	-0.07367321635472482	0.
0.03119530416221985	0.	0.30637152777777776	-0.07367322005646926	0.
0.031074350764852366	0.	0.30656635802469134	-0.07347964616035832	0.
0.03143009605122732	0.	0.30733217592592593	-0.07392327669117812	0.
0.03143365350409107	0.	0.30752121913580244	-0.07297248201449068	0.
0.03137317680540733	0.	0.30812114197530865	-0.07524674310483422	0.
0.03151903237282106	0.	0.30830825617283947	-0.0752332173583238	0.
0.03158306652436855	0.	0.30849537037037034	-0.07476503774555984	0.
0.031540377090003555	0.	0.3090895061728395	-0.07405152811752763	0.
0.03171824973319103	0.	0.3092708333333333	-0.07405152977522941	0.
0.031878335112059765	0.	0.30945408950617287	-0.07393367172162608	0.
0.031775168979011024	0.	0.31004822530864196	-0.07474292738684535	0.
0.03185343294201352	0.	0.31023148148148144	-0.07474292738684535	0.
0.03208822483102099	0.	0.3104108796296296	-0.07473408281614495	0.
0.03193525435787976	0.	0.3110069444444444	-0.07353357949441429	0.
0.03201351832088225	0.	0.3111921296296296	-0.07343568225277931	0.
0.03223408039843472	0.	0.31137345679012346	-0.07344378146818106	0.
0.03206332266097474	0.	0.31197916666666664	-0.07423829305357146	0.
0.03207043756670224	0.	0.31217206790123453	-0.07447403911561594	0.
0.03229811454998221	0.	0.312355324074074	-0.07460001039884213	0.
0.03213447171824973	0.	0.3131365740740741	-0.07417644647292185	0.
0.0323408039843472	0.	0.31331404320987655	-0.07417643901309243	0.
0.03261472785485592	0.	0.31349729938271603	-0.0742056815709236	0.
0.032468872287442184	0.	0.31410493827160496	-0.07441365396849467	0.
0.032639630024902166	0.	0.3142901234567901	-0.07469850413909841	0.
0.03269654927072216	0.	0.315065586419753	-0.07465599139526925	0.
0.03275346851654215	0.	0.3152488425925926	-0.07397189183594502	0.
0.032863749555318386	0.	0.3154301697530864	-0.0742655140274111	0.
0.03277481323372465	0.	0.3160281635802469	-0.07353779090244028	0.
0.032522234080398435	0.	0.31621720679012344	-0.07445555921737813	0.
0.03229099964425471	0.	0.3163966049382716	-0.07435642534102524	0.
0.03207043756670224	0.	0.31698109567901234	-0.07472223840254853	0.
0.03216293134115973	0.	0.3171759259259259	-0.07492445778776803	0.
0.03243685521166845	0.	0.3173572530864197	-0.07471763498585768	0.
0.032593383137673425	0.	0.31796103395061726	-0.07469926770199388	0.
0.03260049804340092	0.	0.3181597222222222	-0.07469686649957347	0.
0.032806830309498394	0.	0.31834104938271607	-0.07458372135466497	0.
0.03300960512273212	0.	0.3189197530864198	-0.07494079721989438	0.
0.033041622198505864	0.	0.319116512345679	-0.07493868160715336	0.
0.03335112059765208	0.	0.31988425925925923	-0.07460737411565782	0.
0.03324795446460334	0.	0.3200868055555555	-0.07484409212862612	0.
0.03331198861615083	0.	0.32027391975308644	-0.07500108554409728	0.
0.033272856634649586	0.	0.3208429783950617	-0.07519817969963674	0.
0.03293845606545713	0.	0.32104359567901236	-0.07517287048787487	0.
0.03273212379935966	0.	0.32123263888888887	-0.07941912943747004	0.
0.032710779082177156	0.	0.32180555555555557	-0.07944343827205086	0.
0.03260761294912842	0.	0.32201195987654324	-0.07944343673515908	0.
0.03270010672358591	0.	0.32220100308641975	-0.07944366229966442	0.
0.03326574172892209	0.	0.32275077160493826	-0.07921273230930917	0.
0.03322305229455709	0.	0.32295524691358024	-0.07951738450681656	0.
0.0331590181430096	0.	0.3231539351851852	-0.07964087767838124	0.
0.0335752401280683	0.	0.32373263888888887	-0.08130311969797913	0.
0.0335823550337958	0.	0.32393711419753085	-0.08139039118545459	0.
0.03390252579153326	0.	0.32468942901234565	-0.08199688177384633	0.
0.0339558875844895	0.	0.3248900462962963	-0.08116891581023822	0.
0.03380647456421202	0.	0.3250945216049383	-0.08126639481045571	0.
0.034083955887584484	0.	0.3256597222222222	-0.08130977400761075	0.
0.034115972963358235	0.	0.3258641975308642	-0.0813004665675239	0.
0.033998577018854496	0.	0.3260686728395062	-0.0817064829116044	0.
0.034244041266453216	0.	0.32661844135802465	-0.08254534181105665	0.
0.03418000711490572	0.	0.3268171296296296	-0.0825453493939464	0.
0.033963002490217005	0.	0.3270235339506173	-0.0825139928132422	0.
0.034002134471718244	0.	0.32759259259259255	-0.0818173365433968	0.
0.033991462113127	0.	0.3277893518518518	-0.08181735444817104	0.
0.03389541088580576	0.	0.3279899691358025	-0.0825656039334346	0.
0.034162219850586976	0.	0.3285378086419753	-0.08282140799353456	0.
0.034197794379224475	0.	0.32872685185185185	-0.0828214089627059	0.
0.03450017787264319	0.	0.3295158179012346	-0.08360011725247155	0.
0.03450729277837068	0.	0.32971450617283954	-0.08359623347288692	0.
0.034514407684098185	0.	0.32992091049382716	-0.08363948713962685	0.
0.03474564212024191	0.	0.3304783950617284	-0.08398421947288606	0.
0.0347598719316969	0.	0.3306693672839506	-0.08391016411013483	0.
0.034795446460334396	0.	0.33086998456790123	-0.08390844695729255	0.
0.03482390608324439	0.	0.33145447530864197	-0.08342128009071222	0.
0.03484880825329064	0.	0.33164544753086417	-0.08342128598233874	0.
0.03483813589469939	0.	0.33184220679012344	-0.08363269484736421	0.
0.033756670224119524	0.	0.3324131944444444	-0.08214082006686943	0.
0.03362860192102454	0.	0.3326003086419753	-0.0820974567970499	0.
0.03371042333689078	0.	0.33279706790123453	-0.0821686501867036	0.
0.03419067947349697	0.	0.33339120370370373	-0.08213887965249281	0.
0.03441835645677695	0.	0.3335744598765432	-0.08264029374533925	0.
0.034656705798648164	0.	0.33434027777777775	-0.08393695139692578	0.
0.03493062966915688	0.	0.3345177469135802	-0.08408630237450818	0.
0.035040910707933116	0.	0.3347087191358024	-0.08410957310975693	0.
0.03502312344361437	0.	0.33531249999999996	-0.0852716009778473	0.
0.03523657061543935	0.	0.33549768518518513	-0.08553649418329834	0.
0.03531839203130558	0.	0.3356944444444444	-0.0864567143216821	0.
0.0352116684453931	0.	0.33628279320987653	-0.08520241227852406	0.
0.034994663820704375	0.	0.336460262345679	-0.08520240112032856	0.
0.03462468872287442	0.	0.3366493055555555	-0.08613215376186123	0.
0.03417289220917823	0.	0.33725694444444443	-0.08647528250244362	0.
0.03441835645677695	0.	0.3374382716049382	-0.08648445275456755	0.
0.034549982212735676	0.	0.3376215277777778	-0.08646063718034307	0.
0.03467093561010316	0.	0.3382175925925926	-0.08536302102400442	0.
0.034809676271789394	0.	0.3383989197530864	-0.08634934104614848	0.
0.03512628957666311	0.	0.3391840277777778	-0.08614157793979373	0.
0.03525080042689434	0.	0.3393730709876543	-0.08610523254939516	0.
0.03545001778726432	0.	0.33955825617283947	-0.08613215517305528	0.
0.03548914976876556	0.	0.3401350308641975	-0.08562345815221264	0.
0.03557452863749555	0.	0.340318287037037	-0.08590118497258817	0.
0.03577730345072928	0.	0.34049768518518514	-0.0859001563668812	0.
0.03575595873354678	0.	0.3411033950617284	-0.08522936193044707	0.
0.03574172892209178	0.	0.341298225308642	-0.08522936126881564	0.
0.03592671647100676	0.	0.3414795524691358	-0.08524708854143168	0.
0.035745286374955526	0.	0.34206790123456793	-0.08689355583582642	0.
0.03571682675204553	0.	0.3422646604938271	-0.08688328536208123	0.
0.03581287797936677	0.	0.3424479166666667	-0.0876761332564153	0.
0.035766631092138026	0.	0.34303819444444444	-0.08740720241917921	0.
0.035627890430451795	0.	0.34323495370370366	-0.08740749056600998	0.
0.03583778014941302	0.	0.34399112654320985	-0.08902368614955312	0.
0.03580220562077552	0.	0.3441878858024691	-0.08840103200429864	0.
0.035965848452508	0.	0.344375	-0.0882576582279159	0.
0.03624332977588046	0.	0.34495756172839503	-0.0884492743873678	0.
0.03614372109569548	0.	0.3451639660493827	-0.08844722677762454	0.
0.03624332977588046	0.	0.3453530092592592	-0.08861065127488607	0.
0.036506581287797935	0.	0.34591628086419757	-0.08882550023524026	0.
0.03649946638207044	0.	0.3461168981481481	-0.0893053332507863	0.
0.03645677694770544	0.	0.34630594135802467	-0.08926847687596752	0.
0.03644254713625044	0.	0.34686921296296297	-0.08915834887006754	0.
0.03630024902170046	0.	0.3470775462962963	-0.08909213340316165	0.
0.03627890430451797	0.	0.34727623456790124	-0.08914503513876433	0.
0.03655282817502668	0.	0.3478395061728395	-0.08833062589456511	0.
0.03656705798648168	0.	0.34804398148148147	-0.08833061737664648	0.
0.036670224119530415	0.	0.3488155864197531	-0.0886178796252147	0.
0.036727143365350406	0.	0.34901813271604937	-0.08861754109961696	0.
0.03669868374244041	0.	0.34921874999999997	-0.09023773554550685	0.
0.03691213091426539	0.	0.3497646604938271	-0.09148299802842348	0.
0.03693347563144788	0.	0.3499672067901234	-0.09148493204307438	0.
0.03681607968694414	0.	0.35017361111111106	-0.0916605337830417	0.
0.03704019921736036	0.	0.35073881172839505	-0.09134567417435792	0.
0.03705442902881537	0.	0.35093942901234565	-0.09134567659768067	0.
0.037036641764496614	0.	0.35114390432098763	-0.09367227504751852	0.
0.03715403770900035	0.	0.35169945987654316	-0.09345663574754833	0.
0.037057986481679114	0.	0.3518942901234568	-0.0934566396016752	0.
0.03687655638562789	0.	0.3520949074074074	-0.09373965240080574	0.
0.03704019921736036	0.	0.3526523919753086	-0.09407593351190002	0.
0.03709000355745286	0.	0.3528452932098765	-0.0941115881839406	0.
0.03748132337246531	0.	0.3536207561728395	-0.09445858310344629	0.
0.03742084667378157	0.	0.353815586419753	-0.09528288053123785	0.
0.03743863393810032	0.	0.3540219907407407	-0.09487427003966342	0.
0.037748132337246526	0.	0.35459876543209873	-0.09532704775595886	0.
0.03777659196015653	0.	0.3547897376543209	-0.09588990103956466	0.
0.03779082177161153	0.	0.3549903549382716	-0.09592305539235686	0.
0.037904660263251504	0.	0.35555941358024695	-0.09512085073188709	0.
0.03789398790466026	0.	0.35574845679012346	-0.0951207730580544	0.
0.03794379224475276	0.	0.35594521604938273	-0.09512077179211204	0.
0.038075418000711486	0.	0.35652970679012347	-0.09559629126618803	0.
0.03818925649235147	0.	0.35671875	-0.09559629522469826	0.
0.03818569903948772	0.	0.35691550925925924	-0.09555952658968353	0.
0.038182141586623974	0.	0.3574980709876543	-0.09562525309545818	0.
0.038392031305585196	0.	0.35767939814814814	-0.09562524274300017	0.
0.0383849163998577	0.	0.3584548611111111	-0.09558401537046485	0.
0.03858413376022767	0.	0.35863425925925924	-0.0955334046083768	0.
0.03851654215581643	0.	0.3588252314814815	-0.09569518957808676	0.
0.03822127356812522	0.	0.3594135802469136	-0.09552113447059878	0.
0.038406261117040194	0.	0.3595949074074074	-0.09552113747081827	0.
0.038381358946993946	0.	0.3597878086419753	-0.0950233224633125	0.
0.038402703664176446	0.	0.36039737654320986	-0.09506151446200427	0.
0.03859836357168267	0.	0.36058256172839503	-0.09521521115677496	0.
0.038651725364638914	0.	0.3607696759259259	-0.09524291404278558	0.
0.0387869085734614	0.	0.3615432098765432	-0.09467869543205502	0.
0.038929206688011385	0.	0.3617264660493827	-0.09471712191451115	0.
0.03900747065101387	0.	0.36192322530864196	-0.09477791936546504	0.
0.03899679829242263	0.	0.36252121913580243	-0.09478333097113355	0.
0.039071504802561365	0.	0.36289737654320986	-0.09531424256419929	0.
0.039107079331198856	0.	0.3634741512345679	-0.09533951949405382	0.
0.03931341159729633	0.	0.3636574074074074	-0.09533745878578696	0.
0.03931341159729633	0.	0.3638541666666667	-0.09637325051100179	0.
0.039210245464247596	0.	0.36444251543209877	-0.09471424165608892	0.
0.039402347918890065	0.	0.36461998456790123	-0.0947142284354217	0.
0.039491284240483815	0.	0.3648051697530864	-0.09471518061068875	0.
0.03939523301316257	0.	0.3654031635802469	-0.09841969302441324	0.
0.0395766631092138	0.	0.3655864197530864	-0.0980080331564154	0.
0.039420135183208825	0.	0.3663869598765432	-0.09870592815754627	0.
0.039526858769121306	0.	0.36656828703703703	-0.09864928136797199	0.
0.03966559943080754	0.	0.3667515432098765	-0.0986492921528579	0.
0.03969050160085378	0.	0.3673398919753086	-0.09812969072385337	0.
0.03995375311277125	0.	0.36770640432098767	-0.09818701545734446	0.
0.03987548914976876	0.	0.36831018518518516	-0.0988593274901032	0.
0.03997154037709	0.	0.3684992283950617	-0.0989072363242756	0.
0.04012451085023123	0.	0.3686824845679012	-0.10093498604124578	0.
0.040184987548914974	0.	0.36927854938271604	-0.10132422749863373	0.
0.04022411953041622	0.	0.3694637345679012	-0.10132423117244424	0.
0.0403664176449662	0.	0.369639274691358	-0.10229155302769125	0.
0.040245464247598714	0.	0.3702372685185185	-0.1023215295260899	0.
0.040245464247598714	0.	0.3704282407407407	-0.10234550382504458	0.
0.04045179651369619	0.	0.37118055555555557	-0.10124780718406912	0.
0.0403664176449662	0.	0.37138117283950617	-0.10124781059074131	0.
0.04057630736392743	0.	0.37156828703703704	-0.10125122933858052	0.
0.04066880113838491	0.	0.3721604938271605	-0.09997777039089759	0.
0.040690145855567406	0.	0.3725443672839506	-0.1000038273900598	0.
0.04082177161152614	0.	0.37311921296296297	-0.1003010218910489	0.
0.040807541800071144	0.	0.3733198302469136	-0.1003030179907396	0.
0.04085734614016364	0.	0.3735088734567901	-0.10029924904157089	0.
0.04094983991462113	0.	0.3740895061728395	-0.10068968513962748	0.
0.04085734614016364	0.	0.37429398148148146	-0.10111995180188955	0.
0.04091782283884738	0.	0.37447916666666664	-0.10153816453963586	0.
0.041181074350764846	0.	0.37504629629629627	-0.10111340730548905	0.
0.04105656350053361	0.	0.37524884259259256	-0.10105790856187642	0.
0.04132692991817858	0.	0.37601466049382715	-0.10227376224574188	0.
0.041266453219494834	0.	0.3762133487654321	-0.10228838962151286	0.
0.04130202774813233	0.	0.37640624999999994	-0.10268575777949238	0.
0.041558164354322295	0.	0.3769540895061728	-0.10200990625410014	0.
0.04154037709000355	0.	0.3773630401234568	-0.1025329935972655	0.
0.04180718605478477	0.	0.3779398148148148	-0.10097899963753117	0.
0.041835645677694766	0.	0.3781423611111111	-0.10111479074284199	0.
0.041753824261828526	0.	0.3783429783950617	-0.10091385088976922	0.
0.04199928850942725	0.	0.3788966049382716	-0.10036158987389904	0.
0.04195659907506225	0.	0.3790991512345679	-0.10034434110452098	0.
0.04177516897901102	0.	0.3793016975308642	-0.10034434521806866	0.
0.04113482746353611	0.	0.3798688271604938	-0.10032710568958164	0.
0.04109213802917111	0.	0.38006751543209877	-0.10032711669107808	0.
0.04137317680540733	0.	0.3808256172839506	-0.10126085971254954	0.
0.041415866239772316	0.	0.38102430555555555	-0.10172862690133137	0.
0.041451440768409814	0.	0.38123070987654323	-0.10161737700841077	0.
0.04184276058342226	0.	0.3818036265432099	-0.10371193283081888	0.
0.04194948416933476	0.	0.38219521604938267	-0.1047345532041464	0.
0.04219850586979722	0.	0.38274305555555554	-0.10490741909149418	0.
0.042248310209889714	0.	0.38293402777777774	-0.10490740742158408	0.
0.04228388473852721	0.	0.38313464506172834	-0.10477966656724934	0.
0.042340803984347204	0.	0.38372299382716046	-0.10496623515435194	0.
0.0423336890786197	0.	0.38391782407407404	-0.10496625996155647	0.
0.04215225898256848	0.	0.3841184413580247	-0.10533634020690301	0.
0.04177872643187478	0.	0.3846855709876543	-0.10479371572999714	0.
0.041789398790466024	0.	0.38487461419753083	-0.10479414328112395	0.
0.04194948416933476	0.	0.3856655092592592	-0.10423013924623135	0.
0.04211668445393098	0.	0.3858526234567901	-0.10423014844589464	0.
0.04222696549270722	0.	0.386045524691358	-0.10423014729447289	0.
0.04241551049448594	0.	0.38662037037037034	-0.1064181917189793	0.
0.04266453219494842	0.	0.38700038580246915	-0.10670159745829	0.
0.04275346851654215	0.	0.3875964506172839	-0.10684223491909664	0.
0.042963358235503374	0.	0.3877797067901234	-0.10766782822752236	0.
0.04302383493418712	0.	0.38796875000000003	-0.10759861324507092	0.
0.04305940946282461	0.	0.3885435956790123	-0.10820073400997146	0.
0.04322660974742085	0.	0.38872299382716047	-0.1077141829604924	0.
0.04327285663464959	0.	0.3889139660493827	-0.10769178569309394	0.
0.04313411597296335	0.	0.38952160493827154	-0.10926109894556976	0.
0.04302739238705087	0.	0.38970679012345677	-0.1092611010128557	0.
0.0427641408751334	0.	0.3904861111111111	-0.11067953711130582	0.
0.04291355389541088	0.	0.39066936728395063	-0.11130772445408638	0.
0.04308431163287087	0.	0.39085648148148144	-0.11059997999938344	0.
0.043137673425827104	0.	0.3914621913580246	-0.10824662997218547	0.
0.04347563144788331	0.	0.3918229166666667	-0.10808389508654698	0.
0.04352899324083956	0.	0.3924151234567901	-0.10854418044292159	0.
0.043607257203842044	0.	0.39260030864197526	-0.10897576510664383	0.
0.04382426182853077	0.	0.39278356481481475	-0.10900141794583083	0.
0.04371753824261829	0.	0.3933912037037037	-0.10927916271871202	0.
0.04382426182853077	0.	0.3935821759259259	-0.10927917165618148	0.
0.043995019565990744	0.	0.3937635030864198	-0.10908748532515126	0.
0.04403059409462824	0.	0.3943422067901234	-0.10972056226895899	0.
0.044062611170401986	0.	0.3945293209876543	-0.10974937336796213	0.
0.043995019565990744	0.	0.39530285493827155	-0.10991458146264746	0.
0.043831376734258264	0.	0.3955034722222222	-0.10991458110538961	0.
0.04372821060120953	0.	0.3956867283950617	-0.1099145844363232	0.
0.0435610103166133	0.	0.3962692901234568	-0.11244478960690356	0.
0.04328352899324083	0.	0.3966550925925926	-0.11265233444419516	0.
0.04350409107079331	0.	0.397241512345679	-0.11165563015390446	0.
0.04350409107079331	0.	0.3974421296296296	-0.11279680217700576	0.
0.04363571682675204	0.	0.3976253858024691	-0.11282550303034711	0.
0.04413020277481323	0.	0.398184799382716	-0.11408975800569815	0.
0.04415510494485948	0.	0.39839313271604937	-0.11419013520972067	0.
0.04418356456776947	0.	0.39858796296296295	-0.11395240166629389	0.
0.04443970117395944	0.	0.39916859567901236	-0.1139940528018557	0.
0.04443258626823195	0.	0.3993730709876543	-0.11310155361785937	0.
0.04469228032728566	0.	0.40012152777777776	-0.11484165031021056	0.
0.044681607968694415	0.	0.40032214506172836	-0.11393996256745732	0.
0.04464959089292067	0.	0.40051697530864194	-0.11564831323857018	0.
0.04494485948061188	0.	0.40107445987654317	-0.11584765206642628	0.
0.044820348630380646	0.	0.40148148148148144	-0.11500064381616748	0.
0.04500533617929562	0.	0.4020447530864197	-0.11756802575389681	0.
0.04502668089647812	0.	0.40224729938271603	-0.11804060293506655	0.
0.04489861259338313	0.	0.402451774691358	-0.11804060659810361	0.
0.04507648523657061	0.	0.40301697530864194	-0.11821032878118015	0.
0.04510138740661686	0.	0.4032137345679012	-0.12018805702484038	0.
0.04515474919957311	0.	0.4034124228395062	-0.1201541960397243	0.
0.04541444325862682	0.	0.4039679783950617	-0.11960477738394339	0.
0.045503379580220556	0.	0.40416859567901237	-0.11976176241203296	0.
0.045723941657773035	0.	0.40494791666666663	-0.11901298486915353	0.
0.045763073639274274	0.	0.4051466049382716	-0.11886310085508273	0.
0.04567057986481679	0.	0.4053510802469136	-0.11886310296271907	0.
0.04585912486659551	0.	0.4059085648148148	-0.11950393206544778	0.
0.04581287797936677	0.	0.4063020833333333	-0.11950392456867075	0.
0.045770188545001776	0.	0.4068634259259259	-0.1200192826479022	0.
0.04578086090359302	0.	0.40705439814814814	-0.11991027605476123	0.
0.045763073639274274	0.	0.4072550154320988	-0.12024233881812167	0.
0.045912486659551756	0.	0.40782407407407406	-0.12058736621398895	0.
0.045948061188189254	0.	0.40801890432098764	-0.12051197439980052	0.
0.045951618641053	0.	0.4082214506172839	-0.12151761200965874	0.
0.04609391675560299	0.	0.40880594135802467	-0.12181277505819862	0.
0.04613304873710423	0.	0.4089969135802469	-0.12177170541819522	0.
0.04642120241906794	0.	0.40995177469135796	-0.1220129064351542	0.
0.04647100675916044	0.	0.4101504629629629	-0.12185999603672214	0.
0.04641053006047669	0.	0.4103587962962963	-0.12185998250557857	0.
0.046638207043756666	0.	0.4111168981481481	-0.12223521922196204	0.
0.04660974742084667	0.	0.4113213734567901	-0.12222132862911306	0.
0.04688011383849164	0.	0.4118827160493827	-0.1231159319984877	0.
0.04684809676271789	0.	0.4120775462962963	-0.1231159356997299	0.
0.04702596940590537	0.	0.41284529320987656	-0.12340695276761206	0.
0.047061543934542864	0.	0.41302854938271605	-0.12340200296523178	0.
0.047164710067591605	0.	0.41322337962962963	-0.12340212893302996	0.
0.047303450729277836	0.	0.4138078703703703	-0.12390790118396479	0.
0.047303450729277836	0.	0.4141994598765432	-0.12390130505496116	0.
0.04725720384204909	0.	0.41479166666666667	-0.12380810045002141	0.
0.04737104233368907	0.	0.41497492283950616	-0.12380809019143377	0.
0.04733902525791533	0.	0.41516975308641973	-0.12389040197593665	0.
0.04722874421913909	0.	0.41593364197530863	-0.12421995548527737	0.
0.04715403770900035	0.	0.41613040123456785	-0.1242554170098471	0.
0.046837424404126644	0.	0.41672260802469135	-0.12437650146060825	0.
0.04699395233013162	0.	0.4169039351851852	-0.12428800464736976	0.
0.0471860547847741	0.	0.41768518518518516	-0.12376351968652526	0.
0.04744219139096406	0.	0.41786844135802464	-0.12376352032907552	0.
0.04753112771255781	0.	0.4180613425925926	-0.1235290449177801	0.
0.0475667022411953	0.	0.41864776234567896	-0.12775347606464138	0.
0.047776591960156524	0.	0.4190065586419753	-0.1275639407632642	0.
0.047691213091426536	0.	0.41960262345679006	-0.12899419685059235	0.
0.04780505158306653	0.	0.4197878086419753	-0.12882427636785063	0.
0.04787264318747776	0.	0.4199807098765432	-0.12902740767979326	0.
0.04733546780505158	0.	0.4207716049382716	-0.12902591974700173	0.
0.04748488082532906	0.	0.4209529320987654	-0.12900238702381991	0.
0.0476165065812878	0.	0.4215470679012346	-0.129707816922915	0.
0.04772323016720028	0.	0.4217361111111111	-0.12946857963261774	0.
0.04806474564212024	0.	0.42251543209876535	-0.12762849993048395	0.
0.04811810743507648	0.	0.4227025462962963	-0.12758029729483303	0.
0.04835289932408395	0.	0.42288001543209874	-0.1279147891212606	0.
0.048406261117040196	0.	0.4234741512345679	-0.1292345206568766	0.
0.04868018498754891	0.	0.42385416666666664	-0.12825396668573974	0.
0.04868374244041266	0.	0.4244386574074074	-0.12918242012187414	0.
0.048548559231590176	0.	0.4246296296296296	-0.12903717719281615	0.
0.04853788687299893	0.	0.42480516975308635	-0.1287429746272536	0.
0.047495553183920305	0.	0.42559027777777775	-0.1291768656691023	0.
0.047541800071149054	0.	0.42578125	-0.12919226603729617	0.
0.04806118818925649	0.	0.42636766975308643	-0.13037660203627827	0.
0.04807541800071148	0.	0.426568287037037	-0.13037292377208407	0.
0.048676627534685164	0.	0.4273225308641975	-0.1322239158155684	0.
0.04861615083600142	0.	0.42752893518518514	-0.13219114679694985	0.
0.04863393810032016	0.	0.4277218364197531	-0.1321596649662759	0.
0.0488224831020989	0.	0.4282889660493827	-0.13193974595089814	0.
0.04838847385272145	0.	0.4286805555555555	-0.13179064794333545	0.
0.048416933475631446	0.	0.4292438271604938	-0.13582861842281366	0.
0.048420490928495194	0.	0.4294540895061728	-0.13552231078348348	0.
0.048349341871220204	0.	0.4296566358024691	-0.13575556293823346	0.
0.04853788687299893	0.	0.4304185956790123	-0.13512175117846656	0.
0.04843472073995019	0.	0.43061149691358025	-0.13500681321081673	0.
0.04884738527214514	0.	0.4311574074074074	-0.13555883888244197	0.
0.04892920668801138	0.	0.43136188271604936	-0.1352365539318216	0.
0.049249377445748845	0.	0.4321412037037037	-0.13457402199921958	0.
0.04932764140875133	0.	0.43234182098765433	-0.13436045810974198	0.
0.04928139452152259	0.	0.4325443672839506	-0.13483594865859583	0.
0.049708288865172534	0.	0.4330999228395061	-0.13477611711011267	0.
0.04975453575240128	0.	0.4335069444444444	-0.13527554178035622	0.
0.04997509782995375	0.	0.4340721450617284	-0.13558203372233602	0.
0.04994663820704375	0.	0.43426697530864194	-0.13542101202503623	0.
0.04979722518676627	0.	0.43446952160493824	-0.13584370788284558	0.
0.05011028103877623	0.	0.4352276234567901	-0.13660632035015927	0.
0.05012806830309498	0.	0.4354359567901234	-0.13786211526438097	0.
0.050266808964781216	0.	0.4360069444444444	-0.1371853698642232	0.
0.05011028103877623	0.	0.43619791666666663	-0.1378476968582536	0.
0.0503094983991462	0.	0.43694830246913574	-0.1339962142130902	0.
0.050398434720739946	0.	0.43713734567901236	-0.13481089946516966	0.
0.050483813589469934	0.	0.43733796296296296	-0.1345573010470641	0.
0.05062255425115617	0.	0.4379359567901234	-0.13752951760567475	0.
0.050821771611526144	0.	0.43832175925925926	-0.13824403414969197	0.
0.05083600142298114	0.	0.43889467592592596	-0.13861726023998433	0.
0.05096051227321238	0.	0.43908179012345677	-0.13864120450244802	0.
0.050974742084667374	0.	0.4392824074074074	-0.13864192831063832	0.
0.05101387406616862	0.	0.44004822530864196	-0.1370439338454312	0.
0.050843116328708644	0.	0.44024112654320985	-0.13669021506590945	0.
0.05020277481323372	0.	0.4408275462962963	-0.13645791912972235	0.
0.05020988971896122	0.	0.4410127314814815	-0.1364579265897462	0.
0.05006759160441124	0.	0.4418113425925926	-0.13890266455073125	0.
0.050295268587691205	0.	0.44199074074074074	-0.13890166870603032	0.
0.05043045179651369	0.	0.4421739969135802	-0.13890237131713298	0.
0.05068658840270366	0.	0.44275462962962964	-0.1388976225502569	0.
0.051042333689078616	0.	0.4431192129629629	-0.1388953724900806	0.
0.05118818925649235	0.	0.44372492283950615	-0.13897585758941924	0.
0.05141942369263607	0.	0.44390817901234564	-0.13898711443594036	0.
0.051593738882959796	0.	0.4440933641975308	-0.13898710436729098	0.
0.05172536463891853	0.	0.4448784722222222	-0.13971061822585368	0.
0.051896122376378515	0.	0.4450636574074074	-0.13971062157895245	0.
0.05187833511205976	0.	0.44566550925925924	-0.1396950429187888	0.
0.0519957310565635	0.	0.4458506944444444	-0.13932226174452852	0.
0.0523123443614372	0.	0.446622299382716	-0.13978694083169288	0.
0.05235147634293845	0.	0.4468132716049383	-0.13928578578484802	0.
0.05256136606189968	0.	0.44699652777777776	-0.13995735528600559	0.
0.05247598719316969	0.	0.44759645061728387	-0.14124361694899978	0.
0.052451085023123435	0.	0.44796489197530864	-0.14087466371553764	0.
0.0523123443614372	0.	0.44854166666666667	-0.14219048451554456	0.
0.05232301672002846	0.	0.4487364969135802	-0.14164246212763498	0.
0.052411953041622196	0.	0.4489197530864197	-0.14164361524039115	0.
0.05244752757025969	0.	0.4497048611111111	-0.14061347030858987	0.
0.05255780860903593	0.	0.44989004629629625	-0.1406134607250218	0.
0.05292066880113838	0.	0.45046875	-0.14061726672623856	0.
0.05277481323372465	0.	0.45067515432098765	-0.1411831332056798	0.
0.052799715403770896	0.	0.4514429012345679	-0.14179080572360184	0.
0.05258982568480967	0.	0.45164351851851847	-0.141521783578046	0.
0.05251867662753468	0.	0.45183063271604934	-0.14155711742078383	0.
0.05260761294912841	0.	0.45239583333333333	-0.1417831450125447	0.
0.052636072572038416	0.	0.45279706790123453	-0.14178313125545983	0.
0.053034507292778366	0.	0.4533661265432099	-0.14495832607769718	0.
0.05303806474564211	0.	0.45357060185185183	-0.14490156163947202	0.
0.053059409462824614	0.	0.4537654320987654	-0.14563214653723905	0.
0.05349697616506581	0.	0.45452353395061723	-0.14629629217342152	0.
0.053479188900747064	0.	0.4547222222222222	-0.14568503651295484	0.
0.05395233013162575	0.	0.45527391975308645	-0.14553633750230557	0.
0.053977232301672	0.	0.4554783950617283	-0.14549790176984181	0.
0.05416577730345072	0.	0.45625	-0.1460459979457934	0.
0.05418356456776947	0.	0.45645061728395064	-0.14571573891759027	0.
0.054133760227676984	0.	0.4566550925925925	-0.1457381611398808	0.
0.05439701173959444	0.	0.4572241512345679	-0.14566961843771034	0.
0.054343649946638206	0.	0.4576215277777777	-0.14710790328995432	0.
0.054322305229455706	0.	0.4578125	-0.14793821389385556	0.
0.054051938811810744	0.	0.45837384259259256	-0.14740534337589317	0.
0.053304873710423334	0.	0.4585821759259259	-0.14765731888751085	0.
0.05271433653504091	0.	0.45878086419753084	-0.14732200143604382	0.
0.05303806474564211	0.	0.45934220679012344	-0.14868909768517433	0.
0.05316257559587335	0.	0.4595466820987654	-0.14868861118099608	0.
0.053290643898968336	0.	0.4597434413580247	-0.1486418781646495	0.
0.053934542867307006	0.	0.4603028549382716	-0.1488821478098642	0.
0.05418000711490572	0.	0.4607060185185185	-0.1488326549358359	0.
0.05462824617573817	0.	0.4612577160493827	-0.14771818011262994	0.
0.05484525080042689	0.	0.461454475308642	-0.14783430002913883	0.
0.0547741017431519	0.	0.46165895061728396	-0.1478342967775122	0.
0.05524368552116684	0.	0.4624286265432099	-0.14835696669883536	0.
0.05520811099252935	0.	0.4626369598765432	-0.14835758442523372	0.
0.05548914976876556	0.	0.46320023148148143	-0.14867671429859433	0.
0.055563856278904304	0.	0.46339506172839506	-0.14867676454795425	0.
0.05578086090359303	0.	0.46415702160493827	-0.14760955470852924	0.
0.055784418356456776	0.	0.4643537808641975	-0.14993963533038265	0.
0.05581999288509427	0.	0.46455825617283947	-0.15008786885516684	0.
0.05576307363927427	0.	0.46513117283950617	-0.1507408457760278	0.
0.05573105656350053	0.	0.46551697530864194	-0.15055823772201188	0.
0.055716826752045534	0.	0.4660918209876543	-0.15090833031505016	0.
0.05564212024190679	0.	0.46628279320987653	-0.1509083101042127	0.
0.055681252223408036	0.	0.4664853395061728	-0.1508931753576976	0.
0.05596229099964425	0.	0.46723379629629624	-0.15092062876706727	0.
0.0559587335467805	0.	0.4674286265432099	-0.15111961177127517	0.
0.056047669868374235	0.	0.4680150462962963	-0.15120906622648697	0.
0.05623621487015296	0.	0.4682040895061728	-0.1511737402149418	0.
0.056396300249021696	0.	0.4689949845679012	-0.15210675653788047	0.
0.056609747420846665	0.	0.469176311728395	-0.15167410674449136	0.
0.056666666666666664	0.	0.4693672839506173	-0.15175132611833625	0.
0.056620419779437915	0.	0.46995756172839503	-0.15438330528599822	0.
0.056652436855211666	0.	0.47033179012345677	-0.15438293755152777	0.
0.056275346851654216	0.	0.47093171296296293	-0.15511615455556482	0.
0.05643898968338669	0.	0.4711091820987654	-0.15511559480430132	0.
0.05643543223052294	0.	0.4712982253086419	-0.15415428675028095	0.
0.05626467449306296	0.	0.4720775462962963	-0.15415400901106208	0.
0.05629313411597296	0.	0.4722665895061728	-0.15666515139047954	0.
0.05651725364638918	0.	0.4728530092592592	-0.15699878773359577	0.
0.056712913553895405	0.	0.4730324074074074	-0.15671627213415734	0.
0.05682319459267164	0.	0.4738155864197531	-0.1569704085241994	0.
0.05680896478121664	0.	0.4740046296296296	-0.15691688591183767	0.
0.05691568836712913	0.	0.47419174382716045	-0.15706686048440432	0.
0.05696193525435787	0.	0.47479745370370363	-0.15697440299972637	0.
0.05727854855923159	0.	0.4751543209876543	-0.15692923715339388	0.
0.05741017431519031	0.	0.47575038580246914	-0.15665341341265754	0.
0.05743507648523657	0.	0.4759413580246913	-0.1559715413574422	0.
0.057637851298470294	0.	0.4761265432098765	-0.1559740544004215	0.
0.057847741017431516	0.	0.47690972222222217	-0.15575566821150016	0.
0.05800782639630025	0.	0.4770891203703703	-0.1557447208988445	0.
0.05799359658484525	0.	0.4776793981481481	-0.15555993633821416	0.
0.05795802205620775	0.	0.4778819444444444	-0.15555993517385683	0.
0.058175026680896476	0.	0.47864583333333327	-0.1528242234615973	0.
0.05806830309498399	0.	0.4788387345679012	-0.1528002915109491	0.
0.05814300960512273	0.	0.479014274691358	-0.15280030336404735	0.
0.05845606545713269	0.	0.4795814043209876	-0.15274438876657478	0.
0.05831020988971896	0.	0.47998263888888887	-0.15272480740013653	0.
0.057954464603344004	0.	0.4805671296296296	-0.15351281539939343	0.
0.05731768054073283	0.	0.4807677469135802	-0.15351282081798992	0.
0.056912130914265384	0.	0.48095871913580246	-0.15340718964227457	0.
0.05742796157950907	0.	0.4817380401234567	-0.15395283726326814	0.
0.057591604411241545	0.	0.4819367283950617	-0.15457254646006519	0.
0.05826396300249021	0.	0.4824961419753086	-0.16665866921404227	0.
0.05828886517253646	0.	0.4827006172839506	-0.16671299310007412	0.
0.058868729989327635	0.	0.48345293209876544	-0.16672594929527534	0.
0.058918534329420125	0.	0.48366319444444444	-0.16673182387726546	0.
0.05900035574528637	0.	0.48386574074074074	-0.16674863156485253	0.
0.05927427961579508	0.	0.48442515432098765	-0.16667321761190446	0.
0.059327641408751325	0.	0.4848109567901234	-0.16586045888826123	0.
0.059498399146211314	0.	0.4853645833333333	-0.16672324509656053	0.
0.0595268587691213	0.	0.4855671296296296	-0.1669213880422776	0.
0.05942725008893632	0.	0.4857773919753086	-0.16692138752140975	0.
0.059302739238705084	0.	0.4865432098765432	-0.16741366183384357	0.
0.058890074706510136	0.	0.4867476851851852	-0.16737545681254218	0.
0.058480967627178936	0.	0.48730902777777774	-0.1686300456087908	0.
0.05829953753112771	0.	0.4875077160493827	-0.1690494861104426	0.
0.058178584133760224	0.	0.4882735339506173	-0.1690345969287648	0.
0.05822483102098897	0.	0.4884664351851851	-0.16891724114767345	0.
0.05836712913553895	0.	0.48866898148148147	-0.16891724150211607	0.
0.058975453575240123	0.	0.4892380401234568	-0.16741089736132486	0.
0.05921380291711135	0.	0.4896373456790123	-0.16759540181947832	0.
0.05961579509071504	0.	0.4902141203703704	-0.16813307115532083	0.
0.059722518676627534	0.	0.49039930555555555	-0.16811537397659793	0.
0.059829242262540015	0.	0.49059220679012344	-0.16807977478699726	0.
0.06025969405905371	0.	0.49134066358024686	-0.16839497757516655	0.
0.060277481323372455	0.	0.4915412808641975	-0.169393956997379	0.
0.060096051227321236	0.	0.4921315586419753	-0.17055406839763157	0.
0.06020277481323372	0.	0.49231674382716045	-0.17021744995563534	0.
0.05965492707221629	0.	0.4931037808641975	-0.17028203766189445	0.
0.05983279971540376	0.	0.49328896604938266	-0.17077282466244406	0.
0.059839914621131265	0.	0.49348572530864193	-0.17077282529409743	0.
0.06004980434009249	0.	0.49407600308641975	-0.16948303188471228	0.
0.06049092849519743	0.	0.494440586419753	-0.1705589879604916	0.
0.06065457132692992	0.	0.4950366512345679	-0.170504482725889	0.
0.06089647812166488	0.	0.4952199074074074	-0.170727162368852	0.
0.06102098897189612	0.	0.4954128086419753	-0.17072718754181893	0.
0.06130914265385983	0.	0.4961882716049382	-0.16995429206499235	0.
0.06141942369263607	0.	0.4963734567901234	-0.1699462239668745	0.
0.06144788331554606	0.	0.4969618055555555	-0.1686128580787819	0.
0.06161508360014229	0.	0.497145061728395	-0.16848091378751384	0.
0.06141586623977231	0.	0.4979301697530864	-0.16900552687302794	0.
0.06136961935254358	0.	0.4981153549382715	-0.16895747220233912	0.
0.061412308786908565	0.	0.49829668209876543	-0.16858213127934213	0.
0.06125222340803984	0.	0.4989004629629629	-0.1694902194459522	0.
0.0615866239772323	0.	0.49926890432098764	-0.16910158415966745	0.
0.06164354322305229	0.	0.4998746141975308	-0.16953643739894672	0.
0.06167200284596229	0.	0.5000617283950617	-0.17051995731327785	0.
0.06176805407328352	0.	0.5002372685185186	-0.17051995882568247	0.
0.06140163642831732	0.	0.5010204475308642	-0.17205249636976938	0.
0.0615297047314123	0.	0.5012075617283951	-0.17209027581334788	0.
0.061807186054784774	0.	0.5017959104938272	-0.1719431368703498	0.
0.06182853077196727	0.	0.5019907407407407	-0.17200108714892065	0.
0.06239772323016719	0.	0.5027507716049382	-0.17254879407037854	0.
0.0623763785129847	0.	0.5029513888888889	-0.1728649557343389	0.
0.06250800426894343	0.	0.5031365740740741	-0.17251787904268304	0.
0.06291711134827463	0.	0.5037056327160494	-0.17221374686322521	0.
0.06289220917822838	0.	0.5040952932098766	-0.17231646801249784	0.
0.06275346851654215	0.	0.5046797839506173	-0.1731645866524328	0.
0.06254002134471717	0.	0.5048881172839506	-0.17221546408609023	0.
0.06242618285307719	0.	0.5050790895061728	-0.17221546310535477	0.
0.06230878690857346	0.	0.5058487654320987	-0.17374335984660091	0.
0.06230878690857346	0.	0.506039737654321	-0.17374336462697973	0.
0.06251156172180719	0.	0.5062191358024691	-0.17377374226859094	0.
0.0628708644610459	0.	0.5068055555555555	-0.17259540752475958	0.
0.06299893276414087	0.	0.5071913580246913	-0.17256233136047353	0.
0.06310565635005336	0.	0.5077719907407408	-0.1733052473147916	0.
0.06292066880113838	0.	0.50796875	-0.1733052426547355	0.
0.06289576663109213	0.	0.5081520061728395	-0.17362920524357794	0.
0.0632159373888296	0.	0.5089313271604938	-0.17366345616612988	0.
0.06333333333333332	0.	0.5091184413580246	-0.17373777524597284	0.
0.06372109569548202	0.	0.5096759259259259	-0.1745156489771876	0.
0.06368196371398079	0.	0.5098784722222222	-0.17444848975869534	0.
0.06370686588402703	0.	0.5100733024691357	-0.1751976655031498	0.
0.06408395588758448	0.	0.5106539351851852	-0.1751987098564847	0.
0.06406616862326574	0.	0.5108641975308642	-0.17519871023195793	0.
0.06407328352899323	0.	0.5110628858024692	-0.17520483787277946	0.
0.0643934542867307	0.	0.5116184413580247	-0.1763686599884882	0.
0.06429740305940945	0.	0.5120158179012345	-0.17790289200382445	0.
0.06452508004268943	0.	0.5125790895061728	-0.17783102810643123	0.
0.06427961579509071	0.	0.5127854938271604	-0.17800047095352922	0.
0.06399146211312699	0.	0.512986111111111	-0.17785784257294351	0.
0.06385272145144076	0.	0.5137442129629629	-0.17930599005895545	0.
0.0639131981501245	0.	0.5139467592592593	-0.1792863751711555	0.
0.0643223052294557	0.	0.5145119598765432	-0.1798033265548713	0.
0.06447527570259694	0.	0.5147106481481482	-0.1806794176951341	0.
0.06444681607968694	0.	0.5149131944444444	-0.18050738989907406	0.
0.06490217004624688	0.	0.5154591049382715	-0.18161389658996016	0.
0.06497331910352187	0.	0.5156539351851852	-0.1816139110141999	0.
0.06498399146211312	0.	0.5158584104938272	-0.1820484096838823	0.
0.0652614727854856	0.	0.5164313271604938	-0.1812654234676264	0.
0.0651334044823906	0.	0.5168364197530864	-0.18122743399502383	0.
0.06460334400569193	0.	0.517403549382716	-0.181538414168443	0.
0.06414799003913198	0.	0.5175925925925926	-0.18160918110207896	0.
0.06400213447171824	0.	0.5177912808641976	-0.18132128275355036	0.
0.06485948061188189	0.	0.5185590277777777	-0.1814148181114779	0.
0.06500177872643187	0.	0.5187615740740741	-0.1807104338117497	0.
0.06545713269299182	0.	0.5193306327160494	-0.18176992449962714	0.
0.06566702241195305	0.	0.5195177469135802	-0.18141825434846967	0.
0.06583066524368551	0.	0.5197183641975308	-0.18164676061368626	0.
0.06605122732123798	0.	0.5203009259259259	-0.18132716223399126	0.
0.06618996798292422	0.	0.5204938271604937	-0.1812306249796276	0.
0.06622554251156171	0.	0.5206905864197531	-0.18132717049443595	0.
0.06621131270010672	0.	0.5212577160493826	-0.18098045674553592	0.
0.06611170401992174	0.	0.5216300154320987	-0.18048686274632006	0.
0.06576307363927428	0.	0.5222337962962963	-0.1892545061645839	0.
0.06595517609391675	0.	0.5224189814814815	-0.1895109371447255	0.
0.066036997509783	0.	0.5226157407407407	-0.18938396892333342	0.
0.06663820704375667	0.	0.523383487654321	-0.18924682464171186	0.
0.06677339025257915	0.	0.5235725308641975	-0.18924682235798435	0.
0.06702596940590537	0.	0.5241685956790123	-0.18929501957161665	0.
0.06722874421913909	0.	0.5243518518518518	-0.18962978442919026	0.
0.06728922091782283	0.	0.5245447530864197	-0.18962979040331657	0.
0.06729633582355032	0.	0.5251388888888888	-0.18977864367038655	0.
0.06746709356101031	0.	0.5253163580246913	-0.1895818562140868	0.
0.06765208110992528	0.	0.5254996141975309	-0.18967921795913234	0.
0.06741728922091782	0.	0.5261053240740741	-0.1895654896015115	0.
0.0675524724297403	0.	0.5264795524691358	-0.1893788069504327	0.
0.06743151903237281	0.	0.5270640432098765	-0.1895707234716027	0.
0.06744930629669156	0.	0.527241512345679	-0.1895982381059246	0.
0.0676307363927428	0.	0.5274170524691357	-0.1899378179939435	0.
0.06778726431874776	0.	0.5282137345679012	-0.19008994899474377	0.
0.0679473496976165	0.	0.5283989197530864	-0.19005154189969511	0.
0.0680611881892565	0.	0.5289949845679013	-0.19141517543574801	0.
0.06806474564212024	0.	0.5291840277777777	-0.19117084536354415	0.
0.06819281394521522	0.	0.5293653549382715	-0.19115419361761699	0.
0.0683066524368552	0.	0.5299594907407407	-0.19090586209232852	0.
0.06816791177516897	0.	0.5301581790123456	-0.19075782169182123	0.
0.06817146922803272	0.	0.5303395061728394	-0.19065835499926906	0.
0.06766631092138028	0.	0.5309201388888889	-0.19054568367078276	0.
0.06765208110992528	0.	0.5312962962962963	-0.1911948569672494	0.
0.06804695837780149	0.	0.5318846450617284	-0.1906554588693606	0.
0.06806474564212024	0.	0.5320891203703704	-0.19117500391606126	0.
0.06811099252934899	0.	0.5322762345679012	-0.19117500930845055	0.
0.06814300960512272	0.	0.5330362654320987	-0.19297284124540898	0.
0.06818569903948772	0.	0.5332214506172839	-0.19297542755135177	0.
0.06867307008182141	0.	0.5337905092592593	-0.19297283552564887	0.
0.06859124866595517	0.	0.5340007716049383	-0.19357714997132147	0.
0.06841693347563145	0.	0.5341975308641975	-0.19357714939446863	0.
0.06856634649590893	0.	0.5347646604938271	-0.19423109753548887	0.
0.06856990394877267	0.	0.5349691358024691	-0.1945582903188327	0.
0.06868018498754891	0.	0.5351639660493827	-0.19455829774716468	0.
0.06923870508715758	0.	0.535733024691358	-0.19376219252588994	0.
0.06923870508715758	0.	0.5361400462962963	-0.19423347145537143	0.
0.06959089292066879	0.	0.5366917438271605	-0.1936534654716075	0.
0.06957310565635005	0.	0.536892361111111	-0.1936914093284599	0.
0.06960156527926004	0.	0.5370929783950616	-0.19369141846072965	0.
0.069871931696905	0.	0.5378684413580246	-0.19374598754973482	0.
0.06982924226254002	0.	0.5380709876543209	-0.19374600166174785	0.
0.07011028103877623	0.	0.5386246141975308	-0.1937963904916246	0.
0.07022411953041621	0.	0.5388194444444444	-0.19395449489871397	0.
0.07018143009605123	0.	0.5390162037037036	-0.19423620082227058	0.
0.07057274991106367	0.	0.5395717592592593	-0.1942785512191777	0.
0.07060120953397367	0.	0.5397704475308641	-0.19439527443296217	0.
0.07056207755247243	0.	0.5399768518518518	-0.19376934752650804	0.
0.07064034151547492	0.	0.5405420524691358	-0.1952446085688535	0.
0.07050515830665244	0.	0.540943287037037	-0.19544010265284104	0.
0.07055852009960868	0.	0.5415162037037037	-0.19530003240002178	0.
0.07058342226965492	0.	0.5417129629629629	-0.19547594330578758	0.
0.07041622198505869	0.	0.5419174382716049	-0.19546545991785286	0.
0.07039487726787619	0.	0.5426678240740741	-0.19604703697536854	0.
0.07034151547491996	0.	0.542866512345679	-0.19604703739890494	0.
0.07026680896478121	0.	0.5434510030864197	-0.19584889549550558	0.
0.07041622198505869	0.	0.543641975308642	-0.19789491404086526	0.
0.07056563500533618	0.	0.5438406635802469	-0.19789490825671055	0.
0.07103521878335112	0.	0.5444174382716049	-0.19778129086903876	0.
0.0712344361437211	0.	0.5446026234567901	-0.198613457028024	0.
0.07133048737104233	0.	0.5447955246913581	-0.19953343083411865	0.
0.07165065812877978	0.	0.5453703703703703	-0.2007485248767771	0.
0.07183920313055851	0.	0.5457484567901234	-0.2006828664466313	0.
0.07203130558520099	0.	0.5463406635802468	-0.2000526258314603	0.
0.07224475275702597	0.	0.5465239197530865	-0.20007476030056506	0.
0.07223408039843471	0.	0.5467187499999999	-0.20012845233654616	0.
0.07251156172180719	0.	0.5475019290123456	-0.20033304107420669	0.
0.07255425115617217	0.	0.5476929012345678	-0.20033131965615336	0.
0.07230167200284596	0.	0.5482812499999999	-0.20013920421615758	0.
0.07224475275702597	0.	0.5484587191358024	-0.20010431214547	0.
0.071931696905016	0.	0.5486458333333333	-0.20014268670944865	0.
0.07088936321593738	0.	0.5492438271604938	-0.2008296253108117	0.
0.07095695482034863	0.	0.549429012345679	-0.20114290448614117	0.
0.07110992529348985	0.	0.5496199845679012	-0.20149442117899136	0.
0.0716079686944148	0.	0.550216049382716	-0.20365964261863362	0.
0.07213447171824972	0.	0.5505787037037037	-0.2022850149718061	0.
0.07252579153326218	0.	0.5511728395061728	-0.2015029760453722	0.
0.07261828530771967	0.	0.551358024691358	-0.20199452233554632	0.
0.07290643898968338	0.	0.5515354938271605	-0.2027082407060916	0.
0.07309498399146211	0.	0.5523206018518518	-0.20222258150843406	0.
0.07331198861615083	0.	0.5525	-0.20222258003681584	0.
0.07321237993596584	0.	0.5531076388888889	-0.20302334735129174	0.
0.0732017075773746	0.	0.5533005401234568	-0.20320324640222642	0.
0.07329420135183208	0.	0.5534837962962963	-0.20320604164654207	0.
0.07315190323728209	0.	0.5542631172839506	-0.20659836518522107	0.
0.07335823550337958	0.	0.5544444444444444	-0.20676075916849168	0.
0.07340448239060832	0.	0.554627700617284	-0.2054325050515612	0.
0.07331910352187833	0.	0.5554166666666667	-0.20727416327280448	0.
0.07236570615439344	0.	0.5561979166666666	-0.20711164040583618	0.
0.07208110992529347	0.	0.5563773148148148	-0.2070562915680123	0.
0.07209533973674849	0.	0.5565567129629629	-0.20727893999791414	0.
0.07239060832443969	0.	0.5571566358024691	-0.20646716542984309	0.
0.07258271077908217	0.	0.5573418209876543	-0.20647103403745165	0.
0.07290288153681963	0.	0.5575212191358024	-0.2064834343666004	0.
0.07336890786197081	0.	0.5581076388888889	-0.20607311749388837	0.
0.07347207399501957	0.	0.5583024691358024	-0.20629802862172741	0.
0.07371042333689078	0.	0.5584857253086419	-0.20641938654865807	0.
0.07400924937744574	0.	0.5590895061728395	-0.2063957387188602	0.
0.07412308786908574	0.	0.5592862654320988	-0.20639401795169116	0.
0.0743934542867307	0.	0.5594695216049382	-0.20665441486867217	0.
0.07477054429028815	0.	0.5602411265432098	-0.2080303681941455	0.
0.07525791533262184	0.	0.5610127314814815	-0.20660951877742886	0.
0.07523301316257558	0.	0.5612152777777777	-0.20661883162103487	0.
0.07532906438989684	0.	0.561400462962963	-0.20660500431163673	0.
0.0755425115617218	0.	0.5619714506172839	-0.20678529953847455	0.
0.07499822127356812	0.	0.5621759259259259	-0.20678406352048392	0.
0.0744076840981857	0.	0.5623668981481481	-0.20730578755571133	0.
0.07413376022767697	0.	0.5629359567901234	-0.2099102046465272	0.
0.07419423692636072	0.	0.563136574074074	-0.20991020423676246	0.
0.07429384560654571	0.	0.5633256172839506	-0.20991020676210356	0.
0.0747242974030594	0.	0.5638773148148148	-0.21005087205056278	0.
0.07479188900747064	0.	0.5640817901234568	-0.2100543581801214	0.
0.07478477410174314	0.	0.5642804783950617	-0.2100543498707243	0.
0.0751618641053006	0.	0.5650636574074074	-0.21098794631115103	0.
0.07577374599786552	0.	0.5658236882716049	-0.2109491135244658	0.
0.07594450373532549	0.	0.5660223765432099	-0.21123132055789182	0.
0.07595517609391675	0.	0.5662229938271605	-0.21123492726670218	0.
0.07633582355033795	0.	0.5667843364197531	-0.21070196088512622	0.
0.07641408751334045	0.	0.5669888117283951	-0.21070195387042812	0.
0.07645321949484168	0.	0.5671932870370371	-0.21070196108046543	0.
0.0768480967627179	0.	0.5677449845679012	-0.21071203973124078	0.
0.07679829242262538	0.	0.5679436728395061	-0.21071205872251866	0.
0.07670579864816791	0.	0.5681481481481481	-0.21071203739032648	0.
0.07654571326929917	0.	0.5687172067901234	-0.21173352145268082	0.
0.07639630024902169	0.	0.5689158950617283	-0.2116946251242689	0.
0.075994308075418	0.	0.569116512345679	-0.2116946221394114	0.
0.07540021344717182	0.	0.5698533950617284	-0.2119193337468077	0.
0.07558164354322305	0.	0.5706423611111111	-0.21191090866943849	0.
0.07563144788331554	0.	0.5708391203703703	-0.2119108916863482	0.
0.07573105656350053	0.	0.5710416666666666	-0.21191089122619503	0.
0.07617929562433297	0.	0.5716030092592592	-0.21341847325201052	0.
0.07620419779437922	0.	0.5717939814814814	-0.2134184818793947	0.
0.07629313411597297	0.	0.5719965277777778	-0.21341848126998725	0.
0.07668445393098541	0.	0.5725790895061729	-0.2130591938073647	0.
0.07678406261117039	0.	0.5727719907407407	-0.21307954930879858	0.
0.07697260761294912	0.	0.5729687499999999	-0.21306252582675436	0.
0.07733902525791532	0.	0.5735416666666666	-0.21476098023797863	0.
0.07748843827819281	0.	0.5737268518518518	-0.21479040532341329	0.
0.07764140875133405	0.	0.5739216820987654	-0.21480699881612111	0.
0.07795090715048024	0.	0.5747010030864197	-0.21544061741426687	0.
0.07792244752757026	0.	0.5754668209876543	-0.21649228425717254	0.
0.07813233724653147	0.	0.5756423611111111	-0.21686491213911038	0.
0.07808964781216648	0.	0.5758352623456789	-0.21682416615707525	0.
0.07811454998221273	0.	0.5764390432098765	-0.21680830724432426	0.
0.07826040554962646	0.	0.5766261574074073	-0.21652019322431315	0.
0.07823194592671646	0.	0.576820987654321	-0.2164462888243961	0.
0.07813589469939523	0.	0.577409336419753	-0.22015871283140398	0.
0.07816791177516896	0.	0.5775906635802469	-0.21989144413000825	0.
0.07824617573817147	0.	0.5777797067901235	-0.2198914515124768	0.
0.0783706865884027	0.	0.5783854166666667	-0.21972569680456414	0.
0.07856990394877268	0.	0.5785648148148148	-0.21982863156832733	0.
0.07870508715759517	0.	0.5787480709876544	-0.21983016490643104	0.
0.0790892920668801	0.	0.5795216049382715	-0.2215521344230706	0.
0.07934898612593383	0.	0.5803144290123456	-0.2216047403679087	0.
0.07945926716471007	0.	0.5805015432098765	-0.22195495983513566	0.
0.07962290999644255	0.	0.580684799382716	-0.22197886735463368	0.
0.07977943792244752	0.	0.5812635030864197	-0.22267450999771088	0.
0.07974030594094628	0.	0.5814467592592593	-0.2233339732321978	0.
0.07982568480967626	0.	0.581622299382716	-0.22338984333830822	0.
0.07949128424048381	0.	0.5822222222222222	-0.22351338706101614	0.
0.07940234791889007	0.	0.582420910493827	-0.22437121165909424	0.
0.07952330131625755	0.	0.5826041666666667	-0.22437119898928645	0.
0.07938456065457132	0.	0.5831944444444445	-0.22501955888984948	0.
0.07933831376734257	0.	0.5833912037037037	-0.22499275578706532	0.
0.07934542867307007	0.	0.5835744598765432	-0.22504134394841377	0.
0.0795410885805763	0.	0.5843634259259258	-0.22628099216667588	0.
0.08009249377445747	0.	0.5851176697530864	-0.22863547401763312	0.
0.08018854500177873	0.	0.5853144290123456	-0.22615189612207587	0.
0.08031305585200996	0.	0.5855015432098765	-0.22900465181355462	0.
0.08079686944147989	0.	0.586087962962963	-0.23138825118389314	0.
0.08081821415866239	0.	0.5862943672839506	-0.2314159574865963	0.
0.0808751334044824	0.	0.5864834104938271	-0.2314229486092757	0.
0.08134115972963359	0.	0.5870408950617284	-0.23016296438759182	0.
0.08134115972963359	0.	0.5872395833333333	-0.23016297930500318	0.
0.08141586623977233	0.	0.5874286265432098	-0.2301629571798415	0.
0.08179651369619352	0.	0.5879938271604938	-0.23013185181571372	0.
0.08178939879046603	0.	0.5882021604938271	-0.2301449055361269	0.
0.08186410530060477	0.	0.5884027777777777	-0.23014673317585954	0.
0.08215937388829597	0.	0.5891685956790124	-0.23063745242117198	0.
0.08239772323016718	0.	0.5899363425925925	-0.23050631124295884	0.
0.08246175738171468	0.	0.5901408179012345	-0.23113873510067479	0.
0.08242974030594094	0.	0.5903414351851851	-0.23113873300073282	0.
0.0827783706865884	0.	0.5908912037037036	-0.23118391139948355	0.
0.08284596229099965	0.	0.5910898919753086	-0.23182425236491339	0.
0.0828068303094984	0.	0.591298225308642	-0.231816730310787	0.
0.0831874777659196	0.	0.5918692129629629	-0.23197499303288951	0.
0.08325862682319458	0.	0.5920698302469136	-0.23214777290550867	0.
0.08317680540732834	0.	0.5922743055555555	-0.23171985933732556	0.
0.08341515474919957	0.	0.5928279320987654	-0.23124590206962797	0.
0.08344005691924582	0.	0.5930208333333333	-0.23125294570513769	0.
0.08347207399501956	0.	0.5932195216049383	-0.23125086255159916	0.
0.08366417644966204	0.	0.5939737654320987	-0.23010925359767478	0.
0.08384204909284951	0.	0.5947492283950617	-0.22982361137078786	0.
0.08387406616862325	0.	0.5949440586419753	-0.2303333065099011	0.
0.083920313055852	0.	0.5951466049382715	-0.23065069039361727	0.
0.08420135183208821	0.	0.595727237654321	-0.23041827624681155	0.
0.08424404126645321	0.	0.5959201388888888	-0.23058358168213972	0.
0.08424404126645321	0.	0.5961207561728394	-0.23064297875704973	0.
0.08435787975809321	0.	0.5966859567901235	-0.23289154182993652	0.
0.08440412664532193	0.	0.5970756172839506	-0.2324126998217151	0.
0.08460690145855566	0.	0.5976581790123456	-0.23047332244522625	0.
0.08471718249733191	0.	0.5978472222222222	-0.2308147719074055	0.
0.0847812166488794	0.	0.5980459104938272	-0.2311950262261517	0.
0.08476342938456065	0.	0.5988059413580247	-0.23111074483023047	0.
0.0846887228744219	0.	0.5995871913580246	-0.23240668275337287	0.
0.08481679117751689	0.	0.5997665895061728	-0.23285742080635857	0.
0.0848808253290644	0.	0.5999575617283951	-0.23302266322238244	0.
0.08502668089647811	0.	0.6005439814814815	-0.23266612682375018	0.
0.08532194948416934	0.	0.6007253086419753	-0.2325856800992222	0.
0.08540021344717182	0.	0.6009201388888888	-0.2324282205674124	0.
0.08546069014585556	0.	0.6015277777777778	-0.2334069936386744	0.
0.08561721807186054	0.	0.6019020061728395	-0.23373009263523487	0.
0.08578086090359303	0.	0.602667824074074	-0.2374764352284326	0.
0.0859587335467805	0.	0.6028530092592592	-0.23747644495227943	0.
0.08603699750978298	0.	0.6030516975308642	-0.23747643145881495	0.
0.08614016364283174	0.	0.6036439043209876	-0.23768371836450092	0.
0.08631803628601921	0.	0.6040181327160493	-0.23910409456682424	0.
0.08650302383493418	0.	0.6046026234567901	-0.23921350525561735	0.
0.08675916044112415	0.	0.604783950617284	-0.23934976354983462	0.
0.0868054073283529	0.	0.6049787808641975	-0.2393515973397044	0.
0.08682319459267164	0.	0.6055671296296297	-0.23989916581262072	0.
0.08692280327285663	0.	0.6057465277777778	-0.23988977857207938	0.
0.08692636072572037	0.	0.6059317129629629	-0.2398897740570624	0.
0.08712557808609035	0.	0.6067071759259258	-0.24053283093862865	0.
0.0871931696905016	0.	0.6075115740740741	-0.23865334308326433	0.
0.08737815723941657	0.	0.6076929012345679	-0.2387332876242843	0.
0.08754535752401281	0.	0.6078742283950617	-0.23877368715912564	0.
0.08762717893987904	0.	0.6084645061728394	-0.24040420503378246	0.
0.08799003913198149	0.	0.6088310185185185	-0.24036278703254352	0.
0.08803272856634649	0.	0.609434799382716	-0.23995669298982963	0.
0.08777659196015652	0.	0.6096219135802469	-0.23986187362934283	0.
0.08749911063678406	0.	0.6098032407407408	-0.23990906172840115	0.
0.08745997865528281	0.	0.6103954475308642	-0.2399952076630541	0.
0.08760939167556028	0.	0.6105864197530864	-0.24054765032409564	0.
0.08785841337602276	0.	0.6107696759259259	-0.2403734272667781	0.
0.08802205620775524	0.	0.6115470679012346	-0.23981078905705425	0.
0.08852009960868018	0.	0.6123051697530864	-0.24065805593083153	0.
0.08862326574172892	0.	0.6125038580246913	-0.24177374614812347	0.
0.08886161508360013	0.	0.6126909722222222	-0.24179989241702035	0.
0.08906438989683386	0.	0.613287037037037	-0.24117827334996655	0.
0.08926360725720384	0.	0.6136689814814814	-0.24099146492001478	0.
0.08965492707221628	0.	0.6142438271604939	-0.24215808461477564	0.
0.08963002490217004	0.	0.6144463734567901	-0.24216727186348216	0.
0.08964425471362503	0.	0.6146354166666667	-0.2418359983247066	0.
0.08985058697972251	0.	0.6152121913580247	-0.24180018863164257	0.
0.08967271433653504	0.	0.6154185956790124	-0.24201442254944772	0.
0.08960156527926004	0.	0.6156076388888888	-0.24281875483131463	0.
0.08879046602632513	0.	0.6163773148148147	-0.24217378379985322	0.
0.08896122376378512	0.	0.6171431327160494	-0.2426911076447454	0.
0.08905727499110637	0.	0.6173418209876543	-0.24269749850313477	0.
0.08908929206688011	0.	0.6175327932098765	-0.2431532005067757	0.
0.0895197438633938	0.	0.6180787037037038	-0.2430263121235583	0.
0.08960156527926004	0.	0.6182812499999999	-0.24287485329077385	0.
0.08947705442902881	0.	0.6184876543209875	-0.24287481543818168	0.
0.0895339736748488	0.	0.6190663580246912	-0.24364450721016934	0.
0.08953041622198506	0.	0.6192708333333333	-0.24232663794990206	0.
0.08950195659907505	0.	0.6194714506172839	-0.24231175385905637	0.
0.08972251867662753	0.	0.6200192901234568	-0.24115168145277616	0.
0.08970828886517253	0.	0.620221836419753	-0.24312271688798656	0.
0.08968694414799004	0.	0.620426311728395	-0.24283869076365178	0.
0.09002490217004624	0.	0.6209972993827161	-0.24210813684848181	0.
0.09020988971896123	0.	0.6213927469135803	-0.24248501580746176	0.
0.09078619708288865	0.	0.6219502314814814	-0.24216017512076898	0.
0.09093205265030237	0.	0.6221469907407406	-0.24247289963442065	0.
0.09097474208466738	0.	0.6223553240740741	-0.24247289921614001	0.
0.09142653859836355	0.	0.622926311728395	-0.24265039965295357	0.
0.0914941302027748	0.	0.623119212962963	-0.24286281324900028	0.
0.0915652792600498	0.	0.6233198302469135	-0.24229575029099631	0.
0.09180362860192101	0.	0.6238676697530863	-0.24236755878070115	0.
0.09181430096051227	0.	0.6240586419753086	-0.24230048833342185	0.
0.0919245819992885	0.	0.6242631172839507	-0.2426967447690235	0.
0.09212735681252224	0.	0.6248514660493827	-0.2432092092175142	0.
0.09220917822838846	0.	0.6250462962962963	-0.24418387480079412	0.
0.09230167200284595	0.	0.6252449845679012	-0.24452015487373122	0.
0.0923194592671647	0.	0.6258159722222223	-0.24435734420730706	0.
0.09240128068303094	0.	0.6262037037037037	-0.24460749790173772	0.
0.09244397011739593	0.	0.6267920524691357	-0.24317888391229034	0.
0.09245464247598718	0.	0.6269733796296295	-0.24553186928844684	0.
0.0923479188900747	0.	0.6271662808641976	-0.24553187019043213	0.
0.09242618285307719	0.	0.6277430555555555	-0.2457408610474883	0.
0.09264318747776591	0.	0.627926311728395	-0.24609719411148287	0.
0.09265385983635716	0.	0.6281269290123457	-0.24603993505866545	0.
0.09260761294912842	0.	0.6287229938271606	-0.2459179002196839	0.
0.09262540021344716	0.	0.6289043209876544	-0.24713471957675892	0.
0.09253290643898969	0.	0.6290933641975308	-0.2471347189894445	0.
0.09251867662753467	0.	0.6296739969135802	-0.24692972733693094	0.
0.09262895766631092	0.	0.6298533950617284	-0.2473776714893636	0.
0.09275702596940591	0.	0.6300424382716049	-0.24737768589134948	0.
0.09294557097118462	0.	0.6306500771604938	-0.2480268099930152	0.
0.09342938456065457	0.	0.6310185185185185	-0.24800500667251857	0.
0.09358235503379579	0.	0.6316165123456791	-0.24813570501360496	0.
0.09377445748843828	0.	0.6317959104938271	-0.24787137014141317	0.
0.093906083244397	0.	0.6319810956790123	-0.24875692839567437	0.
0.0931874777659196	0.	0.6325848765432098	-0.24999446665360892	0.
0.09293134115972962	0.	0.6327681327160494	-0.2499814628010964	0.
0.09263963002490216	0.	0.6329513888888888	-0.25056108190121135	0.
0.09213447171824973	0.	0.6335416666666666	-0.24994056607845477	0.
0.0923336890786197	0.	0.6337307098765432	-0.24990619756994392	0.
0.09272500889363215	0.	0.6339158950617284	-0.24985892758636916	0.
0.09327285663464958	0.	0.634519675925926	-0.24991252551245982	0.
0.09335467805051582	0.	0.6347087191358025	-0.24984426903318951	0.
0.09362504446816079	0.	0.6348861882716049	-0.2498442697751562	0.
0.09403415154749199	0.	0.6354668209876543	-0.25059884907772123	0.
0.09421558164354323	0.	0.635835262345679	-0.25171477724694297	0.
0.0944646033440057	0.	0.6364274691358025	-0.25186971515069023	0.
0.09447527570259694	0.	0.6366280864197531	-0.2519008175766304	0.
0.09459267164710067	0.	0.6368113425925926	-0.2519008114426117	0.
0.09481679117751689	0.	0.637391975308642	-0.25187169001180515	0.
0.09480256136606188	0.	0.6375925925925925	-0.25221813306646595	0.
0.09494841693347562	0.	0.6377816358024692	-0.25221814620582744	0.
0.09526147278548558	0.	0.6383661265432099	-0.25264012722877915	0.
0.09523657061543933	0.	0.6385686728395061	-0.25245331320720066	0.
0.09530416221985058	0.	0.6387557870370371	-0.25267673814077035	0.
0.09544646033440056	0.	0.639320987654321	-0.2527064205063944	0.
0.09544290288153681	0.	0.6395254629629629	-0.2517903005496768	0.
0.0955496264674493	0.	0.6397125771604938	-0.25199513727526945	0.
0.09609035930273922	0.	0.6402932098765431	-0.2511057271054139	0.
0.09617573817146922	0.	0.6406905864197531	-0.2512458546443388	0.
0.09646389185343293	0.	0.6412480709876542	-0.25060735737197626	0.
0.09647100675916044	0.	0.6414448302469135	-0.2507575778551812	0.
0.09646744930629668	0.	0.6416396604938271	-0.2507579448288872	0.
0.09650658128779793	0.	0.6422029320987654	-0.2506482289408463	0.
0.09649946638207044	0.	0.6424093364197531	-0.25156223853897686	0.
0.09648167911775168	0.	0.6426118827160494	-0.2515421015846117	0.
0.09672714336535039	0.	0.6431712962962962	-0.2550179872896117	0.
0.0967769477054429	0.	0.6433757716049383	-0.2550134140282241	0.
0.0967840626111704	0.	0.6435783179012345	-0.25501620549780757	0.
0.09722874421913909	0.	0.6441454475308641	-0.2543957736001503	0.
0.09731768054073282	0.	0.6443460648148148	-0.25541244160878007	0.
0.09729633582355032	0.	0.6445447530864198	-0.25540533224433964	0.
0.09778726431874778	0.	0.6450964506172839	-0.25622544050284957	0.
0.09794379224475275	0.	0.6454996141975308	-0.2563976924637169	0.
0.09792956243329776	0.	0.6460706018518518	-0.25687837230093563	0.
0.09795090715048026	0.	0.646267361111111	-0.25707325730265057	0.
0.097897545357524	0.	0.6464737654320987	-0.2570381230189437	0.
0.09821771611526146	0.	0.6470293209876543	-0.257191051027081	0.
0.09810387762362148	0.	0.6472222222222221	-0.257473033536767	0.
0.09790821771611526	0.	0.6474247685185185	-0.25733448543224363	0.
0.09782995375311276	0.	0.6479880401234568	-0.25858862073304234	0.
0.09779437922447527	0.	0.648179012345679	-0.25860347871177225	0.
0.09776947705442902	0.	0.6483796296296296	-0.2590225098697594	0.
0.09790821771611526	0.	0.6489486882716049	-0.2598868437459623	0.
0.09799715403770899	0.	0.6491454475308641	-0.2601363265727519	0.
0.09811099252934898	0.	0.6493499228395062	-0.26111820093468363	0.
0.09867662753468516	0.	0.6499363425925926	-0.26197781338160936	0.
0.09894343649946637	0.	0.6503221450617284	-0.2623454780845919	0.
0.09959089292066879	0.	0.6510744598765432	-0.2624118631761557	0.
0.09965848452508004	0.	0.6512750771604937	-0.2622592119174681	0.
0.09969050160085377	0.	0.6514834104938271	-0.26226119229296363	0.
0.10007470651013874	0.	0.652048611111111	-0.26274370956308624	0.
0.10009960868018498	0.	0.6522434413580247	-0.26486582548597787	0.
0.10016008537886872	0.	0.6524459876543209	-0.266623011576786	0.
0.10021700462468872	0.	0.6530073302469136	-0.26631085630519413	0.
0.10007470651013874	0.	0.6532040895061728	-0.2658615122136652	0.
0.10001067235859125	0.	0.653406635802469	-0.2659155985451508	0.
0.09981856990394876	0.	0.6539679783950617	-0.26599149865542265	0.
0.09961579509071504	0.	0.6541570216049382	-0.265988094518834	0.
0.09943080754180006	0.	0.6543576388888889	-0.2659881027445735	0.
0.09981856990394876	0.	0.6551253858024692	-0.2650950345128803	0.
0.10002845962290999	0.	0.655329861111111	-0.26509439791812983	0.
0.10049092849519743	0.	0.6559143518518519	-0.26555956443761825	0.
0.10063678406261116	0.	0.656099537037037	-0.26697304303224867	0.
0.10077196727143364	0.	0.6562962962962963	-0.26698310203204895	0.
0.10109213802917111	0.	0.656875	-0.2669433725778169	0.
0.10141230878690856	0.	0.6570582561728395	-0.2675290428944568	0.
0.10142653859836358	0.	0.6572550154320987	-0.2675173138620513	0.
0.1015439345428673	0.	0.6578491512345678	-0.2675113360292669	0.
0.10167911775168978	0.	0.6580304783950617	-0.2677777732386492	0.
0.10161508360014228	0.	0.6582214506172839	-0.26777776501985373	0.
0.10167556029882603	0.	0.6588117283950616	-0.2673272718443474	0.
0.10186766275346851	0.	0.6589930555555555	-0.2673263436113438	0.
0.1019245819992885	0.	0.6591840277777777	-0.2673290034078861	0.
0.10223052294557096	0.	0.6599498456790123	-0.2672730684175251	0.
0.1023763785129847	0.	0.6601292438271604	-0.2692264274761049	0.
0.10244397011739594	0.	0.6607291666666667	-0.2674303956499911	0.
0.10259338313767342	0.	0.6609182098765432	-0.26723315407402987	0.
0.1030594094628246	0.	0.6617168209876544	-0.2677815030242803	0.
0.10323372465314834	0.	0.6619020061728396	-0.2677825804611334	0.
0.10350409107079331	0.	0.6620871913580246	-0.26778258210189987	0.
0.10357168267520454	0.	0.6626813271604938	-0.2700848914542841	0.
0.10369263607257204	0.	0.6628645833333333	-0.26972882199582304	0.
0.10392031305585199	0.	0.6630459104938272	-0.2697892996582673	0.
0.10403059409462824	0.	0.6636458333333333	-0.2697149587030119	0.
0.10414087513340448	0.	0.6638348765432099	-0.27058814363565953	0.
0.10429384560654571	0.	0.6640162037037037	-0.27058814548839166	0.
0.1043365350409107	0.	0.664795524691358	-0.2711694392250965	0.
0.10429028815368195	0.	0.6649787808641975	-0.27115346754950626	0.
0.10404838135894698	0.	0.6655690586419754	-0.27088474875600727	0.
0.10395233013162575	0.	0.6657581018518518	-0.2711582120219775	0.
0.10452863749555318	0.	0.6665065586419752	-0.271189400009145	0.
0.10460690145855567	0.	0.6667129629629629	-0.2715852240015237	0.
0.10469939523301315	0.	0.6669058641975308	-0.2715852356493197	0.
0.10510850231234435	0.	0.6674922839506173	-0.2719376507792667	0.
0.1052045535396656	0.	0.6676929012345678	-0.2718414094815471	0.
0.10532550693703308	0.	0.6678800154320987	-0.27184140297416615	0.
0.10567057986481679	0.	0.6684471450617283	-0.2720219251468793	0.
0.10572394165777303	0.	0.6686496913580245	-0.2720220293441049	0.
0.10581999288509426	0.	0.6688425925925926	-0.27202205848288746	0.
0.1062184276058342	0.	0.6696199845679012	-0.27371578317384443	0.
0.10624332977588045	0.	0.6698090277777778	-0.2737744761888843	0.
0.10654215581643542	0.	0.6703703703703704	-0.2737768164531009	0.
0.10652081109925293	0.	0.670576774691358	-0.2730783102309355	0.
0.10698683742440412	0.	0.6713483796296297	-0.2758944538603374	0.
0.10706154393454285	0.	0.6715470679012345	-0.275585682263188	0.
0.10705442902881536	0.	0.6717399691358025	-0.2755897375510347	0.
0.10752045535396657	0.	0.6722839506172839	-0.275949972326378	0.
0.10755958733546779	0.	0.672488425925926	-0.2758669426884639	0.
0.10749199573105656	0.	0.6726948302469136	-0.2758669456997375	0.
0.10745997865528281	0.	0.6732696759259258	-0.2756215685246857	0.
0.10747065101387406	0.	0.6734683641975308	-0.27546825027080907	0.
0.1075524724297403	0.	0.6736689814814815	-0.27562243197044933	0.
0.10789398790466026	0.	0.6744270833333332	-0.27504911577946534	0.
0.10776236214870152	0.	0.674633487654321	-0.27513727452427494	0.
0.10809320526503023	0.	0.6752025462962962	-0.2755288062659174	0.
0.10818214158662397	0.	0.6753954475308642	-0.2755262896604039	0.
0.10869797225186766	0.	0.6761554783950617	-0.27550807135346195	0.
0.10882959800782639	0.	0.6763541666666666	-0.27584443587005086	0.
0.10893632159373887	0.	0.6765625	-0.2755044251720038	0.
0.10928495197438633	0.	0.6771315586419753	-0.2752918131778369	0.
0.10927427961579508	0.	0.6773206018518517	-0.27529537637032625	0.
0.10930985414443259	0.	0.6775173611111112	-0.27529539611226866	0.
0.10954464603344005	0.	0.6780787037037037	-0.27565971288885605	0.
0.1095553183920313	0.	0.6782658179012345	-0.27565831715513006	0.
0.10961579509071505	0.	0.6784664351851851	-0.27565832427187686	0.
0.10824617573817147	0.	0.6792457561728394	-0.27743574410908123	0.
0.10855567413731766	0.	0.6794444444444444	-0.27743574481717215	0.
0.10924937744574884	0.	0.6800192901234567	-0.27721818858102787	0.
0.10956599075062254	0.	0.6802083333333333	-0.2778649573014524	0.
0.11011739594450373	0.	0.680997299382716	-0.2775016116204778	0.
0.11036286019210245	0.	0.6811766975308641	-0.2781467572767919	0.
0.11046958377801494	0.	0.6813657407407407	-0.2781467701450813	0.
0.11083244397011739	0.	0.6819521604938272	-0.2796809972398397	0.
0.11103521878335111	0.	0.6821392746913579	-0.27920483669054647	0.
0.11109569548203485	0.	0.6823341049382715	-0.2792048295583091	0.
0.11133404482390608	0.	0.682932098765432	-0.28105822830660043	0.
0.11150480256136605	0.	0.6831114969135802	-0.28240233151431937	0.
0.11157595161864105	0.	0.6832947530864196	-0.2827604489438011	0.
0.111917467093561	0.	0.6840644290123457	-0.2831408258751507	0.
0.1120099608680185	0.	0.6842496141975308	-0.28186550370913127	0.
0.11207755247242973	0.	0.684849537037037	-0.2828718555702024	0.
0.11223763785129845	0.	0.6850327932098764	-0.28287186350673527	0.
0.11155460690145855	0.	0.6858179012345679	-0.28444028978384245	0.
0.11146211312700106	0.	0.6860030864197529	-0.28475868405756677	0.
0.1115510494485948	0.	0.6861882716049383	-0.28490107028259826	0.
0.11158662397723229	0.	0.6867978395061728	-0.28509734755970056	0.
0.11166133048737102	0.	0.686983024691358	-0.2851254578184013	0.
0.11186410530060475	0.	0.6871604938271605	-0.28420753721164116	0.
0.11193169690501599	0.	0.6877488425925926	-0.2832228286635239	0.
0.111960156527926	0.	0.6879398148148147	-0.28345045909010363	0.
0.11222340803984346	0.	0.6881211419753085	-0.2835229214058515	0.
0.11235147634293845	0.	0.6889139660493826	-0.2836887299945091	0.
0.11257203842049092	0.	0.6890933641975309	-0.2836823040317343	0.
0.11283528993240839	0.	0.6896739969135801	-0.2840432935581725	0.
0.11285307719672713	0.	0.6898668981481482	-0.2848589785103182	0.
0.11331198861615083	0.	0.6906269290123457	-0.28502437146297177	0.
0.11331910352187832	0.	0.690829475308642	-0.28557851528264333	0.
0.11339736748488083	0.	0.6910146604938272	-0.28557852085226954	0.
0.1139701173959445	0.	0.6915972222222222	-0.2836575886924916	0.
0.11392387050871575	0.	0.6918036265432099	-0.2841787424669651	0.
0.11397367484880826	0.	0.691994598765432	-0.2844957776898982	0.
0.11432586268231944	0.	0.6925713734567901	-0.28528208591000187	0.
0.1142369263607257	0.	0.6927739197530864	-0.285438095572927	0.
0.11414799003913197	0.	0.6929610339506173	-0.2853525999188281	0.
0.11434364994663819	0.	0.6937229938271605	-0.2855191300972008	0.
0.11440412664532194	0.	0.6939216820987655	-0.285366362490246	0.
0.11477054429028814	0.	0.6945003858024691	-0.28716560597377944	0.
0.11470651013874066	0.	0.6947029320987653	-0.28635791635876606	0.
0.11485948061188188	0.	0.6954494598765433	-0.28866728465298797	0.
0.11488438278192813	0.	0.6956500771604938	-0.2886845161109946	0.
0.11489505514051937	0.	0.6958487654320987	-0.28862296488656297	0.
0.11524724297403058	0.	0.6964081790123456	-0.2883898421243214	0.
0.11535040910707933	0.	0.6966068672839505	-0.2880427353374506	0.
0.11542511561721806	0.	0.6968074845679012	-0.28873947468837974	0.
0.11581287797936676	0.	0.6973707561728394	-0.28846706662709126	0.
0.11586979722518675	0.	0.6975752314814815	-0.2884495763530528	0.
0.11590892920668801	0.	0.6977835648148147	-0.28843593009622887	0.
0.11662041977943792	0.	0.6985474537037036	-0.288679058228957	0.
0.11663464959089291	0.	0.69875	-0.2887280369752054	0.
0.11661686232657416	0.	0.6989429012345678	-0.28908639171570816	0.
0.11685876912130913	0.	0.6995042438271605	-0.2891587609739979	0.
0.11681252223408038	0.	0.699909336419753	-0.2907470460735727	0.
0.11720384204909284	0.	0.7004706790123456	-0.2885483520358001	0.
0.11732123799359657	0.	0.7006712962962963	-0.28841252528856554	0.
0.11736392742796158	0.	0.7008699845679013	-0.28871955959467915	0.
0.117883315546069	0.	0.7014293981481481	-0.2893807644973171	0.
0.11797936677339024	0.	0.7016319444444443	-0.28937877519093397	0.
0.1184204909284952	0.	0.7023823302469134	-0.28910415004120227	0.
0.1184276058342227	0.	0.7025790895061729	-0.2885868399932176	0.
0.11833866951262895	0.	0.7027816358024691	-0.28858683144823705	0.
0.11831732479544645	0.	0.7033487654320987	-0.28973913835568577	0.
0.11834934187122019	0.	0.703551311728395	-0.2898679561113899	0.
0.11838135894699395	0.	0.7037635030864198	-0.28986795434661106	0.
0.11874777659196015	0.	0.7043248456790123	-0.28953395004243543	0.
0.11838491639985768	0.	0.7047183641975309	-0.2915632670666276	0.
0.11663820704375667	0.	0.7052797067901234	-0.29112405510531986	0.
0.11638562789043044	0.	0.7054783950617284	-0.2909615597293808	0.
0.11649946638207043	0.	0.7056847993827161	-0.290948896842254	0.
0.11748488082532907	0.	0.7062538580246913	-0.2910629542061684	0.
0.11781216648879402	0.	0.7064448302469136	-0.2912745361392274	0.
0.11899324083955887	0.	0.7072202932098766	-0.29151664096778424	0.
0.11924937744574884	0.	0.707409336419753	-0.29073454344352295	0.
0.1194628246175738	0.	0.707608024691358	-0.29072294131138604	0.
0.119928850942725	0.	0.7081809413580247	-0.2898368430433009	0.
0.12017075773745997	0.	0.7083622685185185	-0.2898458818188882	0.
0.1203237282106012	0.	0.7085532407407407	-0.2898458838634172	0.
0.12074350764852364	0.	0.7091454475308641	-0.29212946588370753	0.
0.12086801849875489	0.	0.7095370370370371	-0.2922060718878457	0.
0.12062611170401992	0.	0.7101215277777777	-0.2925390067229759	0.
0.1207043756670224	0.	0.7103028549382715	-0.2925622633813976	0.
0.1207684098185699	0.	0.7104938271604938	-0.2933422378731631	0.
0.12067947349697616	0.	0.7110860339506172	-0.29336700562349927	0.
0.1206545713269299	0.	0.7112692901234567	-0.29343403987823025	0.
0.12039487726787619	0.	0.7120582561728395	-0.2946488336853243	0.
0.12055496264674491	0.	0.7122337962962962	-0.2944080512540426	0.
0.12064389896833867	0.	0.712420910493827	-0.29432748006138026	0.
0.12092849519743863	0.	0.7130189043209876	-0.29404166996265907	0.
0.12118107435076485	0.	0.7132021604938271	-0.29404167204915105	0.
0.12136606189967981	0.	0.7133931327160494	-0.2940416746200436	0.
0.12146211312700106	0.	0.7139853395061727	-0.29412714610680313	0.
0.12184987548914976	0.	0.7143383487654321	-0.2942882113236238	0.
0.12200996086801849	0.	0.7149402006172839	-0.29436009655338435	0.
0.12214514407684098	0.	0.7151331018518517	-0.29481202675821194	0.
0.1223123443614372	0.	0.7153202160493827	-0.2948120208743317	0.
0.12235147634293844	0.	0.7159220679012345	-0.2947126963025656	0.
0.12232301672002845	0.	0.716105324074074	-0.2961332248897674	0.
0.12220917822838846	0.	0.7168788580246912	-0.2961541952788834	0.
0.12230167200284595	0.	0.7170717592592593	-0.2965810989643793	0.
0.12256492351476342	0.	0.7172550154320987	-0.29658110104457625	0.
0.12302027748132337	0.	0.7178472222222222	-0.29717765351742265	0.
0.12323728210601208	0.	0.7180381944444445	-0.2969960341839284	0.
0.12351120597652081	0.	0.7182195216049383	-0.29762339876980276	0.
0.12390252579153326	0.	0.7188059413580247	-0.2996754758008181	0.
0.12418000711490572	0.	0.7191936728395062	-0.3005212489964029	0.
0.12448950551405193	0.	0.7197723765432099	-0.30044101593743255	0.
0.12452152258982568	0.	0.7199652777777777	-0.3006053228753454	0.
0.1246602632515119	0.	0.7201427469135803	-0.30047286719124483	0.
0.12532194948416933	0.	0.7207137345679012	-0.30139474229378127	0.
0.1253504091070793	0.	0.7209239969135802	-0.302018361762125	0.
0.1258733546780505	0.	0.7216936728395061	-0.30230033012380575	0.
0.12586979722518674	0.	0.7218962191358024	-0.30228687685596267	0.
0.12594450373532548	0.	0.7220852623456789	-0.3022868680991306	0.
0.1263393810032017	0.	0.7226543209876544	-0.30292100465951877	0.
0.12630736392742795	0.	0.7228626543209876	-0.30329724748932757	0.
0.12629313411597295	0.	0.723059413580247	-0.303297258104575	0.
0.12657061543934542	0.	0.7236168981481482	-0.3023693679391473	0.
0.1264674493062967	0.	0.7240162037037037	-0.3030441906453889	0.
0.12644254713625044	0.	0.7245775462962962	-0.3025375543324056	0.
0.1264532194948417	0.	0.7247820216049382	-0.30238825259204927	0.
0.12641053006047667	0.	0.7249845679012344	-0.3024776052266173	0.
0.12647100675916043	0.	0.7255478395061729	-0.30380192259785677	0.
0.1262326574172892	0.	0.7257407407407407	-0.30500088675073445	0.
0.12672358591248664	0.	0.7264911265432098	-0.30465512714876025	0.
0.12692280327285663	0.	0.7266917438271605	-0.30498587409258576	0.
0.12706510138740662	0.	0.7269000771604938	-0.3049858850156549	0.
0.1275168979011028	0.	0.7274729938271605	-0.30453150724395484	0.
0.1276876556385628	0.	0.7276697530864197	-0.30451939177626575	0.
0.12778370686588403	0.	0.7278742283950617	-0.3052248263205642	0.
0.12815723941657772	0.	0.7284336419753086	-0.30525927182135276	0.
0.1282639630024902	0.	0.7288406635802468	-0.3051665212341358	0.
0.1286303806474564	0.	0.7294020061728395	-0.3050190528952969	0.
0.1287940234791889	0.	0.7295949074074074	-0.3050315595398314	0.
0.12898256848096762	0.	0.7297935956790124	-0.3053848687615112	0.
0.1293632159373888	0.	0.7303645833333332	-0.30724680640745156	0.
0.1294983991462113	0.	0.7305594135802469	-0.3072708846445803	0.
0.12991817858413376	0.	0.7313368055555556	-0.30708926799643715	0.
0.1300213447171825	0.	0.7315219907407408	-0.30721652517521636	0.
0.13009249377445747	0.	0.7317168209876543	-0.3074215124515307	0.
0.1304660263251512	0.	0.7322858796296295	-0.30745043940425	0.
0.13062611170401991	0.	0.7324729938271605	-0.30746603618869006	0.
0.1307968694414799	0.	0.7326716820987653	-0.3074777348845077	0.
0.1311063678406261	0.	0.7332561728395062	-0.3095602561791061	0.
0.13136961935254357	0.	0.7336381172839506	-0.30712461090487997	0.
0.13160441124155103	0.	0.7342322530864198	-0.30731967389677906	0.
0.13178228388473853	0.	0.7344193672839505	-0.30723913725919466	0.
0.1317075773745998	0.	0.7346180555555555	-0.3080938649192888	0.
0.1314799003913198	0.	0.7352083333333332	-0.3084316748907513	0.
0.13158662397723228	0.	0.7353838734567901	-0.3082098960531062	0.
0.13161152614727856	0.	0.7361689814814814	-0.3103199996777682	0.
0.13180362860192102	0.	0.7363503086419754	-0.3081170719262282	0.
0.1318961223763785	0.	0.7365412808641975	-0.30832023748611925	0.
0.13221985058697971	0.	0.7371392746913579	-0.3080911556809809	0.
0.13252579153326216	0.	0.7373186728395061	-0.30811331070564857	0.
0.13263963002490214	0.	0.7375057870370371	-0.307792318397302	0.
0.13295624332977588	0.	0.7380941358024691	-0.3080344336804721	0.
0.1334614016364283	0.	0.7384567901234567	-0.30748566162634666	0.
0.13380291711134826	0.	0.7390528549382716	-0.3081916973406403	0.
0.13396655994308074	0.	0.7392399691358025	-0.3082426118799358	0.
0.13420135183208823	0.	0.7394232253086419	-0.30821217712321564	0.
0.13451796513696193	0.	0.7400289351851852	-0.3075011146811541	0.
0.13460690145855567	0.	0.7402199074074073	-0.3076799814892697	0.
0.13494485948061186	0.	0.7409953703703704	-0.30759702916297743	0.
0.13504446816079685	0.	0.7411824845679011	-0.30756919330055166	0.
0.13522234080398435	0.	0.7413599537037037	-0.3082175756410438	0.
0.1354998221273568	0.	0.7419502314814814	-0.30979537263091406	0.
0.1355282817502668	0.	0.7421469907407408	-0.3112448903802296	0.
0.13563144788331555	0.	0.7423321759259259	-0.31060289929710094	0.
0.13584133760227676	0.	0.7429205246913579	-0.31031198547063754	0.
0.13599075062255425	0.	0.7432986111111111	-0.31051948021412157	0.
0.13635005336179296	0.	0.7438773148148148	-0.3115487379741208	0.
0.1362824617573817	0.	0.7440779320987654	-0.3119034938962686	0.
0.1363464959089292	0.	0.7442592592592592	-0.3118060270099994	0.
[truncated: 18,863 more rows]
