# Supplementary material for: Programming mechanics in knitted materials, stitch by stitch
Source: Nat Commun. 2024 Mar 23;15:2622. doi: 10.1038/s41467-024-46498-z (PMC10960873; doi:10.1038/s41467-024-46498-z)
Supplement: Supplementary file 3 — Source Data [file 41467_2024_46498_MOESM3_ESM.zip › SourceData/Source Data for Supplementary Information/TableS13data/cashmere/cashmere_stockinettev1.txt]

-0.00004741209008297116	0.	0.	0.	0.
-0.0001935993678387989	0.	1.9546520719311967e-6	0.0009924176691276762	0.
0.0002607664954563414	0.	0.00022869429241595	0.0013897312591756496	0.
-0.0000869221651521138	0.	0.0004495699765441752	-0.0006793287027777987	0.
0.00025286448044251286	0.	0.0006782642689601253	-0.0003454292673547855	0.
0.00040695377321216914	0.	0.001264659890539484	-0.00032501339088677285	0.
0.00022125642038719876	0.	0.0014327599687255672	-0.0006659477732936099	0.
0.00041090478071908337	0.	0.001610633307271306	-0.0006659533928711638	0.
-0.00003160806005531411	0.	0.0022087568412822523	0.0016841148277566438	0.
0.00020940339786645597	0.	0.0023905394839718536	-0.0011693333834447814	0.
0.0006558672461477677	0.	0.0025664581704456613	0.0014533522779227284	0.
0.0005136309758988542	0.	0.0031567630961688827	0.0025413999089509854	0.
0.00045831687080205455	0.	0.003350273651290071	0.002542380238499082	0.
0.00040695377321216914	0.	0.0035359655981235345	0.006498942334071051	0.
0.00011853022520742791	0.	0.004147771696637999	0.0027666745521503495	0.
0.00021730541288028448	0.	0.00434519155590305	0.0029054877715471174	0.
0.00043856183326748324	0.	0.004528928850664582	0.001050603100689796	0.
0.0006835242986961675	0.	0.005119233776387804	-0.00002718272051699766	0.
0.0005531410509679969	0.	0.005316653635652855	0.00013017907908385396	0.
0.0005570920584749111	0.	0.005500390930414387	0.004189357128931756	0.
0.00030027657052548404	0.	0.006096559812353402	0.0039001849224195315	0.
0.0005610430659818255	0.	0.00648553557466771	0.003350682155490316	0.
0.0008771236665349665	0.	0.007066067240031275	0.010036333578532036	0.
0.0007388384037929673	0.	0.00726935105551212	0.001099720390311305	0.
0.0005491900434610826	0.	0.008045347928068805	0.012988618511987616	0.
0.0004978269458711972	0.	0.00824863174354965	0.005247904742156971	0.
0.00050967996839194	0.	0.008436278342455044	0.00497739123792137	0.
0.0009521928091663375	0.	0.008997263487099297	0.008621764129373929	0.
0.0007783484788621099	0.	0.009210320562939798	0.004445365710226995	0.
0.0006558672461477677	0.	0.009411649726348711	0.0036129926317227112	0.
0.0006282101935993679	0.	0.009998045347928069	0.003696245055362416	0.
0.00047412090082971163	0.	0.010207193119624708	0.003774604019461423	0.
0.000525483998419597	0.	0.01040461297888976	0.009327664216207098	0.
0.0009719478467009088	0.	0.010969507427677876	0.0037976793451136356	0.
0.0009521928091663375	0.	0.01117279124315872	0.0034024041128429363	0.
0.0007902015013828527	0.	0.011376075058639563	0.005429212854908493	0.
0.0007664954563413671	0.	0.011946833463643473	0.002683031955420289	0.
0.0007151323587514817	0.	0.01215402658326818	0.0029555985022257417	0.
0.0006993283287238247	0.	0.012361219702892886	0.0019513732028758495	0.
0.0008889766890557093	0.	0.013332681782642693	0.005747384858052618	0.
0.0009719478467009088	0.	0.013903440187646603	0.004508078901660264	0.
0.0008455156064796523	0.	0.014102814698983583	0.005859807484188312	0.
0.0007664954563413671	0.	0.014304143862392496	0.005593990283016901	0.
0.0012050572896088504	0.	0.014859265050820955	0.008012855950293102	0.
0.0011378901619913079	0.	0.015056684910086007	0.005749612657209663	0.
0.0010549190043461084	0.	0.015263878029710715	0.006163718636090618	0.
0.0011023310944290796	0.	0.015850273651290072	0.007525989433389015	0.
0.0009600948241801659	0.	0.016051602814698987	0.005641884761666236	0.
0.0009245357566179377	0.	0.016260750586395624	0.004976224482656344	0.
0.00126037139470565	0.	0.01682759968725567	0.007700391564171716	0.
0.001197155274595022	0.	0.01702306489444879	0.007679169958304137	0.
0.0011734492295535364	0.	0.017230258014073498	0.00837008045921753	0.
0.0011615962070327935	0.	0.018207584050039097	0.016263851808469443	0.
0.0012761754247333072	0.	0.018788115715402662	0.011007026417812168	0.
0.0012959304622678785	0.	0.01897771696637999	0.01105219514332205	0.
0.0012998814697747925	0.	0.0191790461297889	0.021681962574078683	0.
0.0011932042670881077	0.	0.019775215011727916	0.007566154289134078	0.
0.0012682734097194785	0.	0.019962861610633313	0.006559584741081152	0.
0.001185302252074279	0.	0.020160281469898362	0.012138626913504105	0.
0.0012959304622678785	0.	0.02073494917904613	0.015130494283175294	0.
0.0014737258000790203	0.	0.020914777169663803	0.01758117182513446	0.
0.0013907546424338209	0.	0.021112197028928855	0.009545190050333874	0.
0.0013275385223231924	0.	0.02210711493354183	0.026575052318199566	0.
0.0012327143421572502	0.	0.02270719311962471	0.01949022057654979	0.
0.0014263137099960492	0.	0.022890930414386244	0.013842048747402053	0.
0.0015013828526274202	0.	0.0230824863174355	0.01558973093325565	0.
0.0012564203871987358	0.	0.023694292415949964	0.016115183945987165	0.
0.0014184116949822207	0.	0.0238780297107115	0.016117419388332544	0.
0.0014460687475306205	0.	0.024065676309616892	0.01052290775567656	0.
0.0014658237850651919	0.	0.024265050820953874	0.011266720423181307	0.
0.0015250888976689058	0.	0.024847537138389372	0.015167428412876076	0.
0.0016199130778348481	0.	0.025035183737294762	0.009837046973018375	0.
0.0015053338601343344	0.	0.025236512900703677	0.010704456524650626	0.
0.001442117740023706	0.	0.02584050039093042	0.007211644921833264	0.
0.0015408929276965627	0.	0.02602619233776388	0.008398094536974394	0.
0.00152903990517582	0.	0.02621970289288507	0.00839810988980623	0.
0.0016120110628210197	0.	0.02698201720093824	0.011640265126977644	0.
0.0016396681153694195	0.	0.027173573103987495	0.012480552030530648	0.
0.0014579217700513632	0.	0.027793197810789684	0.0006949486266421282	0.
0.0016436191228763335	0.	0.027978889757623148	0.0005902501201210274	0.
0.0016989332279731331	0.	0.028168491008600475	0.0005796551078409971	0.
0.0014934808376135917	0.	0.02876661454261142	0.007197966172163984	0.
0.0017028842354800476	0.	0.028952306489444884	0.007687377903784335	0.
0.001817463453180561	0.	0.029145817044566074	0.0076873614426348005	0.
0.001560647965231134	0.	0.029757623143080534	0.005771443628969015	0.
0.0016870802054523907	0.	0.02993940578577014	0.004900654028733779	0.
0.00177005136309759	0.	0.0301250977326036	0.015844013163767608	0.
0.0016594231529039908	0.	0.03072126661454262	0.016087998053034295	0.
0.0016989332279731331	0.	0.03090891321344801	0.014783380450108812	0.
0.001829316475701304	0.	0.031098514464425336	0.015820123147359564	0.
0.0018648755432635322	0.	0.03208756841282252	0.01566502936385577	0.
0.0017344922955353618	0.	0.032675918686473814	0.01487156795637632	0.
0.0017305412880284474	0.	0.03286551993745114	0.013612499325369037	0.
0.0019438956934018177	0.	0.03304534792806881	0.0136259171187076	0.
0.0017898064006321612	0.	0.033649335418295546	0.012191484304289292	0.
0.0017740023706045043	0.	0.03384870992963253	0.00897657715259366	0.
0.0019478467009087317	0.	0.034032447224394066	0.012667255961846537	0.
0.0019438956934018177	0.	0.034626661454261146	0.013326692158582018	0.
0.0017898064006321612	0.	0.034829945269741994	0.013498054737465518	0.
0.0019201896483603319	0.	0.03501954652071932	0.013486803277422105	0.
0.001999209798498617	0.	0.0356137607505864	0.014463730804265152	0.
0.0018530225207427896	0.	0.03581704456606725	0.012771210504422219	0.
0.001888581588305018	0.	0.036004691164972645	0.0110307605557533	0.
0.0020426708810746745	0.	0.03697810789679438	0.014609156694985075	0.
0.002149348083761359	0.	0.0375684128225176	0.01653492856945145	0.
0.0019755037534571317	0.	0.037775605942142305	0.0163079105097872	0.
0.0019438956934018177	0.	0.03796520719311963	0.016033142123816572	0.
0.0022481232714342157	0.	0.038530101641907746	0.016614632039186963	0.
0.0019715527459502175	0.	0.03892885066458171	0.018820370053237535	0.
0.0022678783089687873	0.	0.03949374511336983	0.018982438992796526	0.
0.0021453970762544453	0.	0.03970093823299453	0.013812516761671455	0.
0.0020466218885815883	0.	0.03990617670054731	0.013795259403704008	0.
0.0023113393915448442	0.	0.040480844409695085	0.0010631260405151693	0.
0.0022481232714342157	0.	0.04068999218139172	0.0007622930509644314	0.
0.002109838008692217	0.	0.04089523064894449	0.000447299705639781	0.
0.0022994863690241015	0.	0.0414659890539484	0.0002442077186427439	0.
0.0023152903990517584	0.	0.04167122752150118	-0.00014908844105243616	0.
0.0021651521137890165	0.	0.04187451133698203	-0.0011200346266416557	0.
0.0024496246542868435	0.	0.04243354182955435	-0.002058211941109034	0.
0.002414065586724615	0.	0.04263291634089132	-0.002194648018415539	0.
0.00227973133148953	0.	0.042840109460516036	-0.0022694247343634888	0.
0.002445673646779929	0.	0.043422595777951524	-0.0026814891101806593	0.
0.0023310944290794154	0.	0.04382720875684129	-0.003045205401301161	0.
0.002556301856973528	0.	0.04458365910867866	-0.00208876987331526	0.
0.0024219676017384435	0.	0.044794761532447235	-0.001926027451503311	0.
0.0026866851047016994	0.	0.045363565285379215	-0.002191791725137382	0.
0.0026629790596602136	0.	0.04555903049257233	-0.0021952880973258706	0.
0.002607664954563414	0.	0.0457642689601251	-0.002410446588609395	0.
0.002698538127222442	0.	0.04633893666927287	-0.003322501012649539	0.
0.002587909917028843	0.	0.04653831118060986	-0.002900078233122587	0.
0.002591860924535757	0.	0.04674550430023457	-0.0023690348779583036	0.
0.0027024891347293563	0.	0.04733189992181392	-0.0023390644455964383	0.
0.0026550770446463847	0.	0.047525410476935114	-0.0022453842041401974	0.
0.0026590280521532994	0.	0.047726739640344025	-0.0019833093238360265	0.
0.002682734097194785	0.	0.04830336200156373	-0.0012719042181967579	0.
0.0028368233899644414	0.	0.04869233776387803	0.001521462058395099	0.
0.0028052153299091267	0.	0.04948006254886631	-0.0012815096135245347	0.
0.0027538522323192417	0.	0.049677482408131364	-0.0018684212105245966	0.
0.0028210193599367845	0.	0.05026387802971072	0.00019010753807310022	0.
0.002923745555116555	0.	0.05044956997654418	0.0003638188363510529	0.
0.0028526274199920983	0.	0.05064698983580923	0.0012717013511777003	0.
0.00276175424733307	0.	0.05124315871774825	-0.002039073224817779	0.
0.0029197945476096407	0.	0.05142298670836591	-0.0020344134015701522	0.
0.0028802844725404984	0.	0.05161258795934324	0.0018327845289805617	0.
0.00281706835242987	0.	0.05221462079749805	0.0007733046961060263	0.
0.003034373765310154	0.	0.05240031274433152	0.0007623320795514021	0.
0.0030304227578032404	0.	0.05259577795152463	-0.00045571699529828503	0.
0.0028368233899644414	0.	0.05320953870211103	-0.001129531807110179	0.
0.0030501777953378115	0.	0.05357896794370603	0.0013392044585287905	0.
0.0030383247728170684	0.	0.05436278342455044	-0.0001122212879224655	0.
0.0031687080205452392	0.	0.05455238467552777	0.0019904330165132415	0.
0.0029000395100750695	0.	0.05516614542611416	0.00036487388476441894	0.
0.0030501777953378115	0.	0.05535183737294762	0.0029018288646402097	0.
0.003227973133148953	0.	0.055535574667709156	0.0029022657546113315	0.
0.00308573686290004	0.	0.05613565285379204	0.003215908527536834	0.
0.0030975898854207823	0.	0.056329163408913224	0.0030397181901439555	0.
0.003267483208218096	0.	0.05651485535574669	0.003025172983228153	0.
0.0031133939154484396	0.	0.05711688819390149	0.0024355852452292493	0.
0.0031608060055314108	0.	0.057306489444878816	0.0021195996092204625	0.
0.0033346503358356386	0.	0.05748436278342456	0.002299361926718726	0.
0.00329909126827341	0.	0.05807271305707585	0.002334966159918121	0.
0.0032911892532595816	0.	0.05846168881939016	0.0018813596433975626	0.
0.003235875148162782	0.	0.05926896012509774	0.0014376511337319353	0.
0.003429474516001581	0.	0.0600371383893667	-0.0035962367131477145	0.
0.0033267483208218097	0.	0.06024042220484755	-0.003976906910127179	0.
0.0033820624259186093	0.	0.0604319781078968	-0.0038074366037519447	0.
0.003465033583563809	0.	0.06101641907740423	-0.0007640362074501741	0.
0.0033465033583563813	0.	0.06122361219702894	0.00001337624689309782	0.
0.003389964440932438	0.	0.061413213448006265	0.0004151599664255166	0.
0.003591465823785065	0.	0.0619859265050821	-0.001909239065411475	0.
0.003449229553536152	0.	0.06219507427677875	0.00041777481135543877	0.
0.003449229553536152	0.	0.062392494136043794	0.0002111916633922507	0.
0.003627024891347294	0.	0.06297107114933542	-0.00022754871935650833	0.
0.0034768866060845517	0.	0.06336395621579359	0.0010442341314376314	0.
0.0036862900039510075	0.	0.06412627052384677	0.0011140744081134324	0.
0.0037416041090478076	0.	0.06492181391712276	0.001255349098170781	0.
0.003702094033978665	0.	0.06512705238467555	0.0012556798362095515	0.
0.003571710786250494	0.	0.06533033620015638	-0.001998051038908417	0.
0.0038601343342552353	0.	0.06589132134480064	-0.0031781222631266336	0.
0.00383642828921375	0.	0.06609460516028148	-0.0032952947143868915	0.
0.0036902410114579218	0.	0.06629984362783425	-0.004219219142634188	0.
0.003824575266693007	0.	0.06687646598905396	-0.00037631154425820366	0.
0.0038759383642828927	0.	0.06707584050039093	-0.00040967873520284117	0.
0.00380877123666535	0.	0.06727912431587178	-0.000922419466311659	0.
0.003962860529435007	0.	0.06784792806880376	-0.0011416323722167048	0.
0.003800869221651521	0.	0.06825645035183739	-0.000530202098817843	0.
0.004041880679573292	0.	0.0690285379202502	-0.0013142362466771783	0.
0.004215725009877519	0.	0.06978303362001564	0.0018838185853706207	0.
0.004168312919794548	0.	0.06997849882720876	0.0027011708913406403	0.
0.004097194784670091	0.	0.07018569194683348	0.0021654168400531914	0.
0.004176214934808377	0.	0.07077990617670056	0.002940157431354786	0.
0.0041367048597392335	0.	0.07097928068803754	0.0027837113752701413	0.
0.004168312919794548	0.	0.07118256450351838	0.0025323287750676432	0.
0.004247333069932833	0.	0.07175723221266615	0.0013066342191570593	0.
0.004247333069932833	0.	0.07195074276778735	0.0013239219047111476	0.
0.004227578032398262	0.	0.07215207193119626	0.0023795236498301542	0.
0.00431845120505729	0.	0.07313330727130571	0.0018211378480905733	0.
0.00440142236270249	0.	0.07390344018764661	0.0010358471016246916	0.
0.00431845120505729	0.	0.07431391712275216	0.0009460369992944358	0.
0.00442907941525089	0.	0.07489249413604379	0.002550245224064954	0.
0.004357961280126432	0.	0.07508600469116498	0.0025501094357245967	0.
0.00437376531015409	0.	0.07528342455043004	0.0025500818764966613	0.
0.0045357566179375745	0.	0.07584831899921815	0.0013549122055270273	0.
0.004500197550375346	0.	0.07604182955433933	0.0008449611004281137	0.
0.004500197550375346	0.	0.07624511336982018	-0.000359775367620189	0.
0.0045357566179375745	0.	0.07684323690383113	-0.0019945460184608525	0.
0.004512050572896088	0.	0.07703479280688039	-0.0016424412264985087	0.
0.004555511655472146	0.	0.07723221266614544	-0.0015263509877497887	0.
0.004598972738048203	0.	0.07781665363565286	-0.002929375506549062	0.
0.004642433820624259	0.	0.07820953870211103	-0.0023731495232115255	0.
0.004709600948241802	0.	0.07899139953088351	-0.0028341442995115126	0.
0.004666139865665745	0.	0.07918686473807662	-0.0028154282096884745	0.
0.004654286843145002	0.	0.07977716966379986	-0.0011568924056505562	0.
0.004804425128407745	0.	0.07996481626270525	0.0006954762335676326	0.
0.004816278150928487	0.	0.08016223612197029	0.0006954831987172975	0.
0.004654286843145002	0.	0.0807701329163409	-0.007360069756857341	0.
0.004768866060845516	0.	0.0809519155590305	0.0019101238293290073	0.
0.004816278150928487	0.	0.08113956215793589	0.00112355546261651	0.
0.0046503358356380885	0.	0.08172791243158718	0.0003732112026099905	0.
0.004867641248518372	0.	0.08191164972634872	0.000584710928672911	0.
0.004895298301066772	0.	0.08210320562939798	0.001292242718350668	0.
0.004760964045831688	0.	0.08271305707584052	0.001165742987338413	0.
0.005065191623864086	0.	0.08309030492572322	-0.00008552496539063045	0.
0.005001975503753457	0.	0.08388193901485537	0.00021058499899724941	0.
0.005033583563808773	0.	0.08407349491790463	-0.0009423792523501558	0.
0.00488344527854603	0.	0.08468139171227523	-0.00017049007144602128	0.
0.004942710391149743	0.	0.0848670836591087	-0.00047680357286646497	0.
0.005112603713947056	0.	0.08504691164972636	-0.0006780141726617625	0.
0.004934808376135915	0.	0.0856508991399531	-0.00011999876380128941	0.
0.004934808376135915	0.	0.08584245504300236	0.0005928063450552943	0.
0.005152113789016199	0.	0.08602619233776389	0.0010069607711448898	0.
0.004994073488739629	0.	0.08663213448006256	0.00007178613679460489	0.
0.005069142631371	0.	0.08681782642689603	-0.00037843978256340286	0.
0.005274595021730542	0.	0.08699569976544178	-0.0008060965959652335	0.
0.005061240616357171	0.	0.08760359655981237	-0.0014506946957888829	0.
0.005219280916633742	0.	0.08798475371383895	-0.004355322449021671	0.
0.005187672856578428	0.	0.08877247849882722	-0.004446757340796505	0.
0.005290399051758199	0.	0.08895817044566068	-0.004542902672216002	0.
0.00536546819438957	0.	0.08955043002345585	-0.004420065285184772	0.
0.005258790991702885	0.	0.08975762314308054	-0.00482536469207962	0.
0.0052627419992098	0.	0.08995113369820172	-0.004877061169413626	0.
0.005424733306993284	0.	0.0905375293197811	-0.00497462138504242	0.
0.005302252074278942	0.	0.09073885848319001	-0.005144794099340261	0.
0.005322007111813513	0.	0.09092845973416734	-0.005504783417053351	0.
0.005519557487159226	0.	0.09150703674745896	-0.006171988874735273	0.
0.005349664164361913	0.	0.09171422986708368	-0.006159309682904718	0.
0.0053812722244172264	0.	0.09190774042220486	-0.005101494741502547	0.
0.005586724614776768	0.	0.0924921813917123	-0.007799782260060677	0.
0.00536546819438957	0.	0.09289288506645818	-0.00885972439903055	0.
0.0055511655472145404	0.	0.09365715402658328	-0.01115408197020751	0.
0.005539312524693797	0.	0.0938584831899922	-0.011116909785885273	0.
0.0056934018174634535	0.	0.09442337763878031	-0.009650535420418358	0.
0.005713156854998025	0.	0.09462666145426116	-0.011043650587757893	0.
0.00557882259976294	0.	0.09482994526974199	-0.009665836389722652	0.
0.0057645199525879105	0.	0.09539874902267398	-0.009456382693421255	0.
0.005728960885025682	0.	0.0956059421422987	-0.00873177907019488	0.
0.005645989727380483	0.	0.09581704456606725	-0.00903031212083546	0.
0.00587514816278151	0.	0.0963897576231431	-0.009142866943824669	0.
0.005831687080205453	0.	0.09658913213448007	-0.008790823281618088	0.
0.005685499802449625	0.	0.09679437060203286	-0.009764724861549933	0.
0.005922560252864481	0.	0.09735731039874905	-0.012787405240443	0.
0.005890952192809168	0.	0.09776778733385459	-0.011275979870908781	0.
0.005954168312919795	0.	0.09853792025019548	-0.009639193029135977	0.
0.005835638087712367	0.	0.09874511336982018	-0.010401044606798257	0.
0.006084551560647966	0.	0.09931978107896795	-0.0109089870890891	0.
0.006045041485578823	0.	0.09951524628616107	-0.0108594888737929	0.
0.005981825365468195	0.	0.09971853010164193	-0.009748006685390697	0.
0.006151718688265508	0.	0.1002873338545739	-0.013821825358215724	0.
0.006084551560647966	0.	0.10047888975762316	-0.01606655124251543	0.
0.00608850256815488	0.	0.10067826426896014	-0.018676755200204145	0.
0.006100355590675623	0.	0.10126270523846757	-0.01943165187127317	0.
0.006048992493085738	0.	0.10145817044566069	-0.01942047000074312	0.
0.006104306598182537	0.	0.10166340891321347	-0.018094196365774945	0.
0.006175424733306994	0.	0.10225566849100862	-0.017546768506375817	0.
0.006230738838403794	0.	0.10264268960125099	-0.0185775476337844	0.
0.006349269063611222	0.	0.10341868647380767	-0.0180496521810992	0.
0.0062662979059660215	0.	0.10362197028928853	-0.019047786849220188	0.
0.00630185697352825	0.	0.10421813917122755	-0.01966701717866047	0.
0.006412485183721849	0.	0.10439992181391713	-0.019651861046985904	0.
0.0063650730936388785	0.	0.10459343236903833	-0.019697150609004323	0.
0.006317661003555907	0.	0.10519351055512122	-0.021339921956814795	0.
0.006444093243777164	0.	0.10537920250195468	-0.021344303989855224	0.
0.006440142236270249	0.	0.1055746677091478	-0.021005009193516354	0.
0.00630185697352825	0.	0.10616888193901489	-0.020769135624666556	0.
0.006511260371394706	0.	0.10634480062548868	-0.01972480425772292	0.
0.006554721453970762	0.	0.10653049257232214	-0.01961831653053028	0.
0.006380877123666535	0.	0.10714425332290853	-0.023038441929736683	0.
0.006661398656657448	0.	0.10752931978107898	-0.02216183285597752	0.
0.006531015408929278	0.	0.10831899921813919	-0.02371512776967661	0.
0.006748320821809563	0.	0.10850273651290072	-0.027585417495182105	0.
0.006499407348873964	0.	0.10911063330727132	-0.028197873051251536	0.
0.006606084551560648	0.	0.10930023455824865	-0.032015680641336315	0.
0.006768075859344133	0.	0.10948592650508211	-0.028370268929422907	0.
0.006645594626629791	0.	0.11008991399530885	-0.028589907443500387	0.
0.006696957724219677	0.	0.11028146989835812	-0.02874307317361759	0.
0.00681153694192019	0.	0.1104632525410477	-0.031887658790539196	0.
0.006649545634136706	0.	0.11106528537920252	-0.03322716433204893	0.
0.006645594626629791	0.	0.11126075058639563	-0.03322676253695235	0.
0.006835242986961676	0.	0.1114464425332291	-0.031517918724540565	0.
0.006772026866851047	0.	0.11204065676309619	-0.029132195916556722	0.
0.006945871197155276	0.	0.11241008600469117	-0.02916226098800372	0.
0.0067957329118925325	0.	0.11320367474589525	-0.029981540414722417	0.
0.0069221651521137895	0.	0.11339523064894451	-0.03045819626204741	0.
0.006965626234689847	0.	0.11399335418295545	-0.028733866011979792	0.
0.00683919399446859	0.	0.1141966379984363	-0.028730726192333123	0.
0.006930067167127618	0.	0.11438037529319783	-0.02912278911930149	0.
0.007013038324772817	0.	0.11496286161063332	-0.03061806819288192	0.
0.006910312129593046	0.	0.1151681000781861	-0.030143348195925828	0.
0.007020940339786646	0.	0.1153616106333073	-0.03148620121470869	0.
0.00719083366258396	0.	0.11594214229867086	-0.03225217893542931	0.
0.007060450414855789	0.	0.11614738076622363	-0.03227691783129855	0.
0.007013038324772817	0.	0.11633893666927289	-0.027759532039033672	0.
0.007178980640063217	0.	0.11691164972634874	-0.027511388093236316	0.
0.007040695377321217	0.	0.11732212666145428	-0.026347667589333552	0.
0.007131568549980245	0.	0.11809616888193904	-0.027211440215178778	0.
0.007119715527459503	0.	0.11829163408913215	-0.02714771127334595	0.
0.0074516001580403005	0.	0.1188467552775606	-0.027575411757813858	0.
0.0073804820229158435	0.	0.11905394839718532	-0.027833475563706692	0.
0.007242196760173844	0.	0.11926309616888195	-0.027800784633012894	0.
0.007325167917819045	0.	0.11984558248631746	-0.030418338675534923	0.
0.007356775977874359	0.	0.1200488663017983	-0.03114856083641422	0.
0.007285657842749902	0.	0.12025215011727915	-0.03114167713733599	0.
0.007502963255630187	0.	0.12081704456606726	-0.03159199131156839	0.
0.007506914263137101	0.	0.12101837372947617	-0.031139439605241053	0.
0.007313314895298301	0.	0.1212275215011728	-0.03117202703385734	0.
0.007356775977874359	0.	0.12220289288506647	-0.016330549032283467	0.
0.007372580007902015	0.	0.12240031274433152	-0.015717233445270755	0.
0.007649150533386014	0.	0.12296911649726351	-0.01701050739488482	0.
0.007499012248123272	0.	0.123182173573104	-0.018368013382537705	0.
0.007427894112998815	0.	0.12338545738858485	-0.01742080081863323	0.
0.007613591465823786	0.	0.12395426114151682	-0.01774127335179161	0.
0.007625444488344528	0.	0.12415168100078189	-0.01728116165779148	0.
0.007819043856183327	0.	0.12490617670054732	-0.022504979406145587	0.
0.007775582773607271	0.	0.1251114151681001	-0.02483969233307543	0.
0.007570130383247728	0.	0.12532251759186866	-0.02481054785776418	0.
0.007874357961280127	0.	0.12589718530101643	-0.022373021952520653	0.
0.00785855393125247	0.	0.12609460516028148	-0.020272506316301214	0.
0.007747925721058871	0.	0.12629984362783425	-0.022000261569747534	0.
0.007874357961280127	0.	0.12707584050039095	-0.020571103039128968	0.
0.007807190833662585	0.	0.1272869429241595	-0.02106540813459668	0.
0.007981035163966813	0.	0.12785770132916344	-0.02078396672181066	0.
0.007902015013828527	0.	0.12805316653635654	-0.020345606881446224	0.
0.007862504938759386	0.	0.1282564503518374	-0.02143028721935947	0.
0.008071908336625841	0.	0.1288330727130571	-0.0257220268453684	0.
0.008020545239035955	0.	0.12903244722439408	-0.025711572788413545	0.
0.00815487949427104	0.	0.12981821735731042	-0.02741241996189175	0.
0.008107467404188069	0.	0.13000977326035967	-0.02681589589742045	0.
0.00809956538917424	0.	0.1302052384675528	-0.02730603256104909	0.
0.008225997629395496	0.	0.1307759968725567	-0.027440844608059272	0.
0.00821019359936784	0.	0.13097146207974983	-0.027417503816795266	0.
0.008162781509284869	0.	0.13117865519937452	-0.02744063904081421	0.
0.00818253654681944	0.	0.131960516028147	-0.029104825771165677	0.
0.008174634531805612	0.	0.13215793588741206	-0.029102263017786997	0.
0.008194389569340182	0.	0.13275215011727914	-0.027013689968476185	0.
0.008273409719478467	0.	0.1329437060203284	-0.023649520434175876	0.
0.008297115764519953	0.	0.1331430805316654	-0.022810367505570542	0.
0.008289213749506124	0.	0.1337333854573886	-0.023888543760006917	0.
0.008514421177400238	0.	0.1339151681000782	-0.02273746237554681	0.
0.008289213749506124	0.	0.1347107114933542	-0.024568077854084706	0.
0.008463058079810352	0.	0.13489640344018766	-0.02622775610009809	0.
0.008427499012248124	0.	0.13509382329945271	-0.026225208682633682	0.
0.008356380877123667	0.	0.13569781078967946	-0.02503076300251334	0.
0.008498617147372581	0.	0.13587763878029713	-0.02477890723955001	0.
0.008506519162386409	0.	0.13606724003127446	-0.02478613827660093	0.
0.00847886210983801	0.	0.13684323690383113	-0.024213298118587995	0.
0.008613196365073095	0.	0.13703088350273654	-0.028070815492076007	0.
0.008372184907151324	0.	0.13764073494917906	-0.02828900553348354	0.
0.008518372184907152	0.	0.13782642689601252	-0.028289126385446613	0.
0.00869221651521138	0.	0.13801016419077405	-0.028886847530488764	0.
0.008467009087317266	0.	0.13862197028928852	-0.02795575647746907	0.
0.008561833267483209	0.	0.13881548084440973	-0.027946462492139487	0.
0.008609245357566181	0.	0.13960906958561378	-0.03041524376698179	0.
0.008644804425128409	0.	0.13979280688037532	-0.03041374969534363	0.
0.008866060845515607	0.	0.13997068021892106	-0.02996678609444688	0.
0.008640853417621495	0.	0.14057662236121973	-0.029571645479893646	0.
0.008700118530225209	0.	0.14077404222048479	-0.029561111594146962	0.
0.008834452785460294	0.	0.14096168881939017	-0.02968100268445187	0.
0.00871987356775978	0.	0.14175527756059425	-0.029710263596140273	0.
0.008842354800474121	0.	0.14193901485535576	-0.029710246425679133	0.
0.008893717898064007	0.	0.14252541047693512	-0.03371619474821901	0.
0.008818648755432637	0.	0.14272673964034405	-0.03518362812634257	0.
0.008885815883050178	0.	0.14291047693510558	-0.03518043478235045	0.
0.008913472935598578	0.	0.143494917904613	-0.03504225898539306	0.
0.008870011853022521	0.	0.14369820172009384	-0.03418971179496621	0.
0.009150533386013434	0.	0.14447028928850666	-0.035735538581603436	0.
0.008976689055709208	0.	0.14468139171227523	-0.035722579253131326	0.
0.008949032003160808	0.	0.14487881157154028	-0.038700073725725266	0.
0.00914658237850652	0.	0.14545934323690385	-0.04020935129609191	0.
0.009051758198340578	0.	0.1456626270523847	-0.04110708867566522	0.
0.009000395100750692	0.	0.14585613760750588	-0.04110091670395905	0.
0.00917423943105492	0.	0.14663604378420644	-0.04128504124780515	0.
0.00906361122086132	0.	0.14683932759968726	-0.04205437016190481	0.
0.00933227973133149	0.	0.1474120406567631	-0.04243542006928769	0.
0.009225602528644806	0.	0.14761532447224396	-0.04168960519084072	0.
0.009047807190833665	0.	0.147812744331509	-0.04179452312799349	0.
0.009363887791386805	0.	0.14838154808444098	-0.04221108044780751	0.
0.009273014618727777	0.	0.14858678655199378	-0.042093257013978036	0.
0.009446858949032005	0.	0.14934323690383114	-0.04523916376084123	0.
0.009454760964045832	0.	0.14954456606724004	-0.0452375487951579	0.
0.00933227973133149	0.	0.14974980453479284	-0.04231651843565158	0.
0.00946266297905966	0.	0.15032838154808448	-0.045371915982292316	0.
0.009478467009087319	0.	0.15053362001563725	-0.04540490462980201	0.
0.009355985776372977	0.	0.15074472243940581	-0.04487832141291469	0.
0.00963650730936389	0.	0.15151094605160284	-0.041355300686938046	0.
0.009486369024101146	0.	0.1517161845191556	-0.042999362157703815	0.
0.009723429474516003	0.	0.15228498827208758	-0.04204800808720993	0.
0.00968391939944686	0.	0.1524863174354965	-0.042081165524411164	0.
0.00959304622678783	0.	0.15269546520719313	-0.04249102871811614	0.
0.009747135519557488	0.	0.15326622361219705	-0.043907122788092154	0.
0.00964836033188463	0.	0.15346168881939018	-0.04253754195276254	0.
0.009774792572105888	0.	0.1542455043002346	-0.04393434382320979	0.
0.009735282497036745	0.	0.15464425332290854	-0.041174404704248435	0.
0.009810351639668115	0.	0.1552169663799844	-0.04441755150687682	0.
0.00989727380482023	0.	0.15540070367474593	-0.042282998618909814	0.
0.009901224812327143	0.	0.15559812353401098	-0.04663133707266459	0.
0.009830106677202688	0.	0.15619429241594998	-0.04282516226214493	0.
0.009893322797313316	0.	0.15638780297107116	-0.045229466046176926	0.
0.009881469774792572	0.	0.15718334636434717	-0.04838116279921498	0.
0.00998024496246543	0.	0.1573670836591087	-0.046369036624470734	0.
0.009996048992493086	0.	0.15756450351837376	-0.046340840226083035	0.
0.010019755037534573	0.	0.1583502736512901	-0.044147718674430826	0.
0.010027657052548402	0.	0.15854769351055514	-0.04693352722897386	0.
0.009940734887396286	0.	0.1591458170445661	-0.04617047494454498	0.
0.010150138285262744	0.	0.15932369038311184	-0.046189859786793595	0.
0.010181746345318056	0.	0.15951329163408917	-0.04629049092294824	0.
0.010067167127617545	0.	0.16012118842845977	-0.04581830448104814	0.
0.010241011457921771	0.	0.16030688037529323	-0.04562637779342013	0.
0.010201501382852628	0.	0.1605003909304144	-0.046151997001501716	0.
0.010071118135124459	0.	0.16109460516028148	-0.04624442215142647	0.
0.010161991307783485	0.	0.16127247849882723	-0.04622972739670666	0.
0.010158040300276571	0.	0.16206411258795936	-0.046754361533467854	0.
0.010237060450414857	0.	0.16225762314308056	-0.046746948319822616	0.
0.010312129593046228	0.	0.16245113369820174	-0.052646122458648144	0.
0.010241011457921771	0.	0.1632447224394058	-0.053207740724778935	0.
0.010371394705649942	0.	0.16342650508209544	-0.05325158239417725	0.
0.010288423548004744	0.	0.16403635652853793	-0.053815283947837196	0.
0.010312129593046228	0.	0.1642298670836591	-0.05381527093973948	0.
0.01048202291584354	0.	0.16441360437842067	-0.05381250628142586	0.
0.010320031608060056	0.	0.16500977326035968	-0.05365056140380441	0.
0.010304227578032399	0.	0.16520328381548088	-0.05442880148378326	0.
0.01043461082576057	0.	0.1653870211102424	-0.05426547551426981	0.
0.010430659818253656	0.	0.16599100860046914	-0.05477481415242916	0.
0.010410904780719085	0.	0.16619038311180612	-0.05411507670156462	0.
0.010529435005926513	0.	0.16696247068021894	-0.055392630588289714	0.
0.010422757803239827	0.	0.16715402658326822	-0.055393253276322406	0.
0.010529435005926513	0.	0.1673338545738859	-0.05538934365901848	0.
0.0105254839984196	0.	0.1681333072713057	-0.05645568846892419	0.
0.010596602133544054	0.	0.168324863174355	-0.055981743881697715	0.
0.010711181351244568	0.	0.16891712275215015	-0.05315918755577453	0.
0.010636112208613198	0.	0.16912236121970292	-0.05315927601332533	0.
0.010612406163571711	0.	0.16931391712275218	-0.052926851368344054	0.
0.010853417621493482	0.	0.16988858483189995	-0.05591728372026802	0.
0.010754642433820625	0.	0.17009773260359656	-0.055917288503246884	0.
0.010671671276175425	0.	0.17029515246286164	-0.055867659899060014	0.
0.010758593441327539	0.	0.17107114933541834	-0.057254225142232266	0.
0.010841564598972737	0.	0.17144839718530105	-0.05985795965084676	0.
0.010821809561438167	0.	0.1720484753713839	-0.05971898490186541	0.
0.010746740418806798	0.	0.17224980453479286	-0.0589780139717853	0.
0.010873172659028053	0.	0.1724374511336982	-0.05817810848874634	0.
0.01104701698933228	0.	0.17301798279906178	-0.0604830469435968	0.
0.010920584749111024	0.	0.17321735731039878	-0.06165930689987998	0.
0.01091663374160411	0.	0.17340304925723224	-0.061416178740204816	0.
0.011129988146977481	0.	0.17397380766223614	-0.061770405837897294	0.
0.010948241801659424	0.	0.17418686473807665	-0.06177042146641863	0.
0.011161596207032793	0.	0.17496481626270527	-0.0621370273268588	0.
0.011058870011853022	0.	0.17517200938232996	-0.06213715957476594	0.
0.011066772026866853	0.	0.1753674745895231	-0.06198389502277346	0.
0.011256420387198736	0.	0.17594605160281473	-0.062321381095573704	0.
0.011106282101935995	0.	0.17635457388584833	-0.06140063931066379	0.
0.01132358751481628	0.	0.17691946833463645	-0.061733889786634855	0.
0.011291979454760966	0.	0.17712079749804538	-0.06173328572302284	0.
0.011193204267088109	0.	0.17732017200938235	-0.05972270774839966	0.
0.01145397076254445	0.	0.17789679437060207	-0.061258287178705226	0.
0.011374950612406164	0.	0.17810398749022677	-0.06125687638286444	0.
0.011276175424733307	0.	0.1783111806098515	-0.061177576235578714	0.
0.011450019755037536	0.	0.1788702111024238	-0.060255616680200325	0.
0.011434215725009878	0.	0.17906958561376077	-0.0586457742160748	0.
0.011576451995258792	0.	0.17982994526974203	-0.059193628613450795	0.
0.011552745950217306	0.	0.18003518373729477	-0.05979330233782978	0.
0.011410509679968393	0.	0.1802482408131353	-0.05956738762453043	0.
0.011505333860134337	0.	0.18082095387021113	-0.06076724859312561	0.
0.011532990912682735	0.	0.18122556684910088	-0.0605113623555668	0.
0.011683129197945478	0.	0.1818021892103206	-0.06058451717469291	0.
0.011706835242986963	0.	0.18200156372165757	-0.05905099012325135	0.
0.011647570130383249	0.	0.18220875684128227	-0.060647563114303124	0.
0.011730541288028449	0.	0.18278146989835814	-0.060649021576480944	0.
0.011746345318056106	0.	0.18297498045347932	-0.06074699390346252	0.
0.011726590280521535	0.	0.18318021892103206	-0.06270904569499237	0.
0.011920189648360334	0.	0.1837627052384676	-0.06311808713751915	0.
0.011932042670881075	0.	0.18395621579358876	-0.06272126026402869	0.
0.011912287633346504	0.	0.18474003127443317	-0.06395767877626961	0.
0.011888581588305018	0.	0.1849296325254105	-0.06392614515800049	0.
0.011920189648360334	0.	0.18512705238467556	-0.06357449458532789	0.
0.011916238640853418	0.	0.18571149335418297	-0.06238537151077593	0.
0.012015013828526275	0.	0.18609265050820958	-0.06256868706172869	0.
0.011904385618332677	0.	0.1866907740422205	-0.062322162417902116	0.
0.012086131963650732	0.	0.18687842064112592	-0.06232216944124012	0.
0.012015013828526275	0.	0.18707584050039097	-0.06384290497566136	0.
0.011912287633346504	0.	0.18768178264268964	-0.0660359487915625	0.
0.012074278941129989	0.	0.1878674745895231	-0.06603497651677089	0.
0.012101935993678389	0.	0.18806489444878813	-0.06666008265190158	0.
0.012070327933623075	0.	0.18866106333072716	-0.06680588705392124	0.
0.012271829316475701	0.	0.18884284597341675	-0.06732490619633028	0.
0.012046621888581589	0.	0.1896403440187647	-0.06563770738673438	0.
0.012165152113789017	0.	0.18982603596559813	-0.06600672078895906	0.
0.012279731331489532	0.	0.1900175918686474	-0.06665753488399112	0.
0.012058474911102334	0.	0.1906235340109461	-0.06786383638605116	0.
0.012382457526669301	0.	0.19098905394839724	-0.06635518430740026	0.
0.01214934808376136	0.	0.19159304143862396	-0.0671491402222056	0.
0.01225997629395496	0.	0.19177677873338547	-0.0679708662565929	0.
0.012461477676807588	0.	0.1919585613760751	-0.06819700308971507	0.
0.01217700513630976	0.	0.19256450351837376	-0.06836321200126515	0.
0.012323192414065588	0.	0.19275215011727917	-0.06776465683514152	0.
0.012552350849466614	0.	0.19293588741204068	-0.06813501048694853	0.
0.01241801659423153	0.	0.19354769351055515	-0.0685040252524422	0.
0.012370604504148558	0.	0.19374315871774825	-0.06850269796644357	0.
0.012402212564203874	0.	0.1945289288506646	-0.07014503998414125	0.
0.012402212564203874	0.	0.1947224394057858	-0.07011527570671403	0.
0.012512840774397472	0.	0.19490422204847538	-0.07488815870639116	0.
0.012500987751876731	0.	0.19550430023455828	-0.07137959278441504	0.
0.012564203871987359	0.	0.19589132134480067	-0.07113036981502317	0.
0.01252864480442513	0.	0.19648162627052387	-0.0715133240964263	0.
0.012504938759383645	0.	0.1966790461297889	-0.07151398627169711	0.
0.0126313709996049	0.	0.19686278342455046	-0.07566336772792444	0.
0.012698538127222443	0.	0.19745113369820175	-0.07070328487340506	0.
0.01258395890952193	0.	0.19765050820953875	-0.07072370760795497	0.
0.012627419992097986	0.	0.1978381548084441	-0.07038263879770433	0.
0.012844725404978271	0.	0.19840891321344806	-0.07286558447794768	0.
0.012730146187277757	0.	0.19861610633307272	-0.07515477941547853	0.
0.0129355985776373	0.	0.199403831118061	-0.07270855067071312	0.
0.012793362307388385	0.	0.1996149335418296	-0.07256162883031952	0.
0.012860529435005928	0.	0.19981235340109466	-0.07159983184807743	0.
0.012975108652706442	0.	0.20038311180609855	-0.07007733936520093	0.
0.012821019359936785	0.	0.20077795152462866	-0.07099977821623178	0.
0.012998814697747928	0.	0.20135457388584835	-0.07159979520354023	0.
0.012884235480047412	0.	0.20156372165754496	-0.07086219979899162	0.
0.012868431450019755	0.	0.20176505082095392	-0.07042455502367545	0.
0.013172659028052154	0.	0.20232994526974202	-0.07612951504300411	0.
0.013101540892927697	0.	0.20253322908522284	-0.0715814287343434	0.
0.012955353615171871	0.	0.2027365129007037	-0.07135008515683232	0.
0.013188463058079811	0.	0.2033072713057076	-0.08117161231123139	0.
0.013192414065586725	0.	0.20351055512118846	-0.08117160651773155	0.
0.013295140260766497	0.	0.20426700547302584	-0.08271770993237447	0.
0.013275385223231927	0.	0.2044644253322909	-0.08222995546046669	0.
0.013156854998024499	0.	0.2046716184519156	-0.08246768655850661	0.
0.013338601343342554	0.	0.205256059421423	-0.08034555159934734	0.
0.013243777163176611	0.	0.20566849100860052	-0.08259412599490144	0.
0.013417621493480839	0.	0.20623924941360441	-0.08318173777804745	0.
0.013405768470960096	0.	0.2064327599687256	-0.08318171388422525	0.
0.01333465033583564	0.	0.20663604378420644	-0.08472597756562476	0.
0.013536151718688267	0.	0.20721266614542616	-0.08382457461234381	0.
0.013492690636112211	0.	0.20741204065676314	-0.08448330857460266	0.
0.013441327538522325	0.	0.20761923377638783	-0.08347953964251291	0.
0.013548004741209008	0.	0.20819194683346368	-0.08517250775946812	0.
0.01359541683129198	0.	0.20838350273651293	-0.08517248338130581	0.
0.013619122876333467	0.	0.20917513682564506	-0.0851032627197099	0.
0.013682338996444094	0.	0.20936864738076624	-0.08521242583520965	0.
0.013642828921374951	0.	0.20956802189210325	-0.08333101048768753	0.
0.013682338996444094	0.	0.21014073494917906	-0.08332863993040501	0.
0.013662583958909524	0.	0.21052189210320568	-0.08382221155446248	0.
0.013650730936388779	0.	0.2111258795934324	-0.08447759023388171	0.
0.013836428289213751	0.	0.2113135261923378	-0.08445079418749199	0.
0.013781114184116951	0.	0.2115148553557467	-0.08443594630945145	0.
0.013650730936388779	0.	0.21211493354182961	-0.08424838953795806	0.
0.01380877123666535	0.	0.2122967161845192	-0.08379650263325582	0.
0.013860134334255236	0.	0.21249022673964038	-0.08388269880778869	0.
0.01373370209403398	0.	0.2130942142298671	-0.0847641244969385	0.
0.013970762544448836	0.	0.21327795152462867	-0.0851599444359303	0.
0.013856183326748322	0.	0.21407544956997657	-0.08313834095307038	0.
0.013990517581983409	0.	0.21425723221266615	-0.08481782867351688	0.
0.014061635717107864	0.	0.21444292415949964	-0.08488067032322444	0.
0.013883840379296722	0.	0.2150547302580141	-0.08458230722847561	0.
0.014089292769656262	0.	0.2154300234558249	-0.08589471941530163	0.
0.013978664559462664	0.	0.21602228303362006	-0.08441714841107785	0.
0.014018174634531807	0.	0.21620602032838157	-0.08441711947105708	0.
0.01416041090478072	0.	0.2163897576231431	-0.08568145223094382	0.
0.014018174634531807	0.	0.2170015637216576	-0.0895699804899991	0.
0.014089292769656262	0.	0.21719311962470683	-0.08957005917293764	0.
0.014271039114974321	0.	0.2173788115715403	-0.08516243399022831	0.
0.01413275385223232	0.	0.21798670836591091	-0.08770414850377407	0.
0.014203871987356776	0.	0.21817630961688822	-0.08915529739942374	0.
0.014124851837218491	0.	0.21896403440187648	-0.0863618353400547	0.
0.014109047807190835	0.	0.21916145426114156	-0.08637030159271754	0.
0.01426313709996049	0.	0.2193451915559031	-0.0850328217688254	0.
0.014369814302647178	0.	0.21953088350273653	-0.08658603903255992	0.
0.014468589490320033	0.	0.2203166536356529	-0.08896918463484431	0.
0.014527854602923747	0.	0.22050234558248635	-0.08978255752702775	0.
0.014306598182536547	0.	0.2211180609851447	-0.09071175483419215	0.
0.014385618332674833	0.	0.22130570758405005	-0.09074273878752204	0.
0.01451205057289609	0.	0.22149139953088354	-0.09054764788003473	0.
0.014393520347688663	0.	0.22208170445660677	-0.08933072163901265	0.
0.014484393520347688	0.	0.22226544175136828	-0.08939139953750759	0.
0.014662188858158832	0.	0.22244331508991402	-0.08902254526219362	0.
0.014444883445278547	0.	0.22305316653635657	-0.09024470771295377	0.
0.014666139865665746	0.	0.22344018764659895	-0.08716101154920969	0.
0.014539707625444489	0.	0.22404026583268183	-0.08918121363913162	0.
0.014519952587909918	0.	0.22423573103987493	-0.08918300124248775	0.
0.014674041880679575	0.	0.22441946833463644	-0.09229250912163305	0.
0.014575266693006718	0.	0.22522283033620016	-0.0922324039442698	0.
0.014634531805610432	0.	0.22540656763096173	-0.09165405262614798	0.
0.014760964045831687	0.	0.22598514464425337	-0.090920176675509	0.
0.01464243382062426	0.	0.22618647380766227	-0.09224147613850589	0.
0.014693796918214146	0.	0.2263760750586396	-0.09085979895412438	0.
0.014839984195969973	0.	0.22697615324472248	-0.09033121791075277	0.
0.014729355985776375	0.	0.22718139171227525	-0.08987735872280783	0.
0.01478071908336626	0.	0.22737099296325258	-0.08755939828498342	0.
0.014982220466218886	0.	0.22793979671618456	-0.08955778114002533	0.
0.014867641248518375	0.	0.22832877247849886	-0.09061985269576617	0.
0.0150414855788226	0.	0.22890148553557468	-0.08943514463964168	0.
0.01491110233109443	0.	0.22911649726348715	-0.08954507269512271	0.
0.014907151323587517	0.	0.22931782642689605	-0.09123114258852905	0.
0.015077044646384829	0.	0.23009382329945272	-0.09255831834089717	0.
0.0150414855788226	0.	0.23029319781078972	-0.09257185041975541	0.
0.015219280916633743	0.	0.23087177482408136	-0.09256838301160936	0.
0.015160015804030029	0.	0.23107896794370603	-0.09257838841207561	0.
0.015057289608850258	0.	0.2312822517591869	-0.09286999654865702	0.
0.015274595021730543	0.	0.23184128225175923	-0.09310790433065586	0.
0.0152350849466614	0.	0.23204456606724005	-0.09319205549680798	0.
0.015152113789016201	0.	0.23224980453479285	-0.09427062728604613	0.
0.015353615171868827	0.	0.23282447224394062	-0.09528908964337279	0.
0.015227182931647572	0.	0.2332369038311181	-0.09423738536091443	0.
0.015412880284472541	0.	0.23379593432369042	-0.09480761196962643	0.
0.015491900434610828	0.	0.23399335418295547	-0.09497286298735624	0.
0.015401027261951798	0.	0.23419859265050824	-0.09536745642207528	0.
0.015491900434610828	0.	0.23496481626270527	-0.09396672086677185	0.
0.015404978269458714	0.	0.23517200938232996	-0.09400144934504405	0.
0.015610430659818255	0.	0.23574667709147776	-0.09310105118754966	0.
0.015630185697352826	0.	0.2359421422986709	-0.0933206419695357	0.
0.015630185697352826	0.	0.23614933541829558	-0.09321329326703304	0.
0.015784274990122485	0.	0.23672986708365915	-0.0926103755089485	0.
0.015713156854998026	0.	0.23692337763878035	-0.09264740282186093	0.
0.01566969577242197	0.	0.23713057075840505	-0.0932327437888773	0.
0.015740813907546426	0.	0.23770719311962474	-0.08991591198433106	0.
0.015764519952587912	0.	0.23810007818608292	-0.0933546413575874	0.
0.015709205847491112	0.	0.23869624706802195	-0.09337315178283963	0.
0.015815883050177795	0.	0.2388878029710712	-0.09327892429627015	0.
0.015847491110233113	0.	0.23908717748240818	-0.09305294163494876	0.
0.015902805215329913	0.	0.23985535574667716	-0.09638984251323233	0.
0.015918609245357568	0.	0.24005277560594218	-0.09616287355660358	0.
0.01581983405768471	0.	0.24064503518373734	-0.09790297531915904	0.
0.01600553141050968	0.	0.24082681782642695	-0.0999347985524862	0.
0.01599762939549585	0.	0.24102032838154813	-0.09966401923792738	0.
0.015946266297905968	0.	0.24161649726348713	-0.09747745870126975	0.
0.01606874753062031	0.	0.24180414386239252	-0.09814567213532722	0.
0.016045041485578823	0.	0.24200351837372952	-0.09668916761160357	0.
0.015851442117740026	0.	0.24261141516810014	-0.09775321914046033	0.
0.015954168312919795	0.	0.24298866301798283	-0.099552940734402	0.
0.01595811932042671	0.	0.2435887412040657	-0.09703397657854657	0.
0.016100355590675623	0.	0.2437705238467553	-0.09703412032234487	0.
0.016250493875938365	0.	0.2439581704456607	-0.0886148118322006	0.
0.016226787830896882	0.	0.24475371383893668	-0.08813780303855327	0.
0.01634531805610431	0.	0.24494331508991404	-0.09063782776848138	0.
0.016143816673251682	0.	0.2455473025801408	-0.09056196888128114	0.
0.01629000395100751	0.	0.24572908522283038	-0.09056196001634231	0.
0.016380877123666537	0.	0.24591477716966384	-0.09039951299513095	0.
0.016210983800869223	0.	0.2465187646598906	-0.09180654156943144	0.
0.016242591860924537	0.	0.24670836591086792	-0.09193645432572321	0.
0.016396681153694193	0.	0.2468881939014856	-0.09196050562555219	0.
0.016317661003555906	0.	0.24748045347928072	-0.09255498715280736	0.
0.016491505333860134	0.	0.24786356528537923	-0.09201370039859379	0.
0.016333465033583565	0.	0.24847928068803754	-0.09240163535695371	0.
0.016293954958514423	0.	0.24867670054730262	-0.09284253731736679	0.
0.016479652311339393	0.	0.24886043784206416	-0.0928627451966809	0.
0.016436191228763334	0.	0.2496462079749805	-0.09319930338244752	0.
0.016558672461477675	0.	0.24983189992181395	-0.09306263729053174	0.
0.016582378506519165	0.	0.2504300234558249	-0.09296970456908168	0.
0.016495456341367048	0.	0.2506333072713057	-0.09296732630534528	0.
0.01659818253654682	0.	0.2508189992181392	-0.09296653492948763	0.
0.016787830896878707	0.	0.25140148553557473	-0.098154814823104	0.
0.016649545634136707	0.	0.2516028146989836	-0.09811034947346414	0.
0.01666139865665745	0.	0.25179241594996093	-0.09836262488922173	0.
0.016827340971947848	0.	0.2523788115715403	-0.0989038113978468	0.
0.016696957724219676	0.	0.2527716966379985	-0.09897232953484233	0.
0.016890557092058476	0.	0.2533307271305708	-0.0986183333903881	0.
0.01679178190438562	0.	0.2535359655981236	-0.09861503708591982	0.
0.016787830896878707	0.	0.25373729476153245	-0.09789850569535778	0.
0.016914263137099962	0.	0.2545347928068804	-0.09927660691368681	0.
0.016851047016989334	0.	0.2547341673182174	-0.09939611709947906	0.
0.017064401422362704	0.	0.2552971071149336	-0.09984620164981999	0.
0.017056499407348873	0.	0.2555043002345583	-0.09997408165256617	0.
0.01693401817463453	0.	0.2557056293979672	-0.09962491924838873	0.
0.01718293164757013	0.	0.25627834245504305	-0.0995932237410277	0.
0.017175029632556304	0.	0.2564835809225958	-0.09959322436354133	0.
0.016997234294745162	0.	0.2566888193901486	-0.09959319192013118	0.
0.017230343737653104	0.	0.25724980453479285	-0.09985418617821688	0.
0.01707230343737653	0.	0.2576622361219703	-0.09979500697767603	0.
0.017242196760173845	0.	0.2582369038311181	-0.10058288589646297	0.
0.017214539707625445	0.	0.25843432369038316	-0.10058288865570142	0.
0.017131568549980245	0.	0.258637607505864	-0.10058540452403515	0.
0.0173133148952983	0.	0.25938037529319785	-0.09907582785561184	0.
0.01727380482022916	0.	0.2595934323690383	-0.09914203220293688	0.
0.017463453180561046	0.	0.2601837372947616	-0.09807398239557283	0.
0.017502963255630187	0.	0.2603811571540266	-0.09807429255230596	0.
0.017459502173054132	0.	0.26058835027365135	-0.09786733880393478	0.
0.017459502173054132	0.	0.26116497263487104	-0.09754608842987776	0.
0.017491110233109442	0.	0.2613584831899922	-0.09754607368804222	0.
0.017526669300671673	0.	0.261563721657545	-0.09751696092235235	0.
0.017593836428289215	0.	0.2621442533229086	-0.09984392872064055	0.
0.01749506124061636	0.	0.2625410476935106	-0.10097121345836432	0.
0.017637297510865273	0.	0.2631176700547303	-0.10186699809572913	0.
0.017724219676017387	0.	0.26330727130570764	-0.10187029996419725	0.
0.0177005136309759	0.	0.2635086004691165	-0.10067990962558801	0.
0.017732121691031215	0.	0.26430023455824864	-0.10192378508054245	0.
0.017751876728565784	0.	0.2644956997654418	-0.1002522811933475	0.
0.01774792572105887	0.	0.26506841282251764	-0.1027609079973343	0.
0.01795732911892533	0.	0.2652462861610634	-0.10276340854421481	0.
0.017933623073883843	0.	0.2654437060203284	-0.10110242848993996	0.
0.0177281706835243	0.	0.2660613760750587	-0.10097041445382529	0.
0.017945476096404584	0.	0.26624902267396405	-0.1009678862203673	0.
0.017945476096404584	0.	0.2664444878811572	-0.10165330190090971	0.
0.01781904385618333	0.	0.26703870211102426	-0.10094436612067709	0.
0.017992888186487557	0.	0.26741399530883503	-0.10102525723675	0.
0.0178941129988147	0.	0.2680277560594215	-0.10155873186308631	0.
0.017953378111418415	0.	0.2682134480062549	-0.10155614351500139	0.
0.018000790201501384	0.	0.2684010946051603	-0.10162486410098263	0.
0.018067957329118926	0.	0.2685965598123535	-0.10258842953066928	0.
0.018170683524298698	0.	0.2691849100860047	-0.10213617531888275	0.
0.018269458711971553	0.	0.2693706020328382	-0.10209082902577944	0.
0.01821809561438167	0.	0.2695719311962471	-0.10325988132284912	0.
0.01812722244172264	0.	0.27017200938233	-0.10266570296106704	0.
0.018229948636902412	0.	0.2703557466770915	-0.10264217480805087	0.
0.01812722244172264	0.	0.27112392494136045	-0.10621355635535888	0.
0.018316870802054526	0.	0.2713037529319781	-0.10583285794726137	0.
0.018344527854602926	0.	0.27149921813917127	-0.10583368264198044	0.
0.018384037929672067	0.	0.27231235340109466	-0.10725884433133305	0.
0.01836033188463058	0.	0.2725039093041439	-0.10729804812537573	0.
0.01829316475701304	0.	0.2731039874902268	-0.10709644358510895	0.
0.018467009087317268	0.	0.2732857701329164	-0.10782362558174659	0.
0.01847886210983801	0.	0.2734753713838937	-0.10782361166075868	0.
0.018297115764519954	0.	0.2740871774824082	-0.10743232370203114	0.
0.01844330304227578	0.	0.27426896012509777	-0.10727152170337526	0.
0.018573686290003954	0.	0.27445269741985934	-0.10728800883520932	0.
0.018407743974713554	0.	0.27505082095387023	-0.10674044437341229	0.
0.018447254049782695	0.	0.27524433150899147	-0.10701031385181876	0.
0.018463058079810354	0.	0.2760457388584832	-0.1071530153275346	0.
0.018522323192414068	0.	0.27623534010946055	-0.1072553734992008	0.
0.018696167522718295	0.	0.27641516810007827	-0.10820620484862294	0.
0.01860924535756618	0.	0.27719507427677875	-0.10822362506119103	0.
0.01883840379296721	0.	0.2773768569194684	-0.1084304462710763	0.
0.018613196365073095	0.	0.2779808444096951	-0.11040116859368869	0.
0.01858949032003161	0.	0.2781802189210321	-0.11068139617610796	0.
0.018787040695377323	0.	0.27836591086786555	-0.11055737725309504	0.
0.018870011853022523	0.	0.2789581704456607	-0.10968669571266883	0.
0.01878308968787041	0.	0.27915949960906966	-0.10968660273558835	0.
0.018846305807981037	0.	0.27934910086004694	-0.11036278378086227	0.
0.018889766890557096	0.	0.27994331508991405	-0.11609212757673903	0.
0.018830501777953382	0.	0.28014464425332297	-0.11999708224462255	0.
0.019075464243382065	0.	0.2809069585613761	-0.11602729291643614	0.
0.01896878704069538	0.	0.28111415168100085	-0.11873786008376495	0.
0.018992493085736865	0.	0.2813057075840501	-0.11834823268644697	0.
0.01903595416831292	0.	0.2821012509773261	-0.11841589827231244	0.
0.019075464243382065	0.	0.28229280688037534	-0.11805707421046044	0.
0.019205847491110234	0.	0.2828616106333073	-0.11930312750061119	0.
0.019126827340971948	0.	0.2830648944487882	-0.11806408425888174	0.
0.019055709205847492	0.	0.2832603596559813	-0.12006752756892018	0.
0.019280916633741606	0.	0.2838272087568413	-0.12247353148955994	0.
0.019213749506124065	0.	0.2840324472243941	-0.12202639303262983	0.
0.01914658237850652	0.	0.28423573103987493	-0.1193435403357163	0.
0.019355985776372975	0.	0.28480648944487885	-0.12416926745409342	0.
0.019363887791386803	0.	0.2850156372165755	-0.12475577220270923	0.
0.01947056499407349	0.	0.285797498045348	-0.12440497772559342	0.
0.019474516001580403	0.	0.28600273651290076	-0.12440498655063743	0.
0.019336230738838407	0.	0.2862040656763097	-0.12449015409845755	0.
0.019514026076649548	0.	0.28697224394057863	-0.12466436881886053	0.
0.019407348873962862	0.	0.2871774824081314	-0.12416279744057768	0.
0.01958909521928092	0.	0.28775215011727917	-0.12536291585183149	0.
0.019569340181746348	0.	0.2879534792806881	-0.1253629051851286	0.
0.019407348873962862	0.	0.2881626270523847	-0.12546448656246734	0.
0.019660213354405376	0.	0.28872165754495704	-0.12556041538798407	0.
0.01963650730936389	0.	0.2889190774042221	-0.12565088612420006	0.
0.019561438166732517	0.	0.2891262705238468	-0.12699447636566316	0.
0.01984986171473726	0.	0.28969507427677876	-0.12469695292080692	0.
0.019782694587119717	0.	0.28988858483189994	-0.1246969682921072	0.
0.01992888186487554	0.	0.29066653635652856	-0.12392985428938076	0.
0.019885420782299486	0.	0.29086591086786556	-0.12392984326048154	0.
0.019826155669695776	0.	0.29107310398749026	-0.12660253083154635	0.
0.01995258790991703	0.	0.2918588741204066	-0.1264131599390417	0.
0.01992888186487554	0.	0.29205629397967164	-0.12428725831394168	0.
0.0199723429474516	0.	0.2926348709929633	-0.12399381457463086	0.
0.020039510075069145	0.	0.2928225175918687	-0.12505349444599895	0.
0.020055314105096804	0.	0.2930238467552776	-0.12520183257025475	0.
0.02003555906756223	0.	0.2936200156372166	-0.12162499906131907	0.
0.0201659423152904	0.	0.29380766223612204	-0.12803878078663547	0.
0.020118530225207428	0.	0.294007036747459	-0.1308416274584693	0.
0.020118530225207428	0.	0.29459734167318224	-0.12279399009640794	0.
0.0201935993678388	0.	0.2947830336200157	-0.12366525808952253	0.
0.020102726195179773	0.	0.2955727130570759	-0.13087466760381758	0.
0.020233109442907942	0.	0.2957544956997655	-0.13042950165483955	0.
0.020248913472935597	0.	0.2959421422986709	-0.1300392537774431	0.
0.020343737653101542	0.	0.2967318217357311	-0.13110113579259522	0.
0.02043461082576057	0.	0.2969253322908523	-0.1307297508664798	0.
0.0201659423152904	0.	0.29754300234558256	-0.12772064898793267	0.
0.020343737653101542	0.	0.297728694292416	-0.1275962574035857	0.
0.020454365863295142	0.	0.2979163408913214	-0.1267557285961138	0.
0.020335835638087715	0.	0.29851250977326044	-0.12829863880456607	0.
0.020379296720663773	0.	0.29869820172009387	-0.12829862528294403	0.
0.02046226787830897	0.	0.2988858483189993	-0.12822685603902886	0.
0.02035163966811537	0.	0.29949765441751375	-0.12806683895128854	0.
0.020343737653101542	0.	0.2996853010164191	-0.1276393565224988	0.
0.020442512840774398	0.	0.3004671618451916	-0.12942141656106865	0.
0.020541288028447256	0.	0.3006587177482409	-0.1292035759703918	0.
0.02069932832872383	0.	0.3008444096950743	-0.12964491465201233	0.
0.02048992493085737	0.	0.3016340891321345	-0.13048615473389957	0.
0.020663769261161598	0.	0.30181000781860834	-0.1302270680716743	0.
0.020612406163571715	0.	0.30240617670054737	-0.12970724803265285	0.
0.02060055314105097	0.	0.3026055512118843	-0.132148988369554	0.
0.02084156459897274	0.	0.3027931978107897	-0.13211390827588868	0.
0.020632161201106284	0.	0.30340109460516035	-0.13225091213794662	0.
0.02067562228368234	0.	0.3035985144644254	-0.1319276920010455	0.
0.020794152508889767	0.	0.3037822517591869	-0.13169702508370393	0.
0.020873172659028053	0.	0.3043686473807663	-0.13176714368258996	0.
0.020960094824180167	0.	0.3053518373729477	-0.13200685599748857	0.
0.020794152508889767	0.	0.3055590304925724	-0.1319708702178194	0.
0.02084156459897274	0.	0.30574667709147774	-0.13179448476222308	0.
0.02099960489924931	0.	0.3065304925723222	-0.12975571126922322	0.
0.020983800869221653	0.	0.3067259577795153	-0.12977294504177656	0.
0.02108257605689451	0.	0.30730453479280695	-0.13004835131911505	0.
0.020967996839193995	0.	0.3075078186082878	-0.13010972322082592	0.
0.020960094824180167	0.	0.3076974198592651	-0.12930233198033636	0.
0.021284077439747136	0.	0.30825254104769356	-0.13077092245697383	0.
0.021189253259581195	0.	0.30846168881939023	-0.130822086997623	0.
0.0210509679968392	0.	0.3086727912431588	-0.12918995195836602	0.
0.021248518372184905	0.	0.30925332290852237	-0.12859270514761306	0.
0.021390754642433823	0.	0.31022283033620024	-0.1280756585219308	0.
0.02133148952983011	0.	0.310428068803753	-0.1280756390342096	0.
0.02117344922955354	0.	0.3106333072713057	-0.13199770533831903	0.
0.021473725800079023	0.	0.3114073494917905	-0.12873327127682013	0.
0.021291979454760968	0.	0.31161258795934327	-0.1288093295233368	0.
0.021615962070327937	0.	0.3121716184519156	-0.12903833685913702	0.
0.021659423152903992	0.	0.3123729476153245	-0.12947343200402608	0.
0.021485578822599764	0.	0.31258405003909306	-0.1293844260113976	0.
0.021588305017779537	0.	0.31316458170445666	-0.1312208640619865	0.
0.021532990912682737	0.	0.3133600469116498	-0.132209048544045	0.
0.02153694192018965	0.	0.3135574667709148	-0.1322770046804124	0.
0.021659423152903992	0.	0.3141164972634871	-0.13271149967063953	0.
0.021746345318056106	0.	0.3143139171227522	-0.13287360166589846	0.
0.02177795337811142	0.	0.31452306489444887	-0.13293148505744357	0.
0.021829316475701306	0.	0.3151133698201721	-0.13485401320205562	0.
0.021825365468194392	0.	0.3153107896794371	-0.1334869280502759	0.
0.02182141446068748	0.	0.3155101641907741	-0.13350075733310643	0.
0.021896483603318848	0.	0.3160887412040657	-0.13209432914433203	0.
0.02194389569340182	0.	0.31628225175918695	-0.1320943309870224	0.
0.021868826550770448	0.	0.3164874902267397	-0.13209511446408256	0.
0.021967601738443306	0.	0.31726544175136834	-0.1337563482678997	0.
0.02196365073093639	0.	0.3174628616106333	-0.13417491825745662	0.
0.021856973528249706	0.	0.31766810007818613	-0.1341990232091405	0.
0.02209403397866456	0.	0.31823299452697423	-0.13517321115273287	0.
0.02210193599367839	0.	0.31843432369038316	-0.13494446196748486	0.
0.02214934808376136	0.	0.31922009382329947	-0.13617270684721558	0.
0.022090082971157648	0.	0.3194155590304926	-0.13510244768713958	0.
0.022105887001185303	0.	0.31961688819390155	-0.13705775278326907	0.
0.02223231924140656	0.	0.32017787333854575	-0.13736238967087727	0.
0.022220466218885817	0.	0.320371383893667	-0.13635789555733685	0.
0.022204662188858162	0.	0.32057662236121975	-0.13636552040006963	0.
0.022287633346503362	0.	0.32117083659108686	-0.13594555648732073	0.
0.022263927301461876	0.	0.321364347146208	-0.13635120583262364	0.
0.02227973133148953	0.	0.321563721657545	-0.13483893622338963	0.
0.02237850651916239	0.	0.3221501172791244	-0.134582214997567	0.
0.022477281706835245	0.	0.3223416731821736	-0.1345776684784397	0.
0.02246147767680759	0.	0.32254300234558253	-0.134328886953255	0.
0.022402212564203872	0.	0.3231333072713058	-0.13494727063901457	0.
0.022469379691821417	0.	0.3233150899139954	-0.13514570451253502	0.
0.022441722639273014	0.	0.32410672400312746	-0.13496671075281527	0.
0.0226313709996049	0.	0.32429632525410484	-0.13495206879093327	0.
0.02256025286448044	0.	0.3244956997654418	-0.13655486174238782	0.
0.0224377716317661	0.	0.32509773260359665	-0.1361739505081179	0.
0.022655077044646386	0.	0.32528146989835816	-0.13617396358243655	0.
0.022599762939549586	0.	0.3254730258014074	-0.1320635550033408	0.
0.022493085736862903	0.	0.3260613760750587	-0.13459954101704869	0.
0.02273014618727776	0.	0.32624120406567636	-0.13459953895613747	0.
0.022781509284867642	0.	0.32643080531665364	-0.13459953304033817	0.
0.022635322007111814	0.	0.32704847537138393	-0.13644957660919943	0.
0.022722244172263928	0.	0.32723416731821736	-0.13644958129309473	0.
0.0227696562623469	0.	0.32742376856919475	-0.1365660438813274	0.
0.022734097194784673	0.	0.3280238467552776	-0.13599816645115986	0.
0.022706440142236273	0.	0.3282134480062549	-0.13571941642135457	0.
0.022809166337416045	0.	0.3290148553557467	-0.14067644663338422	0.
0.022844725404978273	0.	0.3292005473025802	-0.1383232405276067	0.
0.023014618727775587	0.	0.3293823299452698	-0.13981723034976704	0.
0.022900039510075073	0.	0.3299824081313527	-0.1382008810759836	0.
0.0229079415250889	0.	0.33017591868647383	-0.13866761609150954	0.
0.02303832477281707	0.	0.3303616106333073	-0.1388857769906992	0.
0.022931647570130387	0.	0.3309734167318218	-0.1414873001619035	0.
0.02300671671276176	0.	0.3311610633307272	-0.14148730548372468	0.
0.023160806005531415	0.	0.33133893666927294	-0.1413433646752915	0.
0.02307783484788621	0.	0.33192924159499615	-0.1419887165830722	0.
0.023073883840379297	0.	0.3321266614542612	-0.1420065850817337	0.
0.023184512050572897	0.	0.33231235340109466	-0.13956055302343642	0.
0.023156854998024497	0.	0.33290656763096177	-0.1414084390078	0.
0.023125246937969187	0.	0.3331059421422987	-0.14140846881513328	0.
0.02327933623073884	0.	0.3338780297107115	-0.14367798503137438	0.
0.02325958119320427	0.	0.33408522283033626	-0.14367798344215618	0.
0.02329909126827341	0.	0.33427873338545744	-0.14379083815251587	0.
0.023303042275780325	0.	0.33487294761532455	-0.14232705464939127	0.
0.02327143421572501	0.	0.3350742767787334	-0.14404974609645613	0.
0.02338996444093244	0.	0.335258014073495	-0.13870684739371483	0.
0.02347293559857764	0.	0.33583268178264275	-0.1388600616087236	0.
0.023413670485973925	0.	0.33603987490226744	-0.13886206119197406	0.
0.023437376531015408	0.	0.33623729476153247	-0.13884786429972246	0.
0.023642828921374953	0.	0.336819781078968	-0.14036579204231758	0.
0.023555906756222836	0.	0.33702501954652075	-0.14036945069833756	0.
0.023548004741209008	0.	0.33722048475371386	-0.14059700482483142	0.
0.023729751086527067	0.	0.33778342455043003	-0.14076351399881384	0.
0.02365863295140261	0.	0.3379906176700548	-0.1408537621122158	0.
0.023785065191623864	0.	0.33875097732603604	-0.14102568513884886	0.
0.023765310154089295	0.	0.3389542611415169	-0.14102735750768425	0.
0.023603318846305812	0.	0.33915949960906966	-0.14102522793639882	0.
0.023915448439352036	0.	0.33972830336200166	-0.1412031862752861	0.
0.02384433030422758	0.	0.33993549648162635	-0.1420223904735324	0.
0.023729751086527067	0.	0.3401465989053949	-0.14183638585463004	0.
0.023931252469379695	0.	0.3407232212666146	-0.14342816055906973	0.
0.023954958514421178	0.	0.3409225957779516	-0.14342816055906973	0.
0.02382457526669301	0.	0.34112783424550436	-0.14330426341211827	0.
0.024101145792177005	0.	0.34168881939014856	-0.14126486839760025	0.
0.024148557882259978	0.	0.3418901485535575	-0.14126485778311765	0.
0.023891742394310553	0.	0.34209929632525415	-0.1412327736275095	0.
0.024053733702094036	0.	0.3426739640344019	-0.14250354289157677	0.
0.024192018964836033	0.	0.34287138389366695	-0.14020516417454645	0.
0.024286843145001978	0.	0.3436454261141517	-0.13961534359943162	0.
0.024144606874753064	0.	0.34384675527756065	-0.13961535764776764	0.
0.02415250888976689	0.	0.3440500390930415	-0.13968739171623823	0.
0.024282892137495064	0.	0.3446188428459735	-0.14324840704508582	0.
0.024231529039905175	0.	0.3448084440969508	-0.14324840829194058	0.
0.024334255235084947	0.	0.34500586395621585	-0.14167661535315856	0.
0.02444488344527855	0.	0.3455961688819391	-0.14214497993143344	0.
0.024350059265112606	0.	0.3457935887412041	-0.14214497890404174	0.
0.024401422362702492	0.	0.34600078186082883	-0.14185609276928401	0.
0.024440932437771637	0.	0.34659108678655204	-0.14211421404197394	0.
0.02450414855788226	0.	0.34677873338545745	-0.14175726112952416	0.
0.024579217700513634	0.	0.34697615324472253	-0.14109029620179203	0.
0.024523903595416834	0.	0.3475625488663019	-0.14330940709742362	0.
0.02464243382062426	0.	0.3477541047693511	-0.14330600263758705	0.
0.024598972738048206	0.	0.3485496481626271	-0.14295570044199463	0.
0.02479652311339392	0.	0.34873338545738863	-0.14305904350147497	0.
0.024666139865665744	0.	0.3489268960125098	-0.14304386056538476	0.
0.02458711971552746	0.	0.34952501954652077	-0.14316289554612371	0.
0.024812327143421575	0.	0.34970875684128233	-0.14254919295834834	0.
0.02477281706835243	0.	0.3499022673964035	-0.14294307508358575	0.
0.024666139865665744	0.	0.35050234558248633	-0.14186119901089494	0.
0.02485578822599763	0.	0.35067826426896015	-0.1418121243186971	0.
0.024962465428684317	0.	0.35086395621579364	-0.14079918819888224	0.
0.02472540497826946	0.	0.35146989835809234	-0.14000305272591138	0.
0.024907151323587517	0.	0.3516594996090696	-0.14000619503512532	0.
0.0249861714737258	0.	0.3518569194683347	-0.139826312276553	0.
0.024757013038324775	0.	0.35246677091477724	-0.14158929425055125	0.
0.024887396286052948	0.	0.35265246286161067	-0.14158927984581562	0.
0.02492690636112209	0.	0.35343236903831127	-0.14122946842091647	0.
0.024958514421177403	0.	0.35362783424550437	-0.1423877534391398	0.
0.02512050572896089	0.	0.35381743549648165	-0.14200709189091104	0.
0.025017779533781117	0.	0.35442533229085227	-0.14215374034224945	0.
0.025080995653891745	0.	0.3546129788897577	-0.1421614344635753	0.
0.025298301066772028	0.	0.35479280688037534	-0.1424946998794137	0.
0.025100750691426314	0.	0.35539679437060206	-0.1416318798634303	0.
0.0250967996839194	0.	0.3555922595777952	-0.14162439067269705	0.
0.0252903990517582	0.	0.35577599687255673	-0.14137828547272535	0.
0.025246937969182145	0.	0.35636630179827994	-0.1456578417740511	0.
0.02516001580403003	0.	0.3565598123534011	-0.1455041743694032	0.
0.025286448044251286	0.	0.35674159499609076	-0.14574330339385275	0.
0.02544448834452786	0.	0.357329945269742	-0.14210776600030767	0.
0.025345713156855	0.	0.3575351837372948	-0.14204664879137857	0.
0.025424733306993283	0.	0.358324863174355	-0.14111581135220547	0.
0.025294350059265114	0.	0.35852814698983587	-0.14162904647444505	0.
0.02543658632951403	0.	0.35871188428459744	-0.14172306691318726	0.
0.02566179375740814	0.	0.359292415949961	-0.1426967646495779	0.
0.025527459502173055	0.	0.35949765441751375	-0.14269611375133248	0.
0.025527459502173055	0.	0.359691164972635	-0.14269562050279821	0.
0.02565389174239431	0.	0.36027365129007044	-0.14218155578737215	0.
0.0255669695772422	0.	0.3604769351055513	-0.1427266519381523	0.
0.025590675622283687	0.	0.3606684910086005	-0.14294402143543908	0.
0.02582773607269854	0.	0.3612431587177483	-0.14409135535637052	0.
0.025665744764915052	0.	0.36145621579358883	-0.14409134491003903	0.
0.02562623468984591	0.	0.3616594996090697	-0.14363868420387077	0.
0.025851442117740025	0.	0.3622283033620016	-0.14416915834426106	0.
0.025851442117740025	0.	0.3624315871774825	-0.14436654706803262	0.
0.02593046226787831	0.	0.3631860828772479	-0.14520572149426328	0.
0.025883050177795342	0.	0.3633932759968726	-0.14522269504108445	0.
0.02585539312524694	0.	0.3635985144644254	-0.1447829525106725	0.
0.02595811932042671	0.	0.364177091477717	-0.14299908794142235	0.
0.02602923745555117	0.	0.3643803752931979	-0.14300237939322377	0.
0.025969972342947453	0.	0.3645817044566068	-0.14304535540195973	0.
0.026096404583168708	0.	0.36515050820953876	-0.14341983912615475	0.
0.02613196365073094	0.	0.3653518373729477	-0.14347965719000108	0.
0.02602133544053734	0.	0.36556098514464436	-0.14360761830365323	0.
0.026230738838403798	0.	0.36632916340891325	-0.15367864833331685	0.
0.026139865665744767	0.	0.366534401876466	-0.15357484119127318	0.
0.026120110628210198	0.	0.3667298670836592	-0.1538177000816122	0.
0.026428289213749512	0.	0.36730453479280695	-0.15376106412794097	0.
0.026195179770841567	0.	0.36771892103205633	-0.1534161500625865	0.
0.02641248518372185	0.	0.3682857701329164	-0.1538580271457084	0.
0.02640063216120111	0.	0.3684831899921815	-0.15385827125155216	0.
0.02630185697352825	0.	0.36868060985144646	-0.15391243085776796	0.
0.026499407348873964	0.	0.3692396403440188	-0.15366806459179672	0.
0.02654681943895694	0.	0.3694448788115716	-0.15366808036955293	0.
0.02640063216120111	0.	0.3696579358874121	-0.1536689873457067	0.
0.02658632951402608	0.	0.3702384675527757	-0.1534050064472024	0.
0.02665349664164362	0.	0.3704358874120407	-0.15412750876029913	0.
0.026764124851837223	0.	0.3712060203283816	-0.15508826189872735	0.
0.026681153694192022	0.	0.3714112587959344	-0.1551060871804735	0.
0.026582378506519164	0.	0.371620406567631	-0.15510372951911863	0.
0.026831291979454764	0.	0.3721872556684911	-0.15615500178326955	0.
0.026795732911892536	0.	0.372586004691165	-0.15510191320061137	0.
0.026906361122086137	0.	0.3731606724003128	-0.155338392700944	0.
0.026886606084551564	0.	0.37335809225957783	-0.1549346307261725	0.
0.026890557092058478	0.	0.37356724003127445	-0.15522516561541835	0.
0.027084156459897275	0.	0.3741477716966381	-0.15644991878990455	0.
0.027048597392335047	0.	0.3743393275996873	-0.15691020060906213	0.
0.027020940339786647	0.	0.3745367474589524	-0.15608785802357147	0.
0.027076254444883447	0.	0.37510750586395625	-0.1594096615651468	0.
0.02718293164757013	0.	0.3752971071149336	-0.15940966335538642	0.
0.027155274595021733	0.	0.3761004691164973	-0.15771348792871245	0.
0.02724614776768076	0.	0.37628811571540277	-0.15771347511437891	0.
0.02718293164757013	0.	0.37648749022673966	-0.15773495353822836	0.
0.027178980640063216	0.	0.37708170445660677	-0.1599024561066301	0.
0.02728170683524299	0.	0.37747068021892105	-0.15968290836086124	0.
0.027238245752666933	0.	0.37806293979671624	-0.15978609204473754	0.
0.027451600158040303	0.	0.3782427677873339	-0.15893678121767355	0.
0.02738443303042276	0.	0.37843627834245513	-0.15902181476122965	0.
0.027277755827736075	0.	0.37903831118060993	-0.15845093271999333	0.
0.027522718293164758	0.	0.37922204847537144	-0.15845093804913518	0.
0.02751481627815093	0.	0.3794194683346365	-0.1587708618363769	0.
0.027368629000395103	0.	0.38002541047693517	-0.15778261052084833	0.
0.027506914263137103	0.	0.38020719311962475	-0.1577852149187878	0.
0.027435796128012647	0.	0.38099100860046914	-0.15569038087896778	0.
0.027562228368233903	0.	0.38117474589523076	-0.15569045181672805	0.
0.027696562623468986	0.	0.3813604378420642	-0.15586857335680576	0.
0.02749901224812327	0.	0.3819702892885067	-0.15664692563500715	0.
0.027747925721058875	0.	0.3823436278342456	-0.15674006417726638	0.
0.027593836428289217	0.	0.3829573885848319	-0.15704469083664135	0.
0.027664954563413675	0.	0.3831469898358093	-0.15786658003889179	0.
0.027834847886210986	0.	0.38333268178264274	-0.15787871292924796	0.
0.027664954563413675	0.	0.3839386239249414	-0.1575018089198159	0.
0.02774002370604504	0.	0.3841243158717749	-0.15750171543269578	0.
0.027945476096404586	0.	0.3843041438623926	-0.15750170402679772	0.
0.02785065191623864	0.	0.3849081313526193	-0.16032216279660738	0.
0.027870406953773217	0.	0.38510359655981236	-0.1590811979719578	0.
0.027937574081390755	0.	0.3858913213448007	-0.1627783485691737	0.
0.027846700908731727	0.	0.3860867865519938	-0.16313718083897463	0.
0.02796918214144607	0.	0.38627052384675536	-0.16433404281566188	0.
0.0280323982615567	0.	0.3868588741204066	-0.16359936613531206	0.
0.028056104306598183	0.	0.3872400312744332	-0.16268346890402108	0.
0.02815487949427104	0.	0.3878244722439407	-0.16379410848423168	0.
0.0279494271039115	0.	0.3880277560594215	-0.16379411159092416	0.
0.028083761359146583	0.	0.3882154026583269	-0.16400963686691455	0.
0.028241801659423155	0.	0.3888115715402659	-0.16493877895602013	0.
0.028202291584354014	0.	0.3890207193119625	-0.16494489297553946	0.
0.028249703674436983	0.	0.3892122752150118	-0.16356815990739096	0.
0.02832082180956144	0.	0.38978889757623153	-0.16395299719871592	0.
0.028297115764519952	0.	0.3899941360437843	-0.16395300766544527	0.
0.02850651916238641	0.	0.39075840500390935	-0.16559572528776598	0.
0.028407743974713552	0.	0.3909695074276779	-0.16546031524582447	0.
0.02841564598972738	0.	0.39117083659108687	-0.16591542663299266	0.
0.02863690241011458	0.	0.3917396403440188	-0.16631916867127436	0.
0.02846700908731727	0.	0.3921442533229086	-0.16638853575703708	0.
0.02870802054523904	0.	0.39270719311962476	-0.16607099296846933	0.
0.028664559462662983	0.	0.3929124315871776	-0.16767158532781143	0.
0.028510470169893325	0.	0.3931176700547303	-0.16746012042132863	0.
0.02875543263532201	0.	0.39367670054730264	-0.16589918785593	0.
0.028711971552745953	0.	0.39387802971071156	-0.16589919837085224	0.
0.02861714737258001	0.	0.39408326817826433	-0.16592916725563478	0.
0.028893717898064008	0.	0.394659890539484	-0.16564131693069428	0.
0.028905570920584753	0.	0.3948670836591087	-0.16564130472787453	0.
0.029000395100750694	0.	0.3956430805316654	-0.16074631173751192	0.
0.02904385618332675	0.	0.3958405003909305	-0.1607567454433999	0.
0.02891347293559858	0.	0.39604573885848326	-0.16278002742899736	0.
0.029067562228368236	0.	0.3966164972634872	-0.16287687030098302	0.
0.028992493085736867	0.	0.39702892885066465	-0.160460588258313	0.
0.029170288423548005	0.	0.3976016419077405	-0.16330749154015847	0.
0.02916633741604109	0.	0.3977951524628616	-0.16307212682928357	0.
0.029122876333465036	0.	0.3979984362783425	-0.16280783426352627	0.
0.02928486764124852	0.	0.3985770132916342	-0.16386465080033527	0.
0.029269063611220864	0.	0.39877247849882724	-0.16386463592014722	0.
0.02928486764124852	0.	0.39897771696638	-0.16385611429108887	0.
0.02933227973133149	0.	0.39954847537138394	-0.16485177586884975	0.
0.029423152903990522	0.	0.3997361219702894	-0.1648517774948834	0.
0.029352034768866064	0.	0.40052580140734956	-0.16274875188363253	0.
0.02944290794152509	0.	0.4007193119624708	-0.1626313207280374	0.
0.02947846700908732	0.	0.4009225957779516	-0.1612227322448921	0.
0.029435005926511264	0.	0.40151876465989056	-0.16127489809938908	0.
0.029521928091663374	0.	0.40189992181391715	-0.16247224623009032	0.
0.029399446858949033	0.	0.4024980453479281	-0.162936767370532	0.
0.029565389174239433	0.	0.40268373729476153	-0.16293676321768868	0.
0.02958909521928092	0.	0.4028792025019547	-0.16178855412952828	0.
0.029569340181746347	0.	0.40347928068803757	-0.1613094361395858	0.
0.02975503753457132	0.	0.4036571540265833	-0.16130942148188873	0.
0.029727380482022916	0.	0.40385066458170454	-0.1626035286579713	0.
0.02962860529435006	0.	0.4044566067240032	-0.1603638504303355	0.
0.029826155669695775	0.	0.4046403440187647	-0.1611816329721416	0.
0.029723429474516002	0.	0.40542806880375304	-0.1616094958458429	0.
0.02975503753457132	0.	0.4056078967943707	-0.16160908628932194	0.
0.029774792572105892	0.	0.40579358874120414	-0.16167932927963583	0.
0.02964440932437772	0.	0.4063995308835028	-0.16315909735683637	0.
0.02987751876728566	0.	0.40678068803752937	-0.16435554956586493	0.
0.029612801264322405	0.	0.40739053948397186	-0.1649593210963056	0.
0.029778743579612806	0.	0.4075781860828773	-0.1607886967396944	0.
0.02994073488739629	0.	0.4077599687255669	-0.1598115648512239	0.
0.02976689055709206	0.	0.4083698201720094	-0.1607265495980934	0.
0.029778743579612806	0.	0.4085613760750587	-0.16524526165157535	0.
0.029956538917423944	0.	0.4087451133698202	-0.1646173158536693	0.
0.029928881864875544	0.	0.40934910086004694	-0.16048261251366613	0.
0.029944685894903202	0.	0.40954065676309626	-0.1607132349315713	0.
0.03006321612011063	0.	0.4103225175918687	-0.16956705923071963	0.
0.030043461082576058	0.	0.4105218921032057	-0.1695670800732977	0.
0.030161991307783485	0.	0.4107095387021111	-0.16956703203863718	0.
0.030154089292769658	0.	0.41129593432369044	-0.17074137010476667	0.
0.030209403397866458	0.	0.4116712275215012	-0.1707321225915816	0.
0.030260766495456344	0.	0.4122537138389368	-0.16917242996408266	0.
0.03021730541288029	0.	0.41246090695856147	-0.17091489051538433	0.
0.030343737653101544	0.	0.41265441751368265	-0.1709148813225398	0.
0.030446463848281313	0.	0.41324472243940585	-0.17439088037259767	0.
0.03031212959304623	0.	0.4134480062548867	-0.1758913673049229	0.
0.030383247728170686	0.	0.4136356528537921	-0.17589134703649587	0.
0.030549190043461086	0.	0.4142161845191556	-0.17269880339518892	0.
0.03040695377321217	0.	0.4144253322908523	-0.17309086623884984	0.
0.030561043065981827	0.	0.41540070367474596	-0.1759135924970617	0.
0.030541288028447258	0.	0.41559616888193907	-0.17591354450188082	0.
0.030659818253654686	0.	0.41577990617670063	-0.17572367982457487	0.
0.030557092058474913	0.	0.4165871774824082	-0.1746395359210662	0.
0.030655867246147772	0.	0.41677286942924163	-0.17482965152223615	0.
0.030754642433820627	0.	0.41734753713838946	-0.17116199877380495	0.
0.03067562228368234	0.	0.4175449569976545	-0.17392747582632084	0.
0.030956143816673252	0.	0.4183111806098515	-0.17244652533345203	0.
0.03081390754642434	0.	0.4185203283815482	-0.17243582661866422	0.
0.030825760568945083	0.	0.4187177482408132	-0.17257316312039953	0.
0.030908731726590283	0.	0.41929827990617674	-0.173098602330039	0.
0.030873172659028055	0.	0.4196970289288507	-0.1730985406252267	0.
0.031165547214539707	0.	0.42027365129007044	-0.17354025253999658	0.
0.031086527064401428	0.	0.42048475371383903	-0.1735402718713766	0.
0.030960094824180166	0.	0.42068608287724796	-0.17487556906373988	0.
0.031173449229553542	0.	0.42145426114151685	-0.1768804564069918	0.
0.03107072303437377	0.	0.42165363565285385	-0.17647245570785344	0.
0.031363097589885425	0.	0.4222263487099297	-0.1805934729166735	0.
0.031272224417226394	0.	0.4224354964816263	-0.1805934661885746	0.
0.03140260766495456	0.	0.4232056293979672	-0.18157997924005181	0.
0.03141446068747531	0.	0.42340304925723227	-0.1815262643385248	0.
0.03132358751481628	0.	0.4236043784206412	-0.18151791779009108	0.
0.03158040300276571	0.	0.4241653635652854	-0.18195787113902612	0.
0.03142631370999605	0.	0.42458170445660676	-0.18200458036539244	0.
0.03166337416041091	0.	0.42515050820953876	-0.18276949943731466	0.
0.03162386408534176	0.	0.4253518373729477	-0.18276903603571165	0.
0.03152508889766891	0.	0.4255609851446443	-0.1828181653338266	0.
0.031726590280521536	0.	0.426336982017201	-0.18323203616755906	0.
0.03167917819043856	0.	0.4265441751368257	-0.1838094932380923	0.
0.03181351244567365	0.	0.42711688819390153	-0.1838766314457506	0.
0.03187277755827736	0.	0.42730648944487887	-0.1838766383576737	0.
0.0319952587909917	0.	0.42809421422986715	-0.18782138723996042	0.
0.03199130778348479	0.	0.42829163408913223	-0.18781786597980485	0.
0.031868826550770446	0.	0.4284988272087569	-0.18992148571395143	0.
0.03205057289608851	0.	0.4290734949179047	-0.1869621358497531	0.
0.03199130778348479	0.	0.42946051602814705	-0.18440594123243118	0.
0.03204267088107468	0.	0.43004104769351065	-0.18814111834889055	0.
0.03214934808376136	0.	0.4302267396403441	-0.18814107342641107	0.
0.03218490715132359	0.	0.430428068803753	-0.19013896529358895	0.
0.0322718293164757	0.	0.43120992963252547	-0.19080453575357584	0.
0.032287633346503364	0.	0.43140930414386247	-0.19082869259219631	0.
0.032263927301461874	0.	0.4320132916340892	-0.18977625054494265	0.
0.03236270248913473	0.	0.4321989835809227	-0.18977625183626412	0.
0.03221256420387199	0.	0.4329906176700548	-0.19288333387511963	0.
0.03240221256420388	0.	0.4331724003127444	-0.1928271300921767	0.
0.03246147767680759	0.	0.43336395621579366	-0.19283871829228175	0.
0.03232319241406559	0.	0.4339718530101643	-0.1900754522087295	0.
0.03254444883445279	0.	0.4343530101641908	-0.18885707263957185	0.
0.0323824575266693	0.	0.4349530883502737	-0.19033966723892093	0.
0.03252469379691822	0.	0.43513291634089135	-0.19033947462384918	0.
0.03268273409719479	0.	0.435314698983581	-0.19539535562588628	0.
0.032662979059660216	0.	0.43610828772478505	-0.18966417932548593	0.
0.03278941129988147	0.	0.43629202501954656	-0.18677863602362166	0.
0.032662979059660216	0.	0.4368901485535575	-0.18801105744891514	0.
0.032662979059660216	0.	0.43707974980453485	-0.18801106718517402	0.
0.0327419992097985	0.	0.43788311180609857	-0.1887436054451123	0.
0.03276570525483999	0.	0.43807857701329167	-0.18874365541386035	0.
0.0329632556301857	0.	0.4382642689601252	-0.1904565037799676	0.
0.03288818648755433	0.	0.4388604378420642	-0.19077399968064696	0.
0.03295140260766496	0.	0.43923573103987495	-0.19067351839189078	0.
0.03297510865270644	0.	0.439831899921814	-0.19138344741041594	0.
0.03296720663769261	0.	0.4400332290852229	-0.19210833898218463	0.
0.033089687870406954	0.	0.44021892103205634	-0.19335720293572128	0.
0.03304227578032399	0.	0.4410086004691166	-0.19198805331788926	0.
0.03313709996048993	0.	0.4411923377638781	-0.1920521182554047	0.
0.03325167917819044	0.	0.4417787333854575	-0.19102262537543882	0.
0.033145001975503754	0.	0.4419839718530102	-0.19141461698967352	0.
0.033433425523508496	0.	0.4427404222048476	-0.19944163772144904	0.
0.03333860134334256	0.	0.44294761532447235	-0.19943339034452706	0.
0.03331884630580799	0.	0.4431430805316654	-0.19438205107119913	0.
0.03355985776372976	0.	0.44373143080531674	-0.19934908243077146	0.
0.03335835638087713	0.	0.4441419077404223	-0.1988427313522356	0.
0.03357961280126433	0.	0.4447087568412823	-0.19848753407828668	0.
0.033520347688660614	0.	0.44491399530883513	-0.19848492183443278	0.
0.033476886606084555	0.	0.4451114151681001	-0.1976717851223244	0.
0.033607269853812724	0.	0.44589132134480075	-0.1977183306899048	0.
0.033607269853812724	0.	0.4460946051602815	-0.1979369385820703	0.
0.03381667325167918	0.	0.44665949960906964	-0.19373216615907243	0.
0.033860134334255235	0.	0.4468627834245505	-0.19550406294424824	0.
0.03391544843935204	0.	0.44763487099296334	-0.1902771210865331	0.
0.03403792967206638	0.	0.44783033620015644	-0.19044417644409642	0.
0.03394310549190044	0.	0.44803557466770927	-0.19015644116142566	0.
0.03404583168708021	0.	0.4485985144644254	-0.1905075121215921	0.
0.03394705649940735	0.	0.44900899139953093	-0.19163933566430447	0.
0.03418411694982221	0.	0.44959343236903837	-0.19173798522650734	0.
0.03419992097984986	0.	0.4497967161845193	-0.190062351402037	0.
0.03410904780719083	0.	0.4500058639562159	-0.19040562850500506	0.
0.03419992097984986	0.	0.4507662236121971	-0.19070960928170627	0.
0.034211774002370604	0.	0.45097146207974986	-0.1907096026384624	0.
0.03439747135519558	0.	0.4515441751368257	-0.18953284607582627	0.
0.03437376531015409	0.	0.45173964034401887	-0.18946360889438493	0.
0.03442512840774398	0.	0.45252345582486325	-0.18746665791737774	0.
0.03448439352034769	0.	0.4527150117279125	-0.19002906517703977	0.
0.03447254049782695	0.	0.4529202501954652	-0.19068351652044066	0.
0.03460687475306203	0.	0.45350860046911656	-0.19180888534509952	0.
0.03456341367048598	0.	0.45390539483971865	-0.18993771153876393	0.
0.03458711971552746	0.	0.45447224394057867	-0.19196181576882726	0.
0.034677992888186494	0.	0.45465402658326826	-0.1943091218264255	0.
0.03464638482813118	0.	0.4548455824863175	-0.19430907746306145	0.
0.034776768075859346	0.	0.45565089913995316	-0.19643434054455416	0.
0.03478071908336626	0.	0.45585027365129016	-0.1964343076692906	0.
0.03474911102331094	0.	0.4564425332290853	-0.19596069691500742	0.
0.034907151323587515	0.	0.45662431587177493	-0.19596068649994539	0.
0.03480442512840775	0.	0.45742572322126673	-0.1964267924472337	0.
0.035029632556301864	0.	0.45761141516810017	-0.1962162535573861	0.
0.03504543658632952	0.	0.4578049257232213	-0.1962162339475334	0.
0.03488344527854603	0.	0.45840304925723224	-0.19421274151305504	0.
0.035116554721453974	0.	0.45876661454261153	-0.1942093710933184	0.
0.0350138285262742	0.	0.45938037529319786	-0.1950924819209077	0.
0.0351244567364678	0.	0.459575840500391	-0.19528233221194474	0.
0.03519952587909918	0.	0.45976935105551214	-0.1952822776698381	0.
0.03518767285657843	0.	0.46053948397185307	-0.19317679317573183	0.
0.03531410509679969	0.	0.46071931196247073	-0.19317074287848487	0.
0.035258790991702885	0.	0.46133111806098526	-0.1904724460736074	0.
0.03528644804425129	0.	0.4615246286161064	-0.1906849473909861	0.
0.03534176214934809	0.	0.46231430805316664	-0.19071935857087746	0.
0.035337811141841174	0.	0.4625039093041439	-0.19194073203745604	0.
0.03549585144211774	0.	0.4626856919468335	-0.19194151860458486	0.
0.03540892927696563	0.	0.46328967943706023	-0.19171972251766156	0.
0.035622283682338995	0.	0.46367474589523067	-0.1916332309624599	0.
0.03572896088502568	0.	0.46386434714620806	-0.19050979442248528	0.
0.0355669695772422	0.	0.46446637998436285	-0.1924332103203727	0.
0.0356499407348874	0.	0.46464816262705244	-0.19243322154263312	0.
0.03576451995258791	0.	0.46483580922595785	-0.19280730128246343	0.
0.03561438166732517	0.	0.4654534792806881	-0.19290891374087404	0.
0.03569735282497037	0.	0.4656391712275216	-0.19290895761559645	0.
0.03581983405768471	0.	0.46582486317435506	-0.19290505032705146	0.
0.0357052548399842	0.	0.46641125879593437	-0.18863762439692153	0.
0.03590675622283683	0.	0.4667767787333855	-0.19225509945345187	0.
0.035922560252864486	0.	0.4673905394839719	-0.1946811699529365	0.
0.03593836428289214	0.	0.467587959343237	-0.19413624052219747	0.
0.036052943500592655	0.	0.4677736512900704	-0.19624552367279144	0.
0.03604504148557883	0.	0.4685652853792026	-0.19270701022403935	0.
0.036139865665744765	0.	0.4687490226739641	-0.19268979114999896	0.
0.03610035559067563	0.	0.46935301016419084	-0.19085498019859815	0.
0.036108257605689455	0.	0.4695504300234559	-0.19088013289374783	0.
0.036341367048597396	0.	0.47031274433150905	-0.19677353758049396	0.
0.036218885815883055	0.	0.4705160281469899	-0.19677355175181693	0.
0.036274199920979855	0.	0.47070758405003915	-0.19643934416972295	0.
0.0364243382062426	0.	0.4713076622361221	-0.20103470689946873	0.
0.036317661003555914	0.	0.4717044566067241	-0.20168672914307753	0.
0.03647965231133939	0.	0.4722693510555122	-0.19795730408902382	0.
0.03644409324377717	0.	0.47247263487099306	-0.1979585507520484	0.
0.03647965231133939	0.	0.4726641907740423	-0.19795116375306177	0.
0.0365626234689846	0.	0.4734499609069586	-0.1999195889003163	0.
0.03654681943895694	0.	0.4736454261141518	-0.1980799638707672	0.
0.036724614776768076	0.	0.47421618451915565	-0.20534753163889508	0.
0.036693006716712766	0.	0.4744214229867084	-0.20520520845561352	0.
0.036934018174634535	0.	0.47520132916340896	-0.20653371540228307	0.
0.03685104701698933	0.	0.4754085222830337	-0.20775699781053808	0.
0.03672856578427499	0.	0.47561180609851456	-0.20721758205445712	0.
0.037044646384828135	0.	0.4761708365910869	-0.20619144583382734	0.
0.036953773212169104	0.	0.47657935887412045	-0.20709543912526082	0.
0.037119715527459504	0.	0.4771540265832683	-0.20916257568789348	0.
0.03706835242986962	0.	0.47735926505082105	-0.20921758409742536	0.
0.03698538127222442	0.	0.47756645817044574	-0.20815578291442643	0.
0.03718293164757014	0.	0.478324863174355	-0.20859461268484003	0.
0.03708415645989727	0.	0.47852814698983587	-0.20961509038596954	0.
0.03745950217305413	0.	0.4790910867865521	-0.2094774035568938	0.
0.037463453180561046	0.	0.479290461297889	-0.21081719455065565	0.
0.03745950217305413	0.	0.4800762314308054	-0.2110299492419085	0.
0.037372580007902015	0.	0.4802756059421424	-0.21112370915812853	0.
0.03738048202291585	0.	0.48048084440969513	-0.21101180751450851	0.
0.03750296325563019	0.	0.48106528537920257	-0.2103574197344976	0.
0.03745950217305413	0.	0.4814679437060204	-0.21035954546886104	0.
0.03773212169103121	0.	0.4820367474589524	-0.21149684474417657	0.
0.037704464638482815	0.	0.4822283033620016	-0.21117237791161064	0.
0.03772026866851047	0.	0.48242963252541055	-0.2110759755071238	0.
0.03782694587119716	0.	0.48321540265832685	-0.21014397782176336	0.
0.03785460292374555	0.	0.48341673182173583	-0.2149682402291142	0.
0.037803239826155674	0.	0.4840011727912433	-0.2169686631329871	0.
0.0379494271039115	0.	0.4841868647380767	-0.21552794225694857	0.
0.0379217700513631	0.	0.484972634870993	-0.2176702590387942	0.
0.0381430264717503	0.	0.4851544175136826	-0.21764673669847073	0.
0.0381153694192019	0.	0.48534988272087576	-0.2177877403777445	0.
0.03798498617147373	0.	0.4859480062548867	-0.2198111967712529	0.
0.03813512445673647	0.	0.48633307271305715	-0.21978258946803958	0.
0.038000790201501385	0.	0.48694683346364354	-0.21794394001884326	0.
0.03816278150928487	0.	0.487132525410477	-0.21794392820082928	0.
0.03815092848676413	0.	0.4873260359655982	-0.2178405862805921	0.
0.038253654681943895	0.	0.4881039874902268	-0.21961909445488992	0.
0.038399841959699726	0.	0.48828967943706025	-0.21975895588733815	0.
0.0382259976293955	0.	0.4889014855355747	-0.21637015032213486	0.
0.03834847886210984	0.	0.4890871774824082	-0.21769032950418366	0.
0.03834847886210984	0.	0.48987881157154034	-0.2172869294593483	0.
0.03850651916238641	0.	0.49006254886630185	-0.2175498502099179	0.
0.038684314500197554	0.	0.49024824081313534	-0.2180070346252747	0.
0.03845120505728961	0.	0.49085027365129014	-0.21804058645613036	0.
0.0386685104701699	0.	0.49121970289288514	-0.21734266673411842	0.
0.03867246147767681	0.	0.4918119624706803	-0.2176464717701657	0.
0.03865665744764916	0.	0.4920074276778734	-0.21737210326507897	0.
0.038806795732911896	0.	0.49219507427677883	-0.21707449634914508	0.
0.03870802054523904	0.	0.49300625488663025	-0.21715953338195224	0.
0.03890952192809167	0.	0.49319194683346373	-0.21697649472562142	0.
0.03885815883050178	0.	0.4937783424550431	-0.21718124434724667	0.
0.03891347293559858	0.	0.4939757623143081	-0.21691438379535505	0.
0.03901224812327144	0.	0.49475762314308064	-0.21672679507210407	0.
0.038992493085736865	0.	0.49496286161063335	-0.2168955198971752	0.
0.03911892532595812	0.	0.4951505082095388	-0.21688846519425778	0.
0.03917819043856184	0.	0.49572713057075846	-0.21680889268182763	0.
0.039182141446068755	0.	0.49612197028928856	-0.21461841368442933	0.
0.03934808376135915	0.	0.496706411258796	-0.21605044768235435	0.
0.03922165152113789	0.	0.49691164972634877	-0.2159276538727147	0.
0.03922955353615172	0.	0.4970992963252542	-0.2159276337675172	0.
0.0394152508889767	0.	0.49786942924159505	-0.21638007193008868	0.
0.03936783879889372	0.	0.49806880375293205	-0.21638003934674765	0.
0.03955353615171869	0.	0.49865910867865526	-0.21667326842672338	0.
0.03946266297905966	0.	0.49887021110242386	-0.21577474346709677	0.
0.03969182141446069	0.	0.4996266614542612	-0.21700583213979607	0.
0.039676017384433035	0.	0.4998338545738859	-0.21695236123311762	0.
0.039577242196760176	0.	0.5000371383893668	-0.21650501436897657	0.
0.03980244962465429	0.	0.5006118060985145	-0.22091805361955388	0.
0.039695772421967604	0.	0.501024237685692	-0.21926237404128837	0.
0.03996048992493086	0.	0.5015852228303364	-0.2232920675700576	0.
0.03989332279731332	0.	0.5017885066458172	-0.22328862569525607	0.
0.03978664559462663	0.	0.5019937451133699	-0.2232964240332232	0.
0.040051363097589894	0.	0.5027677873338546	-0.22340951752033053	0.
0.03993283287238246	0.	0.5029710711493355	-0.22340926137589145	0.
0.04015408929276966	0.	0.503526192337764	-0.223141670341447	0.
0.040213354405373374	0.	0.5037197028928851	-0.22346228683573136	0.
0.040304227578032405	0.	0.504517200938233	-0.2236122307473889	0.
0.04033978664559463	0.	0.50471657544957	-0.2179493610365004	0.
0.04027657052548401	0.	0.5049237685691947	-0.2196585437618387	0.
0.040478071908336626	0.	0.5054906176700549	-0.21912293981366862	0.
0.04040695377321217	0.	0.5058913213448006	-0.2198833657763016	0.
0.04049387593836428	0.	0.5064777169663801	-0.21929977552229982	0.
0.04056104306598183	0.	0.5066731821735732	-0.21981307540620879	0.
0.04056104306598183	0.	0.5068725566849102	-0.21963580918884576	0.
0.04065586724614777	0.	0.507642689601251	-0.2186644435293446	0.
0.040699328328723826	0.	0.507842064112588	-0.2176968904058751	0.
0.04064006321612011	0.	0.5084421422986709	-0.21810274711007163	0.
0.040719083366258395	0.	0.5086297888975763	-0.2191326232156435	0.
0.040809956538917426	0.	0.5094018764659891	-0.2186558500545673	0.
0.040928486764124854	0.	0.5095856137607506	-0.2187494419640938	0.
0.04090082971157645	0.	0.5097810789679438	-0.21845862977901606	0.
0.04079415250888977	0.	0.5103889757623143	-0.21874494560364466	0.
0.04094429079415251	0.	0.5107740422204848	-0.21861711661336955	0.
0.04094429079415251	0.	0.5113682564503519	-0.2182349311865796	0.
0.04112208613196365	0.	0.5115539483971854	-0.21909716185331896	0.
0.0411615962070328	0.	0.5117474589523066	-0.21835809816331944	0.
0.04122481232714343	0.	0.5125449569976546	-0.2205313938122169	0.
0.04131963650730937	0.	0.5127306489444879	-0.2202165641039097	0.
0.04128407743974714	0.	0.512930023455825	-0.2187254057760454	0.
0.04127617542473331	0.	0.5135125097732605	-0.21910748943002695	0.
0.041461872777558285	0.	0.5139034401876467	-0.21906506209231938	0.
0.041359146582378506	0.	0.5145054730258015	-0.21937570712446802	0.
0.04154484393520348	0.	0.514689210320563	-0.21937570261015138	0.
0.04152903990517582	0.	0.5148846755277562	-0.21937394106124739	0.
0.041702884235480055	0.	0.5156450351837374	-0.2209489628243425	0.
0.041691031212959306	0.	0.5158385457388586	-0.22095827785673566	0.
0.041580403002765706	0.	0.516452306489445	-0.22208601257382382	0.
0.04173844330304228	0.	0.5166399530883503	-0.2220906108285176	0.
0.041714737258000796	0.	0.5168334636434715	-0.22244536776719676	0.
0.041667325167917824	0.	0.5174315871774825	-0.2232592952268699	0.
0.04182536546819439	0.	0.517615324472244	-0.2232593072094877	0.
0.04187672856578428	0.	0.5178068803752933	-0.22176286794083416	0.
0.04173054128802845	0.	0.5184186864738077	-0.2181707924662488	0.
0.04193994468589491	0.	0.5187842064112589	-0.21866831273607903	0.
0.041900434610825765	0.	0.5193862392494136	-0.22147155868799123	0.
0.04198340576847096	0.	0.519575840500391	-0.22027734454631395	0.
0.04213354405373371	0.	0.5197634870992964	-0.22459196976719442	0.
0.04203081785855394	0.	0.520570758405004	-0.224987835069643	0.
0.042240221256420386	0.	0.5207525410476936	-0.2252458515141003	0.
0.042228368233899645	0.	0.5213330727130572	-0.22562149823663333	0.
0.04220071118135125	0.	0.5215226739640345	-0.2258139622020637	0.
0.04237850651916239	0.	0.521706411258796	-0.2257981285210953	0.
0.042287633346503366	0.	0.5223123534010946	-0.226681280109637	0.
0.04225602528644804	0.	0.5225097732603597	-0.22707325554020671	0.
0.04239826155669696	0.	0.5226935105551213	-0.22684406954784186	0.
0.04246147767680759	0.	0.5232896794370603	-0.2272945613622117	0.
0.04250493875938365	0.	0.5236786551993746	-0.22672318651457438	0.
0.042548399841959704	0.	0.5242748240813135	-0.2271734505243274	0.
0.04247728170683524	0.	0.5244761532447225	-0.22703114602372396	0.
0.04253259581193205	0.	0.524661845191556	-0.22663313107047414	0.
0.04265112603713947	0.	0.5254456606724004	-0.2260952679623743	0.
0.04271039114974318	0.	0.5256391712275216	-0.22697098635964222	0.
0.0429079415250889	0.	0.5262294761532448	-0.22691545598408608	0.
0.04282101935993679	0.	0.5264327599687256	-0.22691545568515137	0.
0.04280916633741604	0.	0.526622361219703	-0.22727784190998493	0.
0.04301461872777559	0.	0.527189210320563	-0.2263273118136922	0.
0.04297115764519953	0.	0.5273924941360438	-0.22632729995255768	0.
0.04289608850256816	0.	0.5275899139953089	-0.22601426018958487	0.
0.043231924140655874	0.	0.528158717748241	-0.22659056688882234	0.
0.04300671671276176	0.	0.5285691946833464	-0.22666509493586134	0.
0.04324772817068353	0.	0.5291399530883503	-0.231265853997252	0.
0.04325563018569736	0.	0.5293471462079751	-0.2311164829959041	0.
0.043200316080600557	0.	0.5295543393275998	-0.2315917178467659	0.
0.04335440537337021	0.	0.5303342455043003	-0.23019166079685427	0.
0.04327143421572501	0.	0.530539483971853	-0.23019166809717367	0.
0.04353615171868827	0.	0.5310946051602815	-0.22960310133237377	0.
0.04356775977874358	0.	0.5312978889757624	-0.22867026060753393	0.
0.043441327538522326	0.	0.5315050820953872	-0.22867024070004063	0.
0.04370209403397867	0.	0.5320817044566067	-0.22867082746791334	0.
0.04370209403397867	0.	0.5322810789679437	-0.22849543023244812	0.
0.0435440537337021	0.	0.5324882720875685	-0.22853838619308223	0.
0.043891742394310554	0.	0.5330551211884286	-0.22834947764437205	0.
0.04378901619913078	0.	0.5334558248631744	-0.22736440091703433	0.
0.04389569340181747	0.	0.5340265832681783	-0.2279856816048982	0.
0.0438759383642829	0.	0.5342240031274433	-0.22746479813331147	0.
0.043871987356775985	0.	0.5344272869429243	-0.2279461093361648	0.
0.04407348873962861	0.	0.5351935105551213	-0.22733692197683214	0.
0.044026076649545644	0.	0.535400703674746	-0.22733687949779308	0.
0.04410509679968393	0.	0.5359949179046131	-0.229376670107732	0.
0.04418411694982221	0.	0.5361903831118062	-0.22937671046569225	0.
0.04427103911497433	0.	0.5363917122752151	-0.22937672238165266	0.
0.04425128407743976	0.	0.5369663799843628	-0.22748273507375444	0.
0.04440142236270249	0.	0.5371520719311963	-0.23055221372371038	0.
0.04435401027261952	0.	0.5373534010946053	-0.2306346409381184	0.
0.04435796128012644	0.	0.5379593432369039	-0.23105593123588153	0.
0.04444883445278546	0.	0.5383463643471462	-0.2307825635315902	0.
0.044484393520347686	0.	0.5389288506645817	-0.23009868868655162	0.
0.04455551165547215	0.	0.5391125879593434	-0.23143098487949848	0.
0.044543658632951406	0.	0.5393100078186084	-0.23142227294372175	0.
0.04467009087317266	0.	0.5400860046911651	-0.23152678340995297	0.
0.04472145397076254	0.	0.5402736512900704	-0.23152907480957016	0.
0.0446266297905966	0.	0.5408756841282253	-0.2313061845654448	0.
0.044784670090873176	0.	0.5410633307271306	-0.23156132157313916	0.
0.0448755432635322	0.	0.5412568412822518	-0.23067389038730382	0.
0.04475701303832478	0.	0.5418725566849102	-0.23121351069823812	0.
0.044919004346108266	0.	0.5420543393275998	-0.23122899255007093	0.
0.04500197550375346	0.	0.5422419859265052	-0.23123577628490685	0.
0.04492690636112209	0.	0.5428401094605161	-0.23172926923858692	0.
0.04510865270644014	0.	0.5432154026583269	-0.2323543089366541	0.
0.04495456341367049	0.	0.5438272087568413	-0.2310650664328831	0.
0.0451244567364678	0.	0.5440129007036748	-0.23106798061656622	0.
0.045333860134334256	0.	0.5441985926505083	-0.23106798558981176	0.
0.04525088897668906	0.	0.5449902267396404	-0.23199278305912346	0.
0.04537337020940341	0.	0.5451778733385458	-0.23199277887658143	0.
0.04517581983405769	0.	0.5457799061767007	-0.23031783617996884	0.
0.045227182931647576	0.	0.545967552775606	-0.23005844086562632	0.
0.04546424338206243	0.	0.5461434714620799	-0.23005845646384504	0.
0.045468194389569346	0.	0.5467357310398749	-0.2319350081617014	0.
0.045499802449624656	0.	0.5469351055512119	-0.23222762618976045	0.
0.045634136704859746	0.	0.5471247068021893	-0.23222761910891232	0.
0.04561833267483209	0.	0.5477326035965598	-0.23185342547460663	0.
0.04563808771236666	0.	0.5481157154026584	-0.23289237072362046	0.
0.04586724614776769	0.	0.5486982017200939	-0.23288525839241103	0.
0.04577242196760174	0.	0.5489034401876467	-0.2328850177968428	0.
0.045752666930067167	0.	0.549093041438624	-0.23288614259331822	0.
0.04579217700513631	0.	0.5498885848319001	-0.23631957745814555	0.
0.045839589095219284	0.	0.5500762314308054	-0.2362188660232847	0.
0.04608060055314105	0.	0.5506508991399531	-0.23725619268233214	0.
0.04598972738048202	0.	0.5508580922595778	-0.2372078708155665	0.
0.04600158040300276	0.	0.5510516028146991	-0.23600925370487932	0.
0.046183326748320826	0.	0.5516301798279907	-0.23840477289831463	0.
0.04615566969577242	0.	0.5518334636434715	-0.23832289391669892	0.
0.04610035559067563	0.	0.5520269741985928	-0.23832289407036059	0.
0.046404583168708026	0.	0.5525820953870212	-0.23821999388081272	0.
0.04634531805610431	0.	0.5529984362783426	-0.2384479608406581	0.
0.04649940734887397	0.	0.5535828772478499	-0.23807134979372857	0.
0.04645199525879099	0.	0.5537900703674747	-0.23781283815177887	0.
0.04637692611615962	0.	0.5539933541829556	-0.2378095638853619	0.
0.04676017384433031	0.	0.5547615324472245	-0.23833538662326653	0.
0.046645594626629795	0.	0.5549687255668492	-0.23833536769703068	0.
0.04677992888186488	0.	0.555541438623925	-0.24408640034211906	0.
0.04676807585934414	0.	0.5557427677873339	-0.24397837054829902	0.
0.046728565784275	0.	0.5559460516028147	-0.24397586280457415	0.
0.04700513630975899	0.	0.5565089913995309	-0.24397946168446466	0.
0.04696167522718294	0.	0.5567122752150119	-0.24157023550408432	0.
0.046874753062030816	0.	0.5569214229867084	-0.24183895366896938	0.
0.04708020545239036	0.	0.5574941360437843	-0.24003243290376053	0.
0.04707625444488345	0.	0.5578928850664582	-0.2401659019318297	0.
0.04722639273014619	0.	0.5584480062548867	-0.23925012242839272	0.
0.047206637692611624	0.	0.5586454261141518	-0.23913832654817532	0.
0.04717107862504939	0.	0.5588545738858485	-0.23914278479033205	0.
0.047285657842749906	0.	0.5596403440187647	-0.240809636875966	0.
0.04731726590280522	0.	0.5598416731821737	-0.24039292556193373	0.
0.0475069142631371	0.	0.5604124315871776	-0.24130768832818025	0.
0.047526669300671676	0.	0.5606098514464426	-0.2401138634866716	0.
0.0475069142631371	0.	0.5608189992181393	-0.24029364162817204	0.
0.04764915053338602	0.	0.5616008600469118	-0.24270751571950586	0.
0.047657052548399845	0.	0.5617963252541048	-0.24270753673235373	0.
0.047566179375740814	0.	0.5620015637216577	-0.24272012451932432	0.
0.047909917028842355	0.	0.5627697419859266	-0.24455250345568572	0.
0.04800474120900831	0.	0.5635535574667709	-0.250618734082885	0.
0.047965231133939155	0.	0.5637451133698202	-0.2506187130802004	0.
0.04793757408139076	0.	0.5639425332290853	-0.24465976287729668	0.
0.0480600553141051	0.	0.5645093823299453	-0.25053387313821696	0.
0.04819043856183327	0.	0.5647009382329946	-0.25053370592276036	0.
0.04813907546424338	0.	0.5649061767005474	-0.25053425940042195	0.
0.04821019359936784	0.	0.5655043002345583	-0.25191137837917094	0.
0.04825760568945082	0.	0.5656958561376075	-0.25190337324901396	0.
0.04820229158435401	0.	0.5658991399530884	-0.2519071706141811	0.
0.04824970367443699	0.	0.5664874902267397	-0.25313750736932805	0.
0.04830501777953378	0.	0.566677091477717	-0.25283803408769984	0.
0.048384037929672066	0.	0.5668784206411259	-0.2526546218100632	0.
0.04849071513235876	0.	0.5676544175136826	-0.2529160325834446	0.
0.048474911102331104	0.	0.5684440969507429	-0.252811816409601	0.
0.04865270644014224	0.	0.5686317435496483	-0.2531330637335126	0.
0.048672461477676815	0.	0.5688311180609853	-0.2528282299016135	0.
0.048593441327538525	0.	0.56943315089914	-0.2526166105986398	0.
0.048747530620308184	0.	0.5696149335418297	-0.25214327672185505	0.
0.04876333465033584	0.	0.5698064894448789	-0.25214147752679594	0.
0.0487514816278151	0.	0.5703928850664582	-0.25266913021061205	0.
0.048945080995653895	0.	0.5705766223612198	-0.25263904259550624	0.
0.049012248123271436	0.	0.5707662236121971	-0.25262844937453427	0.
0.04879099170288424	0.	0.5713760750586396	-0.2522203080283882	0.
0.048980640063216126	0.	0.5715617670054731	-0.2519884592915062	0.
0.049107072303437374	0.	0.5717513682564505	-0.2526877305443309	0.
0.049055709205847495	0.	0.5725449569976545	-0.2511392118226551	0.
0.04914263137099961	0.	0.5733444096950744	-0.2504826026124582	0.
0.04921374950612407	0.	0.5735301016419078	-0.2508060196632955	0.
0.04937969182141447	0.	0.5737099296325254	-0.25128815796158427	0.
0.049186092453575664	0.	0.5743158717748242	-0.2506762490799463	0.
0.049209798498617154	0.	0.5745093823299453	-0.2502105049836723	0.
0.04944685894903201	0.	0.5746950742767788	-0.2501793290288356	0.
0.04945871197155275	0.	0.5753010164190775	-0.25051344335147174	0.
0.04945476096404584	0.	0.5754925723221267	-0.25075112389175125	0.
0.049569340181746344	0.	0.5756763096168883	-0.250743940700408	0.
0.04963650730936389	0.	0.5762587959343238	-0.25342297202456027	0.
0.049585144211774006	0.	0.5764542611415169	-0.2534299644231646	0.
0.04967601738443304	0.	0.5766379984362785	-0.2534299517136018	0.
0.049640458316870806	0.	0.5774335418295544	-0.2566166685620003	0.
0.04997629395495851	0.	0.578211493354183	-0.25848054074507715	0.
0.04980244962465429	0.	0.5784167318217358	-0.25808218559824847	0.
0.049794547609640465	0.	0.5786082877247851	-0.25808615521246725	0.
0.05010667720268669	0.	0.5791927286942925	-0.2599405319376374	0.
0.0499723429474516	0.	0.5793979671618452	-0.25994443466032724	0.
0.04997629395495851	0.	0.5795856137607507	-0.25994325385842976	0.
0.05028447254049783	0.	0.5801602814698985	-0.25771944669374114	0.
0.050177795337811144	0.	0.5803694292415951	-0.2579372223628602	0.
0.050158040300276575	0.	0.5805688037529321	-0.2579536295554066	0.
0.050462267878308965	0.	0.5811512900703676	-0.2585959976171588	0.
0.05028447254049783	0.	0.5813584831899923	-0.2585342928627678	0.
0.05026471750296326	0.	0.5815559030492573	-0.25800194605591703	0.
0.05048597392335046	0.	0.5823221266614543	-0.25606364862412895	0.
0.05070327933623075	0.	0.5830863956215795	-0.25471014194144703	0.
0.05066772026866852	0.	0.5832896794370603	-0.25484247968595125	0.
0.050640063216120114	0.	0.5834929632525412	-0.254842481993277	0.
0.05090873172659029	0.	0.584063721657545	-0.2549697633284574	0.
0.0509126827340972	0.	0.5842728694292417	-0.25502405087260455	0.
0.05081390754642434	0.	0.5844820172009383	-0.25502398570746443	0.
0.0510509679968392	0.	0.5850547302580141	-0.25551985439059693	0.
0.05104306598182537	0.	0.5852560594214231	-0.2549082942329883	0.
0.05087317265902806	0.	0.585459343236904	-0.254923636938465	0.
0.05104306598182537	0.	0.58602228303362	-0.25478856910479997	0.
0.051106282101936004	0.	0.586221657544957	-0.2544684273214139	0.
0.051070723034373766	0.	0.5864327599687257	-0.254769217513704	0.
0.051339391544843946	0.	0.5872126661454262	-0.2569173951677407	0.
0.05148952983010668	0.	0.5879769351055513	-0.25446089756139106	0.
0.051465823785065194	0.	0.5881743549648164	-0.25471468131526354	0.
0.05153694192018965	0.	0.5883815480844411	-0.25517841140327713	0.
0.05153694192018965	0.	0.5889503518373731	-0.25488037971306143	0.
0.05155274595021731	0.	0.5891419077404223	-0.2548917033627145	0.
0.05161991307783485	0.	0.5893432369038312	-0.2548924097465818	0.
0.05175029632556303	0.	0.5899276778733387	-0.25889805985284686	0.
0.051797708415645995	0.	0.5901231430805317	-0.25889935096569566	0.
0.05177400237060451	0.	0.5903303362001564	-0.258897538832598	0.
0.05193599367838799	0.	0.5909225957779516	-0.2578515366802642	0.
0.052038719873567764	0.	0.5911102423768569	-0.2588326538357424	0.
0.05194389569340182	0.	0.591309616888194	-0.25883262373344	0.
0.052074278941129995	0.	0.5920817044566068	-0.25986864333780235	0.
0.05197945476096406	0.	0.5928811571540267	-0.2600840707067295	0.
0.05218490715132359	0.	0.5930629397967163	-0.2603124804492619	0.
0.05225602528644805	0.	0.5932564503518375	-0.26035372164991544	0.
0.052161201106282105	0.	0.5938584831899922	-0.2606983275309804	0.
0.05231924140655868	0.	0.5940441751368257	-0.2594664422442324	0.
0.05232319241406559	0.	0.5942396403440189	-0.259466837610614	0.
0.05227973133148953	0.	0.594831899921814	-0.25987589953799883	0.
0.052421967601738444	0.	0.5950117279124316	-0.2602681798182119	0.
0.05248518372184908	0.	0.5951993745113371	-0.2602226328491875	0.
0.05246937969182142	0.	0.5958033620015638	-0.2594525022302968	0.
0.05258395890952193	0.	0.5959929632525411	-0.25942024343842607	0.
0.05271829316475702	0.	0.5961864738076623	-0.2594202550564736	0.
0.052678783089687875	0.	0.5969859265050822	-0.2588735130057469	0.
0.052734097194784675	0.	0.5977697419859266	-0.2606897045569637	0.
0.05284472540497827	0.	0.5979593432369039	-0.26016238898496064	0.
0.0529632556301857	0.	0.5981469898358093	-0.26015077345714893	0.
0.052852627419992096	0.	0.5987568412822518	-0.2604536835325567	0.
0.05286448044251285	0.	0.5989444878811573	-0.25938606504514683	0.
0.053109442907941534	0.	0.599124315871775	-0.2612529981002086	0.
0.05306598182536547	0.	0.5997263487099297	-0.25905608354823095	0.
0.05305412880284473	0.	0.5999198592650509	-0.259174068129227	0.
0.0531845120505729	0.	0.6001055512118844	-0.25916189251324245	0.
0.0532674832082181	0.	0.6007036747458953	-0.259797986552344	0.
0.053208218095614386	0.	0.6008952306489446	-0.26023217182422	0.
0.053374160410904786	0.	0.6010750586395622	-0.2601185919670971	0.
0.053417621493480845	0.	0.6018666927286944	-0.25893355409605623	0.
0.053634926906361124	0.	0.6026524628616108	-0.2624089844651096	0.
0.053603318846305814	0.	0.6028577013291635	-0.26274058236248965	0.
0.05366258395890953	0.	0.603045347928069	-0.2641137084242116	0.
0.053891742394310556	0.	0.6036258795934324	-0.2609567282119539	0.
0.05375740813907547	0.	0.6038311180609852	-0.26339957483793186	0.
0.05378901619913078	0.	0.6040246286161064	-0.2633788443298489	0.
0.05396681153694192	0.	0.6046071149335419	-0.2633499302462742	0.
0.053891742394310556	0.	0.605001954652072	-0.26475204271248237	0.
0.054144606874753066	0.	0.6055727130570759	-0.2648973390581993	0.
0.054033978664559466	0.	0.6057857701329165	-0.26573813256133694	0.
0.05395890952192809	0.	0.6059890539483973	-0.2657752795668388	0.
0.05417226392730146	0.	0.60676114151681	-0.2634562046614404	0.
0.05447649150533387	0.	0.6075136825645037	-0.26167907456158146	0.
0.05443698143026472	0.	0.6077189210320564	-0.2616695577476497	0.
0.054373765310154094	0.	0.6079261141516811	-0.2616702230725213	0.
0.05461477676807587	0.	0.6085086004691166	-0.261670619158783	0.
0.0545989727380482	0.	0.6087118842845974	-0.2615782362729755	0.
0.05448834452785461	0.	0.6089132134480064	-0.26168273233969186	0.
0.054772817068352436	0.	0.6094781078967945	-0.2617901862917123	0.
0.054737258000790205	0.	0.6098924941360439	-0.26180037829812586	0.
0.05489529830106678	0.	0.6106626270523847	-0.25852641552283967	0.
0.05484788621098381	0.	0.6108678655199375	-0.25864721591060047	0.
0.05486369024101147	0.	0.6110613760750587	-0.2586370007587603	0.
0.05509679968391941	0.	0.6116321344800626	-0.2592654806134753	0.
0.054926906361122095	0.	0.6120504300234559	-0.25859057512398315	0.
0.05523903595416831	0.	0.612617279124316	-0.25845754123208886	0.
0.05525088897668906	0.	0.612814698983581	-0.2572525737148812	0.
0.05514026076649546	0.	0.6130101641907741	-0.257247248199306	0.
0.05547609640458317	0.	0.6135672400312745	-0.25894847649024966	0.
0.05552745950217306	0.	0.6137724784988273	-0.258935969373303	0.
0.05538917423943106	0.	0.6139835809225959	-0.2585341421188005	0.
0.05557882259976295	0.	0.6147654417513684	-0.2571453679068866	0.
0.05577637297510866	0.	0.6155394839718531	-0.25725843516124935	0.
0.05580007902015015	0.	0.6157408131352621	-0.25855784853249814	0.
0.05565389174239432	0.	0.6159519155590306	-0.25855782866353516	0.
0.05583563808771237	0.	0.6165187646598906	-0.25992497634960093	0.
0.05589095219280917	0.	0.6169155590304927	-0.2598603998158309	0.
0.056048992493085745	0.	0.6174960906958562	-0.26041448654766586	0.
0.056092453575661796	0.	0.6176935105551212	-0.26011417660113745	0.
0.056124061635717114	0.	0.6179026583268179	-0.25987020940606875	0.
0.05619913077834849	0.	0.6184812353401096	-0.26031844975686885	0.
0.05618332674832082	0.	0.6186688819390149	-0.2603920120530241	0.
0.05617937574081391	0.	0.6188663017982801	-0.2596283952234089	0.
0.05644014223627026	0.	0.6196305707584051	-0.2596909773287085	0.
0.056499407348873966	0.	0.6204261141516811	-0.2583568330104255	0.
0.0565349664164362	0.	0.6206176700547303	-0.2586742944128812	0.
0.05654681943895694	0.	0.6208170445660673	-0.2591684989153565	0.
0.05664164361912288	0.	0.6214034401876467	-0.2589173518817218	0.
0.0567009087317266	0.	0.6217982799061768	-0.2588665504586832	0.
0.05669300671671277	0.	0.6223983580922596	-0.26131014772746197	0.
0.05683129197945476	0.	0.6225801407349493	-0.2613251283421994	0.
0.056918214144606884	0.	0.6227716966379986	-0.2613251124250073	0.
0.05689845910707231	0.	0.6233717748240815	-0.2612558846286135	0.
0.05709996048992494	0.	0.6235594214229868	-0.2631722062078438	0.
0.05709996048992494	0.	0.6237568412822518	-0.2631558732407506	0.
0.05729751086527065	0.	0.6245367474589524	-0.2633036011604835	0.
0.0572303437376531	0.	0.6253244722439406	-0.2629838344733886	0.
0.05736072698538128	0.	0.6255082095387021	-0.263056650423764	0.
0.05746345318056104	0.	0.6256939014855357	-0.2630566648608245	0.
0.057380482022915846	0.	0.6263037529319782	-0.2646869697706855	0.
0.05752666930067168	0.	0.6264913995308835	-0.26490862710998947	0.
0.0576175424733307	0.	0.6266770914777171	-0.2649086057083316	0.
0.05758593441327539	0.	0.6272869429241595	-0.26444097928047966	0.
0.05765310154089293	0.	0.6274804534792808	-0.26432571940582494	0.
0.057830896878704074	0.	0.6276681000781862	-0.26462340350079105	0.
0.05765705254839985	0.	0.6282701329163409	-0.2641148516155589	0.
0.05766890557092059	0.	0.6284577795152463	-0.26411479695339185	0.
0.057905966021335444	0.	0.628637607505864	-0.26411545683861765	0.
0.05785460292374556	0.	0.6292396403440188	-0.26357314254632536	0.
0.05804030027657053	0.	0.6296247068021893	-0.26609317125986176	0.
0.058028447254049785	0.	0.6302208756841283	-0.2679315293137047	0.
0.057996839193994475	0.	0.6304163408913214	-0.2634732222521481	0.
0.05812327143421573	0.	0.6305981235340111	-0.26347319044282014	0.
0.0583089687870407	0.	0.6311903831118062	-0.26375471292525365	0.
0.058218095614381675	0.	0.631393666927287	-0.2639863955088142	0.
0.05826945871197156	0.	0.6315774042220487	-0.26410360211930567	0.
0.05847886210983801	0.	0.6321540265832682	-0.2637642519233583	0.
0.058324772817068354	0.	0.6323573103987491	-0.26372558595735335	0.
0.058384037929672075	0.	0.6325449569976545	-0.26372607658344405	0.
0.058605294350059275	0.	0.6331391712275215	-0.2642614598445413	0.
0.058526274199920986	0.	0.6333483189992182	-0.2634631770559927	0.
0.05860134334255236	0.	0.6335437842064114	-0.2634633162824185	0.
0.05877123666534967	0.	0.6341223612197029	-0.2632651639026741	0.
0.05872777558277361	0.	0.634517200938233	-0.26299847969415163	0.
0.05899249308573687	0.	0.635086004691165	-0.26222252930006373	0.
0.058945080995653897	0.	0.6352951524628617	-0.2628488283056172	0.
0.0588621098380087	0.	0.6354964816262706	-0.26299740971267516	0.
0.05918214144606875	0.	0.6360672400312746	-0.26364291699814413	0.
0.0591110233109443	0.	0.6362744331508993	-0.26585334310414543	0.
0.05905570920584749	0.	0.6364718530101643	-0.26585460828703134	0.
0.059359936783879894	0.	0.6370406567630963	-0.2657220421340828	0.
0.05936783879889372	0.	0.6372478498827209	-0.26571664472604234	0.
0.0592769656262347	0.	0.6374491790461299	-0.2656695915045692	0.
0.059474516001580414	0.	0.6380062548866303	-0.26597320430795596	0.
0.05948241801659424	0.	0.6382056293979672	-0.2655592843116977	0.
0.05943105491900435	0.	0.638412822517592	-0.2655591197215104	0.
0.05965231133939155	0.	0.6389913995308837	-0.2652377568248157	0.
0.05964440932437772	0.	0.6394077404222049	-0.26570124756035557	0.
0.05987751876728566	0.	0.6399745895230651	-0.26530853414985417	0.
0.059909126827340974	0.	0.64017200938233	-0.26556414460673494	0.
0.05982615566969578	0.	0.6403772478498828	-0.2655643054028508	0.
0.06000790201501383	0.	0.6409440969507428	-0.26537239384352884	0.
0.06003951007506915	0.	0.6411434714620798	-0.26571375182037227	0.
0.06003951007506915	0.	0.6413545738858485	-0.26571128747216405	0.
0.06016989332279732	0.	0.6419311962470682	-0.26662380777248995	0.
0.06015408929276966	0.	0.6421247068021894	-0.26666039796131896	0.
0.060142236270248915	0.	0.6423279906176701	-0.2666629532754046	0.
0.06030027657052549	0.	0.6429085222830336	-0.26533836539997036	0.
0.06033583563808771	0.	0.6431039874902269	-0.2650556683513598	0.
0.06033583563808771	0.	0.6433072713057076	-0.26512450234686596	0.
0.06048597392335046	0.	0.6438741204065678	-0.2649503905085767	0.
0.06064796523113394	0.	0.6442572322126663	-0.2651683408428431	0.
0.06063216120110629	0.	0.6448573103987492	-0.2662195214973173	0.
0.06074278941129989	0.	0.6450527756059423	-0.26674664212632754	0.
0.06074278941129989	0.	0.645258014073495	-0.2664420292945628	0.
0.06076254444883446	0.	0.6458463643471463	-0.265945829859227	0.
0.0609126827340972	0.	0.6460301016419078	-0.26594751020626195	0.
0.06092058474911103	0.	0.6462255668491009	-0.2659475168920464	0.
0.0608850256815488	0.	0.6468256450351838	-0.2659146880703249	0.
0.06109838008692217	0.	0.6470132916340892	-0.26641866496832495	0.
0.06111023310944291	0.	0.6472107114933543	-0.26639616365857327	0.
0.06101935993678388	0.	0.6478088350273652	-0.2646936609780523	0.
0.0612722244172264	0.	0.6479886630179829	-0.26477316540475326	0.
0.06129197945476097	0.	0.6481821735731041	-0.2647731481523526	0.
0.06131568549980246	0.	0.6487861610633308	-0.26482684888486063	0.
0.061410509679968396	0.	0.6491692728694294	-0.2653787826459426	0.
0.06138285262742	0.	0.6497615324472245	-0.26486436275512387	0.
0.0614658237850652	0.	0.6499394057857703	-0.26562662127498043	0.
0.06163571710786251	0.	0.6501192337763879	-0.2656265995771339	0.
0.061619913077834855	0.	0.6507310398749024	-0.26711694621351983	0.
0.061718688265507714	0.	0.6509245504300235	-0.2669169446189533	0.
0.06186487554326354	0.	0.6511141516810008	-0.26619258782781025	0.
0.061718688265507714	0.	0.6517220484753715	-0.26967271413672966	0.
0.06185302252074279	0.	0.6519077404222049	-0.2696662680644705	0.
0.062101935993678394	0.	0.6520895230648945	-0.2696199448580976	0.
0.061935993678388	0.	0.6527032838154809	-0.27247182026038225	0.
0.06198735677597788	0.	0.6528928850664583	-0.2717719725748027	0.
0.06217700513630977	0.	0.6530766223612198	-0.2716805779390424	0.
0.06209798498617148	0.	0.6536767005473028	-0.2717421458428489	0.
0.06233504543658634	0.	0.6540500390930415	-0.2714062130470651	0.
0.06239431054919005	0.	0.6546540265832683	-0.2711625511908212	0.
0.062370604504148566	0.	0.6548534010946052	-0.27192583692553607	0.
0.06248518372184907	0.	0.6550390930414387	-0.27175194503502526	0.
0.06250098775187674	0.	0.6556254886630182	-0.27306263202891573	0.
0.06246147767680759	0.	0.6558209538702112	-0.2729445403565505	0.
0.06256815487949427	0.	0.6560007818608289	-0.2736604388763206	0.
0.06283287238245754	0.	0.6565891321344801	-0.27183884012415604	0.
0.06274990122481233	0.	0.6567943706020329	-0.2731728346244727	0.
0.06280521532990913	0.	0.6569859265050823	-0.27314579038830505	0.
0.06293559857763731	0.	0.6575742767787335	-0.2730085429063284	0.
0.06283682338996445	0.	0.6577795152462863	-0.2729866036317305	0.
0.06292769656262348	0.	0.6579710711493355	-0.27310754489355255	0.
0.06319241406558673	0.	0.6585476935105552	-0.27327839345675636	0.
0.06306993283287239	0.	0.6589581704456607	-0.27403504581685845	0.
0.06332674832082182	0.	0.6597322126661455	-0.27420935337519825	0.
0.06331884630580799	0.	0.6599296325254106	-0.27424977264825545	0.
0.06345318056104307	0.	0.6601114151681001	-0.2742497701495854	0.
0.06350454365863295	0.	0.660711493354183	-0.27668352978860783	0.
0.06351244567364678	0.	0.6609147771696638	-0.276672242222062	0.
0.06364677992888187	0.	0.6611024237685693	-0.27506148806872854	0.
0.06373370209403398	0.	0.661677091477717	-0.27554523604280506	0.
0.06367048597392336	0.	0.661874511336982	-0.27540790398481674	0.
0.0636546819438957	0.	0.6620602032838157	-0.2754063879321289	0.
0.06395495851442118	0.	0.6626426896012511	-0.27493114576981287	0.
0.06385618332674833	0.	0.6628557466770917	-0.27483318007610885	0.
0.06383642828921375	0.	0.6630551211884286	-0.27520466702479773	0.
0.06401817463453181	0.	0.6638389366692731	-0.2751557497523494	0.
0.06404583168708021	0.	0.6640324472243941	-0.2751534350378069	0.
0.06431450019755038	0.	0.664607114933542	-0.2776363476965476	0.
0.06425523508494667	0.	0.6648162627052385	-0.27940984054876683	0.
0.0642947451600158	0.	0.6650136825645037	-0.2790564493036806	0.
0.06441327538522323	0.	0.6655844409695075	-0.28058418714807015	0.
0.06445278546029237	0.	0.6657896794370602	-0.27863879702553307	0.
0.06451205057289609	0.	0.6659870992963254	-0.27863948666367255	0.
0.0647056499407349	0.	0.6665598123534011	-0.28128822249824187	0.
0.06469379691821416	0.	0.6667689601250978	-0.27982701587799264	0.
0.06457526669300673	0.	0.6669761532447226	-0.2841541131685638	0.
0.0648755432635322	0.	0.6675351837372948	-0.28372366815020156	0.
0.06494666139865667	0.	0.6677345582486318	-0.28571534868558185	0.
0.06479652311339391	0.	0.6679378420641127	-0.2857959859678354	0.
0.06512840774397473	0.	0.6687021110242378	-0.28569514819189196	0.
0.06495061240616358	0.	0.6689151681000782	-0.28634286129815095	0.
0.06525088897668906	0.	0.6694878811571541	-0.2846019415072646	0.
0.06524298696167523	0.	0.6696833463643473	-0.2829362995988203	0.
0.06546029237455551	0.	0.6704691164972636	-0.286535546133971	0.
0.06548794942710391	0.	0.6706665363565287	-0.28627710935694534	0.
0.06546819438956934	0.	0.6708737294761533	-0.2862771143262526	0.
0.06569735282497037	0.	0.6714444878811573	-0.2860392779528924	0.
0.06572105887001185	0.	0.6716379984362784	-0.2857557419829974	0.
0.06572500987751877	0.	0.6718432369038312	-0.28587143454272257	0.
0.06589095219280917	0.	0.6724257232212667	-0.28514869133878784	0.
0.06594626629790597	0.	0.6726211884284597	-0.2859349527610725	0.
0.06587514816278152	0.	0.6728283815480846	-0.28592965652239843	0.
0.06607269853812722	0.	0.6735906958561377	-0.28553277019791956	0.
0.06612801264322403	0.	0.6737861610633308	-0.28553278831408063	0.
0.06616357171078625	0.	0.6743745113369821	-0.28414683750180325	0.
0.06625444488344528	0.	0.6745621579358875	-0.2863776078038695	0.
0.06631370999604899	0.	0.6753596559812355	-0.2873662086692589	0.
0.06646384828131174	0.	0.6755453479280689	-0.28752034397251236	0.
0.06645989727380483	0.	0.675740813135262	-0.28718562026047084	0.
0.06646384828131174	0.	0.6763467552775607	-0.28742206938173215	0.
0.06664954563413672	0.	0.6765324472243942	-0.2901016542891679	0.
0.0666732516791782	0.	0.6767298670836591	-0.2935359043257654	0.
0.06662583958909522	0.	0.6773201720093824	-0.2938166543320671	0.
0.06684709600948242	0.	0.6775019546520721	-0.29504674235276834	0.
0.06691031212959306	0.	0.6776935105551213	-0.2957625766868197	0.
0.06700118530225208	0.	0.6784910086004692	-0.29542640186256525	0.
0.06704859739233505	0.	0.6786825645035185	-0.2951768486168141	0.
0.06707230343737654	0.	0.6792845973416733	-0.2957157844553006	0.
0.06717502963255631	0.	0.679464425332291	-0.29748704768117434	0.
0.06724614776768076	0.	0.6802560594214232	-0.29572772575753564	0.
0.06726590280521533	0.	0.6804417513682566	-0.2955984990297051	0.
0.0674792572105887	0.	0.6806254886630181	-0.29559854853363465	0.
0.06737258000790203	0.	0.6812216575449571	-0.2958552288372005	0.
0.06744369814302648	0.	0.6814093041438625	-0.2987991466699309	0.
0.06760568945080997	0.	0.6815969507427679	-0.2988040038698195	0.
0.06764519952587911	0.	0.6822126661454262	-0.3005942793200761	0.
0.06768866060845516	0.	0.6824081313526194	-0.30062414407321636	0.
0.06787435796128014	0.	0.6825938232994528	-0.3006241666740485	0.
0.067834847886211	0.	0.683381548084441	-0.3009708271721882	0.
0.06799288818648756	0.	0.6835613760750586	-0.30096457620131073	0.
0.06810746740418808	0.	0.6841653635652855	-0.3015120801135294	0.
0.06804820229158436	0.	0.6843666927286944	-0.30290361436637914	0.
0.0682536546819439	0.	0.685146598905395	-0.3025324089079568	0.
0.06827340971947847	0.	0.6853420641125881	-0.3025846630291204	0.
0.06839984195969973	0.	0.6855238467552776	-0.30258469660590065	0.
0.06851442117740024	0.	0.6861141516810009	-0.30215503552245754	0.
0.06842354800474121	0.	0.6863154808444097	-0.3026310831282982	0.
0.06848676412485184	0.	0.6865011727912433	-0.30267139335607207	0.
0.06876333465033584	0.	0.6870738858483191	-0.30311033270635185	0.
0.0686685104701699	0.	0.6872830336200157	-0.3032720606178481	0.
0.06871197155274596	0.	0.6874804534792808	-0.30093151151382064	0.
0.06890952192809167	0.	0.6882740422204848	-0.30013488197295524	0.
0.06884630580798104	0.	0.68847146207975	-0.30015080003298755	0.
0.06917423943105493	0.	0.6890422204847537	-0.3025069893390203	0.
0.06905175819834058	0.	0.6892474589523065	-0.3040196022713181	0.
0.069446858949032	0.	0.690001954652072	-0.302855804675282	0.
0.0694152508889767	0.	0.6902189210320564	-0.30242145225761524	0.
0.06931647570130384	0.	0.690430023455825	-0.30245225519581076	0.
0.06962465428684315	0.	0.690996872556685	-0.30291937610071873	0.
0.06963255630185698	0.	0.6911982017200939	-0.30362574538895465	0.
0.06959304622678784	0.	0.6914014855355748	-0.3030957963745172	0.
0.06978664559462663	0.	0.6919683346364348	-0.3034686276792997	0.
0.06980244962465429	0.	0.6921735731039876	-0.29871582791261553	0.
0.06974318451205058	0.	0.6923788115715404	-0.2992070858259665	0.
0.07014223627024892	0.	0.693129397967162	-0.2977400600475239	0.
0.0700553141050968	0.	0.6933365910867867	-0.297679056134075	0.
0.0703002765705255	0.	0.6939171227521502	-0.2996656655552728	0.
0.07028447254049783	0.	0.6941204065676311	-0.3000481891931689	0.
0.0705807981035164	0.	0.6948983580922597	-0.2988204245482979	0.
0.07048597392335046	0.	0.6950977326035966	-0.2982047342442829	0.
0.07045831687080206	0.	0.6953049257232214	-0.29823322788353035	0.
0.0706321612011063	0.	0.6958795934323692	-0.2990518121559778	0.
0.07071513235875149	0.	0.6960750586395622	-0.29979577569005894	0.
0.07071513235875149	0.	0.696282251759187	-0.29963823780875787	0.
0.07084156459897274	0.	0.6968569194683348	-0.30210258740728185	0.
0.07095219280916634	0.	0.697048475371384	-0.3029871200881377	0.
0.07101145792177005	0.	0.6972517591868648	-0.3028885257552015	0.
0.0711615962070328	0.	0.6980316653635654	-0.30293245096651883	0.
0.07119715527459503	0.	0.6982349491790462	-0.30264389201836694	0.
0.07123666534966416	0.	0.698809616888194	-0.30067901885109233	0.
0.07139075464243383	0.	0.6989894448788116	-0.30059368581898155	0.
0.0714697747925721	0.	0.6997908522283034	-0.30064761517778377	0.
0.07168708020545239	0.	0.6999843627834247	-0.30065075469928854	0.
0.07165547214539708	0.	0.7001856919468336	-0.29997732834828394	0.
0.07158040300276572	0.	0.7007779515246286	-0.3008138627829592	0.
0.0718016594231529	0.	0.7009577795152463	-0.30080878153288687	0.
0.07182931647570132	0.	0.7011512900703676	-0.30142246270235507	0.
0.07181351244567366	0.	0.7017533229085223	-0.30212074971224157	0.
0.07195574871592256	0.	0.7019390148553559	-0.30212985483349514	0.
0.07203081785855393	0.	0.702136434714621	-0.30204793273759434	0.
0.07224812327143422	0.	0.7029163408913214	-0.30197027203825905	0.
0.07234689845910708	0.	0.7031059421422988	-0.3022046764976878	0.
0.07227973133148953	0.	0.7037216575449571	-0.3019721373879382	0.
0.07237455551165549	0.	0.7039053948397187	-0.3021386429252759	0.
0.07242986961675228	0.	0.7046853010164191	-0.30236042709898375	0.
0.07253259581193205	0.	0.7048670836591088	-0.303252498618233	0.
0.07272619517977084	0.	0.7050449569976545	-0.3032412223046469	0.
0.07267088107467405	0.	0.705658717748241	-0.3018807472787634	0.
0.07276175424733307	0.	0.705854182955434	-0.3022924171676715	0.
0.07295140260766496	0.	0.7060437842064115	-0.30232521609454377	0.
0.07295140260766496	0.	0.7066438623924942	-0.30283071746767576	0.
0.07295140260766496	0.	0.7068334636434715	-0.3029979078251634	0.
0.07305412880284473	0.	0.7070152462861612	-0.30315392920262885	0.
0.07325563018569736	0.	0.7078225175918688	-0.3014246398781183	0.
0.07346503358356381	0.	0.7080082095387021	-0.3027080039361306	0.
0.0735163966811537	0.	0.7081978107896796	-0.3027249011448338	0.
0.0734610825760569	0.	0.7087959343236905	-0.30181379777890016	0.
0.07366258395890952	0.	0.7091653635652856	-0.3008381768769661	0.
0.07363097589885421	0.	0.7097830336200157	-0.30261189843872677	0.
0.07366258395890952	0.	0.7099687255668493	-0.30259439969466967	0.
0.0738482813117345	0.	0.7101544175136827	-0.3025944306341148	0.
0.07386013433425524	0.	0.710742767787334	-0.3026319862553309	0.
0.0739035954168313	0.	0.7109304143862394	-0.30272238714717536	0.
0.07411299881469775	0.	0.7117220484753716	-0.30461154789780936	0.
0.07414065586724615	0.	0.7119175136825646	-0.30457411139510604	0.
0.07426313709996049	0.	0.71210516028147	-0.3045886336294927	0.
0.0744014223627025	0.	0.712701329163409	-0.30415755423384666	0.
0.0744014223627025	0.	0.7128948397185302	-0.303895938079918	0.
0.07450019755037535	0.	0.7130785770132917	-0.30389593915969826	0.
0.07459107072303438	0.	0.7136806098514465	-0.30305989476668366	0.
0.0746503358356381	0.	0.7140656763096169	-0.30726821776464186	0.
0.07485578822599764	0.	0.7146481626270524	-0.3034127919070974	0.
0.0747886210983801	0.	0.7148494917904614	-0.30619476231975	0.
0.07485973923350456	0.	0.7150410476935106	-0.30579161099908125	0.
0.07506519162386409	0.	0.7156352619233777	-0.3059981734507354	0.
0.0749585144211774	0.	0.7158405003909305	-0.30649315515481756	0.
0.07531805610430661	0.	0.7165969507427679	-0.30777816850284484	0.
0.07522323192414065	0.	0.7168002345582488	-0.30846960187234396	0.
0.07518372184907152	0.	0.716991790461298	-0.3091755443567042	0.
0.07560252864480443	0.	0.7175645035183739	-0.3127366014900293	0.
0.07550770446463849	0.	0.7177775605942143	-0.3128512224041822	0.
0.07545239035954168	0.	0.7179769351055513	-0.31441642989376717	0.
0.0757882259976294	0.	0.7185496481626272	-0.3134327962047521	0.
0.07573686290003952	0.	0.7189562157935888	-0.31391010952091425	0.
0.07598972738048203	0.	0.7195347928068805	-0.31378954037219753	0.
0.07604504148557883	0.	0.7197419859265053	-0.3133624768221314	0.
0.07601738443303042	0.	0.719945269741986	-0.3133147781772838	0.
0.0762307388384038	0.	0.7205043002345582	-0.31310919974470397	0.
0.07629000395100752	0.	0.7207075840500392	-0.31368030854459894	0.
0.07643224022125643	0.	0.7214894448788117	-0.31170049207146655	0.
0.07650730936388779	0.	0.7216946833463644	-0.31118041171848654	0.
0.07642828921374951	0.	0.7219018764659891	-0.31123840072249487	0.
0.07659818253654684	0.	0.7224609069585615	-0.310701037600692	0.
0.07663374160410906	0.	0.7226563721657546	-0.3144575632067581	0.
0.07664954563413671	0.	0.7228577013291635	-0.3144647894029752	0.
0.07690636112208614	0.	0.7234265050820955	-0.31426265787832536	0.
0.07690636112208614	0.	0.7238350273651291	-0.3142394264065821	0.
0.07709996048992494	0.	0.7244096950742769	-0.31433189461424854	0.
0.07712761754247334	0.	0.7246051602814699	-0.3143030856230731	0.
0.07716712761754248	0.	0.7248123534010947	-0.31430309872042217	0.
0.07740813907546425	0.	0.7253967943706021	-0.3151311713577426	0.
0.07736072698538128	0.	0.7255961688819391	-0.3151502534476264	0.
0.07752666930067167	0.	0.7263702111024238	-0.3149333595157642	0.
0.07759778743579614	0.	0.7265617670054731	-0.315318236167719	0.
0.07758198340576848	0.	0.726763096168882	-0.31535682605329096	0.
0.07771236665349665	0.	0.7273514464425334	-0.31813122334190025	0.
0.07782299486369025	0.	0.7275488663017985	-0.3181824323628125	0.
0.07787040695377322	0.	0.7277560594214231	-0.31818356944077436	0.
0.07788621098380087	0.	0.7283346364347147	-0.31819067547249885	0.
0.0780877123666535	0.	0.7287157935887414	-0.31859367444030023	0.
0.07804820229158436	0.	0.7293060985144646	-0.3176734602104123	0.
0.0781706835242987	0.	0.729491790461298	-0.31757905033584827	0.
0.07814697747925722	0.	0.7296872556684912	-0.31757909739384416	0.
0.0783089687870407	0.	0.7302814698983582	-0.317830225766876	0.
0.07851047016989333	0.	0.7304652071931198	-0.31775864308592183	0.
0.07853812722244173	0.	0.7312763878029712	-0.31753324107952896	0.
0.07866060845515607	0.	0.7314601250977327	-0.3180318889722336	0.
0.07870802054523904	0.	0.7316516810007819	-0.3181871234342883	0.
0.07875938364282893	0.	0.732247849882721	-0.31882633226754165	0.
0.07894112998814698	0.	0.7324315871774826	-0.3188280745701834	0.
0.07905175819834058	0.	0.7326192337763879	-0.318765421085308	0.
0.07906361122086134	0.	0.7332329945269743	-0.3275541508170065	0.
0.07929276965626235	0.	0.733610242376857	-0.3198042111439646	0.
0.07932832872382459	0.	0.734206411258796	-0.32646361492485226	0.
0.07937574081390755	0.	0.7343921032056295	-0.32640380704229777	0.
0.07953773212169105	0.	0.734577795152463	-0.3264062617021169	0.
0.07946266297905967	0.	0.7351856919468336	-0.32705965263746495	0.
0.07949822204662191	0.	0.7353713838936671	-0.32743459619943993	0.
0.07976689055709206	0.	0.7361473807662237	-0.32844316275660324	0.
0.07975898854207823	0.	0.7363408913213448	-0.329212778839078	0.
0.0799170288423548	0.	0.7365265832681784	-0.329184007893384	0.
0.08001975503753458	0.	0.7371364347146209	-0.3280874352294757	0.
0.0800513630975899	0.	0.737333854573886	-0.32835464654405283	0.
0.08015804030027658	0.	0.7375175918686475	-0.32829750955896914	0.
0.08039510075069144	0.	0.7381078967943707	-0.328252665370254	0.
0.08042670881074675	0.	0.7384929632525412	-0.32818272119861286	0.
0.08051758198340578	0.	0.7390969507427678	-0.32901902309501535	0.
0.08046226787830899	0.	0.7392963252541049	-0.3290189698454561	0.
0.08060845515606481	0.	0.7394800625488664	-0.3280590564538469	0.
0.08089292769656263	0.	0.740062548866302	-0.3281555330973662	0.
0.08080205452390361	0.	0.7402658326817827	-0.3281669187238919	0.
0.08108652706440142	0.	0.7410398749022675	-0.32612294099512273	0.
0.08099565389174239	0.	0.7412451133698202	-0.32620592609688864	0.
0.080967996839194	0.	0.7414327599687257	-0.32640573575962767	0.
0.08134729355985777	0.	0.7419917904612979	-0.32557180696146976	0.
0.08123666534966416	0.	0.7422028928850666	-0.325611812556238	0.
0.08123271434215726	0.	0.7424042220484754	-0.3255234960706527	0.
0.08158040300276571	0.	0.7429886630179828	-0.3258984421428267	0.
0.0816041090478072	0.	0.7433971853010166	-0.32460759432619135	0.
0.08178585539312525	0.	0.7439640344018765	-0.32521942120332875	0.
0.08186092453575662	0.	0.7441653635652855	-0.3264654170686132	0.
0.08177400237060452	0.	0.7443666927286944	-0.32694772684144874	0.
0.08209798498617149	0.	0.7449433150899141	-0.3267057147596898	0.
0.08208613196365074	0.	0.7451505082095388	-0.3270163656046401	0.
0.08230343737653102	0.	0.745912822517592	-0.3270092542176055	0.
0.08226787830896878	0.	0.7461180609851448	-0.32700359149142794	0.
0.08216515211378903	0.	0.7463272087568413	-0.3259646649770785	0.
0.08248123271434217	0.	0.7468960125097733	-0.32591485345212884	0.
0.08254049782694589	0.	0.7470953870211104	-0.32595608259519115	0.
0.08247728170683524	0.	0.7472986708365912	-0.32476370147719263	0.
0.08269063611220863	0.	0.7478518373729478	-0.320849163200967	0.
0.0828210193599368	0.	0.7482544956997657	-0.32127143034530303	0.
0.08289213749506125	0.	0.7488448006254887	-0.321330332107789	0.
0.08297905966021336	0.	0.7490344018764661	-0.32142068985050404	0.
0.08306598182536547	0.	0.7492396403440189	-0.3215173274077438	0.
0.08323192414065586	0.	0.7498240813135263	-0.32059147188359194	0.
0.08324377716317662	0.	0.7500215011727913	-0.318884669315501	0.
0.08342157250098776	0.	0.7508170445660673	-0.31777838230508637	0.
0.08350454365863297	0.	0.7510125097732604	-0.31867874991879525	0.
0.0835993678387989	0.	0.7512118842845975	-0.31863020772374534	0.
0.08365073093638878	0.	0.7517885066458172	-0.3182268047440419	0.
0.08374160410904781	0.	0.7519761532447226	-0.3182694065251021	0.
0.08383642828921375	0.	0.7521774824081314	-0.3182220526101256	0.
0.08380086922165153	0.	0.7527775605942143	-0.31629390127850787	0.
0.08401027261951799	0.	0.753156763096169	-0.3161736066465985	0.
0.08400632161201106	0.	0.7537333854573887	-0.31761109277176236	0.
0.08421967601738445	0.	0.7539132134480063	-0.3176428825651084	0.
0.08425523508494666	0.	0.7541086786551995	-0.31717824045737353	0.
[truncated: 19,835 more rows]
