# Supplementary material for: Programming mechanics in knitted materials, stitch by stitch
Source: Nat Commun. 2024 Mar 23;15:2622. doi: 10.1038/s41467-024-46498-z (PMC10960873; doi:10.1038/s41467-024-46498-z)
Supplement: Supplementary file 3 — Source Data [file 41467_2024_46498_MOESM3_ESM.zip › SourceData/Source Data for Supplementary Information/TableS13data/cashmere/cashmere_seedv1.txt]

0.00009999999999999999	0.	0.	0.	0.
0.00015000000000000001	0.	1.4587892049598835e-6	0.00004089030560119402	0.
0.0006000000000000001	0.	0.00018818380743982496	0.000028285824791710134	0.
-0.00006470588235294118	0.	0.0003705324580598104	0.00002925514108005785	0.
-0.00021470588235294118	0.	0.0005514223194748359	0.0006546763454244705	0.
0.00041176470588235296	0.	0.0009482129832239242	-0.0003619653326397026	0.
0.0005029411764705883	0.	0.001085339168490153	-0.000362021914354922	0.
0.0003676470588235294	0.	0.0012312180889861417	-0.00022290845210170721	0.
0.0005676470588235294	0.	0.0016513493800145878	0.0009093730446537278	0.
0.0004647058823529412	0.	0.0017957695113056163	0.0009061840981957579	0.
0.0004029411764705882	0.	0.0019445660102115246	0.0010972100693719385	0.
0.0005205882352941176	0.	0.0023603209336250913	0.0006527175403691854	0.
0.0006323529411764705	0.	0.0024989059080962805	0.0006527118821006786	0.
0.0006411764705882353	0.	0.0026491611962071483	-0.00030101281016311766	0.
0.0006000000000000001	0.	0.003091174325309993	0.0014812913712486742	0.
0.000638235294117647	0.	0.0032370532458059808	0.00152155719351542	0.
0.0005911764705882353	0.	0.003390226112326769	0.0013035933506930122	0.
0.0005823529411764706	0.	0.0038234865061998542	0.0018092655130968048	0.
0.0006558823529411765	0.	0.003963530269876003	0.00031389662984035487	0.
0.0007264705882352941	0.	0.0041108679795769515	0.0004370305506010681	0.
0.0007558823529411764	0.	0.004557257476294676	0.0010965698615653869	0.
0.0007823529411764706	0.	0.004843180160466813	0.0001519257819839093	0.
0.0006088235294117647	0.	0.005288110867979577	-0.00018355023292229957	0.
0.0007941176470588235	0.	0.005422319474835886	-0.0012194164813670349	0.
0.0009176470588235293	0.	0.0060204230488694385	-0.00014596487054817595	0.
0.0009941176470588235	0.	0.006160466812545588	-0.000746500537930104	0.
0.0009029411764705882	0.	0.006304886943836616	-0.000854789782877792	0.
0.0007529411764705883	0.	0.006745441283734501	-0.002946318037670515	0.
0.0009029411764705882	0.	0.00687964989059081	-0.0027058084988852	0.
0.0010029411764705882	0.	0.007018234865061999	-0.0028032268078715594	0.
0.0009176470588235293	0.	0.0074762946754194015	-0.002291702858337468	0.
0.0009647058823529412	0.	0.007617797228300511	-0.0024095148967647056	0.
0.0010647058823529414	0.	0.0077607585703865795	-0.0024350055346861123	0.
0.0009058823529411765	0.	0.008212983223924143	-0.003230934613928423	0.
0.0009558823529411765	0.	0.008350109409190372	-0.0036157772826762653	0.
0.001138235294117647	0.	0.008485776805251642	-0.0029355296880930535	0.
0.0009911764705882353	0.	0.008938001458789206	-0.0024401878657235995	0.
0.001026470588235294	0.	0.009080962800875276	-0.0023093022447046832	0.
0.0011764705882352942	0.	0.009219547775346462	0.0014426771290704675	0.
0.0011676470588235293	0.	0.009946024799416484	-0.003636638267060635	0.
0.0011794117647058822	0.	0.010398249452954048	-0.00022735951082687554	0.
0.0011470588235294118	0.	0.010548504741064916	-0.000170002771170728	0.
0.0012411764705882353	0.	0.010687089715536106	0.0012146737117700688	0.
0.001126470588235294	0.	0.01112618526622903	-0.0006497375072863185	0.
0.0011235294117647057	0.	0.01126768781911014	-0.000130192391133897	0.
0.0012411764705882353	0.	0.011400437636761488	-0.0009108768806295691	0.
0.0012529411764705882	0.	0.011840991976659374	0.0002763515338297117	0.
0.0011941176470588234	0.	0.01199854121079504	0.0003151648004071668	0.
0.001273529411764706	0.	0.01214150255288111	0.0010677667627992367	0.
0.0013147058823529411	0.	0.012577680525164114	0.0007038925665345801	0.
0.001238235294117647	0.	0.012729394602479942	0.0005377914526583319	0.
0.001276470588235294	0.	0.012870897155361051	0.00013939353820975064	0.
0.001276470588235294	0.	0.013607585703865792	0.0006205889526391804	0.
0.0014735294117647058	0.	0.014033552151714078	0.0008872788769822941	0.
0.0013088235294117646	0.	0.014188183807439825	0.0007627716942180232	0.
0.0012941176470588234	0.	0.014334062727935814	0.0009530833022895588	0.
0.0015088235294117647	0.	0.01476148796498906	0.0017468015122899091	0.
0.0014323529411764705	0.	0.014919037199124727	0.002286693266752901	0.
0.0014176470588235293	0.	0.015069292487235594	0.002133496195041653	0.
0.0014852941176470588	0.	0.015499635302698761	0.0009892383782241817	0.
0.001411764705882353	0.	0.015651349380014588	0.0008896838908584359	0.
0.001435294117647059	0.	0.015797228300510578	-0.0009792983197844777	0.
0.0014735294117647058	0.	0.01652078774617068	0.0005213373242056024	0.
0.0016588235294117647	0.	0.016946754194018965	0.00007842538347384439	0.
0.0016764705882352942	0.	0.01709555069292487	-0.000093113017786677	0.
0.0015794117647058824	0.	0.01725018234865062	0.002940717143006997	0.
0.001688235294117647	0.	0.017676148796498908	-0.0003621417172839311	0.
0.0016764705882352942	0.	0.017827862873814736	-0.0009511536356240377	0.
0.0015705882352941177	0.	0.017985412107950405	0.0007790752985589184	0.
0.0015588235294117646	0.	0.01813129102844639	0.0007790653570818959	0.
0.0017499999999999998	0.	0.018551422319474837	0.000494841034306667	0.
0.0016441176470588235	0.	0.018704595185995626	0.0005014684724166075	0.
0.0016058823529411766	0.	0.018853391684901532	0.0005014691208151639	0.
0.0017941176470588234	0.	0.019283734500364698	0.000451736942497602	0.
0.0017088235294117646	0.	0.019439824945295406	-0.00015588936527172878	0.
0.0016441176470588235	0.	0.019594456601021153	-0.00048791051068789	0.
0.001773529411764706	0.	0.020160466812545585	-0.002211626282287055	0.
0.0016676470588235293	0.	0.020312180889861416	-0.0021876445277875895	0.
0.001961764705882353	0.	0.020730853391684904	-0.0019111126319741579	0.
0.0019176470588235291	0.	0.020882567469000732	-0.0018787977403298412	0.
0.0018411764705882354	0.	0.021040116703136397	-0.0020303144029845677	0.
0.0019323529411764703	0.	0.021461706783369804	-0.0027912496165485934	0.
0.0018558823529411766	0.	0.021609044493070752	-0.002794150831709463	0.
0.0017617647058823529	0.	0.02176075857038658	-0.002794144223211367	0.
0.0020058823529411763	0.	0.022191101385849746	-0.0029509571860663335	0.
0.0019705882352941176	0.	0.022341356673960616	-0.003057322209448168	0.
0.0018588235294117648	0.	0.02249744711889132	-0.003057339053723663	0.
0.0020058823529411763	0.	0.02293070751276441	-0.002821546665179208	0.
0.001961764705882353	0.	0.023078045222465357	-0.003909988673756619	0.
0.00195	0.	0.023232676878191104	-0.003909996400694402	0.
0.0020558823529411765	0.	0.023964989059080965	-0.0021606476724963463	0.
0.002047058823529412	0.	0.024395331874544127	-0.004026214032734253	0.
0.0020176470588235294	0.	0.024536834427425238	-0.004116122028363815	0.
0.0020323529411764704	0.	0.024684172137126186	-0.004116119946206792	0.
0.0020411764705882355	0.	0.025115973741794313	-0.004029917956510859	0.
0.0021588235294117647	0.	0.025256017505470463	-0.005084641578679679	0.
0.0021617647058823526	0.	0.02540335521517141	-0.005084259755347343	0.
0.0020558823529411765	0.	0.025848285922684174	-0.005863044294920787	0.
0.0021529411764705884	0.	0.025988329686360324	-0.005784348976347439	0.
0.002123529411764706	0.	0.02613712618526623	-0.005783795799910027	0.
0.002091176470588235	0.	0.026586433260393873	-0.0059578627555092675	0.
0.002217647058823529	0.	0.026726477024070022	-0.005971339090063096	0.
0.002185294117647059	0.	0.02687381473377097	-0.005971339944514601	0.
0.0021882352941176467	0.	0.027594456601021153	-0.005897039525376031	0.
0.0021529411764705884	0.	0.02804522246535376	-0.005709395977980461	0.
0.002208823529411765	0.	0.028185266229029907	-0.00570420538792625	0.
0.0022441176470588235	0.	0.028331145149525894	-0.005707083720645592	0.
0.0021588235294117647	0.	0.02878482859226842	-0.005890855788442838	0.
0.002338235294117647	0.	0.029054704595186	-0.005356861377002052	0.
0.002176470588235294	0.	0.02950401167031364	-0.0057518934281767225	0.
0.0022705882352941176	0.	0.02963967906637491	-0.005692433801968348	0.
0.0024000000000000002	0.	0.02977534646243618	-0.005692339020585772	0.
0.0022558823529411766	0.	0.0302217359591539	-0.0056976186591583865	0.
0.002326470588235294	0.	0.030364697301239973	-0.0062079850864945555	0.
0.0024205882352941175	0.	0.030506199854121084	-0.006075082343602264	0.
0.0023176470588235293	0.	0.030968636032093363	-0.005341941717934799	0.
0.0023352941176470587	0.	0.031113056163384393	-0.004700505365849432	0.
0.0024000000000000002	0.	0.03125309992706054	-0.0047194532818231995	0.
0.0023617647058823527	0.	0.03169948942377827	-0.005691304850815421	0.
0.0022735294117647055	0.	0.03184245076586433	-0.00585910942310751	0.
0.0023882352941176467	0.	0.031976659372720644	-0.005859105728423084	0.
0.0023882352941176467	0.	0.03242596644784829	-0.005766505472320503	0.
0.0024941176470588233	0.	0.03271188913202042	-0.005989423920345985	0.
0.0023323529411764703	0.	0.033301239970824216	-0.005746253863806422	0.
0.002476470588235294	0.	0.033439824945295404	-0.005753134339878026	0.
0.0024529411764705883	0.	0.033878920495988334	-0.005746896098365166	0.
0.0023941176470588235	0.	0.0340291757840992	-0.005880142532546405	0.
0.002461764705882353	0.	0.03416921954777535	-0.006343912673675121	0.
0.0025941176470588236	0.	0.034598103574033555	-0.006812769374436544	0.
0.0024588235294117646	0.	0.0347527352297593	-0.006867770986994296	0.
0.0024705882352941176	0.	0.034895696571845373	-0.0068671512526399595	0.
0.0026205882352941176	0.	0.035333333333333335	-0.006895521278823784	0.
0.002488235294117647	0.	0.03549234135667396	-0.006911999459332362	0.
0.002511764705882353	0.	0.03563676148796499	-0.006648042780300307	0.
0.002638235294117647	0.	0.036061269146608316	-0.006768062720621319	0.
0.002538235294117647	0.	0.036360320933625095	-0.0067474405098998085	0.
0.0026264705882352943	0.	0.03694383661560905	-0.007132261767657673	0.
0.0025823529411764705	0.	0.037095550692924875	-0.0067976992560390935	0.
0.0027558823529411766	0.	0.03751859956236324	-0.007437759579366507	0.
0.002676470588235294	0.	0.037673231218088986	-0.007462684807882717	0.
0.0025764705882352942	0.	0.03782640408460978	-0.007152271963954998	0.
0.0027705882352941176	0.	0.038242159008023344	-0.007126335954939069	0.
0.002797058823529412	0.	0.03839387308533917	-0.007165135181882413	0.
0.0026676470588235294	0.	0.038549963530269876	-0.007182888498734044	0.
0.0028058823529411763	0.	0.03896425966447848	-0.007743522535151271	0.
0.002829411764705882	0.	0.039113056163384397	-0.007688969773256342	0.
0.0027558823529411766	0.	0.03926768781911014	-0.007695206059539886	0.
0.0028588235294117643	0.	0.03970240700218819	-0.007740174373652523	0.
0.0027382352941176472	0.	0.04001167031363968	-0.007461826175207248	0.
0.0028794117647058825	0.	0.04058497447118891	-0.007756165265859225	0.
0.002811764705882353	0.	0.04073668854850474	-0.007762471220257092	0.
0.0029588235294117646	0.	0.04116411378555799	-0.008018939527909375	0.
0.002870588235294118	0.	0.04131145149525894	-0.007925886978003708	0.
0.0028205882352941177	0.	0.041467541940189645	-0.007925827088869774	0.
0.0029470588235294116	0.	0.041896425966447846	-0.008422467273785553	0.
0.0029588235294117646	0.	0.04203938730853392	-0.008460593217840326	0.
0.0029970588235294117	0.	0.04218964259664479	-0.008443160046821368	0.
0.00295	0.	0.04262727935813275	-0.008462885060935652	0.
0.002985294117647059	0.	0.042773158278628744	-0.008585542175355862	0.
0.002988235294117647	0.	0.04292341356673961	-0.008870406684726415	0.
0.002988235294117647	0.	0.04335083880379285	-0.00941534581354721	0.
0.003079411764705882	0.	0.04363530269876003	-0.00973171283763963	0.
0.003070588235294118	0.	0.0442290299051787	-0.00994169012300533	0.
0.003029411764705882	0.	0.04481983953318746	-0.01033302407583595	0.
0.003111764705882353	0.	0.044955506929248726	-0.010290103657711087	0.
0.003105882352941176	0.	0.04510138584974471	-0.010310996671071302	0.
0.003064705882352941	0.	0.04555215171407732	-0.010356492143765267	0.
0.0031470588235294117	0.	0.045690736688548506	-0.010333218124741143	0.
0.0031294117647058823	0.	0.0458366156090445	-0.010236989800424713	0.
0.003052941176470588	0.	0.04628154631655726	-0.010377425263547051	0.
0.0031970588235294118	0.	0.04641721371261853	-0.010377420150149516	0.
0.0031735294117647057	0.	0.0465601750547046	-0.010308397409685123	0.
0.0030411764705882355	0.	0.04701677607585704	-0.010287076874902563	0.
0.0031970588235294118	0.	0.04729686360320934	-0.010165858070730067	0.
0.0031558823529411768	0.	0.04787308533916849	-0.010003914850159541	0.
0.0031176470588235292	0.	0.0484653537563822	-0.00923275154569412	0.
0.003138235294117647	0.	0.04860977388767323	-0.009284132516408116	0.
0.0032558823529411766	0.	0.0487527352297593	-0.009808602078298199	0.
0.0031794117647058824	0.	0.049203501094091905	-0.009365966495025366	0.
0.003223529411764706	0.	0.04934208606856309	-0.009406650871505712	0.
0.0033882352941176468	0.	0.049477753464624366	-0.010350618683968523	0.
0.0032529411764705882	0.	0.049931436907366886	-0.010708024813741503	0.
0.0032205882352941174	0.	0.05007731582786287	-0.01071822229700783	0.
0.0033058823529411763	0.	0.05021444201312911	-0.010715795794054309	0.
0.0032794117647058823	0.	0.05065645514223195	-0.010877668406530004	0.
0.003414705882352941	0.	0.050939460247994166	-0.010686396751183106	0.
0.0032735294117647055	0.	0.05154048140043764	-0.010640256986537356	0.
0.0033676470588235295	0.	0.05211524434719183	-0.010574912956597043	0.
0.0033088235294117647	0.	0.05226258205689278	-0.010429470742166116	0.
0.0033794117647058825	0.	0.05239824945295405	-0.011138270074207566	0.
0.0034823529411764707	0.	0.052832968636032096	-0.011232084023668343	0.
0.0033882352941176468	0.	0.05299051787016776	-0.011288259751041824	0.
0.0033882352941176468	0.	0.05313639679066375	-0.011472158369709766	0.
0.003535294117647059	0.	0.05356673960612692	-0.011124085078345728	0.
0.003429411764705882	0.	0.053718453683442746	-0.011213829002274679	0.
0.0033735294117647058	0.	0.05386433260393873	-0.011516338816659777	0.
0.0034205882352941175	0.	0.05459956236323851	-0.01176168279322352	0.
0.0034970588235294117	0.	0.05516849015317287	-0.011275597372794634	0.
0.003514705882352941	0.	0.055460247994164845	-0.0106533884354625	0.
0.003529411764705882	0.	0.05590955506929249	-0.01212294189060919	0.
0.0035323529411764704	0.	0.05606272793581328	-0.012168120651733425	0.
0.0036058823529411766	0.	0.056204230488694384	-0.012164563252331102	0.
0.0036470588235294117	0.	0.05663311451495259	-0.012076347731164533	0.
0.003511764705882353	0.	0.05678482859226842	-0.011138154947231612	0.
0.003547058823529412	0.	0.05692487235594457	-0.011142039609674186	0.
0.003697058823529412	0.	0.057355215171407736	-0.012579513710458505	0.
0.0035323529411764704	0.	0.05751422319474836	-0.011941705866087478	0.
0.0035323529411764704	0.	0.05766010211524435	-0.011941716832752173	0.
0.003729411764705882	0.	0.058087527352297594	-0.011769599264317837	0.
0.003611764705882353	0.	0.058389496717724296	-0.010462082774547589	0.
0.003711764705882353	0.	0.058974471188913205	-0.013428903837407602	0.
0.0037058823529411765	0.	0.05912180889861416	-0.013431360402512055	0.
0.003773529411764706	0.	0.05954048140043764	-0.013624767913576462	0.
0.003785294117647059	0.	0.059692195477753465	-0.01332046784526461	0.
0.0037176470588235295	0.	0.05984536834427426	-0.013321331362014174	0.
0.003882352941176471	0.	0.060277169948942375	-0.01395534291295513	0.
0.0038205882352941173	0.	0.06043180160466813	-0.007008565661618538	0.
0.003697058823529412	0.	0.060586433260393875	-0.006751284377752719	0.
0.0038647058823529407	0.	0.061005105762217356	-0.006666516100800487	0.
0.003844117647058824	0.	0.06115390226112327	-0.006596534370853417	0.
0.003711764705882353	0.	0.061305616338439096	-0.00695061558569868	0.
0.003897058823529412	0.	0.06172866520787746	-0.00726270711143084	0.
0.003802941176470588	0.	0.06203063457330416	-0.006783533759784323	0.
0.0039029411764705886	0.	0.06260831509846827	-0.0069645742084930426	0.
0.003891176470588235	0.	0.06276148796498907	-0.006961544849952889	0.
0.004005882352941176	0.	0.06319328956965718	-0.006698076033179705	0.
0.004008823529411765	0.	0.06334062727935813	-0.006722210410678154	0.
0.003988235294117647	0.	0.06349234135667396	-0.007249036106817777	0.
0.00405	0.	0.06391830780452225	-0.007385513452893339	0.
0.004014705882352941	0.	0.06406418672501825	-0.0073961812605721645	0.
0.004	0.	0.06421590080233407	-0.007295940592898353	0.
0.004073529411764706	0.	0.06465791393143691	-0.007218626291866668	0.
0.004044117647058824	0.	0.06480233406272794	-0.0071400179542549375	0.
0.004	0.	0.06495258935083881	-0.006983090518870268	0.
0.004064705882352941	0.	0.06538730853391686	-0.007068529243967352	0.
0.00405	0.	0.06567323121808899	-0.007114659175318844	0.
0.004123529411764706	0.	0.06625237053245805	-0.006991771821084498	0.
0.0040999999999999995	0.	0.06639824945295404	-0.007283231056935657	0.
0.004041176470588235	0.	0.06683880379285194	-0.007462492919592881	0.
0.004155882352941177	0.	0.06697738876732313	-0.007612521992249257	0.
0.004155882352941177	0.	0.06712618526622903	-0.006773715615594576	0.
0.004088235294117648	0.	0.06758278628738147	-0.007448434746770138	0.
0.004261764705882353	0.	0.06772137126185267	-0.007549422764471623	0.
0.004208823529411765	0.	0.06786433260393873	-0.007431238096097878	0.
0.004088235294117648	0.	0.06830780452224654	-0.00781208281231805	0.
0.004167647058823529	0.	0.06844347191830781	-0.007808531963986746	0.
0.004197058823529411	0.	0.06858351568198395	-0.007893083727903977	0.
0.0040999999999999995	0.	0.06904157549234136	-0.007790992788216271	0.
0.00426764705882353	0.	0.0693202042304887	-0.008097208323496663	0.
0.0042058823529411765	0.	0.06990663749088256	-0.008030658993589141	0.
0.004297058823529412	0.	0.07004668125455872	-0.008322453678685653	0.
0.0042499999999999994	0.	0.07050036469730124	-0.008072101200002986	0.
0.0042499999999999994	0.	0.07063894967177244	-0.008137605732118322	0.
0.0043117647058823535	0.	0.07077461706783371	-0.0066146872639116	0.
0.004191176470588235	0.	0.07121954777534648	-0.007777555965386002	0.
0.004202941176470588	0.	0.07136250911743253	-0.0075624841169386215	0.
0.004388235294117647	0.	0.07149963530269876	-0.007787135190845197	0.
0.0042352941176470585	0.	0.07196061269146609	-0.008058512556952516	0.
0.004247058823529412	0.	0.07210795040116703	-0.008079320547305669	0.
0.004338235294117647	0.	0.07224507658643327	-0.008314099877782288	0.
0.004329411764705882	0.	0.07268417213712619	-0.008681977645733054	0.
0.004391176470588235	0.	0.07296571845368345	-0.008481553367626337	0.
0.004335294117647059	0.	0.073563822027717	-0.008819723934834581	0.
0.004414705882352941	0.	0.07370240700218818	-0.008862482585256804	0.
0.004411764705882353	0.	0.07414004376367615	-0.008288531513066218	0.
0.004373529411764706	0.	0.07429175784099197	-0.008648645925600438	0.
0.004458823529411765	0.	0.07443180160466813	-0.008737577263491423	0.
0.004467647058823529	0.	0.07487235594456602	-0.008773381532185119	0.
0.00433235294117647	0.	0.07502407002188184	-0.008373159922708123	0.
0.004361764705882352	0.	0.07516265499635304	-0.008381980002848502	0.
0.004547058823529411	0.	0.07558278628738146	-0.008894720931428353	0.
0.004505882352941176	0.	0.07573741794310722	-0.009019072617360917	0.
0.004494117647058823	0.	0.07588475565280818	-0.009020860981476078	0.
0.004541176470588235	0.	0.07632530999270605	-0.010101057537997803	0.
0.004461764705882353	0.	0.07662727935813275	-0.008799482408222887	0.
0.0045735294117647055	0.	0.07720058351568199	-0.009366587473480346	0.
0.004479411764705882	0.	0.07735229759299782	-0.010386250612285425	0.
0.004691176470588235	0.	0.07777826404084609	-0.011160268074953173	0.
0.004614705882352942	0.	0.0779343544857768	-0.011164704193194699	0.
0.004508823529411765	0.	0.07808606856309264	-0.011158488735472752	0.
0.004673529411764707	0.	0.07850619985412108	-0.011035587622715842	0.
0.004676470588235294	0.	0.07865937272064187	-0.011174561734073881	0.
0.004602941176470588	0.	0.07881400437636762	-0.011660250133976502	0.
0.0046264705882352935	0.	0.07924288840262583	-0.011130500859544932	0.
0.0046264705882352935	0.	0.07939168490153174	-0.011106931215078044	0.
0.004588235294117647	0.	0.07954339897884756	-0.011251403997998632	0.
0.004791176470588235	0.	0.07995331874544129	-0.012730704311674041	0.
0.004697058823529412	0.	0.08025382932166303	-0.013475305649690508	0.
0.004797058823529411	0.	0.08084609773887673	-0.01291770725838641	0.
0.004752941176470588	0.	0.08100218818380744	-0.012911622778610129	0.
0.004894117647058823	0.	0.08142377826404085	-0.013476917183859202	0.
0.004808823529411765	0.	0.08156965718453683	-0.01370383685727071	0.
0.004720588235294118	0.	0.08172428884026259	-0.013127524563205137	0.
0.004841176470588235	0.	0.08216192560175055	-0.012803373528640123	0.
0.004808823529411765	0.	0.08230634573304157	-0.012832817016897969	0.
0.004814705882352941	0.	0.08245660102115245	-0.012800041543534913	0.
0.004897058823529412	0.	0.08288840262582058	-0.012440700392389394	0.
0.004923529411764706	0.	0.08302990517870168	-0.012500263875246715	0.
0.004917647058823529	0.	0.08318161925601751	-0.012267973243585256	0.
0.004944117647058824	0.	0.08362363238512036	-0.013801098055208235	0.
0.0049352941176470586	0.	0.08391101385849746	-0.012522538620747007	0.
0.004988235294117647	0.	0.08447994164843181	-0.014111200662131305	0.
0.004917647058823529	0.	0.0846258205689278	-0.01452252282237031	0.
0.00493235294117647	0.	0.08508096280087528	-0.014080163686930313	0.
0.0050176470588235295	0.	0.08522246535375638	-0.01406899426734784	0.
0.004923529411764706	0.	0.08537126185266229	-0.014181430146412792	0.
0.004911764705882353	0.	0.08581181619256018	-0.014150888520013217	0.
0.004997058823529412	0.	0.08594894237782641	-0.01415810463152693	0.
0.005008823529411765	0.	0.08609336250911744	-0.01373991923580909	0.
0.004908823529411764	0.	0.08654850474106492	-0.014257414670989623	0.
0.004988235294117647	0.	0.08668563092633115	-0.014388957307579381	0.
0.005094117647058824	0.	0.08682713347921225	-0.012440425518095478	0.
0.004982352941176471	0.	0.08727352297592998	-0.01484383246823728	0.
0.0051529411764705884	0.	0.08755069292487236	-0.013727248417809592	0.
0.005052941176470588	0.	0.08815025528811087	-0.015711748453600835	0.
0.005147058823529412	0.	0.08828884026258206	-0.01566883022446832	0.
0.00506764705882353	0.	0.08872793581327498	-0.014854692850656898	0.
0.0050999999999999995	0.	0.08886652078774618	-0.014287767039292142	0.
0.005138235294117647	0.	0.08900218818380744	-0.014787044104725068	0.
0.0050558823529411765	0.	0.08945878920495988	-0.014842552236339778	0.
0.005073529411764705	0.	0.08960466812545588	-0.014937749343730138	0.
0.005208823529411765	0.	0.08974325309992708	-0.01466791901840025	0.
0.005073529411764705	0.	0.0901925601750547	-0.014645899474839543	0.
0.00506764705882353	0.	0.09033406272793582	-0.014383453710960501	0.
0.005208823529411765	0.	0.09047118891320205	-0.014383437117899741	0.
0.0052499999999999995	0.	0.09120641867250183	-0.016014388263807113	0.
0.005255882352941176	0.	0.09134500364697302	-0.015970697599595362	0.
0.0051529411764705884	0.	0.09179431072210066	-0.016059485799345796	0.
0.005202941176470588	0.	0.09193435448577682	-0.0157833096575456	0.
0.005317647058823529	0.	0.09207439824945296	-0.01578331670526494	0.
0.005185294117647059	0.	0.09253537563822029	-0.015555387833030409	0.
0.005255882352941176	0.	0.09267687819110139	-0.015432363623408411	0.
0.005261764705882353	0.	0.09325164113785558	-0.015059012513097698	0.
0.005197058823529411	0.	0.09339314369073669	-0.014930690756917154	0.
0.0053411764705882355	0.	0.09353026987600292	-0.015164516509109415	0.
0.0052352941176470585	0.	0.0939854121079504	-0.01673044220024245	0.
0.005238235294117647	0.	0.09412983223924144	-0.0167880001070012	0.
0.005344117647058824	0.	0.09426404084609774	-0.0174210853780627	0.
0.0053	0.	0.09485776805251642	-0.017862672496153458	0.
0.00538235294117647	0.	0.09499927060539752	-0.01780947178350958	0.
0.0053794117647058826	0.	0.09544274252370533	-0.01835192301069669	0.
0.005320588235294118	0.	0.0955929978118162	-0.018341397950685942	0.
0.00535	0.	0.09573158278628739	-0.01807899843979998	0.
0.0054764705882352945	0.	0.09616046681254559	-0.0178858614217812	0.
0.005329411764705882	0.	0.09631509846827134	-0.01791606840210713	0.
0.005452941176470588	0.	0.09690153172866521	-0.019061516201952816	0.
0.005358823529411765	0.	0.097054704595186	-0.019061518058831363	0.
0.005376470588235294	0.	0.09719474835886215	-0.017837319311102738	0.
0.005538235294117647	0.	0.09762071480671045	-0.018086738104974593	0.
0.005461764705882353	0.	0.09777242888402626	-0.01808623550159273	0.
0.005435294117647058	0.	0.09791830780452225	-0.019189663819333645	0.
0.005435294117647058	0.	0.09849744711889132	-0.019267368787470908	0.
0.005461764705882353	0.	0.09864770240700219	-0.018524061657122847	0.
0.005570588235294118	0.	0.09907512764405543	-0.018998123285335275	0.
0.005541176470588235	0.	0.09923121808898615	-0.018883451094741096	0.
0.005511764705882353	0.	0.09938439095550694	-0.01933569825942746	0.
0.005644117647058823	0.	0.09981327498176513	-0.019962681483316733	0.
0.005629411764705882	0.	0.09996644784828593	-0.020354794680124414	0.
0.0057	0.	0.10053245805981036	-0.02019492371729637	0.
0.005705882352941177	0.	0.10068271334792123	-0.020144619553825033	0.
0.005570588235294118	0.	0.10083880379285193	-0.02029396594079134	0.
0.0057	0.	0.10127060539752006	-0.021104414331078254	0.
0.00566764705882353	0.	0.10142086068563093	-0.021240584818802217	0.
0.005582352941176471	0.	0.10157549234135668	-0.02170222331108792	0.
0.005726470588235295	0.	0.10214442013129103	-0.021429368513529345	0.
0.0057	0.	0.10229759299781183	-0.021801152852128306	0.
0.005791176470588235	0.	0.1027162654996353	-0.022624513975804207	0.
0.005808823529411765	0.	0.10286360320933625	-0.02268029346703204	0.
0.005755882352941177	0.	0.103018234865062	-0.021844578242483408	0.
0.00581764705882353	0.	0.10344711889132022	-0.021855801647065763	0.
0.005779411764705883	0.	0.10359737417943109	-0.02193640073713971	0.
0.005855882352941176	0.	0.10418964259664479	-0.0205005372859673	0.
0.005879411764705882	0.	0.10433260393873085	-0.020465653229832556	0.
0.0058676470588235295	0.	0.10448285922684172	-0.021620515514018012	0.
0.005911764705882353	0.	0.10491466083150985	-0.020555041026434167	0.
0.005917647058823529	0.	0.10505616338439096	-0.020555052728229824	0.
0.005926470588235294	0.	0.10520495988329687	-0.020593928561086022	0.
0.005897058823529412	0.	0.10578847556528083	-0.021914867763451543	0.
0.005879411764705882	0.	0.1059387308533917	-0.021321678272743755	0.
0.005873529411764705	0.	0.10637782640408462	-0.022374521807901105	0.
0.005991176470588235	0.	0.10651787016776076	-0.023063933196086663	0.
0.005955882352941177	0.	0.10666520787746171	-0.02335132421561589	0.
0.005844117647058823	0.	0.1071057622173596	-0.023772208470453023	0.
0.006005882352941176	0.	0.10724288840262582	-0.02367628252385764	0.
0.005876470588235294	0.	0.10783223924142961	-0.02429830929639543	0.
0.006041176470588236	0.	0.10797228300510578	-0.02447737240374762	0.
0.006014705882352941	0.	0.10811962071480671	-0.02434045021595989	0.
0.005861764705882353	0.	0.10857768052516412	-0.024707006071759945	0.
0.006035294117647059	0.	0.10871334792122539	-0.02451617867734629	0.
0.006108823529411765	0.	0.10885339168490153	-0.02462049508535108	0.
0.006097058823529412	0.	0.1094369073668855	-0.024720580829473517	0.
0.00615	0.	0.10957986870897156	-0.02461407538926031	0.
0.005979411764705882	0.	0.11003501094091905	-0.024532376069010552	0.
0.006014705882352941	0.	0.11017213712618527	-0.024889538814331646	0.
0.006114705882352941	0.	0.11031072210065646	-0.02470309407580137	0.
0.005979411764705882	0.	0.11076294675419403	-0.02507586153668521	0.
0.0060999999999999995	0.	0.11090590809628009	-0.025112391359562655	0.
0.006035294117647059	0.	0.11149380014587892	-0.025079931435718034	0.
0.006038235294117647	0.	0.11163238512035012	-0.0247049005971267	0.
0.006173529411764706	0.	0.11176367614879651	-0.024979211505501565	0.
0.006123529411764706	0.	0.11221006564551424	-0.024446356298497948	0.
0.0060852941176470585	0.	0.11235886214442015	-0.0244653972731911	0.
0.006185294117647058	0.	0.11249890590809629	-0.024753424054869126	0.
0.0060999999999999995	0.	0.1130984682713348	-0.02385421110251059	0.
0.006197058823529411	0.	0.11323705324580599	-0.023933461497123432	0.
0.006176470588235294	0.	0.11367177242888403	-0.025568299687527468	0.
0.006164705882352941	0.	0.1138220277169949	-0.024898532990202053	0.
0.006217647058823529	0.	0.11396207148067104	-0.024906230086277008	0.
0.006241176470588235	0.	0.11440554339897886	-0.02563692587437307	0.
0.00618235294117647	0.	0.11455871626549964	-0.026483121118918727	0.
0.006317647058823529	0.	0.11513056163384391	-0.026059407672734087	0.
0.006232352941176471	0.	0.1154296134208607	-0.025829761942203464	0.
0.006347058823529411	0.	0.11586287381473377	-0.025930745445046876	0.
0.006264705882352941	0.	0.1160145878920496	-0.02584529079563862	0.
0.006261764705882353	0.	0.11615609044493072	-0.02581565567329436	0.
0.006452941176470588	0.	0.11657330415754924	-0.025750903916059106	0.
0.00638235294117647	0.	0.11672793581327498	-0.025681324004228106	0.
0.006391176470588235	0.	0.11731728665207877	-0.025407890747880257	0.
0.0063852941176470585	0.	0.11747191830780453	-0.025401950041592247	0.
0.006320588235294118	0.	0.11762217359591541	-0.028796480909960582	0.
0.006461764705882353	0.	0.11819401896425967	-0.02457009013821725	0.
0.006344117647058824	0.	0.11834719183078046	-0.024123253105495453	0.
0.0064764705882352945	0.	0.11877315827862873	-0.027064426232049653	0.
0.006458823529411764	0.	0.11892195477753466	-0.02778735598367848	0.
0.0063705882352941175	0.	0.11907366885485048	-0.02678732780478174	0.
0.006576470588235294	0.	0.1194981765134938	-0.02810194034915784	0.
0.00655	0.	0.11964843180160467	-0.028101936744150836	0.
0.0063941176470588236	0.	0.11980598103574033	-0.0277074481382197	0.
0.006561764705882353	0.	0.12023778264040846	-0.028911429888996327	0.
0.00653235294117647	0.	0.12038366156090445	-0.02758067192827188	0.
0.006635294117647059	0.	0.1209496717724289	-0.027090176483734272	0.
0.006588235294117647	0.	0.12109700948212983	-0.027339078748404452	0.
0.006570588235294117	0.	0.12125309992706054	-0.027691391431194916	0.
0.006638235294117647	0.	0.12183807439824947	-0.027468252639958918	0.
0.006602941176470588	0.	0.12199124726477026	-0.02730334645946352	0.
0.0067235294117647055	0.	0.12241575492341358	-0.027463214927137006	0.
0.006755882352941176	0.	0.12256017505470461	-0.0274632187973277	0.
0.006726470588235294	0.	0.12271188913202041	-0.027464081076488796	0.
0.00675	0.	0.12315390226112327	-0.02766656050362347	0.
0.006785294117647059	0.	0.12329540481400439	-0.02755937767942935	0.
0.006702941176470588	0.	0.12344420131291028	-0.02759043932364395	0.
0.006682352941176471	0.	0.12388037928519331	-0.02815044719155203	0.
0.006717647058823529	0.	0.12402334062727935	-0.02815044344633231	0.
0.0067088235294117645	0.	0.12462144420131291	-0.028966266904516386	0.
0.0067617647058823525	0.	0.12476002917578412	-0.028966270034213606	0.
0.006744117647058823	0.	0.1249059080962801	-0.02897662897867049	0.
0.0067764705882352935	0.	0.12547191830780455	-0.02877482491225736	0.
0.006823529411764706	0.	0.12561779722830052	-0.029012383008993264	0.
0.006732352941176471	0.	0.12607731582786288	-0.02879017425058287	0.
0.006808823529411765	0.	0.12621735959153904	-0.028790176635000712	0.
0.006791176470588235	0.	0.12636032093362512	-0.028817150349558212	0.
0.006738235294117647	0.	0.12680525164113787	-0.028905856191523853	0.
0.006917647058823529	0.	0.12694091903719915	-0.028905909388144625	0.
0.006914705882352941	0.	0.12708533916849016	-0.028900079016836975	0.
0.006891176470588236	0.	0.12767760758570387	-0.02962582200906299	0.
0.006902941176470588	0.	0.12796207148067107	-0.030032793251588766	0.
0.006870588235294118	0.	0.12840262582056894	-0.02976628762419969	0.
0.006967647058823529	0.	0.1285426695842451	-0.029766455963490715	0.
0.0069647058823529414	0.	0.12869292487235595	-0.029957580621216527	0.
0.006905882352941177	0.	0.1291451495258935	-0.029872852184772387	0.
0.007041176470588236	0.	0.12928081692195478	-0.029870794798497687	0.
0.007005882352941176	0.	0.12942377826404086	-0.030418219472433512	0.
0.006905882352941177	0.	0.1298614150255288	-0.029840921181349876	0.
0.007035294117647059	0.	0.12999708242159008	-0.029836367665614035	0.
0.006991176470588235	0.	0.1305966447848286	-0.030038798240757225	0.
0.007052941176470588	0.	0.13073377097009484	-0.030022357203395026	0.
0.0070470588235294115	0.	0.13087673231218092	-0.030185070403385014	0.
0.006958823529411765	0.	0.13132749817651349	-0.0306858261396716	0.
0.007111764705882352	0.	0.1316075857038658	-0.03002679661299855	0.
0.006955882352941176	0.	0.13206418672501824	-0.030865683490495826	0.
0.007044117647058823	0.	0.13220277169948944	-0.03134749090036877	0.
0.007173529411764706	0.	0.13233843909555068	-0.031344901722890506	0.
0.007011764705882353	0.	0.13278336980306346	-0.031994461574101164	0.
0.007097058823529411	0.	0.13292633114514954	-0.032312957809304634	0.
0.007191176470588235	0.	0.13306783369803066	-0.03234293351970966	0.
0.0070323529411764705	0.	0.133527352297593	-0.032725097103289094	0.
0.00708235294117647	0.	0.13366739606126915	-0.03315443277048568	0.
0.007094117647058824	0.	0.13424215900802333	-0.03313870657296868	0.
0.007079411764705882	0.	0.13438803792851936	-0.0330704291136426	0.
0.007176470588235294	0.	0.13452516411378557	-0.033040215706995925	0.
0.007173529411764706	0.	0.13497009482129832	-0.03286548893985858	0.
0.0072205882352941175	0.	0.13525601750547048	-0.032974799147440614	0.
0.007191176470588235	0.	0.13570386579139315	-0.03279592116810685	0.
0.007141176470588235	0.	0.13585703865791396	-0.03282759857716014	0.
0.007185294117647059	0.	0.1359970824215901	-0.03279264808984072	0.
0.0072352941176470585	0.	0.13643471918307806	-0.03299233494925302	0.
0.007188235294117647	0.	0.13658497447118892	-0.03292332037545287	0.
0.007229411764705882	0.	0.13672355944566011	-0.033592209230250754	0.
0.007291176470588236	0.	0.13715244347191832	-0.03410278335634297	0.
0.007202941176470588	0.	0.13730707512764406	-0.034121525959333716	0.
0.007367647058823529	0.	0.13788913202042305	-0.03416117299504629	0.
0.007238235294117648	0.	0.1380437636761488	-0.03416507955583957	0.
0.007202941176470588	0.	0.13818818380743983	-0.034212261236939684	0.
0.007423529411764706	0.	0.1386112326768782	-0.03392364213663746	0.
0.007326470588235294	0.	0.13891466083150986	-0.03498263210018769	0.
0.007461764705882353	0.	0.13933625091174326	-0.03500415498219227	0.
0.007405882352941177	0.	0.13948942377826404	-0.03500672214422831	0.
0.00733235294117647	0.	0.13963967906637492	-0.03454833650283827	0.
0.007470588235294118	0.	0.1400656455142232	-0.03485966775028278	0.
0.007452941176470588	0.	0.14022027716994895	-0.034590894762574195	0.
0.0073852941176470585	0.	0.14037636761487965	-0.034850145071559195	0.
0.007505882352941176	0.	0.14080379285193292	-0.03573494944026658	0.
0.007511764705882353	0.	0.14095258935083882	-0.03639845455836926	0.
0.007597058823529411	0.	0.14152297592997812	-0.03642787910278454	0.
0.007547058823529412	0.	0.14167614879649892	-0.03572615812945188	0.
0.007429411764705882	0.	0.1418336980306346	-0.03572732045975802	0.
0.007614705882352942	0.	0.14226112326768783	-0.03670115185241416	0.
0.007502941176470588	0.	0.14256163384390957	-0.036455243239050424	0.
0.007699999999999999	0.	0.14298760029175786	-0.0366495675839625	0.
0.007588235294117647	0.	0.14313639679066376	-0.03684224434323913	0.
0.007585294117647059	0.	0.1432910284463895	-0.03680332398407244	0.
0.0076794117647058825	0.	0.14371115973741794	-0.03735527883022875	0.
0.007661764705882353	0.	0.14385266229029905	-0.03718684000167045	0.
0.007688235294117648	0.	0.1440029175784099	-0.0375006752984655	0.
0.0076941176470588235	0.	0.1444434719183078	-0.037497629822881705	0.
0.007697058823529411	0.	0.14459080962800874	-0.03749108165333389	0.
0.007685294117647058	0.	0.14518307804522246	-0.03801797700065745	0.
0.007738235294117647	0.	0.14532312180889861	-0.03835032937429462	0.
0.007776470588235294	0.	0.14547045951859955	-0.03781047829107313	0.
0.007755882352941176	0.	0.1459051787016776	-0.03770740733475986	0.
0.007702941176470589	0.	0.1461969365426696	-0.038915823811710964	0.
0.007738235294117647	0.	0.14664332603938732	-0.038872465588574906	0.
0.007832352941176469	0.	0.14678191101385848	-0.03887347529742667	0.
0.007773529411764705	0.	0.14692778993435449	-0.03911157814867729	0.
0.007776470588235294	0.	0.14737272064186724	-0.03960335408353255	0.
0.007891176470588235	0.	0.1475098468271335	-0.039456475334840355	0.
0.007847058823529412	0.	0.14765718453683443	-0.039498487575076645	0.
0.007741176470588235	0.	0.14810065645514225	-0.03942588025976026	0.
0.007908823529411763	0.	0.14823194748358864	-0.039247536551250156	0.
0.007720588235294118	0.	0.14882859226841721	-0.03927953114311043	0.
0.007908823529411763	0.	0.14896863603209337	-0.03923587552679368	0.
0.007926470588235295	0.	0.14911451495258934	-0.039235601715695075	0.
0.007802941176470587	0.	0.14956673960612693	-0.039379257767084015	0.
0.007947058823529411	0.	0.14984390955506932	-0.03939405628466	0.
0.00781470588235294	0.	0.150291757840992	-0.03941181414993512	0.
0.007870588235294117	0.	0.15043180160466813	-0.039361003913242154	0.
0.00801764705882353	0.	0.15057038657913932	-0.03935541032653144	0.
0.007850000000000001	0.	0.15102698760029176	-0.03998249575774081	0.
0.007911764705882353	0.	0.15116557257476293	-0.0399853309994089	0.
0.008032352941176471	0.	0.15130123997082423	-0.04024439264425438	0.
0.007888235294117647	0.	0.15175200583515683	-0.04212847427167304	0.
0.007852941176470589	0.	0.1518978847556528	-0.042056349567172954	0.
0.007967647058823529	0.	0.15248577680525163	-0.04199807565672298	0.
0.007955882352941177	0.	0.15262727935813275	-0.04199808321565851	0.
0.008020588235294118	0.	0.15276148796498906	-0.042242948903990926	0.
0.008052941176470587	0.	0.153199124726477	-0.04243634614623136	0.
0.008044117647058825	0.	0.1534981765134938	-0.0430678913620918	0.
0.008038235294117646	0.	0.15394310722100657	-0.04382038207144636	0.
0.008002941176470588	0.	0.1540919037199125	-0.04382039210085579	0.
0.008108823529411764	0.	0.15422757111597374	-0.04461573249274148	0.
0.008155882352941176	0.	0.1546622902990518	-0.04477565546422148	0.
0.008073529411764707	0.	0.1548154631655726	-0.04477566346724934	0.
0.008085294117647059	0.	0.1549598832968636	-0.045117361196379116	0.
0.008141176470588235	0.	0.15539752005835158	-0.04533214067189958	0.
0.008085294117647059	0.	0.1555492341356674	-0.04533429578890754	0.
0.00823235294117647	0.	0.15611816192560177	-0.04539146909295278	0.
0.008164705882352942	0.	0.15627425237053247	-0.0453911278432261	0.
0.008079411764705882	0.	0.15642450765864332	-0.04538469410179473	0.
0.008223529411764706	0.	0.15685339168490153	-0.04515159037032764	0.
0.008150000000000001	0.	0.1571495258935084	-0.04551737816639232	0.
0.008341176470588236	0.	0.15756382202771702	-0.045531995420351835	0.
0.008241176470588236	0.	0.15771991247264772	-0.04553278626748416	0.
0.008179411764705883	0.	0.15787600291757842	-0.04558424952889951	0.
0.00827941176470588	0.	0.1583121808898614	-0.04635626736088637	0.
0.008308823529411764	0.	0.15846097738876733	-0.04635650554537774	0.
0.008238235294117647	0.	0.15860977388767325	-0.046417003990920094	0.
0.008367647058823528	0.	0.1590255288110868	-0.04616228097170388	0.
0.008405882352941176	0.	0.15917724288840263	-0.04629895495222192	0.
0.008420588235294117	0.	0.15976513493800146	-0.04584141984377586	0.
0.008373529411764707	0.	0.15991539022611231	-0.04586415466269243	0.
0.008273529411764706	0.	0.16007002188183808	-0.04562380727307945	0.
0.008499999999999999	0.	0.16049161196207148	-0.043079297264475486	0.
0.008291176470588234	0.	0.16080233406272793	-0.043104120091502635	0.
0.00851764705882353	0.	0.16123121808898616	-0.04366541243351452	0.
0.00851470588235294	0.	0.16137563822027717	-0.043665405936236044	0.
0.008499999999999999	0.	0.16152297592997814	-0.043549066319151127	0.
0.00855	0.	0.16194456601021154	-0.043617985693589816	0.
0.00858235294117647	0.	0.16208898614150255	-0.04374382250610635	0.
0.008538235294117647	0.	0.16224361779722832	-0.043603622911436546	0.
0.008532352941176472	0.	0.16268271334792123	-0.04386735294561714	0.
0.008541176470588234	0.	0.1628256746900073	-0.043867345646840576	0.
0.008547058823529413	0.	0.16341356673960614	-0.043702965318925736	0.
0.008597058823529413	0.	0.16355652808169222	-0.04370296575533841	0.
0.008561764705882354	0.	0.16370824215900803	-0.04370256781691623	0.
0.008488235294117647	0.	0.16386433260393876	-0.04393073405309662	0.
0.008588235294117647	0.	0.16443471918307806	-0.043920825762394915	0.
0.00855	0.	0.1645864332603939	-0.044007052805579726	0.
0.008655882352941176	0.	0.16501531728665209	-0.04407014793673001	0.
0.00865	0.	0.16516411378555798	-0.04409049363982553	0.
0.008588235294117647	0.	0.1653202042304887	-0.045709836131130686	0.
0.008638235294117648	0.	0.16575054704595185	-0.04546802568606531	0.
0.00866764705882353	0.	0.16589350838803793	-0.045427418811020304	0.
0.008679411764705882	0.	0.16604084609773886	-0.044787951264628964	0.
0.008752941176470587	0.	0.16647118891320206	-0.045156502074855616	0.
0.008694117647058823	0.	0.16676148796498907	-0.0455820244704652	0.
0.008761764705882353	0.	0.16720495988329687	-0.04568897492048792	0.
0.008788235294117647	0.	0.16734500364697302	-0.04569483355148497	0.
0.008741176470588237	0.	0.16749380014587892	-0.04542158261513549	0.
0.008802941176470588	0.	0.16808023340627282	-0.045325046195666865	0.
0.008779411764705881	0.	0.16823048869438367	-0.045292954251526296	0.
0.008723529411764705	0.	0.1686695842450766	-0.047430394066781074	0.
0.00883235294117647	0.	0.16880671043034282	-0.04948604197386799	0.
0.008855882352941175	0.	0.16895113056163386	-0.04949055355538168	0.
0.008749999999999999	0.	0.1694004376367615	-0.049525207501525136	0.
0.008876470588235295	0.	0.1695390226112327	-0.049563425573649136	0.
0.008908823529411764	0.	0.16968636032093362	-0.049499639674877624	0.
0.008791176470588235	0.	0.17013712618526625	-0.04911415005052264	0.
0.008888235294117648	0.	0.17041283734500368	-0.04994465311879486	0.
0.008744117647058824	0.	0.1708592268417214	-0.05005980763231678	0.
0.008858823529411764	0.	0.1709934354485777	-0.049747795310855145	0.
0.008932352941176471	0.	0.17113202042304887	-0.04954156799308786	0.
0.008947058823529412	0.	0.17172574762946757	-0.04930870171078542	0.
0.008973529411764705	0.	0.17186725018234866	-0.049308707796395373	0.
0.008908823529411764	0.	0.17232239241429614	-0.0494671706316797	0.
0.008885294117647059	0.	0.17246389496717726	-0.04941819900585825	0.
0.008994117647058824	0.	0.17260393873085342	-0.050569308881944865	0.
0.008879411764705882	0.	0.173054704595186	-0.0510640990365363	0.
0.008914705882352941	0.	0.1731932895696572	-0.051047811311219035	0.
0.009094117647058822	0.	0.17332749817651352	-0.0502476881724328	0.
0.008979411764705883	0.	0.17377972283005105	-0.05081526972975695	0.
0.00908529411764706	0.	0.1740627279358133	-0.05123799458745036	0.
0.008991176470588237	0.	0.17451349380014589	-0.05004540203743259	0.
0.008979411764705883	0.	0.1746579139314369	-0.05007701402152478	0.
0.0091	0.	0.1747935813274982	-0.050077011073461596	0.
0.008979411764705883	0.	0.17538439095550695	-0.05090775192625945	0.
0.00903235294117647	0.	0.17552297592997812	-0.0509784977787562	0.
0.009091176470588234	0.	0.1759562363238512	-0.0510776560127631	0.
0.00901764705882353	0.	0.17610795040116706	-0.05108650467238548	0.
0.009073529411764706	0.	0.17624799416484319	-0.05099270026102447	0.
0.009158823529411764	0.	0.1766943836615609	-0.050954054464444995	0.
0.009047058823529412	0.	0.17684901531728664	-0.05103688447834337	0.
0.009117647058823529	0.	0.17699197665937272	-0.050855564814517265	0.
0.00925	0.	0.17742086068563093	-0.05218532166433528	0.
0.009185294117647059	0.	0.17771553610503282	-0.052525969521395	0.
0.009273529411764707	0.	0.17814442013129103	-0.052444259996624644	0.
0.009188235294117648	0.	0.17830342815463165	-0.05244011546106402	0.
0.009088235294117647	0.	0.17845660102115246	-0.05281590437822176	0.
0.009232352941176471	0.	0.17903136396790664	-0.05262601349706482	0.
0.00918235294117647	0.	0.1791787016776076	-0.05209353638729929	0.
0.009311764705882353	0.	0.17960466812545586	-0.051997326324812354	0.
0.009223529411764705	0.	0.17975784099197667	-0.052011567060693854	0.
0.009167647058823529	0.	0.17990809628008755	-0.0554529018119061	0.
0.009361764705882354	0.	0.180326768781911	-0.05190834131576025	0.
0.009373529411764706	0.	0.1804770240700219	-0.051908352613293365	0.
0.009258823529411766	0.	0.18063019693654267	-0.05186913955304527	0.
0.009388235294117647	0.	0.18105762217359592	-0.05171957056986266	0.
0.009294117647058824	0.	0.1813712618526623	-0.05128614479699776	0.
0.009441176470588236	0.	0.1817928519328957	-0.0536234304907365	0.
0.009476470588235293	0.	0.18194018964259664	-0.055083171941834715	0.
0.009394117647058824	0.	0.1820919037199125	-0.05689582755487812	0.
0.009511764705882353	0.	0.18266812545587163	-0.057042855563211425	0.
0.009423529411764706	0.	0.18282421590080236	-0.05700632687209956	0.
0.009494117647058823	0.	0.18325018234865062	-0.05787799899335181	0.
0.009497058823529412	0.	0.18339606126914662	-0.05762373763281803	0.
0.009491176470588236	0.	0.1835492341356674	-0.05746391026893018	0.
0.009532352941176471	0.	0.1839824945295405	-0.0586410071077574	0.
0.009555882352941176	0.	0.18412837345003646	-0.05869960038420821	0.
0.009511764705882353	0.	0.18428154631655727	-0.058721977330611984	0.
0.00958529411764706	0.	0.18470459518599563	-0.059383577938326056	0.
0.00956470588235294	0.	0.1849934354485777	-0.05965652333415571	0.
0.009555882352941176	0.	0.18543836615609047	-0.05899071087024339	0.
0.009641176470588235	0.	0.18558424507658644	-0.05899072364288752	0.
0.009641176470588235	0.	0.18573595915390229	-0.0599836068512006	0.
0.009664705882352942	0.	0.18631509846827135	-0.05963978237506104	0.
0.009661764705882354	0.	0.1864595185995624	-0.058419487133330804	0.
0.00963529411764706	0.	0.18690299051787018	-0.05891701427861998	0.
0.009755882352941177	0.	0.1870430342815463	-0.058916995603406845	0.
0.009752941176470587	0.	0.18719037199124727	-0.05915189462113405	0.
0.009670588235294117	0.	0.18763676148796501	-0.0586612559323866	0.
0.009791176470588234	0.	0.18777242888402626	-0.05866124175292341	0.
0.009741176470588236	0.	0.1879168490153173	-0.0593698585723813	0.
0.009661764705882354	0.	0.1883676148796499	-0.05976903641106075	0.
0.009723529411764706	0.	0.18865207877461707	-0.05975665253196897	0.
0.009705882352941177	0.	0.18909700948212985	-0.060051548868096126	0.
0.00976764705882353	0.	0.18923121808898616	-0.06005154480840094	0.
0.009841176470588235	0.	0.18936542669584247	-0.05999827182730991	0.
0.009741176470588236	0.	0.189963530269876	-0.06028715917558051	0.
0.009852941176470589	0.	0.19010649161196208	-0.06028715688521757	0.
0.009729411764705882	0.	0.19056017505470463	-0.059842006556782824	0.
0.009805882352941176	0.	0.19069730123997083	-0.06055378932958225	0.
0.009902941176470588	0.	0.1908329686360321	-0.060216202630709044	0.
0.009788235294117646	0.	0.19128665207877463	-0.0600418965604171	0.
0.009788235294117646	0.	0.1914296134208607	-0.05998002614333084	0.
0.00991764705882353	0.	0.19156819839533187	-0.05976613579796221	0.
0.009844117647058823	0.	0.1920189642596645	-0.0603149203476429	0.
0.009911764705882354	0.	0.19229613420860686	-0.06031707125199646	0.
0.009858823529411765	0.	0.19274690007293946	-0.05976827378893481	0.
0.009779411764705882	0.	0.1928942377826404	-0.05976827011035666	0.
0.009949999999999999	0.	0.19303282275711162	-0.05954309164059525	0.
0.009876470588235294	0.	0.19362071480671045	-0.05989366643783691	0.
0.009973529411764706	0.	0.1937534646243618	-0.060210027113605694	0.
0.009994117647058823	0.	0.19418818380743985	-0.060700161617197324	0.
0.009941176470588236	0.	0.19434135667396063	-0.0606949845457168	0.
0.00998529411764706	0.	0.19448577680525167	-0.060756789427533646	0.
0.010041176470588234	0.	0.19492778993435447	-0.061845431864858434	0.
0.009961764705882352	0.	0.19507804522246536	-0.06184542330301868	0.
0.009979411764705882	0.	0.19521808898614149	-0.06144913556693974	0.
0.010094117647058823	0.	0.19565426695842453	-0.06240908103662718	0.
0.009947058823529411	0.	0.19595915390226112	-0.06230723607783519	0.
0.010158823529411764	0.	0.19638366156090445	-0.06128426388350214	0.
0.010032352941176471	0.	0.1965382932166302	-0.061280568565944625	0.
0.009979411764705882	0.	0.19668271334792123	-0.06215676007813585	0.
0.010044117647058825	0.	0.19727060539752006	-0.06412573743893883	0.
0.010076470588235294	0.	0.1974223194748359	-0.06344315502118443	0.
0.010158823529411764	0.	0.19784536834427427	-0.06390507646627394	0.
0.010120588235294117	0.	0.19799416484318016	-0.0640315896310017	0.
0.010123529411764707	0.	0.19814004376367614	-0.063976609623008	0.
0.01026470588235294	0.	0.19855579868708972	-0.0632122102682188	0.
0.010220588235294117	0.	0.1987104303428155	-0.06324490481801753	0.
0.0101	0.	0.19886943836615611	-0.06286763688023618	0.
0.0103	0.	0.19929686360320933	-0.06433411004951259	0.
0.010205882352941176	0.	0.19959883296863604	-0.06499647292106511	0.
0.010329411764705882	0.	0.20002479941648432	-0.06516107895166232	0.
0.0103	0.	0.20017797228300513	-0.06525270929773368	0.
0.010199999999999999	0.	0.20033260393873084	-0.06522417228683862	0.
0.010205882352941176	0.	0.20047994164843183	-0.06473060442959887	0.
0.010338235294117646	0.	0.20090153172866523	-0.06492555047496613	0.
0.01028529411764706	0.	0.20105324580598105	-0.06494466650291687	0.
0.010258823529411765	0.	0.20120204230488697	-0.06491501570190397	0.
0.010388235294117648	0.	0.20163238512035012	-0.06471190136425754	0.
0.010352941176470587	0.	0.20178847556528082	-0.06461182131715963	0.
0.01038529411764706	0.	0.20236177972283007	-0.06464839887750327	0.
0.010391176470588235	0.	0.20251057622173596	-0.06544061597445111	0.
0.010270588235294118	0.	0.2026622902990518	-0.06502345845636137	0.
0.01051764705882353	0.	0.20322975929978118	-0.06356777955534544	0.
0.010367647058823528	0.	0.20338730853391684	-0.0637606453189997	0.
0.010488235294117645	0.	0.20381911013858497	-0.06331815351853945	0.
0.010499999999999999	0.	0.20396644784828594	-0.0640257508009174	0.
0.010441176470588235	0.	0.20411962071480672	-0.06413948628137196	0.
0.01051764705882353	0.	0.2045528811086798	-0.06398453473689891	0.
0.010476470588235294	0.	0.2047016776075857	-0.06395281393849209	0.
0.010441176470588235	0.	0.2048548504741065	-0.06415954171958134	0.
0.010597058823529413	0.	0.20527352297593	-0.064402426016193	0.
0.01055	0.	0.20541794310722103	-0.0642663049641329	0.
0.010617647058823529	0.	0.20601021152443472	-0.06413644270442721	0.
0.010623529411764707	0.	0.20615754923413568	-0.06402437965845155	0.
0.010567647058823529	0.	0.20631218088986142	-0.06728922166043909	0.
0.010638235294117648	0.	0.2068840262582057	-0.0676863447586967	0.
0.010582352941176472	0.	0.20703136396790664	-0.06596553184541364	0.
0.010641176470588236	0.	0.20746462436177973	-0.06469680593472764	0.
0.01076470588235294	0.	0.20760466812545586	-0.06469792505051913	0.
0.010726470588235294	0.	0.20775200583515685	-0.06596386238394744	0.
0.010635294117647059	0.	0.2081969365426696	-0.06724975621803388	0.
0.010705882352941176	0.	0.20833698030634573	-0.06723674946083918	0.
0.010688235294117648	0.	0.2084843180160467	-0.0683428836015567	0.
0.010697058823529412	0.	0.2089350838803793	-0.07103259567641469	0.
0.010776470588235294	0.	0.20907512764405545	-0.0708120143535366	0.
0.010694117647058823	0.	0.20966301969365428	-0.07212511208366278	0.
0.010788235294117647	0.	0.20979868708971555	-0.07190777821019864	0.
0.010802941176470588	0.	0.2099431072210066	-0.07192253359054854	0.
0.010797058823529411	0.	0.21053537563822028	-0.07167480640773387	0.
0.010861764705882354	0.	0.21067833698030636	-0.07218103307899051	0.
0.010744117647058824	0.	0.211127644055434	-0.07242632980676789	0.
0.010852941176470588	0.	0.21126477024070023	-0.07230212152881599	0.
0.010873529411764705	0.	0.21140335521517142	-0.0724753885905357	0.
0.010788235294117647	0.	0.21185412107950402	-0.07295633177387754	0.
0.010826470588235293	0.	0.21199270605397522	-0.07297491276485554	0.
0.010920588235294118	0.	0.21212983223924142	-0.07125656569159343	0.
0.01078529411764706	0.	0.21258059810357405	-0.07372534080712276	0.
0.010814705882352942	0.	0.21271918307804522	-0.07371279498646147	0.
0.01083529411764706	0.	0.21331728665207877	-0.07408014981142892	0.
0.010891176470588236	0.	0.21346170678336981	-0.07425131631016343	0.
0.010973529411764705	0.	0.21360175054704597	-0.0740783775118327	0.
0.010867647058823529	0.	0.21418526622902992	-0.07220022024353037	0.
0.010955882352941176	0.	0.2143209336250912	-0.07217536973558336	0.
0.011023529411764706	0.	0.2147716994894238	-0.07387144443248565	0.
0.010964705882352942	0.	0.21492195477753467	-0.0738714598343394	0.
0.010994117647058824	0.	0.2150619985412108	-0.07392773704014935	0.
0.011011764705882353	0.	0.21550401167031366	-0.07412200957684403	0.
0.011011764705882353	0.	0.21564843180160467	-0.07412200957958368	0.
0.0111	0.	0.2157855579868709	-0.07338577792694406	0.
0.011070588235294119	0.	0.2162261123267688	-0.07628596265865747	0.
0.010991176470588235	0.	0.21637636761487966	-0.07659769466267359	0.
0.01113235294117647	0.	0.21694237782640408	-0.07447942920900436	0.
0.011002941176470589	0.	0.21709700948212984	-0.07448128500105462	0.
0.011047058823529412	0.	0.21723997082421592	-0.07458040142633368	0.
0.011023529411764706	0.	0.21784099197665938	-0.07526310730970193	0.
0.01101470588235294	0.	0.2179883296863603	-0.07526284144881067	0.
0.011179411764705882	0.	0.21840991976659374	-0.07522383547628572	0.
0.011111764705882354	0.	0.21856163384390956	-0.07521352885338858	0.
0.011105882352941175	0.	0.21870751276440556	-0.0752510750827342	0.
0.011232352941176471	0.	0.21913639679066377	-0.07511750100609763	0.
0.011185294117647059	0.	0.21929248723559447	-0.07511748478742815	0.
0.011120588235294116	0.	0.2194442013129103	-0.07511752917816175	0.
0.011258823529411764	0.	0.21986433260393873	-0.077898254569528	0.
0.011238235294117646	0.	0.22001750547045953	-0.0779674451740599	0.
0.01126764705882353	0.	0.22059956236323852	-0.0789865597907774	0.
0.01125	0.	0.22075127644055437	-0.07898655408205676	0.
0.01113235294117647	0.	0.2209015317286652	-0.0789398478562537	0.
0.011338235294117647	0.	0.22146316557257478	-0.07941899110486508	0.
0.01126764705882353	0.	0.22161925601750548	-0.0792852211361379	0.
0.011344117647058822	0.	0.22205105762217361	-0.07984989496069521	0.
0.011388235294117647	0.	0.22220277169948943	-0.07984987243503792	0.
0.011373529411764706	0.	0.22235886214442013	-0.0806832898342487	0.
0.011458823529411764	0.	0.22278482859226845	-0.08032532901913994	0.
0.011458823529411764	0.	0.22292924872355946	-0.08032533001974995	0.
0.011373529411764706	0.	0.22308096280087528	-0.08110467249785014	0.
0.011520588235294118	0.	0.22350838803792852	-0.08156727460076613	0.
0.011476470588235293	0.	0.22365864332603938	-0.08157004746925965	0.
0.011573529411764706	0.	0.2242407002188184	-0.08220766624263472	0.
0.011552941176470587	0.	0.22438512035010943	-0.08169385742346025	0.
0.011494117647058823	0.	0.22453829321663019	-0.08162693843233453	0.
0.011482352941176471	0.	0.22512326768781912	-0.08129357743016133	0.
0.011464705882352941	0.	0.22527352297593	-0.08123064388166784	0.
0.011532352941176471	0.	0.22569803063457333	-0.08285645968038372	0.
0.01163235294117647	0.	0.22583369803063458	-0.08237927789740818	0.
0.011647058823529411	0.	0.22597957695113058	-0.08237964432199378	0.
0.011502941176470587	0.	0.2264332603938731	-0.08366175406488167	0.
0.011641176470588235	0.	0.22657622173595918	-0.08377311674963517	0.
0.0116	0.	0.22672647702407003	-0.08364444168117263	0.
0.011602941176470588	0.	0.22716849015317286	-0.08328179756502882	0.
0.01158235294117647	0.	0.22790080233406274	-0.08361964567330715	0.
0.011685294117647058	0.	0.22804084609773886	-0.08361964501988511	0.
0.011652941176470588	0.	0.2281852662290299	-0.08426099050214277	0.
0.011658823529411763	0.	0.228764405543399	-0.084024640193245	0.
0.011708823529411765	0.	0.2289059080962801	-0.08400929891932027	0.
0.011552941176470587	0.	0.22936688548504744	-0.08379424994457974	0.
0.011664705882352942	0.	0.2295054704595186	-0.08383400074521602	0.
0.011782352941176471	0.	0.2296440554339898	-0.08401728034756867	0.
0.011605882352941176	0.	0.23008898614150258	-0.08326791717824056	0.
0.01168235294117647	0.	0.23022319474835887	-0.08326463330375736	0.
0.011805882352941176	0.	0.23035740335521518	-0.08257901764523619	0.
0.01165	0.	0.23081546316557258	-0.08410806930478779	0.
0.011761764705882352	0.	0.23154777534646245	-0.08472719688255992	0.
0.011794117647058825	0.	0.23168927789934357	-0.08475593301321244	0.
0.011876470588235294	0.	0.23182640408460978	-0.08541194566441443	0.
0.011694117647058824	0.	0.23242742523705326	-0.08575549366381154	0.
0.011791176470588234	0.	0.23256601021152443	-0.08592152317383234	0.
0.011835294117647058	0.	0.23300510576221736	-0.0867823764721074	0.
0.011808823529411766	0.	0.23315098468271336	-0.08678238788172389	0.
0.011870588235294117	0.	0.23328811086797957	-0.08676511449951237	0.
0.01185	0.	0.23374033552151716	-0.08692996893101142	0.
0.011794117647058825	0.	0.23389059080962804	-0.08692997681055623	0.
0.011855882352941176	0.	0.2340291757840992	-0.08697604359813688	0.
0.011888235294117647	0.	0.2344609773887673	-0.08686222565803162	0.
0.011852941176470589	0.	0.23460831509846827	-0.0883344223776286	0.
0.011935294117647058	0.	0.23474690007293947	-0.08836568106738905	0.
0.011970588235294117	0.	0.23518161925601752	-0.08736728810908179	0.
0.01186470588235294	0.	0.23533916849015318	-0.08736728509054441	0.
0.011902941176470588	0.	0.23548504741064916	-0.08720346855119597	0.
0.012020588235294118	0.	0.23591684901531731	-0.09098374839239519	0.
0.011911764705882354	0.	0.2360700218818381	-0.091292317016304	0.
0.011905882352941176	0.	0.2362144420131291	-0.09144237623445219	0.
0.011967647058823529	0.	0.23680379285193293	-0.09382219980404038	0.
0.011944117647058824	0.	0.2369482129832239	-0.09143034984400893	0.
0.012047058823529412	0.	0.23708388037928518	-0.09166920442014491	0.
0.012026470588235293	0.	0.23752297592997812	-0.0917034108721297	0.
0.011999999999999999	0.	0.23767177242888404	-0.09192355516201002	0.
0.012085294117647059	0.	0.2382582056892779	-0.09188589083485581	0.
0.01201470588235294	0.	0.23841283734500365	-0.0918738962994272	0.
0.012079411764705882	0.	0.23855288110867978	-0.09159178060080611	0.
0.01218235294117647	0.	0.23897884755652812	-0.09209333828998885	0.
0.012111764705882353	0.	0.23913056163384389	-0.09220483413930003	0.
0.012138235294117648	0.	0.23927060539752007	-0.09176755345809394	0.
0.012226470588235294	0.	0.2397024070021882	-0.09291258523475833	0.
0.012102941176470587	0.	0.23985995623632386	-0.09322810024068251	0.
0.012105882352941176	0.	0.24000729394602482	-0.09370975021904371	0.
0.012241176470588236	0.	0.24043326039387308	-0.09338569891973228	0.
0.012179411764705883	0.	0.2405864332603939	-0.09394656964961935	0.
0.012161764705882353	0.	0.24073668854850477	-0.09302391280702105	0.
0.012282352941176472	0.	0.24116849015317288	-0.09381507332610917	0.
0.012214705882352942	0.	0.24132312180889862	-0.09315249665584271	0.
0.012332352941176471	0.	0.24188913202042303	-0.09646221522417464	0.
0.012326470588235293	0.	0.24204084609773888	-0.09550372502037392	0.
0.012252941176470588	0.	0.24219547775346462	-0.0968496339575828	0.
0.012311764705882354	0.	0.2426258205689278	-0.09411242212265541	0.
0.012302941176470588	0.	0.24278191101385851	-0.09410465853140342	0.
0.01223235294117647	0.	0.24293654266958428	-0.09719996137926547	0.
0.012411764705882353	0.	0.24335375638220277	-0.0973702347502631	0.
0.012444117647058823	0.	0.24350109409190374	-0.09740899189348878	0.
0.012376470588235294	0.	0.24365280816921958	-0.0974683974629351	0.
0.012447058823529412	0.	0.24407731582786288	-0.09736957502615157	0.
0.01246764705882353	0.	0.24422757111597376	-0.09742812233154743	0.
0.01238235294117647	0.	0.2443836615609045	-0.09739072913100857	0.
0.01253235294117647	0.	0.2448081692195478	-0.09728737421135097	0.
0.012502941176470588	0.	0.24495550692924872	-0.09748387241959226	0.
0.012570588235294118	0.	0.24554339897884758	-0.09841933621761967	0.
0.012585294117647059	0.	0.2456907366885485	-0.09842589615987797	0.
0.012552941176470588	0.	0.24584245076586433	-0.09838986201664342	0.
0.012623529411764707	0.	0.24626841721371262	-0.10037994153945343	0.
0.012608823529411766	0.	0.2464113785557987	-0.10034219927396922	0.
0.012608823529411766	0.	0.24656309263311454	-0.10034365326814107	0.
0.012585294117647059	0.	0.2470036469730124	-0.09939057876964799	0.
0.012641176470588236	0.	0.2471495258935084	-0.09941889951104159	0.
0.012641176470588236	0.	0.2472983223924143	-0.09954779589783615	0.
0.012617647058823529	0.	0.2477345003646973	-0.09870664907006929	0.
0.012673529411764705	0.	0.24787308533916852	-0.0988155860578195	0.
0.012644117647058823	0.	0.2480189642596645	-0.100657207369008	0.
0.012594117647058823	0.	0.2484595185995624	-0.09845759983665713	0.
0.0127	0.	0.24859810357403356	-0.09845777663443951	0.
0.01271764705882353	0.	0.24918745441283738	-0.10122038248498152	0.
0.012761764705882353	0.	0.2493274981765135	-0.10123324329958322	0.
0.01266470588235294	0.	0.24947629467541943	-0.10129356388853542	0.
0.01264705882352941	0.	0.24992706053975203	-0.10191024267069992	0.
0.012752941176470588	0.	0.25006710430342816	-0.10191089193724437	0.
0.01276764705882353	0.	0.25021006564551423	-0.10143948854081312	0.
0.012702941176470589	0.	0.25065645514223195	-0.10118509865100672	0.
0.012811764705882352	0.	0.25079066374908826	-0.1011850928156144	0.
0.012808823529411765	0.	0.25093362509117434	-0.10155571975442147	0.
0.01266470588235294	0.	0.25139168490153174	-0.10111392627845701	0.
0.012802941176470588	0.	0.251527352297593	-0.10111409103562309	0.
0.012811764705882352	0.	0.25166739606126914	-0.10306689350224749	0.
0.012755882352941176	0.	0.25211378555798686	-0.10161272504816528	0.
0.012805882352941177	0.	0.252255288110868	-0.10161074113795938	0.
0.01281470588235294	0.	0.25284609773887673	-0.10332649005821828	0.
0.012861764705882354	0.	0.2529861415025529	-0.10331054217568984	0.
0.012926470588235294	0.	0.25312618526622904	-0.1033105841315132	0.
0.012823529411764706	0.	0.2535711159737418	-0.10315028145230869	0.
0.012805882352941177	0.	0.25371553610503284	-0.10311803354156462	0.
0.012914705882352941	0.	0.253852662290299	-0.10311794500375053	0.
0.012832352941176472	0.	0.25430780452224655	-0.10309938659353281	0.
0.012844117647058822	0.	0.25445514223194754	-0.10333341432902589	0.
0.01301470588235294	0.	0.2545922684172137	-0.10361596558053986	0.
0.012858823529411765	0.	0.2550342815463166	-0.10415101043385802	0.
0.012879411764705882	0.	0.2551787016776076	-0.10413614009946995	0.
0.013008823529411765	0.	0.25531436907366883	-0.10379948158008154	0.
0.012988235294117646	0.	0.25576221735959154	-0.10395927310972125	0.
0.01293235294117647	0.	0.2559139314369074	-0.10396063430078778	0.
0.013035294117647058	0.	0.25648723559445663	-0.10588644662276711	0.
0.013002941176470589	0.	0.2566374908825675	-0.10588645119232129	0.
0.01295	0.	0.25678045222465357	-0.10492272132561167	0.
0.013041176470588235	0.	0.25722100656455144	-0.10477011841716281	0.
0.012911764705882353	0.	0.2573741794310722	-0.10477693328891352	0.
0.012958823529411764	0.	0.2575127644055434	-0.1049467848033875	0.
0.013102941176470588	0.	0.25793435448577684	-0.10598302731361255	0.
0.012994117647058824	0.	0.25808898614150255	-0.10615312988231149	0.
0.013011764705882353	0.	0.25823632385120354	-0.10580612813212545	0.
0.013167647058823529	0.	0.2586725018234865	-0.10634742175066457	0.
0.013102941176470588	0.	0.25882713347921227	-0.10634733607828911	0.
0.013073529411764706	0.	0.2589759299781182	-0.10725229432525991	0.
0.013194117647058823	0.	0.2594004376367615	-0.10717804100875215	0.
0.013208823529411764	0.	0.2595506929248724	-0.1067621473363138	0.
0.013270588235294117	0.	0.26012983223924147	-0.10680086561430746	0.
0.013229411764705882	0.	0.2602844638949672	-0.10732203791213708	0.
0.013117647058823529	0.	0.260437636761488	-0.10738182122866173	0.
0.013288235294117646	0.	0.2608592268417214	-0.10724851891083025	0.
0.01326764705882353	0.	0.2610094821298322	-0.10724852077325608	0.
0.013188235294117648	0.	0.26116265499635305	-0.10724883360773249	0.
0.013352941176470588	0.	0.2615944566010212	-0.10877633642894735	0.
0.01328235294117647	0.	0.261744711889132	-0.10915590747242167	0.
0.013211764705882352	0.	0.2618949671772429	-0.10922032646918094	0.
0.013405882352941175	0.	0.26230342815463165	-0.10961970714425784	0.
0.013420588235294116	0.	0.26245076586433264	-0.10990663873834451	0.
0.013373529411764706	0.	0.26260685630926334	-0.11093818848877807	0.
0.013470588235294118	0.	0.2630459518599563	-0.11041382278800872	0.
0.013417647058823529	0.	0.2631947483588622	-0.11092510332984104	0.
0.013473529411764705	0.	0.2637724288840263	-0.11233527171766489	0.
0.013426470588235295	0.	0.26391830780452225	-0.11233516251132837	0.
0.013408823529411765	0.	0.264071480671043	-0.1121748342707981	0.
0.013526470588235293	0.	0.2645076586433261	-0.11140886326985291	0.
0.013473529411764705	0.	0.26465207877461705	-0.1114088665772704	0.
0.013467647058823529	0.	0.26480233406272796	-0.1121626013537313	0.
0.01351470588235294	0.	0.26523413566739606	-0.11151753691423938	0.
0.013552941176470587	0.	0.26537709700948214	-0.1115175451613111	0.
0.013511764705882352	0.	0.265528811086798	-0.11167047293642808	0.
0.013520588235294118	0.	0.26597374179431077	-0.11137916771757707	0.
0.013579411764705882	0.	0.26611524434719186	-0.11137916363149275	0.
0.013567647058823528	0.	0.2662611232676878	-0.11175244070709484	0.
0.013567647058823528	0.	0.26669146608315103	-0.11259358824500859	0.
0.01363529411764706	0.	0.2668271334792123	-0.11259359316893724	0.
0.01356470588235294	0.	0.26742815463165576	-0.1121993797857134	0.
0.013641176470588235	0.	0.26756965718453685	-0.11217915447984608	0.
0.013588235294117647	0.	0.2677169948942378	-0.11220425570081118	0.
0.013594117647058823	0.	0.26816046681254563	-0.11174859577186118	0.
0.013688235294117647	0.	0.2682975929978118	-0.1116789541771412	0.
0.013676470588235295	0.	0.2684420131291029	-0.11255252017268548	0.
0.013570588235294117	0.	0.26889277899343544	-0.11215498476661595	0.
0.013702941176470588	0.	0.2690299051787017	-0.11186587362417832	0.
0.013720588235294118	0.	0.26917140773158277	-0.11241582167086575	0.
0.013611764705882353	0.	0.2696177972283005	-0.11454827551070602	0.
0.013744117647058823	0.	0.2697563822027717	-0.11454827803413706	0.
0.013794117647058823	0.	0.2698978847556528	-0.1145209428955842	0.
0.013670588235294117	0.	0.2703603209336251	-0.1138385729185405	0.
0.013705882352941177	0.	0.2705018234865062	-0.11369393565374103	0.
0.013655882352941176	0.	0.2710824215900802	-0.11533403782634193	0.
0.013694117647058824	0.	0.27121954777534646	-0.11534498757113867	0.
0.013811764705882353	0.	0.27135521517140776	-0.11533484249655418	0.
0.013694117647058824	0.	0.2718074398249453	-0.11526912105955342	0.
0.013735294117647059	0.	0.27195185995623633	-0.11526911395033695	0.
0.01385	0.	0.2720919037199125	-0.11848239360552267	0.
0.013791176470588234	0.	0.2725412107950401	-0.11783169569337308	0.
0.013758823529411764	0.	0.27268563092633114	-0.1178316940179895	0.
0.013838235294117646	0.	0.2728212983223924	-0.11850315924421934	0.
0.013761764705882352	0.	0.27342086068563093	-0.1158789816285578	0.
0.013894117647058822	0.	0.27355652808169223	-0.11581494646125835	0.
0.013941176470588235	0.	0.27369365426695846	-0.11538633384033316	0.
0.013802941176470587	0.	0.2741415025528811	-0.11507657206886629	0.
0.014035294117647059	0.	0.27442013129102844	-0.11571376435137833	0.
0.013841176470588235	0.	0.27488256746900075	-0.11706061002924004	0.
0.013911764705882353	0.	0.27502261123267685	-0.11706060625980971	0.
0.014020588235294118	0.	0.27515681983953316	-0.11705995066982083	0.
0.01386470588235294	0.	0.275598832968636	-0.11785634768269337	0.
0.013923529411764706	0.	0.27573887673231223	-0.11782908572301226	0.
0.014047058823529412	0.	0.2758745441283735	-0.11782789192707717	0.
0.013929411764705883	0.	0.2763311451495259	-0.11865191807756947	0.
0.013900000000000001	0.	0.2764784828592269	-0.1186519189167419	0.
0.014035294117647059	0.	0.2770590809628009	-0.11883577255337922	0.
0.013979411764705883	0.	0.27720641867250184	-0.11883635490177615	0.
0.014055882352941177	0.	0.277345003646973	-0.11886450854572587	0.
0.014111764705882353	0.	0.2777913931436908	-0.11968230293775665	0.
0.014073529411764705	0.	0.2780816921954778	-0.11951252335956059	0.
0.014158823529411764	0.	0.2785120350109409	-0.11995382945648794	0.
0.014085294117647059	0.	0.2786666666666667	-0.12145489853368277	0.
0.014117647058823528	0.	0.2788081692195478	-0.12143600314874607	0.
0.014235294117647058	0.	0.2792516411378556	-0.12154824783596489	0.
0.014173529411764706	0.	0.2794062727935814	-0.12155041180003773	0.
0.014208823529411763	0.	0.2795492341356674	-0.12152734694149064	0.
0.014305882352941177	0.	0.2799722830051058	-0.12126722168197654	0.
0.014208823529411763	0.	0.28012253829321665	-0.1212265454329407	0.
0.01435	0.	0.2806943836615609	-0.12142329632507955	0.
0.014252941176470588	0.	0.2808490153172866	-0.1216616401900643	0.
0.014173529411764706	0.	0.28099781181619254	-0.12187279915154935	0.
0.014402941176470589	0.	0.28142231947483587	-0.12277087827061932	0.
0.01426470588235294	0.	0.2817315827862874	-0.12206535072160589	0.
0.014329411764705882	0.	0.2821604668125456	-0.1227760592852115	0.
0.014338235294117646	0.	0.28231363967906636	-0.12277605650109508	0.
0.014288235294117647	0.	0.2824638949671773	-0.12237725495785755	0.
0.014394117647058823	0.	0.28288256746900076	-0.12248359806055055	0.
0.014397058823529412	0.	0.2830342815463166	-0.1223882806857474	0.
0.014358823529411766	0.	0.2831889132020423	-0.12235116989957193	0.
0.01451764705882353	0.	0.2836207148067104	-0.12413871822029499	0.
0.014497058823529411	0.	0.28377097009482133	-0.12413928074413681	0.
0.014544117647058824	0.	0.2843442742523706	-0.12388189387061437	0.
0.014526470588235293	0.	0.28449307075127644	-0.12308242959441472	0.
0.014426470588235294	0.	0.2846462436177972	-0.1228057816500481	0.
0.014544117647058824	0.	0.28507075127644055	-0.12439033175677183	0.
0.014476470588235296	0.	0.2853654266958425	-0.1242661806487202	0.
0.014594117647058823	0.	0.2857972283005106	-0.1246860411819195	0.
0.014558823529411765	0.	0.28594456601021156	-0.12468604352968489	0.
0.014508823529411765	0.	0.28610065645514227	-0.12468115264373242	0.
0.014597058823529413	0.	0.2865382932166302	-0.12458758864683829	0.
0.014623529411764705	0.	0.2866827133479212	-0.12464450364915206	0.
0.01465	0.	0.28683296863603214	-0.12435880234543359	0.
0.014647058823529412	0.	0.2872618526622903	-0.12396998749501383	0.
0.014614705882352941	0.	0.28740481400437634	-0.12394534556340484	0.
0.01457941176470588	0.	0.2880058351568198	-0.12569215710006673	0.
0.014635294117647059	0.	0.28814442013129105	-0.1256795311448351	0.
0.014702941176470589	0.	0.2882873814733771	-0.12571969641206351	0.
0.014667647058823528	0.	0.288727935813275	-0.12663842493063693	0.
0.014711764705882351	0.	0.2890167760758571	-0.12667924109097925	0.
0.014670588235294118	0.	0.28945878920495993	-0.12747688720499206	0.
0.014758823529411765	0.	0.28959299781181624	-0.1274768843119787	0.
0.014779411764705881	0.	0.28973595915390227	-0.12746096882376073	0.
0.01471470588235294	0.	0.2901779722830051	-0.12699316161617763	0.
0.014794117647058824	0.	0.2903180160466812	-0.12687420504215377	0.
0.014738235294117646	0.	0.2904668125455872	-0.12743876453264769	0.
0.014726470588235296	0.	0.2909248723559446	-0.12746418220456168	0.
0.014838235294117645	0.	0.29106199854121084	-0.12746418460239495	0.
0.014694117647058823	0.	0.2916469730123997	-0.12742170836346436	0.
0.014841176470588236	0.	0.29178264040846097	-0.1274032429700607	0.
0.014917647058823529	0.	0.29192414296134206	-0.12749872556075906	0.
0.014726470588235296	0.	0.2923822027716995	-0.12789609318001258	0.
0.014929411764705884	0.	0.2926593727206419	-0.1278960062058647	0.
0.014808823529411763	0.	0.2931101385849745	-0.1276029625782131	0.
0.014841176470588236	0.	0.29325164113785557	-0.12759213396412805	0.
0.014923529411764705	0.	0.2933916849015317	-0.1275921326870623	0.
0.01478529411764706	0.	0.29384245076586435	-0.1287422740207553	0.
0.01481764705882353	0.	0.2939810357403355	-0.1290088641970562	0.
0.014929411764705884	0.	0.2941123267687819	-0.12916859635852948	0.
0.014926470588235293	0.	0.2945572574762947	-0.12950426881118066	0.
0.014941176470588236	0.	0.2947075127644056	-0.12950426902031661	0.
0.014926470588235293	0.	0.2953012399708242	-0.13016416992519933	0.
0.014900000000000002	0.	0.2954485776805252	-0.12981775475861868	0.
0.015002941176470589	0.	0.2955842450765864	-0.1313374895419581	0.
0.015002941176470589	0.	0.29602188183807443	-0.13024825752729793	0.
0.015005882352941176	0.	0.29631218088986144	-0.12981651296338542	0.
0.015088235294117647	0.	0.2967527352297593	-0.1302687912211917	0.
0.014979411764705882	0.	0.2969073668854851	-0.129846255280559	0.
0.014994117647058824	0.	0.29704741064916124	-0.12996987051052897	0.
0.015120588235294118	0.	0.2974762946754194	-0.1300927728858081	0.
0.015058823529411765	0.	0.29763384390955505	-0.13008964215581392	0.
0.015035294117647058	0.	0.2977797228300511	-0.13008956469371988	0.
0.01516764705882353	0.	0.29821298322392414	-0.13041760476703373	0.
0.015114705882352942	0.	0.29836469730124	-0.13057141690529445	0.
0.015223529411764703	0.	0.29892195477753464	-0.13139709384953685	0.
0.015191176470588234	0.	0.29907804522246534	-0.1313759500227358	0.
0.015099999999999999	0.	0.2992312180889862	-0.13137898340129547	0.
0.015208823529411764	0.	0.2996673960612692	-0.13202963728058775	0.
0.015173529411764707	0.	0.29996936542669583	-0.13201666074221843	0.
0.015338235294117646	0.	0.3003880379285193	-0.13232483941168688	0.
0.01531764705882353	0.	0.30054121079504015	-0.1325835864814021	0.
0.015244117647058823	0.	0.30069584245076586	-0.13253358562332349	0.
0.015329411764705881	0.	0.3011218088986142	-0.13256603858110563	0.
0.015323529411764706	0.	0.30127206418672503	-0.13256610507367764	0.
0.01526470588235294	0.	0.30142231947483594	-0.13330707501125544	0.
0.015373529411764708	0.	0.30184682713347927	-0.13345599231882807	0.
0.015367647058823528	0.	0.30199708242159007	-0.1334559928938598	0.
0.015441176470588236	0.	0.302583515681984	-0.13403304385392298	0.
0.015411764705882354	0.	0.30273377097009485	-0.13233169668700592	0.
0.015305882352941176	0.	0.3028869438366156	-0.13194740222295445	0.
0.015502941176470589	0.	0.30329978118161927	-0.13353335657063903	0.
0.015408823529411765	0.	0.30360029175784103	-0.13356294143239086	0.
0.015497058823529412	0.	0.30404376367614877	-0.1359499052650515	0.
0.01545	0.	0.3041940189642597	-0.13608586862638195	0.
0.015438235294117648	0.	0.30434427425237054	-0.13605151235234816	0.
0.015538235294117646	0.	0.30476586433260394	-0.13705767272694658	0.
0.015570588235294117	0.	0.30491028446389495	-0.13701680139175162	0.
0.01556764705882353	0.	0.30506345733041573	-0.13693557576774298	0.
0.015576470588235292	0.	0.30550255288110867	-0.13804152600049768	0.
0.015635294117647056	0.	0.3056425966447848	-0.13826677888379396	0.
0.01558529411764706	0.	0.30622757111597376	-0.1380558765488634	0.
0.015685294117647058	0.	0.30636907366885485	-0.13806916246193227	0.
0.01567058823529412	0.	0.3065207877461707	-0.13806964562901644	0.
0.015626470588235294	0.	0.30697009482129833	-0.13860676661711185	0.
0.01561764705882353	0.	0.30725309992706057	-0.13889249053539918	0.
0.015608823529411764	0.	0.30768490153172867	-0.1395793231555771	0.
0.01571470588235294	0.	0.3078220277169949	-0.13947281324190036	0.
0.01573235294117647	0.	0.3079664478482859	-0.13937056049305416	0.
0.015535294117647059	0.	0.30842304886943833	-0.13958788024284774	0.
0.015755882352941175	0.	0.3085616338439096	-0.14042000727226187	0.
0.015785294117647057	0.	0.3087031363967907	-0.14035889960153375	0.
0.015694117647058824	0.	0.30915390226112327	-0.14083003849035192	0.
0.015823529411764705	0.	0.3092895696571845	-0.14136354539409277	0.
0.015794117647058823	0.	0.3100218818380744	-0.14175580309009286	0.
0.01581470588235294	0.	0.3101619256017506	-0.14175578204703698	0.
0.015770588235294116	0.	0.3103092633114515	-0.1416169627899366	0.
0.015882352941176472	0.	0.3108927789934354	-0.14263729352060106	0.
0.015867647058823528	0.	0.31104303428154634	-0.14156907576589894	0.
0.01581176470588235	0.	0.3114967177242889	-0.14511129555160893	0.
0.01597058823529412	0.	0.31163238512035013	-0.14485328313628315	0.
0.01583529411764706	0.	0.31221298322392416	-0.14223723552247058	0.
0.016	0.	0.31234719183078047	-0.14223722588033785	0.
0.015994117647058822	0.	0.3124901531728665	-0.14222674618995923	0.
0.015873529411764703	0.	0.31294675419401896	-0.14241157659570344	0.
0.01603235294117647	0.	0.3132268417213713	-0.1424000122736084	0.
0.015929411764705883	0.	0.3136776075857039	-0.1421784300766848	0.
0.016002941176470588	0.	0.313819110138585	-0.14232475560996596	0.
0.016008823529411766	0.	0.313962071480671	-0.14244835842467915	0.
0.015973529411764706	0.	0.31454996353026987	-0.14304450994690474	0.
0.01611176470588235	0.	0.3146856309263312	-0.14248689174363965	0.
0.015958823529411765	0.	0.31513785557986873	-0.14272495580113373	0.
0.016023529411764704	0.	0.3152793581327498	-0.1427249582746685	0.
0.016044117647058823	0.	0.31587308533916847	-0.14381361517533414	0.
0.01606764705882353	0.	0.3160145878920496	-0.14381360553313483	0.
0.016144117647058826	0.	0.31615025528811086	-0.14387750014176195	0.
0.01612941176470588	0.	0.3165922684172137	-0.1438936114353084	0.
0.016191176470588233	0.	0.31687381473377096	-0.1438640444565033	0.
0.01615294117647059	0.	0.31731436907366883	-0.14457541121147713	0.
0.016082352941176468	0.	0.3174660831509847	-0.14464057572759592	0.
0.016176470588235296	0.	0.31760612691466084	-0.14351598151275302	0.
0.016191176470588233	0.	0.3182027716994894	-0.14665433475224576	0.
0.016258823529411763	0.	0.31834281546316556	-0.14569196682084312	0.
0.016188235294117646	0.	0.3187848285922684	-0.14510392392484178	0.
0.01619705882352941	0.	0.3189350838803793	-0.14510439826010638	0.
0.01638529411764706	0.	0.31950255288110874	-0.14515782453471532	0.
0.01628235294117647	0.	0.31965718453683445	-0.14527432763341636	0.
0.016291176470588233	0.	0.3198045222465354	-0.14527780314282107	0.
0.01635294117647059	0.	0.3202377826404085	-0.14745801873570788	0.
0.01623235294117647	0.	0.32053683442742525	-0.1473648239537227	0.
0.01640294117647059	0.	0.3209598832968636	-0.1462948203910014	0.
0.01635	0.	0.32111451495258936	-0.14629784355065922	0.
0.016273529411764708	0.	0.3212647702407002	-0.14629485170563916	0.
0.016370588235294116	0.	0.32183661560904453	-0.14744353885699257	0.
0.016291176470588233	0.	0.32198687089715533	-0.14743103810242297	0.
0.016447058823529412	0.	0.3224128373450037	-0.1481689901755839	0.
0.016426470588235292	0.	0.3225660102115244	-0.14817198824929853	0.
0.01657941176470588	0.	0.32315098468271336	-0.14825866663241238	0.
0.01649705882352941	0.	0.3233041575492342	-0.14825867047305816	0.
0.016441176470588237	0.	0.3234573304157549	-0.14828938727566318	0.
0.016644117647058823	0.	0.3238774617067834	-0.1486684618990809	0.
0.016526470588235292	0.	0.32418234865062	-0.14907020368887128	0.
0.016638235294117645	0.	0.3246097738876732	-0.1500579648218383	0.
0.016623529411764707	0.	0.3247600291757841	-0.15005795674314862	0.
0.016555882352941174	0.	0.3249146608315099	-0.1492266058306595	0.
0.016597058823529413	0.	0.3254850474106492	-0.15115756542390182	0.
0.01662058823529412	0.	0.32563822027717	-0.15109783724126524	0.
0.016735294117647057	0.	0.3260627279358133	-0.15148358346950935	0.
0.0167	0.	0.3262042304886944	-0.15148180193582259	0.
0.016770588235294117	0.	0.3267892049598833	-0.1526266056193039	0.
0.016791176470588233	0.	0.3269365426695843	-0.15284589918857666	0.
0.01680294117647059	0.	0.327092633114515	-0.15368315564495094	0.
0.016770588235294117	0.	0.327530269876003	-0.15394280850904507	0.
0.016808823529411765	0.	0.327819110138585	-0.15446207743192492	0.
0.016805882352941177	0.	0.32825966447848287	-0.15481522455573699	0.
0.016894117647058823	0.	0.328401167031364	-0.15537069200485293	0.
0.01686470588235294	0.	0.3285499635302699	-0.1553548073051484	0.
0.016941176470588234	0.	0.329129102844639	-0.15500175022819995	0.
0.016958823529411766	0.	0.3292749817651349	-0.1548814195948845	0.
0.016826470588235297	0.	0.3297228300510576	-0.1572686147473914	0.
0.016973529411764703	0.	0.32985995623632386	-0.1572692356940111	0.
0.016788235294117645	0.	0.33045076586433264	-0.15562524635882927	0.
0.016891176470588236	0.	0.33058351568198396	-0.15558277808328896	0.
0.016958823529411766	0.	0.3307235594456601	-0.1561334724025675	0.
0.016879411764705882	0.	0.33117432530999275	-0.15840769828982498	0.
0.017011764705882355	0.	0.33146024799416485	-0.15840066274838088	0.
0.016876470588235295	0.	0.33191830780452225	-0.1570794343970388	0.
0.016952941176470587	0.	0.33205397520058355	-0.15707943882908987	0.
0.017032352941176467	0.	0.33219110138584973	-0.15620836733871493	0.
0.01703529411764706	0.	0.3327819110138585	-0.15890576259129352	0.
0.017108823529411763	0.	0.3329204959883297	-0.15969970507702141	0.
0.016926470588235293	0.	0.3333756382202772	-0.1607344655202605	0.
0.01703823529411765	0.	0.3335142231947484	-0.16101037274147093	0.
0.01702941176470588	0.	0.33410065645514225	-0.1614898838700996	0.
0.01705	0.	0.3342450765864333	-0.16165998280333405	0.
0.017158823529411765	0.	0.3343851203501094	-0.1616599733754802	0.
0.0171	0.	0.33483442742523706	-0.1616074866946793	0.
0.01715294117647059	0.	0.33510722100656454	-0.16183845155605758	0.
0.017161764705882352	0.	0.33554777534646246	-0.16189313348511797	0.
0.017135294117647058	0.	0.33569948942377825	-0.16304997898489007	0.
0.01723235294117647	0.	0.33584245076586433	-0.16305046713989604	0.
0.017102941176470588	0.	0.3364390955506929	-0.16262457144834364	0.
0.017202941176470588	0.	0.33657622173595914	-0.1626235141048326	0.
0.017326470588235294	0.	0.3370109409190372	-0.16247552607396995	0.
0.01721764705882353	0.	0.337165572574763	-0.16238597400694874	0.
0.01731470588235294	0.	0.337744711889132	-0.16331919304123063	0.
0.01721470588235294	0.	0.33789788475565286	-0.163319189721778	0.
0.017244117647058823	0.	0.33803792851932896	-0.1633191995092058	0.
0.017388235294117645	0.	0.3384682713347922	-0.16484262587628545	0.
0.01729411764705882	0.	0.33877315827862875	-0.16490760670642765	0.
0.017391176470588236	0.	0.3392035010940919	-0.166269215259163	0.
0.017311764705882353	0.	0.3393552151714077	-0.16565979447742513	0.
0.017305882352941178	0.	0.3394996353026988	-0.16546014798853562	0.
0.017429411764705884	0.	0.3400671043034281	-0.16598238121701603	0.
0.017320588235294115	0.	0.3402231947483589	-0.16598239252945682	0.
0.01745588235294118	0.	0.3406579139314369	-0.1667645193983543	0.
0.017423529411764706	0.	0.34080962800875275	-0.16692595640661426	0.
0.017623529411764705	0.	0.341380014587892	-0.1670551901730529	0.
0.017605882352941176	0.	0.34153318745441286	-0.1669673552148259	0.
0.017511764705882355	0.	0.34168927789934356	-0.16696760205552527	0.
0.01756764705882353	0.	0.3421137855579869	-0.16691278618013503	0.
0.01753823529411765	0.	0.34241429613420865	-0.16695308328343977	0.
0.01766764705882353	0.	0.3428388037928519	-0.16584828413988792	0.
0.017629411764705883	0.	0.34299051787016777	-0.16713865136346284	0.
0.017547058823529412	0.	0.34314806710430346	-0.16713865626326982	0.
0.01768235294117647	0.	0.34372283005105764	-0.16780873947762892	0.
0.017658823529411765	0.	0.34387308533916855	-0.16780874223458153	0.
0.01775294117647059	0.	0.344291757840992	-0.1676124979130545	0.
0.017747058823529414	0.	0.34443471918307805	-0.16761605246059594	0.
0.01778235294117647	0.	0.3450313639679067	-0.1693058133303493	0.
0.017744117647058823	0.	0.3451772428884026	-0.16932434562166732	0.
0.017735294117647057	0.	0.34532749817651354	-0.16933454663085815	0.
0.01781764705882353	0.	0.34576221735959156	-0.16971168059469607	0.
0.017808823529411766	0.	0.3460554339897885	-0.16973120199405614	0.
0.017741176470588232	0.	0.3462115244347192	-0.16974474748449195	0.
0.017873529411764705	0.	0.3466360320933625	-0.17101039222604844	0.
0.01781764705882353	0.	0.3467848285922684	-0.17140102698710952	0.
0.01779411764705882	0.	0.34693654266958424	-0.1714695664605278	0.
0.01790294117647059	0.	0.3473595915390226	-0.17163613998859203	0.
0.017926470588235294	0.	0.3475098468271335	-0.17163561384039153	0.
0.01786764705882353	0.	0.3476688548504741	-0.17170078502556668	0.
0.01791470588235294	0.	0.34809919766593733	-0.17169584285470654	0.
0.017920588235294115	0.	0.34838949671772435	-0.1715946596371772	0.
0.017970588235294117	0.	0.34881400437636767	-0.17247542786211836	0.
0.017973529411764704	0.	0.3489584245076586	-0.17247490128014695	0.
0.018011764705882356	0.	0.3491130561633844	-0.17256308900773798	0.
0.01798529411764706	0.	0.3496936542669584	-0.1732450087433082	0.
0.01803529411764706	0.	0.3498409919766594	-0.173412003108416	0.
0.018038235294117647	0.	0.3502844638949672	-0.17371116981226264	0.
0.018114705882352942	0.	0.3504274252370532	-0.17410155067628913	0.
0.018038235294117647	0.	0.3510167760758571	-0.17488565720482835	0.
0.01813235294117647	0.	0.3511524434719183	-0.1748857000890081	0.
0.018144117647058824	0.	0.35129686360320933	-0.17497489225601798	0.
0.018038235294117647	0.	0.3517505470459519	-0.17518180999524582	0.
0.018161764705882353	0.	0.35203646973012404	-0.17511666311406981	0.
0.018073529411764707	0.	0.35248577680525167	-0.1748751098578325	0.
0.018205882352941176	0.	0.3526229029905179	-0.17477223623497068	0.
0.018191176470588235	0.	0.35276586433260393	-0.17489204433728373	0.
0.01817058823529412	0.	0.3533406272793581	-0.17467261708812898	0.
0.018229411764705883	0.	0.35348358862144424	-0.17478894758601546	0.
0.018079411764705882	0.	0.35394018964259666	-0.17601026695543895	0.
0.018205882352941176	0.	0.3540787746170678	-0.17604579454810762	0.
0.018194117647058826	0.	0.3546695842450766	-0.17574323793578706	0.
0.01823235294117647	0.	0.35481254558716263	-0.1761416745017343	0.
0.018376470588235296	0.	0.35495258935083884	-0.1761711874877358	0.
0.018226470588235295	0.	0.3554033552151714	-0.17661351013613816	0.
0.018438235294117648	0.	0.3556776075857039	-0.1766809205885846	0.
0.01835294117647059	0.	0.3561269146608316	-0.17674152603851287	0.
0.018273529411764706	0.	0.35627425237053245	-0.17674174233863613	0.
0.01835	0.	0.35641429613420866	-0.1774907553764076	0.
0.018335294117647057	0.	0.35700802334062726	-0.17730340900958624	0.
0.018473529411764705	0.	0.35714223194748357	-0.17750095971801622	0.
0.018411764705882353	0.	0.3575842450765864	-0.17793978213544595	0.
0.018344117647058823	0.	0.35773304157549235	-0.17793977740861408	0.
0.018432352941176473	0.	0.3583078045222466	-0.17917155589434813	0.
0.018355882352941177	0.	0.3584580598103574	-0.17923267618013278	0.
0.018423529411764703	0.	0.3585981035740336	-0.17930847772633246	0.
0.018558823529411763	0.	0.35904011670313646	-0.17933285254177583	0.
0.018420588235294116	0.	0.3593406272793581	-0.17908719319854163	0.
0.018611764705882352	0.	0.3597709700948213	-0.17961961069308136	0.
0.01858235294117647	0.	0.3599212253829322	-0.17993488708469652	0.
0.018558823529411763	0.	0.3600656455142232	-0.17993396382363525	0.
0.01852058823529412	0.	0.3606520787746171	-0.17982069225448122	0.
0.018526470588235294	0.	0.360800875273523	-0.17981494524059916	0.
0.018708823529411764	0.	0.3612297592997812	-0.18098475456066165	0.
0.01861764705882353	0.	0.36138439095550695	-0.18005603005597706	0.
0.01873529411764706	0.	0.3619547775346463	-0.18031240511912658	0.
0.018767647058823528	0.	0.36210649161196207	-0.1803124012839954	0.
0.018726470588235296	0.	0.3622567469000729	-0.18031294077665508	0.
0.01883235294117647	0.	0.36267250182348654	-0.18062150576179722	0.
0.01866176470588235	0.	0.3629759299781182	-0.18060636976160124	0.
0.018844117647058824	0.	0.3634077315827863	-0.1811969765888177	0.
0.018870588235294115	0.	0.3635609044493071	-0.18127711241471545	0.
0.01868235294117647	0.	0.36371991247264773	-0.18115003494006984	0.
0.018855882352941177	0.	0.36429029905178706	-0.18264151635363868	0.
0.018776470588235294	0.	0.3644420131291029	-0.18246846290701565	0.
0.01891470588235294	0.	0.36486797957695116	-0.18240582919721252	0.
0.018911764705882354	0.	0.36501677607585703	-0.18250432723872395	0.
0.019008823529411766	0.	0.36559883296863604	-0.18346394470207125	0.
0.018988235294117646	0.	0.365746170678337	-0.18361913980734454	0.
0.018973529411764705	0.	0.36589934354485776	-0.18408492424986847	0.
0.01905	0.	0.3663296863603209	-0.18381895292135897	0.
0.019026470588235294	0.	0.3666272793581328	-0.18404262558980428	0.
0.01904705882352941	0.	0.367054704595186	-0.18552225332213423	0.
0.01908235294117647	0.	0.3671947483588621	-0.18469572841871718	0.
0.019055882352941176	0.	0.3673420860685631	-0.18446664423240053	0.
0.019076470588235292	0.	0.3679314369073669	-0.18613926329529906	0.
0.01908235294117647	0.	0.3680831509846827	-0.18613925828310995	0.
0.0191	0.	0.3685237053245806	-0.18471769332791596	0.
0.01916764705882353	0.	0.3686622902990518	-0.18456558102490908	0.
0.01908235294117647	0.	0.36925018234865065	-0.18483337491136567	0.
0.019211764705882352	0.	0.3693902261123268	-0.18529236431152946	0.
0.019194117647058823	0.	0.36953756382202774	-0.18529486470020765	0.
0.019158823529411763	0.	0.36998541210795044	-0.18546648329249776	0.
0.019252941176470587	0.	0.37026404084609776	-0.18644550631965834	0.
0.019173529411764707	0.	0.3707118891320204	-0.18630395812252	0.
0.019291176470588235	0.	0.37085047410649163	-0.1865083575076689	0.
0.01926470588235294	0.	0.37099781181619257	-0.1865934668553653	0.
0.019267647058823528	0.	0.3715784099197666	-0.18679880350942338	0.
0.01935294117647059	0.	0.3717155361050329	-0.18669379412187218	0.
0.01920294117647059	0.	0.3721692195477754	-0.18696945929660846	0.
0.019341176470588233	0.	0.37231072210065647	-0.1871191422076166	0.
0.01923235294117647	0.	0.37291028446389496	-0.18831786613994514	0.
0.019308823529411764	0.	0.3730474106491612	-0.188395979349034	0.
0.019402941176470588	0.	0.3731830780452225	-0.18839597496521518	0.
0.019305882352941176	0.	0.37363530269876005	-0.18780274206666028	0.
0.019491176470588234	0.	0.3739183078045223	-0.1878125908857126	0.
0.019338235294117646	0.	0.37436469730124	-0.18854912969485227	0.
0.01936470588235294	0.	0.374507658643326	-0.18924616285318144	0.
0.019488235294117646	0.	0.37464478482859226	-0.18924709303203094	0.
0.019388235294117647	0.	0.3752443471918308	-0.18998798681222967	0.
0.019526470588235294	0.	0.375381473377097	-0.1899881158252511	0.
0.019523529411764703	0.	0.3758220277169949	-0.190067343976006	0.
0.019429411764705883	0.	0.3759679066374909	-0.19031106106196588	0.
0.01957941176470588	0.	0.37653975200583517	-0.19001879291793364	0.
0.019473529411764706	0.	0.3766943836615609	-0.19100232390342248	0.
0.019555882352941176	0.	0.37683880379285195	-0.19088194305838993	0.
0.019623529411764706	0.	0.3772778993435449	-0.19056522254238825	0.
0.019561764705882355	0.	0.3775681983953319	-0.19069309045842794	0.
0.01968235294117647	0.	0.37800437636761486	-0.19094160266892718	0.
0.01962941176470588	0.	0.3781590080233406	-0.1909416076307247	0.
0.019602941176470587	0.	0.3783063457330416	-0.19094160605439472	0.
0.01966764705882353	0.	0.37888548504741065	-0.1914312002893041	0.
0.019644117647058826	0.	0.37903136396790665	-0.19192668074032057	0.
0.01981470588235294	0.	0.3794587892049599	-0.1911429625984359	0.
0.019711764705882352	0.	0.3796177972283005	-0.19124705537062792	0.
0.01977058823529412	0.	0.3801940189642597	-0.1921892094447357	0.
0.019773529411764707	0.	0.38034135667396063	-0.1923409146316544	0.
0.019738235294117647	0.	0.38048869438366156	-0.19234090735380935	0.
0.019888235294117648	0.	0.3809044493070752	-0.19284517503615742	0.
0.01976764705882353	0.	0.3812180889861415	-0.19280588075871385	0.
0.019914705882352942	0.	0.3816469730123997	-0.19281753318802644	0.
0.019938235294117646	0.	0.3817957695113056	-0.19276916957844553	0.
0.01984411764705882	0.	0.38194894237782645	-0.19283978880068398	0.
0.02001470588235294	0.	0.38252370532458063	-0.19348763449613784	0.
0.019923529411764705	0.	0.38267979576951133	-0.19348201419448816	0.
0.019876470588235294	0.	0.38282713347921227	-0.19306256575367023	0.
0.02001470588235294	0.	0.3832501823486506	-0.19505405238569246	0.
0.019923529411764705	0.	0.38355069292487237	-0.19567528571816456	0.
0.020052941176470586	0.	0.38398103574033554	-0.195427950495365	0.
0.01997941176470588	0.	0.3841385849744712	-0.19517991626563805	0.
0.019905882352941176	0.	0.384291757840992	-0.19527382924743802	0.
0.020135294117647057	0.	0.3848592268417214	-0.19593943095187608	0.
0.02006764705882353	0.	0.3850094821298322	-0.19560396157052948	0.
0.020188235294117646	0.	0.38542815463165575	-0.19605185632526653	0.
0.020173529411764705	0.	0.38558132749817653	-0.19605162142989033	0.
0.02004705882352941	0.	0.38573887673231216	-0.19644020595479675	0.
0.020226470588235294	0.	0.3861633843909555	-0.1971648380957765	0.
0.02029411764705882	0.	0.3863121808898614	-0.19712209258793184	0.
0.02019705882352941	0.	0.38646535375638225	-0.19806439350343355	0.
0.02026176470588235	0.	0.3869000729394602	-0.19780742161878936	0.
0.020208823529411765	0.	0.3872035010940919	-0.19765881950636316	0.
0.020329411764705884	0.	0.3876221735959154	-0.19740859494640903	0.
0.020326470588235297	0.	0.3877665937272064	-0.1971088882423641	0.
0.02026176470588235	0.	0.38792122538293217	-0.19660226763857197	0.
0.020338235294117647	0.	0.3885061998541211	-0.19854615300694828	0.
0.020329411764705884	0.	0.38866083150984687	-0.19855539195635621	0.
0.02043235294117647	0.	0.389092633114515	-0.19951395127280025	0.
0.02036764705882353	0.	0.38923413566739606	-0.20072689314691625	0.
0.020405882352941176	0.	0.38938001458789206	-0.2005970644150612	0.
0.02039705882352941	0.	0.38981473377097015	-0.20081986449592043	0.
0.020458823529411765	0.	0.38995477753464625	-0.20081996194551535	0.
0.020447058823529412	0.	0.39010065645514225	-0.20082423509628183	0.
0.020414705882352942	0.	0.39054412837345004	-0.1997915081301263	0.
0.020458823529411765	0.	0.39083442742523705	-0.19984945115700167	0.
0.020444117647058824	0.	0.3912851932895697	-0.19848027172635788	0.
0.020541176470588236	0.	0.3914223194748359	-0.19847025381483607	0.
0.020544117647058824	0.	0.39156819839533186	-0.20000292616279688	0.
0.020544117647058824	0.	0.39214587892049596	-0.20027974166245693	0.
0.020561764705882356	0.	0.3922888402625821	-0.20016711498733872	0.
0.02046470588235294	0.	0.3927439824945295	-0.19960666222967594	0.
0.020602941176470588	0.	0.39288548504741067	-0.2005998250751059	0.
0.020635294117647057	0.	0.3930299051787017	-0.2006199825164958	0.
0.020476470588235294	0.	0.3934762946754194	-0.20113015727996167	0.
0.020620588235294116	0.	0.3936105032822757	-0.20112783911439172	0.
0.020723529411764707	0.	0.39375054704595186	-0.20410024112159805	0.
0.020605882352941175	0.	0.3942027716994895	-0.20381638772546595	0.
0.020767647058823526	0.	0.3944770240700219	-0.20380220430720208	0.
0.020644117647058823	0.	0.3949263311451495	-0.20563691156165867	0.
0.020673529411764705	0.	0.39506637490882573	-0.20564555099239248	0.
0.020767647058823526	0.	0.3952049598832969	-0.20564822445900863	0.
0.020638235294117648	0.	0.3958074398249453	-0.20548668311555188	0.
0.020785294117647058	0.	0.3959474835886215	-0.20548097264932938	0.
0.020738235294117644	0.	0.3963938730853392	-0.20710201429244143	0.
0.0207	0.	0.39653683442742527	-0.20679724622165957	0.
0.02083529411764706	0.	0.3966710430342816	-0.20679533626094587	0.
0.02068235294117647	0.	0.39712180889861415	-0.2067813241737028	0.
0.020688235294117646	0.	0.39726914660831514	-0.20769561128540578	0.
0.020852941176470588	0.	0.3974077315827863	-0.20769561287048732	0.
0.02078235294117647	0.	0.3978526622902991	-0.2080966640432637	0.
0.020861764705882354	0.	0.3981356673960613	-0.20883694420331342	0.
0.020855882352941175	0.	0.3985747629467542	-0.2093180101172676	0.
0.020779411764705883	0.	0.398727935813275	-0.2093538111442862	0.
0.02080294117647059	0.	0.3988694383661561	-0.2093338401374721	0.
0.020923529411764705	0.	0.39944711889132023	-0.20935356935721677	0.
0.020876470588235295	0.	0.39959153902261124	-0.20935356721980575	0.
0.021052941176470587	0.	0.4000320933625091	-0.20954973839560456	0.
0.020894117647058823	0.	0.4001925601750547	-0.2094993144399726	0.
0.020905882352941177	0.	0.4003384390955507	-0.20952904923180024	0.
0.021005882352941176	0.	0.4007585703865792	-0.20943539477048037	0.
0.02097647058823529	0.	0.4009117432531	-0.2094010619733391	0.
0.02099705882352941	0.	0.4010576221735959	-0.2098187814862086	0.
0.021105882352941176	0.	0.40148504741064917	-0.2094828382377992	0.
0.02102941176470588	0.	0.4017928519328957	-0.21105942041015346	0.
0.02114705882352941	0.	0.40221735959153904	-0.21087358568269576	0.
0.021129411764705883	0.	0.4023690736688549	-0.21033388146593607	0.
0.021023529411764705	0.	0.4025207877461707	-0.21033386794513817	0.
0.021144117647058824	0.	0.40310138584974475	-0.21111911406298428	0.
0.02106764705882353	0.	0.4032516411378556	-0.2111191273771599	0.
0.021305882352941178	0.	0.40366301969365426	-0.2113008000784058	0.
0.02125	0.	0.4038118161925602	-0.21147441629776578	0.
0.02111470588235294	0.	0.40396644784828595	-0.211474409731578	0.
0.021320588235294115	0.	0.404401167031364	-0.21191567393710073	0.
0.021311764705882353	0.	0.4045528811086798	-0.21181639462835178	0.
0.02118529411764706	0.	0.4047089715536105	-0.2118152322395877	0.
0.021355882352941176	0.	0.4051305616338439	-0.21275810783184174	0.
0.021344117647058822	0.	0.4054296134208607	-0.21277510198024685	0.
0.02143529411764706	0.	0.4058614150255288	-0.2115755302471292	0.
0.021420588235294115	0.	0.4060102115244347	-0.21158829168348053	0.
0.021417647058823527	0.	0.4061619256017506	-0.21156499501600576	0.
0.021482352941176473	0.	0.40673231218088984	-0.2135335650581298	0.
0.02144705882352941	0.	0.4068854850474107	-0.21377871134400853	0.
0.021526470588235293	0.	0.40732749817651354	-0.21361487060999693	0.
0.021544117647058825	0.	0.40747337709700954	-0.2136570547940437	0.
0.021544117647058825	0.	0.4076221735959154	-0.21362350157688478	0.
0.021541176470588237	0.	0.40804668125455873	-0.21288350972790146	0.
0.021541176470588237	0.	0.40818526622902995	-0.2135973585195254	0.
0.021541176470588237	0.	0.40833260393873083	-0.21319777560632164	0.
0.021567647058823528	0.	0.40878482859226845	-0.21497384875058972	0.
0.02157058823529412	0.	0.40907512764405546	-0.21495738551037336	0.
0.021576470588235294	0.	0.40951422319474834	-0.2152568354824908	0.
0.02166764705882353	0.	0.40965134938001463	-0.21628162320741737	0.
0.02167941176470588	0.	0.40979576951130564	-0.2162816175063996	0.
0.021697058823529413	0.	0.41038512035010943	-0.21761982511925296	0.
0.021691176470588238	0.	0.41053099927060543	-0.21838790010588552	0.
0.02160294117647059	0.	0.4109788475565281	-0.2175783691599597	0.
0.02174705882352941	0.	0.4111145149525893	-0.21763734629565937	0.
0.02174705882352941	0.	0.4112560175054705	-0.21764348289674326	0.
0.021714705882352938	0.	0.411709700948213	-0.2174938680431149	0.
0.021767647058823527	0.	0.4118497447118891	-0.2179024592862217	0.
0.021758823529411764	0.	0.4119941648431802	-0.21792713640154016	0.
0.021655882352941174	0.	0.41243617797228305	-0.21763514777605003	0.
0.021876470588235296	0.	0.4127060539752006	-0.21759902573171297	0.
0.021708823529411763	0.	0.413162654996353	-0.21967896874806797	0.
0.021791176470588234	0.	0.4133056163384391	-0.219221261691221	0.
0.0219	0.	0.4134471188913202	-0.21922950947384484	0.
0.02181470588235294	0.	0.41403938730853396	-0.218408735284067	0.
0.02193529411764706	0.	0.4141750547045952	-0.21832787226976366	0.
0.021858823529411764	0.	0.41462727935813276	-0.21860904008532228	0.
0.021858823529411764	0.	0.41477315827862876	-0.2194801643423399	0.
0.021973529411764704	0.	0.41491174325309993	-0.22037847893028403	0.
0.021908823529411765	0.	0.4153552151714077	-0.22044119543869636	0.
0.02189411764705882	0.	0.4155010940919038	-0.2199062090107907	0.
0.022005882352941177	0.	0.4156353026987601	-0.2187930752018112	0.
0.02198529411764706	0.	0.4160875273522976	-0.21876249519831814	0.
0.021991176470588236	0.	0.4163778264040846	-0.21948859083185387	0.
0.02198529411764706	0.	0.4168154631655726	-0.2219207788202215	0.
0.02194705882352941	0.	0.41696280087527354	-0.2221678049431428	0.
0.02203235294117647	0.	0.41709555069292487	-0.2221695917947709	0.
0.021994117647058824	0.	0.4176849015317287	-0.22180694491971897	0.
0.022038235294117647	0.	0.4178322392414296	-0.22180692046139336	0.
0.022152941176470587	0.	0.41826549963530274	-0.2210788869320127	0.
0.022076470588235295	0.	0.4184186725018235	-0.2221834467907298	0.
0.02211176470588235	0.	0.41856309263311453	-0.22225239255447626	0.
0.02216176470588235	0.	0.4191509846827134	-0.2246900459292057	0.
0.022155882352941175	0.	0.41929978118161926	-0.22469367919198935	0.
0.02221764705882353	0.	0.41943690736688555	-0.22283336532195722	0.
0.022155882352941175	0.	0.42002042304886944	-0.2247434293134563	0.
0.02227941176470588	0.	0.4206083150984683	-0.22448911863324283	0.
0.022208823529411763	0.	0.420762946754194	-0.2244891660154996	0.
0.02224705882352941	0.	0.42090444930707516	-0.2244891624352942	0.
0.02239411764705882	0.	0.42132749817651355	-0.22468210110890813	0.
0.0223	0.	0.42147775346462435	-0.2246821009865789	0.
0.022291176470588234	0.	0.42161779722830056	-0.22468212225301726	0.
0.02239705882352941	0.	0.4220510576221736	-0.22481372312443135	0.
0.022302941176470588	0.	0.4222086068563093	-0.22480509821399572	0.
0.02234705882352941	0.	0.4223559445660102	-0.22480702025886798	0.
0.0225	0.	0.4227862873814734	-0.22452632094799	0.
0.022461764705882355	0.	0.42293946024799417	-0.2240561843140591	0.
0.02244705882352941	0.	0.42308679795769516	-0.22412475355672182	0.
0.02249705882352941	0.	0.42367177242888404	-0.22468087842365167	0.
0.022608823529411765	0.	0.42423778264040846	-0.22597362981348817	0.
0.02255	0.	0.42439095550692923	-0.2259739593040959	0.
0.022452941176470585	0.	0.42454412837345007	-0.22634435302210235	0.
0.022652941176470587	0.	0.42497738876732316	-0.22799296327012875	0.
0.022579411764705883	0.	0.4251349380014588	-0.22798016149100322	0.
0.022508823529411765	0.	0.42528811086797963	-0.22804483223140976	0.
0.022626470588235293	0.	0.4256994894237783	-0.22788777450954287	0.
0.022705882352941176	0.	0.42584682713347927	-0.22791515400204768	0.
0.02262941176470588	0.	0.42600000000000005	-0.2278306554719538	0.
0.022758823529411765	0.	0.42642450765864337	-0.22797333020042415	0.
0.022773529411764706	0.	0.42657184536834425	-0.2285416778284501	0.
0.02266470588235294	0.	0.42672647702407	-0.22919586671753236	0.
0.022758823529411765	0.	0.4273012399708242	-0.22891176719797238	0.
0.022808823529411763	0.	0.427892049598833	-0.229067906294736	0.
0.022755882352941178	0.	0.4280393873085339	-0.22880322533825048	0.
0.022738235294117646	0.	0.42819110138584976	-0.22875348276892624	0.
0.022879411764705884	0.	0.428618526622903	-0.22878056389291793	0.
0.022850000000000002	0.	0.428762946754194	-0.22948401762867454	0.
0.02283235294117647	0.	0.42891320204230493	-0.22948309237149261	0.
0.022855882352941177	0.	0.4293552151714078	-0.23050240439237257	0.
0.02289705882352941	0.	0.4294996353026988	-0.23143429669014104	0.
0.022902941176470588	0.	0.42964989059080966	-0.23121888569741741	0.
0.02292647058823529	0.	0.4300802334062728	-0.23029221475726466	0.
0.023	0.	0.43022027716994893	-0.23231139231710005	0.
0.022991176470588234	0.	0.43036907366885485	-0.2323113970886749	0.
0.023	0.	0.43094821298322394	-0.2336286568877493	0.
0.022988235294117646	0.	0.43153756382202774	-0.23379028378962813	0.
0.023111764705882352	0.	0.4316776075857039	-0.233746396927392	0.
0.023044117647058823	0.	0.4318264040846098	-0.23375192363647604	0.
0.02293529411764706	0.	0.43228154631655724	-0.23382200469508974	0.
0.023064705882352942	0.	0.4324186725018235	-0.23381908092653114	0.
0.02310882352941176	0.	0.4325616338439096	-0.23380372174874844	0.
0.022994117647058825	0.	0.43300656455142233	-0.23360269969620354	0.
0.023123529411764706	0.	0.43314077315827865	-0.23542129013391727	0.
0.023205882352941177	0.	0.4332808169219548	-0.2370027035413271	0.
0.023023529411764707	0.	0.4337403355215172	-0.23699074639787246	0.
0.02311764705882353	0.	0.43387892049598836	-0.2370007081362833	0.
0.023188235294117645	0.	0.43401896425966446	-0.2370007058357766	0.
0.023188235294117645	0.	0.4346053975200584	-0.2377882837950242	0.
0.023205882352941177	0.	0.43519912472647704	-0.2374812376649408	0.
0.02319705882352941	0.	0.4353391684901532	-0.23820883193980966	0.
0.023347058823529408	0.	0.4354719183078046	-0.23820446673969697	0.
0.02326764705882353	0.	0.43591393143690743	-0.23905600453029713	0.
0.02326470588235294	0.	0.4360598103574034	-0.2395322123028225	0.
0.023350000000000003	0.	0.43619839533187454	-0.23957215487256797	0.
0.023288235294117644	0.	0.43665937272064187	-0.24015753306142773	0.
0.023305882352941176	0.	0.43680671043034286	-0.23970453373657813	0.
0.023402941176470588	0.	0.4369423778264041	-0.23970436470720066	0.
0.02333235294117647	0.	0.43738001458789205	-0.23915856843499642	0.
0.023358823529411765	0.	0.43752589350838805	-0.23924613410614176	0.
0.023423529411764704	0.	0.4376644784828592	-0.239329870877544	0.
0.023391176470588235	0.	0.4382625820568928	-0.24010006791456773	0.
0.02351470588235294	0.	0.43883588621444203	-0.23967655189884807	0.
0.023458823529411765	0.	0.4389876002917579	-0.2396284418315828	0.
0.023473529411764706	0.	0.43912910284463896	-0.23962394737357376	0.
0.023549999999999998	0.	0.43956965718453683	-0.24238909397400085	0.
0.02345	0.	0.43972283005105767	-0.24238909266501232	0.
0.023491176470588234	0.	0.43986141502552883	-0.24238909436788886	0.
0.023638235294117647	0.	0.4402800875273523	-0.24189644833065607	0.
0.023552941176470586	0.	0.440436177972283	-0.24182431564047344	0.
0.023523529411764704	0.	0.44058497447118894	-0.24209250935496182	0.
0.023694117647058824	0.	0.4410240700218818	-0.2422771258505516	0.
0.023558823529411764	0.	0.4411787016776076	-0.24229309134852797	0.
0.023570588235294117	0.	0.4413245805981036	-0.24229259030790967	0.
0.023691176470588236	0.	0.4418993435448578	-0.24244037506362678	0.
0.02378235294117647	0.	0.44247556528081694	-0.24316131230884816	0.
0.02373529411764706	0.	0.44263311451495263	-0.24400486414707545	0.
0.023647058823529413	0.	0.4427862873814734	-0.2440215263202674	0.
0.023855882352941178	0.	0.4432049598832969	-0.2434262587182038	0.
0.02383235294117647	0.	0.44335813274981767	-0.2435880563225944	0.
0.02377058823529412	0.	0.44351422319474837	-0.24400192432596693	0.
0.023882352941176473	0.	0.4439431072210066	-0.24419900980775225	0.
0.023876470588235294	0.	0.4440919037199125	-0.24365550060870272	0.
0.0238	0.	0.4442407002188184	-0.2437034895261249	0.
0.023994117647058822	0.	0.44465207877461704	-0.2438942794449965	0.
0.023988235294117647	0.	0.4447979576951131	-0.2457342581172212	0.
0.023958823529411765	0.	0.4449540481400438	-0.2457333425681541	0.
0.023999999999999997	0.	0.4455463165572575	-0.24595600358423286	0.
0.024061764705882355	0.	0.4461210795040117	-0.2459201005236211	0.
0.024094117647058825	0.	0.44626987600291756	-0.24592326585666008	0.
0.024055882352941173	0.	0.44642450765864333	-0.2459232697131925	0.
0.02411470588235294	0.	0.4468577680525164	-0.24733047066023373	0.
0.024082352941176468	0.	0.44700218818380744	-0.24743742674285138	0.
0.024082352941176468	0.	0.44715244347191835	-0.2475255736141738	0.
0.02412058823529412	0.	0.44758424507658645	-0.24743675661985914	0.
0.02416764705882353	0.	0.4477257476294676	-0.24742983423708745	0.
0.024173529411764705	0.	0.4478760029175784	-0.24742979636929957	0.
0.024170588235294117	0.	0.44832239241429617	-0.2481337154499893	0.
0.02422058823529412	0.	0.44846389496717726	-0.24813551362588163	0.
0.02421764705882353	0.	0.44861415025528817	-0.24813551151060462	0.
0.024317647058823527	0.	0.4491757840991977	-0.2503696810916287	0.
0.02422941176470588	0.	0.44977826404084614	-0.2502098164865227	0.
0.024370588235294116	0.	0.44991976659372723	-0.2502548301713773	0.
0.024326470588235293	0.	0.45006564551422323	-0.2502773313998245	0.
0.02423235294117647	0.	0.4505076586433261	-0.2503524008017723	0.
0.02433235294117647	0.	0.45064332603938734	-0.2506083898258085	0.
0.02438235294117647	0.	0.45078774617067835	-0.2506084006061166	0.
0.02426176470588235	0.	0.4512487235594457	-0.2506072543328457	0.
0.024391176470588236	0.	0.45152443471918313	-0.2509665606033372	0.
0.024317647058823527	0.	0.45197082421590085	-0.25116495503698566	0.
0.024355882352941175	0.	0.4521079504011671	-0.25225770706820827	0.
0.02443235294117647	0.	0.4522479941648432	-0.2521402414675952	0.
0.024438235294117646	0.	0.45284609773887674	-0.25248759289154116	0.
0.02438235294117647	0.	0.45342523705324583	-0.2529731347413408	0.
0.02445	0.	0.4535609044493071	-0.25287577931592664	0.
0.024605882352941175	0.	0.4536965718453684	-0.25291823604437275	0.
0.024447058823529412	0.	0.4541546316557258	-0.252761596669859	0.
0.02446470588235294	0.	0.4543019693654267	-0.2534611439175941	0.
0.024661764705882352	0.	0.45444055433989794	-0.2536781904105112	0.
0.02455	0.	0.4548913202042305	-0.25403514337491007	0.
0.02472058823529412	0.	0.4551728665207878	-0.25401551891130597	0.
0.024594117647058825	0.	0.4557695113056163	-0.2527936554128209	0.
0.024664705882352943	0.	0.4559051787016776	-0.2524889543583625	0.
0.024708823529411762	0.	0.45604376367614885	-0.2524111193448285	0.
0.02461470588235294	0.	0.45649015317286656	-0.2530793283216232	0.
0.024785294117647058	0.	0.45677169948942375	-0.25308096280632886	0.
0.024658823529411764	0.	0.45723121808898615	-0.2541764642203039	0.
0.024744117647058826	0.	0.4573712618526623	-0.2540419299966527	0.
0.024876470588235295	0.	0.4575054704595186	-0.25409194860397005	0.
0.02474117647058823	0.	0.4579474835886215	-0.25580601151313004	0.
0.024788235294117646	0.	0.4580860685630927	-0.2561898328372152	0.
0.024926470588235293	0.	0.458220277169949	-0.25626470128070644	0.
0.024826470588235294	0.	0.45882567469000735	-0.2557610912122221	0.
0.02486764705882353	0.	0.45940919037199124	-0.2569261283437747	0.
0.02486764705882353	0.	0.45955652808169223	-0.25645654496770165	0.
0.02495	0.	0.4596951130561634	-0.2573923324196128	0.
0.024952941176470587	0.	0.46013712618526625	-0.2576066719485913	0.
0.024970588235294116	0.	0.46042742523705327	-0.2574957313639876	0.
0.025047058823529412	0.	0.4608621444201313	-0.25723763441218817	0.
0.024923529411764705	0.	0.46101531728665207	-0.2573227291576841	0.
0.024988235294117648	0.	0.4611568198395332	-0.2573227280447369	0.
0.02509705882352941	0.	0.4615959153902261	-0.25735256864860556	0.
0.025023529411764705	0.	0.46175054704595186	-0.2570899032819576	0.
0.02503529411764706	0.	0.46189496717724293	-0.25708990745098315	0.
0.025108823529411763	0.	0.4624697301239971	-0.257705867678212	0.
0.025255882352941177	0.	0.4630430342815463	-0.2578612442250764	0.
0.025182352941176468	0.	0.4631976659372721	-0.2578130461934979	0.
0.02507941176470588	0.	0.463346462436178	-0.2578420100611619	0.
0.025302941176470587	0.	0.46376951130561633	-0.2577939007983012	0.
0.025217647058823532	0.	0.4640802334062728	-0.2590256444810519	0.
0.025344117647058823	0.	0.46451057622173597	-0.259518689605617	0.
0.025247058823529414	0.	0.46466374908825675	-0.25951892906014423	0.
0.025194117647058825	0.	0.4648140043763676	-0.2595191236292134	0.
0.025391176470588233	0.	0.46523267687819114	-0.2605576279125883	0.
0.025355882352941176	0.	0.465384390955507	-0.2603720529092794	0.
0.02528529411764706	0.	0.4655390226112327	-0.2603348879024184	0.
0.025470588235294116	0.	0.46611524434719187	-0.2605143069850354	0.
0.025452941176470588	0.	0.466692924872356	-0.26067267214632484	0.
0.025444117647058822	0.	0.4668402625820569	-0.2611877606489052	0.
0.0254	0.	0.4669934354485777	-0.2618683503628136	0.
0.025579411764705882	0.	0.46741648431801613	-0.2610887326939337	0.
0.02553235294117647	0.	0.46756382202771696	-0.26108867985560924	0.
0.02547647058823529	0.	0.4677169948942378	-0.26108867554819615	0.
0.025573529411764707	0.	0.46814587892049603	-0.26197800063443966	0.
0.025514705882352943	0.	0.4682946754194019	-0.26197794128929636	0.
0.02555	0.	0.4684478482859227	-0.26197569538144794	0.
0.02556470588235294	0.	0.46888694383661567	-0.2627186471443439	0.
0.025547058823529412	0.	0.4690284463894967	-0.26273202117081	0.
0.025599999999999998	0.	0.46917286652078777	-0.262732041479802	0.
0.025685294117647056	0.	0.4696061269146608	-0.262695720946944	0.
0.025726470588235295	0.	0.46990080233406273	-0.2626838979327161	0.
0.025688235294117644	0.	0.4703486506199855	-0.262590341133956	0.
0.025838235294117644	0.	0.47048869438366164	-0.26385267407848745	0.
0.025802941176470588	0.	0.4706374908825675	-0.2638526798605624	0.
0.025738235294117645	0.	0.4710795040116703	-0.26371446440078455	0.
0.02584705882352941	0.	0.47121808898614154	-0.26404027448392975	0.
0.025808823529411763	0.	0.47136542669584247	-0.2640499681495041	0.
0.025705882352941176	0.	0.47180452224653535	-0.2652178732615022	0.
0.025820588235294116	0.	0.4719401896425967	-0.2651029787060047	0.
0.02577941176470588	0.	0.4720846097738877	-0.26511163127903775	0.
0.02573235294117647	0.	0.47253245805981037	-0.2641190443124564	0.
0.025929411764705885	0.	0.4726695842450766	-0.2641233287136834	0.
0.025941176470588235	0.	0.47281546316557255	-0.26425308962908184	0.
0.025811764705882353	0.	0.47327498176513494	-0.2667334483097538	0.
0.025970588235294117	0.	0.47354923413566735	-0.266645464006679	0.
0.02589705882352941	0.	0.4739956236323852	-0.2674611714406003	0.
0.02598235294117647	0.	0.4741327498176514	-0.2676608890329607	0.
0.026055882352941175	0.	0.47427425237053245	-0.26823437899538666	0.
0.0259	0.	0.47472939460248004	-0.2679105059024359	0.
0.02599705882352941	0.	0.47486797957695115	-0.26792042227624746	0.
0.02609705882352941	0.	0.47500656455142237	-0.2679191930211927	0.
0.025955882352941176	0.	0.4754602479941648	-0.26756074824105536	0.
0.02602941176470588	0.	0.47560175054704595	-0.2678372568945515	0.
0.02616176470588235	0.	0.4757403355215172	-0.267778417955691	0.
0.026041176470588234	0.	0.4761896425966448	-0.2679374530657083	0.
0.026070588235294116	0.	0.47632968636032097	-0.2692196040049475	0.
0.02618235294117647	0.	0.47646243617797224	-0.2692195523231329	0.
0.026147058823529412	0.	0.4769073668854851	-0.2698176011787956	0.
0.026276470588235293	0.	0.4771932895696572	-0.27029862616198175	0.
0.026185294117647057	0.	0.4776469730123997	-0.2702795033945786	0.
0.02617941176470588	0.	0.47779285193289567	-0.2699927582854555	0.
0.02624705882352941	0.	0.4779314369073669	-0.26999169573692333	0.
0.02627941176470588	0.	0.4783690736688549	-0.2699001088601894	0.
0.02621176470588235	0.	0.4785207877461707	-0.2700525233301102	0.
0.026241176470588233	0.	0.4786608315098468	-0.27005251088100235	0.
0.02626470588235294	0.	0.47910430342815463	-0.2712971395147621	0.
0.026220588235294117	0.	0.4792589350838804	-0.2711178859447302	0.
0.026323529411764707	0.	0.47939897884755656	-0.27129443810633713	0.
0.026350000000000002	0.	0.47982932166301967	-0.27157164948341256	0.
0.026308823529411763	0.	0.4799839533187455	-0.2713663467447274	0.
0.026358823529411764	0.	0.48012837345003645	-0.27136548586248743	0.
0.02643529411764706	0.	0.48056309263311453	-0.2711758178732364	0.
0.02633235294117647	0.	0.48085485047410653	-0.27118686027670785	0.
0.02656764705882353	0.	0.48127060539752015	-0.27114207404052054	0.
0.026476470588235292	0.	0.48142669584245085	-0.27120401175021885	0.
0.026432352941176473	0.	0.48157840991976664	-0.27106628532575777	0.
0.02657647058823529	0.	0.4820145878920496	-0.27209007367015725	0.
0.026517647058823528	0.	0.48216921954777536	-0.27214511917531947	0.
0.026488235294117646	0.	0.4823194748358863	-0.27212190620010157	0.
0.02666764705882353	0.	0.4827396061269147	-0.27200108234509646	0.
0.026632352941176468	0.	0.48289132020423053	-0.2713402965970036	0.
0.026570588235294117	0.	0.48304449307075126	-0.27133896274302505	0.
0.026691176470588236	0.	0.48347191830780456	-0.2730011267674483	0.
0.026679411764705882	0.	0.48362363238512035	-0.2732268064978916	0.
0.026614705882352943	0.	0.4837768052516412	-0.2736128870101072	0.
0.02675	0.	0.48419693654266954	-0.2737500953980167	0.
0.026708823529411764	0.	0.48450036469730123	-0.2738440518980774	0.
0.02680294117647059	0.	0.4849321663019694	-0.2738361229911451	0.
0.026820588235294117	0.	0.48508096280087526	-0.27465477870416094	0.
0.026723529411764705	0.	0.48523413566739604	-0.27465477722635967	0.
0.0269	0.	0.48564551422319474	-0.27412331683204266	0.
0.02681176470588235	0.	0.4857913931436908	-0.27471253845438753	0.
0.026805882352941176	0.	0.4859474835886215	-0.2747125381675664	0.
0.026929411764705882	0.	0.4863865791393144	-0.27635218758716595	0.
0.026894117647058822	0.	0.48653683442742524	-0.27624951714046747	0.
0.026902941176470588	0.	0.486688548504741	-0.276753822077839	0.
0.027017647058823528	0.	0.48710722100656456	-0.276916132321028	0.
0.027026470588235294	0.	0.4872501823486507	-0.27773956544566153	0.
0.02702941176470588	0.	0.4874048140043764	-0.2779072858055845	0.
0.027052941176470585	0.	0.48785412107950404	-0.2779627865274536	0.
0.02704705882352941	0.	0.48814587892049605	-0.27798298487258455	0.
0.02708823529411765	0.	0.4885791393143691	-0.2785319297363314	0.
0.02716176470588235	0.	0.4887177242888403	-0.2785334721240389	0.
0.027123529411764706	0.	0.4888679795769511	-0.2778029596882771	0.
0.027111764705882353	0.	0.48931728665207885	-0.27817274497599576	0.
0.027155882352941176	0.	0.48945733041575495	-0.27825849262406893	0.
0.02712941176470588	0.	0.48960320933625096	-0.2785594319596903	0.
0.027032352941176473	0.	0.49003355215171407	-0.2783044847853597	0.
0.02721470588235294	0.	0.4901677607585704	-0.2783111891882111	0.
0.02727058823529412	0.	0.4903136396790663	-0.2785886087036267	0.
0.027114705882352944	0.	0.4907731582786287	-0.2786986835562431	0.
0.02733235294117647	0.	0.49091028446389495	-0.27866195853320896	0.
0.027279411764705882	0.	0.4910532458059811	-0.27876883744230696	0.
0.027205882352941177	0.	0.49150109409190373	-0.2803211574074339	0.
0.027305882352941176	0.	0.491782640408461	-0.27954114402088	0.
0.027294117647058823	0.	0.4923749088256747	-0.28104630614461407	0.
0.02735294117647059	0.	0.4925149525893508	-0.2810472461300302	0.
0.027329411764705883	0.	0.49265937272064186	-0.28104318004588186	0.
0.027308823529411764	0.	0.4931013858497448	-0.2803520120744149	0.
0.027382352941176472	0.	0.4932428884026258	-0.2806742368922955	0.
0.02737941176470588	0.	0.49339314369073667	-0.28098136183880196	0.
0.027326470588235296	0.	0.4938409919766594	-0.28059211635486875	0.
0.027502941176470588	0.	0.4939766593727206	-0.28062378655736303	0.
0.027473529411764706	0.	0.4941196207148067	-0.28261562359601955	0.
0.027429411764705883	0.	0.4945587162654997	-0.28270291038098233	0.
0.027608823529411762	0.	0.494692924872356	-0.28065801958725267	0.
0.027576470588235293	0.	0.494837345003647	-0.2804253340190353	0.
0.02757941176470588	0.	0.49543253099927065	-0.2796102566797865	0.
0.027597058823529412	0.	0.49557257476294675	-0.279591099758501	0.
0.027511764705882354	0.	0.4960247994164843	-0.27951014133120566	0.
0.027617647058823528	0.	0.49616484318016046	-0.2799626901636045	0.
0.027676470588235292	0.	0.4963092633114515	-0.27996270466586676	0.
0.027511764705882354	0.	0.496762946754194	-0.2804744047021608	0.
0.027576470588235293	0.	0.49689861415025527	-0.28033245083527697	0.
0.027711764705882352	0.	0.49703428154631657	-0.2802803023769973	0.
0.027626470588235294	0.	0.4974850474106492	-0.2805926751049559	0.
0.027655882352941176	0.	0.49762946754194015	-0.28061526083988086	0.
0.027779411764705882	0.	0.4977680525164114	-0.28061527866333985	0.
0.02771470588235294	0.	0.49822319474835886	-0.28135377453829563	0.
0.02771764705882353	0.	0.498363238512035	-0.2810727395466192	0.
0.02785	0.	0.4984989059080963	-0.281061224988439	0.
0.0277	0.	0.4990853391684902	-0.28235565230339854	0.
0.027855882352941178	0.	0.4992210065645515	-0.2832524212148333	0.
0.02788529411764706	0.	0.4996644784828593	-0.2821599542131699	0.
0.02783529411764706	0.	0.49981619256017507	-0.28308678670408194	0.
0.027929411764705883	0.	0.5003982494529541	-0.28485540942848975	0.
0.027861764705882353	0.	0.5005499635302699	-0.284116295851069	0.
0.027905882352941176	0.	0.5006914660831511	-0.28382580816475245	0.
0.027941176470588233	0.	0.5011334792122538	-0.28406020049797964	0.
0.027920588235294117	0.	0.5012851932895698	-0.2840565502614337	0.
0.027941176470588233	0.	0.5014237782640408	-0.2848597002785724	0.
0.028044117647058824	0.	0.501854121079504	-0.2858118486946273	0.
0.027970588235294115	0.	0.5020072939460248	-0.2861597350600877	0.
0.027982352941176472	0.	0.5021517140773158	-0.28497491951406606	0.
0.028094117647058825	0.	0.5027425237053246	-0.28602428446241546	0.
0.028058823529411765	0.	0.5028869438366157	-0.28643548467875407	0.
0.028173529411764705	0.	0.503309992706054	-0.28860772937737844	0.
0.02814705882352941	0.	0.5034646243617797	-0.2891616332871336	0.
0.02828235294117647	0.	0.5040335521517141	-0.2898512228895042	0.
0.02822058823529412	0.	0.5041867250182348	-0.29046481076702235	0.
0.028135294117647057	0.	0.5043384390955508	-0.290464815187601	0.
0.02834411764705882	0.	0.504764405543399	-0.29069129307206415	0.
0.028323529411764706	0.	0.5049190371991248	-0.2908321885775169	0.
0.028173529411764705	0.	0.5050751276440555	-0.2908321833541021	0.
0.028352941176470588	0.	0.5055025528811087	-0.290666260402375	0.
0.028370588235294116	0.	0.5056513493800145	-0.2931463507360454	0.
0.028255882352941176	0.	0.5058030634573305	-0.2931461520053753	0.
0.02849705882352941	0.	0.5063719912472647	-0.29349959343331783	0.
0.02841176470588235	0.	0.5065309992706055	-0.2934996048394066	0.
0.028505882352941176	0.	0.5069584245076587	-0.29286149372052006	0.
0.028502941176470585	0.	0.5071072210065646	-0.2940926080614703	0.
0.02858529411764706	0.	0.5076849015317287	-0.2955715881383924	0.
0.02857941176470588	0.	0.5078322392414296	-0.29585814039347946	0.
0.02857058823529412	0.	0.5079854121079505	-0.29598796217233525	0.
0.028670588235294118	0.	0.5084099197665938	-0.2969209202312617	0.
0.028594117647058822	0.	0.5085528811086798	-0.29636788233283495	0.
0.02858529411764706	0.	0.5087031363967907	-0.29583921200905333	0.
0.02875	0.	0.5091363967906638	-0.29545757746219087	0.
0.028738235294117644	0.	0.5092822757111597	-0.2955889266285938	0.
0.028726470588235294	0.	0.5094383661560904	-0.29498991986919904	0.
0.02876176470588235	0.	0.5100204230488694	-0.2946073517616515	0.
0.02876176470588235	0.	0.5101663019693654	-0.2953585409008828	0.
0.028741176470588235	0.	0.5106039387308534	-0.29559924025234935	0.
0.02882941176470588	0.	0.5107454412837346	-0.2967619921529718	0.
0.028794117647058824	0.	0.5113420860685631	-0.29733122744353874	0.
0.028876470588235295	0.	0.5114792122538294	-0.2983018765173298	0.
0.02886176470588235	0.	0.5116236323851204	-0.29830187269285957	0.
0.02886470588235294	0.	0.5120685630926332	-0.2974540112962208	0.
0.028988235294117648	0.	0.5122056892778993	-0.29836548119801604	0.
0.02893529411764706	0.	0.5123515681983953	-0.298361178308222	0.
0.028841176470588235	0.	0.5128023340627279	-0.2985476432986402	0.
0.028991176470588235	0.	0.5129336250911743	-0.29786095033369686	0.
0.029038235294117646	0.	0.5130722100656456	-0.2978336791759374	0.
0.029020588235294117	0.	0.5136644784828592	-0.2979106304903869	0.
0.029047058823529412	0.	0.5138103574033552	-0.2978167789437696	0.
0.029038235294117646	0.	0.5142684172137126	-0.2980331430760323	0.
0.02909705882352941	0.	0.5144055433989789	-0.29951268834270506	0.
0.02903529411764706	0.	0.5149905178701678	-0.3005998324806858	0.
0.029141176470588236	0.	0.5151334792122538	-0.30059997206998784	0.
0.029244117647058823	0.	0.515272064186725	-0.30059997703520497	0.
0.029076470588235294	0.	0.5157242888402626	-0.3034285215178171	0.
0.02917058823529412	0.	0.5158643326039387	-0.30344030346551715	0.
0.029288235294117646	0.	0.516	-0.3034403044782987	0.
0.02915	0.	0.5164522246535376	-0.30522332001891594	0.
0.02917941176470588	0.	0.5165966447848286	-0.30301192703886076	0.
0.029273529411764705	0.	0.5167337709700949	-0.3028291831599719	0.
0.02926176470588235	0.	0.5173216630196937	-0.30294513792433686	0.
0.029344117647058823	0.	0.5174544128373451	-0.30269565241120416	0.
0.029335294117647057	0.	0.5178949671772429	-0.30312392241745145	0.
0.02928235294117647	0.	0.5180481400437636	-0.3030835635377382	0.
0.02938235294117647	0.	0.5186389496717725	-0.3030858060511121	0.
0.029344117647058823	0.	0.5187892049598833	-0.30310012067928527	0.
0.029435294117647056	0.	0.5189248723559445	-0.303855557706541	0.
0.029458823529411766	0.	0.5193581327498177	-0.30344344095004583	0.
0.029405882352941178	0.	0.5195127644055434	-0.3034803786417256	0.
0.029447058823529413	0.	0.5196571845368345	-0.3041898492460664	0.
0.029564705882352944	0.	0.5200933625091174	-0.3044889078476662	0.
0.029514705882352943	0.	0.5202465353756383	-0.3051281968268644	0.
0.029526470588235293	0.	0.5203880379285194	-0.30497659462734494	0.
0.029588235294117648	0.	0.5209773887673231	-0.3048788316378236	0.
0.029526470588235293	0.	0.521127644055434	-0.30498035215896285	0.
0.029661764705882353	0.	0.5215521517140773	-0.30400624190155767	0.
0.029647058823529412	0.	0.5217009482129832	-0.30364979267390035	0.
0.029708823529411763	0.	0.5222640408460978	-0.30520123592826753	0.
0.029697058823529413	0.	0.5224172137126186	-0.305864785406457	0.
0.02963235294117647	0.	0.5225718453683442	-0.3058796153195905	0.
0.029823529411764707	0.	0.5230051057622174	-0.3048345804609555	0.
0.02980294117647059	0.	0.5231568198395332	-0.3066101466418508	0.
0.02976764705882353	0.	0.5233070751276441	-0.3067320714773308	0.
0.029926470588235297	0.	0.5237286652078775	-0.3085288908309179	0.
0.02989705882352941	0.	0.5238803792851933	-0.308570411183118	0.
0.029823529411764707	0.	0.5240379285193291	-0.3085608875149054	0.
0.02996176470588235	0.	0.5246097738876733	-0.3085372440925218	0.
0.029811764705882354	0.	0.524762946754194	-0.3082013677997256	0.
0.030011764705882352	0.	0.5251874544128374	-0.30929497385500276	0.
0.03002941176470588	0.	0.5253377097009482	-0.30925455672900104	0.
0.030052941176470588	0.	0.525928519328957	-0.3091590321895883	0.
0.030044117647058825	0.	0.5260743982494529	-0.309203356484861	0.
0.030023529411764702	0.	0.5262231947483589	-0.30959006388408133	0.
0.030161764705882353	0.	0.5266389496717725	-0.3101150622034078	0.
0.03018235294117647	0.	0.5267833698030634	-0.3101149929845078	0.
0.030149999999999996	0.	0.5269380014587892	-0.3106083877002863	0.
0.030188235294117648	0.	0.5273800145878921	-0.3097825551641814	0.
0.030202941176470585	0.	0.5275229759299782	-0.3098024939491572	0.
0.030226470588235296	0.	0.5276717724288841	-0.3097547839213132	0.
0.03032941176470588	0.	0.5282509117432531	-0.3124949838008761	0.
0.030279411764705885	0.	0.528402625820569	-0.3120512757872624	0.
0.03016764705882353	0.	0.5285587162654997	-0.3120512907244534	0.
0.030391176470588237	0.	0.5289803063457331	-0.31267202041715886	0.
0.030288235294117647	0.	0.5292837345003648	-0.31319259745761935	0.
0.03040294117647059	0.	0.529709700948213	-0.31722585189236163	0.
0.03036470588235294	0.	0.529858497447119	-0.31636477721224804	0.
0.03035294117647059	0.	0.5300145878920497	-0.3156868268689316	0.
0.030438235294117644	0.	0.5304478482859227	-0.3160409926282031	0.
0.03043235294117647	0.	0.5305893508388038	-0.31608631285099087	0.
0.030538235294117647	0.	0.5311611962071481	-0.3158996502973399	0.
0.03054705882352941	0.	0.5313056163384391	-0.3160755890513412	0.
0.03056176470588235	0.	0.5314587892049599	-0.3160717244053648	0.
0.030573529411764708	0.	0.5319008023340627	-0.316370210524486	0.
0.030655882352941175	0.	0.5320437636761488	-0.3163169942401777	0.
0.030647058823529413	0.	0.5321940189642598	-0.3163169854537248	0.
0.030623529411764702	0.	0.5326345733041575	-0.3164275048706004	0.
0.03063529411764706	0.	0.5329263311451495	-0.3179902438687448	0.
0.030644117647058825	0.	0.5333639679066375	-0.31884590467594337	0.
0.030773529411764707	0.	0.5335010940919037	-0.31853324284556817	0.
0.03076764705882353	0.	0.5336469730123997	-0.3186438353770052	0.
0.0307	0.	0.5340977388767324	-0.31812716754057324	0.
0.030799999999999998	0.	0.5342377826404084	-0.318180985328542	0.
0.03066764705882353	0.	0.5348344274252371	-0.3185039448990107	0.
0.030841176470588233	0.	0.5349686360320934	-0.31914716228121087	0.
0.030876470588235297	0.	0.5351101385849746	-0.3191447014739534	0.
0.030755882352941178	0.	0.5355565280816923	-0.31998808944271173	0.
0.030876470588235297	0.	0.5356907366885486	-0.31987814590407293	0.
0.030961764705882352	0.	0.5358307804522247	-0.31987814660575015	0.
0.030852941176470586	0.	0.5362859226841722	-0.3221174684941218	0.
0.031041176470588232	0.	0.5365660102115244	-0.32309728623501854	0.
0.03093823529411765	0.	0.5370211524434719	-0.3242439751384335	0.
0.031002941176470587	0.	0.5371626549963531	-0.3242406185586753	0.
0.03109411764705882	0.	0.5373026987600291	-0.32424062385547675	0.
0.03093823529411765	0.	0.5377520058351569	-0.3244195814301116	0.
0.030976470588235293	0.	0.537890590809628	-0.3242779025552783	0.
0.031076470588235292	0.	0.5384770240700218	-0.32391642710122515	0.
0.031041176470588232	0.	0.5386243617797228	-0.3242718231860142	0.
0.031155882352941172	0.	0.538764405543399	-0.3242718247160906	0.
0.031141176470588235	0.	0.5392093362509118	-0.32531512685466724	0.
0.031085294117647058	0.	0.5393552151714077	-0.32571381259182436	0.
0.031226470588235297	0.	0.539492341356674	-0.3257138149202409	0.
0.03122352941176471	0.	0.5399343544857769	-0.32585336958922534	0.
0.03123529411764706	0.	0.5402188183807439	-0.3274110447384605	0.
0.031320588235294114	0.	0.5406564551422319	-0.3274863453584904	0.
0.031226470588235297	0.	0.5408067104303428	-0.32707414717075595	0.
0.0312735294117647	0.	0.5409467541940189	-0.3270506244518759	0.
0.031400000000000004	0.	0.5413887673231218	-0.3280020966307501	0.
0.031308823529411764	0.	0.5415433989788475	-0.3280850990778746	0.
0.031485294117647056	0.	0.5421196207148068	-0.3276710017604987	0.
0.031382352941176465	0.	0.5422727935813275	-0.32765524355001246	0.
0.03142647058823529	0.	0.5424157549234137	-0.32769065651268325	0.
0.03154411764705883	0.	0.542840262582057	-0.32907110239491244	0.
0.03143235294117647	0.	0.5429978118161926	-0.3290738807097185	0.
0.031441176470588236	0.	0.5431480671043034	-0.3296774180095659	0.
0.03161470588235294	0.	0.5435754923413566	-0.33054652584537814	0.
0.031505882352941175	0.	0.5438774617067834	-0.3313597329234889	0.
0.03165882352941177	0.	0.5443034281546316	-0.3324697606240088	0.
0.03163529411764705	0.	0.5444551422319476	-0.3324700368449093	0.
0.03151470588235294	0.	0.5446068563092633	-0.3324700773465269	0.
0.031711764705882356	0.	0.5450211524434719	-0.33240109987665106	0.
0.03168235294117647	0.	0.5451714077315828	-0.3294906713040665	0.
0.031799999999999995	0.	0.5457578409919768	-0.3323296375982358	0.
0.031852941176470584	0.	0.5459124726477024	-0.33234790443309437	0.
0.03177352941176471	0.	0.5460685630926332	-0.33229174773392833	0.
0.03187352941176471	0.	0.5464901531728665	-0.3327032213922049	0.
0.03185588235294117	0.	0.5466374908825675	-0.33234363499791497	0.
0.031829411764705884	0.	0.5467892049598833	-0.3323436384744033	0.
0.031932352941176474	0.	0.5472180889861415	-0.3269021113553372	0.
0.031911764705882355	0.	0.5475215171407732	-0.32669999096451985	0.
0.03202352941176471	0.	0.5479474835886214	-0.3268148968430188	0.
0.03200294117647059	0.	0.5480933625091176	-0.3271958361911038	0.
0.031973529411764706	0.	0.5482465353756382	-0.3271154306666355	0.
0.03211764705882353	0.	0.5486827133479213	-0.32774277022140785	0.
0.0320764705882353	0.	0.5488271334792123	-0.3276292643607232	0.
0.03214411764705882	0.	0.5493989788475565	-0.32791787147115253	0.
0.0321764705882353	0.	0.5495404814004377	-0.3281695404882993	0.
0.032152941176470586	0.	0.5496892778993435	-0.32856441804963166	0.
0.03219117647058824	0.	0.5501342086068564	-0.328256872640814	0.
0.032217647058823524	0.	0.5502800875273522	-0.32825381913443047	0.
0.03222058823529411	0.	0.5504332603938731	-0.3287414608539183	0.
0.0322235294117647	0.	0.550873814733771	-0.3288133929051152	0.
0.03230294117647059	0.	0.5511568198395331	-0.3292523191909592	0.
0.03219705882352941	0.	0.551600291757841	-0.3295121353244942	0.
0.032373529411764704	0.	0.5517388767323123	-0.3295119307208551	0.
0.032358823529411766	0.	0.5518862144420131	-0.33007751717331096	0.
0.03229117647058824	0.	0.5523326039387308	-0.3300816559078476	0.
0.03244117647058824	0.	0.5524682713347921	-0.33000263973564026	0.
0.032373529411764704	0.	0.5530649161196207	-0.33100635458662137	0.
0.032435294117647055	0.	0.5532049598832969	-0.33125350202328885	0.
0.03245	0.	0.5533508388037929	-0.33128086799696455	0.
0.03241470588235294	0.	0.5537913931436907	-0.33103752552005156	0.
0.03247058823529412	0.	0.5539256017505471	-0.3308921033101021	0.
0.032570588235294115	0.	0.5540612691466084	-0.3319224904738221	0.
0.03247058823529412	0.	0.5545178701677608	-0.3326967729207955	0.
0.03261470588235294	0.	0.5548023340627279	-0.33287359356030993	0.
0.03246764705882353	0.	0.5552589350838805	-0.33367153935485877	0.
0.03256764705882353	0.	0.5553960612691466	-0.3329904258687789	0.
0.03270588235294118	0.	0.5555317286652078	-0.33298358987344445	0.
0.032591176470588235	0.	0.5559839533187454	-0.3331280601515623	0.
0.03261470588235294	0.	0.5561254558716265	-0.3333983632236466	0.
0.032632352941176467	0.	0.5567177242888403	-0.3340187721773947	0.
0.032661764705882355	0.	0.5568577680525165	-0.33342238978815253	0.
0.03276176470588235	0.	0.5569919766593728	-0.333513268004608	0.
0.03277352941176471	0.	0.5574427425237053	-0.334026814863266	0.
0.03274117647058823	0.	0.5575929978118161	-0.33403531877122244	0.
0.032852941176470585	0.	0.5577315827862874	-0.33417991840879	0.
0.03283823529411765	0.	0.5581721371261853	-0.33475368919547854	0.
0.03289705882352941	0.	0.5584493070751276	-0.33469283431867014	0.
0.03287058823529412	0.	0.5588884026258205	-0.3347166013054053	0.
0.03281176470588235	0.	0.5590444930707513	-0.33489429599936366	0.
0.03287058823529412	0.	0.5591889132020423	-0.3353428760751421	0.
0.033008823529411764	0.	0.5596265499635303	-0.3364829077839002	0.
0.03298529411764706	0.	0.5597782640408461	-0.33649106501905574	0.
0.03311764705882352	0.	0.5603486506199855	-0.3369571663695221	0.
0.03298235294117647	0.	0.5605061998541211	-0.33694584525538857	0.
0.03297941176470588	0.	0.560654996353027	-0.3369456765863398	0.
0.033167647058823524	0.	0.5610809628008753	-0.3370703097496978	0.
0.03304411764705882	0.	0.5612341356673961	-0.33710903288503263	0.
0.03304411764705882	0.	0.561380014587892	-0.3371161214273205	0.
0.03323235294117647	0.	0.5618088986141503	-0.3378363911060756	0.
0.033102941176470585	0.	0.5621167031363967	-0.3375491285025403	0.
0.03323235294117647	0.	0.5625426695842451	-0.3379654126304663	0.
0.03320882352941176	0.	0.562690007293946	-0.3382387051004931	0.
0.03317647058823529	0.	0.562837345003647	-0.3388219173579531	0.
[truncated: 27,760 more rows]
