# Supplementary material for: Programming mechanics in knitted materials, stitch by stitch
Source: Nat Commun. 2024 Mar 23;15:2622. doi: 10.1038/s41467-024-46498-z (PMC10960873; doi:10.1038/s41467-024-46498-z)
Supplement: Supplementary file 3 — Source Data [file 41467_2024_46498_MOESM3_ESM.zip › SourceData/Source Data for Supplementary Information/TableS13data/cashmere/cashmere_ribv1.txt]

-0.00003507951356407858	0.	0.	0.	0.
0.00005846585594013097	0.	2.6157467957101755e-6	-0.003231302355896257	0.
0.00028531337698783915	0.	0.0003452785770337432	-0.0037603378353942146	0.
-4.677268475210478e-6	0.	0.000640857964948993	-0.0037396804775201944	0.
0.00003975678203928906	0.	0.0009233586188856919	-0.003660061004121388	0.
0.00019176800748362959	0.	0.0016950039236201936	-0.004088473320088319	0.
0.00017072029934518242	0.	0.0019434998692126606	-0.004082814235889826	0.
0.00024789522918615533	0.	0.002178917080826576	-0.004178821013225745	0.
0.00019878391019644532	0.	0.0029741041067224694	-0.0037049296105005737	0.
0.0001145930776426567	0.	0.003246141773476328	-0.0037151700425041624	0.
0.00015201122544434052	0.	0.0034946377190687946	-0.0038036423440039008	0.
0.0004045837231057063	0.	0.004263667277007587	-0.003226878516634997	0.
0.00035313376987839107	0.	0.004530473450170024	-0.003347601003269968	0.
0.000371842843779233	0.	0.004781585142558201	-0.003240478943177638	0.
0.0003274087932647334	0.	0.0055558461940884134	-0.003359344978356996	0.
0.00025023386342376054	0.	0.005838346848025112	-0.0029465743231990404	0.
0.00034845650140318056	0.	0.00610253727439184	-0.0029191450478354927	0.
0.0004911131898971002	0.	0.006874182579126341	-0.0030165605106396536	0.
0.00045369504209541634	0.	0.0071488359926759094	-0.0035148148324849787	0.
0.00045369504209541634	0.	0.0074051791786555075	-0.0035265135694899684	0.
0.0004911131898971002	0.	0.008171592989798589	-0.002886841363881918	0.
0.00039756782039289065	0.	0.008715668323306305	-0.0038344409034767467	0.
0.0006080449017773621	0.	0.009458540413287994	-0.0033428392148146867	0.
0.0005986903648269411	0.	0.009733193826837563	-0.0031543680231833553	0.
0.0005402245088868101	0.	0.010776876798325922	-0.003463277332985955	0.
0.0005519176800748364	0.	0.011051530211875491	-0.0033414829972170496	0.
0.000479420018709074	0.	0.01133141511901648	-0.0038930213818347058	0.
0.0007086061739943873	0.	0.012087365942976722	-0.0038023397728387913	0.
0.0007015902712815716	0.	0.012354172116139159	-0.0038806513219652623	0.
0.0006150608044901778	0.	0.012628825529688728	-0.0031686600759359947	0.
0.0007132834424695978	0.	0.01339000784724039	-0.004208066977400812	0.
0.0006782039289055193	0.	0.013664661260789957	-0.004345138500100098	0.
0.0005916744621141254	0.	0.013947161914726657	-0.004193842241072594	0.
0.0008021515434985968	0.	0.014700496991891188	-0.0033741200747256527	0.
0.0007951356407857813	0.	0.014964687418257915	-0.0032978217942492157	0.
0.0007366697848456502	0.	0.015239340831807483	-0.003028215399168737	0.
0.0007834424695977551	0.	0.016013601883337693	-0.0034461406169067105	0.
0.0007507015902712816	0.	0.01628040805650013	-0.003625675718198111	0.
0.0007390084190832555	0.	0.0165550614700497	-0.003630433341690368	0.
0.0008465855940130965	0.	0.017828930159560556	-0.003492170712882401	0.
0.0008629560336763332	0.	0.01862150143866074	-0.003716745428335542	0.
0.0008231992516370441	0.	0.018888307611823175	-0.003100588430724579	0.
0.0008091674462114126	0.	0.019162961025372748	-0.003105593296413934	0.
0.0009331150608044902	0.	0.019937222076902957	-0.003061001702047086	0.
0.000979887745556595	0.	0.020188333769291137	-0.0033237083790252876	0.
0.0010079513564078579	0.	0.020455139942453574	-0.0035718324576526927	0.
0.0009424695977549112	0.	0.021252942715145176	-0.0027316221636475555	0.
0.000958840037418148	0.	0.021509285901124775	-0.0025533265080517646	0.
0.0009331150608044902	0.	0.021773476327491503	-0.0026052779751446465	0.
0.0009611786716557531	0.	0.022524195657860322	-0.0029191866623041757	0.
0.0011038353601496727	0.	0.02275438137588282	-0.002414726149772601	0.
0.0010640785781103836	0.	0.023013340308658127	-0.0024169837735249205	0.
0.0010102899906454632	0.	0.024381375882814547	-0.0025218853231568517	0.
0.0009752104770813846	0.	0.02517917865550615	-0.002394690600761811	0.
0.0011108512628624884	0.	0.025422443107507197	-0.0023807766833422563	0.
0.0011599625818521984	0.	0.025681402040282506	-0.00232528772376038	0.
0.0010056127221702525	0.	0.02651844101490976	-0.003068177639550948	0.
0.0010804490177736203	0.	0.02676432121370652	-0.003032810691958129	0.
0.0010710944808231995	0.	0.02702066439968611	-0.002221318702855511	0.
0.0010336763330215156	0.	0.02782369866596914	-0.003091797660067539	0.
0.0011155285313376988	0.	0.028061731624378763	-0.0030965849485117235	0.
0.0011903648269410666	0.	0.02830761182317552	-0.0030897386123725904	0.
0.0011903648269410666	0.	0.02962333246141774	-0.003124971186362765	0.
0.0011178671655753042	0.	0.030428982474496474	-0.002722106597701692	0.
0.001213751169317119	0.	0.03067747842008894	-0.002477213487698199	0.
0.0012722170252572498	0.	0.030923358618885694	-0.002585202622375622	0.
0.0011318989710009356	0.	0.03173685587235156	-0.0027738867560207292	0.
0.0011435921421889617	0.	0.03199843055192258	-0.0022957935546531094	0.
0.0012722170252572498	0.	0.03224692649751504	-0.002366635725470165	0.
0.0012581852198316184	0.	0.03250326968349464	-0.002359030462224486	0.
0.0011856875584658562	0.	0.033290609469003404	-0.002768451667931252	0.
0.0012932647333956972	0.	0.03353125817420874	-0.0027749742421889004	0.
0.0013306828811973808	0.	0.03377975411980121	-0.002763504181516699	0.
0.0011669784845650141	0.	0.034598482866858495	-0.002714463582591487	0.
0.0012652011225444343	0.	0.03485221030604238	-0.002805838786384901	0.
0.0013470533208606176	0.	0.035105937745226266	-0.0027136171051520773	0.
0.001253507951356408	0.	0.03616531519748889	-0.0022310111292169507	0.
0.0013657623947614594	0.	0.036411195396285644	-0.00227110601582114	0.
0.001244153414405987	0.	0.0372220769029558	-0.0017684296990197214	0.
0.0012675397567820394	0.	0.037475804342139686	-0.0018412720325467887	0.
0.0014031805425631433	0.	0.03771383730054931	-0.0018412894010487845	0.
0.001302619270346118	0.	0.03851164007324091	-0.0018605780857668419	0.
0.0013002806361085127	0.	0.03877321475281193	-0.0022142034942947645	0.
0.0013751169317118804	0.	0.03901647920481298	-0.0017892532004054008	0.
0.0013797942001870908	0.	0.03982212921789171	-0.0016666078076061888	0.
0.001351730589335828	0.	0.04009416688464557	-0.0016449393010257625	0.
0.001431244153414406	0.	0.04034789432382946	-0.0016449329416741354	0.
0.0013400374181478018	0.	0.04116662307088675	-0.0019440551193496954	0.
0.0013470533208606176	0.	0.04142558200366205	-0.0014990663745868187	0.
0.0014499532273152481	0.	0.041663614962071674	-0.0020862621762735237	0.
0.0013961646398503275	0.	0.04297410410672248	-0.00199638463461811	0.
0.0015154349859681946	0.	0.0437509809050484	-0.002098165480144395	0.
0.0014148737137511694	0.	0.044023018571802255	-0.0020638360448945116	0.
0.0014125350795135643	0.	0.044274130264190435	-0.002063833554499687	0.
0.0014967259120673528	0.	0.04506147004969919	-0.0019049379947601497	0.
0.0014172123479887747	0.	0.045341354956840184	-0.001925096451422704	0.
0.0014639850327408796	0.	0.04559769814281978	-0.0019280958557548013	0.
0.0015294667913938263	0.	0.04635364896678002	-0.0019996556816391565	0.
0.001480355472404116	0.	0.04662830238032959	-0.0019997919718036904	0.
0.0014663236669784849	0.	0.04688987705990061	-0.001999791063101848	0.
0.0015879326473339573	0.	0.04766413811143082	-0.0021921786787686944	0.
0.0015014031805425632	0.	0.04794663876536752	-0.0021913558765727817	0.
0.0014943872778297475	0.	0.04821606068532566	-0.0021913545336400653	0.
0.0014897100093545373	0.	0.04950562385561078	-0.0022432076052056383	0.
0.0016580916744621144	0.	0.050258958932775315	-0.0025684516108535793	0.
0.0016019644527595887	0.	0.0505388438399163	-0.002184642783642003	0.
0.0014850327408793267	0.	0.050821344493853005	-0.0021846463035152266	0.
0.0016113189897100095	0.	0.05157729531781324	-0.0017418079131079386	0.
0.001545837231057063	0.	0.05212921789170809	-0.0016450876227705462	0.
0.0016978484565014034	0.	0.052890400209259746	-0.0018131000721273195	0.
0.0016604303086997195	0.	0.05316243787601361	-0.0019291439105931989	0.
0.0015902712815715626	0.	0.0534423227831546	-0.00192913480826879	0.
0.0017516370439663238	0.	0.05419565786031912	-0.002534446023896394	0.
0.0017469597754911134	0.	0.054459848286685854	-0.002369015848853962	0.
0.001695509822263798	0.	0.054734501700235416	-0.002435116129413331	0.
0.0017259120673526664	0.	0.055511378498561345	-0.0025010852632425516	0.
0.0017188961646398505	0.	0.05577818467172379	-0.0026328922601620485	0.
0.0016674462114125354	0.	0.05605806957886477	-0.0026331407640468535	0.
0.0017586529466791397	0.	0.05682186764321214	-0.002679342199476359	0.
0.0017469597754911134	0.	0.05707559508239603	-0.002655912545486778	0.
0.001744621141253508	0.	0.05734501700235418	-0.0027048157848184947	0.
0.0017586529466791397	0.	0.05811666230708868	-0.0027129545700866602	0.
0.0017984097287184286	0.	0.05864242741302642	-0.002635380729941663	0.
0.0018077642656688494	0.	0.059688726131310495	-0.0027704218536588675	0.
0.0018381665107577178	0.	0.05995553230447293	-0.002515285365243659	0.
0.0017633302151543499	0.	0.060750719330368824	-0.0025117700801981237	0.
0.0018030869971936393	0.	0.061001831022757004	-0.002511448232196092	0.
0.0017843779232927974	0.	0.06126863719591944	-0.002619886774790511	0.
0.0018147801683816654	0.	0.0620559769814282	-0.0027565771425791985	0.
0.0018989710009354537	0.	0.06230185718022496	-0.0027980484427902706	0.
0.0018288119738072968	0.	0.0625660476065917	-0.002467720204622324	0.
0.0018358278765201125	0.	0.06337431336646614	-0.002435697715293244	0.
0.0019130028063610853	0.	0.0636228093120586	-0.002413098156541294	0.
0.0018662301216089805	0.	0.06388438399162961	-0.002325779407307256	0.
0.0017937324602432182	0.	0.06469003400470835	-0.0023771072484759467	0.
0.0019036482694106643	0.	0.06518441014909758	-0.002271899432885038	0.
0.0018662301216089805	0.	0.06622809312058593	-0.0026688993058125187	0.
0.001938727782974743	0.	0.06647920481297412	-0.0025907234144512633	0.
0.0018405051449953231	0.	0.06728485482605284	-0.002454785431186368	0.
0.0019036482694106643	0.	0.06753596651844103	-0.002567846980907151	0.
0.0019667913938260055	0.	0.06778969395762491	-0.0026006777732554658	0.
0.0018685687558465858	0.	0.06861365419827362	-0.002641616087161232	0.
0.0019153414405986907	0.	0.0688699973842532	-0.002528518915669816	0.
0.0019738072965388214	0.	0.06911849332984568	-0.0024799841314505585	0.
0.001859214218896165	0.	0.06992414334292442	-0.0024185236140186876	0.
0.001870907390084191	0.	0.07017263928851689	-0.0024053598846072565	0.
0.001985500467726848	0.	0.07041328799372222	-0.0024097890276534167	0.
0.001859214218896165	0.	0.0712294009939838	-0.0023498894927620525	0.
0.0019831618334892427	0.	0.07173162437876016	-0.002412310167378659	0.
0.001917680074836296	0.	0.0727988490714099	-0.0022731215625591754	0.
0.0020135640785781104	0.	0.07304211352341095	-0.002288463842629272	0.
0.001948082319925164	0.	0.07383991629610255	-0.002280348457442911	0.
0.0019200187090739013	0.	0.07410410672246928	-0.0022775565749359673	0.
0.0020088868101029002	0.	0.07435260266806173	-0.002359341975765861	0.
0.002027595884003742	0.	0.07512424797279624	-0.0024910277962515064	0.
0.0019363891487371378	0.	0.0753962856395501	-0.0024681328707072776	0.
0.0019808231992516374	0.	0.075650013078734	-0.0024769553923410887	0.
0.002046304957904584	0.	0.0764478158514256	-0.0024142856534172634	0.
0.0019761459307764268	0.	0.07672770075856658	-0.0024085317242143263	0.
0.001971468662301216	0.	0.07698404394454618	-0.002408529560998277	0.
0.0020860617399438733	0.	0.07775568924928068	-0.002265323385457628	0.
0.002029934518241347	0.	0.07827883860842272	-0.002313846822505336	0.
0.001985500467726848	0.	0.07933298456709392	-0.0020921348608678864	0.
0.002125818521983162	0.	0.0803557415642166	-0.0022101362789608532	0.
0.0020977549111318994	0.	0.08062777923097045	-0.0021972375237654567	0.
0.002046304957904584	0.	0.08089458540413288	-0.0016447369857228856	0.
0.002128157156220767	0.	0.08164530473450171	-0.0016942388768665364	0.
0.0021702525724976614	0.	0.08191734240125556	-0.001693815766442099	0.
0.002076707202993452	0.	0.08219199581480513	-0.0018465887383604077	0.
0.002193638914873714	0.	0.08295840962594822	-0.0017237236090872012	0.
0.0021585594013096353	0.	0.08324614177347633	-0.001725582999320753	0.
0.0020813844714686626	0.	0.08353125817420874	-0.0018440295060977048	0.
0.0021725912067352667	0.	0.08429767198535183	-0.002167327008784266	0.
0.0020860617399438733	0.	0.08484697881245097	-0.002180666194030507	0.
0.0022310570626753977	0.	0.08585927282239081	-0.002705154280497942	0.
0.0022754911131898973	0.	0.08690034004708345	-0.0033738800513340946	0.
0.002238072965388213	0.	0.08716714622024589	-0.0032537570948640436	0.
0.0021608980355472406	0.	0.08744441538059117	-0.0032536150061365948	0.
0.0022497661365762397	0.	0.08820298195134711	-0.00275818248329045	0.
0.0022287184284377924	0.	0.08846978812450956	-0.0028500526358451427	0.
0.0021772684752104773	0.	0.08874705728485484	-0.0029293412566274613	0.
0.0022661365762394765	0.	0.08952393408318075	-0.00289681495068092	0.
0.0022146866230121614	0.	0.08978550876275178	-0.002832558732033089	0.
0.0021983161833489247	0.	0.09005493068270992	-0.002441389452841636	0.
0.002263797942001871	0.	0.09080826575987445	-0.0024298558203551543	0.
0.00230355472404116	0.	0.09132879937222077	-0.002383034188516165	0.
0.002252104770813845	0.	0.09239602406487053	-0.002775319838887662	0.
0.002282507015902713	0.	0.09345017002354174	-0.003154115057514611	0.
0.002350327408793265	0.	0.09370128171592991	-0.0031643860576044012	0.
0.00230355472404116	0.	0.09396547214229663	-0.0032578728882626073	0.
0.0022895229186155287	0.	0.09475804342139682	-0.003491098704417711	0.
0.002380729653882133	0.	0.09500653936698929	-0.00319774540535355	0.
0.0023129092609915814	0.	0.09527072979335602	-0.003173353118761531	0.
0.002282507015902713	0.	0.0960633010724562	-0.003305892567239215	0.
0.0023737137511693177	0.	0.09630918127125296	-0.003379507717681609	0.
0.0023550046772684756	0.	0.09657075595082397	-0.0033458589675778205	0.
0.002338634237605239	0.	0.09789170808265761	-0.0035317315305333614	0.
0.0023596819457436862	0.	0.0989196965733717	-0.003688793603260835	0.
0.0024228250701590274	0.	0.09943761443892232	-0.0037198157454599065	0.
0.0023292797006548177	0.	0.10024326445200106	-0.0036671119165679424	0.
0.0023971000935453695	0.	0.10049960763798065	-0.0037080997624858616	0.
0.002350327408793265	0.	0.1007690295579388	-0.003708102905690946	0.
0.002357343311506081	0.	0.10155636934344756	-0.003940521547091907	0.
0.0024555659494855005	0.	0.10179963379544861	-0.0036607824817467974	0.
0.0024181478016838173	0.	0.10206382422181534	-0.003644173533294619	0.
0.0023456501403180544	0.	0.1028773214752812	-0.0038974402927214468	0.
0.0024041159962581854	0.	0.10312320167407797	-0.003422789347294879	0.
0.0024345182413470536	0.	0.10337692911326185	-0.003422783009099348	0.
0.002310570626753976	0.	0.10417734763274916	-0.003586285743439556	0.
0.002448550046772685	0.	0.10467957101752552	-0.003792902570035683	0.
0.002415809167446212	0.	0.1057520272037667	-0.0035245047984458805	0.
0.002467259120673527	0.	0.10600313889615487	-0.0034510880806535352	0.
0.0023526660430308703	0.	0.10679309442845934	-0.0033410910781299145	0.
0.0024181478016838173	0.	0.10703374313366468	-0.0033668779417348376	0.
0.002558465855940131	0.	0.10727962333246144	-0.0033849904242059937	0.
0.0023737137511693177	0.	0.10810358357311013	-0.0033474226576549475	0.
0.002420486435921422	0.	0.10836254250588544	-0.004257544042821161	0.
0.002518709073900842	0.	0.10861365419827362	-0.004257554183950833	0.
0.0024298409728718434	0.	0.10941668846455664	-0.00425494636792998	0.
0.0024695977549111323	0.	0.10966780015694481	-0.004257554305843462	0.
0.0025444340505144996	0.	0.10991368035574157	-0.0044178807004713674	0.
0.002420486435921422	0.	0.11073240910279886	-0.004260658555015083	0.
0.0025140318054256315	0.	0.1112320167407795	-0.004110908799593889	0.
0.00249532273152479	0.	0.1122887784462464	-0.004611751276968033	0.
0.0025420954162768948	0.	0.11253727439183887	-0.004609504986591251	0.
0.0024579045837231058	0.	0.11334292440491761	-0.0046189056892198	0.
0.0024508886810102903	0.	0.11361234632487577	-0.004647176039074085	0.
0.002537418147801684	0.	0.11386345801726394	-0.005017572221494043	0.
0.0024929840972871846	0.	0.11464033481558986	-0.004696962323543284	0.
0.0024555659494855005	0.	0.1149045252419566	-0.004689882923417219	0.
0.0025023386342376054	0.	0.11515040544075333	-0.0048374974961328246	0.
0.0025678203928905523	0.	0.11593251373267069	-0.0049623700628272085	0.
0.0025046772684752107	0.	0.11621239863981168	-0.004998623111768408	0.
0.0025233863423760527	0.	0.11647135757258699	-0.004877879880051576	0.
0.0026005612722170253	0.	0.11724561862411721	-0.005044231685473211	0.
0.0025795135640785784	0.	0.11777661522364637	-0.005016734380372384	0.
0.0025420954162768948	0.	0.11883599267590898	-0.005118430414781423	0.
0.002485968194574369	0.	0.11910018310227573	-0.005094374534716967	0.
0.0026286248830682886	0.	0.11985613392623594	-0.005031424106829229	0.
0.0025701590271281576	0.	0.12013078733978552	-0.005117788465866462	0.
0.0025093545369504213	0.	0.12040020925974367	-0.005004357998110006	0.
0.0026379794200187094	0.	0.12117185456447817	-0.0047133204349784005	0.
0.002595884003741815	0.	0.12145173947161915	-0.00481455058593451	0.
0.0025420954162768948	0.	0.12172377713837303	-0.004773427750544372	0.
0.0026333021515434992	0.	0.12247449646874184	-0.00475480739780121	0.
0.0026099158091674466	0.	0.12274130264190428	-0.004749001869982313	0.
0.0025818521983161837	0.	0.12301072456186243	-0.004668553871095187	0.
0.0026964452759588404	0.	0.12376405963902695	-0.004710830770652065	0.
0.0025865294667913943	0.	0.12431598221292181	-0.004614245160829442	0.
0.002715154349859682	0.	0.12534658645043162	-0.005103634368591482	0.
0.002630963517305894	0.	0.1256264713575726	-0.005472614582963846	0.
0.00274087932647334	0.	0.12640073240910282	-0.005238340481589093	0.
0.0027245088868101033	0.	0.12666492283546954	-0.005200339286482014	0.
0.002668381665107577	0.	0.12693696050222342	-0.005194396920380332	0.
0.002752572497661366	0.	0.12769029557938794	-0.004968698882016186	0.
0.0027174929840972873	0.	0.12795187025895896	-0.004943794462283953	0.
0.002703461178671656	0.	0.12822913941930422	-0.004984945950385912	0.
0.002710477081384472	0.	0.1290190949516087	-0.00502002418805451	0.
0.002694106641721235	0.	0.12928328537797543	-0.005472106892474409	0.
0.0027198316183348926	0.	0.129557938791525	-0.00545252328289574	0.
0.0027572497661365767	0.	0.1303243526026681	-0.004937713871684576	0.
0.00274087932647334	0.	0.1308475019618101	-0.005184935660727433	0.
0.002792329279700655	0.	0.1318754904525242	-0.005371440864963805	0.
0.0027245088868101033	0.	0.13213968087889094	-0.005291407935384808	0.
0.0027362020579981294	0.	0.1329296364111954	-0.004850817188941773	0.
0.0028040224508886816	0.	0.13318074810358357	-0.005019462028969031	0.
0.0027572497661365767	0.	0.13345278577033745	-0.005031462266668078	0.
0.0027198316183348926	0.	0.1342662830238033	-0.004583569658534239	0.
0.002785313376987839	0.	0.1345147789693958	-0.0046336833971556335	0.
0.002761927034611787	0.	0.13477635364896678	-0.004152194607217013	0.
0.0027315247895229188	0.	0.13556630918127127	-0.004276141233996256	0.
0.0028344246959775493	0.	0.13580695788647662	-0.004275176958173503	0.
0.002820392890551918	0.	0.13606591681925193	-0.004362331921796157	0.
0.0027057998129092612	0.	0.1368846455663092	-0.00458632007967571	0.
0.0028367633302151547	0.	0.13738686895108554	-0.004544506993927158	0.
0.0028344246959775493	0.	0.1384331676693696	-0.005121109280451263	0.
0.0028437792329279706	0.	0.1386868951085535	-0.005087139776691219	0.
0.0027642656688493922	0.	0.13949516086842798	-0.004803620115880871	0.
0.0027829747427502343	0.	0.1397436568140204	-0.0049431821313496785	0.
0.0028741814780168383	0.	0.13998692126602147	-0.0049149568155689456	0.
0.0027666043030869975	0.	0.14078995553230447	-0.00486508684148766	0.
0.0028180542563143126	0.	0.1410436829714884	-0.004787107045343271	0.
0.0028999064546304963	0.	0.14129217891708085	-0.005236153322450399	0.
0.0027315247895229188	0.	0.14212137065132097	-0.005637959706866625	0.
0.0027899906454630498	0.	0.14237771383730058	-0.005637733868783506	0.
0.002918615528531338	0.	0.14262097828930162	-0.00498283144803602	0.
0.002761927034611787	0.	0.14341616531519752	-0.005814336268313007	0.
0.002878858746492049	0.	0.14391315720638245	-0.005521109788312712	0.
0.002799345182413471	0.	0.14499084488621503	-0.005168871251122248	0.
0.0029139382600561277	0.	0.1452393408318075	-0.00508240717620138	0.
0.0028437792329279706	0.	0.14603191211090769	-0.005464460723383765	0.
0.0028157156220767073	0.	0.14630133403086582	-0.005493790391369953	0.
0.002918615528531338	0.	0.146552445723254	-0.004633897696491773	0.
0.0028601496725912073	0.	0.1473450170023542	-0.004667425266499793	0.
0.0028227315247895232	0.	0.14761182317551663	-0.004663308737875038	0.
0.002850795135640786	0.	0.14785508762751767	-0.004749734499028373	0.
0.0029653882132834428	0.	0.14861888569186504	-0.004817979787270729	0.
0.0028928905519176804	0.	0.14889615485221033	-0.00534586767012672	0.
0.0028999064546304963	0.	0.14915511378498564	-0.004536648245430923	0.
0.002949017773620206	0.	0.1499503008108815	-0.004533072835161452	0.
0.0028765201122544436	0.	0.1504865289040021	-0.004522084469584726	0.
0.002909260991580917	0.	0.15151974888830763	-0.0047069196735404365	0.
0.0028414405986903653	0.	0.1517891708082658	-0.005083703239927996	0.
0.0030098222637979424	0.	0.15255558461940888	-0.005191379037283547	0.
0.0029139382600561277	0.	0.15283546952654986	-0.005168487729119679	0.
0.002869504209541628	0.	0.153104891446508	-0.004970821607460967	0.
0.0030098222637979424	0.	0.1538529950300811	-0.005151793745154285	0.
0.002949017773620206	0.	0.15413026419042639	-0.005362906609576233	0.
0.002920954162768943	0.	0.15440753335077165	-0.005313655027501256	0.
0.0029724041159962583	0.	0.15518179440230187	-0.0047464038332374605	0.
0.003000467726847521	0.	0.1554486005754643	-0.004071399323157214	0.
0.0029466791393826007	0.	0.15571279100183102	-0.005559347124425899	0.
0.0030261927034611787	0.	0.1564504315982213	-0.00601681807825052	0.
0.0029794200187090746	0.	0.15700235417211617	-0.005345932886383179	0.
0.0030355472404116	0.	0.15804865289040024	-0.004520238958759547	0.
0.0029396632366697852	0.	0.15832592205074553	-0.004530938781076356	0.
0.003091674462114126	0.	0.15908448862150146	-0.004563077446922399	0.
0.003044901777362021	0.	0.1593512947946639	-0.004652120939938827	0.
0.0029817586529466795	0.	0.15963117970180488	-0.004768366065954412	0.
0.0030565949485500473	0.	0.16041328799372223	-0.004765184945853642	0.
0.0030495790458372313	0.	0.16067747842008895	-0.004747935445261751	0.
0.0030308699719363893	0.	0.1609469003400471	-0.00474793404158204	0.
0.003065949485500468	0.	0.16171069840439448	-0.004493003378981713	0.
0.0030378858746492048	0.	0.16197227308396547	-0.004647103854479682	0.
0.0030425631431244154	0.	0.16224431075071935	-0.004645140557019241	0.
0.0030425631431244154	0.	0.16355741564216586	-0.00852465098292472	0.
0.00298643592142189	0.	0.16382945330891974	-0.008494995111653792	0.
0.0031290926099158097	0.	0.16456709390531	-0.009249824965915341	0.
0.003126753975678205	0.	0.1648339000784724	-0.009638659184349219	0.
0.0030308699719363893	0.	0.16511640073240913	-0.00951218135895507	0.
0.003122076707202994	0.	0.16590112477112218	-0.00867298990804667	0.
0.0031314312441534146	0.	0.1661653151974889	-0.00863420834741663	0.
0.003091674462114126	0.	0.1671959194349987	-0.008615026731325571	0.
0.0031173994387277836	0.	0.16745749411456973	-0.008497711850446517	0.
0.0031173994387277836	0.	0.167734763274915	-0.008732721145824353	0.
0.003103367633302152	0.	0.16851687156683234	-0.008939801238288374	0.
0.003122076707202994	0.	0.16877321475281196	-0.008953591157526785	0.
0.003140785781103836	0.	0.1690452524195658	-0.009002968020080696	0.
0.0031875584658559407	0.	0.1700732409102799	-0.00941852492992377	0.
0.003152478952291862	0.	0.17035051007062518	-0.009385018545279632	0.
0.0031688493919550986	0.	0.17114308134972536	-0.009424960725055498	0.
0.0031571562207670725	0.	0.17139680878890926	-0.009056729391086307	0.
0.003124415341440599	0.	0.17165838346848028	-0.009056833084291569	0.
0.0031150608044901783	0.	0.17242741302641906	-0.00912991353241852	0.
0.003196913002806361	0.	0.17267329322521582	-0.009130262899230527	0.
0.003122076707202994	0.	0.17375098090504842	-0.009029579331952862	0.
0.003194574368568756	0.	0.1740020925974366	-0.008959452417159782	0.
0.003180542563143125	0.	0.1742610515302119	-0.008926819996714165	0.
0.0030986903648269415	0.	0.1750588543029035	-0.009232532706865504	0.
0.0032483629560336766	0.	0.17530473450170025	-0.009229369623220083	0.
0.0032202993451824137	0.	0.17556892492806697	-0.009503966108728456	0.
0.0032179607109448084	0.	0.1766309181271253	-0.009412829550030224	0.
0.003222637979420019	0.	0.1768794140727178	-0.009385828453079186	0.
0.003122076707202994	0.	0.1776824483390008	-0.009360311658433663	0.
0.003213283442469598	0.	0.17793094428459327	-0.009349055082156393	0.
0.0032787652011225447	0.	0.17818728747057286	-0.008436512512785727	0.
0.0031173994387277836	0.	0.1790112477112216	-0.009338532278808065	0.
0.0031571562207670725	0.	0.17925974365681405	-0.009338037737645216	0.
0.003173526660430309	0.	0.18029557938791527	-0.008902534696266281	0.
0.003164172123479888	0.	0.18054669108030347	-0.008274604521035147	0.
0.0032670720299345186	0.	0.18078995553230448	-0.008177903391380976	0.
0.003152478952291862	0.	0.18160345278577036	-0.007952790836548256	0.
0.003196913002806361	0.	0.18186241171854567	-0.00857186384342938	0.
0.003313844714686623	0.	0.18210829191734243	-0.008500894432662357	0.
0.0032039289055191774	0.	0.18317290086319646	-0.008612110525336995	0.
0.00328110383536015	0.	0.18342401255558463	-0.008414723430826911	0.
0.003194574368568756	0.	0.18423227831545907	-0.009499212511068065	0.
0.0031618334892422827	0.	0.18449646874182582	-0.009433207632254918	0.
0.003239008419083256	0.	0.18473711744703114	-0.00943612574870377	0.
0.003253040224508887	0.	0.18552184148574422	-0.009671891204105429	0.
0.0031782039289055194	0.	0.18579387915249806	-0.009451519651222672	0.
0.003255378858746492	0.	0.18684017787078214	-0.010569241649712676	0.
0.0031898971000935456	0.	0.187112215537536	-0.010569999622527457	0.
0.00323199251637044	0.	0.18736071148312844	-0.01055016677607515	0.
0.003313844714686623	0.	0.18813235678786297	-0.01076309128447659	0.
0.003253040224508887	0.	0.18840439445461682	-0.010828861638880858	0.
0.0032623947614593084	0.	0.18865812189380068	-0.011380294868253054	0.
0.0032156220767072035	0.	0.1897096521056762	-0.010719093768256235	0.
0.003239008419083256	0.	0.1899738425320429	-0.01080314879653821	0.
0.00337932647333957	0.	0.190740256343186	-0.01127634319837614	0.
0.003320860617399439	0.	0.19102014125032699	-0.011267924914777717	0.
0.003257717492984098	0.	0.19128694742348942	-0.01160623971451341	0.
0.003348924228250702	0.	0.19205859272822393	-0.01103046795136437	0.
0.0032951356407857815	0.	0.19233586188856922	-0.010515226281520048	0.
0.003332553788587465	0.	0.19334815589850904	-0.010349092788886674	0.
0.003369971936389149	0.	0.1936228093120586	-0.010412014329453035	0.
0.003332553788587465	0.	0.19389746272560818	-0.010409881075550001	0.
0.0033980355472404125	0.	0.1946717237771384	-0.010274187816151211	0.
0.0033840037418147806	0.	0.19494637719068797	-0.010603895199893642	0.
0.003271749298409729	0.	0.19522103060423754	-0.010518351616293168	0.
0.003437792329279701	0.	0.1962411718545645	-0.010357286130117526	0.
0.0033559401309635173	0.	0.1965158252681141	-0.010359874787517657	0.
0.0034097287184284386	0.	0.1972717760920743	-0.010314269717702109	0.
0.0034027128157156222	0.	0.19753858226523674	-0.010288499721270326	0.
0.003320860617399439	0.	0.19781323567878634	-0.010430778423102157	0.
0.003451824134705333	0.	0.1985796494899294	-0.010457570297939115	0.
0.003419083255378859	0.	0.19884645566309184	-0.01019610686770906	0.
0.003449485500467727	0.	0.19991106460894587	-0.011285888263978626	0.
0.003451824134705333	0.	0.2001726392885169	-0.011381104673344673	0.
0.0034260991580916745	0.	0.20044206120847502	-0.011223180257467626	0.
0.003407390084190833	0.	0.2012032435260267	-0.009673273182373389	0.
0.0034448082319925165	0.	0.2014595867120063	-0.009527999250205905	0.
0.0034401309635173063	0.	0.20173424012555588	-0.009817067098710731	0.
0.0035032740879326475	0.	0.20277792309704423	-0.009523127563302251	0.
0.003489242282507016	0.	0.2030473450170024	-0.00973835533649141	0.
0.003475210477081385	0.	0.20382945330891972	-0.009710349012357367	0.
0.0035149672591206736	0.	0.2040831807481036	-0.009715002511677355	0.
0.0034798877455565953	0.	0.20435260266806177	-0.012202282898847202	0.
0.003430776426566885	0.	0.2051373267067748	-0.00965160992828615	0.
0.003524321796071095	0.	0.20538059115877585	-0.009540035494829478	0.
0.0034260991580916745	0.	0.20643735286424278	-0.009543639898704643	0.
0.0034798877455565953	0.	0.2069552707297934	-0.00979820868118295	0.
0.0033886810102899912	0.	0.20777138373005496	-0.00981195698779495	0.
0.0034541627689429377	0.	0.208014648182056	-0.009807797112860821	0.
0.0034728718428437793	0.	0.2082683756212399	-0.012876282477110115	0.
0.003449485500467727	0.	0.20906356264713577	-0.01156898339162677	0.
0.0035383536014967263	0.	0.2093094428459325	-0.011410066815185353	0.
0.00342843779232928	0.	0.21038713052576516	-0.011953496883132082	0.
0.0034705332086061745	0.	0.2106303949777662	-0.012454427900696381	0.
0.0035477081384471475	0.	0.21088150667015435	-0.012474682736648098	0.
0.0034915809167446214	0.	0.2119461156160084	-0.012286617827368273	0.
0.003568755846585595	0.	0.21219461156160085	-0.012274705931109029	0.
0.0034424695977549116	0.	0.21299764582788386	-0.012330151847981453	0.
0.0034845650140318055	0.	0.21324091027988495	-0.012369294049880337	0.
0.003627221702525725	0.	0.21347894323829458	-0.012341643280613704	0.
0.0035009354536950426	0.	0.214287208998169	-0.01233404878201049	0.
0.0034354536950420957	0.	0.21455401517133146	-0.012391206170628787	0.
0.0035173058933582794	0.	0.2148051268637196	-0.012341595199118397	0.
0.003463517305893359	0.	0.2156186241171855	-0.01201212824257467	0.
0.0034681945743685687	0.	0.2158775830499608	-0.011616885611535106	0.
0.0035477081384471475	0.	0.21691341878106202	-0.012220670426392483	0.
0.003486903648269411	0.	0.21718022495422445	-0.012203534392441697	0.
0.003582787652011226	0.	0.21743133664661263	-0.01393887321940961	0.
0.003463517305893359	0.	0.21849856133926238	-0.012381571650178759	0.
0.0035570626753975683	0.	0.21874444153805916	-0.014418765570957068	0.
0.003568755846585595	0.	0.2195343970703636	-0.01461380500977167	0.
0.0034939195509822267	0.	0.21980643473711747	-0.012590139125926146	0.
0.0035149672591206736	0.	0.22005754642950567	-0.014131551973407451	0.
0.0035640785781103843	0.	0.2208448862150144	-0.013070100421868985	0.
0.0035313376987839104	0.	0.22111430813497257	-0.013070104082762076	0.
0.0035032740879326475	0.	0.22136280408056502	-0.013131002475540745	0.
0.003627221702525725	0.	0.22211613915772957	-0.014373063636780774	0.
0.0035383536014967263	0.	0.22239602406487055	-0.013881518518008505	0.
0.0036646398503274095	0.	0.22345278577033748	-0.014356591716611087	0.
0.0035874649204864365	0.	0.22373005493068274	-0.014519355464571802	0.
0.0035734331150608046	0.	0.22398901386345804	-0.014543519838673628	0.
0.0035734331150608046	0.	0.22502223384776357	-0.015467678672892253	0.
0.0035266604303086997	0.	0.2252968872613131	-0.01546132697337731	0.
0.003641253507951357	0.	0.2260606853256605	-0.01552714306908592	0.
0.003615528531337699	0.	0.22633533873921005	-0.01587136063165675	0.
0.0035570626753975683	0.	0.22660737640596393	-0.015823797704477907	0.
0.0036880261927034618	0.	0.22735809573633275	-0.01555028752602278	0.
0.003662301216089804	0.	0.22763274914988235	-0.01555029453438841	0.
0.003594480823199252	0.	0.22791263405702333	-0.015647485207262075	0.
0.0037043966323666985	0.	0.2289432382945331	-0.01553211881644134	0.
0.0035991580916744626	0.	0.22947161914726658	-0.015567282630465905	0.
0.0036950420954162773	0.	0.23022233847763537	-0.015623980081769517	0.
0.0036318989710009356	0.	0.2305048391315721	-0.015609830721217688	0.
0.003594480823199252	0.	0.23077949254512165	-0.015591112340940887	0.
0.0036903648269410666	0.	0.23155375359665187	-0.015724064155262365	0.
0.0036576239476145936	0.	0.23182579126340574	-0.015842959009014525	0.
0.003580449017773621	0.	0.23209259743656815	-0.01584313630328449	0.
0.003730121608980356	0.	0.2328485482605284	-0.01606819982281609	0.
0.0036950420954162773	0.	0.23312581742087368	-0.015593915341475511	0.
0.0037231057062675405	0.	0.23416688464556631	-0.016008441139264307	0.
0.0037090739008419087	0.	0.2344363065655245	-0.015933020713344754	0.
0.003662301216089804	0.	0.23471095997907407	-0.015935225948261248	0.
0.0037675397567820397	0.	0.23546691080303428	-0.01655202961479613	0.
0.0036903648269410666	0.	0.2360266806173163	-0.0168955552449785	0.
0.0037932647333956977	0.	0.23678263144127648	-0.01585447320000216	0.
0.0037956033676333025	0.	0.23704682186764325	-0.01645183996908917	0.
0.00367399438727783	0.	0.23731885953439708	-0.016760296141339857	0.
0.003774555659494855	0.	0.2380748103583573	-0.016720811799760094	0.
0.0038072965388213286	0.	0.23833376929113265	-0.016720836327737968	0.
0.003774555659494855	0.	0.23861365419827363	-0.016819332979421238	0.
0.0038049579045837238	0.	0.2394009939837824	-0.016562002427734538	0.
0.003730121608980356	0.	0.23966256866335342	-0.016259101843697554	0.
0.003849391955098223	0.	0.24069578864765895	-0.018177154284597458	0.
0.003800280636108513	0.	0.24095997907402567	-0.01818414716768747	0.
0.003776894293732461	0.	0.24123986398116665	-0.017159715331360646	0.
0.0038049579045837238	0.	0.24202197227308397	-0.017878187513995232	0.
0.0038517305893358287	0.	0.2425372743918389	-0.017871309603450507	0.
0.0037862488306828813	0.	0.24332199843055194	-0.017528020694012495	0.
0.0038400374181478025	0.	0.24357572586973583	-0.01729294733869852	0.
0.0037979420018709074	0.	0.2438503792832854	-0.01727676260090185	0.
0.003762862488306829	0.	0.2446507978027727	-0.017743463704472894	0.
0.0038119738072965393	0.	0.2448992937483652	-0.018536570565132547	0.
0.003802619270346118	0.	0.24515825268114053	-0.018611724469932422	0.
0.003800280636108513	0.	0.24593512947946644	-0.017603531927340436	0.
0.003868101028999065	0.	0.24618100967826317	-0.016852118503777103	0.
0.0037722170252572503	0.	0.24726131310489147	-0.017581402519916016	0.
0.0038540692235734335	0.	0.24750719330368823	-0.017053318942387503	0.
0.0038517305893358287	0.	0.2477635364896678	-0.016933476633622102	0.
0.0037090739008419087	0.	0.2485691865027466	-0.01696732704929994	0.
0.0038564078578110384	0.	0.24907402563431863	-0.017654853448421194	0.
0.0037277829747427503	0.	0.2498901386345802	-0.017706067630626772	0.
0.0038072965388213286	0.	0.2501334030865812	-0.01759725137654727	0.
0.0039008419083255384	0.	0.250379283285378	-0.017510184413195226	0.
0.0038657623947614596	0.	0.25118493329845676	-0.01799344428528953	0.
0.003847053320860618	0.	0.25144127648443637	-0.017993105056218463	0.
0.003882132834424697	0.	0.2516950039236202	-0.017849309277553058	0.
0.0037979420018709074	0.	0.2525111169238818	-0.017930682429110747	0.
0.00382132834424696	0.	0.2527596128694743	-0.017933295033309593	0.
0.0038119738072965393	0.	0.2538006800941669	-0.018030764612486854	0.
0.0038072965388213286	0.	0.2540570232801465	-0.01801679703159183	0.
0.0039031805425631433	0.	0.2543002877321476	-0.018992514474071884	0.
0.0038143124415341446	0.	0.25510332199843055	-0.017990314344458327	0.
0.003861085126286249	0.	0.25561339262359406	-0.01821557592096826	0.
0.0038657623947614596	0.	0.25641381114308137	-0.018158636977241713	0.
0.00382132834424696	0.	0.25668323306303953	-0.018218345470029516	0.
0.0038844714686623017	0.	0.256931729008632	-0.018238413024205348	0.
0.003837698783910197	0.	0.2577321475281193	-0.018377357479224567	0.
0.0038423760523854074	0.	0.25799633795448607	-0.01887827796275262	0.
0.003905519176800749	0.	0.2582369866596914	-0.01892578974828423	0.
0.003921889616463985	0.	0.259016479204813	-0.019004077715400074	0.
0.0038564078578110384	0.	0.259296364111954	-0.018731962851652174	0.
0.0039522918615528535	0.	0.26033743133664666	-0.019494685973441585	0.
0.0038657623947614596	0.	0.2606120847501962	-0.01966660983692908	0.
0.0038704396632366703	0.	0.2608684279361758	-0.019784460791628742	0.
0.004006080449017774	0.	0.2616296102537275	-0.01958053986697865	0.
0.0038447146866230123	0.	0.26216845409364375	-0.01915388516514459	0.
0.004034144059869037	0.	0.2629270206643997	-0.019176475458131066	0.
0.0039522918615528535	0.	0.26320428982474503	-0.018954512220509034	0.
0.0038891487371375123	0.	0.2634710959979074	-0.019200684504994993	0.
0.003992048643592142	0.	0.26424535704943763	-0.018822625776542288	0.
0.003956969130028064	0.	0.26452785770337434	-0.018822633800317002	0.
0.003921889616463985	0.	0.2647998953701282	-0.021071916228770155	0.
0.003989710009354538	0.	0.2655610776876799	-0.01887725559664152	0.
0.003980355472404116	0.	0.265830499607638	-0.01887824175222737	0.
0.0040692235734331155	0.	0.2668558723515564	-0.021620617029421533	0.
0.004045837231057062	0.	0.267130525765106	-0.0216672037571696	0.
0.003947614593077643	0.	0.2674130264190427	-0.022968692122177323	0.
0.004031805425631431	0.	0.26817944023018575	-0.022957338773831312	0.
0.003893826005612723	0.	0.26872089981689773	-0.022980951226109665	0.
0.004078578110383537	0.	0.26947685064085797	-0.022945229288763948	0.
0.004024789522918616	0.	0.2697462725608161	-0.02306304173251351	0.
0.003989710009354538	0.	0.27002354172116144	-0.023108314692231492	0.
0.0040622076707203	0.	0.27077426105153024	-0.02298497911523632	0.
0.003996725912067353	0.	0.2710332199843055	-0.023156338636132177	0.
0.003982694106641722	0.	0.2713052576510594	-0.023104807814262576	0.
0.0040692235734331155	0.	0.27208475019618106	-0.021324632522782525	0.
0.004052853133769879	0.	0.2723515563693435	-0.021219111532956005	0.
0.004052853133769879	0.	0.27341093382160614	-0.021159401296106155	0.
0.004055191768007484	0.	0.2736672770075857	-0.021159331547779842	0.
0.004048175865294669	0.	0.2739314674339524	-0.02115943489459202	0.
0.004130028063610852	0.	0.2746978812450955	-0.021101884226506128	0.
0.004064546304957905	0.	0.2752367250850118	-0.021152882706925658	0.
0.004057530402245089	0.	0.276029296364112	-0.021821005522872968	0.
0.004118334892422825	0.	0.27627779230970445	-0.02186946078332017	0.
0.004123012160898036	0.	0.27653675124247973	-0.02201185169481989	0.
0.004085594013096352	0.	0.2773397855087628	-0.02200721685766595	0.
0.004141721234798878	0.	0.27759089720115093	-0.022007426632146134	0.
0.0041276894293732465	0.	0.277852471880722	-0.021987687880080677	0.
0.00401309635173059	0.	0.27864242741302647	-0.02199971917731089	0.
0.0041487371375116934	0.	0.2788804603714361	-0.022018098434799162	0.
0.004038821328344247	0.	0.2799424535704944	-0.02196742833451994	0.
0.004158091674462115	0.	0.2801961810096783	-0.021962927855373956	0.
0.004099625818521984	0.	0.28046298718284074	-0.022157906879771764	0.
0.004087932647333958	0.	0.2812738686895109	-0.02266272618914227	0.
0.00416043030869972	0.	0.2817682448339001	-0.02357989251088029	0.
0.004038821328344247	0.	0.28257651059377453	-0.02344730909217078	0.
0.004097287184284378	0.	0.28282762228616276	-0.023470113056565947	0.
0.004179139382600562	0.	0.28307873397855093	-0.0234679083152614	0.
0.004055191768007484	0.	0.28388961548522107	-0.023063527721191402	0.
0.004097287184284378	0.	0.28413549568401786	-0.023058482426988425	0.
0.004155753040224509	0.	0.28437876013601887	-0.023053976125377615	0.
0.004055191768007484	0.	0.28519487313628045	-0.023397045355742423	0.
0.004090271281571562	0.	0.28545121632226006	-0.02339704352544935	0.
0.004080916744621141	0.	0.2865053622809312	-0.023204365101464713	0.
0.0041066417212348	0.	0.286751242479728	-0.023271142116237428	0.
0.004188493919550983	0.	0.28699189118493335	-0.02328117781216309	0.
0.00411599625818522	0.	0.28778969395762494	-0.023366187874478413	0.
0.004181478016838167	0.	0.288312843316767	-0.02360981583648843	0.
0.004101964452759589	0.	0.28912110907664146	-0.02365782223769107	0.
0.004087932647333958	0.	0.2893852995030081	-0.023657826705235207	0.
0.004158091674462115	0.	0.28962594820821347	-0.02369139437911219	0.
0.004183816651075772	0.	0.2904185194873137	-0.024444857656158146	0.
0.004125350795135641	0.	0.2906905571540675	-0.024431986503049553	0.
0.004162768942937325	0.	0.2909416688464557	-0.024572587423678342	0.
0.0041861552853133775	0.	0.2917316243787602	-0.024361204256190563	0.
0.0041066417212348	0.	0.2919984305519226	-0.024361248009921378	0.
0.00420954162768943	0.	0.29302118754904527	-0.02484186076683346	0.
0.004151075771749299	0.	0.2933063039497777	-0.025071946134538784	0.
0.004139382600561272	0.	0.2935704943761444	-0.024854753001639966	0.
0.004225912067352667	0.	0.2938163745749412	-0.02515050855555825	0.
0.004153414405986904	0.	0.29487313628040807	-0.025964817884704023	0.
0.004190832553788588	0.	0.29510855349202203	-0.025881615437158494	0.
0.004174462114125351	0.	0.2959063562647136	-0.026005293876571176	0.
0.0041347053320860624	0.	0.29618100967826316	-0.025988151059450498	0.
0.004239943872778298	0.	0.29643212137065134	-0.025821612719016854	0.
0.0042072029934518244	0.	0.29722730839654726	-0.025979867646407303	0.
0.004153414405986904	0.	0.2974941145697097	-0.02597991245878699	0.
0.00421421889616464	0.	0.29773999476850643	-0.025930289657448286	0.
0.0042446211412535085	0.	0.2985247188072195	-0.026808308635189692	0.
0.004181478016838167	0.	0.2990609469003401	-0.025740842532792723	0.
0.004282039289055193	0.	0.2998273607114832	-0.02584784626709649	0.
0.00416043030869972	0.	0.30010201412503273	-0.025857743068249995	0.
0.004197848456501403	0.	0.3003583573110123	-0.026577371110727544	0.
0.004221234798877456	0.	0.30142035051007066	-0.028153883338188957	0.
0.004211880261927035	0.	0.3016871566832331	-0.028064431626166984	0.
0.004260991580916745	0.	0.30244310750719333	-0.027378720337239894	0.
0.004275023386342377	0.	0.30270991368035577	-0.02739023651212528	0.
0.004249298409728719	0.	0.3029662568663354	-0.027421759475813764	0.
0.004321796071094481	0.	0.3037222076902956	-0.02793392717959318	0.
0.00430776426566885	0.	0.3040020925974366	-0.027249385009900935	0.
0.004232927970065482	0.	0.3042845932513733	-0.028423478952020343	0.
0.004321796071094481	0.	0.3050536228093121	-0.029301798106162725	0.
0.004239943872778298	0.	0.3055976981428198	-0.0292933307872742	0.
0.0043171188026192705	0.	0.30635626471357574	-0.028285170602097325	0.
0.004312441534144061	0.	0.30663091812712534	-0.02913926192633757	0.
0.0042446211412535085	0.	0.3069081872874706	-0.029069619718112123	0.
0.004345182413470533	0.	0.3079257127910019	-0.028380636838855	0.
0.004284377923292798	0.	0.30820036620455143	-0.028549888074367636	0.
0.0043755846585594015	0.	0.30897201150928594	-0.028331408271972707	0.
0.0043475210477081395	0.	0.3092440491760398	-0.028295951912915	0.
0.004275023386342377	0.	0.3095239340831808	-0.02800825325485515	0.
0.00440130963517306	0.	0.31028773214752814	-0.028078205940592377	0.
0.004396632366697849	0.	0.31054669108030347	-0.02817123454923713	0.
0.004342843779232929	0.	0.31081611300026163	-0.02876889163737225	0.
0.004427034611786717	0.	0.31157206382422187	-0.02909873261849084	0.
0.0043615528531337705	0.	0.31211352341093385	-0.029024270680252144	0.
0.004366230121608981	0.	0.3128956317028512	-0.02900773993986633	0.
0.004373246024321796	0.	0.3131545906356265	-0.02901301327184276	0.
0.004394293732460244	0.	0.3134266283023804	-0.029035139259625586	0.
0.00441066417212348	0.	0.3144703112738687	-0.028762397470078884	0.
0.004391955098222639	0.	0.31473973319382686	-0.028721608229943348	0.
0.0044059869036482706	0.	0.31552184148574425	-0.02899086392829454	0.
0.004476145930776426	0.	0.31577033743133665	-0.028992282429108028	0.
0.004443405051449954	0.	0.3160345278577034	-0.028888921775851714	0.
0.00440130963517306	0.	0.316832330630395	-0.029340610865455207	0.
0.004490177736202058	0.	0.3170834423227832	-0.029369976076507057	0.
0.004469130028063611	0.	0.3173502484959457	-0.029384015883678907	0.
0.004345182413470533	0.	0.31815066701543293	-0.03027058655842466	0.
0.004438727782974743	0.	0.318655506147005	-0.030873183770205505	0.
0.00435687558465856	0.	0.3194506931729009	-0.03064466981588945	0.
0.004424695977549112	0.	0.3196913418781062	-0.03055713931065901	0.
0.00445509822263798	0.	0.31994506931729016	-0.030704097940945335	0.
0.004476145930776426	0.	0.3210070625163485	-0.030354442745812633	0.
0.004480823199251637	0.	0.32126078995553237	-0.029919822069970677	0.
0.004380261927034612	0.	0.32207690295579394	-0.029829990814230895	0.
0.004436389148737138	0.	0.32232801464818206	-0.029830026338298683	0.
0.0044784845650140325	0.	0.322581742087366	-0.0299631912820769	0.
0.004359214218896165	0.	0.323384776353649	-0.03049748531115708	0.
0.004438727782974743	0.	0.3236332722992415	-0.030441745963507884	0.
0.004525257249766137	0.	0.3238765367512425	-0.030581657644620935	0.
0.004377923292797007	0.	0.3246900340047084	-0.03012276598013921	0.
0.004546304957904584	0.	0.32519225738948476	-0.030298303427040107	0.
0.00445509822263798	0.	0.3260057546429506	-0.03042584784539425	0.
0.004452759588400375	0.	0.32626209782893023	-0.030905991044233957	0.
0.004508886810102901	0.	0.32650536228093124	-0.03438971155571077	0.
0.0044059869036482706	0.	0.3275647397331939	-0.0344659047111398	0.
0.004506548175865295	0.	0.3278080041851949	-0.03473001486028401	0.
0.004473807296538822	0.	0.3286005754642951	-0.034728943695121986	0.
0.0044059869036482706	0.	0.32886738163745755	-0.03473004904668124	0.
0.004490177736202058	0.	0.32911326183625433	-0.03472266862029797	0.
0.004459775491113191	0.	0.3299136803557416	-0.03545744765468117	0.
0.004422357343311506	0.	0.3301883337692912	-0.034963057906358154	0.
0.0044784845650140325	0.	0.330442061208475	-0.03442575362926105	0.
0.004520579981290926	0.	0.3312215537535967	-0.03448605168352234	0.
0.0044925163704396635	0.	0.331742087365943	-0.034526046545932505	0.
0.0045533208606174	0.	0.3325189641642689	-0.03138580083276736	0.
0.00445042095416277	0.	0.33280146481820566	-0.031385800836225164	0.
0.004464452759588401	0.	0.33306303949777666	-0.03135964847143924	0.
0.00450420954162769	0.	0.3341119539628564	-0.032347974263303395	0.
0.0044410664172123485	0.	0.3343735286424274	-0.03259942832323755	0.
0.004586061739943873	0.	0.3351320952131834	-0.032424629888307625	0.
0.0045369504209541636	0.	0.33540413287993726	-0.03242472377918473	0.
0.0044925163704396635	0.	0.3356735547998954	-0.032582814568931945	0.
0.0045954162768942946	0.	0.33642688987705993	-0.032412708840246454	0.
0.0045509822263797945	0.	0.3366989275438138	-0.03243824579328231	0.
0.004487839101964453	0.	0.33697358095736335	-0.032550337050898465	0.
0.004611786716557531	0.	0.3377452262620979	-0.03271514545711732	0.
0.0045509822263797945	0.	0.3383023803295841	-0.032934178118928216	0.
0.00464686623012161	0.	0.3390609469003401	-0.03324234820701817	0.
0.004628157156220767	0.	0.3393251373267068	-0.03324230816094414	0.
0.004555659494855005	0.	0.33959717499346065	-0.03301687433093571	0.
0.004635173058933583	0.	0.34062516348417476	-0.033278285660016026	0.
0.00450420954162769	0.	0.34090766413811147	-0.03327497397533747	0.
0.004717025257249766	0.	0.3416714622024588	-0.034260274307983604	0.
0.004663236669784846	0.	0.3419382683756213	-0.03426027686361649	0.
0.0045509822263797945	0.	0.34221292178917084	-0.03436204971958461	0.
0.004684284377923294	0.	0.3429819513471096	-0.033775448616407994	0.
0.004644527595884004	0.	0.3432487575202721	-0.03536709648654585	0.
0.004581384471468663	0.	0.34352079518702594	-0.03541513444955281	0.
0.004705332086061741	0.	0.3442688987705991	-0.035003968664957155	0.
0.004637511693171188	0.	0.3447946638765368	-0.03496949905604418	0.
0.0046749298409728725	0.	0.3455924666492284	-0.034974804027733675	0.
0.004672591206735267	0.	0.3458566570755951	-0.034980269193659125	0.
0.0046749298409728725	0.	0.3461313104891447	-0.035003762808696035	0.
0.004695977549111319	0.	0.3471671462202459	-0.034981147797180166	0.
0.004686623012160898	0.	0.3474287208998169	-0.03505605958542023	0.
0.004670252572497662	0.	0.3482186764321214	-0.034913571068477534	0.
0.00475444340505145	0.	0.3484724038713053	-0.03491356389507948	0.
0.0047263797942001876	0.	0.34873921004446773	-0.0348712331497045	0.
0.004656220767072031	0.	0.3495291655767722	-0.03551313105123296	0.
0.004794200187090739	0.	0.3497724300287733	-0.035466202122518234	0.
0.004698316183348925	0.	0.35003923620193567	-0.034699036552956745	0.
0.00465154349859682	0.	0.3508448862150145	-0.03502980768166113	0.
0.004731057062675398	0.	0.35136541982736075	-0.03499140697633018	0.
0.0046679139382600566	0.	0.3521475281192781	-0.03479573197379499	0.
0.00475444340505145	0.	0.3523855610776877	-0.03480354218250569	0.
0.00475444340505145	0.	0.35263405702328016	-0.03472999563011096	0.
0.0047123479887745566	0.	0.35370912895631706	-0.034840095374117856	0.
0.004768475210477082	0.	0.35397070363588806	-0.035085962281004565	0.
0.0046608980355472415	0.	0.35477896939576253	-0.03592303944147031	0.
0.004695977549111319	0.	0.35502223384776355	-0.035927517508149445	0.
0.004780168381665108	0.	0.35527072979335605	-0.03592654745384906	0.
0.004665575304022451	0.	0.3560816113000262	-0.03594198921705375	0.
0.004724041159962583	0.	0.35633272299241436	-0.03597627889201512	0.
0.004782507015902713	0.	0.35658645043159826	-0.035977249640995496	0.
0.004677268475210478	0.	0.357392100444677	-0.03594503502936979	0.
0.0048058933582787655	0.	0.3578890923358619	-0.03618397940074034	0.
0.004693638914873714	0.	0.3587025895893278	-0.03634306282562146	0.
0.004677268475210478	0.	0.35896678001569454	-0.0363863149063534	0.
0.004770813844714687	0.	0.359215275961287	-0.036467765091023306	0.
0.004794200187090739	0.	0.35947161914726655	-0.0371678874250602	0.
0.0047263797942001876	0.	0.36025634318597965	-0.03738227215611127	0.
0.004796538821328345	0.	0.3604943761443893	-0.03740905380201951	0.
0.004826941066417213	0.	0.36074548783677746	-0.03740354202250031	0.
0.004656220767072031	0.	0.3615642165838347	-0.03762400327347673	0.
0.0047193638914873725	0.	0.3618205597698143	-0.03809795230741104	0.
0.004717025257249766	0.	0.36287993722207695	-0.03840928108272172	0.
0.004780168381665108	0.	0.3631284331676694	-0.038991869476872255	0.
0.004862020579981291	0.	0.36337692911326186	-0.038918934246130035	0.
0.004745088868101029	0.	0.36445723253989015	-0.037961446487160336	0.
0.0048573433115060806	0.	0.3647004969918913	-0.03804043377410055	0.
0.0047848456501403186	0.	0.3654956840177871	-0.0378865168125874	0.
0.004775491113189897	0.	0.3657520272037667	-0.038215938415702914	0.
0.004829279700654818	0.	0.3659952916557678	-0.03823113325068786	0.
0.004742750233863425	0.	0.36681402040282507	-0.03843181037555472	0.
0.00475444340505145	0.	0.3670808265759875	-0.03842519370646159	0.
0.00484798877455566	0.	0.36732932252157996	-0.03864621176619027	0.
0.004782507015902713	0.	0.36810619931990585	-0.03874706036585589	0.
0.00474976613657624	0.	0.3683651582526812	-0.038756896794083937	0.
0.00485266604303087	0.	0.3694036097305781	-0.038766705062749734	0.
0.004761459307764266	0.	0.3696808788909234	-0.038780483962007097	0.
0.004808231992516371	0.	0.369937222076903	-0.038714834558006825	0.
0.004770813844714687	0.	0.3709913680355742	-0.03880932988430107	0.
0.004812909260991581	0.	0.3712450954747581	-0.03863364333236925	0.
0.004855004677268476	0.	0.3720272037666754	-0.0396826128783973	0.
0.004745088868101029	0.	0.37230447292702074	-0.03999448607852959	0.
0.004789522918615529	0.	0.372563431859796	-0.03958899958430301	0.
0.004927502338634238	0.	0.3733246141773477	-0.03969364789999807	0.
0.0048573433115060806	0.	0.37359665184410157	-0.0396035777040423	0.
0.0048503274087932655	0.	0.37385822652367257	-0.03965147389306859	0.
0.004918147801683817	0.	0.3746324875752028	-0.039567556052808574	0.
0.004831618334892424	0.	0.37491760397593515	-0.039346730897576794	0.
0.004913470533208607	0.	0.37594559246664927	-0.039355171119626595	0.
0.004913470533208607	0.	0.3762123986398117	-0.039516848044420835	0.
0.004833956969130028	0.	0.37647920481297414	-0.03934581911632414	0.
0.004876052385406923	0.	0.3775019618100968	-0.03954908247748094	0.
0.004838634237605239	0.	0.3777844624640335	-0.039539291060189954	0.
0.004934518241347054	0.	0.3785534920219723	-0.04024998594775516	0.
0.004939195509822265	0.	0.37882029819513474	-0.04071582307392872	0.
0.004899438727782975	0.	0.37909495160868434	-0.04070740808716707	0.
0.004957904583723106	0.	0.3798639811666231	-0.04025409937871322	0.
0.0049158091674462116	0.	0.380136018833377	-0.040153901346115135	0.
0.004873713751169318	0.	0.38041328799372226	-0.04044519967488775	0.
0.005011693171188027	0.	0.3811692388176825	-0.043423604273142596	0.
0.004976613657623948	0.	0.38143081349725355	-0.043406759282137046	0.
0.005009354536950421	0.	0.38247972796233326	-0.043890996117348695	0.
0.005030402245088869	0.	0.3827491498822915	-0.04378666038631627	0.
0.004939195509822265	0.	0.38302903478943245	-0.04383931988700476	0.
0.005002338634237606	0.	0.3840491760397594	-0.043788676671498994	0.
0.005	0.	0.3843133664661261	-0.04413397041730952	0.
0.005014031805425632	0.	0.38508501177086063	-0.04461560285646758	0.
0.0050257249766136585	0.	0.3853439707036359	-0.044615606301241006	0.
0.004978952291861553	0.	0.3856133926235941	-0.04444490723896207	0.
0.005004677268475211	0.	0.38640334815589855	-0.04438090453678308	0.
0.005014031805425632	0.	0.38665707559508244	-0.04446908435272067	0.
0.005009354536950421	0.	0.3869238817682449	-0.04447015196356665	0.
0.0049812909260991585	0.	0.3877216845409365	-0.045373939741122325	0.
0.005046772684752105	0.	0.38797541198012037	-0.04546533086249763	0.
0.005007015902712817	0.	0.3890243264452002	-0.0454582075689342	0.
0.005077174929840974	0.	0.3892675908972012	-0.04546892096735361	0.
0.005070159027128158	0.	0.3895317813235679	-0.04546240998776563	0.
0.0050257249766136585	0.	0.3905937745226262	-0.04553944526751787	0.
0.005	0.	0.3908553492021973	-0.045625661681794404	0.
0.004957904583723106	0.	0.3916583834684803	-0.046045627300636056	0.
0.005060804490177737	0.	0.39189903217368566	-0.04603197323158959	0.
0.0050397567820392895	0.	0.39215275961286955	-0.04579650277983952	0.
0.00495088868101029	0.	0.39295840962594825	-0.04671690838339648	0.
0.005056127221702527	0.	0.3932016740779493	-0.046711813227562994	0.
0.005102899906454631	0.	0.3934527857703375	-0.04690688244904905	0.
0.004960243217960712	0.	0.3942610515302119	-0.045344100070407185	0.
0.005077174929840974	0.	0.3945069317290087	-0.04534410529024734	0.
0.00494621141253508	0.	0.39558461940884126	-0.04613085842006744	0.
0.004978952291861553	0.	0.39583573110122944	-0.04608810155529066	0.
0.005086529466791394	0.	0.3960868427936176	-0.045630545069684975	0.
0.005018709073900843	0.	0.39713837300549315	-0.045692165352433124	0.
0.005140318054256315	0.	0.39738163745749416	-0.045866181149801344	0.
0.005030402245088869	0.	0.39819775045775574	-0.04580983707440644	0.
0.005056127221702527	0.	0.39845670939053107	-0.04580983535149338	0.
0.005086529466791394	0.	0.3987025895893278	-0.04586464326166067	0.
0.005023386342376052	0.	0.3995030081088151	-0.04577405180623566	0.
0.005037418147801684	0.	0.3997619670415904	-0.045774046708894206	0.
0.005119270346117868	0.	0.40000523149359146	-0.045773275102249295	0.
0.005072497661365763	0.	0.40080565001307883	-0.04580313128845105	0.
0.0050257249766136585	0.	0.4010724561862412	-0.04580558836845067	0.
0.005109915809167447	0.	0.4020952131833639	-0.04603290191937634	0.
0.005042095416276895	0.	0.40236725085011776	-0.046032907744228385	0.
0.005074836295603368	0.	0.40261836254250594	-0.0458161298120388	0.
0.005067820392890552	0.	0.4036960502223385	-0.04589165766170231	0.
0.0050982226379794205	0.	0.4039497776615224	-0.045873025832557396	0.
0.005161365762394762	0.	0.4047214229662569	-0.04585214937878443	0.
0.005088868101028999	0.	0.4049934606330108	-0.04568951376085259	0.
0.005065481758652947	0.	0.4052471880721946	-0.04574778609527776	0.
0.005175397567820393	0.	0.40602144912372484	-0.04585401189006616	0.
0.005102899906454631	0.	0.4063013340308659	-0.04585400667286283	0.
0.005060804490177737	0.	0.4065655244572326	-0.04585521319282986	0.
0.005159027128157157	0.	0.4073267067747843	-0.04706320336256909	0.
0.005198783910196446	0.	0.4086424274130265	-0.046709165884820096	0.
0.0051426566884939205	0.	0.408917080826576	-0.04671900056424578	0.
0.005072497661365763	0.	0.4091865027465342	-0.046856768217964244	0.
0.005226847521047709	0.	0.41019618100967836	-0.04724039602147032	0.
0.0051637043966323674	0.	0.41047345017002357	-0.04723849082119333	0.
0.005257249766136577	0.	0.4112503269683495	-0.047249765148107956	0.
0.005194106641721236	0.	0.4115275961286948	-0.04725040190631402	0.
0.0050982226379794205	0.	0.41180748103583575	-0.047250982594940094	0.
0.005243217960710945	0.	0.4125555846194089	-0.0474495377459801	0.
0.005250233863423761	0.	0.4128223907925713	-0.04744949594496832	0.
0.005184752104770814	0.	0.4130970442061209	-0.047387497699811154	0.
0.005329747427502339	0.	0.4138660737640597	-0.047218406901105445	0.
0.0052946679139382604	0.	0.41516609992152764	-0.04635220685893842	0.
0.005268942937324603	0.	0.41542767460109864	-0.046337787795402194	0.
0.005238540692235735	0.	0.4157075595082397	-0.046334750728488173	0.
0.005247895229186156	0.	0.41675647397331944	-0.046562061294808936	0.
0.0052291861552853135	0.	0.4170258958932776	-0.04604445187644216	0.
0.005254911131898972	0.	0.4177766152236464	-0.04623515328536955	0.
0.005278297474275024	0.	0.41802511116923885	-0.046913027160751644	0.
0.005299345182413471	0.	0.41829191734240134	-0.0464859117962516	0.
0.005233863423760524	0.	0.4191001831022758	-0.046585308358209405	0.
0.005320392890551919	0.	0.41935914203505104	-0.04662187273933452	0.
0.0052946679139382604	0.	0.41962856395500925	-0.04661729361221901	0.
0.00524087932647334	0.	0.42041328799372224	-0.04666709400197693	0.
0.005320392890551919	0.	0.42065916819251903	-0.04683296207998917	0.
0.0052876520112254445	0.	0.4209259743656814	-0.046747091999242325	0.
0.0052806361085126294	0.	0.4217263928851687	-0.04705554086330453	0.
0.005348456501403181	0.	0.42197750457755695	-0.0470555367946134	0.
0.005301683816651076	0.	0.42224431075071933	-0.047044930611823174	0.
0.0052946679139382604	0.	0.4230342662830238	-0.04765858128117631	0.
0.005371842843779233	0.	0.42328014648182055	-0.047653661072453155	0.
0.005318054256314313	0.	0.42354172116139166	-0.04721858895170239	0.
0.005364826941066418	0.	0.4246063301072457	-0.047130336370269164	0.
0.005322731524789523	0.	0.4248600575464296	-0.047435547828944276	0.
0.005315715622076708	0.	0.4251242479727963	-0.047445597922479994	0.
0.005336763330215154	0.	0.425885430290348	-0.04742476062985768	0.
0.005399906454630496	0.	0.42613392623594043	-0.04745217980728668	0.
0.005299345182413471	0.	0.4272142296625687	-0.04723758737632599	0.
0.0053531337698783914	0.	0.42746795710175256	-0.047298634140257416	0.
0.005348456501403181	0.	0.42773476327491505	-0.04731341451499708	0.
0.0053391019644527605	0.	0.4285221030604238	-0.047277928388325945	0.
0.005406922357343312	0.	0.4287705990060163	-0.04722718056755573	0.
0.005392890551917681	0.	0.42903478943238305	-0.04723105584629026	0.
0.0052946679139382604	0.	0.42984828668584885	-0.04720841776853462	0.
0.00538821328344247	0.	0.4300941668846456	-0.04734579905919793	0.
0.005376520112254444	0.	0.4303478943238295	-0.04731760850674219	0.
0.005275958840037419	0.	0.43115092859011256	-0.048228655892964795	0.
0.005395229186155285	0.	0.4313968087889093	-0.048190903606962376	0.
0.005437324602432181	0.	0.43165315197488885	-0.047976961954658615	0.
0.005304022450888682	0.	0.4324718807219462	-0.04774429136775075	0.
0.005402245088868102	0.	0.4327203766675386	-0.04776206438613613	0.
0.0053320860617399445	0.	0.43375882814543554	-0.04791209837127536	0.
0.00538821328344247	0.	0.4339994768506409	-0.04800541807052689	0.
0.005460710944808233	0.	0.43424797279623334	-0.048267845127774434	0.
0.005320392890551919	0.	0.43507716453047346	-0.047862938389025465	0.
0.0053531337698783914	0.	0.4353335077164531	-0.047849459015610746	0.
0.005430308699719364	0.	0.43557938791524986	-0.051099351405310654	0.
0.005360149672591207	0.	0.43637980643473717	-0.051446882231455916	0.
0.0053461178671655755	0.	0.436633533873921	-0.05122224291434984	0.
0.005439663236669785	0.	0.4368794140727178	-0.05137282312273295	0.
0.0053250701590271295	0.	0.4376981428197751	-0.05144894066074255	0.
0.0053391019644527605	0.	0.43795710175255037	-0.05166960181712238	0.
0.0054700654817586535	0.	0.4381977504577558	-0.05200908860950272	0.
0.005371842843779233	0.	0.4389850902432645	-0.049748664299684796	0.
0.0053531337698783914	0.	0.43924666492283554	-0.04974866068343721	0.
0.005416276894293733	0.	0.4403112738686896	-0.04941638003871699	0.
0.005374181478016839	0.	0.4405833115354434	-0.049580091991303706	0.
0.005444340505144996	0.	0.44083180748103595	-0.05003560496209474	0.
0.005413938260056128	0.	0.4416034527857704	-0.0500983754792849	0.
0.005369504209541629	0.	0.44187025895893284	-0.050209332435229286	0.
0.005439663236669785	0.	0.4421187549045253	-0.050208731778527936	0.
0.005451356407857812	0.	0.4429034789432384	-0.05033854397160212	0.
0.005376520112254444	0.	0.4431781323567879	-0.05035398139005553	0.
0.005385874649204865	0.	0.44343447554276755	-0.05036335634853509	0.
0.005526192703461179	0.	0.4442113523410934	-0.05028451008680472	0.
0.005446679139382601	0.	0.444486005754643	-0.05028606320003964	0.
0.005420954162768944	0.	0.44474758043421403	-0.05028604677660182	0.
0.005519176800748363	0.	0.44552707297933564	-0.050763181966538555	0.
0.005439663236669785	0.	0.4458069578864766	-0.05115057956787213	0.
0.005544901777362022	0.	0.4468244833900079	-0.05084035628671332	0.
0.005507483629560337	0.	0.4471043682971489	-0.05105733908792603	0.
0.005446679139382601	0.	0.44737379021710705	-0.05101383365918894	0.
0.005540224508886811	0.	0.4481402040282501	-0.05085869628212545	0.
0.005465388213283443	0.	0.44841747318859543	-0.05085869735276929	0.
0.005425631431244154	0.	0.4486868951085536	-0.052652335129022905	0.
0.005498129092609916	0.	0.4494428459325138	-0.05157303140474334	0.
0.0055144995322731535	0.	0.4497122678524719	-0.05003886141770302	0.
0.0054560336763330225	0.	0.4499816897724301	-0.050160640937656195	0.
0.005568288119738074	0.	0.4507350248495946	-0.05056645277715617	0.
0.005549579045837232	0.	0.4510044467695528	-0.05189513373511385	0.
0.005477081384471469	0.	0.4512843316766938	-0.05054668231524123	0.
0.005668849391955099	0.	0.45204812974104114	-0.050782834368920435	0.
0.005603367633302153	0.	0.4523149359142036	-0.050782824976606834	0.
0.005617399438727784	0.	0.4533612346324877	-0.05179120668251637	0.
0.005589335827876521	0.	0.45363065655244583	-0.05176179715865683	0.
0.005551917680074837	0.	0.4539105414595868	-0.05066962906259167	0.
0.005664172123479888	0.	0.4546691080303428	-0.05164271222437726	0.
0.005643124415341441	0.	0.454928066963118	-0.05162052593553014	0.
0.005617399438727784	0.	0.45520010462987187	-0.051649847580189534	0.
0.00562909260991581	0.	0.4559874444153807	-0.051989929054120906	0.
0.005626753975678205	0.	0.4562542505885431	-0.05202346098101839	0.
0.005605706267539757	0.	0.4565289040020926	-0.05202442475735622	0.
0.005636108512628625	0.	0.45729270206643996	-0.051913746616563075	0.
0.0056244153414405995	0.	0.4575464295056239	-0.051845963637948196	0.
0.005631431244153415	0.	0.4578132356787863	-0.05183365635657942	0.
0.0056244153414405995	0.	0.4585979597174994	-0.051912708436860064	0.
0.005666510757717493	0.	0.45884907140988757	-0.05191271212172141	0.
0.00558465855940131	0.	0.4599006016217631	-0.0518809123178088	0.
0.005692235734331152	0.	0.46015432906094694	-0.05188090473412455	0.
0.0056828811973807306	0.	0.46042113523410944	-0.05188010962542831	0.
0.005591674462114126	0.	0.4612320167407795	-0.05136004117104963	0.
0.005708606173994388	0.	0.46147789693957625	-0.051360038608577914	0.
0.005689897100093546	0.	0.46173947161914736	-0.05136004634490987	0.
0.005622076707202994	0.	0.4625320428982475	-0.05062034169493834	0.
0.00572731524789523	0.	0.4627753073502486	-0.050745057816712756	0.
0.005699251637043967	0.	0.4630368820298195	-0.050952430474247336	0.
0.00562909260991581	0.	0.46385037928328543	-0.051083731098833206	0.
0.005701590271281572	0.	0.4640988752288779	-0.051081304177434075	0.
0.005701590271281572	0.	0.46435783416165327	-0.05111681792572926	0.
0.005612722170252573	0.	0.46516086842793625	-0.0521345251671124	0.
0.0056594948550046775	0.	0.4654041328799373	-0.052134529795332715	0.
0.005610383536014968	0.	0.46646612607899557	-0.05227666116396551	0.
0.005675865294667915	0.	0.4667093905309967	-0.05227666498598851	0.
0.005724976613657624	0.	0.4669552707297934	-0.05224116944799157	0.
0.005619738072965389	0.	0.46775830499607646	-0.0530789004690448	0.
0.005696913002806362	0.	0.4680094166884646	-0.053016435787201194	0.
0.005804490177736203	0.	0.46826052838085275	-0.05397314210174757	0.
0.005647801683816652	0.	0.4690871043682972	-0.054298691873291685	0.
0.005657156220767073	0.	0.4693434475542768	-0.05430814000724424	0.
0.005743685687558467	0.	0.4695893277530736	-0.054937761028487	0.
0.0056594948550046775	0.	0.47038189903217376	-0.05425751847169307	0.
0.005647801683816652	0.	0.4706382422181533	-0.05409473972339244	0.
0.005706267539756783	0.	0.47088412241695005	-0.05468594684326965	0.
0.005654817586529467	0.	0.471697619670416	-0.054761890096287805	0.
0.005617399438727784	0.	0.47195919434998695	-0.054041329249173625	0.
0.005701590271281572	0.	0.4729950300810882	-0.05498682743450599	0.
0.005706267539756783	0.	0.4732644520010464	-0.0549556080445994	0.
0.005757717492984098	0.	0.4735181794402302	-0.054992050329735274	0.
0.005736669784845651	0.	0.4743081349725347	-0.054705318483943874	0.
0.00567820392890552	0.	0.47457755689249287	-0.054482704351661845	0.
0.005671188026192704	0.	0.4748234370912896	-0.054014812961843	0.
0.005806828811973808	0.	0.4755846194088413	-0.054210287221514525	0.
0.0057179607109448085	0.	0.47586450431598226	-0.054208447501898696	0.
0.005734331150608046	0.	0.4761260789955533	-0.05420996736586271	0.
0.0057764265668849395	0.	0.4769186502746535	-0.054111536765404096	0.
0.005680542563143125	0.	0.4771959194349988	-0.05396999088847904	0.
0.00567820392890552	0.	0.47745487836777406	-0.0539811190038794	0.
0.005825537885874649	0.	0.47821344493853	-0.05358041341668443	0.
0.005743685687558467	0.	0.4784907140988753	-0.05358202672065548	0.
0.005760056127221703	0.	0.4795265498299765	-0.0543516865839138	0.
0.0057039289055191775	0.	0.4798038189903218	-0.054351684240639866	0.
0.005654817586529467	0.	0.48007324091028	-0.05431038372677313	0.
0.005802151543498597	0.	0.48083180748103593	-0.05432781865670681	0.
0.005774087932647335	0.	0.4811064608945855	-0.05432781808176894	0.
0.005710944808231993	0.	0.48138111430813496	-0.0543363963654414	0.
0.005823199251637045	0.	0.4821449123724824	-0.05397452000724713	0.
0.005818521983161834	0.	0.482419565786032	-0.05409111566293806	0.
0.005750701590271283	0.	0.4826889877059901	-0.05354516920007245	0.
0.005874649204864359	0.	0.4834266283023804	-0.05355220960788056	0.
0.005876987839101966	0.	0.4836908187287471	-0.05356576030803318	0.
0.005811506080449018	0.	0.48397070363588807	-0.0535623580646244	0.
0.005853601496725913	0.	0.48475804342139683	-0.05376241424444767	0.
0.005832553788587466	0.	0.4850300810881507	-0.05358972527951333	0.
0.0059448082319925166	0.	0.48605283808527344	-0.05381657631639718	0.
0.005895696913002807	0.	0.4863196442584358	-0.05382158823408181	0.
0.0058208606173994395	0.	0.4865969134187811	-0.0538163529008411	0.
0.005916744621141255	0.	0.48736855872351564	-0.053577711849328344	0.
0.005860617399438728	0.	0.4876327491498823	-0.053525408605173325	0.
0.0058723105706267546	0.	0.4879074025634319	-0.05352406193382425	0.
0.005965855940130964	0.	0.48867120062777925	-0.05406204739287041	0.
0.005912067352666044	0.	0.4889327753073503	-0.05406203800844881	0.
0.005876987839101966	0.	0.4892100444676956	-0.05406165586867464	0.
0.00597754911131899	0.	0.49025372743918394	-0.060140224974456	0.
0.005958840037418149	0.	0.49052053361234643	-0.06013230793010439	0.
0.0058138447146866236	0.	0.4907925712791003	-0.06014840810269863	0.
0.0059518241347053325	0.	0.4915302118754905	-0.059959967795659035	0.
0.005862956033676333	0.	0.492076902955794	-0.059957400382481194	0.
0.005958840037418149	0.	0.49285901124771125	-0.059870956433195045	0.
0.005907390084190833	0.	0.4931284331676694	-0.06007514894942244	0.
0.0058933582787652015	0.	0.49340570232801473	-0.06011206584544108	0.
0.005979887745556595	0.	0.49416688464556635	-0.060807851698294266	0.
0.00597287184284378	0.	0.4944284593251374	-0.060583970241092466	0.
0.00592843779232928	0.	0.4947057284854827	-0.06054453008800382	0.
0.005986903648269411	0.	0.49548260528380855	-0.061110557765144145	0.
0.005998596819457438	0.	0.49574156421658394	-0.06111279365748607	0.
0.005993919550982226	0.	0.49678263144127655	-0.0613298552753931	0.
0.006019644527595885	0.	0.4970389746272561	-0.06126972119902883	0.
0.00597754911131899	0.	0.4973162437876014	-0.061261559669586185	0.
0.005979887745556595	0.	0.498114046560293	-0.061914807842889046	0.
0.005970533208606175	0.	0.4986293486790479	-0.0614788441617149	0.
0.005979887745556595	0.	0.49939576249019096	-0.06205684151941342	0.
0.006045369504209542	0.	0.49964425843578353	-0.06205754629326009	0.
0.0060102899906454635	0.	0.4999084488621502	-0.06197645219524014	0.
0.005989242282507017	0.	0.5007245618624118	-0.062495967770601034	0.
0.006000935453695042	0.	0.5009730578080043	-0.06249596742969662	0.
0.006014967259120674	0.	0.5012346324875753	-0.06259544495425105	0.
0.005963517305893359	0.	0.5020298195134711	-0.06266811680918062	0.
0.006012628624883069	0.	0.5022756997122679	-0.06242547978022223	0.
0.0059237605238540705	0.	0.5033533873921006	-0.06309005353222522	0.
0.006019644527595885	0.	0.5035992675908972	-0.06309005838520353	0.
0.006024321796071095	0.	0.5038529950300812	-0.0630900387646803	0.
0.005965855940130964	0.	0.5046455663091813	-0.06294469108167951	0.
0.006085126286248831	0.	0.5051504054407534	-0.06293999253842765	0.
0.005935453695042097	0.	0.5059717499346064	-0.06300886359427069	0.
0.005958840037418149	0.	0.5062176301334032	-0.0630111399526846	0.
0.00606641721234799	0.	0.5064608945854041	-0.06299451274102433	0.
0.006033676333021517	0.	0.5072560816113001	-0.06192898036463399	0.
0.006052385406922357	0.	0.5075071933036883	-0.06292332928346406	0.
0.006078110383536016	0.	0.5077583049960764	-0.06279628982302816	0.
0.005961178671655754	0.	0.5085848809835208	-0.062759990088615	0.
0.006019644527595885	0.	0.5088412241695004	-0.06276131607333084	0.
0.006038353601496726	0.	0.5098875228877845	-0.06306908965689172	0.
0.006014967259120674	0.	0.5101464818205599	-0.0630673962486729	0.
0.006096819457436857	0.	0.5103949777661523	-0.06280523433886732	0.
0.006028999064546305	0.	0.511200627779231	-0.0635142909878418	0.
0.00606641721234799	0.	0.5117080826575988	-0.06318099381195645	0.
0.006073433115060805	0.	0.5124901909495162	-0.06397297543900506	0.
0.006019644527595885	0.	0.5127622286162701	-0.06397373806353501	0.
0.006087464920486436	0.	0.5130159560554539	-0.06463725679080003	0.
0.006094480823199252	0.	0.5138137588281455	-0.06406857811953787	0.
0.0060547240411599635	0.	0.5140831807481037	-0.06406857574810315	0.
0.0060687558465855945	0.	0.5143316766936962	-0.06479900892673437	0.
0.006136576239476147	0.	0.5151033219984306	-0.06481434111483068	0.
0.006110851262862488	0.	0.5153727439183887	-0.06481507607661545	0.
0.006169317118802619	0.	0.5163981166623072	-0.06419762235184188	0.
0.006092142188961648	0.	0.5166780015694482	-0.06453045141596009	0.
0.006031337698783911	0.	0.5169421919958148	-0.06424164170895483	0.
0.006150608044901779	0.	0.5177059900601622	-0.06429954807075165	0.
0.006094480823199252	0.	0.5182657598744442	-0.0643994232577953	0.
0.0061927034611786716	0.	0.519034789432383	-0.06488212825366388	0.
0.006157623947614594	0.	0.5193068270991369	-0.06488996417995131	0.
0.006108512628624884	0.	0.5195684017787079	-0.06484650409487026	0.
0.006234798877455567	0.	0.5203112738686896	-0.06510986620662941	0.
0.00620907390084191	0.	0.5205859272822392	-0.0651513884035179	0.
0.006122544434050515	0.	0.5208710436829715	-0.06515386278070377	0.
0.006204396632366698	0.	0.521642688987706	-0.0655009172882803	0.
0.006216089803554725	0.	0.5219147266544599	-0.0655631361381839	0.
0.006206735266604304	0.	0.5229453308919697	-0.06606503014745008	0.
0.006248830682881198	0.	0.5232095213183365	-0.066069916988073	0.
0.006178671655753041	0.	0.5234867904786816	-0.06628436470492068	0.
0.006255846585594014	0.	0.5242401255558462	-0.06740027984870783	0.
0.006206735266604304	0.	0.5247789693957625	-0.06783702039309615	0.
0.00627221702525725	0.	0.5255479989537013	-0.06780729646989171	0.
0.006265201122544435	0.	0.5258148051268638	-0.06780729265623932	0.
0.006232460243217962	0.	0.5260946900340048	-0.06778644763824994	0.
0.00622778297474275	0.	0.526876798325922	-0.06782109292599675	0.
0.006225444340505146	0.	0.5271357572586974	-0.06782109388384772	0.
0.006199719363891488	0.	0.5274025634318599	-0.06774647436821958	0.
0.006232460243217962	0.	0.5281689772430029	-0.06777087965451162	0.
0.006239476145930777	0.	0.5284279361757782	-0.06777087167199948	0.
0.006255846585594014	0.	0.529495160868428	-0.06772066425080696	0.
0.006274555659494856	0.	0.5297515040544076	-0.06772066395499454	0.
0.006288587464920487	0.	0.5300209259743657	-0.0677206855555085	0.
0.00627221702525725	0.	0.530795187025896	-0.06927255267608397	0.
0.006307296538821329	0.	0.531318336385038	-0.06927285633526999	0.
0.006232460243217962	0.	0.5321030604237511	-0.06981242247500337	0.
0.006314312441534145	0.	0.5323463248757522	-0.07029306490676727	0.
0.006297942001870908	0.	0.5326052838085273	-0.07027861840469371	0.
0.006265201122544435	0.	0.5334057023280147	-0.06957636438397904	0.
0.006344714686623012	0.	0.5336594297671986	-0.06956305718143743	0.
0.006340037418147803	0.	0.5339288516871568	-0.06958161393308093	0.
0.006290926099158093	0.	0.534739733193827	-0.06931248214997074	0.
0.006347053320860618	0.	0.534982997645828	-0.07008466149935585	0.
0.006274555659494856	0.	0.5360319121109077	-0.0696940710173173	0.
0.0063821328344246964	0.	0.5362751765629088	-0.06969407123997252	0.
0.006405519176800749	0.	0.5365367512424798	-0.06952919425999211	0.
0.006265201122544435	0.	0.5373580957363328	-0.06949422386130094	0.
0.006351730589335829	0.	0.537852471880722	-0.06942751358987766	0.
0.006223105706267541	0.	0.5386607376405964	-0.0695004615600563	0.
0.006302619270346119	0.	0.5389118493329846	-0.06948453138578978	0.
0.006391487371375118	0.	0.5391655767721686	-0.06928459332396004	0.
0.006286248830682881	0.	0.5399764582788387	-0.06977050332315037	0.
0.006290926099158093	0.	0.5402197227308397	-0.06977059835599522	0.
0.006386810102899907	0.	0.5404577556892494	-0.06956802142445137	0.
0.006279232927970066	0.	0.5412607899555324	-0.06963208625153701	0.
0.006290926099158093	0.	0.5415197488883077	-0.06964174709956877	0.
0.00631665107577175	0.	0.5425869735809574	-0.06908002494735377	0.
0.006302619270346119	0.	0.5428459325137327	-0.06914820023099748	0.
0.006398503274087934	0.	0.5430891969657338	-0.06973113135927048	0.
0.006368101028999065	0.	0.5438817682448339	-0.06966548090799696	0.
0.006389148737137512	0.	0.5444023018571803	-0.06966706212891825	0.
0.006389148737137512	0.	0.5451948731362805	-0.06744469593037218	0.
0.006335360149672591	0.	0.5454642950562386	-0.06719361868635612	0.
0.006396164639850328	0.	0.5457101752550354	-0.06714510640456939	0.
0.006356407857811039	0.	0.5464948992937484	-0.0671686495056627	0.
0.006333021515434987	0.	0.5467669369605023	-0.06712697480904516	0.
0.00636576239476146	0.	0.5470180486528905	-0.06720030848036787	0.
0.006445275958840038	0.	0.5478027726916035	-0.06714169067350222	0.
0.006379794200187091	0.	0.5480721946115616	-0.06769960163965692	0.
0.006433582787652012	0.	0.5490792571279101	-0.06771280039166572	0.
0.006349391955098224	0.	0.5493591420350511	-0.06775315629341526	0.
0.00637043966323667	0.	0.549631179701805	-0.06779791271784759	0.
0.006456969130028065	0.	0.550415903740518	-0.06772552913345617	0.
0.006354069223573434	0.	0.5509678263144129	-0.0677403700517625	0.
0.006515434985968196	0.	0.5517185456447816	-0.06797432067733451	0.
0.006447614593077643	0.	0.5519931990583312	-0.06797167082214342	0.
0.006396164639850328	0.	0.5522626209782894	-0.06797115930498142	0.
0.006485032740879327	0.	0.5530316505362282	-0.07091838421598756	0.
0.006442937324602434	0.	0.5533063039497776	-0.07096500235929132	0.
0.006375116931711881	0.	0.5535757258697359	-0.07096877395644476	0.
0.006550514499532274	0.	0.5543159822129219	-0.07103356402199619	0.
0.006538821328344248	0.	0.5545932513732672	-0.07104061944397198	0.
0.006489710009354538	0.	0.555922050745488	-0.07132840148044983	0.
0.00646398503274088	0.	0.5561888569186504	-0.07107763744162182	0.
0.006485032740879327	0.	0.5564399686110385	-0.07105356639497631	0.
0.006543498596819458	0.	0.557473188595344	-0.07204497844227788	0.
0.00646398503274088	0.	0.5577452262620979	-0.07193829048051707	0.
0.006522450888681011	0.	0.5585247188072195	-0.07170314759842103	0.
0.006552853133769879	0.	0.5587993722207691	-0.07170768759974018	0.
0.0065575304022450895	0.	0.5598221292178918	-0.07166668232632148	0.
0.006552853133769879	0.	0.5600967826314414	-0.07149405456661921	0.
0.006445275958840038	0.	0.5603766675385824	-0.07149598718692576	0.
0.006543498596819458	0.	0.561137849856134	-0.07132622744030687	0.
0.006503741814780169	0.	0.5616766936960502	-0.07144557259016587	0.
0.0066300280636108514	0.	0.5624326445200105	-0.07169788584220192	0.
0.006613657623947615	0.	0.5627099136803558	-0.07169789257456521	0.
0.006527128157156222	0.	0.5629950300810882	-0.07219934570194698	0.
0.006583255378858747	0.	0.5640204028250067	-0.07167058309180653	0.
0.006569223573433115	0.	0.5642872089981691	-0.07158432140225966	0.
0.006648737137511694	0.	0.5650379283285379	-0.0720889913498963	0.
0.006662768942937325	0.	0.5652995030081088	-0.07223171947629972	0.
0.006662768942937325	0.	0.5663667277007587	-0.07211798867412653	0.
0.0066159962581852205	0.	0.566625686633534	-0.07198303241396799	0.
0.006604303086997194	0.	0.5668951085534921	-0.07197450735173212	0.
0.006681478016838167	0.	0.5676719853518181	-0.07196892525405915	0.
0.0066159962581852205	0.	0.5682082134449385	-0.07280133530283923	0.
0.006679139382600563	0.	0.5689903217368559	-0.07282675817301222	0.
0.006681478016838167	0.	0.5692388176824484	-0.0739895080320956	0.
0.006679139382600563	0.	0.569503008108815	-0.07400642385625054	0.
0.006739943872778298	0.	0.5705440753335078	-0.07279293300998985	0.
0.006723573433115061	0.	0.5708108815066701	-0.07266020479125425	0.
0.006627689429373246	0.	0.5716217630133404	-0.07257601367833413	0.
0.006690832553788589	0.	0.5718650274653414	-0.07257603294369692	0.
0.006637043966323667	0.	0.5729034789432383	-0.07417914209985323	0.
0.006742282507015904	0.	0.5731467433952394	-0.07417913667873274	0.
0.0067329279700654825	0.	0.5734083180748104	-0.0722512853440149	0.
0.006639382600561273	0.	0.5742218153282763	-0.07276433002115276	0.
0.00670954162768943	0.	0.5747240387130526	-0.07343668503492588	0.
0.006569223573433115	0.	0.5755349202197229	-0.07449060563090808	0.
0.006634705332086063	0.	0.575786031912111	-0.07448886581397605	0.
0.006695509822263798	0.	0.5760423750980905	-0.0744209126899673	0.
0.006711880261927035	0.	0.5770991368035575	-0.07399980247298589	0.
0.006796071094480825	0.	0.5773450170023542	-0.07399980497613338	0.
0.006695509822263798	0.	0.5781558985090245	-0.0743782397593567	0.
0.006763330215154351	0.	0.5784043944546169	-0.07437756855593618	0.
0.006627689429373246	0.	0.5794794663876538	-0.07464391137354608	0.
0.006686155285313377	0.	0.5797253465864505	-0.07425633442282999	0.
0.006789055191768008	0.	0.5799686110384515	-0.07474054850404677	0.
0.006695509822263798	0.	0.5807664138111431	-0.07751861039031252	0.
0.00674929840972872	0.	0.5812712529427152	-0.07809038432809387	0.
0.006683816651075773	0.	0.5820690557154069	-0.07842242944691605	0.
0.006639382600561273	0.	0.5823358618885692	-0.07849528076918603	0.
0.006735266604303087	0.	0.582581742087366	-0.07852221357001729	0.
0.006707202993451825	0.	0.5836515825268115	-0.07858371050711403	0.
0.0067913938260056135	0.	0.583900078472404	-0.07837668966335494	0.
0.0067773620205799825	0.	0.5846978812450956	-0.07904925036179489	0.
0.006742282507015904	0.	0.5849594559246666	-0.079049240857911	0.
0.00681244153414406	0.	0.5859874444153806	-0.07876285866220648	0.
0.00674929840972872	0.	0.5862620978289302	-0.07876286311991279	0.
0.006760991580916746	0.	0.5865210567617055	-0.07813406849554518	0.
0.006817118802619271	0.	0.58731101229401	-0.08186767267655437	0.
0.006772684752104772	0.	0.5878393931467434	-0.08230501109617973	0.
0.006840505144995323	0.	0.5886031912110908	-0.08165045363728143	0.
0.006770346117867166	0.	0.5888778446246403	-0.08165045375663628	0.
0.006784377923292798	0.	0.5891394193042114	-0.08154598834584424	0.
0.006814780168381666	0.	0.5901726392885169	-0.0813026793949666	0.
0.006779700654817587	0.	0.5904394454616794	-0.0813963603315178	0.
0.006882600561272218	0.	0.5912110907664139	-0.08156850316248507	0.
0.006821796071094482	0.	0.5914883599267592	-0.08156849578598763	0.
0.006875584658559402	0.	0.5925320428982476	-0.08069383051409487	0.
0.0068638914873713755	0.	0.5928014648182057	-0.08069382762129637	0.
0.006814780168381666	0.	0.5930735024849596	-0.08069382786458477	0.
0.00690598690364827	0.	0.5938294533089198	-0.0808487647124051	0.
0.006819457436856877	0.	0.5943787601360189	-0.08154424453471006	0.
0.006971468662301216	0.	0.5951399424535705	-0.0820197448549445	0.
0.006927034611786718	0.	0.5954119801203244	-0.0823439336565178	0.
0.006819457436856877	0.	0.5956892492806697	-0.08225275530737287	0.
0.006913002806361085	0.	0.5967120062777924	-0.08211152900460592	0.
0.006845182413470535	0.	0.596986659691342	-0.08270481688914326	0.
0.006987839101964453	0.	0.5977399947685065	-0.08364131811236988	0.
0.006957436856875585	0.	0.5980015694480775	-0.08363811346804856	0.
0.006992516370439664	0.	0.5990504839131573	-0.08092811355552827	0.
0.006938727782974744	0.	0.5993172900863197	-0.08091952802507855	0.
0.006943405051449954	0.	0.5995971749934607	-0.08091952334879936	0.
0.0069948550046772685	0.	0.600379283285378	-0.08011884431827065	0.
0.00699953227315248	0.	0.6008998168977244	-0.08117014540779002	0.
0.006987839101964453	0.	0.6016740779492545	-0.081871221526272	0.
0.00704396632366698	0.	0.6019304211352342	-0.08185730970423272	0.
0.0069948550046772685	0.	0.6022024588019881	-0.0818573059331978	0.
0.007046304957904584	0.	0.6032461417734765	-0.08238515190981027	0.
0.007041627689429374	0.	0.6035103321998431	-0.08233962647854288	0.
0.0069808231992516375	0.	0.6043055192257389	-0.08285480907157747	0.
0.00704396632366698	0.	0.6045566309181273	-0.08295456229305789	0.
0.006957436856875585	0.	0.6056107768767984	-0.0831330507005807	0.
0.007055659494855006	0.	0.6058488098352081	-0.08309283822984415	0.
0.00704864359214219	0.	0.6061051530211876	-0.08309279999982055	0.
0.006964452759588401	0.	0.6069134187810621	-0.08347609540120711	0.
0.007041627689429374	0.	0.6074313366466128	-0.08344684442003454	0.
0.006969130028063611	0.	0.6082422181532828	-0.08373811316381878	0.
0.007046304957904584	0.	0.6084854826052839	-0.08429697162742365	0.
0.007067352666043032	0.	0.6087392100444677	-0.08429699683128337	0.
0.007055659494855006	0.	0.6097907402563433	-0.08382019100198941	0.
0.007114125350795137	0.	0.6100444676955271	-0.08384183690116133	0.
0.00695509822263798	0.	0.6108631964425845	-0.086226728923706	0.
0.0070252572497661375	0.	0.6111064608945855	-0.08385972684015151	0.
0.006997193638914875	0.	0.612165838346848	-0.08368012365980583	0.
0.007050982226379795	0.	0.612419565786032	-0.08368112016611802	0.
0.007139850327408794	0.	0.6126732932252159	-0.08368117104381842	0.
0.007008886810102901	0.	0.6134710959979075	-0.08440066384559572	0.
0.007135173058933584	0.	0.6139576249019095	-0.08465655568973444	0.
0.007074368568755847	0.	0.6147580434213968	-0.08445680585717545	0.
0.007036950420954163	0.	0.615027465341355	-0.0844592144845664	0.
0.0071281571562207685	0.	0.6152811927805389	-0.08417811264447154	0.
0.0070182413470533216	0.	0.6163484174731887	-0.08421162536406346	0.
0.007109448082319926	0.	0.6165942976719854	-0.08419500260688852	0.
0.007125818521983163	0.	0.6173816374574942	-0.08423682460431578	0.
0.0070533208606173995	0.	0.6176536751242481	-0.08472469853067192	0.
0.00713751169317119	0.	0.6186947423489407	-0.08574155691857983	0.
0.007116463985032742	0.	0.6189667800156946	-0.08582908990623811	0.
0.007139850327408794	0.	0.6192178917080827	-0.08582907632695361	0.
0.00720533208606174	0.	0.6199947685064087	-0.08632508008359974	0.
0.007132834424695978	0.	0.6205388438399163	-0.08671061838793427	0.
0.00724976613657624	0.	0.6207873397855088	-0.08669088134549421	0.
0.007144527595884005	0.	0.6215825268114048	-0.08668954431245007	0.
0.007139850327408794	0.	0.6218362542505886	-0.08670886340921363	0.
0.007224041159962583	0.	0.6220716714622025	-0.08655184244605138	0.
0.007212347988774557	0.	0.6228668584880984	-0.08664727066181846	0.
0.007121141253507952	0.	0.623141511901648	-0.0866720080992247	0.
0.007167913938260057	0.	0.6233978550876276	-0.08667537060820775	0.
0.007177268475210478	0.	0.6241878106199321	-0.08698495073276884	0.
0.007217025257249767	0.	0.624703112738687	-0.08703660901727822	0.
0.007231057062675398	0.	0.6254982997645829	-0.08681383751352398	0.
0.007172591206735267	0.	0.6257755689249281	-0.08708711443192828	0.
0.007202993451824136	0.	0.626029296364112	-0.08708820013159818	0.
0.007177268475210478	0.	0.6270703635888046	-0.0870516447742387	0.
0.0072006548175865305	0.	0.6273267067747843	-0.08705094928441331	0.
0.007284845650140319	0.	0.6281061993199059	-0.08737236400543115	0.
0.007179607109448083	0.	0.6283886999738426	-0.08752768467776455	0.
0.007291861552853135	0.	0.629414072717761	-0.08774725280432018	0.
0.007212347988774557	0.	0.6296834946377192	-0.08774781130112709	0.
0.007210009354536952	0.	0.6299424535704944	-0.08758777892087302	0.
0.007336295603367633	0.	0.6306931729008632	-0.08786588431568416	0.
0.007212347988774557	0.	0.6312529427151452	-0.0878487564941991	0.
0.007282507015902714	0.	0.6320245880198797	-0.08864568580154174	0.
0.007296538821328345	0.	0.6322940099398379	-0.08864081105539373	0.
0.007270813844714688	0.	0.6325660476065917	-0.08869469202350848	0.
0.00733863423760524	0.	0.6335992675908972	-0.08876653483676862	0.
0.007233395696913004	0.	0.6338791524980383	-0.08879327799719147	0.
0.007359681945743686	0.	0.6346377190687942	-0.0885048901362161	0.
0.007352666043030871	0.	0.634901909495161	-0.08850400717509929	0.
0.00734331150608045	0.	0.6359429767198537	-0.08909120531061294	0.
0.007329279700654819	0.	0.6362176301334032	-0.08909113924177872	0.
0.007266136576239477	0.	0.6365001307873399	-0.08942226920617596	0.
0.0073760523854069235	0.	0.6372586973580958	-0.08892249681448157	0.
0.007340972871842845	0.	0.6377844624640335	-0.08889698810350492	0.
0.0074345182413470545	0.	0.6385351817944024	-0.08959974594196472	0.
0.007394761459307764	0.	0.6387967564739734	-0.08961703571662054	0.
0.007397100093545371	0.	0.6390766413811143	-0.08961781235665954	0.
0.007359681945743686	0.	0.6401229400993985	-0.08988091924770816	0.
0.007383068288119739	0.	0.6403949777661523	-0.0898959914553228	0.
0.007432179607109449	0.	0.6411770860580697	-0.09014667489262196	0.
0.007413470533208607	0.	0.641436044990845	-0.09008268908842698	0.
0.00744153414405987	0.	0.6424928066963119	-0.09110547408725964	0.
0.007488306828811974	0.	0.6427386868951086	-0.0911051392154634	0.
0.007455565949485501	0.	0.6430028773214754	-0.09096816200747762	0.
0.0073760523854069235	0.	0.643800680094167	-0.09105284777128161	0.
0.007460243217960712	0.	0.6443185979597176	-0.09101472604872424	0.
0.007371375116931712	0.	0.6451111692388178	-0.09085903758772472	0.
0.007460243217960712	0.	0.6453570494376145	-0.09085871032688728	0.
0.007425163704396633	0.	0.6456212398639812	-0.09089448780927512	0.
0.007497661365762395	0.	0.6466623070886739	-0.09109302289062572	0.
0.007514031805425632	0.	0.6469186502746535	-0.09105586916646742	0.
0.0073620205799812925	0.	0.647734763274915	-0.0910268924088119	0.
0.007457904583723107	0.	0.6479806434737119	-0.0910268949148206	0.
0.007352666043030871	0.	0.6490452524195658	-0.09141789499277289	0.
0.007383068288119739	0.	0.6492963641119541	-0.09146797952177022	0.
0.007483629560336764	0.	0.6495527072979337	-0.09150521169762009	0.
0.007394761459307764	0.	0.6503583573110123	-0.09186721951456751	0.
0.007570159027128158	0.	0.6508475019618102	-0.09179347282771969	0.
0.007439195509822264	0.	0.6516636149620717	-0.09218229288116958	0.
0.007478952291861553	0.	0.651922573894847	-0.09218228239745682	0.
0.00754911131898971	0.	0.6521736855872352	-0.09231652506482683	0.
0.00744153414405987	0.	0.6532304472927021	-0.09250225008488598	0.
0.007553788587464922	0.	0.6534710959979074	-0.09250228562364088	0.
0.007495322731524791	0.	0.654268898770599	-0.09439865631416387	0.
0.00744153414405987	0.	0.6545330891969658	-0.09446483699149467	0.
0.007514031805425632	0.	0.6555663091812713	-0.0947244620830152	0.
0.007516370439663238	0.	0.6558304996076381	-0.09472446405637974	0.
0.007572497661365763	0.	0.6560789955532306	-0.09472446356388292	0.
0.00753975678203929	0.	0.6568820298195136	-0.09456182315209749	0.
0.007528063610851264	0.	0.657410410672247	-0.09456398018837466	0.
0.007563143124415343	0.	0.6581925189641644	-0.0948428259257049	0.
0.007497661365762395	0.	0.6584645566309183	-0.09478654197950515	0.
0.007516370439663238	0.	0.6587182840701021	-0.09460476227781457	0.
0.00754911131898971	0.	0.6597724300287733	-0.09516922448231366	0.
0.007556127221702526	0.	0.6600340047083443	-0.09541535206092684	0.
0.007605238540692236	0.	0.6608056500130788	-0.0958604055333444	0.
0.007518709073900843	0.	0.6610803034266284	-0.09567468478995837	0.
0.007591206735266605	0.	0.6621056761705468	-0.09589597226800958	0.
0.007556127221702526	0.	0.6623803295840963	-0.09623380447584104	0.
0.007528063610851264	0.	0.662644520010463	-0.09621760265553866	0.
0.007584190832553789	0.	0.6633952393408319	-0.0960758527655276	0.
0.007546772684752105	0.	0.6639366989275439	-0.09588570851620452	0.
0.007649672591206736	0.	0.6647083442322784	-0.09656612304104764	0.
0.0076333021515435	0.	0.6649934606330108	-0.09633247082074699	0.
0.007574836295603369	0.	0.6652733455401517	-0.09633242494360296	0.
0.007661365762394763	0.	0.6662908710436831	-0.09657598265097096	0.
0.007570159027128158	0.	0.6665655244572326	-0.0965759361414609	0.
0.007691768007483631	0.	0.6673267067747843	-0.09641833962583869	0.
0.0076824134705332095	0.	0.6675987444415382	-0.0964586861050748	0.
0.007703461178671657	0.	0.6686424274130265	-0.09688606728388074	0.
0.007689429373246025	0.	0.6689092335861889	-0.09669312111079112	0.
0.007621608980355474	0.	0.6691838869997385	-0.09661457075346319	0.
0.007757249766136577	0.	0.6699503008108816	-0.09788769246279053	0.
0.007694106641721236	0.	0.6704917603975936	-0.09788769745841182	0.
0.007754911131898972	0.	0.6712450954747581	-0.09810380474577239	0.
0.0077268475210477095	0.	0.6714988229139419	-0.098101632113421	0.
0.007694106641721236	0.	0.6717708605806958	-0.09810163378667872	0.
0.007738540692235736	0.	0.6728223907925714	-0.09792567360549778	0.
0.007733863423760525	0.	0.6730970442061209	-0.09792574083125923	0.
0.007773620205799813	0.	0.6738791524980383	-0.09797448448220314	0.
0.00778999064546305	0.	0.6741302641904264	-0.0980714452683376	0.
0.007743217960710946	0.	0.6751870258958934	-0.0981266244523416	0.
0.007808699719363892	0.	0.6754407533350772	-0.09807612945435845	0.
0.007761927034611787	0.	0.6757075595082397	-0.09807612753869453	0.
0.007771281571562208	0.	0.6764975150405442	-0.09802397232311535	0.
0.007766604303086998	0.	0.677004969918912	-0.09803906225470387	0.
0.007752572497661367	0.	0.6778158514255821	-0.09820839030014572	0.
0.007855472404115996	0.	0.6780669631179702	-0.09836563889434366	0.
0.007811038353601498	0.	0.6783285377975413	-0.09835323642885332	0.
0.007855472404115996	0.	0.6793512947946639	-0.09834125963502058	0.
0.007822731524789524	0.	0.6796024064870522	-0.09835820733117076	0.
0.007815715622076709	0.	0.6804211352341094	-0.0983816655577732	0.
0.007869504209541628	0.	0.6806774784200891	-0.09840644291810356	0.
0.007745556594948551	0.	0.6817447031127387	-0.09915182112399543	0.
0.007782974742750234	0.	0.6819879675647398	-0.09929158240693178	0.
0.007864826941066418	0.	0.6822338477635366	-0.09917150336740806	0.
0.007806361085126287	0.	0.6830473450170025	-0.09935088930574057	0.
0.007911599625818522	0.	0.683557415642166	-0.09956846590793883	0.
0.007808699719363892	0.	0.6843526026680619	-0.0996733469581919	0.
0.007811038353601498	0.	0.68460371436045	-0.09968460079000466	0.
0.007892890551917681	0.	0.6848522103060424	-0.09962251564187247	0.
0.007797006548175865	0.	0.685929897985875	-0.09955392227303689	0.
0.00788353601496726	0.	0.6861810096782632	-0.0995674386630511	0.
0.007909260991580918	0.	0.6864425843578342	-0.09957337457374321	0.
0.007850795135640787	0.	0.687229924143343	-0.10010186807223007	0.
0.007949017773620207	0.	0.6877112215537536	-0.10016048550811159	0.
0.007827408793264734	0.	0.6885325660476067	-0.09998262984416244	0.
0.007874181478016839	0.	0.6887889092335863	-0.09998659743672463	0.
0.007862488306828813	0.	0.6890478681663617	-0.10002680656697899	0.
0.007916276894293734	0.	0.6900967826314414	-0.10007329942660724	0.
0.007995790458372311	0.	0.6903426628302382	-0.09985712906932905	0.
0.007911599625818522	0.	0.6911613915772954	-0.09989497346495256	0.
0.007909260991580918	0.	0.6914203505100707	-0.09988386987404634	0.
0.007984097287184284	0.	0.6916662307088675	-0.09991694160003285	0.
0.007850795135640787	0.	0.692464033481559	-0.10009663127207082	0.
0.007871842843779234	0.	0.6927203766675387	-0.10009674170536896	0.
0.007965388213283443	0.	0.6929662568663354	-0.10027560391895537	0.
0.007857811038353603	0.	0.6937823698665969	-0.10026371821375404	0.
0.007984097287184284	0.	0.6942872089981691	-0.10015492653123433	0.
0.00792329279700655	0.	0.6950797802772692	-0.10127084483784236	0.
0.007876520112254443	0.	0.6953413549568402	-0.10127084480248179	0.
0.007958372310570628	0.	0.6955820036620456	-0.10127202295151291	0.
0.007939663236669786	0.	0.6966518441014911	-0.10103488776361576	0.
0.007963049579045839	0.	0.6969081872874707	-0.10105575724930667	0.
0.008037885874649205	0.	0.6976824483390008	-0.10104090339609828	0.
0.007953695042095418	0.	0.6979571017525504	-0.10111563854265283	0.
0.007958372310570628	0.	0.69821344493853	-0.10111547210693975	0.
0.008035547240411601	0.	0.6989929374836517	-0.10434454248813549	0.
0.007970065481758654	0.	0.699270206643997	-0.1030256419404243	0.
0.007949017773620207	0.	0.6995291655767722	-0.10441613927894734	0.
0.008040224508886811	0.	0.7002929636411197	-0.10170517971776195	0.
0.008005144995322733	0.	0.7008318074810359	-0.10167765523992782	0.
0.0080799812909261	0.	0.7016034527857704	-0.1022570886405895	0.
0.007995790458372311	0.	0.7018859534397072	-0.10234671950982303	0.
0.007970065481758654	0.	0.7021553753596652	-0.10234665957590561	0.
0.008065949485500469	0.	0.7031781323567879	-0.10222746568900867	0.
0.007995790458372311	0.	0.7034475542767461	-0.10222106282710444	0.
0.008084658559401312	0.	0.7041956578603191	-0.1024514397696591	0.
0.008082319925163705	0.	0.7044729270206644	-0.10246300804104952	0.
0.008016838166510758	0.	0.7047528119278055	-0.10245469841595806	0.
0.008117399438727784	0.	0.7055192257389485	-0.10255637807359665	0.
0.00813376987839102	0.	0.705786031912111	-0.10255637732592567	0.
0.00803086997193639	0.	0.7060606853256606	-0.102285716442097	0.
0.008171188026192704	0.	0.7068323306303951	-0.1028572891287412	0.
0.008096351730589337	0.	0.7073790217106984	-0.1029303167762531	0.
0.008187558465855942	0.	0.708132356787863	-0.10529747162721671	0.
0.008164172123479889	0.	0.7083965472142297	-0.1053522186054858	0.
0.008117399438727784	0.	0.708673816374575	-0.10535231558414299	0.
0.00817820392890552	0.	0.7097148835992677	-0.10528641892182114	0.
0.008126753975678204	0.	0.709992152759613	-0.10528309030190774	0.
0.008201590271281574	0.	0.710758566570756	-0.10528363651266442	0.
0.008201590271281574	0.	0.7110201412503271	-0.10562887003263935	0.
0.008210944808231995	0.	0.7112869474234894	-0.10562856556723742	0.
0.008215622076707204	0.	0.7120559769814283	-0.10620295985638321	0.
0.008246024321796072	0.	0.7123097044206121	-0.10602543430881395	0.
0.008201590271281574	0.	0.7125791263405703	-0.10578095186011557	0.
0.00822263797942002	0.	0.713366466126079	-0.10609892153055943	0.
0.0082132834424696	0.	0.7138896154852211	-0.1057363752793204	0.
0.008246024321796072	0.	0.714684802511117	-0.10521385963380799	0.
0.008253040224508887	0.	0.7149411456970967	-0.10509748917478792	0.
0.008215622076707204	0.	0.7152053361234634	-0.10509554037245084	0.
0.008267072029934519	0.	0.7162411718545646	-0.10529548156947034	0.
0.00823199251637044	0.	0.7165053622809313	-0.10529536243610267	0.
0.008161833489242282	0.	0.7173083965472143	-0.10525862864919847	0.
0.008248362956033678	0.	0.7175568924928069	-0.10534882948957533	0.
0.008304490177736204	0.	0.7178158514255821	-0.10533879881552527	0.
0.008220299345182414	0.	0.7186241171854565	-0.10568286167776642	0.
0.008248362956033678	0.	0.7188673816374576	-0.10543375696835738	0.
0.008241347053320861	0.	0.7191237248234372	-0.1054798248389948	0.
0.008171188026192704	0.	0.7199267590897203	-0.10545353654166877	0.
0.008267072029934519	0.	0.7204315982212923	-0.10542666019498012	0.
0.008201590271281574	0.	0.7212294009939839	-0.10587539304887043	0.
0.00831618334892423	0.	0.721472665445985	-0.1056175038297747	0.
0.008369971936389149	0.	0.7217237771383731	-0.10556803220649515	0.
0.008269410664172125	0.	0.7228119278053885	-0.10609333296737349	0.
0.008353601496725913	0.	0.7230578080041853	-0.1060933206714967	0.
0.008313844714686623	0.	0.7238582265236726	-0.10648619665299505	0.
0.00828110383536015	0.	0.7241093382160608	-0.10669262400197999	0.
0.00833956969130028	0.	0.7243526026680618	-0.1067084865602621	0.
0.008274087932647336	0.	0.725163484174732	-0.1067751851094078	0.
0.008295135640785782	0.	0.725425058854303	-0.10673482566511695	0.
0.008376987839101966	0.	0.725668323306304	-0.10673517670664891	0.
0.008306828811973808	0.	0.7264713575725871	-0.10660871295434313	0.
0.008353601496725913	0.	0.7269788124509549	-0.10619599583857721	0.
0.008295135640785782	0.	0.7277739994768507	-0.10662714422234268	0.
0.008283442469597757	0.	0.7280355741564217	-0.1066443133261391	0.
0.008348924228250702	0.	0.7282814543552184	-0.10664612710373947	0.
0.008285781103835361	0.	0.7293329845670941	-0.10638048144636794	0.
0.008344246959775493	0.	0.7295867120062779	-0.10638047845187429	0.
0.008395696913002806	0.	0.7303897462725609	-0.10626259626037439	0.
0.008306828811973808	0.	0.7306696311797019	-0.10643712503563303	0.
0.008358278765201123	0.	0.7309233586188858	-0.10645506801045117	0.
0.00841908325537886	0.	0.7316871566832331	-0.10686135255779472	0.
0.008351262862488306	0.	0.731959194349987	-0.10690643878856838	0.
0.008344246959775493	0.	0.7322155375359666	-0.10708827324615465	0.
0.008465855940130964	0.	0.7329897985874969	-0.10756419480426903	0.
0.008353601496725913	0.	0.7335338739210046	-0.10777948197930091	0.
0.008430776426566885	0.	0.7343002877321476	-0.10804369836490851	0.
0.008372310570626755	0.	0.7345775568924928	-0.10804534446477766	0.
0.008337231057062676	0.	0.734846978812451	-0.10789373256861506	0.
0.008437792329279702	0.	0.7358828145435523	-0.10895765256705885	0.
0.008344246959775493	0.	0.7361496207167147	-0.108914948111673	0.
0.008505612722170253	0.	0.736887261313105	-0.10893234678270257	0.
0.008454162768942938	0.	0.7371619147266545	-0.10921799448164891	0.
0.008358278765201123	0.	0.7374417996337955	-0.10953109024112667	0.
0.008489242282507017	0.	0.7382186764321215	-0.10985046412682606	0.
0.008505612722170253	0.	0.7384933298456711	-0.11040476639923545	0.
0.008430776426566885	0.	0.7387732147528121	-0.11040477251079564	0.
0.008524321796071096	0.	0.7395291655767723	-0.11038074841678504	0.
0.008444808231992517	0.	0.7400732409102799	-0.11086383970376931	0.
0.008580449017773622	0.	0.7408318074810359	-0.11043450605554343	0.
0.008580449017773622	0.	0.7410959979074027	-0.11032477673468291	0.
0.008489242282507017	0.	0.7413758828145437	-0.11035290311512909	0.
0.008575771749298411	0.	0.7424038713052578	-0.11076643239701288	0.
0.00850795135640786	0.	0.7426811404656031	-0.11077315063441712	0.
0.008592142188961647	0.	0.7434554015171332	-0.11060641255665507	0.
0.008561739943872779	0.	0.7437195919435	-0.11190391484204919	0.
0.0085266604303087	0.	0.7439916296102538	-0.11118933330547552	0.
0.008608512628624884	0.	0.7447501961810098	-0.11178670368904295	0.
0.008601496725912068	0.	0.7449986921266023	-0.11178852377392834	0.
0.00862020579981291	0.	0.7452654982997646	-0.11190822103538076	0.
0.008638914873713752	0.	0.7460659168192519	-0.11198477801593228	0.
0.008622544434050515	0.	0.7465995291655769	-0.11218615061032304	0.
0.008578110383536017	0.	0.7473790217106985	-0.11196756662910881	0.
0.008711412535079514	0.	0.7476249019094953	-0.11197143831974658	0.
0.00866463985032741	0.	0.7478917080826577	-0.11197145792503349	0.
0.00867399438727783	0.	0.7489406225477375	-0.11193800708925652	0.
0.00862020579981291	0.	0.7492100444676956	-0.11193800676537598	0.
0.008575771749298411	0.	0.7500052314935914	-0.11294085169198925	0.
0.008702057998129092	0.	0.7502458801987968	-0.11264297922084199	0.
0.008730121608980356	0.	0.7505048391315722	-0.11208213176607093	0.
0.008704396632366699	0.	0.7515720638242219	-0.11276328036065478	0.
0.008706735266604305	0.	0.7518310227569972	-0.11276280395345382	0.
0.008690364826941067	0.	0.7520978289301596	-0.11362130859210118	0.
0.008781571562207671	0.	0.7531075071933038	-0.11366569031095858	0.
0.00866463985032741	0.	0.7541825791263407	-0.1144886753991448	0.
0.008699719363891488	0.	0.7544389223123202	-0.11457585679865466	0.
0.008683348924228252	0.	0.7547057284854827	-0.11471891154970897	0.
0.008699719363891488	0.	0.7554904525241958	-0.11426843598964957	0.
0.008765201122544435	0.	0.7557389484697882	-0.11426844214594092	0.
0.008720767072029935	0.	0.756003138896155	-0.11449588076746264	0.
0.008641253507951358	0.	0.7568166361496208	-0.1135240052034112	0.
0.008744153414405988	0.	0.7570625163484176	-0.1135240052034112	0.
0.008730121608980356	0.	0.7573188595343971	-0.11468297997231892	0.
0.0086599625818522	0.	0.7581140465602931	-0.1144742038355543	0.
0.00875818521983162	0.	0.7583573110122941	-0.11447210129197825	0.
0.008797942001870908	0.	0.7586136541982736	-0.11441042867164915	0.
0.008800280636108514	0.	0.7596861103845148	-0.11441020064876195	0.
0.008711412535079514	0.	0.7607271776092075	-0.11658365819690795	0.
0.008755846585594014	0.	0.7609704420612086	-0.11661265149119897	0.
0.00882132834424696	0.	0.7612163222600052	-0.11646007491094776	0.
0.008702057998129092	0.	0.762040282500654	-0.1166059334451003	0.
0.008779232927970067	0.	0.7622966256866337	-0.11691914074040884	0.
0.008863423760523854	0.	0.7625451216322261	-0.11755630892818889	0.
0.008748830682881199	0.	0.7633507716453048	-0.11817866415038938	0.
0.008737137511693171	0.	0.7636071148312844	-0.11839878368097824	0.
0.008851730589335829	0.	0.7638529950300812	-0.1183986975036636	0.
0.008811973807296541	0.	0.7646638765367514	-0.11846406972752276	0.
0.008751169317118803	0.	0.7649254512163223	-0.11846416983152892	0.
0.008828344246959777	0.	0.7651660999215277	-0.11846392213339292	0.
0.008781571562207671	0.	0.7662202458801989	-0.11864189708575132	0.
0.008793264733395699	0.	0.7672796233324616	-0.11934704889689847	0.
0.008746492048643592	0.	0.7675516609992153	-0.11938895012116586	0.
0.008781571562207671	0.	0.7678027726916036	-0.11937612283571301	0.
0.00886576239476146	0.	0.7685718022495424	-0.11972227044783504	0.
0.008788587464920488	0.	0.7688359926759091	-0.1197453031788541	0.
0.008837698783910199	0.	0.7690818728747059	-0.11975635379889474	0.
0.008891487371375118	0.	0.7698718284070103	-0.11941177280632663	0.
0.008793264733395699	0.	0.7701517133141513	-0.11939350116887876	0.
0.008849391955098224	0.	0.7704080565001309	-0.11939351640580875	0.
0.008935921421889618	0.	0.7711797018048654	-0.1197988405755824	0.
0.008840037418147803	0.	0.7714543552184149	-0.11985526299897283	0.
0.00881665107577175	0.	0.771715929897986	-0.1194167282987188	0.
0.008877455565949486	0.	0.7727726916034529	-0.12022808817480442	0.
0.008956969130028065	0.	0.7737876013601884	-0.1208618496305309	0.
0.008898503274087933	0.	0.774062254773738	-0.12085920341010513	0.
0.008828344246959777	0.	0.7743395239340833	-0.12085920495670159	0.
0.00896398503274088	0.	0.7751085534920221	-0.12089507655155735	0.
0.008940598690364827	0.	0.7753858226523673	-0.12088418325711135	0.
0.008921889616463986	0.	0.7756552445723255	-0.12094735764663982	0.
0.008917212347988776	0.	0.7764111953962858	-0.12086058871501697	0.
0.008952291861552853	0.	0.7766780015694481	-0.1212972452659555	0.
0.008907857811038354	0.	0.7769474234894064	-0.12127864496396347	0.
0.009006080449017774	0.	0.7777059900601623	-0.12088889478768845	0.
0.008973339569691301	0.	0.7779754119801204	-0.1217620077963326	0.
0.008886810102899908	0.	0.7782552968872615	-0.12176200169810462	0.
0.008994387277829748	0.	0.7792832853779755	-0.12192366387855419	0.
0.00905285313376988	0.	0.7803374313366467	-0.12171530681222172	0.
0.009041159962581853	0.	0.7806042375098092	-0.12162577895872119	0.
0.00896398503274088	0.	0.7808815066701544	-0.12206270053503859	0.
0.009073900841908327	0.	0.7816296102537275	-0.12170814240823763	0.
0.009055191768007485	0.	0.7818911849332986	-0.12173580721565165	0.
0.009071562207670723	0.	0.7821658383468482	-0.12173580711166747	0.
0.0091066417212348	0.	0.7829584096259483	-0.12212827825100812	0.
0.0091066417212348	0.	0.7832173685587236	-0.12192420717290936	0.
0.009090271281571563	0.	0.7834867904786817	-0.1219232590178521	0.
0.009108980355472406	0.	0.7842584357834163	-0.12233874196233627	0.
0.009148737137511694	0.	0.7845147789693959	-0.12256651420241542	0.
0.009090271281571563	0.	0.7847842008893541	-0.1226522754414282	0.
0.009104303086997194	0.	0.785812189380068	-0.12364603807624862	0.
0.009071562207670723	0.	0.7868663353387393	-0.12405879241245878	0.
0.009160430308699721	0.	0.7871200627779232	-0.1242847849449293	0.
0.009141721234798878	0.	0.7873868689510857	-0.12428478597300838	0.
0.009080916744621142	0.	0.7881977504577558	-0.12414516864254674	0.
0.009162768942937325	0.	0.7884488621501439	-0.12415267425040499	0.
0.009130028063610853	0.	0.788710436829715	-0.12415268052952332	0.
0.009071562207670723	0.	0.7895030081088151	-0.12438357471923996	0.
0.00920954162768943	0.	0.7897436568140205	-0.12508550848043581	0.
0.009221234798877456	0.	0.79	-0.12524623592773465	0.
0.009123012160898036	0.	0.7908239602406488	-0.12517527292168518	0.
0.009160430308699721	0.	0.7910724561862412	-0.12552178417964255	0.
0.009174462114125351	0.	0.7913287993722209	-0.12550633049831458	0.
0.009160430308699721	0.	0.7923672508501178	-0.12483667144884127	0.
0.009127689429373247	0.	0.7934318597959719	-0.12508334046003575	0.
0.009146398503274089	0.	0.7936777399947686	-0.126356960063016	0.
0.009251637043966325	0.	0.7939210044467697	-0.12635226965569865	0.
0.009160430308699721	0.	0.7947292702066441	-0.12638868034431017	0.
0.009202525724976615	0.	0.7949829976458279	-0.12636054786697482	0.
0.009282039289055192	0.	0.7952341093382161	-0.12636054613013648	0.
0.009134705332086063	0.	0.7960580695788648	-0.12662357671536872	0.
0.009190832553788589	0.	0.7963117970180488	-0.1267463564699148	0.
0.00924929840972872	0.	0.7965576772168456	-0.1267832345557617	0.
0.009223573433115062	0.	0.7973502484959457	-0.12626061351424492	0.
0.009218896164639851	0.	0.7976039759351295	-0.12615299801591828	0.
0.009319457436856877	0.	0.7978498561339263	-0.1261669640139218	0.
0.009202525724976615	0.	0.7989301595605546	-0.12599722114720244	0.
0.00925865294667914	0.	0.7999633795448602	-0.12606335175208586	0.
0.009225912067352668	0.	0.8002354172116141	-0.12709532469561974	0.
0.009279700654817587	0.	0.8004865289040022	-0.12709734606149758	0.
0.00929373246024322	0.	0.8012764844363066	-0.12704438907427962	0.
0.00920486435921422	0.	0.8015459063562648	-0.1268661748581975	0.
0.009279700654817587	0.	0.8017891708082658	-0.12686346414800953	0.
0.009319457436856877	0.	0.8025529688726132	-0.1268672390441222	0.
0.009272684752104772	0.	0.8028302380329585	-0.12749174789072967	0.
0.009272684752104772	0.	0.8030891969657339	-0.12749947176998885	0.
0.009375584658559402	0.	0.8038869997384255	-0.1284664286838163	0.
0.009319457436856877	0.	0.8041642688987707	-0.12846717266859192	0.
0.009275023386342377	0.	0.804423227831546	-0.12846715773887982	0.
0.009338166510757718	0.	0.8054512163222601	-0.127610924375936	0.
0.009368568755846587	0.	0.8064975150405441	-0.12778973806287078	0.
0.009286716557530404	0.	0.8067773999476852	-0.12766528494931872	0.
0.009286716557530404	0.	0.8070442061208476	-0.12771055942475643	0.
0.009420018709073903	0.	0.8077949254512165	-0.1280453125665101	0.
0.009389616463985034	0.	0.8080721946115618	-0.12829106875368493	0.
0.009338166510757718	0.	0.8083468480251113	-0.12869199940445428	0.
0.00936155285313377	0.	0.80911587758305	-0.1287049733371229	0.
0.009377923292797009	0.	0.8096521056761706	-0.12864327162372166	0.
0.009522918615528533	0.	0.8103923620193566	-0.12889449473997178	0.
0.009471468662301218	0.	0.810659168192519	-0.12889384968994547	0.
0.00935687558465856	0.	0.8109416688464558	-0.12871761098732493	0.
0.009403648269410666	0.	0.811995814805127	-0.12885802107926914	0.
0.009492516370439665	0.	0.8130238032958411	-0.12908588786862396	0.
0.009427034611786718	0.	0.8132879937222077	-0.1293152183883311	0.
0.00939663236669785	0.	0.8135678786293488	-0.12929866497951187	0.
0.009487839101964454	0.	0.814342139680879	-0.12920957568986158	0.
0.0094644527595884	0.	0.8146063301072457	-0.12891489627344227	0.
0.009466791393826007	0.	0.8148757520272039	-0.12891616743947365	0.
0.00950420954162769	0.	0.8156421658383469	-0.12932577501560047	0.
0.00950420954162769	0.	0.8161757781846718	-0.1296911958460834	0.
0.0095088868101029	0.	0.8172273083965473	-0.13146372258987113	0.
0.009501870907390086	0.	0.8174888830761183	-0.13139107184994964	0.
0.009415341440598692	0.	0.8177609207428722	-0.13141100639986028	0.
0.009583723105706269	0.	0.8185011770860582	-0.13141775809014006	0.
0.009476145930776428	0.	0.819053099659953	-0.13234247725781345	0.
0.009574368568755848	0.	0.8198247449646875	-0.1326721049407933	0.
0.009525257249766137	0.	0.8200941668846456	-0.13266169145682336	0.
0.009513564078578111	0.	0.820371436044991	-0.13263152452388377	0.
0.00959307764265669	0.	0.8211430813497255	-0.13264034629880392	0.
0.009611786716557531	0.	0.8214046560292965	-0.13260059357847728	0.
0.009588400374181478	0.	0.8216766936960503	-0.13260060289527242	0.
0.009614125350795137	0.	0.8227099136803558	-0.13315611335682764	0.
0.009609448082319927	0.	0.8237509809050485	-0.13301743688484322	0.
0.009628157156220769	0.	0.8240099398378238	-0.13390891383037004	0.
0.009623479887745557	0.	0.8242845932513734	-0.13348860125777287	0.
0.009595416276894295	0.	0.825082396024065	-0.13390448857457085	0.
0.009635173058933584	0.	0.8255950823960242	-0.13481259997002756	0.
0.00963751169317119	0.	0.8263667277007586	-0.13521880049839796	0.
0.009714686623012161	0.	0.8266126078995555	-0.13513469099733263	0.
0.009684284377923295	0.	0.8268741825791265	-0.1354952615527914	0.
0.009611786716557531	0.	0.8276929113261837	-0.13652964507723764	0.
0.009747427502338635	0.	0.8279414072717762	-0.13569882224835408	0.
0.00969130028063611	0.	0.8282029819513471	-0.13568314385732136	0.
0.009684284377923295	0.	0.8292466649228356	-0.13692022399451706	0.
0.009616463985032742	0.	0.8303138896154852	-0.13490224226514283	0.
0.009700654817586531	0.	0.8305571540674863	-0.13544330166509883	0.
0.009728718428437793	0.	0.8308108815066703	-0.1360485013876687	0.
0.009625818521983163	0.	0.831616531519749	-0.13544138016935423	0.
0.009805893358278767	0.	0.8321213706513211	-0.13542689982969772	0.
0.009649204864359216	0.	0.832942715145174	-0.1353220813651433	0.
0.00969130028063611	0.	0.8331938268375623	-0.1353469593322842	0.
0.009761459307764267	0.	0.8334397070363591	-0.13526927410065362	0.
0.009688961646398504	0.	0.8342296625686635	-0.13580308124300705	0.
0.009707670720299346	0.	0.8344755427674603	-0.13571346086973074	0.
0.009810570626753976	0.	0.8347188072194612	-0.13571345461238773	0.
0.009714686623012161	0.	0.8357860319121111	-0.13588363904567874	0.
0.009740411599625819	0.	0.836842793617578	-0.13710944121436835	0.
0.009721702525724978	0.	0.8371095997907403	-0.13731618898405007	0.
0.009836295603367634	0.	0.8373633272299242	-0.1373161902755796	0.
0.009717025257249767	0.	0.8381872874705729	-0.13663893425105672	0.
0.009700654817586531	0.	0.8384462464033483	-0.1377293960648218	0.
0.009801216089803555	0.	0.8386842793617578	-0.1377293919759017	0.
0.009756782039289057	0.	0.8394663876536751	-0.1374590301472465	0.
0.009717025257249767	0.	0.8397358095736334	-0.13790382205342272	0.
0.009787184284377925	0.	0.8399869212660215	-0.13791260568973335	0.
0.009803554724041161	0.	0.8407847240387132	-0.13826782204965002	0.
0.009726379794200189	0.	0.841056761705467	-0.13820041371807804	0.
0.009787184284377925	0.	0.8413026419042637	-0.1381750965060577	0.
0.009826941066417214	0.	0.8420690557154069	-0.13689364658194375	0.
0.009787184284377925	0.	0.8425948208213446	-0.13728763276529357	0.
0.009885406922357344	0.	0.8433638503792833	-0.13698733570137273	0.
0.00981290926099158	0.	0.8436437352864243	-0.13708777348735315	0.
0.009801216089803555	0.	0.8439105414595869	-0.13708777212610102	0.
0.009929840972871843	0.	0.8446795710175256	-0.13704013684352687	0.
0.009873713751169319	0.	0.8449568401778709	-0.13704975021226612	0.
0.00979887745556595	0.	0.8452262620978291	-0.13715328614870198	0.
0.009918147801683817	0.	0.8459926759089722	-0.1384802937249125	0.
0.009862020579981293	0.	0.8462699450693173	-0.1384802893146776	0.
0.009787184284377925	0.	0.8465393669892756	-0.13848028102074994	0.
0.009964920486435921	0.	0.8472900863196443	-0.13900677981231563	0.
0.00994621141253508	0.	0.8475621239863982	-0.13912824134558474	0.
0.00989242282507016	0.	0.8478393931467435	-0.1391372424791694	0.
0.009918147801683817	0.	0.8486188856918652	-0.13945460021642433	0.
0.009915809167446213	0.	0.8491603452785771	-0.1393843472988655	0.
0.009997661365762396	0.	0.8498953701281717	-0.13962429827512382	0.
0.009983629560336764	0.	0.8501647920481299	-0.13955687407029582	0.
0.00992282507015903	0.	0.8504420612084751	-0.1395568697069068	0.
0.010002338634237606	0.	0.8511980120324354	-0.13962281378592478	0.
0.00999064546304958	0.	0.8514648182055977	-0.13961796202011864	0.
0.009913470533208608	0.	0.8517447031127388	-0.13949115998712538	0.
0.010028063610851264	0.	0.8525241956578604	-0.1393401155110848	0.
0.01003040224508887	0.	0.8527883860842271	-0.13956526066222819	0.
0.010002338634237606	0.	0.8530630394977767	-0.14032959206016557	0.
0.010086529466791396	0.	0.853845147789694	-0.14110397462977775	0.
0.010095884003741815	0.	0.8541067224692652	-0.1408230838783897	0.
0.010042095416276896	0.	0.8543761443892232	-0.14079033027392435	0.
0.01008419083255379	0.	0.8551373267067748	-0.14182360775758568	0.
0.010074836295603368	0.	0.8556735547998955	-0.14089995012293066	0.
0.010086529466791396	0.	0.8564608945854042	-0.14100772153042407	0.
0.01009354536950421	0.	0.8567172377713838	-0.1414035049572594	0.
0.010065481758652947	0.	0.8569892754381377	-0.1415887661134195	0.
0.010091206735266605	0.	0.8577635364896679	-0.14181988157214986	0.
0.010121608980355475	0.	0.8580172639288518	-0.14183573901122884	0.
0.010121608980355475	0.	0.8582893015956056	-0.14183805909292768	0.
0.010058465855940132	0.	0.8590714098875231	-0.14184839395380902	0.
0.010121608980355475	0.	0.8593172900863197	-0.1418096249317522	0.
0.010091206735266605	0.	0.8595762490190951	-0.14180961537119288	0.
0.010056127221702526	0.	0.860379283285378	-0.14197637163520924	0.
0.010159027128157158	0.	0.8606303949777662	-0.14311729122370015	0.
0.010184752104770815	0.	0.860894585404133	-0.1431172946446919	0.
0.010018709073900843	0.	0.8617080826575989	-0.14236552438763214	0.
0.010170720299345183	0.	0.8622050745487838	-0.14382819368728866	0.
0.01009354536950421	0.	0.8630081088150668	-0.14361138833941298	0.
0.01018709073900842	0.	0.8632513732670678	-0.14286335282788204	0.
0.010184752104770815	0.	0.8635103321998432	-0.14288222521715616	0.
0.010077174929840975	0.	0.8643290609469005	-0.14308315105971753	0.
0.010198783910196445	0.	0.8645749411456972	-0.14365740286920828	0.
0.010196445275958841	0.	0.8648234370912896	-0.1435017169140009	0.
0.010149672591206737	0.	0.8656290871043685	-0.14399945982766388	0.
0.010173058933582788	0.	0.8658801987967566	-0.14352003039162523	0.
0.01023152478952292	0.	0.866128694742349	-0.14352004191493814	0.
0.010147333956969132	0.	0.8669395762490191	-0.1435475253501834	0.
0.010154349859681947	0.	0.8671854564478161	-0.14370170213855302	0.
0.01027128157156221	0.	0.8674261051530214	-0.14370169411221873	0.
0.010175397567820394	0.	0.8682291394193042	-0.14368259131967043	0.
0.010268942937324603	0.	0.8687392100444677	-0.14448632065673736	0.
0.010194106641721237	0.	0.8695553230447294	-0.14353162302285546	0.
0.010201122544434052	0.	0.8698168977243005	-0.14348717412888093	0.
0.010268942937324603	0.	0.8700627779230973	-0.14367830147596675	0.
0.01022684752104771	0.	0.8708527334554017	-0.14352542630579287	0.
0.01023620205799813	0.	0.871119539628564	-0.1435227740549723	0.
0.010268942937324603	0.	0.8713680355741564	-0.14352302570525724	0.
0.010210477081384473	0.	0.872168454093644	-0.14620756861733067	0.
0.01018241347053321	0.	0.8724378760136019	-0.14620756600628107	0.
0.010261927034611788	0.	0.8726837562123987	-0.14662934908044767	0.
0.010282974742750235	0.	0.8734658645043162	-0.1464545309627545	0.
0.010233863423760524	0.	0.8737405179178657	-0.14647316086201598	0.
0.010299345182413473	0.	0.8739942453570495	-0.1453465596660353	0.
0.010385874649204865	0.	0.8747789693957626	-0.1452717086818807	0.
0.010252572497661367	0.	0.8752968872613133	-0.14653004793830032	0.
0.010385874649204865	0.	0.8760528380852735	-0.1472179923078473	0.
0.010299345182413473	0.	0.8763327229924145	-0.14751986925502242	0.
0.010266604303086999	0.	0.8765995291655768	-0.14761368007700879	0.
0.010350795135640786	0.	0.8773842532042899	-0.14674980150471365	0.
0.010278297474275024	0.	0.877664138111431	-0.14675555162569967	0.
0.010238540692235737	0.	0.8779283285377977	-0.1467545916713109	0.
0.010397567820392892	0.	0.8786868951085536	-0.14700822458419924	0.
0.010353133769878392	0.	0.8789641642688989	-0.14709988325759754	0.
0.010304022450888682	0.	0.8792362019356527	-0.14715655627605906	0.
0.010388213283442471	0.	0.8799973842532044	-0.14807510141898778	0.
0.010385874649204865	0.	0.8802694219199584	-0.14790009468127538	0.
0.010350795135640786	0.	0.8805388438399163	-0.14815195034847634	0.
0.010397567820392892	0.	0.8812974104106723	-0.1494762987365277	0.
0.010362488306828814	0.	0.881851948731363	-0.149183624302152	0.
0.010413938260056127	0.	0.8828904002092598	-0.14935179258506942	0.
0.010397567820392892	0.	0.8831545906356265	-0.14856841914703856	0.
0.010409260991580918	0.	0.8834057023280146	-0.14856862047204936	0.
0.010474742750233865	0.	0.8841538059115879	-0.14991579540795416	0.
0.010416276894293735	0.	0.8844363065655245	-0.14988491619153363	0.
0.010390551917680076	0.	0.8847135757258698	-0.1498849278782805	0.
0.010519176800748363	0.	0.8854956840177871	-0.15012423858496876	0.
0.01043264733395697	0.	0.8857703374313367	-0.15016455225540482	0.
0.010371842843779235	0.	0.8860371436044991	-0.1501630798853171	0.
0.010507483629560338	0.	0.8867930944284593	-0.1506524760659507	0.
0.010453695042095418	0.	0.8870703635888048	-0.15064208331612922	0.
0.010381197380729656	0.	0.88734763274915	-0.1506372492844717	0.
0.010563610851262863	0.	0.8883703897462727	-0.14956355988111328	0.
0.01046304957904584	0.	0.8886424274130265	-0.14960581169824316	0.
0.010544901777362023	0.	0.8894062254773739	-0.15069520319274723	0.
0.010586997193638916	0.	0.8896782631441278	-0.14912865159709382	0.
0.010568288119738074	0.	0.8899607637980645	-0.14842864076550707	0.
0.010558933582787653	0.	0.8907297933560032	-0.14779046371133064	0.
0.010575304022450889	0.	0.8909861365419828	-0.14901355174076444	0.
0.010519176800748363	0.	0.8912529427151453	-0.1507189815728648	0.
0.010551917680074838	0.	0.8920010462987183	-0.14940468961546105	0.
0.01054022450888681	0.	0.8922678524718809	-0.1494759038547356	0.
0.010523854069223576	0.	0.8925477373790219	-0.14947590351165652	0.
0.010551917680074838	0.	0.8933350771645306	-0.14894378611858503	0.
0.010582319925163706	0.	0.8935940360973059	-0.1489580338762514	0.
0.010551917680074838	0.	0.8938660737640597	-0.14899414832516344	0.
0.010640785781103838	0.	0.8948940622547737	-0.14998639205459818	0.
0.010626753975678206	0.	0.8951687156683233	-0.14998437435462927	0.
0.010643124415341442	0.	0.8959560554538322	-0.1497966734191759	0.
0.010673526660430309	0.	0.896209782893016	-0.1512848369552617	0.
0.010650140318054259	0.	0.8972534658645044	-0.15178911831381717	0.
0.0106688493919551	0.	0.8975124247972798	-0.15171330569545752	0.
0.010631431244153416	0.	0.8977870782108294	-0.15171331173438224	0.
0.010582319925163706	0.	0.8985874967303167	-0.15149039188389782	0.
0.010687558465855942	0.	0.8988307611823176	-0.1514367835823171	0.
0.010675865294667915	0.	0.8990897201150929	-0.15148639664894914	0.
0.010640785781103838	0.	0.8998718284070102	-0.15153289230631897	0.
0.010746024321796072	0.	0.9001150928590114	-0.15150084780288312	0.
0.010717960710944809	0.	0.9003766675385824	-0.15115695705031565	0.
0.010734331150608047	0.	0.9014412764844364	-0.15220286497404567	0.
0.010720299345182415	0.	0.9017002354172118	-0.1521871471254362	0.
0.010659494855004678	0.	0.9025058854302904	-0.15209116649696044	0.
0.01072731524789523	0.	0.902754381375883	-0.15231480443389844	0.
0.010706267539756783	0.	0.9038268375621241	-0.1522795162897779	0.
0.010760056127221704	0.	0.9040727177609208	-0.152099753906052	0.
0.010818521983161834	0.	0.9043185979597176	-0.15212243771429337	0.
0.010671188026192704	0.	0.9051242479727963	-0.1519749507606017	0.
0.01073199251637044	0.	0.9053753596651845	-0.15382605634748278	0.
0.01081150608044902	0.	0.9056264713575728	-0.15088196211302413	0.
0.010699251637043968	0.	0.9064504315982214	-0.15134985677867838	0.
0.010769410664172125	0.	0.9066989275438139	-0.15131211526433827	0.
0.01086997193638915	0.	0.906942191995815	-0.15133248221795684	0.
0.010741347053320862	0.	0.9079911064608946	-0.15134075101818853	0.
0.010797474275023387	0.	0.9082343709128958	-0.1513407547073996	0.
0.010748362956033678	0.	0.9090426366727701	-0.15167016579204312	0.
0.01077174929840973	0.	0.9093042113523413	-0.15143068601002768	0.
0.010823199251637045	0.	0.9103505100706253	-0.15121582202850406	0.
0.010818521983161834	0.	0.9106199319905834	-0.1517195290012512	0.
0.010895696913002807	0.	0.9108710436829717	-0.15172081053013683	0.
0.01082086061739944	0.	0.9116636149620717	-0.15253095939871236	0.
0.010804490177736204	0.	0.9119278053884385	-0.15268736340565753	0.
0.010867633302151545	0.	0.9121736855872352	-0.15268736239098518	0.
0.010884003741814781	0.	0.9129531781323569	-0.1530443733255496	0.
0.01083489242282507	0.	0.9132330630394979	-0.15278954127003339	0.
0.010853601496725913	0.	0.9134946377190689	-0.15278211588542825	0.
0.010867633302151545	0.	0.9145540151713315	-0.15286288709201123	0.
0.010884003741814781	0.	0.9148077426105155	-0.15286945229610355	0.
0.010947146866230124	0.	0.9155715406748627	-0.15301888127467925	0.
0.010874649204864362	0.	0.9158488098352081	-0.15309637809650056	0.
0.010998596819457439	0.	0.9168689510855351	-0.15333086130095724	0.
0.01086997193638915	0.	0.9171436044990845	-0.15442204102955578	0.
0.010860617399438728	0.	0.917410410672247	-0.1544486267900759	0.
0.010968194574368569	0.	0.9181768244833901	-0.15610932953230344	0.
0.010975210477081386	0.	0.9184567093905311	-0.15673554326996386	0.
0.010916744621141254	0.	0.9187339785508764	-0.15635905038233988	0.
0.010984565014031807	0.	0.9195030081088151	-0.15593265097073378	0.
0.011005612722170254	0.	0.9197698142819776	-0.1567909096917786	0.
0.010944808231992518	0.	0.9200392362019357	-0.15692528482114376	0.
0.011024321796071095	0.	0.9210646089458542	-0.15756071814756156	0.
0.010954162768942939	0.	0.9213471095997909	-0.15756068758706457	0.
0.011047708138447148	0.	0.9221109076641382	-0.1560114583920298	0.
0.011038353601496726	0.	0.9223777138373007	-0.1577531002914691	0.
0.011073433115060805	0.	0.9234135495684019	-0.15762444260605898	0.
0.011064078578110386	0.	0.9236803557415644	-0.15826433095795228	0.
0.01100795135640786	0.	0.923955009155114	-0.15826423705340295	0.
0.011103835360149673	0.	0.9247109599790742	-0.15898979912850592	0.
0.011080449017773622	0.	0.9249673031650537	-0.15755990985997947	0.
0.011092142188961648	0.	0.9252367250850119	-0.15769550446711125	0.
0.011138914873713752	0.	0.9260162176301335	-0.15738400191978216	0.
0.01110617399438728	0.	0.9262804080565004	-0.1609343476986912	0.
0.011082787652011226	0.	0.9265629087104369	-0.160913093475841	0.
0.011173994387277831	0.	0.9275935129479468	-0.16216719345081662	0.
0.011157623947614595	0.	0.9278603191211091	-0.16175665127239358	0.
0.011138914873713752	0.	0.9286424274130266	-0.1610773574751677	0.
0.011181010289990648	0.	0.9289013863458018	-0.16118246721495544	0.
0.011178671655753042	0.	0.9299581480512689	-0.1625290009976318	0.
0.011199719363891488	0.	0.9302118754904526	-0.16223063056716694	0.
0.011195042095416278	0.	0.9304786816636151	-0.16236558375948495	0.
0.011206735266604305	0.	0.9312764844363066	-0.1616690805949292	0.
0.011279232927970067	0.	0.9315249803818992	-0.161734262310806	0.
0.011216089803554726	0.	0.931789170808266	-0.1616374994394073	0.
0.01112020579981291	0.	0.9325791263405704	-0.16226795038862066	0.
0.011218428437792331	0.	0.93281715929898	-0.1622906086636062	0.
0.011211412535079514	0.	0.9330735024849596	-0.16220852216854423	0.
0.011237137511693172	0.	0.9341302641904264	-0.16208794151991252	0.
0.011237137511693172	0.	0.9343996861103846	-0.16231340979011186	0.
0.011183348924228252	0.	0.9352105676170549	-0.1615538538431579	0.
0.011295603367633304	0.	0.9354564478158516	-0.16116556815304553	0.
0.011183348924228252	0.	0.9365132095213184	-0.16088738962666993	0.
0.011302619270346119	0.	0.9367564739733194	-0.1612637979793588	0.
0.011328344246959776	0.	0.9370075856657077	-0.16126639864889317	0.
0.011173994387277831	0.	0.9378263144127649	-0.16222641233228816	0.
0.011230121608980357	0.	0.9380721946115617	-0.16106183226766296	0.
0.011333021515434987	0.	0.9383154590635627	-0.16183338869070507	0.
0.011241814780168384	0.	0.9391315720638242	-0.16223144471318493	0.
0.011267539756782042	0.	0.9393852995030082	-0.16270296217494412	0.
0.011344714686623012	0.	0.9396390269421921	-0.16318462359405758	0.
0.011290926099158093	0.	0.9406905571540677	-0.1632231665590927	0.
0.01131665107577175	0.	0.9409285901124772	-0.16325739020172197	0.
0.011281571562207672	0.	0.9417237771383731	-0.16335270967197724	0.
0.01125350795135641	0.	0.9419958148051271	-0.16337811353676707	0.
0.011330682881197382	0.	0.9430578080041854	-0.16405878183161937	0.
0.011342376052385408	0.	0.9433219984305521	-0.1645475385226034	0.
0.011400841908325538	0.	0.943565262882553	-0.16514445454469168	0.
0.011365762394761461	0.	0.9443526026680619	-0.1654803511003349	0.
0.011326005612722172	0.	0.94462202458802	-0.16530200677681992	0.
0.011368101028999066	0.	0.9448731362804083	-0.1657969422845919	0.
0.011456969130028066	0.	0.945660476065917	-0.1658593026371553	0.
0.011375116931711882	0.	0.9459298979858751	-0.16580230667701173	0.
0.011365762394761461	0.	0.9461836254250591	-0.16552515384820865	0.
0.011382132834424697	0.	0.9472430028773215	-0.16589370166179498	0.
0.011340037418147804	0.	0.9475098090504841	-0.1662031440745979	0.
0.011480355472404117	0.	0.9477609207428722	-0.16607103982965107	0.
0.01135640785781104	0.	0.9485534920219724	-0.1661799300707449	0.
0.011424228250701591	0.	0.9490374051791788	-0.16594612433331815	0.
0.011449953227315249	0.	0.9498325922050747	-0.16696423184593973	0.
0.01141019644527596	0.	0.9501124771122157	-0.16695612277278582	0.
0.011515434985968196	0.	0.9503688202981952	-0.1669610854614081	0.
0.011506080449017774	0.	0.9511613915772955	-0.16787794074101225	0.
0.011461646398503274	0.	0.9514255820036621	-0.16774368259526184	0.
0.011520112254443406	0.	0.9524588019879677	-0.16805387996773183	0.
0.011435921421889617	0.	0.9527413026419043	-0.1677588169945032	0.
0.011438260056127223	0.	0.9530002615746797	-0.16823208234660825	0.
0.011550514499532274	0.	0.9537666753858227	-0.1676412950465915	0.
0.011461646398503274	0.	0.9540387130525767	-0.16753126868428175	0.
0.011473339569691302	0.	0.9542924404917604	-0.16770254600732398	0.
0.011578578110383536	0.	0.9550745487836779	-0.16767270263892944	0.
0.011494387277829749	0.	0.9556238556107769	-0.16827545644259878	0.
0.011623012160898036	0.	0.9563824221815329	-0.16682593112112015	0.
0.011569223573433115	0.	0.9566518441014911	-0.16675773335568017	0.
0.011524789522918617	0.	0.9569108030342665	-0.1667577286238112	0.
0.011604303086997194	0.	0.9576641381114309	-0.16726238892964776	0.
0.01156688493919551	0.	0.957944023018572	-0.168959426579159	0.
0.011604303086997194	0.	0.9589903217368559	-0.16995965456698645	0.
0.011648737137511694	0.	0.9592597436568141	-0.17018587660894577	0.
0.0115622076707203	0.	0.9595317813235679	-0.17017821890776988	0.
0.011707202993451826	0.	0.9602929636411197	-0.17082884471917997	0.
0.011676800748362958	0.	0.9605650013078735	-0.17101452467928563	0.
0.011573900841908328	0.	0.9608396547214231	-0.17101336670406325	0.
0.011714218896164641	0.	0.9615929897985875	-0.17122052934460946	0.
0.011634705332086062	0.	0.9621396808788911	-0.1712424580141047	0.
0.011753975678203932	0.	0.9629139419304211	-0.17144709779847694	0.
0.011728250701590271	0.	0.9631859795971751	-0.17109288789755125	0.
0.011702525724976614	0.	0.9634684802511118	-0.1708571447805249	0.
0.011744621141253509	0.	0.9642296625686634	-0.17105730580726147	0.
0.011730589335827879	0.	0.9644886215014388	-0.17130264358744318	0.
0.011817118802619271	0.	0.9655139942453571	-0.17140148802770613	0.
0.011793732460243218	0.	0.9657729531781325	-0.17139736360763086	0.
0.011782039289055194	0.	0.9660502223384777	-0.17139745237500462	0.
0.011789055191768009	0.	0.9668323306303952	-0.171252888673926	0.
0.011772684752104771	0.	0.9670912895631704	-0.17105704654823545	0.
0.011796071094480824	0.	0.9673607114831285	-0.17105704166398614	0.
0.011828811973807299	0.	0.9681454355218416	-0.1710693908312352	0.
0.011791393826005614	0.	0.9686764321213708	-0.1709682718104183	0.
0.011763330215154352	0.	0.969458540413288	-0.17161064257974815	0.
0.011807764265668852	0.	0.9697070363588806	-0.17254143352098777	0.
0.011800748362956037	0.	0.9699686110384516	-0.17196043312034298	0.
0.011756314312441537	0.	0.9707716453047346	-0.1724702543115611	0.
0.011840505144995324	0.	0.9710227569971228	-0.17230405174910113	0.
0.011791393826005614	0.	0.9720899816897725	-0.1723848577831427	0.
0.011875584658559403	0.	0.9723332461417736	-0.17236070940704062	0.
0.011889616463985033	0.	0.9725922050745489	-0.17236071216923637	0.
0.011807764265668852	0.	0.9733873921004449	-0.17282871430943642	0.
0.011957436856875586	0.	0.9736280408056501	-0.17174442705737591	0.
0.011927034611786718	0.	0.9738843839916297	-0.17226196816413933	0.
0.011796071094480824	0.	0.9746952654982999	-0.17288888163112168	0.
0.011917680074836299	0.	0.9751948731362805	-0.17288274641511578	0.
0.011842843779232929	0.	0.9760162176301335	-0.17238717050622995	0.
0.011913002806361086	0.	0.9762673293225216	-0.17237744427457907	0.
0.011987839101964453	0.	0.9765210567617055	-0.17232465494296195	0.
0.011838166510757718	0.	0.9773240910279887	-0.1740645316274129	0.
0.01191066417212348	0.	0.9775673554799896	-0.17415217421533827	0.
0.011880261927034614	0.	0.9786267329322523	-0.17329344398335703	0.
0.011884939195509822	0.	0.9788830761182319	-0.17329344245856998	0.
0.012018241347053323	0.	0.97913418781062	-0.17329344629248655	0.
0.011891955098222638	0.	0.9799476850640859	-0.173168256600507	0.
0.01190130963517306	0.	0.9802014125032699	-0.1732741183037968	0.
0.012001870907390084	0.	0.9804420612084752	-0.17327529995497135	0.
0.011962114125350795	0.	0.9812346324875753	-0.1737047869270273	0.
0.0120088868101029	0.	0.9817394716191474	-0.17371824621047874	0.
0.011992516370439665	0.	0.9825320428982475	-0.1734347067732094	0.
0.012015902712815718	0.	0.9827962333246143	-0.17349764629379122	0.
0.012050982226379795	0.	0.983042113523411	-0.1734656021079676	0.
0.01199017773620206	0.	0.9838503792832856	-0.1733640338583205	0.
0.01195977549111319	0.	0.9841276484436307	-0.1737698793712127	0.
0.01204396632366698	0.	0.9851582526811405	-0.1739570259377688	0.
0.011976145930776429	0.	0.9854276746010987	-0.17441808437503792	0.
0.011997193638914876	0.	0.9856787862934868	-0.17433490939426927	0.
0.012100093545369506	0.	0.9864582788386085	-0.17392610009102066	0.
0.012013564078578114	0.	0.986743395239341	-0.17474759660232203	0.
0.012034611786716557	0.	0.9870023541721162	-0.17534820720931382	0.
0.012144527595884004	0.	0.9877739994768507	-0.17475968774285752	0.
0.012062675397567823	0.	0.9883102275699713	-0.17572193623890664	0.
0.012135173058933585	0.	0.9890740256343187	-0.17610305179941854	0.
0.012128157156220768	0.	0.9893460633010726	-0.17610781169135292	0.
0.012062675397567823	0.	0.9896128694742351	-0.17622083594756432	0.
0.012156220767072031	0.	0.9903662045513996	-0.17601765387928991	0.
0.0121421889616464	0.	0.9906356264713577	-0.1760303158692067	0.
0.012188961646398504	0.	0.9916793094428461	-0.1780074666726689	0.
0.012174929840972872	0.	0.9919591943499871	-0.17800945415467806	0.
0.012109448082319927	0.	0.9922390792571281	-0.17749966047426846	0.
0.012212347988774557	0.	0.9930002615746798	-0.17775283575063786	0.
0.012217025257249768	0.	0.9932644520010463	-0.17828289475480125	0.
0.012167913938260057	0.	0.9935338739210045	-0.17893228561473784	0.
0.012287184284377924	0.	0.9942924404917606	-0.17876471056745677	0.
0.012184284377923295	0.	0.9948469788124511	-0.17918725516022496	0.
0.012326941066417215	0.	0.9956107768767983	-0.1800591647000886	0.
0.012357343311506081	0.	0.9958723515563696	-0.18028464957534643	0.
0.012268475210477081	0.	0.9961496207167148	-0.1801301042844179	0.
0.012315247895229187	0.	0.9969186502746535	-0.18001364040458642	0.
0.01228484565014032	0.	0.9971828407010204	-0.18020327477351103	0.
0.012301216089803557	0.	0.9982082134449386	-0.18058903048114405	0.
0.012291861552853134	0.	0.9984645566309183	-0.18037151560874995	0.
0.012322263797942004	0.	0.9987365942976721	-0.18037348063963618	0.
0.012331618334892424	0.	0.9995213183363851	-0.1806892003088115	0.
0.012338634237605239	0.	0.9997881245095476	-0.18012450579639586	0.
0.012347988774555662	0.	1.000062777923097	-0.18073452271171678	0.
0.012343311506080451	0.	1.0008448862150146	-0.17993555509323242	0.
0.012390084190832555	0.	1.001365419827361	-0.18074578376191347	0.
0.012390084190832555	0.	1.0021553753596653	-0.18078212771499447	0.
0.01243217960710945	0.	1.002411718545645	-0.18077963247765055	0.
0.01241814780168382	0.	1.002681140465603	-0.18074831204689612	0.
0.012364359214218896	0.	1.0034684802511118	-0.18136285371298091	0.
0.012448550046772686	0.	1.0037117447031128	-0.18213409994718768	0.
0.012411131898971	0.	1.004784200889354	-0.1824715293419693	0.
0.012469597754911134	0.	1.0050326968349466	-0.18277100522139522	0.
0.01241814780168382	0.	1.005296887261313	-0.18277275785561203	0.
0.01238774555659495	0.	1.0060868427936176	-0.18272564226517332	0.
0.0124555659494855	0.	1.0063248757520273	-0.18271163805340584	0.
0.012502338634237605	0.	1.0065733716976197	-0.18269170833424506	0.
0.012408793264733396	0.	1.0073973319382685	-0.1829096093006256	0.
0.012504677268475211	0.	1.007907402563432	-0.18288082228171462	0.
0.012446211412535081	0.	1.0087182840701021	-0.18275149629499088	0.
0.012502338634237605	0.	1.0089589327753075	-0.1823766750771775	0.
0.01259822263797942	0.	1.0092048129741042	-0.18251246609813376	0.
[truncated: 33,743 more rows]
