# Supplementary material for: Programming mechanics in knitted materials, stitch by stitch
Source: Nat Commun. 2024 Mar 23;15:2622. doi: 10.1038/s41467-024-46498-z (PMC10960873; doi:10.1038/s41467-024-46498-z)
Supplement: Supplementary file 3 — Source Data [file 41467_2024_46498_MOESM3_ESM.zip › SourceData/Source Data for Supplementary Information/TableS13data/cashmere/cashmere_garterv1.txt]

0.00015855855855855856	0.	0.	0.	0.
0.00018738738738738737	0.	1.8532246108228317e-6	0.00006769431689817192	0.
0.00036036036036036037	0.	0.0002464788732394366	-0.0008682639914683187	0.
-0.00017657657657657656	0.	0.0004558932542624166	-0.0013933832353235562	0.
0.00006486486486486486	0.	0.0006597479614529281	-0.002133844465884335	0.
0.00003603603603603604	0.	0.001210155670867309	-0.0019872779195193838	0.
0.0003243243243243243	0.	0.0013843587842846553	-0.002116800863461762	0.
0.0004720720720720721	0.	0.001553002223869533	-0.0013410294930054128	0.
-0.00003243243243243243	0.	0.0021126760563380284	-0.0019245934680702406	0.
0.00006846846846846847	0.	0.0022979985174203113	-0.0019835397853638316	0.
0.0002054054054054054	0.	0.002468495181616012	-0.00191067111448533	0.
0.00016216216216216215	0.	0.0030189028910303927	-0.0011336414940944558	0.
0.00017297297297297297	0.	0.00321349147516679	-0.0011613936053962413	0.
0.0003207207207207207	0.	0.0033951074870274276	-0.0010103628043337857	0.
0.00015855855855855856	0.	0.003947368421052632	-0.0018650438520042808	0.
0.00014774774774774775	0.	0.00413639733135656	-0.0012937937172430927	0.
0.00016576576576576575	0.	0.004312453669384729	-0.0013403010782674033	0.
0.0004144144144144144	0.	0.004846182357301705	-0.0011124311247376177	0.
0.0002846846846846847	0.	0.005044477390659748	-0.0014101795272901923	0.
0.0002630630630630631	0.	0.005239065974796145	-0.0014656173568228482	0.
0.00042882882882882883	0.	0.005796886582653818	-0.0008935966399959918	0.
0.0002558558558558559	0.	0.006176797627872498	-0.0008363854412131092	0.
0.0005117117117117118	0.	0.006714232765011119	-0.001969010427093684	0.
0.00043963963963963967	0.	0.00691067457375834	-0.0019678787869595615	0.
0.0005585585585585586	0.	0.00764455151964418	-0.0012048104682735234	0.
0.0004828828828828829	0.	0.007837286879169755	-0.001211647385641168	0.
0.0003783783783783784	0.	0.008028169014084506	-0.002030886157326159	0.
0.0005981981981981982	0.	0.008565604151223129	-0.0008984714137242603	0.
0.0007063063063063062	0.	0.008760192735359525	-0.0008981018254478337	0.
0.000572972972972973	0.	0.00896034099332839	-0.0017247421726218465	0.
0.0005693693693693694	0.	0.009501482579688659	-0.001974370687375501	0.
0.0006666666666666666	0.	0.009688658265381764	-0.001956906144548815	0.
0.0005837837837837838	0.	0.009881393624907338	-0.0019077876607454245	0.
0.0007423423423423423	0.	0.010407709414381024	-0.0020354304666449392	0.
0.000781981981981982	0.	0.010600444773906597	-0.0021432160140035083	0.
0.0006954954954954955	0.	0.010800593031875463	-0.002417933259742022	0.
0.0007027027027027027	0.	0.011351000741289845	-0.0018643646925297775	0.
0.0006126126126126127	0.	0.011540029651593774	-0.0018905668894918808	0.
0.0006162162162162162	0.	0.011732765011119348	-0.0014235986795648377	0.
0.0008324324324324323	0.	0.012651964418087473	-0.0018347253215124791	0.
0.0008432432432432433	0.	0.013204225352112676	-0.002030001765663054	0.
0.0008216216216216216	0.	0.013385841363973314	-0.0020061191239086214	0.
0.0008072072072072072	0.	0.013576723498888065	-0.0021307527842658663	0.
0.0009117117117117116	0.	0.0141234247590808	-0.0018207642796292318	0.
0.0009693693693693694	0.	0.014306893995552262	-0.001989778054270073	0.
0.0009153153153153153	0.	0.01450333580429948	-0.0022190525678188176	0.
0.0009045045045045046	0.	0.015064862861378798	-0.002994362439305911	0.
0.0009189189189189188	0.	0.015246478873239436	-0.0029326676007769836	0.
0.0008252252252252253	0.	0.01543180133432172	-0.002398295541582549	0.
0.0009009009009009009	0.	0.01597664936990363	-0.002118345844730552	0.
0.0009945945945945946	0.	0.016152705707931803	-0.0023810909464770324	0.
0.0010054054054054054	0.	0.01634173461823573	-0.0018584437416179764	0.
0.0009837837837837838	0.	0.01727761304670126	-0.0012189257120388567	0.
0.0009657657657657658	0.	0.017842846553002223	-0.0015967398414491088	0.
0.0011891891891891893	0.	0.018015196441808747	-0.001752077348950292	0.
0.001127927927927928	0.	0.01820051890289103	-0.001400204097804396	0.
0.0009297297297297297	0.	0.018778724981467754	-0.0020679168212910087	0.
0.001127927927927928	0.	0.018949221645663455	-0.002247271059694433	0.
0.001145945945945946	0.	0.01912898443291327	-0.00282632012255668	0.
0.0010126126126126125	0.	0.01969792438843588	-0.0022010726275752497	0.
0.0011135135135135136	0.	0.019872127501853225	-0.002195028140381712	0.
0.001181981981981982	0.	0.020053743513713862	-0.002693503835272925	0.
0.001236036036036036	0.	0.020984062268346926	-0.003587183248544604	0.
0.001063063063063063	0.	0.021549295774647887	-0.0036345713855733463	0.
0.001127927927927928	0.	0.021727205337286882	-0.0034886447505927966	0.
0.001354954954954955	0.	0.021899555226093402	-0.004016867896788963	0.
0.001135135135135135	0.	0.02247961452928095	-0.003885672969723152	0.
0.0011531531531531532	0.	0.02266308376575241	-0.0030674154085986046	0.
0.001300900900900901	0.	0.02283914010378058	-0.003749611460244815	0.
0.0012756756756756758	0.	0.023022609340252038	-0.0045344755721878054	0.
0.0012072072072072072	0.	0.023589696071163825	-0.004833595285770435	0.
0.0013513513513513512	0.	0.023767605633802816	-0.004830138600958483	0.
0.0014162162162162162	0.	0.02395107487027428	-0.004321162438698935	0.
0.001236036036036036	0.	0.02452372127501853	-0.004138169770564961	0.
0.0013045045045045045	0.	0.024696071163825054	-0.004135259540713873	0.
0.0014090090090090092	0.	0.024870274277242404	-0.0041346674806367854	0.
0.0014198198198198198	0.	0.025624536693847295	-0.004322617627393228	0.
0.0015963963963963963	0.	0.025802446256486287	-0.004261061416556579	0.
0.0013117117117117118	0.	0.02638065233506301	-0.004576645908230649	0.
0.0014018018018018016	0.	0.02655670867309118	-0.0044822572869987025	0.
0.001563963963963964	0.	0.026730911786508525	-0.0044810966790594185	0.
0.001427027027027027	0.	0.027294292068198667	-0.004050538774242037	0.
0.001491891891891892	0.	0.02747405485544848	-0.004310875585668925	0.
0.0016108108108108107	0.	0.027648257968865827	-0.004312813158045379	0.
0.0014054054054054054	0.	0.028217197924388437	-0.004578099435576101	0.
0.0014018018018018016	0.	0.02840437361008154	-0.004552924802328981	0.
0.001563963963963964	0.	0.028578576723498887	-0.004536996512423013	0.
0.0015207207207207207	0.	0.029147516679021497	-0.004592123236181484	0.
0.0014594594594594596	0.	0.02933839881393625	-0.004653879383971221	0.
0.0015855855855855855	0.	0.02951630837657524	-0.004653561240065962	0.
0.0016432432432432432	0.	0.030441067457375834	-0.0038568544354090463	0.
0.00169009009009009	0.	0.03099888806523351	-0.004442932597353019	0.
0.001571171171171171	0.	0.031193476649369903	-0.004520884032502274	0.
0.0016324324324324324	0.	0.03137509266123054	-0.004565705267693872	0.
0.0017225225225225226	0.	0.03193291326908822	-0.004159248794341368	0.
0.0016036036036036036	0.	0.032125648628613786	-0.004126335101677938	0.
0.0016396396396396397	0.	0.03230355819125278	-0.004126333944877327	0.
0.0017873873873873872	0.	0.032848406226834694	-0.004579934436672547	0.
0.0016936936936936937	0.	0.033044848035581914	-0.004963062672179372	0.
0.0016684684684684684	0.	0.03323017049666419	-0.004962856073593322	0.
0.0019099099099099098	0.	0.033767605633802815	-0.004270592383063631	0.
0.001827027027027027	0.	0.03396034099332839	-0.004491199918906118	0.
0.0017405405405405406	0.	0.03415122312824315	-0.004817496445668393	0.
0.0017225225225225226	0.	0.03509266123054114	-0.004871732410034934	0.
0.001899099099099099	0.	0.03563009636767976	-0.005095115749579957	0.
0.0018954954954954954	0.	0.03582097850259452	-0.005072910167641868	0.
0.0018450450450450452	0.	0.03601000741289844	-0.005063567947961771	0.
0.001989189189189189	0.	0.036545589325426245	-0.004868176205085068	0.
0.0019639639639639638	0.	0.036940326167531505	-0.00576510811073487	0.
0.0020504504504504505	0.	0.037479614529280954	-0.006463134503622933	0.
0.0020612612612612613	0.	0.03766864343958488	-0.005948725936061695	0.
0.0019207207207207206	0.	0.0378650852483321	-0.005948707536941522	0.
0.0021477477477477476	0.	0.03840437361008154	-0.0028964732228444856	0.
0.002144144144144144	0.	0.03859340252038547	-0.002877400885938607	0.
0.0020324324324324326	0.	0.0387898443291327	-0.0025830678939882472	0.
0.002209009009009009	0.	0.03932357301704967	-0.002979105857517565	0.
0.002144144144144144	0.	0.03950704225352113	-0.003001117773241193	0.
0.0021297297297297297	0.	0.0396997776130467	-0.002970969718933506	0.
0.002216216216216216	0.	0.04025018532246108	-0.003211421875166651	0.
0.0021585585585585584	0.	0.040441067457375836	-0.003034515023203462	0.
0.0021945945945945947	0.	0.040639362490733875	-0.0033652688587255414	0.
0.0022594594594594597	0.	0.04118791697553744	-0.002903158982212229	0.
0.0022126126126126126	0.	0.04155670867309118	-0.002762551432723452	0.
0.0024144144144144144	0.	0.04229058561897702	-0.0029395766382496803	0.
0.002345945945945946	0.	0.042485174203113416	-0.0029901744827044866	0.
0.0022882882882882885	0.	0.04304299481097109	-0.0026770651145749664	0.
0.0024108108108108106	0.	0.04322090437361008	-0.002677079940664843	0.
0.002385585585585585	0.	0.04340993328391401	-0.003523087479852843	0.
0.0023027027027027027	0.	0.0439696071163825	-0.0026118178955597906	0.
0.0024504504504504507	0.	0.044147516679021497	-0.0026640467349814297	0.
0.0024036036036036035	0.	0.04433654558932543	-0.002513104313088948	0.
0.00227027027027027	0.	0.04489807264640474	-0.0031922885990202225	0.
0.002454054054054054	0.	0.04506856931060045	-0.0030181090960522228	0.
0.002446846846846847	0.	0.045248332097850265	-0.0030102231931866835	0.
0.002446846846846847	0.	0.045819125277983694	-0.0027268767959545965	0.
0.002518918918918919	0.	0.04618791697553744	-0.003418279081260045	0.
0.0024972972972972973	0.	0.04693847294292068	-0.0043437533385186616	0.
0.002533333333333333	0.	0.04711452928094885	-0.004411307047292669	0.
0.0024144144144144144	0.	0.04767605633802817	-0.004661210159404204	0.
0.0025513513513513515	0.	0.04785211267605634	-0.004640829362984892	0.
0.0026990990990990987	0.	0.04803187546330615	-0.004640834926823889	0.
0.0023927927927927927	0.	0.04861749444032617	-0.005028496478139064	0.
0.002500900900900901	0.	0.04879355077835433	-0.004776683196500007	0.
0.0026450450450450453	0.	0.04896775389177169	-0.004809373731708759	0.
0.0025153153153153153	0.	0.04954410674573759	-0.004167922387969638	0.
0.002590990990990991	0.	0.049722016308376575	-0.004599961777293763	0.
0.0027567567567567566	0.	0.049898072646404744	-0.0048274725213572345	0.
0.0025513513513513515	0.	0.050470719051149	-0.0048317104338454885	0.
0.0027747747747747745	0.	0.050815418828762046	-0.00498331570445816	0.
0.0026054054054054053	0.	0.05157153446997776	-0.005073601620945876	0.
0.0027855855855855854	0.	0.051749444032616755	-0.00484862608058759	0.
0.0026306306306306303	0.	0.052325796886582655	-0.004978852022094828	0.
0.0026306306306306303	0.	0.052511119347664933	-0.0049762577626191766	0.
0.0027783783783783783	0.	0.052683469236471464	-0.005181054598059585	0.
0.0027783783783783783	0.	0.053239436619718306	-0.004822651464564374	0.
0.0026270270270270274	0.	0.05343031875463307	-0.004854056788774077	0.
0.00270990990990991	0.	0.05360822831727206	-0.004364571301307321	0.
0.002810810810810811	0.	0.054166048925129724	-0.005376517239450502	0.
0.002735135135135135	0.	0.0543587842846553	-0.0053757919382383295	0.
0.0028360360360360362	0.	0.054536693847294294	-0.004601840738049444	0.
0.002882882882882883	0.	0.0550889547813195	-0.005309953103501387	0.
0.002763963963963964	0.	0.05546886582653818	-0.00505807867514841	0.
0.0028432432432432433	0.	0.05621015567086731	-0.005865874649717044	0.
0.003037837837837838	0.	0.05692550037064492	-0.005547393122964699	0.
0.0029477477477477475	0.	0.05712564862861379	-0.005767008078260655	0.
0.002918918918918919	0.	0.05731838398813937	-0.005788569558962301	0.
0.0030666666666666663	0.	0.05786879169755374	-0.005804031943762759	0.
0.003027027027027027	0.	0.05806338028169015	-0.006107184404003648	0.
0.002969369369369369	0.	0.05825240919199407	-0.006071870695231735	0.
0.003153153153153153	0.	0.05878613787991104	-0.0061741565803797496	0.
0.0031027027027027026	0.	0.058980726464047444	-0.0062567902391314	0.
0.002954954954954955	0.	0.05917902149740548	-0.006289395097057333	0.
0.003228828828828829	0.	0.05971645663454411	-0.00682368468517198	0.
0.0030486486486486484	0.	0.06010192735359526	-0.006633779171749061	0.
0.003218018018018018	0.	0.0608358042994811	-0.0066495862785542845	0.
0.0032684684684684685	0.	0.06157524091919941	-0.007550525911247154	0.
0.0032216216216216214	0.	0.06176241660489251	-0.00764692586305413	0.
0.003225225225225225	0.	0.06195144551519645	-0.007245187926309255	0.
0.0033873873873873873	0.	0.062481467753891774	-0.007081311777351583	0.
0.0033477477477477477	0.	0.0626704966641957	-0.007082581274713732	0.
0.0032864864864864864	0.	0.06286879169755374	-0.008192692557487174	0.
0.0034270270270270273	0.	0.06342290585618977	-0.007083318206428969	0.
0.003401801801801802	0.	0.06360822831727206	-0.007251136140941546	0.
0.0033117117117117114	0.	0.06380096367679762	-0.007597310524145121	0.
0.0034774774774774773	0.	0.06434395848776872	-0.007411544914682846	0.
0.003434234234234234	0.	0.06472757598220905	-0.007425017964860239	0.
0.0035171171171171174	0.	0.0654614529280949	-0.006915972362159146	0.
0.00341981981981982	0.	0.06620644922164566	-0.007558593148661454	0.
0.0035351351351351353	0.	0.06638806523350631	-0.007655290174486039	0.
0.0035387387387387386	0.	0.06658080059303187	-0.007654819421934034	0.
0.003434234234234234	0.	0.06714788732394367	-0.007132836633872012	0.
0.0036432432432432433	0.	0.06732023721275018	-0.007110542092155272	0.
0.003527927927927928	0.	0.06750370644922164	-0.007102673891290433	0.
0.0034414414414414415	0.	0.06805596738324685	-0.007109822856516297	0.
0.0037081081081081083	0.	0.06822831727205338	-0.007229838988780897	0.
0.003636036036036036	0.	0.06841549295774647	-0.00755360630423306	0.
0.0036324324324324324	0.	0.06935322461082284	-0.007396304293177363	0.
0.0036288288288288287	0.	0.07010007412898443	-0.007299771897946811	0.
0.003625225225225225	0.	0.07047627872498147	-0.007425447186710689	0.
0.003682882882882883	0.	0.07102853965900667	-0.00762918226932444	0.
0.0038054054054054054	0.	0.07120274277242401	-0.007764047770007949	0.
0.0038054054054054054	0.	0.0713880652335063	-0.007758380618103223	0.
0.0036468468468468466	0.	0.07195329873980727	-0.007886767492780838	0.
0.0038414414414414413	0.	0.07213120830244625	-0.008037297025264864	0.
0.0038486486486486488	0.	0.07231838398813936	-0.008037297646148883	0.
0.003754954954954955	0.	0.07288361749444032	-0.008457628312264157	0.
0.0038918918918918917	0.	0.07306338028169014	-0.008521123599079188	0.
0.0038198198198198196	0.	0.07325055596738325	-0.008521118414366563	0.
0.0037189189189189187	0.	0.07381208302446256	-0.008412074550615389	0.
0.003913513513513513	0.	0.07416234247590808	-0.008473413070219808	0.
0.0038810810810810813	0.	0.07491104521868051	-0.009264881104941142	0.
0.003996396396396396	0.	0.07509266123054113	-0.010154081287533794	0.
0.003798198198198198	0.	0.07567457375833951	-0.01046888464501865	0.
0.0039423423423423426	0.	0.0758524833209785	-0.010469655727318063	0.
0.004028828828828828	0.	0.07603224610822831	-0.010469665287784225	0.
0.0038234234234234233	0.	0.07659933283914011	-0.010574597647921626	0.
0.0039171171171171176	0.	0.07677353595255744	-0.011016570249531562	0.
0.004046846846846847	0.	0.0769477390659748	-0.011020459974153188	0.
0.00390990990990991	0.	0.07752038547071904	-0.011014870057304641	0.
0.0039423423423423426	0.	0.0777038547071905	-0.01103132571053768	0.
0.0041189189189189184	0.	0.0778817642698295	-0.01103701228180195	0.
0.003899099099099099	0.	0.07845626389918459	-0.01103499843894814	0.
0.004205405405405405	0.	0.0788065233506301	-0.011117201405069837	0.
0.0039423423423423426	0.	0.07955893254262417	-0.011189880296925499	0.
0.004154954954954955	0.	0.07973128243143068	-0.012470368689518209	0.
0.004097297297297297	0.	0.08029466271312083	-0.012337752034422585	0.
0.004036036036036036	0.	0.08048183839881394	-0.01322426219278656	0.
0.004162162162162163	0.	0.08065604151223128	-0.013224287519499701	0.
0.0041333333333333335	0.	0.08122312824314307	-0.013224295168659103	0.
0.0040180180180180184	0.	0.08141771682727947	-0.01323521071830871	0.
0.0041081081081081085	0.	0.08159933283914012	-0.012943542977805426	0.
0.004263063063063063	0.	0.08215344699777613	-0.012765646318338476	0.
0.004115315315315315	0.	0.08234432913269088	-0.012738783981454905	0.
0.004162162162162163	0.	0.08252038547071905	-0.012740611165003577	0.
0.004317117117117117	0.	0.08306893995552261	-0.01310494754262655	0.
0.004140540540540541	0.	0.08345626389918459	-0.013307292827986188	0.
0.004212612612612613	0.	0.08419755374351372	-0.013142431708918653	0.
0.004227027027027027	0.	0.08438102297998518	-0.013128136350814269	0.
0.004443243243243244	0.	0.08492587101556709	-0.01357328253386691	0.
0.004284684684684685	0.	0.08512045959970348	-0.01356569432484312	0.
0.004216216216216216	0.	0.08530763528539659	-0.013514419184024636	0.
0.004436036036036036	0.	0.08583951074870275	-0.014008158768966912	0.
0.00441081081081081	0.	0.0860303928836175	-0.014244595391916741	0.
0.004291891891891892	0.	0.08622127501853225	-0.014248314988980802	0.
0.0044540540540540545	0.	0.08677168272794662	-0.014287648355875699	0.
0.004421621621621622	0.	0.08696997776130466	-0.014282283424945556	0.
0.004324324324324324	0.	0.08717012601927354	-0.014285855748981178	0.
0.00452972972972973	0.	0.08770385470719051	-0.014337720165385412	0.
0.004468468468468469	0.	0.0880837657524092	-0.014404289878840393	0.
0.004634234234234234	0.	0.08881578947368422	-0.01410987542353727	0.
0.004436036036036036	0.	0.08901593773165307	-0.014107252799795678	0.
0.004655855855855856	0.	0.08954966641957005	-0.014123977157962406	0.
0.00467027027027027	0.	0.08973684210526316	-0.014124212272627222	0.
0.004544144144144144	0.	0.08993143068939954	-0.013463559686199134	0.
0.0047351351351351345	0.	0.090470719051149	-0.014030823090226846	0.
0.004655855855855856	0.	0.09065974796145293	-0.013977242894995055	0.
0.004641441441441441	0.	0.09085618977020014	-0.013355424765910546	0.
0.004706306306306306	0.	0.09139733135656042	-0.01339545329754812	0.
0.00474954954954955	0.	0.09157709414381023	-0.013467000757925764	0.
0.004756756756756757	0.	0.09176982950333581	-0.013744699220430147	0.
0.004821621621621621	0.	0.0923295033358043	-0.013853275900383545	0.
0.00476036036036036	0.	0.09271497405485546	-0.0136158698482514	0.
0.004814414414414415	0.	0.0934488510007413	-0.014026866922433892	0.
0.004854054054054054	0.	0.09363602668643439	-0.013946251135940356	0.
0.004814414414414415	0.	0.09419199406968125	-0.014483423404801129	0.
0.004911711711711712	0.	0.09437175685693105	-0.01481210020146738	0.
0.004915315315315315	0.	0.09456078576723499	-0.014814696155408449	0.
0.004828828828828829	0.	0.0951223128243143	-0.015915891700821902	0.
0.004965765765765766	0.	0.09529466271312083	-0.015898791390497102	0.
0.004900900900900901	0.	0.09547998517420311	-0.01588069116143693	0.
0.004872072072072071	0.	0.09605077835433655	-0.015932289549704617	0.
0.005012612612612613	0.	0.09622498146775389	-0.015764507466867767	0.
0.004969369369369369	0.	0.09640474425500371	-0.015769850603875726	0.
0.00483963963963964	0.	0.09696997776130467	-0.015032330183399023	0.
0.0050054054054054055	0.	0.09731467753891772	-0.0151663584392657	0.
0.00505945945945946	0.	0.09807079318013344	-0.01492029991018306	0.
0.005109909909909911	0.	0.09826538176426983	-0.015070158248016365	0.
0.0049405405405405405	0.	0.0988547071905115	-0.015065343545265788	0.
0.005106306306306306	0.	0.09902149740548555	-0.015067562591741615	0.
0.005181981981981982	0.	0.09919384729429206	-0.014982489641739361	0.
0.00498018018018018	0.	0.09977205337286879	-0.0164560110214958	0.
0.005091891891891892	0.	0.09994810971089696	-0.01633493715855562	0.
0.005207207207207206	0.	0.10012416604892514	-0.014823059136102747	0.
0.005001801801801802	0.	0.10069125277983691	-0.015878485929448002	0.
0.0050954954954954956	0.	0.10086730911786508	-0.015959059074876332	0.
0.005246846846846847	0.	0.1010396590066716	-0.015958223958926186	0.
0.005048648648648649	0.	0.10161971830985915	-0.01667960151220624	0.
0.005304504504504504	0.	0.10197924388435878	-0.01667130339984852	0.
0.005109909909909911	0.	0.10271868050407709	-0.017753861307951983	0.
0.005293693693693694	0.	0.1028891771682728	-0.01655543553865149	0.
0.005228828828828829	0.	0.1034581171237954	-0.017219700662958137	0.
0.005174774774774775	0.	0.10365085248332098	-0.016442531750639734	0.
0.005279279279279279	0.	0.10383061527057079	-0.016219123011581855	0.
0.005254054054054055	0.	0.10439584877687176	-0.01639453034994488	0.
0.005200000000000001	0.	0.10458302446256486	-0.016394596931272553	0.
0.005293693693693694	0.	0.10475722757598221	-0.016643945996599463	0.
0.0053909909909909915	0.	0.10531319495922906	-0.017100163909260235	0.
0.005275675675675676	0.	0.1055114899925871	-0.017323091617118404	0.
0.005293693693693694	0.	0.10569310600444774	-0.01737845704481942	0.
0.005459459459459459	0.	0.10623980726464048	-0.02018873661594159	0.
0.005409009009009009	0.	0.10661230541141586	-0.01740131357293912	0.
0.005401801801801802	0.	0.10736100815418828	-0.018708929456671238	0.
0.0053621621621621615	0.	0.10754818383988139	-0.018655601415990763	0.
0.005571171171171171	0.	0.10809117865085249	-0.018637172479355785	0.
0.005445045045045046	0.	0.10828020756115642	-0.01877778503776025	0.
0.0053909909909909915	0.	0.1084655300222387	-0.018884376926420185	0.
0.005556756756756757	0.	0.10900667160859896	-0.019125218009292098	0.
0.005556756756756757	0.	0.10920681986656783	-0.01878224352848566	0.
0.005491891891891892	0.	0.10940140845070422	-0.018685486327078994	0.
0.005646846846846847	0.	0.10994069681245368	-0.01797319601734958	0.
0.005610810810810811	0.	0.11013528539659007	-0.018103173115565748	0.
0.005553153153153152	0.	0.11032987398072647	-0.018016463941123283	0.
0.005686486486486487	0.	0.11086545589325426	-0.01821899456242115	0.
0.005531531531531532	0.	0.11126019273535952	-0.018236439794750935	0.
0.005744144144144143	0.	0.11197739065974796	-0.017903923762865006	0.
0.005618018018018018	0.	0.11216827279466271	-0.018472726969262526	0.
0.005801801801801802	0.	0.11271497405485545	-0.01814336120950273	0.
0.005805405405405405	0.	0.1129058561897702	-0.018146349708674233	0.
0.005664864864864865	0.	0.11310600444773906	-0.01876390645522428	0.
0.005891891891891892	0.	0.11364899925871016	-0.018768331952195443	0.
0.00581981981981982	0.	0.11383246849518162	-0.0189123833423121	0.
0.005801801801801802	0.	0.11402335063009637	-0.01905838665740381	0.
0.005996396396396396	0.	0.11455707931801334	-0.021654311578590536	0.
0.005945945945945946	0.	0.11474240177909562	-0.018544669091559	0.
0.00587027027027027	0.	0.11494069681245368	-0.018528931796763917	0.
0.0059531531531531534	0.	0.11587472201630838	-0.02508174701515754	0.
0.005866666666666667	0.	0.11606745737583395	-0.025080833521044756	0.
0.00609009009009009	0.	0.11660859896219422	-0.02509890188024592	0.
0.00609009009009009	0.	0.1168013343217198	-0.02510470022208629	0.
0.005891891891891892	0.	0.11699777613046701	-0.025227193113776046	0.
0.006165765765765766	0.	0.11753150481838398	-0.025331277668180597	0.
0.0061081081081081085	0.	0.11771682727946628	-0.025338117605295807	0.
0.006147747747747748	0.	0.11846182357301704	-0.026321239959725067	0.
0.006072072072072073	0.	0.1186527057079318	-0.026730237210431232	0.
0.006028828828828829	0.	0.11885100074128985	-0.02674091435886961	0.
0.00609009009009009	0.	0.11939399555226093	-0.026463421653880367	0.
0.006126126126126127	0.	0.11957561156412158	-0.026584938637392266	0.
0.006187387387387387	0.	0.1197646404744255	-0.026561127194956798	0.
0.0062486486486486486	0.	0.12049110452186805	-0.02714069489979609	0.
0.00623063063063063	0.	0.1206819866567828	-0.02745108057398829	0.
0.006245045045045045	0.	0.12124351371386212	-0.02741783546846038	0.
0.00630990990990991	0.	0.12142327650111193	-0.027736739771318762	0.
0.006263063063063064	0.	0.12161415863602668	-0.027679866266796777	0.
0.006299099099099099	0.	0.12217753891771682	-0.027230179451745846	0.
0.00636036036036036	0.	0.12235730170496664	-0.027257827559702873	0.
0.0062486486486486486	0.	0.1231004447739066	-0.027473596693282795	0.
0.006371171171171172	0.	0.12327650111193476	-0.02747359951620105	0.
0.006281081081081081	0.	0.12346182357301705	-0.028841594305071935	0.
0.006223423423423423	0.	0.12403632320237212	-0.02882710078162025	0.
0.006378378378378378	0.	0.12421423276501113	-0.02878649375722596	0.
0.0064	0.	0.12439770200148259	-0.02882220428576234	0.
0.006472072072072072	0.	0.12513713862120088	-0.028730656735212214	0.
0.00645045045045045	0.	0.12531504818383987	-0.028722926603497248	0.
0.006367567567567568	0.	0.12589140103780577	-0.027943464246054907	0.
0.006472072072072072	0.	0.1260637509266123	-0.02783898765805046	0.
0.006479279279279279	0.	0.1262416604892513	-0.027829128104037627	0.
0.0064	0.	0.12681430689399556	-0.027903297777165315	0.
0.006472072072072072	0.	0.1269885100074129	-0.027804507761807377	0.
0.006475675675675675	0.	0.12774833209785025	-0.028765696212038977	0.
0.006518918918918919	0.	0.12792809488510007	-0.028686452972456585	0.
0.006601801801801802	0.	0.12810600444773906	-0.02875686258695696	0.
0.006479279279279279	0.	0.12867494440326166	-0.028302460891742588	0.
0.006551351351351351	0.	0.12885285396590065	-0.02839073149738504	0.
0.006717117117117117	0.	0.1290252038547072	-0.02845242847853419	0.
0.006518918918918919	0.	0.12978687916975537	-0.027507782539240907	0.
0.006663063063063063	0.	0.1299592290585619	-0.027592936870226136	0.
0.006526126126126126	0.	0.13053002223869534	-0.027704532891488245	0.
0.006572972972972973	0.	0.13071163825055598	-0.027937551324797943	0.
0.006713513513513513	0.	0.1308839881393625	-0.028941364229231104	0.
0.0066702702702702696	0.	0.131443661971831	-0.029786118504938883	0.
0.00654054054054054	0.	0.13163269088213492	-0.02981339480068916	0.
0.006846846846846847	0.	0.13235915492957748	-0.030106940731328354	0.
0.006673873873873874	0.	0.1325555967383247	-0.030337337600258498	0.
0.006724324324324324	0.	0.13273721275018532	-0.030337464958468018	0.
0.006792792792792793	0.	0.13330429948109712	-0.030217808708195074	0.
0.0066702702702702696	0.	0.13350259451445515	-0.03024724677416169	0.
0.006742342342342342	0.	0.13368235730170497	-0.030219812649902752	0.
0.0067855855855855855	0.	0.13441067457375833	-0.03002090854786921	0.
0.006803603603603604	0.	0.13459229058561897	-0.030035947709077117	0.
0.006926126126126126	0.	0.13514825796886584	-0.030984378527660686	0.
0.0068252252252252255	0.	0.13534655300222387	-0.030958590202633442	0.
0.00678918918918919	0.	0.13553372868791697	-0.030843601598450555	0.
0.007023423423423423	0.	0.1360711638250556	-0.03086914787663402	0.
0.006933333333333333	0.	0.136265752409192	-0.03084609544560164	0.
0.007073873873873874	0.	0.13700148257968867	-0.033046630327411695	0.
0.006994594594594595	0.	0.13719607116382507	-0.03297864021439518	0.
0.006962162162162162	0.	0.13738695329873982	-0.03302185317037603	0.
0.007091891891891892	0.	0.13791141586360267	-0.033132191152234314	0.
0.007041441441441441	0.	0.13810600444773907	-0.03266464720283611	0.
0.0068756756756756755	0.	0.13830429948109713	-0.03266464791908664	0.
0.007091891891891892	0.	0.1390437361008154	-0.03318482832882115	0.
0.006983783783783784	0.	0.13924017790956264	-0.03319755638030505	0.
0.007167567567567567	0.	0.13977575982209045	-0.03537933131637401	0.
0.007232432432432432	0.	0.13996108228317272	-0.03702209542337101	0.
0.007102702702702702	0.	0.14015752409191995	-0.03651707326803188	0.
0.007282882882882883	0.	0.1406986656782802	-0.03226151143460612	0.
0.007272072072072072	0.	0.14088954781319496	-0.03225707478990856	0.
0.007347747747747747	0.	0.14162713120830245	-0.03232124720728057	0.
0.007344144144144144	0.	0.14181245366938472	-0.032313930518558374	0.
0.0072360360360360365	0.	0.14200889547813195	-0.03282632257719196	0.
0.007372972972972973	0.	0.142563009636768	-0.03309535144589696	0.
0.0072864864864864865	0.	0.14274833209785026	-0.0333727716356074	0.
0.00725045045045045	0.	0.14293736100815418	-0.033792659058522904	0.
0.007448648648648648	0.	0.143650852483321	-0.03423462288851538	0.
0.007445045045045045	0.	0.1438398813936249	-0.03440411518969413	0.
0.007394594594594594	0.	0.14441067457375834	-0.03555331707748003	0.
0.007412612612612612	0.	0.1445941438102298	-0.036127039456491164	0.
0.0073873873873873865	0.	0.14478687916975538	-0.03612937513003947	0.
0.007455855855855856	0.	0.1453409933283914	-0.03606484434449104	0.
0.007545945945945946	0.	0.14551519644180874	-0.03639674156862296	0.
0.007398198198198198	0.	0.1462731653076353	-0.03635748816361739	0.
0.0075675675675675675	0.	0.14663639733135655	-0.03621121334600947	0.
0.007477477477477477	0.	0.14719792438843587	-0.036764502487845144	0.
0.0075783783783783774	0.	0.14737212750185325	-0.03672534214290553	0.
0.007563963963963964	0.	0.14755374351371386	-0.03658729393386296	0.
0.007513513513513513	0.	0.14813009636767976	-0.036487044881288025	0.
0.007668468468468468	0.	0.14830615270570793	-0.03649135875162765	0.
0.007495495495495495	0.	0.14905300222386952	-0.03682152654395458	0.
0.007621621621621622	0.	0.14922164566345442	-0.036806198213560556	0.
0.007758558558558558	0.	0.14939584877687176	-0.03718453048353992	0.
0.007571171171171172	0.	0.15016493699036323	-0.03697389901068982	0.
0.007751351351351352	0.	0.15034469977761306	-0.0387358733558953	0.
0.0076	0.	0.15091178650852483	-0.038029786885912416	0.
0.0077477477477477475	0.	0.151087842846553	-0.03760187185061623	0.
0.007899099099099098	0.	0.15126204595997036	-0.03764400292038756	0.
0.007668468468468468	0.	0.1518402520385471	-0.037117280368412386	0.
0.00774054054054054	0.	0.15202186805040768	-0.037188363037589885	0.
0.007895495495495494	0.	0.15219792438843588	-0.03725916908997761	0.
0.007758558558558558	0.	0.15276315789473685	-0.03826039115818735	0.
0.007726126126126127	0.	0.1529447739065975	-0.03829301334073026	0.
0.00776936936936937	0.	0.1537008895478132	-0.03793867908940406	0.
0.007758558558558558	0.	0.15388991845811714	-0.037985525794665624	0.
0.007931531531531531	0.	0.15406226834692366	-0.04107733890334418	0.
0.007805405405405405	0.	0.1547961452928095	-0.0423069723422854	0.
0.007927927927927928	0.	0.154968495181616	-0.04232151257411072	0.
0.008043243243243244	0.	0.15552446256486285	-0.04177910534137275	0.
0.007884684684684685	0.	0.15572275759822088	-0.0415587979260598	0.
0.007960360360360361	0.	0.15590622683469235	-0.04168941691903193	0.
0.008057657657657657	0.	0.15646590066716085	-0.04173109026703202	0.
0.007949549549549548	0.	0.15665863602668645	-0.04212681585349101	0.
0.008003603603603603	0.	0.1568346923647146	-0.04306340106995763	0.
0.008108108108108109	0.	0.1573888065233506	-0.04321003250470738	0.
0.007971171171171172	0.	0.15758710155670866	-0.04321003185499362	0.
0.008205405405405406	0.	0.15830800593031874	-0.043042915429227516	0.
0.008133333333333334	0.	0.15849888806523352	-0.04302970538184816	0.
0.008097297297297298	0.	0.15868235730170496	-0.04303424367493158	0.
0.008093693693693694	0.	0.15944217939214234	-0.043448259532744844	0.
0.008086486486486485	0.	0.15963306152705706	-0.043447107077294454	0.
0.008234234234234234	0.	0.16016864343958487	-0.04320843328595231	0.
0.008147747747747748	0.	0.16035767234988882	-0.043208440723431496	0.
0.008028828828828828	0.	0.16054670126019274	-0.04316980017555102	0.
0.008374774774774775	0.	0.16107487027427722	-0.0431509692153515	0.
0.00836036036036036	0.	0.16127316530763527	-0.043185572960725	0.
0.008158558558558559	0.	0.16147331356560415	-0.043187555810082344	0.
0.00836036036036036	0.	0.16220719051149002	-0.044195121192742194	0.
0.008227027027027028	0.	0.16258524833209784	-0.04398402032530548	0.
0.008363963963963965	0.	0.1631338028169014	-0.0440900799768805	0.
0.008302702702702702	0.	0.16333024462564863	-0.044084374077593955	0.
0.008190990990990991	0.	0.16351742031134173	-0.04416388327329357	0.
0.008425225225225225	0.	0.1640511489992587	-0.04374647390016788	0.
0.008443243243243243	0.	0.16424759080800594	-0.04352967373438415	0.
0.00834954954954955	0.	0.1644384729429207	-0.043529670558994024	0.
0.008472072072072073	0.	0.1649851742031134	-0.04325893186079891	0.
0.008418018018018019	0.	0.16518346923647145	-0.04325460580435181	0.
0.008562162162162162	0.	0.16590808005930321	-0.04337321423786746	0.
0.008605405405405405	0.	0.1660952557449963	-0.04391935569855022	0.
0.008457657657657658	0.	0.16628613787991103	-0.043915287427721134	0.
0.00863063063063063	0.	0.16682357301704964	-0.04286744754130584	0.
0.008511711711711712	0.	0.16721089696071165	-0.041786811838223796	0.
0.008616216216216216	0.	0.16775574499629353	-0.04212790857193534	0.
0.008645045045045045	0.	0.16794477390659748	-0.04225837137013089	0.
0.00861981981981982	0.	0.16814306893995554	-0.04225382326692254	0.
0.008763963963963964	0.	0.16868791697553742	-0.041777950846599264	0.
0.008735135135135135	0.	0.16887509266123055	-0.04174687728222609	0.
0.008652252252252253	0.	0.16907153446997777	-0.04154204908805205	0.
0.008792792792792792	0.	0.1696089696071164	-0.04241433240536148	0.
0.008825225225225225	0.	0.16979429206819868	-0.043602403145800106	0.
0.00883963963963964	0.	0.17054855448480355	-0.04194041392729365	0.
0.008828828828828829	0.	0.17073202372127502	-0.04192007682158935	0.
0.008756756756756757	0.	0.17092290585618977	-0.04302276621281358	0.
0.008882882882882883	0.	0.17146590066716086	-0.043672263860514954	0.
0.008879279279279279	0.	0.17183839881393623	-0.043568744453793634	0.
0.00885045045045045	0.	0.1723943661971831	-0.0432995594091124	0.
0.008962162162162161	0.	0.17257042253521127	-0.043604419871307976	0.
0.008918918918918918	0.	0.17275945144551522	-0.04350183870800729	0.
0.008915315315315316	0.	0.17331912527798368	-0.04353831023153303	0.
0.00905225225225225	0.	0.1734988880652335	-0.04340281737972899	0.
0.009016216216216216	0.	0.17368791697553743	-0.04341959081814806	0.
0.008897297297297298	0.	0.1742605633802817	-0.04382593847107496	0.
0.00903063063063063	0.	0.17443847294292067	-0.0436235938795516	0.
0.0089009009009009	0.	0.17518161601186064	-0.04372493242662903	0.
0.009095495495495496	0.	0.17535396590066715	-0.043683029879503704	0.
0.009102702702702702	0.	0.17553743513713863	-0.04371020553891112	0.
0.00896936936936937	0.	0.17611564121571535	-0.044081926754935476	0.
0.009181981981981982	0.	0.1764696071163825	-0.044056330958899846	0.
0.008976576576576576	0.	0.17704040029651594	-0.045092324712073965	0.
0.009135135135135135	0.	0.17721460340993328	-0.0451425192870827	0.
0.009203603603603604	0.	0.17739621942179393	-0.045362583778988524	0.
0.00907027027027027	0.	0.17797071905114903	-0.04571696232928079	0.
0.009142342342342341	0.	0.17814306893995555	-0.04589168305422073	0.
0.009232432432432432	0.	0.17831727205337286	-0.04634975112957331	0.
0.00908108108108108	0.	0.178880652335063	-0.04693838024092182	0.
0.009095495495495496	0.	0.17906041512231283	-0.04693838375458191	0.
0.009156756756756756	0.	0.17983135656041513	-0.046579543783879344	0.
0.009185585585585587	0.	0.18001297257227575	-0.046562430465128264	0.
0.00934054054054054	0.	0.18018532246108226	-0.0455432746630323	0.
0.009225225225225226	0.	0.1807487027427724	-0.04626909240128943	0.
0.009412612612612612	0.	0.18110081541882875	-0.046307200965049394	0.
0.009221621621621622	0.	0.18167531504818385	-0.045780688994493994	0.
0.009254054054054052	0.	0.18186434395848777	-0.045735931065200214	0.
0.00939099099099099	0.	0.18203854707190514	-0.0458190450399908	0.
0.009394594594594593	0.	0.1825982209043736	-0.04580701891657714	0.
0.00934774774774775	0.	0.1827853965900667	-0.04584013826063955	0.
0.00939099099099099	0.	0.1829633061527057	-0.0478410819773997	0.
0.009427027027027027	0.	0.18352483320978505	-0.049867830334940716	0.
0.009358558558558558	0.	0.18371386212008894	-0.04951702051277334	0.
0.00961081081081081	0.	0.18442920681986658	-0.0511983229109163	0.
0.009452252252252252	0.	0.1846256486286138	-0.052825138112419956	0.
0.009463063063063062	0.	0.18481097108969607	-0.05272641752909729	0.
0.009506306306306306	0.	0.18537620459599705	-0.05359640400830379	0.
0.009470270270270269	0.	0.18575426241660492	-0.054297760510464296	0.
0.009697297297297297	0.	0.18628984432913268	-0.053688788406283904	0.
0.00962882882882883	0.	0.18648443291326908	-0.05384724046606246	0.
0.009531531531531532	0.	0.1866716085989622	-0.053774286639620084	0.
0.009700900900900901	0.	0.18722201630837657	-0.054566883610197306	0.
0.009636036036036038	0.	0.1874184581171238	-0.05457519440281053	0.
0.009545945945945947	0.	0.18760563380281692	-0.05450659594291683	0.
0.00978018018018018	0.	0.18813750926612305	-0.05439601628682246	0.
0.009744144144144143	0.	0.18833395107487028	-0.054504617335492694	0.
0.009812612612612612	0.	0.18907894736842107	-0.054427098673521294	0.
0.00978018018018018	0.	0.18927168272794664	-0.054427094976470865	0.
0.009618018018018018	0.	0.18946256486286137	-0.05458904027667404	0.
0.009834234234234233	0.	0.18997961452928097	-0.054665592106647724	0.
0.009805405405405405	0.	0.19037064492216454	-0.05485727576798761	0.
0.009873873873873874	0.	0.19092475908080062	-0.05477223593443502	0.
0.009938738738738738	0.	0.19111564121571534	-0.05519590892139139	0.
0.009834234234234233	0.	0.19131208302446256	-0.05605668373297908	0.
0.010021621621621622	0.	0.19184766493699038	-0.05602758994615012	0.
0.009953153153153153	0.	0.19203484062268347	-0.05513542763438724	0.
0.009906306306306305	0.	0.1922331356560415	-0.05568803703752253	0.
0.010054054054054054	0.	0.19277798369162344	-0.0514042983736434	0.
0.00996036036036036	0.	0.19296701260192736	-0.05140429932812527	0.
0.01012972972972973	0.	0.1937008895478132	-0.051216669623116155	0.
0.010072072072072074	0.	0.19388250555967385	-0.05184006046689287	0.
0.010032432432432431	0.	0.19407709414381025	-0.051794116048768477	0.
0.010093693693693694	0.	0.19463862120088957	-0.05137343284615428	0.
0.010093693693693694	0.	0.19501111934766494	-0.05200051846165645	0.
0.010147747747747748	0.	0.1955522609340252	-0.0520342127467269	0.
0.010212612612612613	0.	0.19572646404744257	-0.05204174008142285	0.
0.010212612612612613	0.	0.1959154929577465	-0.05203778319400041	0.
0.01012972972972973	0.	0.1964918458117124	-0.05177521161623497	0.
0.010302702702702702	0.	0.19667160859896218	-0.05177521926188644	0.
0.010277477477477478	0.	0.19686249073387696	-0.0515322489735773	0.
0.01012972972972973	0.	0.19741845811712377	-0.05538726339078415	0.
0.010302702702702702	0.	0.19759266123054114	-0.05570539040747438	0.
0.010147747747747748	0.	0.19835433654558934	-0.057242392168388154	0.
0.010342342342342341	0.	0.1985285396590067	-0.05724240278350527	0.
0.010342342342342341	0.	0.1987101556708673	-0.056917655616221176	0.
0.010219819819819821	0.	0.19927538917716828	-0.05714897449440534	0.
0.010396396396396395	0.	0.19963120830244627	-0.05716316011900594	0.
0.010234234234234233	0.	0.20021312083024462	-0.05709789041409836	0.
0.010371171171171171	0.	0.20038917716827281	-0.05709835405168291	0.
0.010457657657657658	0.	0.2005689399555226	-0.05718498607002236	0.
0.0102990990990991	0.	0.20112676056338027	-0.057124840280371667	0.
0.010385585585585586	0.	0.2012991104521868	-0.05712483730222452	0.
0.010547747747747749	0.	0.201475166790215	-0.057172734138174384	0.
0.010374774774774774	0.	0.20205522609340254	-0.0581015004638044	0.
0.010425225225225225	0.	0.20223684210526313	-0.059078598507947735	0.
0.010461261261261262	0.	0.20298739807264643	-0.059658466387507464	0.
0.010446846846846847	0.	0.2031653076352854	-0.05965845212755377	0.
0.010616216216216215	0.	0.2033376575240919	-0.059648114270558286	0.
0.010443243243243243	0.	0.20392142327650112	-0.061619690609981737	0.
0.010569369369369369	0.	0.2042772424017791	-0.06135848159149207	0.
0.010565765765765766	0.	0.20483320978502595	-0.06157018542874869	0.
0.010526126126126127	0.	0.20501853224610822	-0.06156954152238901	0.
0.010655855855855857	0.	0.20519644180874722	-0.06155012259934441	0.
0.010583783783783784	0.	0.20577094143810232	-0.06175254379149796	0.
0.010515315315315315	0.	0.20596182357301704	-0.06179509262860123	0.
0.010612612612612612	0.	0.20613973313565606	-0.061796246898741955	0.
0.010663063063063062	0.	0.20668458117123795	-0.06181369053488003	0.
0.010583783783783784	0.	0.2068736100815419	-0.061648009224012874	0.
0.010735135135135136	0.	0.2076056338028169	-0.06291319163554569	0.
0.010655855855855857	0.	0.20780392883617496	-0.06286857958220528	0.
0.010699099099099099	0.	0.20798554484803558	-0.0638869648214713	0.
0.010861261261261261	0.	0.20815974796145292	-0.06390263228913272	0.
0.010756756756756755	0.	0.20891586360266864	-0.0639734613894708	0.
0.010872072072072072	0.	0.20909006671608601	-0.06397363038215761	0.
0.010745945945945946	0.	0.2096590066716086	-0.06478866703342659	0.
0.010666666666666666	0.	0.2098461823573017	-0.06481063958824192	0.
0.010882882882882883	0.	0.21001853224610822	-0.06481266522059134	0.
0.010890090090090091	0.	0.21057635285396592	-0.06489705463350563	0.
0.010836036036036037	0.	0.21076723498888064	-0.06527259972577622	0.
0.010954954954954955	0.	0.21094514455151964	-0.06574727962564109	0.
0.010882882882882883	0.	0.2115103780578206	-0.06600522508676905	0.
0.010933333333333333	0.	0.21187916975537435	-0.06609621120688121	0.
0.011012612612612611	0.	0.2124258710155671	-0.06672478429836544	0.
0.010962162162162163	0.	0.21261860637509264	-0.06693062792100739	0.
0.0109981981981982	0.	0.21280022238695329	-0.06714822384239973	0.
0.010933333333333333	0.	0.21354521868050408	-0.06675577098059898	0.
0.010933333333333333	0.	0.21373054114158635	-0.06776100684263407	0.
0.011135135135135135	0.	0.21426612305411416	-0.06728840422559486	0.
0.011034234234234235	0.	0.214466271312083	-0.06722549316272945	0.
0.011005405405405405	0.	0.2146608598962194	-0.06729602303921638	0.
0.011203603603603604	0.	0.2152112676056338	-0.06777656418107884	0.
0.01114954954954955	0.	0.2154058561897702	-0.06776375848192928	0.
0.011117117117117117	0.	0.21559488510007413	-0.06894185571513468	0.
0.011286486486486485	0.	0.21612861378799111	-0.0674971706361121	0.
0.011214414414414413	0.	0.21651408450704224	-0.0691753233887789	0.
0.011318918918918919	0.	0.21705893254262418	-0.0676278197987297	0.
0.011311711711711712	0.	0.21725352112676058	-0.07113165867066448	0.
0.011160360360360359	0.	0.21744810971089695	-0.07153233054832825	0.
0.011376576576576576	0.	0.21816901408450703	-0.07121373366401758	0.
0.011218018018018019	0.	0.21836730911786506	-0.07162084947425727	0.
0.011455855855855856	0.	0.21889918458117125	-0.07270571000076671	0.
0.011412612612612612	0.	0.21908821349147514	-0.07279672884877296	0.
0.011315315315315315	0.	0.21928280207561157	-0.0731109235125294	0.
0.011531531531531532	0.	0.21982765011119348	-0.07531380892483008	0.
0.011466666666666667	0.	0.2200185322461082	-0.07257537556634268	0.
0.011445045045045045	0.	0.22021682727946626	-0.07257496814804962	0.
0.01154234234234234	0.	0.22076723498888065	-0.07276823278157196	0.
0.011535135135135134	0.	0.2211452928094885	-0.07293953808614383	0.
0.011538738738738738	0.	0.22168458117123796	-0.07293789979605209	0.
0.011585585585585586	0.	0.22186619718309858	-0.07286642194271162	0.
0.011545945945945947	0.	0.2220626389918458	-0.0728698452377417	0.
0.01170810810810811	0.	0.2228002223869533	-0.07417148691288294	0.
0.01165045045045045	0.	0.22299295774647887	-0.07435698760591243	0.
0.011686486486486486	0.	0.22354336545589326	-0.07445602334060293	0.
0.01172972972972973	0.	0.2237249814677539	-0.07441108641762446	0.
0.011718918918918918	0.	0.22391586360266863	-0.07436563349959502	0.
0.011607207207207208	0.	0.22447553743513715	-0.07361139302722701	0.
0.011747747747747748	0.	0.22464603409933284	-0.07336460372899717	0.
0.011827027027027027	0.	0.22482579688658266	-0.07336315825849832	0.
0.01169009009009009	0.	0.22539473684210526	-0.07405952453330086	0.
0.011744144144144144	0.	0.225763528539659	-0.07386602830422147	0.
0.011654054054054055	0.	0.22634173461823573	-0.07418116998209012	0.
0.011884684684684683	0.	0.22651408450704225	-0.07417012762086274	0.
0.011931531531531531	0.	0.22669384729429207	-0.07418720528295442	0.
0.011902702702702703	0.	0.22743143068939956	-0.0741120324217112	0.
0.011902702702702703	0.	0.22761675315048183	-0.07412115153985624	0.
0.011754954954954955	0.	0.2281893995552261	-0.07472409788148983	0.
0.011845045045045044	0.	0.22836545589325424	-0.0747256299009161	0.
0.01192072072072072	0.	0.22854336545589327	-0.07486200886714113	0.
0.011823423423423423	0.	0.22911786508524834	-0.07527213010820458	0.
0.011963963963963965	0.	0.2292939214232765	-0.07521653449877527	0.
0.01201081081081081	0.	0.22947368421052633	-0.07492318521273023	0.
0.01179099099099099	0.	0.23005189028910306	-0.07670190911046934	0.
0.012093693693693694	0.	0.2303891771682728	-0.07623057719504889	0.
0.01196036036036036	0.	0.23095997034840623	-0.076037575782697	0.
0.012	0.	0.2311452928094885	-0.0759384829456057	0.
0.01221981981981982	0.	0.23132320237212753	-0.0735260764035302	0.
0.011953153153153153	0.	0.2320848776871757	-0.07365903083166006	0.
0.012144144144144145	0.	0.23225908080059304	-0.07360059378208376	0.
0.012133333333333333	0.	0.23281690140845068	-0.07526009629533094	0.
0.0121009009009009	0.	0.23300407709414384	-0.07526004717807716	0.
0.012237837837837839	0.	0.23318013343217198	-0.07523870238714199	0.
0.012172972972972972	0.	0.23375092661230543	-0.07755649463688098	0.
0.012093693693693694	0.	0.23393995552260935	-0.07748914357802314	0.
0.012162162162162163	0.	0.2341141586360267	-0.0774703273415081	0.
0.012291891891891893	0.	0.23467012601927356	-0.0776778859995212	0.
0.012306306306306308	0.	0.23504262416604893	-0.07764605000992658	0.
0.012295495495495495	0.	0.23560229799851742	-0.07798686699001338	0.
0.012172972972972972	0.	0.23579132690882135	-0.07833634198608286	0.
0.012201801801801802	0.	0.2359655300222387	-0.07804183277376783	0.
0.012259459459459459	0.	0.23670126019273535	-0.07800157893679531	0.
0.012234234234234235	0.	0.23689214232765013	-0.07803125228689875	0.
0.012468468468468467	0.	0.23744996293550777	-0.07881598460889931	0.
0.012327927927927928	0.	0.23764825796886582	-0.07877729473222496	0.
0.012331531531531532	0.	0.23783172720533727	-0.07879347906640785	0.
0.012522522522522521	0.	0.23836545589325425	-0.07879546032221472	0.
0.012497297297297297	0.	0.23856189770200148	-0.07879547039584658	0.
0.012428828828828828	0.	0.23875648628613788	-0.07895762723971983	0.
0.012526126126126127	0.	0.23929577464788732	-0.07837164010745482	0.
0.012457657657657658	0.	0.2396830985915493	-0.07843250428322128	0.
0.012623423423423423	0.	0.24021682727946628	-0.07908781699763896	0.
0.012634234234234236	0.	0.24041141586360268	-0.07900894365382921	0.
0.012526126126126127	0.	0.24060785767234988	-0.07901212825644624	0.
0.012691891891891892	0.	0.24134358784284654	-0.08082629619165539	0.
0.012558558558558558	0.	0.24153632320237214	-0.08082157594964896	0.
0.012749549549549549	0.	0.24205522609340252	-0.07962579876118268	0.
0.012717117117117116	0.	0.24224425500370647	-0.07962580035866496	0.
0.01261981981981982	0.	0.24244440326167532	-0.07820154531496289	0.
0.01277117117117117	0.	0.24300222386953296	-0.07961029442959815	0.
0.0128	0.	0.24318939955522612	-0.07961079437426145	0.
0.012763963963963964	0.	0.24338213491475166	-0.07835127854910405	0.
0.012872072072072072	0.	0.24392512972572278	-0.07846516392615512	0.
0.012857657657657657	0.	0.24430504077094145	-0.07847946285822031	0.
0.012861261261261261	0.	0.24485915492957747	-0.07990346904709497	0.
0.012846846846846846	0.	0.24504262416604894	-0.07993578864079211	0.
0.012861261261261261	0.	0.24523350630096366	-0.07990191202699007	0.
0.012954954954954955	0.	0.24595811712379542	-0.07987825126969719	0.
0.012965765765765766	0.	0.24615270570793182	-0.07989583349816279	0.
0.012918918918918918	0.	0.2467179392142328	-0.08080397333296836	0.
0.012958558558558557	0.	0.24689770200148256	-0.08112203772448214	0.
0.012994594594594594	0.	0.2470848776871757	-0.08110699785001421	0.
0.012965765765765766	0.	0.24762787249814677	-0.08281291260645059	0.
0.013138738738738737	0.	0.24780207561156412	-0.08281239008911169	0.
0.013102702702702702	0.	0.2479873980726464	-0.08284127614293686	0.
0.013009009009009009	0.	0.24857116382505562	-0.08294227414079348	0.
0.013070270270270272	0.	0.24893254262416603	-0.08280128759392824	0.
0.013023423423423424	0.	0.249497776130467	-0.08251414606170392	0.
0.01317837837837838	0.	0.24967012601927355	-0.0827064372448104	0.
0.013174774774774774	0.	0.24985544848035585	-0.08275970734191987	0.
0.013232432432432432	0.	0.2506004447739066	-0.08394135981601708	0.
0.013257657657657658	0.	0.25078020756115643	-0.08393860794544608	0.
0.01312072072072072	0.	0.25135100074128985	-0.08262384449638999	0.
0.013250450450450452	0.	0.2515289103039288	-0.08383049678045659	0.
0.01339099099099099	0.	0.2517123795404003	-0.08393105523152675	0.
0.01312072072072072	0.	0.25229429206819864	-0.08377997633278735	0.
0.013196396396396397	0.	0.252468495181616	-0.0837265220174881	0.
0.013340540540540539	0.	0.25263899184581173	-0.08383165964441834	0.
0.013174774774774774	0.	0.2531986656782802	-0.08401343736420469	0.
0.013365765765765767	0.	0.25355077835433654	-0.08395359733951702	0.
0.01321081081081081	0.	0.25413454410674574	-0.0850888215991284	0.
0.01329009009009009	0.	0.25431616011860636	-0.08508473296531464	0.
0.013445045045045045	0.	0.25449036323202373	-0.0852695657807775	0.
0.013383783783783784	0.	0.25467197924388435	-0.08527600450993345	0.
0.013326126126126126	0.	0.2552446256486286	-0.08609359427392235	0.
0.013423423423423423	0.	0.2554206819866568	-0.08613474156691485	0.
0.013455855855855856	0.	0.25560600444773907	-0.08599636940742278	0.
0.013376576576576576	0.	0.2561786508524833	-0.0858172125330277	0.
0.013463063063063063	0.	0.25634914751667903	-0.08581720006277249	0.
0.013466666666666665	0.	0.2570997034840623	-0.08796958111643007	0.
0.013538738738738738	0.	0.25727761304670127	-0.08799132087338128	0.
0.013736936936936936	0.	0.25745552260934024	-0.08739468453230825	0.
0.013527927927927928	0.	0.25821349147516676	-0.08773730946568666	0.
0.013726126126126127	0.	0.2583876945885841	-0.08775102189397306	0.
0.013600000000000001	0.	0.2589510748702743	-0.08893670353258394	0.
0.01354954954954955	0.	0.2591308376575241	-0.08895669104057588	0.
0.013657657657657658	0.	0.25930504077094146	-0.08808388774773608	0.
0.013625225225225225	0.	0.2598758339510749	-0.08828970257017807	0.
0.013589189189189188	0.	0.26006115641215716	-0.08826624927035256	0.
0.013758558558558558	0.	0.26023350630096365	-0.08911205520947929	0.
0.01372972972972973	0.	0.2608042994810971	-0.08879188299494598	0.
0.013693693693693694	0.	0.2609951816160119	-0.08913457905861175	0.
0.013805405405405405	0.	0.2617346182357302	-0.08877046727293436	0.
0.013675675675675675	0.	0.2619217939214233	-0.08921417772493534	0.
0.013783783783783784	0.	0.2620959970348406	-0.08928920632626598	0.
0.013772972972972973	0.	0.26284655300222387	-0.0888834120890518	0.
0.01381981981981982	0.	0.26302631578947366	-0.08910459912216721	0.
0.013935135135135135	0.	0.2635804299481097	-0.08899254388240417	0.
0.013801801801801803	0.	0.26377687175685693	-0.08915421002363787	0.
0.013855855855855855	0.	0.2639603409933284	-0.08917137708656511	0.
0.014018018018018018	0.	0.2644996293550778	-0.08897188722105034	0.
0.013899099099099099	0.	0.2646942179392142	-0.08899072450121219	0.
0.013866666666666666	0.	0.2648795404002965	-0.08884693957082804	0.
0.01412972972972973	0.	0.26542253521126763	-0.08884739581875335	0.
0.013974774774774774	0.	0.2656208302446257	-0.08884739682044848	0.
0.014093693693693694	0.	0.266349147516679	-0.08944575886644232	0.
0.014043243243243244	0.	0.26654373610081544	-0.08943861382485367	0.
0.01397117117117117	0.	0.26673832468495184	-0.0890429818087917	0.
0.014108108108108109	0.	0.2674759080800593	-0.0894575292436854	0.
0.014046846846846846	0.	0.2676667902149741	-0.08950534331784156	0.
0.014187387387387387	0.	0.26819495922905856	-0.08899230530522897	0.
0.014212612612612611	0.	0.26838954781319496	-0.08907285035907679	0.
0.014082882882882883	0.	0.26858969607116384	-0.08919062748098848	0.
0.014335135135135135	0.	0.26913269088213493	-0.08978314149496125	0.
0.014277477477477478	0.	0.2693254262416605	-0.08992177287905767	0.
0.014133333333333333	0.	0.2695200148257969	-0.09114921611151361	0.
0.014324324324324325	0.	0.2700574499629355	-0.0972154659136232	0.
0.014284684684684683	0.	0.27024647887323944	-0.09727586326654798	0.
0.014418018018018019	0.	0.2709766493699036	-0.09718965130836636	0.
0.0144	0.	0.2711601186063751	-0.09705034140589061	0.
0.01432072072072072	0.	0.2713510007412898	-0.09720523383626596	0.
0.014482882882882882	0.	0.27209229058561896	-0.09725631256129522	0.
0.014418018018018019	0.	0.27229243884358784	-0.09732107608398685	0.
0.014533333333333332	0.	0.27284469977761305	-0.09827299045255462	0.
0.014472072072072073	0.	0.2730263157894737	-0.09785533674130055	0.
0.014518918918918919	0.	0.2732153446997776	-0.09785918878119265	0.
0.014587387387387386	0.	0.2737601927353595	-0.09805297037966106	0.
0.01459099099099099	0.	0.273943661971831	-0.098062939072507	0.
0.01452972972972973	0.	0.2741363973313566	-0.09806291966126626	0.
0.0145009009009009	0.	0.27469607116382505	-0.0997271333042241	0.
0.014627027027027025	0.	0.2748739807264641	-0.09962167803720953	0.
0.014569369369369369	0.	0.27561897702001487	-0.0997851225007953	0.
0.01468108108108108	0.	0.27579873980726466	-0.09980427449919015	0.
0.01464144144144144	0.	0.27599147516679023	-0.09984358704763202	0.
0.014756756756756756	0.	0.2767197924388436	-0.10153737473929154	0.
0.014724324324324325	0.	0.2769014084507042	-0.10208792103327295	0.
0.014634234234234234	0.	0.2774777613046701	-0.09982003878634833	0.
0.014774774774774773	0.	0.27765567086730913	-0.10070622212901702	0.
0.01470990990990991	0.	0.27784469977761306	-0.10073839409754215	0.
0.014634234234234234	0.	0.2784154929577465	-0.10163655859822844	0.
0.014717117117117116	0.	0.278587842846553	-0.10163150911328793	0.
0.014908108108108109	0.	0.27876389918458117	-0.10162811633775545	0.
0.014717117117117116	0.	0.27933839881393624	-0.10272940468781164	0.
0.014836036036036036	0.	0.2795126019273536	-0.10272940097211453	0.
0.014778378378378379	0.	0.2802687175685693	-0.10291530729275163	0.
0.014882882882882881	0.	0.2804447739065975	-0.10291793020247064	0.
0.015034234234234235	0.	0.2806189770200148	-0.10269957834110029	0.
0.014872072072072072	0.	0.28137323943661974	-0.10259817045850547	0.
0.01498018018018018	0.	0.2815511489992587	-0.10255281292150499	0.
0.014944144144144144	0.	0.2821163825055597	-0.10212639551208268	0.
0.014857657657657657	0.	0.2822961452928095	-0.10370947727456904	0.
0.014947747747747748	0.	0.28246664195700516	-0.10368012081010727	0.
0.015009009009009009	0.	0.283033728687917	-0.1044343321054333	0.
0.014915315315315316	0.	0.28322646404744256	-0.10481223071246616	0.
0.015041441441441442	0.	0.28340622683469235	-0.10408341800185637	0.
0.015005405405405405	0.	0.2839788732394366	-0.10217248640183474	0.
0.015009009009009009	0.	0.28416234247590805	-0.10162844723110444	0.
0.015145945945945946	0.	0.2848962194217939	-0.10228100872986516	0.
0.015091891891891892	0.	0.2850871015567087	-0.10228099691652852	0.
0.015196396396396398	0.	0.28526501111934766	-0.10229838375275174	0.
0.015066666666666667	0.	0.28601000741289845	-0.10244709984470067	0.
0.01513153153153153	0.	0.28618977020014824	-0.10263457253172024	0.
0.015326126126126126	0.	0.28674944403261676	-0.10522061207684225	0.
0.015218018018018017	0.	0.2869477390659748	-0.1052206138819022	0.
0.01523963963963964	0.	0.28713120830244626	-0.1034575040384403	0.
0.015326126126126126	0.	0.2876723498888065	-0.10427629716318144	0.
0.015192792792792792	0.	0.2878650852483321	-0.10425048567091949	0.
0.015207207207207207	0.	0.2880448480355819	-0.10486030113196547	0.
0.015466666666666667	0.	0.2885767234988881	-0.10721647388239934	0.
0.015383783783783784	0.	0.2895237212750185	-0.10582657499557546	0.
0.015401801801801802	0.	0.2897164566345441	-0.10582657992908025	0.
0.015340540540540541	0.	0.2899036323202372	-0.10580253208647969	0.
0.015506306306306306	0.	0.29063380281690143	-0.10758936050639524	0.
0.015365765765765765	0.	0.2908320978502595	-0.10758318345406909	0.
0.015581981981981982	0.	0.2913695329873981	-0.10930239722537842	0.
0.01553873873873874	0.	0.29156041512231284	-0.10812233023457604	0.
0.015412612612612613	0.	0.29175500370644925	-0.10813874540366697	0.
0.015675675675675675	0.	0.29229058561897703	-0.1093898174838343	0.
0.015621621621621621	0.	0.2924888806523351	-0.11014319382266433	0.
0.015502702702702703	0.	0.29269088213491473	-0.11015632890483829	0.
0.01566846846846847	0.	0.29322831727205334	-0.10992922388038187	0.
0.01578018018018018	0.	0.2941363973313566	-0.10959717710962617	0.
0.015801801801801803	0.	0.2943217197924389	-0.10959718612720683	0.
0.01566846846846847	0.	0.29452001482579687	-0.10984990890417871	0.
0.015809009009009008	0.	0.295261304670126	-0.10990881534653273	0.
0.015816216216216216	0.	0.2954540400296516	-0.11028121717025655	0.
0.01588108108108108	0.	0.2960007412898443	-0.10978442108395005	0.
0.015863063063063062	0.	0.29618606375092665	-0.10982849339022376	0.
0.015794594594594594	0.	0.296380652335063	-0.1072124771703649	0.
0.015902702702702703	0.	0.2969310600444774	-0.1073064878801755	0.
0.01587027027027027	0.	0.2971108228317272	-0.10734570213443191	0.
0.01587747747747748	0.	0.29729985174203116	-0.10730648857898639	0.
0.01593873873873874	0.	0.297855819125278	-0.11095295802046148	0.
0.015996396396396398	0.	0.29803743513713865	-0.11146298336237098	0.
0.016003603603603603	0.	0.2982264640474426	-0.1113529874790269	0.
0.015963963963963965	0.	0.29879540400296517	-0.11281067206361481	0.
0.016046846846846846	0.	0.29896960711638254	-0.11377670307689706	0.
0.016036036036036035	0.	0.29915307635285393	-0.11475983776132528	0.
0.015927927927927927	0.	0.2997090437361008	-0.11624567333502012	0.
0.016133333333333333	0.	0.29988324684951817	-0.11708268391752996	0.
0.01612972972972973	0.	0.30007042253521127	-0.11708697862780922	0.
0.016144144144144144	0.	0.3008209785025945	-0.11773753842167443	0.
0.016122522522522522	0.	0.301004447739066	-0.1177271159649292	0.
0.016115315315315314	0.	0.3011934766493699	-0.11717918783042727	0.
0.01617297297297297	0.	0.3017494440326167	-0.1181252024311239	0.
0.01620900900900901	0.	0.3019329132690882	-0.11810876841155422	0.
0.016194594594594595	0.	0.302677909562639	-0.11644735260791844	0.
0.016335135135135133	0.	0.30285211267605633	-0.1167406487404757	0.
0.016317117117117117	0.	0.3030392883617494	-0.11675039376268254	0.
0.01615855855855856	0.	0.3036045218680504	-0.11746420665536286	0.
0.01634234234234234	0.	0.30378057820607857	-0.1171934231123097	0.
0.01637117117117117	0.	0.3039714603409933	-0.1171647060717624	0.
0.016255855855855855	0.	0.3045459599703484	-0.11669277425260764	0.
0.016418018018018017	0.	0.3047164566345441	-0.11618225522402709	0.
0.016381981981981982	0.	0.3048999258710156	-0.11618345542566244	0.
0.016234234234234233	0.	0.3054614529280949	-0.11626096023085039	0.
0.016414414414414415	0.	0.30563380281690145	-0.11637001367890615	0.
0.016457657657657658	0.	0.30581356560415124	-0.11630620824062789	0.
0.016216216216216217	0.	0.30639177168272796	-0.11645000967518683	0.
0.016446846846846847	0.	0.30656597479614534	-0.11645510514600699	0.
0.01633153153153153	0.	0.30732023721275015	-0.11949310866399342	0.
0.016436036036036036	0.	0.30749814677538917	-0.11949716008926121	0.
0.01658018018018018	0.	0.30767790956263896	-0.12032516192759973	0.
0.016381981981981982	0.	0.30825240919199404	-0.12016789149097265	0.
0.016504504504504504	0.	0.30842475908080064	-0.12016127397185619	0.
0.016673873873873875	0.	0.3085971089696071	-0.11600523365463368	0.
0.016493693693693693	0.	0.309173461823573	-0.1161500059178691	0.
0.016475675675675674	0.	0.30935878428465535	-0.11616407499879924	0.
0.016637837837837836	0.	0.3095366938472943	-0.1161337741072793	0.
0.01650810810810811	0.	0.3101093402520385	-0.11601581179491227	0.
0.016515315315315315	0.	0.3102891030392884	-0.11601581816048237	0.
0.01676036036036036	0.	0.3104614529280949	-0.11601453529433636	0.
0.016544144144144145	0.	0.3110285396590067	-0.11656528531630463	0.
0.016522522522522523	0.	0.3112120088954781	-0.11656531267263717	0.
0.016666666666666666	0.	0.3119495922905856	-0.11689590711805067	0.
0.016713513513513512	0.	0.3121367679762787	-0.11806457869498424	0.
0.01682882882882883	0.	0.3123128243143069	-0.11807006430799247	0.
0.016774774774774775	0.	0.3128799110452187	-0.11497171842161483	0.
0.016684684684684686	0.	0.31307264640474425	-0.11497172187195917	0.
0.016785585585585586	0.	0.31325240919199404	-0.11497896485644801	0.
0.01683963963963964	0.	0.3138065233506301	-0.11221158631027105	0.
0.016713513513513512	0.	0.31399925871015566	-0.11221153463270792	0.
0.01677117117117117	0.	0.3141771682727946	-0.11552768193197921	0.
0.016983783783783783	0.	0.31472201630837654	-0.11758443005213387	0.
0.01682882882882883	0.	0.3149221645663455	-0.11758442509616807	0.
0.016807207207207207	0.	0.3151056338028169	-0.11785571308406519	0.
0.01693333333333333	0.	0.3156560415122313	-0.11657786217405196	0.
0.01686846846846847	0.	0.31584877687175683	-0.11657786234198063	0.
0.017048648648648648	0.	0.316578947368421	-0.11814443444692777	0.
0.016918918918918918	0.	0.31677538917716824	-0.11920718307103512	0.
0.016882882882882883	0.	0.3169625648628614	-0.11750178091249429	0.
0.017102702702702702	0.	0.3174907338769459	-0.12064333462733455	0.
0.01707027027027027	0.	0.3176816160118606	-0.11986555712918645	0.
0.017016216216216216	0.	0.3178743513713862	-0.11988127886370264	0.
0.01714954954954955	0.	0.31842290585618976	-0.12095783216584645	0.
0.017124324324324324	0.	0.31862305411415864	-0.12095783871569343	0.
0.017012612612612613	0.	0.3188232023721275	-0.12085284125135543	0.
0.01722162162162162	0.	0.31935507783543365	-0.12044011114183059	0.
0.01726126126126126	0.	0.3195441067457376	-0.12044011026772829	0.
0.017163963963963965	0.	0.3197405485544848	-0.12049890737304915	0.
0.017282882882882884	0.	0.32028169014084507	-0.12469431121171318	0.
0.01734054054054054	0.	0.320470719051149	-0.12466100448017144	0.
0.01739099099099099	0.	0.3212045959970348	-0.12407635489864033	0.
0.017376576576576576	0.	0.321391771682728	-0.12407635993041381	0.
0.01730810810810811	0.	0.3215863602668643	-0.12407539257657559	0.
0.017495495495495495	0.	0.3221312083024463	-0.12424525829873474	0.
0.017416216216216217	0.	0.32232023721275016	-0.12423131165851363	0.
0.017326126126126128	0.	0.3225166790214974	-0.12486773677195595	0.
0.01757117117117117	0.	0.32305040770941434	-0.1234547891430352	0.
0.01754234234234234	0.	0.32323387694588585	-0.12345097251291046	0.
0.017491891891891893	0.	0.3234266123054114	-0.12424441207637207	0.
0.017589189189189187	0.	0.3239862861378799	-0.12461698241737823	0.
0.01756036036036036	0.	0.32417346182357304	-0.12457459954894483	0.
0.01756756756756757	0.	0.32436805040770944	-0.1246963691067659	0.
0.01754954954954955	0.	0.3249203113417346	-0.1255937531169903	0.
0.017657657657657658	0.	0.3250963676797628	-0.12559376126494498	0.
0.01763963963963964	0.	0.32584321719792436	-0.12607850634908296	0.
0.017805405405405404	0.	0.32602297998517416	-0.1260794067852468	0.
0.017740540540540542	0.	0.32621200889547813	-0.1273105066181381	0.
0.01766126126126126	0.	0.32677538917716825	-0.1278952773400378	0.
0.017744144144144144	0.	0.3269495922905856	-0.12789438503720846	0.
0.01770810810810811	0.	0.3271349147516679	-0.12789491494888522	0.
0.01765045045045045	0.	0.3277038547071905	-0.13099400838213862	0.
0.017744144144144144	0.	0.3278817642698295	-0.12919020901052536	0.
0.017697297297297295	0.	0.3280689399555226	-0.12992316143749155	0.
0.017675675675675677	0.	0.32863046701260196	-0.12873046819250308	0.
0.017816216216216218	0.	0.32879911045218685	-0.12983150553753714	0.
0.017877477477477477	0.	0.3289770200148258	-0.12916761664193416	0.
0.017654054054054055	0.	0.32955337286879166	-0.12770459786254834	0.
0.01784864864864865	0.	0.3297312824314307	-0.12771458061559235	0.
0.017852252252252253	0.	0.3304929577464789	-0.13090839053046213	0.
0.01795675675675676	0.	0.3306653076352854	-0.13090875940780208	0.
0.018043243243243245	0.	0.33084136397331354	-0.13095923087656078	0.
0.017870270270270272	0.	0.33141771682727944	-0.13246582429150686	0.
0.017978378378378377	0.	0.33159562638991846	-0.13246582898989628	0.
0.018082882882882883	0.	0.3317716827279466	-0.13443157535492395	0.
0.017906306306306307	0.	0.3323461823573017	-0.13668517239125622	0.
0.018	0.	0.33252223869532993	-0.13668515940808085	0.
0.01814054054054054	0.	0.3326945885841364	-0.13483573923894515	0.
0.018007207207207207	0.	0.3332709414381023	-0.13497182716781403	0.
0.017953153153153153	0.	0.3334562638991846	-0.13497179528010395	0.
0.018111711711711713	0.	0.33363417346182356	-0.13492971366694795	0.
0.018082882882882883	0.	0.33419755374351373	-0.13512983370461448	0.
0.01802882882882883	0.	0.3343773165307635	-0.13537048858709555	0.
0.018201801801801802	0.	0.3351056338028169	-0.13529875967212704	0.
0.01807927927927928	0.	0.3353020756115641	-0.1353064886671184	0.
0.01821981981981982	0.	0.33548369162342473	-0.13356464175812832	0.
0.018205405405405405	0.	0.3360489251297257	-0.13368230086788796	0.
0.01816936936936937	0.	0.33623795404002965	-0.13414281619857016	0.
0.01824144144144144	0.	0.33641215715344697	-0.13423679415374012	0.
0.018324324324324324	0.	0.336966271312083	-0.13508892615019158	0.
0.018245045045045045	0.	0.33716456634544106	-0.13595244704538398	0.
0.018263063063063065	0.	0.3373461823573017	-0.13600627546527547	0.
0.018454054054054054	0.	0.3378928836174945	-0.1375431865023067	0.
0.018349549549549548	0.	0.33808376575240917	-0.13701181764581796	0.
0.018317117117117115	0.	0.338263528539659	-0.1381212871438398	0.
0.018468468468468467	0.	0.33881393624907336	-0.13633801965479922	0.
0.018324324324324324	0.	0.33901593773165306	-0.13624864302785644	0.
0.0185009009009009	0.	0.33974796145292807	-0.13544531342045185	0.
0.018482882882882884	0.	0.3399388435878428	-0.13561264301460696	0.
0.018403603603603606	0.	0.3401223128243143	-0.1356201862684831	0.
0.018605405405405406	0.	0.3406523350630096	-0.1401440017243896	0.
0.018544144144144143	0.	0.3408506300963677	-0.14014408751693794	0.
0.018432432432432432	0.	0.3410489251297257	-0.14013815794859957	0.
0.018619819819819822	0.	0.34159006671608605	-0.1414969201293017	0.
0.018645045045045043	0.	0.3417790956263899	-0.14149691799982927	0.
0.018515315315315316	0.	0.3419736842105263	-0.14257450551405465	0.
0.01872792792792793	0.	0.3425166790214974	-0.14329558748581397	0.
0.0186954954954955	0.	0.3427112676056338	-0.14325566327008551	0.
0.018580180180180178	0.	0.34290956263899186	-0.14317166318839236	0.
0.01876036036036036	0.	0.34344514455151964	-0.14368893261750992	0.
0.018738738738738738	0.	0.34363417346182357	-0.14375689822413726	0.
0.018886486486486487	0.	0.3443680504077094	-0.14430884203139335	0.
0.01883243243243243	0.	0.3445589325426242	-0.1442529864018975	0.
0.01872792792792793	0.	0.34475908080059303	-0.14442366665422496	0.
0.01887927927927928	0.	0.3453002223869533	-0.14556165265466578	0.
0.01885045045045045	0.	0.34548369162342474	-0.14556187649362945	0.
0.018828828828828827	0.	0.3456745737583395	-0.14560931896657667	0.
0.019005405405405403	0.	0.34621200889547815	-0.14592318841524607	0.
0.018990990990990993	0.	0.3463973313565604	-0.1460967019588103	0.
0.018954954954954955	0.	0.34659377316530765	-0.14654995137579074	0.
0.01901261261261261	0.	0.34733876945885844	-0.14209977211120245	0.
0.018987387387387387	0.	0.347531504818384	-0.14255729986691457	0.
0.018922522522522522	0.	0.3477260934025204	-0.14191591700271888	0.
0.019088288288288287	0.	0.34826352853965903	-0.14305974189389492	0.
0.01894774774774775	0.	0.3486471460340993	-0.14344249870632497	0.
0.019091891891891893	0.	0.3491845811712379	-0.14380024830681984	0.
0.019106306306306307	0.	0.34937175685693106	-0.14380024523916696	0.
0.01905585585585586	0.	0.34956634544106746	-0.14420553694488353	0.
0.019181981981981983	0.	0.350114899925871	-0.14569273092877222	0.
0.019196396396396396	0.	0.3503020756115641	-0.14569274070470398	0.
0.01912792792792793	0.	0.350502223869533	-0.14569274742032592	0.
0.019311711711711713	0.	0.35104707190511486	-0.1455354592990446	0.
0.019275675675675678	0.	0.35123054114158636	-0.14556840862569986	0.
0.01936216216216216	0.	0.351966271312083	-0.1459871703946466	0.
0.019376576576576574	0.	0.35214788732394364	-0.1461874181664213	0.
0.019347747747747748	0.	0.3523406226834692	-0.14621695538905508	0.
0.019423423423423423	0.	0.3528965900667161	-0.1469861970334312	0.
0.01941261261261261	0.	0.3532672349888807	-0.14731245488271644	0.
0.019336936936936937	0.	0.35383246849518163	-0.14737073193408676	0.
0.0193981981981982	0.	0.3540122312824314	-0.1473707208641963	0.
0.01936936936936937	0.	0.3541994069681246	-0.14737072649484118	0.
0.019488288288288285	0.	0.3547498146775389	-0.1482586613469158	0.
0.01958198198198198	0.	0.3549240177909563	-0.14829303255721762	0.
0.019488288288288285	0.	0.3551111934766494	-0.14825740558372927	0.
0.01936936936936937	0.	0.35569125277983693	-0.14929218418503926	0.
0.01953873873873874	0.	0.3558710155670867	-0.14893744674618448	0.
0.019434234234234234	0.	0.35662157153447	-0.14977081017878943	0.
0.019625225225225224	0.	0.35679392142327654	-0.1497708127100677	0.
0.019643243243243243	0.	0.35697368421052633	-0.15087545122099455	0.
0.019488288288288285	0.	0.35754447739065975	-0.15071336132095303	0.
0.01972252252252252	0.	0.3578928836174945	-0.1507972187275549	0.
0.019549549549549548	0.	0.3584655300222387	-0.15227808557150369	0.
0.019686486486486486	0.	0.3586415863602669	-0.1518298724400151	0.
0.019801801801801803	0.	0.35881949592290585	-0.1526485281700867	0.
0.019578378378378378	0.	0.35940326167531506	-0.15268555061072978	0.
0.019682882882882884	0.	0.35958302446256485	-0.15269665483035788	0.
0.019819819819819822	0.	0.35976093402520387	-0.152681987270574	0.
0.01972252252252252	0.	0.3603261675315048	-0.15323135996191517	0.
0.01974774774774775	0.	0.36050407709414384	-0.15323589898427256	0.
0.01974774774774775	0.	0.3612564862861379	-0.15342994807962246	0.
0.01974774774774775	0.	0.36144180874722015	-0.15342996270420795	0.
0.01992072072072072	0.	0.36161601186063747	-0.15343116631688233	0.
0.019863063063063065	0.	0.3621775389177168	-0.15351509992452017	0.
0.019902702702702703	0.	0.36253521126760563	-0.1535762372192716	0.
0.019902702702702703	0.	0.36310600444773905	-0.15409570612965123	0.
0.01981261261261261	0.	0.3632913269088214	-0.15409571515975723	0.
0.01992792792792793	0.	0.36346367679762787	-0.1540988683010695	0.
0.020046846846846846	0.	0.36401223128243143	-0.15461954764252644	0.
0.019938738738738738	0.	0.364204966641957	-0.1546195417156283	0.
0.02003963963963964	0.	0.364382876204596	-0.15461939266186683	0.
0.020064864864864862	0.	0.36494996293550774	-0.1546133754214888	0.
0.019956756756756754	0.	0.3651501111934766	-0.15460442650864356	0.
0.020190990990990993	0.	0.3658765752409192	-0.1557621701189247	0.
0.02009009009009009	0.	0.3660693106004448	-0.15576217004740386	0.
0.020075675675675676	0.	0.3662509266123054	-0.15576600424112075	0.
0.020324324324324322	0.	0.36679948109710897	-0.1568569451120941	0.
0.020205405405405403	0.	0.3671830985915493	-0.15691121554979134	0.
0.020331531531531534	0.	0.3677223869532988	-0.15686802422068533	0.
0.02024144144144144	0.	0.36791697553743513	-0.15686802254404408	0.
0.020198198198198198	0.	0.36810600444773905	-0.15708256432597792	0.
0.02033873873873874	0.	0.36865085248332097	-0.15704789438953823	0.
0.020317117117117117	0.	0.36884544106745737	-0.1570479017375221	0.
0.020194594594594596	0.	0.3690363232023721	-0.15781280257251246	0.
0.020504504504504504	0.	0.369560785767235	-0.1577117163271369	0.
0.02050810810810811	0.	0.3697516679021497	-0.1577117133689964	0.
0.020536936936936936	0.	0.3705040770941438	-0.1592525822288163	0.
0.020500900900900898	0.	0.3706986656782802	-0.15865588916902235	0.
0.020345945945945944	0.	0.3708951074870274	-0.15920408137054354	0.
0.02063063063063063	0.	0.3714251297257228	-0.15802781020458906	0.
0.020536936936936936	0.	0.37180504077094145	-0.15795831803994514	0.
0.02067027027027027	0.	0.37235359525574496	-0.16029928126746842	0.
0.020652252252252253	0.	0.3725444773906597	-0.16030408976598948	0.
0.020609009009009006	0.	0.37274091919940694	-0.16028332114661065	0.
0.020785585585585586	0.	0.3732765011119348	-0.1592164186351251	0.
0.0206990990990991	0.	0.3734636767976279	-0.15915322783031383	0.
0.02061981981981982	0.	0.3736601186063751	-0.15915299741650507	0.
0.020803603603603605	0.	0.37421793921423274	-0.16125997543075124	0.
0.020717117117117115	0.	0.3744051148999259	-0.16125993065636715	0.
0.020803603603603605	0.	0.3751241660489252	-0.16150810569496793	0.
0.02087927927927928	0.	0.3753002223869533	-0.1625350341823256	0.
0.02090810810810811	0.	0.3754892512972572	-0.16247515109274588	0.
0.020857657657657656	0.	0.3760618977020015	-0.16242775379623392	0.
0.020882882882882883	0.	0.37643995552260934	-0.1624001978085259	0.
0.02083963963963964	0.	0.3769940696812454	-0.16266978214344452	0.
0.02096216216216216	0.	0.3771701260192735	-0.16266977259862506	0.
0.020936936936936934	0.	0.3773591549295775	-0.16266550062021495	0.
0.020936936936936934	0.	0.37792438843587844	-0.16317808105382925	0.
0.02110990990990991	0.	0.37810415122312824	-0.16317808583016244	0.
0.021063063063063065	0.	0.3782913269088214	-0.16289631452295855	0.
0.02096216216216216	0.	0.3788472942920682	-0.16394378842943455	0.
0.0210990990990991	0.	0.3790214974054856	-0.1639441454034392	0.
0.02099099099099099	0.	0.3797887323943662	-0.16381334356671784	0.
0.021156756756756753	0.	0.37996478873239437	-0.16381333018256194	0.
0.021145945945945946	0.	0.380146404744255	-0.1640629571735142	0.
0.021106306306306305	0.	0.3807060785767235	-0.16459202355937405	0.
0.021322522522522522	0.	0.3810489251297257	-0.16459470822731867	0.
0.021095495495495498	0.	0.3816326908821349	-0.16419080152524773	0.
0.021185585585585583	0.	0.38181430689399554	-0.1641659200047005	0.
0.021272072072072074	0.	0.38199777613046704	-0.16419787441091002	0.
0.021214414414414413	0.	0.382563009636768	-0.16506375230456768	0.
0.021286486486486487	0.	0.3827427724240178	-0.16498854371942623	0.
0.021362162162162163	0.	0.3829206819866568	-0.16501109815346518	0.
0.021228828828828827	0.	0.3834914751667902	-0.16500468226440493	0.
0.02126126126126126	0.	0.38367309117865084	-0.16499745401778995	0.
0.021254054054054054	0.	0.38441994069681246	-0.1661063932635498	0.
0.02134774774774775	0.	0.38459970348406225	-0.1659922463327503	0.
0.021491891891891893	0.	0.3847739065974796	-0.16599473688886235	0.
0.021383783783783784	0.	0.38534840622683464	-0.16622271751658843	0.
0.02154234234234234	0.	0.38571163825055593	-0.16621357291909528	0.
0.021495495495495495	0.	0.3862638991845812	-0.16592377091089178	0.
0.021466666666666665	0.	0.3864473684210526	-0.16607172475001142	0.
0.021535135135135136	0.	0.38662157153447	-0.16621650310904065	0.
0.021618018018018017	0.	0.38718309859154926	-0.16588722252744484	0.
0.021484684684684684	0.	0.3873795404002965	-0.16593088723878843	0.
0.02150990990990991	0.	0.38756115641215716	-0.1659734184207627	0.
0.02166126126126126	0.	0.388117123795404	-0.16733236850227987	0.
0.021556756756756754	0.	0.38830985915492955	-0.1671080432555806	0.
0.0217981981981982	0.	0.38904188287620456	-0.16847952529617538	0.
0.021625225225225225	0.	0.3892401779095626	-0.16740243483829761	0.
0.02156756756756757	0.	0.3894236471460341	-0.1668094404638476	0.
0.02179099099099099	0.	0.3899610822831727	-0.1669546886330216	0.
0.021736936936936936	0.	0.3903409933283914	-0.16721285555929422	0.
0.02192072072072072	0.	0.3908914010378058	-0.16744027080364193	0.
0.021794594594594596	0.	0.39109154929577467	-0.16748350991464897	0.
0.021751351351351353	0.	0.39128057820607853	-0.16747912887188324	0.
0.02185945945945946	0.	0.39181616011860637	-0.16797328556488578	0.
0.021866666666666666	0.	0.3920051890289103	-0.16776656580327676	0.
0.021780180180180183	0.	0.39219607116382504	-0.16777947769744658	0.
0.02206126126126126	0.	0.39272979985174206	-0.16805196393703623	0.
0.022046846846846848	0.	0.3929262416604893	-0.1688510851694217	0.
0.022075675675675678	0.	0.3938528539659007	-0.1694333220139919	0.
0.02196036036036036	0.	0.39404929577464787	-0.16943332940147746	0.
0.022018018018018018	0.	0.39423647146034096	-0.16967711330239124	0.
0.022014414414414415	0.	0.39498146775389176	-0.16970157953669193	0.
0.022003603603603605	0.	0.3951667902149741	-0.16946008135502583	0.
0.022154954954954956	0.	0.39570237212750187	-0.169447415663174	0.
0.02219099099099099	0.	0.39589696071163827	-0.16955996171414556	0.
0.022349549549549548	0.	0.39663825055596735	-0.16999111138784423	0.
0.022230630630630632	0.	0.39683839881393623	-0.16984369177524988	0.
0.02215855855855856	0.	0.397029280948851	-0.1698786951163071	0.
0.02229189189189189	0.	0.39755930318754634	-0.17147080422402428	0.
0.02224144144144144	0.	0.39794106745737584	-0.17146145992795161	0.
0.022396396396396397	0.	0.3984803558191253	-0.17077246620708847	0.
0.02241801801801802	0.	0.3986693847294292	-0.1711646657652656	0.
0.022302702702702702	0.	0.3988639733135656	-0.17098771795615422	0.
0.02252972972972973	0.	0.39959785025945144	-0.17044743544457394	0.
0.022425225225225224	0.	0.3997979985174203	-0.17026560556072506	0.
0.022511711711711714	0.	0.40034284655300223	-0.1717957626359858	0.
0.02254774774774775	0.	0.40053187546330615	-0.1726332120556583	0.
0.022684684684684684	0.	0.40126019273535957	-0.17162920681959787	0.
0.02263063063063063	0.	0.4014455151964418	-0.17162919640675225	0.
0.022583783783783784	0.	0.4016401037805782	-0.17162075782576452	0.
0.0226990990990991	0.	0.4021942179392142	-0.17214940630629808	0.
0.022637837837837838	0.	0.4025741289844329	-0.17229433181780401	0.
0.02271351351351351	0.	0.4031208302446257	-0.17201219491933714	0.
0.022727927927927927	0.	0.4033005930318755	-0.17201218795939063	0.
0.022717117117117117	0.	0.4034896219421794	-0.17197322492278935	0.
0.02281081081081081	0.	0.40421979243884354	-0.172302392607311	0.
0.02277837837837838	0.	0.40441067457375834	-0.17157384559030883	0.
0.02282162162162162	0.	0.40497220163083764	-0.17258945720030316	0.
0.022915315315315318	0.	0.40515196441808743	-0.17258234121912774	0.
0.02286126126126126	0.	0.40591363973313566	-0.17352535834539046	0.
0.022926126126126125	0.	0.406087842846553	-0.1734711574240091	0.
0.022915315315315318	0.	0.40627131208302447	-0.1734525760088761	0.
0.022792792792792792	0.	0.4068365455893254	-0.1735856751086925	0.
0.02291891891891892	0.	0.4071886582653818	-0.17355039646632273	0.
0.022825225225225225	0.	0.4077687175685693	-0.1753127305456018	0.
0.02303063063063063	0.	0.40794477390659745	-0.17530962772301245	0.
0.023135135135135137	0.	0.4081263899184581	-0.1753244823253547	0.
0.0230990990990991	0.	0.4088732394366197	-0.17655700743398245	0.
0.02319279279279279	0.	0.4090530022238696	-0.17649262113068245	0.
0.0230018018018018	0.	0.4096219421793922	-0.17648524307747485	0.
0.02308828828828829	0.	0.4097961452928095	-0.17651472858018147	0.
0.02301261261261261	0.	0.4105355819125278	-0.17633453647877004	0.
0.02310990990990991	0.	0.41071719792438843	-0.17633452624436083	0.
0.023254054054054053	0.	0.41089510748702746	-0.17636879834581157	0.
0.02311351351351351	0.	0.4114825796886583	-0.17643334975053437	0.
0.023322522522522524	0.	0.41183283914010377	-0.17659147362367825	0.
0.023185585585585585	0.	0.41239807264640477	-0.17664847958934118	0.
0.023200000000000002	0.	0.41257968865826533	-0.17662071472958957	0.
0.02335855855855856	0.	0.41275389177168276	-0.1766833116920467	0.
0.02329009009009009	0.	0.4135118606375092	-0.17737872542255265	0.
0.023423423423423424	0.	0.41368606375092665	-0.17847359660573106	0.
0.023409009009009007	0.	0.41424944403261676	-0.1788912104854368	0.
0.02333333333333333	0.	0.4144403261675315	-0.1788912237957496	0.
0.023372972972972972	0.	0.4151797627872498	-0.1787173723384367	0.
0.023347747747747748	0.	0.4153706449221646	-0.17862411101962783	0.
0.023517117117117115	0.	0.41554114158636024	-0.17955338505504106	0.
0.02366126126126126	0.	0.4160822831727205	-0.1796169005913335	0.
0.02355315315315315	0.	0.4164659006671609	-0.17954256157864945	0.
0.023675675675675675	0.	0.4170274277242402	-0.17843030144688354	0.
0.02359279279279279	0.	0.4172238695329874	-0.17843027251575755	0.
0.023571171171171173	0.	0.41740733876945885	-0.17843029915027125	0.
0.023672072072072073	0.	0.41813750926612303	-0.18331343761551652	0.
0.023560360360360362	0.	0.4183246849518162	-0.18336488247856342	0.
0.0238018018018018	0.	0.4188750926612305	-0.1843680592034912	0.
0.023625225225225224	0.	0.4190770941438102	-0.184538835512138	0.
0.023935135135135135	0.	0.41979799851742033	-0.18524014086589743	0.
0.023805405405405405	0.	0.41999444032616756	-0.18506723989197718	0.
0.023715315315315316	0.	0.42018902891030396	-0.18527887316268624	0.
0.02392792792792793	0.	0.4207301704966642	-0.18772448683094917	0.
0.023816216216216216	0.	0.4211137879911045	-0.18783825013265806	0.
0.02400720720720721	0.	0.42163639733135655	-0.18905962700631398	0.
0.024046846846846846	0.	0.42182542624166053	-0.18906452976437546	0.
0.023827027027027027	0.	0.42202557449962935	-0.18899297321258596	0.
0.02406846846846847	0.	0.4227687175685693	-0.18904610418367815	0.
0.02397837837837838	0.	0.4229670126019274	-0.18935860449105824	0.
0.024115315315315317	0.	0.42350259451445516	-0.18802255431362505	0.
0.024122522522522522	0.	0.4236934766493699	-0.18802256057124475	0.
0.024284684684684685	0.	0.4244310600444774	-0.19133470628361035	0.
0.024216216216216217	0.	0.42462008895478137	-0.1913347050494191	0.
0.024122522522522522	0.	0.42481467753891766	-0.19133471000487492	0.
0.024353153153153152	0.	0.4253539659006672	-0.19133888099073054	0.
0.024324324324324326	0.	0.42573017049666423	-0.19122792768010702	0.
0.024345945945945944	0.	0.42629355077835435	-0.19143724616667665	0.
0.024353153153153152	0.	0.42647516679021497	-0.1932690094747467	0.
0.024299099099099098	0.	0.4266660489251297	-0.19326899769871286	0.
0.024443243243243245	0.	0.42738139362490735	-0.1940885345630398	0.
0.024418018018018017	0.	0.4275722757598221	-0.19408853184318947	0.
0.02446846846846847	0.	0.42814677538917717	-0.1944527499455599	0.
0.024536936936936937	0.	0.42832839140103784	-0.18978413271417433	0.
0.024414414414414415	0.	0.42907153446997776	-0.18995047006818647	0.
0.0246018018018018	0.	0.4292475908080059	-0.19022319933923337	0.
0.02456216216216216	0.	0.42943476649369905	-0.19022438792093466	0.
0.02446846846846847	0.	0.4300074128984433	-0.19014446009030128	0.
0.02468828828828829	0.	0.4303632320237213	-0.19047420497066375	0.
0.02456216216216216	0.	0.43092846553002223	-0.19044580245410264	0.
0.024691891891891894	0.	0.4311008154188288	-0.19128810572702504	0.
0.024713513513513512	0.	0.43128428465530017	-0.1904827842433665	0.
0.024717117117117115	0.	0.43204410674573757	-0.19069841014153213	0.
0.02478198198198198	0.	0.4322220163083766	-0.19069375108026018	0.
0.0246990990990991	0.	0.4327779836916234	-0.1911709603270062	0.
0.024803603603603605	0.	0.43295033358042995	-0.19113490490763158	0.
0.024796396396396397	0.	0.4337101556708673	-0.19045745853237572	0.
0.024803603603603605	0.	0.43389177168272797	-0.19045972455564308	0.
0.02491891891891892	0.	0.4340678280207561	-0.19046609396832612	0.
0.02478198198198198	0.	0.43464047442550036	-0.19119525387499992	0.
0.024944144144144146	0.	0.43499258710155675	-0.19111791047705193	0.
0.02483963963963964	0.	0.43557264640474425	-0.19060281221280775	0.
0.02485045045045045	0.	0.4357524091919941	-0.1902595866324799	0.
0.025106306306306305	0.	0.4359229058561898	-0.1902595870843132	0.
0.02492252252252252	0.	0.43667346182357303	-0.1924202111994974	0.
0.025084684684684687	0.	0.43684951816160117	-0.192420207595757	0.
0.025102702702702703	0.	0.4374240177909563	-0.19254495254688397	0.
0.025084684684684687	0.	0.4376167531504819	-0.19240883024640232	0.
0.025091891891891892	0.	0.4383358042994811	-0.19303065026716693	0.
0.025027027027027027	0.	0.438524833209785	-0.19280278677271048	0.
0.025160360360360363	0.	0.4387008895478132	-0.19280280043771977	0.
0.025297297297297294	0.	0.43925500370644927	-0.19272838078144686	0.
0.025257657657657657	0.	0.4396367679762787	-0.19293178288523774	0.
0.025369369369369368	0.	0.4398109710896961	-0.19448477203292272	0.
0.025246846846846846	0.	0.44038176426982956	-0.19368251201999276	0.
0.02529009009009009	0.	0.44056708673091177	-0.19363844723573267	0.
0.025405405405405403	0.	0.4407431430689399	-0.19274193115479937	0.
0.0253009009009009	0.	0.44131208302446256	-0.1949163715601979	0.
0.02526846846846847	0.	0.44149740548554484	-0.19491638036593623	0.
0.02539099099099099	0.	0.4416697553743514	-0.19492244165923295	0.
0.02544864864864865	0.	0.44222572275759825	-0.19653994532893665	0.
0.025423423423423425	0.	0.4425982209043736	-0.1965070372622005	0.
0.025427027027027028	0.	0.4431671608598962	-0.19426475275417762	0.
0.02537657657657658	0.	0.4433598962194218	-0.1950551407185344	0.
0.025495495495495495	0.	0.44353409933283916	-0.1945127101064096	0.
0.025506306306306306	0.	0.4442698295033358	-0.19438895257123345	0.
0.02554954954954955	0.	0.4444477390659748	-0.19389308918980505	0.
0.025726126126126125	0.	0.4449981467753892	-0.19436278576518137	0.
0.025563963963963966	0.	0.44519829503335806	-0.19513801463331065	0.
0.02577297297297297	0.	0.4459247590808006	-0.19579518942112187	0.
0.025693693693693693	0.	0.44612305411415865	-0.19578583161555055	0.
0.025646846846846847	0.	0.44631393624907345	-0.19579657083079371	0.
0.025855855855855855	0.	0.44686249073387696	-0.19848778593227737	0.
0.025643243243243245	0.	0.4472442550037064	-0.19848634621197841	0.
0.025913513513513512	0.	0.4477779836916234	-0.19925915024532712	0.
0.0259027027027027	0.	0.4479725722757598	-0.19925914692695804	0.
0.02576936936936937	0.	0.4481671608598962	-0.1992411683802931	0.
0.02596036036036036	0.	0.4489028910303929	-0.1996506238521233	0.
0.025823423423423423	0.	0.4490974796145293	-0.19966226770192824	0.
0.026090090090090088	0.	0.44963306152705707	-0.20017445858240274	0.
0.026097297297297296	0.	0.44982394366197187	-0.2001690200993271	0.
0.026227027027027026	0.	0.4505559673832469	-0.20164808006989957	0.
0.026165765765765764	0.	0.4507431430689399	-0.20164807653727043	0.
0.026014414414414412	0.	0.45093958487768715	-0.2016457954415558	0.
0.026234234234234235	0.	0.45148257968865824	-0.2011533704804678	0.
0.026115315315315316	0.	0.4518680504077094	-0.20075990915618944	0.
0.026255855855855856	0.	0.4524221645663455	-0.20211035643683659	0.
0.02625945945945946	0.	0.45260934025203853	-0.2015529484588333	0.
0.026252252252252254	0.	0.4528002223869533	-0.20215636193785927	0.
0.026396396396396397	0.	0.4535192735359526	-0.20191665664441738	0.
0.02638198198198198	0.	0.45371200889547814	-0.20188948876970877	0.
0.02632792792792793	0.	0.45427538917716825	-0.20434946395273496	0.
0.026360360360360362	0.	0.45445885841363975	-0.20468734052776294	0.
0.026457657657657657	0.	0.45519829503335807	-0.20449436002801855	0.
0.026544144144144147	0.	0.45537805782060786	-0.20449433409892562	0.
0.026500900900900903	0.	0.4555689399555226	-0.20518993836384125	0.
0.02643963963963964	0.	0.4561267605633803	-0.2052427707268292	0.
0.026594594594594595	0.	0.45648257968865824	-0.20543675900181294	0.
0.02654774774774775	0.	0.4570441067457376	-0.20597346177274942	0.
0.02671351351351351	0.	0.45722386953298744	-0.2059702076202077	0.
0.026655855855855858	0.	0.4574128984432913	-0.2054099875634558	0.
0.02678198198198198	0.	0.4581671608598962	-0.20568583491916248	0.
0.026717117117117117	0.	0.458346923647146	-0.20544770496752476	0.
0.02658018018018018	0.	0.4589084507042253	-0.20617874854849264	0.
0.02676036036036036	0.	0.4590826538176427	-0.20618030425588174	0.
0.0267963963963964	0.	0.45984247590808003	-0.20554841693901205	0.
0.026836036036036036	0.	0.46001667902149745	-0.20555420431931273	0.
0.026929729729729728	0.	0.4601945885841364	-0.20587143299844932	0.
0.02677837837837838	0.	0.46077094143810227	-0.20699546099228675	0.
0.026947747747747747	0.	0.4611267605633803	-0.20692711566196784	0.
0.02676756756756757	0.	0.46170311341734616	-0.20921427570100085	0.
0.02682522522522522	0.	0.4618754633061527	-0.20723763963616046	0.
0.02699099099099099	0.	0.46204595997034836	-0.20726513520544584	0.
0.026940540540540542	0.	0.4628002223869533	-0.2057019422401302	0.
0.02710990990990991	0.	0.46297813194959225	-0.20593578340543067	0.
0.02701981981981982	0.	0.46355819125277986	-0.21685646948442808	0.
0.0270018018018018	0.	0.46373795404002965	-0.21690449187582014	0.
0.027124324324324326	0.	0.46446997776130466	-0.21806819447472578	0.
0.027063063063063064	0.	0.4646590066716086	-0.216809858185488	0.
0.027192792792792794	0.	0.46483691623424755	-0.21698782240807254	0.
0.027163963963963964	0.	0.4654040029651594	-0.21663033814615354	0.
0.027228828828828832	0.	0.46576538176426985	-0.2188682813780494	0.
0.027228828828828832	0.	0.46632320237212754	-0.21973627400020654	0.
0.02716036036036036	0.	0.46651779095626394	-0.2200772700884226	0.
0.02725045045045045	0.	0.46669755374351374	-0.21989878614230066	0.
0.02735855855855856	0.	0.46744069681245365	-0.21976599765184424	0.
0.027336936936936937	0.	0.46761860637509267	-0.2197670729844919	0.
0.027560360360360362	0.	0.4681560415122313	-0.22045337997268502	0.
0.027455855855855856	0.	0.46835433654558933	-0.22042056755323533	0.
0.027614414414414413	0.	0.4690993328391401	-0.22053475879927079	0.
0.027506306306306304	0.	0.4692939214232765	-0.22056723506516146	0.
0.02746306306306306	0.	0.4694792438843588	-0.2203583226308552	0.
0.027675675675675675	0.	0.47002038547071906	-0.2222417932442372	0.
0.02746306306306306	0.	0.4704095626389918	-0.22186202013556397	0.
0.027679279279279278	0.	0.4709507042253521	-0.22165816664025154	0.
0.02766846846846847	0.	0.47114343958487764	-0.22182720032575406	0.
0.027607207207207208	0.	0.4713361749444033	-0.22180851602047877	0.
0.02778018018018018	0.	0.47206449221645663	-0.221927108945606	0.
0.027679279279279278	0.	0.4722646404744255	-0.2219750579587891	0.
0.02780900900900901	0.	0.4728113417346182	-0.22244355305502397	0.
0.027827027027027027	0.	0.47299851742031135	-0.22068354937185622	0.
0.02802882882882883	0.	0.4737120088954781	-0.22428164169685377	0.
0.027985585585585584	0.	0.4739010378057821	-0.22435170695253667	0.
0.027852252252252255	0.	0.4741011860637509	-0.2243491129055596	0.
0.028032432432432433	0.	0.474655300222387	-0.2237259793753709	0.
0.027989189189189186	0.	0.4750352112676056	-0.22383950400402627	0.
0.02810810810810811	0.	0.47557449962935505	-0.22356907528354436	0.
0.028126126126126125	0.	0.4757616753150482	-0.22398083396280616	0.
0.028097297297297295	0.	0.47595811712379543	-0.22398083152067025	0.
0.028223423423423422	0.	0.4766975537435137	-0.22493514904287082	0.
0.028172972972972974	0.	0.4768884358784285	-0.225092108434127	0.
0.028227027027027028	0.	0.47742957746478876	-0.22712607650985087	0.
0.028281081081081082	0.	0.477614899925871	-0.2271116583620673	0.
0.028291891891891893	0.	0.47837286879169755	-0.22547757366190244	0.
0.028295495495495496	0.	0.47855077835433657	-0.22568197805184972	0.
0.028270270270270268	0.	0.4787379540400296	-0.2256819784651648	0.
0.028223423423423422	0.	0.4792846553002224	-0.2291533489215558	0.
0.02845045045045045	0.	0.4796460340993328	-0.22914615528921944	0.
0.02828828828828829	0.	0.4802242401779096	-0.2293798099066025	0.
0.028486486486486485	0.	0.4803984432913269	-0.2290586485358535	0.
0.028522522522522523	0.	0.4805819125277984	-0.22905297582587358	0.
0.028576576576576578	0.	0.4813250555967383	-0.2306050456560828	0.
0.028518918918918917	0.	0.4815103780578206	-0.22906692140994506	0.
0.028425225225225222	0.	0.4820867309117865	-0.2339998328255095	0.
0.028554954954954956	0.	0.48225908080059304	-0.23434298387942779	0.
0.028526126126126126	0.	0.4830003706449222	-0.2338966682624228	0.
0.028655855855855856	0.	0.483180133432172	-0.23265501912328376	0.
0.028706306306306304	0.	0.4833636026686434	-0.23276040646999122	0.
0.02856216216216216	0.	0.48394551519644186	-0.2345477597898523	0.
0.02885045045045045	0.	0.4842957746478873	-0.23489344364633657	0.
0.0286990990990991	0.	0.4848591549295775	-0.2356896004689065	0.
0.028796396396396397	0.	0.4850333580429948	-0.23577074733293776	0.
0.02894054054054054	0.	0.48520570793180134	-0.23577074415724586	0.
0.0286990990990991	0.	0.48596923647146034	-0.23554126376299392	0.
0.02889009009009009	0.	0.48614343958487766	-0.23554125481301	0.
0.028882882882882883	0.	0.48632505559673833	-0.23557457465954257	0.
0.0288	0.	0.48689584877687175	-0.23589662167020298	0.
0.029102702702702703	0.	0.48725166790214974	-0.23601729261768223	0.
0.028767567567567567	0.	0.48782987398072647	-0.23586405777842342	0.
0.028933333333333332	0.	0.48800222386953296	-0.23600455946098253	0.
0.029091891891891892	0.	0.48817828020756115	-0.2360320573315342	0.
0.028990990990990992	0.	0.48893068939955525	-0.23970431287847527	0.
0.029153153153153154	0.	0.48911045218680504	-0.23939284591674748	0.
0.029034234234234232	0.	0.4896905114899926	-0.24104783292412393	0.
0.029131531531531533	0.	0.48986842105263156	-0.2410372893418437	0.
0.02928288288288288	0.	0.4900407709414381	-0.2404682820620743	0.
0.029138738738738738	0.	0.4906022979985174	-0.24084329454547407	0.
0.02914954954954955	0.	0.49078206078576725	-0.24084329432872617	0.
0.029315315315315314	0.	0.4909544106745738	-0.24099750197227693	0.
0.02922882882882883	0.	0.49152705707931804	-0.24161403323333422	0.
0.029376576576576576	0.	0.4918884358784285	-0.2415716107656399	0.
0.02929009009009009	0.	0.49245366938472945	-0.2393000705361312	0.
0.029203603603603603	0.	0.4926445515196442	-0.2388578592494381	0.
0.029326126126126124	0.	0.49282246108228317	-0.23874772390485138	0.
0.029329729729729727	0.	0.4935730170496664	-0.24085963673283278	0.
0.029499099099099098	0.	0.49374536693847293	-0.24086696943980074	0.
0.02948828828828829	0.	0.4943013343217198	-0.24059773492077074	0.
0.02941981981981982	0.	0.494497776130467	-0.24084364849051915	0.
0.029484684684684685	0.	0.4946793921423277	-0.24088126469881874	0.
0.029556756756756758	0.	0.4952353595255745	-0.24191353782602873	0.
0.029499099099099098	0.	0.4954299481097109	-0.24191611655392764	0.
0.02957117117117117	0.	0.4956078576723499	-0.24228700889850588	0.
0.029715315315315315	0.	0.49615270570793185	-0.24198872535094354	0.
0.029585585585585585	0.	0.49653261675315047	-0.24252057917633296	0.
0.029884684684684686	0.	0.49707375833951073	-0.24472927465415026	0.
0.029798198198198195	0.	0.49726834692364713	-0.24470311286438132	0.
0.02967927927927928	0.	0.4974573758339511	-0.24485519483093773	0.
0.029852252252252253	0.	0.49820237212750185	-0.24395228533226557	0.
0.029805405405405404	0.	0.49839696071163825	-0.24279336367172294	0.
0.029974774774774775	0.	0.4989362490733877	-0.24351352723604086	0.
0.029924324324324326	0.	0.4991252779836916	-0.24435516948246083	0.
0.02984144144144144	0.	0.4993161601186064	-0.2443946720228461	0.
0.030043243243243242	0.	0.4998517420311342	-0.2453785782821376	0.
0.030075675675675675	0.	0.5000444773906597	-0.24550754915278877	0.
0.029971171171171172	0.	0.5002427724240177	-0.24550348078142628	0.
0.030133333333333335	0.	0.5007839140103781	-0.24854347395389123	0.
0.02996036036036036	0.	0.5011749444032616	-0.24826455018156277	0.
0.03027027027027027	0.	0.5017086730911786	-0.2435527692496658	0.
0.03023063063063063	0.	0.5018995552260934	-0.24355277471801226	0.
0.030126126126126123	0.	0.5020959970348406	-0.24355276954091634	0.
0.030266666666666667	0.	0.5028113417346182	-0.24434745764290508	0.
0.03025945945945946	0.	0.5030059303187546	-0.24435461479372136	0.
0.030425225225225228	0.	0.5035600444773907	-0.2462022143827679	0.
0.03041081081081081	0.	0.5037472201630838	-0.24614397814679137	0.
0.030349549549549548	0.	0.5039455151964418	-0.24614397312900796	0.
0.03042882882882883	0.	0.5044940696812453	-0.24469100452190365	0.
0.03049369369369369	0.	0.504675685693106	-0.24470055167915816	0.
0.030497297297297297	0.	0.5048665678280208	-0.24470055423975723	0.
0.03051891891891892	0.	0.5054151223128244	-0.2446857249874199	0.
0.03052252252252252	0.	0.5057913269088213	-0.24434326873682266	0.
0.030544144144144143	0.	0.5063510007412899	-0.2462326251997907	0.
0.03062342342342342	0.	0.506527057079318	-0.24621811428269436	0.
0.03056936936936937	0.	0.5067123795404003	-0.24580691458137016	0.
0.030681081081081082	0.	0.5074555226093402	-0.24651773244555747	0.
0.030699099099099098	0.	0.5076445515196442	-0.2465177973729673	0.
0.03064144144144144	0.	0.5082060785767235	-0.24626694606810542	0.
0.03078918918918919	0.	0.5083747220163084	-0.2460393030409143	0.
0.030814414414414414	0.	0.508556338028169	-0.24668332155039038	0.
0.03070990990990991	0.	0.5091308376575241	-0.24703339133821092	0.
0.03085405405405405	0.	0.5093087472201631	-0.2469735066726606	0.
0.030861261261261264	0.	0.5094959229058562	-0.2466646218027914	0.
0.03076756756756757	0.	0.5100722757598221	-0.24756603046777914	0.
0.030994594594594593	0.	0.510418828762046	-0.2476183060755885	0.
0.030825225225225225	0.	0.5109914751667902	-0.2474719204669709	0.
0.030926126126126125	0.	0.5111656782802075	-0.24749953739346245	0.
0.03107027027027027	0.	0.5113435878428465	-0.24750037246141385	0.
0.03100900900900901	0.	0.5120959970348407	-0.24776981533865633	0.
0.03115675675675676	0.	0.512270200148258	-0.24776981263278902	0.
0.03098018018018018	0.	0.5128465530022239	-0.247540535112093	0.
0.031027027027027025	0.	0.5130281690140845	-0.24819234608065197	0.
0.031218018018018018	0.	0.5132060785767235	-0.24819234021161968	0.
0.03116036036036036	0.	0.5137731653076353	-0.24831453465701225	0.
0.031153153153153156	0.	0.5139510748702742	-0.2485953776507871	0.
0.03127567567567568	0.	0.51412157153447	-0.24883029335508	0.
0.031185585585585582	0.	0.5146868050407709	-0.24881047906608164	0.
0.03131891891891892	0.	0.5150555967383247	-0.24889985077080273	0.
0.03123963963963964	0.	0.515628243143069	-0.24919361077571184	0.
0.031207207207207207	0.	0.5158135656041513	-0.24923160487105522	0.
0.031322522522522524	0.	0.5159822090437362	-0.24911393190781528	0.
0.031272072072072075	0.	0.5167420311341735	-0.24850395641742545	0.
0.031380180180180184	0.	0.5169199406968125	-0.24850395254018806	0.
0.031527927927927926	0.	0.5174759080800593	-0.24805361964759576	0.
0.03144504504504505	0.	0.5176649369903632	-0.24840447910089228	0.
0.031455855855855856	0.	0.5178428465530022	-0.24840447918646166	0.
0.03157117117117117	0.	0.5183932542624166	-0.24951190664527675	0.
0.03144504504504505	0.	0.5185934025203854	-0.2495316849752035	0.
0.031441441441441446	0.	0.5187787249814678	-0.249606135863084	0.
0.031636036036036035	0.	0.5193272794662713	-0.24936433025324767	0.
0.03155315315315316	0.	0.5196979243884359	-0.2497991662324321	0.
0.031769369369369374	0.	0.5202316530763529	-0.25001343125735564	0.
0.03172252252252252	0.	0.5204299481097109	-0.25025038291323365	0.
0.03168288288288288	0.	0.5206245366938473	-0.2502503711949501	0.
0.03178018018018018	0.	0.5213695329873981	-0.2534888549120766	0.
0.03174414414414414	0.	0.521558561897702	-0.2534888429508151	0.
0.03197117117117117	0.	0.522092290585619	-0.25173900577294056	0.
0.03197837837837838	0.	0.5222887323943662	-0.25187180097569195	0.
0.031855855855855854	0.	0.5224870274277242	-0.2518717956052746	0.
0.032057657657657654	0.	0.523022609340252	-0.25562939821903696	0.
0.03198198198198198	0.	0.5232134914751668	-0.2542717434541142	0.
0.03192072072072072	0.	0.5234080800593032	-0.25261509212817507	0.
0.03215135135135135	0.	0.523943661971831	-0.2544742377720091	0.
0.031992792792792796	0.	0.5243421052631579	-0.25448166041085674	0.
0.03218018018018018	0.	0.524885100074129	-0.2544431526681752	0.
0.03222342342342342	0.	0.5250704225352113	-0.2548006771988513	0.
0.03214414414414415	0.	0.5252594514455152	-0.25482258897696325	0.
0.032356756756756755	0.	0.5259692364714603	-0.2553617594257918	0.
0.03232072072072072	0.	0.5261693847294292	-0.2552898376507234	0.
0.03241081081081081	0.	0.5267327650111193	-0.25542878937212826	0.
0.03242882882882883	0.	0.5269180874722017	-0.2554854360781226	0.
0.0324	0.	0.5271089696071164	-0.25547667869428936	0.
0.032446846846846844	0.	0.5276575240919199	-0.2548309771088586	0.
0.03243603603603604	0.	0.5278428465530022	-0.2568480929030824	0.
0.0324	0.	0.5280374351371386	-0.2568638783161196	0.
0.03256576576576577	0.	0.5285859896219423	-0.2568921757650161	0.
0.03252972972972973	0.	0.5289529280948851	-0.2549993471042129	0.
0.03260900900900901	0.	0.5295070422535211	-0.2572923739919656	0.
0.03268468468468468	0.	0.5296905114899926	-0.2557825860120733	0.
0.03266666666666666	0.	0.5298832468495182	-0.2563556878741355	0.
0.032763963963963964	0.	0.5306226834692365	-0.25707242134361696	0.
0.03274234234234234	0.	0.530806152705708	-0.2571101855932148	0.
0.032655855855855856	0.	0.5313621200889548	-0.25891342909994314	0.
0.03282522522522523	0.	0.5315344699777613	-0.2587893690336955	0.
0.03281081081081081	0.	0.5317197924388436	-0.2588322667860772	0.
0.0329009009009009	0.	0.5324740548554484	-0.2586534834988829	0.
0.03288648648648648	0.	0.5326575240919199	-0.25865512905879895	0.
0.032915315315315316	0.	0.5328484062268347	-0.2585427866398085	0.
0.033005405405405405	0.	0.5335859896219421	-0.2577648082624813	0.
0.032911711711711714	0.	0.5343346923647145	-0.25911891309620344	0.
0.03313873873873874	0.	0.5345070422535211	-0.2582069657157478	0.
0.033153153153153155	0.	0.5346905114899926	-0.25987307072310795	0.
0.03307747747747748	0.	0.5352594514455152	-0.2603151237640822	0.
0.03318558558558559	0.	0.535439214232765	-0.26032425877737075	0.
0.033135135135135135	0.	0.5356319495922905	-0.26028140523452775	0.
0.03308828828828829	0.	0.5361971830985915	-0.26225410304069074	0.
0.03323243243243243	0.	0.5363695329873981	-0.26139936454154156	0.
0.033171171171171174	0.	0.5365511489992587	-0.26148582758013095	0.
0.033153153153153155	0.	0.5371145292809488	-0.26257608373671804	0.
0.033264864864864865	0.	0.537290585618977	-0.2625795156617489	0.
0.03328648648648649	0.	0.5374703484062269	-0.26262253234205934	0.
0.03334774774774775	0.	0.5382209043736101	-0.2626975195049416	0.
0.03330810810810811	0.	0.5389807264640475	-0.2628447051442884	0.
0.033372972972972974	0.	0.5391549295774648	-0.26284470172082103	0.
0.03352072072072072	0.	0.5393328391401038	-0.2635053827637925	0.
0.03340900900900901	0.	0.5399073387694588	-0.26433168633491344	0.
0.03349189189189189	0.	0.5400815418828763	-0.26433014861713056	0.
0.03361801801801802	0.	0.5402557449962936	-0.2651381979472144	0.
0.0336036036036036	0.	0.5408283914010378	-0.2636148702401087	0.
0.03361081081081081	0.	0.5410118606375093	-0.26382505178795235	0.
0.033636036036036036	0.	0.5411897702001482	-0.2636890377864285	0.
0.033574774774774774	0.	0.5417587101556709	-0.2650277240012091	0.
0.033614414414414415	0.	0.5419403261675315	-0.2654486620041908	0.
0.033758558558558555	0.	0.5421145292809488	-0.26544825460380195	0.
0.03356756756756757	0.	0.5428650852483321	-0.26587552048375085	0.
0.03375135135135135	0.	0.5435989621942179	-0.26534172721147503	0.
0.0336972972972973	0.	0.543786137879911	-0.26642279350930315	0.
0.03384864864864865	0.	0.5439621942179392	-0.2664228057949597	0.
0.03388108108108108	0.	0.5445311341734618	-0.26605303664140817	0.
0.033855855855855856	0.	0.5447257227575982	-0.2663686569876954	0.
0.03395315315315316	0.	0.544905485544848	-0.266370082499928	0.
0.034018018018018015	0.	0.545459599703484	-0.26645294947633696	0.
0.03393873873873874	0.	0.5456504818383988	-0.26645395890399765	0.
0.033963963963963964	0.	0.545826538176427	-0.26645345763471523	0.
0.03412612612612612	0.	0.5463769458858414	-0.2678492432599267	0.
0.034036036036036034	0.	0.5465752409191994	-0.2678492477999284	0.
0.03403243243243243	0.	0.5467605633802817	-0.26784924454890785	0.
0.03411171171171171	0.	0.5475018532246108	-0.2679344501634419	0.
0.0343963963963964	0.	0.5482264640474426	-0.2678501991944862	0.
0.03424144144144144	0.	0.5484229058561898	-0.2684768628841899	0.
0.034187387387387386	0.	0.5486119347664937	-0.2684857450144865	0.
0.03437837837837838	0.	0.5491438102297999	-0.26947597128684303	0.
0.03434234234234234	0.	0.5493346923647145	-0.2696861927196246	0.
0.03424144144144144	0.	0.5495274277242401	-0.26980060460189803	0.
0.03447567567567567	0.	0.5500741289844329	-0.27027132699339895	0.
0.034482882882882884	0.	0.550272424017791	-0.26991150449982415	0.
0.03441441441441441	0.	0.5504725722757597	-0.2699115147740623	0.
0.03457297297297297	0.	0.5510063009636768	-0.2707609032789778	0.
0.0345981981981982	0.	0.5511953298739807	-0.2705098644288306	0.
0.03453333333333333	0.	0.5513899184581171	-0.2705103571437141	0.
0.03470990990990991	0.	0.5521200889547814	-0.2709799344604968	0.
0.034854054054054055	0.	0.5528576723498888	-0.27167882207642197	0.
0.03480720720720721	0.	0.553044848035582	-0.2722193818721443	0.
0.0346990990990991	0.	0.5532412898443292	-0.2720498185507952	0.
0.03491171171171171	0.	0.5537824314306894	-0.2724396076560297	0.
0.03485765765765766	0.	0.5539696071163825	-0.273597174959496	0.
0.03478558558558559	0.	0.5541660489251297	-0.27435237818221897	0.
0.034976576576576573	0.	0.5547053372868792	-0.2739009759048643	0.
0.03501981981981982	0.	0.5548851000741291	-0.27390610738566995	0.
0.03500540540540541	0.	0.5550759822090438	-0.2745333139462583	0.
0.0350990990990991	0.	0.5556356560415122	-0.27360964182129544	0.
0.03506666666666666	0.	0.555826538176427	-0.27351193098760285	0.
0.03506306306306306	0.	0.5560229799851742	-0.27351192592823403	0.
0.03513153153153153	0.	0.556747590808006	-0.27335771575422957	0.
0.035149549549549554	0.	0.5574962935507783	-0.27542000960487956	0.
0.03524684684684685	0.	0.5576742031134173	-0.2754776925182308	0.
0.035275675675675675	0.	0.5578650852483321	-0.27547769422132057	0.
0.035239639639639636	0.	0.5584266123054115	-0.2774593961646345	0.
0.03538378378378378	0.	0.5586008154188288	-0.2777968275446886	0.
0.03532972972972973	0.	0.558786137879911	-0.2775469935058057	0.
0.03525405405405405	0.	0.5593587842846554	-0.2777802367844029	0.
0.035387387387387385	0.	0.5595385470719051	-0.2779565874914129	0.
0.03536216216216216	0.	0.5597257227575982	-0.2779219968946149	0.
0.035351351351351354	0.	0.5602798369162343	-0.27764943470252645	0.
0.035459459459459455	0.	0.5604484803558192	-0.2776494193961116	0.
0.035499099099099096	0.	0.5606263899184581	-0.2776494341720775	0.
0.035517117117117115	0.	0.5613843587842847	-0.2774851249898592	0.
0.03552432432432433	0.	0.5621460340993328	-0.27998291921903956	0.
0.03561801801801802	0.	0.5623183839881394	-0.28003563401126663	0.
0.0357009009009009	0.	0.5624925871015567	-0.2800167010217315	0.
0.03563963963963964	0.	0.5630689399555225	-0.27959074317852073	0.
0.035704504504504506	0.	0.5632468495181616	-0.2795586432448738	0.
0.03583783783783784	0.	0.5634266123054115	-0.27955864358995036	0.
0.03567207207207207	0.	0.563995552260934	-0.28064699242198043	0.
0.03573333333333333	0.	0.5641697553743513	-0.28143495237433225	0.
0.035938738738738735	0.	0.5643402520385471	-0.2817230178885996	0.
0.03578738738738739	0.	0.5649258710155671	-0.2834206382008994	0.
0.03581981981981982	0.	0.565114899925871	-0.2832155243874964	0.
0.035996396396396395	0.	0.5652909562638991	-0.2832648239190945	0.
0.03585945945945946	0.	0.5660285396590067	-0.28323221309652924	0.
0.035956756756756754	0.	0.566767976278725	-0.28290728528220943	0.
0.03595315315315315	0.	0.5669588584136397	-0.2829570599853069	0.
0.03609009009009009	0.	0.5671367679762787	-0.2829570417549032	0.
0.036165765765765766	0.	0.5676964418087472	-0.2829302010590945	0.
0.036108108108108106	0.	0.5678836174944404	-0.2842475985429079	0.
0.03617657657657658	0.	0.5680615270570794	-0.28390266846408463	0.
0.03621981981981982	0.	0.5686212008895478	-0.28470404384118364	0.
0.03618018018018018	0.	0.568817642698295	-0.28496280692007825	0.
0.03619099099099099	0.	0.5689974054855448	-0.284962801266986	0.
0.03632072072072072	0.	0.5695441067457376	-0.28431204114683284	0.
0.03608648648648649	0.	0.569738695329874	-0.28400790426066674	0.
0.03604324324324324	0.	0.5699184581171238	-0.2839575000294875	0.
0.036183783783783785	0.	0.5706708673091179	-0.283973361290895	0.
0.03629189189189189	0.	0.5713991845811712	-0.2840077143643735	0.
0.03623063063063063	0.	0.5715882134914752	-0.28400617156988106	0.
0.03623783783783784	0.	0.5717716827279467	-0.2840410821922885	0.
0.03647207207207207	0.	0.5723054114158636	-0.2842421084904554	0.
0.036443243243243245	0.	0.5725037064492217	-0.28482023562586484	0.
0.03634234234234234	0.	0.5727020014825797	-0.2848957056340763	0.
0.03663063063063063	0.	0.5732449962935509	-0.28588812592567436	0.
0.03645405405405405	0.	0.5736323202372128	-0.285355341550628	0.
0.03669189189189189	0.	0.5741697553743513	-0.28603858235704366	0.
0.036681081081081084	0.	0.5743661971830986	-0.28603854454746347	0.
0.03657297297297297	0.	0.5745644922164567	-0.2871619393771678	0.
0.03679279279279279	0.	0.5752872498146776	-0.2893988199006566	0.
0.03687927927927928	0.	0.5760211267605634	-0.28934893106483645	0.
0.0368972972972973	0.	0.5762120088954782	-0.28906375740091345	0.
0.03681801801801802	0.	0.5764121571534471	-0.28906440069377476	0.
0.0369981981981982	0.	0.5769532987398073	-0.2883019039514171	0.
0.037009009009009004	0.	0.5771367679762787	-0.28884049456987987	0.
0.036976576576576575	0.	0.5773295033358042	-0.28884257918395256	0.
0.03707747747747747	0.	0.5778687916975538	-0.2892858727310623	0.
0.03705945945945946	0.	0.5782505559673833	-0.2892635593233719	0.
0.03714234234234234	0.	0.5789936990363233	-0.28552695284235774	0.
0.037163963963963965	0.	0.5791845811712379	-0.2856080216047607	0.
0.03713513513513513	0.	0.5793754633061527	-0.2856090542382349	0.
0.03726846846846847	0.	0.579916604892513	-0.2858192503315839	0.
0.03711711711711712	0.	0.5803057820607858	-0.2865657971229918	0.
0.037405405405405406	0.	0.5808395107487028	-0.2858093196060536	0.
0.03737657657657657	0.	0.5810266864343958	-0.2859380303197778	0.
0.037333333333333336	0.	0.5812249814677539	-0.2859380198781783	0.
0.037452252252252245	0.	0.5817698295033358	-0.28592743591348446	0.
0.0373981981981982	0.	0.5819607116382506	-0.28755967861893866	0.
0.0373945945945946	0.	0.5821590066716086	-0.2875608120006641	0.
0.03757477477477477	0.	0.5828799110452187	-0.2877426844814121	0.
0.03761441441441442	0.	0.5836156412157154	-0.28841188220174846	0.
0.03766126126126126	0.	0.5837991104521868	-0.2891261613850559	0.
0.03766126126126126	0.	0.5839899925871016	-0.2891261594610739	0.
0.03776216216216216	0.	0.5845496664195701	-0.28925892814210613	0.
0.037830630630630635	0.	0.5849184581171238	-0.28925355278942977	0.
0.03784864864864865	0.	0.5854836916234247	-0.2900382592942594	0.
0.037974774774774775	0.	0.5856634544106746	-0.29040127510439734	0.
0.037935135135135134	0.	0.5858543365455894	-0.2904116297554292	0.
0.03783423423423424	0.	0.5864103039288362	-0.2919513445864196	0.
0.03796036036036036	0.	0.5865863602668644	-0.29198696095291127	0.
0.037920720720720724	0.	0.5867716827279466	-0.29198695549650905	0.
0.03809369369369369	0.	0.5875166790214974	-0.2910736289267641	0.
0.037938738738738736	0.	0.5882727946627132	-0.2926682084983542	0.
0.03812612612612613	0.	0.5884432913269089	-0.29266355795438914	0.
0.038194594594594594	0.	0.5886230541141586	-0.29317899020282906	0.
0.03809369369369369	0.	0.5891975537435137	-0.293235479121715	0.
0.038273873873873876	0.	0.5895496664195701	-0.2931031449280584	0.
0.03816216216216216	0.	0.5901148999258711	-0.2940551463274116	0.
0.03828108108108108	0.	0.5902891030392884	-0.2950966770189751	0.
0.03842522522522523	0.	0.590470719051149	-0.295084753115732	0.
0.038288288288288286	0.	0.5910526315789474	-0.29375750501719106	0.
0.03841081081081081	0.	0.591234247590808	-0.2937873888939308	0.
0.038479279279279285	0.	0.5914140103780579	-0.29378738904614893	0.
0.03839279279279279	0.	0.5921553002223869	-0.29619552557860085	0.
0.038475675675675676	0.	0.5929058561897702	-0.2958353661399299	0.
0.03846126126126126	0.	0.5930911786508525	-0.29552663838133436	0.
0.03859459459459459	0.	0.593263528539659	-0.29552667764351864	0.
0.038598198198198194	0.	0.5938343217197924	-0.29531070278824173	0.
0.03858738738738739	0.	0.5940159377316531	-0.29548699712416	0.
0.038713513513513514	0.	0.5941901408450704	-0.29704645416578984	0.
0.038699099099099105	0.	0.5947535211267606	-0.29803112033608564	0.
0.03865225225225225	0.	0.5949425500370644	-0.297993289603772	0.
0.03872072072072072	0.	0.5951167531504817	-0.29811634072299165	0.
0.03885045045045045	0.	0.5956653076352854	-0.2983214669265943	0.
0.038731531531531534	0.	0.5958598962194218	-0.2976881849839657	0.
0.03885765765765766	0.	0.5960396590066717	-0.2973304258217298	0.
0.038954954954954955	0.	0.5966048925129726	-0.29743429127410015	0.
0.0389045045045045	0.	0.5969829503335804	-0.2981160515545056	0.
0.03910990990990991	0.	0.5975277983691624	-0.29861240345727813	0.
0.03901981981981982	0.	0.5977205337286879	-0.29875475184641487	0.
0.03907387387387388	0.	0.5979021497405486	-0.2977957554888323	0.
0.03920360360360361	0.	0.5984507042253522	-0.29805457782694406	0.
0.03914954954954955	0.	0.5986471460340993	-0.2985224715835474	0.
0.03911351351351351	0.	0.5988361749444033	-0.298313062072174	0.
0.03932252252252252	0.	0.5993754633061528	-0.29853243815690167	0.
0.03924324324324324	0.	0.5995700518902891	-0.30265867071535435	0.
0.03920720720720721	0.	0.5997609340252039	-0.3006660751765907	0.
0.03936576576576577	0.	0.6003113417346183	-0.29932427001569795	0.
0.03935495495495496	0.	0.6005040770941438	-0.3021042400762624	0.
0.039304504504504505	0.	0.6006931060044478	-0.3029676724375224	0.
0.039470270270270266	0.	0.6012175685693105	-0.30331004290965746	0.
0.039398198198198196	0.	0.6016048925129727	-0.3035479823324525	0.
0.03957837837837838	0.	0.602155300222387	-0.3030035720919211	0.
0.03961081081081081	0.	0.6023498888065234	-0.30314621839828193	0.
0.039538738738738734	0.	0.6025444773906597	-0.3025437890501878	0.
0.03970810810810811	0.	0.6030800593031875	-0.3047949159137334	0.
0.03976216216216216	0.	0.6032672349888807	-0.3041423363148181	0.
0.03967927927927928	0.	0.6034618235730171	-0.3031584603183505	0.
0.039877477477477476	0.	0.6040066716085989	-0.30331041806892695	0.
0.039837837837837835	0.	0.6041994069681246	-0.3041395680743951	0.
0.03977297297297297	0.	0.6043977020014827	-0.3035577045156237	0.
0.03989189189189189	0.	0.6049351371386212	-0.3055399172762586	0.
0.039895495495495495	0.	0.6051204595997034	-0.30554982043732065	0.
0.0399027027027027	0.	0.6053150481838399	-0.3055575957372824	0.
0.040082882882882885	0.	0.6058691623424759	-0.3058953455104175	0.
0.0399963963963964	0.	0.606245366938473	-0.3066584575970097	0.
0.040115315315315314	0.	0.6067828020756115	-0.3098863505806914	0.
0.040115315315315314	0.	0.6069588584136397	-0.3061078657813604	0.
0.04014414414414415	0.	0.6071478873239436	-0.3060950040091433	0.
0.04016576576576577	0.	0.6077149740548554	-0.30650110892235555	0.
0.04023423423423424	0.	0.6079002965159378	-0.30652793548441143	0.
0.0402054054054054	0.	0.6080930318754633	-0.30652797136547527	0.
0.04025585585585585	0.	0.6086471460340993	-0.30684103428645554	0.
0.0404	0.	0.6088232023721275	-0.30761560056901127	0.
0.040360360360360364	0.	0.6090122312824314	-0.3066469069809191	0.
0.04030990990990991	0.	0.6095756115641215	-0.3079820161533075	0.
0.04043963963963964	0.	0.6097535211267605	-0.3079707952648307	0.
0.040454054054054056	0.	0.6099425500370645	-0.30797096999718143	0.
0.040454054054054056	0.	0.6105059303187547	-0.30819155475194143	0.
0.04052972972972973	0.	0.6108654558932542	-0.308354350644863	0.
0.040454054054054056	0.	0.6114399555226093	-0.30833567298354897	0.
0.0405981981981982	0.	0.6116178650852483	-0.3083209890862656	0.
0.040652252252252254	0.	0.6118013343217198	-0.3083210029148766	0.
0.04062702702702702	0.	0.6123591549295775	-0.3095831503390161	0.
0.040745945945945945	0.	0.6125277983691624	-0.3102025850049808	0.
0.04082882882882883	0.	0.6127020014825797	-0.3105153873092675	0.
0.04060540540540541	0.	0.6132857672349888	-0.31151085650151994	0.
0.04077477477477477	0.	0.6134673832468495	-0.31156469081006793	0.
0.04088288288288289	0.	0.6136489992587101	-0.31120208072715255	0.
0.04082522522522523	0.	0.6142160859896219	-0.30987747653889874	0.
0.040875675675675675	0.	0.6143921423276502	-0.30983570236302327	0.
0.04101981981981982	0.	0.6145681986656784	-0.30983581708268526	0.
0.04088288288288289	0.	0.6151482579688657	-0.3111586643122168	0.
0.04104864864864865	0.	0.6155040770941439	-0.31100414443976676	0.
0.04098018018018018	0.	0.6160693106004448	-0.31103717668383557	0.
0.04107387387387387	0.	0.6162472201630838	-0.31344103810333734	0.
0.041264864864864866	0.	0.6164195700518903	-0.31344104622268226	0.
0.041102702702702706	0.	0.6169996293550779	-0.3137088139056477	0.
0.041055855855855854	0.	0.6171868050407711	-0.31362351969223967	0.
0.04115315315315315	0.	0.6173628613787991	-0.3136152955622968	0.
0.04129369369369369	0.	0.6179151223128243	-0.3141730287984768	0.
0.041192792792792796	0.	0.6181004447739066	-0.31399585670063473	0.
0.04123963963963964	0.	0.6182746478873239	-0.3140493342435232	0.
0.041380180180180186	0.	0.6188343217197925	-0.31419518260544105	0.
0.04136216216216216	0.	0.6190326167531505	-0.31441021828724197	0.
0.041412612612612615	0.	0.6192142327650111	-0.31440895572328786	0.
0.04149189189189189	0.	0.6197683469236472	-0.31434843994965944	0.
0.04145945945945946	0.	0.6201389918458117	-0.31443998390642336	0.
0.04164324324324324	0.	0.6206949592290586	-0.31629784697673924	0.
0.04152792792792793	0.	0.6208951074870275	-0.31634383872009714	0.
0.04152792792792793	0.	0.6210785767234989	-0.3166622927647166	0.
0.041783783783783786	0.	0.6216160118606375	-0.31620635353025683	0.
0.04172972972972973	0.	0.621808747220163	-0.31621350627189443	0.
0.041708108108108106	0.	0.6219959229058561	-0.31752945048923503	0.
0.04188468468468469	0.	0.6225444773906598	-0.3183265053370206	0.
0.04181261261261262	0.	0.6227446256486285	-0.31833415838768847	0.
0.0418054054054054	0.	0.6229355077835433	-0.31785536111077395	0.
0.04195675675675675	0.	0.6234655300222387	-0.317758947397364	0.
0.04194234234234234	0.	0.6236564121571535	-0.3177595801501261	0.
0.04188828828828829	0.	0.6238472942920682	-0.31703430139948624	0.
0.04218378378378378	0.	0.624382876204596	-0.3179849697600524	0.
0.04199639639639639	0.	0.6247776130467013	-0.318341089862646	0.
0.04216216216216216	0.	0.6255114899925871	-0.31881044426049443	0.
0.04212612612612613	0.	0.6257060785767236	-0.3188349872474708	0.
0.04215495495495495	0.	0.6258895478131951	-0.31891374123026417	0.
0.04228828828828829	0.	0.6264399555226093	-0.3199706847742399	0.
0.04213693693693694	0.	0.6266363973313566	-0.31993624372775625	0.
0.04215135135135135	0.	0.626821719792439	-0.319936242225966	0.
0.04243243243243243	0.	0.627353595255745	-0.32038487730680265	0.
0.042353153153153154	0.	0.6275500370644922	-0.3203865549780203	0.
0.04241441441441442	0.	0.6277427724240178	-0.320386561943359	0.
0.042554954954954954	0.	0.6282913269088214	-0.3202377138796987	0.
0.04245405405405405	0.	0.6284896219421794	-0.32025184180930255	0.
0.042446846846846846	0.	0.628682357301705	-0.3202524644366576	0.
0.042702702702702704	0.	0.6294032616753151	-0.3203263791563423	0.
0.04265585585585586	0.	0.6295922905856189	-0.32057965388627147	0.
0.04282522522522522	0.	0.6301315789473684	-0.321332610141914	0.
0.042810810810810805	0.	0.6303224610822832	-0.32161317032752856	0.
0.04271711711711712	0.	0.6305207561156412	-0.32142013098460914	0.
0.04302702702702702	0.	0.63105819125278	-0.3212479105692469	0.
0.042958558558558554	0.	0.6312472201630838	-0.32151234289067754	0.
0.04283963963963964	0.	0.6314473684210525	-0.3215204459626451	0.
0.04296216216216216	0.	0.6319959229058562	-0.3217500085926456	0.
0.04295135135135135	0.	0.632186805040771	-0.3208140475903914	0.
0.04292972972972973	0.	0.6323832468495181	-0.32081404775247274	0.
0.04321081081081081	0.	0.6329151223128243	-0.32168115043490314	0.
0.043109909909909906	0.	0.6331022979985174	-0.32168115685286636	0.
0.04308108108108108	0.	0.6332968865826538	-0.3216811483351494	0.
0.04326126126126126	0.	0.6340344699777613	-0.320964432134606	0.
0.04327207207207207	0.	0.6342290585618977	-0.3223871552923977	0.
0.043365765765765764	0.	0.6347757598220904	-0.32329105806009534	0.
0.043315315315315316	0.	0.6349573758339512	-0.3232156331414786	0.
0.04339819819819819	0.	0.635700518902891	-0.32373118299264786	0.
0.04351351351351351	0.	0.63587842846553	-0.323368844065531	0.
0.04347387387387387	0.	0.6360637509266124	-0.3234271141498344	0.
0.043502702702702706	0.	0.6366234247590808	-0.3233153905674699	0.
0.043592792792792795	0.	0.6368031875463306	-0.32411691183352925	0.
0.04354234234234234	0.	0.6369940696812454	-0.32468908180875816	0.
0.043549549549549545	0.	0.6375648628613788	-0.3255747975769243	0.
0.04366846846846847	0.	0.6377427724240178	-0.3255736521466789	0.
0.04368288288288288	0.	0.6379280948851002	-0.3255724940113543	0.
0.04384144144144144	0.	0.6386601186063751	-0.32611767990646584	0.
0.04383423423423423	0.	0.6388417346182357	-0.32611767837846484	0.
0.043772972972972966	0.	0.6394217939214233	-0.32609388309052684	0.
0.04392792792792793	0.	0.6395978502594515	-0.32680988875905176	0.
0.04384504504504504	0.	0.6403484062268346	-0.32611349943153034	0.
0.04398558558558558	0.	0.6405244625648628	-0.3267441640768493	0.
0.044072072072072074	0.	0.6407042253521127	-0.32678059714063046	0.
0.04393153153153154	0.	0.6412768717568569	-0.3271979806819656	0.
0.044093693693693696	0.	0.6414473684210525	-0.32795664341110314	0.
0.044255855855855855	0.	0.6416197183098592	-0.3279543020162129	0.
0.04406846846846847	0.	0.6421886582653819	-0.3274155406996478	0.
0.04411171171171171	0.	0.6423702742772425	-0.327970741305358	0.
0.04428468468468469	0.	0.6425500370644922	-0.32796818463175786	0.
0.04428828828828829	0.	0.6433117123795403	-0.3279671079477161	0.
0.04446846846846847	0.	0.6434859154929576	-0.3279670628230879	0.
0.04438918918918919	0.	0.6440530022238696	-0.3293078917661305	0.
0.04442522522522522	0.	0.6442327650111194	-0.3294774761654182	0.
0.04443603603603604	0.	0.6449833209785026	-0.33009761663718484	0.
0.04448288288288288	0.	0.6451686434395848	-0.3301588785763998	0.
0.04463063063063063	0.	0.6453409933283915	-0.3300053747217981	0.
0.044623423423423424	0.	0.6459006671608599	-0.3303312967284899	0.
0.044627027027027026	0.	0.6460915492957747	-0.33029836268542395	0.
0.04473873873873874	0.	0.6462694588584137	-0.3302983666326898	0.
0.044771171171171166	0.	0.6468328391401038	-0.3295989128182586	0.
0.044699099099099096	0.	0.6470237212750186	-0.32935074438863793	0.
0.044792792792792795	0.	0.6471979243884359	-0.3293581008902922	0.
0.044767567567567564	0.	0.6479336545589325	-0.32971744134208214	0.
0.04485765765765765	0.	0.6481189770200148	-0.32972313666257647	0.
0.0450054054054054	0.	0.6486860637509266	-0.32972068798315707	0.
0.044944144144144146	0.	0.6488825055596739	-0.32924912463164013	0.
0.04515675675675676	0.	0.6495959970348406	-0.3300814411627041	0.
0.04507027027027027	0.	0.6497905856189771	-0.33009227151836423	0.
0.04506306306306306	0.	0.6499796145292809	-0.3300945780628191	0.
0.04530450450450451	0.	0.6505244625648628	-0.33007683630809154	0.
0.045290090090090086	0.	0.6507209043736102	-0.3305199136489495	0.
0.04521081081081081	0.	0.6509136397331357	-0.3305198983035379	0.
0.04541261261261261	0.	0.6514473684210526	-0.33129485897113425	0.
0.04539099099099099	0.	0.6516438102297999	-0.3312937381730522	0.
0.045326126126126125	0.	0.6518383988139362	-0.3313451959844845	0.
0.0455063063063063	0.	0.6525741289844329	-0.33217701979299	0.
0.045419819819819816	0.	0.6527650111193476	-0.3316329009959726	0.
0.04567927927927928	0.	0.6532913269088214	-0.33242812542881245	0.
0.045715315315315315	0.	0.6534803558191253	-0.33235691152311675	0.
0.045801801801801795	0.	0.6542327650111194	-0.3323554937101245	0.
0.04573333333333333	0.	0.654425500370645	-0.33241714422447005	0.
0.04567207207207207	0.	0.6546237954040031	-0.3324171436078645	0.
0.04592432432432432	0.	0.6551556708673092	-0.3323216644208571	0.
0.04587387387387387	0.	0.6553446997776131	-0.3324217680446667	0.
0.04585225225225225	0.	0.6555411415863602	-0.3324473672206389	0.
0.04611171171171172	0.	0.6560859896219422	-0.3322083249468735	0.
0.046046846846846845	0.	0.6562713120830245	-0.3371979700350579	0.
0.04598198198198198	0.	0.65646404744255	-0.3371934054026669	0.
0.04612612612612613	0.	0.6571960711638251	-0.33765433693260577	0.
0.046122522522522524	0.	0.6573925129725723	-0.33734291943040934	0.
0.046252252252252254	0.	0.6579466271312083	-0.336985586948654	0.
0.046194594594594594	0.	0.6581300963676798	-0.3391082745137525	0.
0.04629189189189189	0.	0.6588565604151224	-0.3383766229708981	0.
0.04638558558558558	0.	0.6590344699777614	-0.33769366940235035	0.
0.04634954954954955	0.	0.6592253521126761	-0.33703732039843953	0.
0.04646126126126126	0.	0.6597961452928095	-0.3384558091949204	0.
0.046565765765765765	0.	0.6599777613046701	-0.3383633442790255	0.
0.04651891891891892	0.	0.6601686434395849	-0.33834015713692617	0.
0.0465045045045045	0.	0.6607246108228317	-0.33827537529116136	0.
0.04663423423423423	0.	0.6609006671608598	-0.3383724338539768	0.
0.046623423423423425	0.	0.661087842846553	-0.33842191338866384	0.
0.046843243243243245	0.	0.6618328391401037	-0.33829620679715866	0.
0.046807207207207206	0.	0.6620144551519643	-0.3382879305679628	0.
0.046727927927927924	0.	0.6625778354336546	-0.33850946243843716	0.
0.04688648648648648	0.	0.6627483320978502	-0.33850721873218664	0.
0.04688288288288288	0.	0.6635211267605634	-0.33892583018946426	0.
0.046994594594594596	0.	0.6636971830985915	-0.33898507585117466	0.
0.047009009009009006	0.	0.6638769458858413	-0.33896653141053584	0.
0.04692972972972973	0.	0.6644329132690883	-0.3387945124329651	0.
0.04703063063063063	0.	0.6646034099332839	-0.3388284884336571	0.
0.04723963963963964	0.	0.6647776130467012	-0.3389042009501511	0.
0.04707027027027027	0.	0.6653669384729429	-0.33902093274757455	0.
0.04716036036036036	0.	0.6655485544848035	-0.33903331939437803	0.
0.04729369369369369	0.	0.6657246108228317	-0.3389043696419953	0.
0.04729009009009009	0.	0.6664714603409934	-0.3392025860398106	0.
0.04744504504504504	0.	0.6666456634544107	-0.33919360351661515	0.
0.0472972972972973	0.	0.6672257227575983	-0.33921376076697424	0.
0.04729369369369369	0.	0.6674073387694589	-0.33938296676720914	0.
0.04753513513513513	0.	0.6681375092661231	-0.33837547341915947	0.
0.04747747747747747	0.	0.6683246849518162	-0.3383017966988941	0.
0.047542342342342336	0.	0.6685044477390659	-0.34275914595680673	0.
0.04756036036036036	0.	0.6690752409191993	-0.3383787756318659	0.
0.047581981981981984	0.	0.6692661230541141	-0.3383805212921455	0.
0.04770810810810811	0.	0.6694403261675315	-0.34251931103723243	0.
0.04779099099099099	0.	0.669990733876946	-0.3430005760342556	0.
0.04768648648648648	0.	0.6701797627872498	-0.34307781066403675	0.
0.04770810810810811	0.	0.6703539659006672	-0.3415772582850382	0.
0.04780900900900901	0.	0.6711082283172721	-0.3443465736928345	0.
0.047819819819819816	0.	0.6712898443291326	-0.3439726805655935	0.
0.04797117117117117	0.	0.6714659006671609	-0.3440344736244401	0.
0.04797837837837837	0.	0.6720348406226835	-0.34444782734733304	0.
0.04803603603603603	0.	0.6723980726464048	-0.34431738457291927	0.
0.048154954954954955	0.	0.6729688658265383	-0.34398106112194493	0.
0.0481009009009009	0.	0.6731541882876204	-0.3439621739715749	0.
0.048245045045045044	0.	0.6733246849518162	-0.34396889965491184	0.
0.04827387387387387	0.	0.6738825055596738	-0.3491591698957807	0.
0.048230630630630635	0.	0.6740752409191995	-0.3491051262662257	0.
0.048392792792792794	0.	0.6748220904373611	-0.349147175128557	0.
0.048392792792792794	0.	0.6750129725722757	-0.34915584312465814	0.
0.048464864864864864	0.	0.6751871756856932	-0.34915544401403775	0.
0.048526126126126126	0.	0.6757338769458859	-0.35000870464476463	0.
0.04847567567567567	0.	0.675921052631579	-0.34996555401650264	0.
0.048464864864864864	0.	0.676098962194218	-0.35027718352412124	0.
0.048778378378378374	0.	0.6766438102297998	-0.3503298904482503	0.
0.04857657657657658	0.	0.6770329873980726	-0.35028855051858754	0.
0.04888288288288288	0.	0.6775796886582653	-0.3497923451919475	0.
0.048836036036036035	0.	0.677781690140845	-0.35337605404943945	0.
0.04875315315315315	0.	0.6779744255003707	-0.35332667401888873	0.
0.04901261261261262	0.	0.6785192735359526	-0.351424470994465	0.
0.048929729729729726	0.	0.6787138621200889	-0.3513142544556053	0.
0.04910630630630631	0.	0.6794310600444774	-0.351523008967937	0.
0.04913873873873874	0.	0.6796256486286139	-0.34896359961833573	0.
0.049037837837837835	0.	0.6798183839881393	-0.3489966304512513	0.
0.049149549549549545	0.	0.6803632320237213	-0.3512346136289908	0.
0.04918198198198198	0.	0.6805578206078577	-0.35178521300039445	0.
0.049153153153153155	0.	0.6807524091919941	-0.3517378836785579	0.
0.04938018018018018	0.	0.6812842846553002	-0.35009717845878086	0.
0.04922522522522523	0.	0.681673461823573	-0.3500900292619558	0.
0.04953513513513513	0.	0.68220719051149	-0.3496018586873775	0.
0.04945945945945946	0.	0.682396219421794	-0.3496691160983385	0.
0.04938018018018018	0.	0.6825908080059303	-0.3497689976062086	0.
0.04966846846846847	0.	0.6831356560415123	-0.3498963505029919	0.
0.049614414414414415	0.	0.6833265381764271	-0.34989581179896967	0.
0.04975135135135135	0.	0.6840733876945886	-0.34991450314785943	0.
0.04971171171171171	0.	0.6842568569310601	-0.3496812681923809	0.
0.04970810810810811	0.	0.6844477390659748	-0.34958087015650896	0.
0.04983783783783784	0.	0.6849907338769459	-0.35141284942301226	0.
0.049855855855855856	0.	0.6851742031134174	-0.35089952829346305	0.
0.04988828828828829	0.	0.6853669384729429	-0.3508995264578974	0.
0.05001441441441441	0.	0.6859229058561898	-0.35154292499786377	0.
0.049985585585585586	0.	0.6862954040029652	-0.3512082947881281	0.
0.050165765765765764	0.	0.6868532246108229	-0.35107370067995913	0.
0.050237837837837834	0.	0.6870366938472943	-0.35301739315279695	0.
0.05015495495495495	0.	0.6872275759822091	-0.3530173925313933	0.
0.05020900900900901	0.	0.6877798369162342	-0.3564009177709579	0.
0.050313513513513514	0.	0.6879540400296515	-0.35635557079095775	0.
0.05024864864864865	0.	0.6887045959970348	-0.35473559283834755	0.
0.05043243243243243	0.	0.688880652335063	-0.3547707385022898	0.
0.050482882882882885	0.	0.6890678280207561	-0.35436489744541383	0.
0.05047567567567568	0.	0.689644180874722	-0.3561183213460571	0.
0.050634234234234236	0.	0.6898165307635284	-0.3561472408097862	0.
0.05059819819819819	0.	0.69	-0.3561792566737374	0.
0.05055135135135135	0.	0.6905633802816901	-0.35621572903885285	0.
0.05068108108108108	0.	0.690921052631579	-0.3562241712149022	0.
0.05067387387387387	0.	0.6914992587101556	-0.3572634917154389	0.
0.05076756756756757	0.	0.6916753150481839	-0.35823827365077515	0.
0.05087567567567567	0.	0.691851371386212	-0.3582413972151548	0.
0.05078918918918919	0.	0.6924258710155672	-0.35804100479815465	0.
0.050868468468468465	0.	0.6926056338028168	-0.3581308125160964	0.
0.05082162162162163	0.	0.6933524833209785	-0.35792127577679644	0.
0.05096216216216216	0.	0.6935248332097851	-0.35917841646934967	0.
0.051131531531531535	0.	0.6936916234247591	-0.3591784231604055	0.
0.05096576576576576	0.	0.6942642698295033	-0.3587509755269264	0.
0.051016216216216215	0.	0.6944495922905856	-0.3590419179640561	0.
0.05120720720720721	0.	0.6946275018532246	-0.35904192132736124	0.
0.05108468468468468	0.	0.6952075611564121	-0.3611269879574446	0.
0.0511963963963964	0.	0.6955615270570793	-0.3610139768083461	0.
0.0513009009009009	0.	0.6961212008895478	-0.361558801976537	0.
0.05127207207207207	0.	0.6963120830244626	-0.3615777401338509	0.
0.05139099099099099	0.	0.6964881393624908	-0.36163014899753454	0.
0.05139099099099099	0.	0.6970570793180133	-0.3626284766684481	0.
0.051369369369369366	0.	0.6972461082283172	-0.36380436914305037	0.
0.051628828828828834	0.	0.6979762787249815	-0.36329065510657677	0.
0.05148468468468469	0.	0.6981708673091178	-0.3633073904028346	0.
0.0514990990990991	0.	0.6983506300963677	-0.3635234420774469	0.
0.0517981981981982	0.	0.6989065974796146	-0.3640266785432896	0.
0.051679279279279275	0.	0.6990956263899184	-0.3641047465942002	0.
0.05166846846846847	0.	0.6992716827279467	-0.36472002422931743	0.
0.0519063063063063	0.	0.6998072646404745	-0.3645689764307887	0.
0.0518018018018018	0.	0.7001964418087473	-0.36437650154818996	0.
0.05200720720720721	0.	0.7007542624166049	-0.36478242924988635	0.
0.05190990990990991	0.	0.7009525574499629	-0.36478243015751577	0.
0.05194954954954955	0.	0.7011378799110451	-0.3648909672942295	0.
0.052165765765765766	0.	0.7016716085989623	-0.3649473431546881	0.
0.052201801801801805	0.	0.7018680504077094	-0.36494451007277157	0.
0.052295495495495496	0.	0.7026019273535953	-0.36578855462365784	0.
0.052327927927927925	0.	0.7027965159377316	-0.3663914997717702	0.
0.052234234234234234	0.	0.7029873980726464	-0.3663908219551522	0.
0.05248288288288288	0.	0.7035229799851742	-0.36669087114444543	0.
0.05245405405405405	0.	0.7037194217939214	-0.36607741256279613	0.
0.052342342342342335	0.	0.7039177168272795	-0.3665508625537878	0.
0.05252612612612612	0.	0.7044625648628614	-0.36804471656279975	0.
0.05252612612612612	0.	0.7048406226834693	-0.3672176232200096	0.
0.052814414414414416	0.	0.7053613787991105	-0.366633583153678	0.
0.052846846846846846	0.	0.7055522609340251	-0.36663879329475174	0.
0.052735135135135135	0.	0.705754262416605	-0.36740775574574336	0.
0.05293333333333334	0.	0.7063028169014084	-0.3677004809819118	0.
0.052882882882882884	0.	0.7064918458117124	-0.3677004711029123	0.
0.05303063063063063	0.	0.7072312824314306	-0.3682962714444727	0.
0.05303783783783784	0.	0.7074184581171238	-0.36829626836575197	0.
0.05305945945945946	0.	0.707614899925871	-0.36998000988396373	0.
0.05317477477477477	0.	0.7081671608598962	-0.3702592298291299	0.
0.0532072072072072	0.	0.7083487768717568	-0.37022076421782135	0.
0.053210810810810805	0.	0.7085396590066716	-0.37219683005998244	0.
0.05334774774774775	0.	0.7090845070422536	-0.37007526819454123	0.
0.05332252252252252	0.	0.7094607116382505	-0.3702561745415631	0.
0.05338738738738739	0.	0.7100277983691623	-0.370239846885273	0.
0.05347027027027027	0.	0.7102075611564121	-0.37023236878216603	0.
0.05348468468468468	0.	0.7103910303928836	-0.372756594305835	0.
0.053513513513513515	0.	0.7109358784284655	-0.3725701961114362	0.
0.053675675675675674	0.	0.7111100815418828	-0.37359114596708654	0.
0.053697297297297296	0.	0.7118754633061527	-0.37385258950591566	0.
0.053845045045045045	0.	0.7120515196441809	-0.374214860089762	0.
0.05384144144144144	0.	0.7122368421052632	-0.3740822387740737	0.
0.053787387387387385	0.	0.7128020756115642	-0.3754658171879723	0.
0.05396396396396397	0.	0.7129762787249815	-0.3755131312598504	0.
0.05398558558558558	0.	0.7131634544106746	-0.3755027664092476	0.
0.053827027027027026	0.	0.7137416604892514	-0.3761851549800511	0.
0.05406846846846847	0.	0.714090066716086	-0.3769442504124458	0.
0.0540036036036036	0.	0.714655300222387	-0.3773335872447898	0.
0.05419099099099099	0.	0.7148313565604151	-0.3774123699938806	0.
0.05431351351351352	0.	0.7150129725722757	-0.37740919051947924	0.
[truncated: 22,855 more rows]
