# Supplementary material for: Programming mechanics in knitted materials, stitch by stitch
Source: Nat Commun. 2024 Mar 23;15:2622. doi: 10.1038/s41467-024-46498-z (PMC10960873; doi:10.1038/s41467-024-46498-z)
Supplement: Supplementary file 3 — Source Data [file 41467_2024_46498_MOESM3_ESM.zip › SourceData/Source Data for Supplementary Information/TableS9data/SimulationData/garteracrylic.txt]

0.0008215007946774807	0	8.262273088901178e-9	-0.03177099543250624
0.011023172518248447	0	0.030303038815675327	-0.026051357387703696
0.013495645211413608	0	0.060606069369077566	-0.039386269146927215
0.016998831289145224	0	0.0909090999224798	-0.04969723899107927
0.012161776282871531	0	0.12121213047588204	-0.06265105308037942
0.015049628744124624	0	0.15151516102928428	-0.08393310441966333
0.040180899133182214	0	0.1818181915826865	-0.09091233106565774
0.033148004775840116	0	0.21212122213608875	-0.12154805327257383
0.013331098837247694	0	0.24242425268949086	-0.061620725727969276
0.05460065870277303	0	0.27272728324289297	-0.06292055163999073
0.08065027298812272	0	0.3030303137962951	-0.11082523118624703
0.0579373017114878	0	0.33333334434969714	-0.1442386094300775
0.05868227580166643	0	0.36363637490309925	-0.15932651851315396
0.06567022353532313	0	0.39393940545650136	-0.1744017290258008
0.07338365173307101	0	0.42424243600990347	-0.20118098627905937
0.08341620373129745	0	0.4545454665633056	-0.21593256746901587
0.06812046346123807	0	0.4848484971167077	-0.22902114675251403
0.11552936669939683	0	0.5151515276701097	-0.22976664121538815
0.14382769635646203	0	0.5454545582235119	-0.25076612376823343
0.1196125621028781	0	0.575757588776914	-0.2615792222689661
0.13080826100605328	0	0.6060606193303161	-0.2803019454283312
0.13893596585371892	0	0.6363636498837182	-0.2932105535278138
0.24842957935845444	0	0.6666666804371203	-0.3046617476150406
0.2826774536942551	0	0.8181818332041327	-0.415221273518612
0.46189567302323764	0	0.8484848637575348	-0.4408511174901746
0.8107362116486028	0	0.8787878943109368	-0.4664085690130454
3.724569259692805	0	0.909090924864339	-0.4808997113859002
0	0.0063142737436235824	-0.052209719338931565	0.059434901118693984
0	0.009070374629641236	-0.07531012446751542	0.10704995285436567
0	0.010709695085024661	-0.09851653480971313	0.15466500459003735
0	0.012384291692408374	-0.12335316116757829	0.2022800563257089
0	0.01420975004261851	-0.15027529387717953	0.24989510806138057
0	0.01751500883864064	-0.17785537171259586	0.29751015979705225
0	0.02190669631788006	-0.2333197911977713	0.3927402632683956
0	0.03229655816902262	-0.28088068795753873	0.487970366739739
0	0.0580530458978705	-0.310903871743388	0.5832004702110823
0	0.1042654376987075	-0.3312834007934039	0.6784305736824257
0	0.14821183406332944	-0.34141808178631494	0.6962862180833022
0	0.13533846671372443	-0.3405724627437	0.7260456254180974
0	0.3154655756663689	-0.3442102512294518	0.7439012698189739
0	0.5847181277561552	-0.35474745984831174	0.7915163215546456
