# Supplementary material for: Programming mechanics in knitted materials, stitch by stitch
Source: Nat Commun. 2024 Mar 23;15:2622. doi: 10.1038/s41467-024-46498-z (PMC10960873; doi:10.1038/s41467-024-46498-z)
Supplement: Supplementary file 3 — Source Data [file 41467_2024_46498_MOESM3_ESM.zip › SourceData/Source Data for Supplementary Information/TableS9data/SimulationData/seedacrylic.txt]

0.0012022763551465974	0	0.008038035001386242	-0.04479127940682828
0.006683368186364478	0	0.044473144700231615	-0.05641765930510931
0.0117264710958776	0	0.08090825439907698	-0.06529255342901505
0.016185963421361933	0	0.11734336409792236	-0.07222199589018849
0.020205513420333995	0	0.15377847379676773	-0.0790482479917348
0.023789770339210422	0	0.1902135834956131	-0.0854770418970213
0.027397658141860584	0	0.22664869319445846	-0.09361841636199163
0.03122229739640823	0	0.26308380289330385	-0.10000165304917175
0.03506032163532471	0	0.2995189125921492	-0.10653164225261855
0.03918639549827598	0	0.3359540222909946	-0.11334734508568682
0.04372959629847354	0	0.3723891319898399	-0.12178733408919175
0.048807232073846275	0	0.4088242416886853	-0.12988667484263153
0.05460041956934287	0	0.4452593513875307	-0.13873020849646525
0.06123444516693094	0	0.48169446108637604	-0.1483962256498032
0.06893814923114688	0	0.5181295707852214	-0.1590011566823241
0.07807169659717121	0	0.5545646804840668	-0.17059741891128208
0.08891425171764707	0	0.5909997901829122	-0.18342277864048567
0.10198079831148917	0	0.6274348998817575	-0.19632981625935575
0.11821392256022634	0	0.6638700095806029	-0.2116053660931977
0.1386898537075794	0	0.7003051192794483	-0.22806123514231044
0.16512867194998157	0	0.7367402289782936	-0.24687902232075112
0.20046122267490876	0	0.7731753386771391	-0.26775969556036583
0.24946129439679005	0	0.8096104483759844	-0.29167503096795055
0.3211869226687996	0	0.8460455580748297	-0.3194645953236131
0.4340388468938167	0	0.8824806677736751	-0.35068767206856305
0.6328251166801517	0	0.9189157774725205	-0.38604554640567884
1.0574370268636473	0	0.9553508871713658	-0.42634542989292906
2.3585817027982343	0	0.9917859968702112	-0.4701228140736199
0	0.004363921346862197	-0.06586591110897358	0.03992204088345974
0	0.009811240486396065	-0.0889251710782307	0.09279943279278824
0	0.014730197608071073	-0.10851093508414023	0.14567682470211674
0	0.019145425059527828	-0.12590287827206095	0.19855421661144523
0	0.023136175262803257	-0.141974058572441	0.25143160852077373
0	0.026716037387730214	-0.15552476656362643	0.30430900043010223
0	0.029962056547358867	-0.1697231891698156	0.3571863923394307
0	0.03302118478614803	-0.18265755256349284	0.4100637842487593
0	0.035942567097646684	-0.1949305402944987	0.4629411761580878
0	0.038844939380077353	-0.20814963815008253	0.5158185680674162
0	0.041663944332286984	-0.22231838982567853	0.5686959599767447
0	0.04490791457171949	-0.2367200887883574	0.6215733518860732
0	0.04866966605869754	-0.25384251280564535	0.6744507437954017
0	0.05220293707578145	-0.27356620568587503	0.7273281357047303
0	0.05072564727467558	-0.29927026560839404	0.7802055276140588
0	0.0438808589061585	-0.41398949493114817	0.8330829195233873
0	0.04503512687752442	-0.4602555795388147	0.8859603114327158
0	0.05634057796400778	-0.49405031938604693	0.9388377033420443
0	0.07127978189281903	-0.5247562170516191	0.9917150952513728
0	0.09117009685619905	-0.5536215230773617	1.0445924871607013
0	0.11882079785904326	-0.5812550439504381	1.0974698790700297
0	0.1595090772532177	-0.608105114736599	1.1503472709793583
0	0.22454481383213606	-0.634301472484765	1.2032246628886867
0	0.34297457350619626	-0.6598385170972391	1.2561020547980153
0	0.6137974636666877	-0.6838894892058803	1.308979446707344
0	1.5955671696758928	-0.7058890711948352	1.3618568386166723
