# Supplementary material for: Programming mechanics in knitted materials, stitch by stitch
Source: Nat Commun. 2024 Mar 23;15:2622. doi: 10.1038/s41467-024-46498-z (PMC10960873; doi:10.1038/s41467-024-46498-z)
Supplement: Supplementary file 3 — Source Data [file 41467_2024_46498_MOESM3_ESM.zip › SourceData/Source Data for Supplementary Information/TableS9data/SimulationData/ribacrylic.txt]

0.003930086670066306	0	0.05362157556205991	-0.019842425625134556
0.007907076987554194	0	0.13166761819628664	-0.03619109148441639
0.010012285354724463	0	0.20971366083051335	-0.04916147088088533
0.011237062406148378	0	0.28775970346474006	-0.06073704413069081
0.01226274157638226	0	0.3658057460989668	-0.07287904402918806
0.013363007146032281	0	0.44385178873319353	-0.08549192234782413
0.014285729974132765	0	0.5218978313674203	-0.09879189716804933
0.01556977523570738	0	0.599943874001647	-0.11353124262915948
0.017269874529314697	0	0.6779899166358737	-0.12823740754998547
0.01888135313548522	0	0.7560359592701004	-0.14345507856480003
0.020662821369847307	0	0.8340820019043271	-0.15918115972921834
0.022676368825208508	0	0.9121280445385539	-0.17517689713071088
0.024983859949084773	0	0.9901740871727805	-0.19145833808220383
0.027646282801803278	0	1.0682201298070073	-0.20759897475431122
0.030773894774581933	0	1.146266172441234	-0.2241791265084281
0.0345016255906965	0	1.2243122150754608	-0.2404360855765837
0.03900142533617547	0	1.3023582577096875	-0.25663357205577847
0.04450184411138037	0	1.3804043003439141	-0.27303073717124243
0.05143232998536955	0	1.458450342978141	-0.28958869925269576
0.06038298968738588	0	1.5364963856123677	-0.3058365856321983
0.07225901214318256	0	1.6145424282465946	-0.32220447140158026
0.08855458946820027	0	1.692588470880821	-0.338408554772399
0.11234676690488457	0	1.770634513515048	-0.35534165259867867
0.1494122651133964	0	1.8486805561492743	-0.37191968947417897
0.21189761575027127	0	1.9267265987835014	-0.3897018849323266
0.34557855885222993	0	2.004772641417728	-0.40553879692319855
0.7277687745419484	0	2.0828186840519547	-0.4192864421451926
3.3348637269047505	0	2.160864726686181	-0.43257717045332966
0	0.0011911335870442164	-0.009832287182475594	0.006707786417988377
0	0.005262240826290726	-0.019876517971768023	0.029888557815770954
0	0.00910738080736901	-0.029424088531217026	0.053069329213553534
0	0.012910471826393783	-0.03919747197430389	0.07625010061133611
0	0.016676342624822774	-0.04889582529193634	0.09943087200911868
0	0.020322793313302535	-0.057794533301298794	0.12261164340690127
0	0.023852872482330204	-0.06764494768240763	0.14579241480468386
0	0.02752416232632268	-0.07673900346088275	0.16897318620246643
0	0.03144050904877859	-0.0861278675571828	0.192153957600249
0	0.03541850414216941	-0.09514653347350725	0.21533472899803158
0	0.039794690511693515	-0.10427594106309969	0.23851550039581415
0	0.04460037714277076	-0.11396279996193343	0.2616962717935967
0	0.049974192112757866	-0.12341674804318604	0.2848770431913793
0	0.05608451746554605	-0.13374367542851406	0.30805781458916187
0	0.06315080310130927	-0.14339266605299505	0.3312385859869446
0	0.07148567177304058	-0.1544199030748064	0.35441935738472735
0	0.08135792599252097	-0.16483435159978063	0.37760012878251004
0	0.09322548495902044	-0.17641648506955893	0.4007809001802928
0	0.10763519066003673	-0.1879334097583214	0.4239616715780755
0	0.1255883343268651	-0.20010285625559648	0.44714244297585826
0	0.1484642703263197	-0.21244525276747356	0.47032321437364094
0	0.1782419611166037	-0.22540974134701747	0.4935039857714237
0	0.21838760544540844	-0.23865818821959284	0.5166847571692064
0	0.2750150428747228	-0.2523715191263874	0.5398655285669891
0	0.3589615977900751	-0.2665147347073628	0.5630462999647718
0	0.493636615980091	-0.2808871693849282	0.5862270713625546
0	0.7311382719026276	-0.29579129058184367	0.6094078427603373
