# Supplementary material for: Programming mechanics in knitted materials, stitch by stitch
Source: Nat Commun. 2024 Mar 23;15:2622. doi: 10.1038/s41467-024-46498-z (PMC10960873; doi:10.1038/s41467-024-46498-z)
Supplement: Supplementary file 3 — Source Data [file 41467_2024_46498_MOESM3_ESM.zip › SourceData/Source Data for Supplementary Information/TableS9data/SimulationData/stockinetteacrylic.txt]

0.00963440254082727	0	0.021537133756799852	-0.006361677005411732
0.01868213202052527	0	0.05238892638703873	-0.02152344981460959
0.024411709089753812	0	0.08324071901727761	-0.03657892995661256
0.029129313981559123	0	0.11409251164751649	-0.05145706649551661
0.033558483731994965	0	0.14494430427775537	-0.06632499723662662
0.03799174671583112	0	0.17579609690799425	-0.08106464138645304
0.04259230107380974	0	0.20664788953823313	-0.09569880729595977
0.04748197626700883	0	0.237499682168472	-0.110326386912914
0.05277400081854827	0	0.26835147479871085	-0.12472803666280255
0.058572609098440115	0	0.29920326742894976	-0.13909274369016375
0.06506158011278236	0	0.3300550600591886	-0.1526274048072903
0.07233751265244014	0	0.3609068526894275	-0.16696649013841
0.08065675877337698	0	0.39175864531966637	-0.18063723209353708
0.09053964631080132	0	0.42261043794990527	-0.19452116831092045
0.10265801926925254	0	0.4534622305801441	-0.2082826889712088
0.11810409817936883	0	0.484314023210383	-0.22212828889141636
0.1388844387366937	0	0.5151658158406219	-0.23546145414471134
0.16850522657021538	0	0.5460176084708608	-0.2487159238077671
0.21403577973299137	0	0.5768694011010996	-0.26168084640254746
0.29275914298377026	0	0.6077211937313385	-0.2748340214769296
0.4728394974062862	0	0.6385729863615774	-0.2889736444838728
1.090649902398309	0	0.6694247789918163	-0.3017755240383745
7.125859629705633	0	0.7002765716220551	-0.3135194834735107
0	0.0028813595496931014	-0.002417387657004569	0.004359591172328439
0	0.012355768151425015	-0.008729765520235513	0.019275822724392624
0	0.02110734686527493	-0.01394803443588931	0.03419205427645681
0	0.02906279581718009	-0.018072738684534524	0.049108285828520996
0	0.03675571718588162	-0.02174750884958155	0.06402451738058519
0	0.04448029296901795	-0.024806671463529485	0.07894074893264937
0	0.05298029629673878	-0.027913664956356016	0.09385698048471355
0	0.06265892258525228	-0.03057836938944469	0.10877321203677774
0	0.07363111702762541	-0.03324737077679812	0.12368944358884193
0	0.08673142473751246	-0.03592255307687704	0.1386056751409061
0	0.10242929945829178	-0.03843832971749445	0.1535219066929703
0	0.12141438265962833	-0.04103455197137905	0.16843813824503448
0	0.14476671537523075	-0.04370032894225268	0.18335436979709868
0	0.17392416031223068	-0.046430119229431216	0.19827060134916286
0	0.20984078087389268	-0.04915897154428559	0.21318683290122706
0	0.25718163828098006	-0.05222153579673304	0.22810306445329123
0	0.322229230954954	-0.05552809079144965	0.24301929600535543
0	0.4146431078909672	-0.05899062015050553	0.2579355275574196
0	0.5584944147610663	-0.06279435963725079	0.2728517591094838
0	0.8185809098304256	-0.06668911399388912	0.28776799066154796
0	1.4402647748834412	-0.07094268687585503	0.3026842222136122
0	4.369907697626947	-0.07525937784228193	0.31760045376567636
