# Supplementary material for: Programming mechanics in knitted materials, stitch by stitch
Source: Nat Commun. 2024 Mar 23;15:2622. doi: 10.1038/s41467-024-46498-z (PMC10960873; doi:10.1038/s41467-024-46498-z)
Supplement: Supplementary file 3 — Source Data [file 41467_2024_46498_MOESM3_ESM.zip › SourceData/Source Data for Supplementary Information/TableS9data/ExperimentalData/linearAcryStockinette.txt]

0.	0.	0.	0.	0.
0.	0.	7.248007388312562e-6	-0.000020953487226424663	0.
0.	0.	0.000014499814661830318	-0.00004190266922975803	0.
0.	0.	0.000021755421737928235	-0.00006284754573923472	0.
0.	0.	0.0000290148285347481	-0.00008378811648468143	0.
0.	0.	-0.0006697479906407606	-0.0003639393620566702	0.
0.	0.	-0.0013684109131595135	-0.0006439438245289934	0.
0.	0.	-0.002066973729205879	-0.0009238013804873077	0.
0.	0.	-0.0027654362284055957	-0.0012035119064446444	0.
0.	0.	-0.002781628057821742	-0.0012895927377613414	0.
0.	0.	-0.0027978195985745875	-0.001375668420241422	0.
0.	0.	-0.0028140108506505197	-0.0014617389525531626	0.
0.	0.	-0.002830201814035162	-0.0015478043333642475	0.
0.	0.	-0.0028833353960226672	-0.00139609259675699	0.
0.	0.	-0.0029364404556497616	-0.0012442703256523207	0.
0.	0.	-0.0029895169883580727	-0.0010923375704497006	0.
0.	0.	-0.0030425649895919134	-0.000940294381554709	0.
0.	0.	-0.001222687287962251	-0.00004543440271017445	0.
0.	0.	0.0005972830115487009	0.0008494629387808039	0.
0.	0.	0.0024173454045848955	0.0017443975427851655	0.
0.	0.	0.004237499390419079	0.002639369309523108	0.
0.001051754733906403	0.	0.012436553832694638	0.0038799215321011983	0.
0.0022537601440851492	0.	0.01653608220848131	0.004500231129178623	0.
0.0037562669068085816	0.	0.020635611341666162	0.005120562995006715	0.
0.0051085229932596714	0.	0.021796336994670772	0.005571167308016068	0.
0.007061781784800134	0.	0.024118979253249788	0.006472380796515299	0.
0.008564288547523566	0.	0.02551463606951007	0.007404913861670271	0.
0.00916529125261294	0.	0.025987626339679704	0.008369219075292271	0.
0.00916529125261294	0.	0.02622687116419991	0.008851599957670327	0.
0.008113536518706537	0.	0.02580130844302879	0.008261191179855992	0.
0.007662784489889506	0.	0.02558869868374051	0.007965997787261547	0.
0.00691153110852779	0.	0.025737430128570323	0.007737232922415058	0.
0.006761280432255447	0.	0.026098692176973113	0.007803654110945647	0.
0.006611029755983104	0.	0.026459989528107755	0.007870075299724109	0.
0.006460779079710761	0.	0.026821322144709593	0.007936496488750246	0.
0.006310528403438418	0.	0.026936043259738217	0.007691884272849626	0.
0.006310528403438418	0.	0.027050793053382694	0.007447407095669347	0.
0.006310528403438418	0.	0.02716557151603168	0.007203065055543814	0.
0.006310528403438418	0.	0.027260090920198928	0.006879105336727721	0.
0.006310528403438418	0.	0.027240294790729536	0.006799353887454333	0.
0.006310528403438418	0.	0.02722099027808808	0.006719603903374865	0.
0.006310528403438418	0.	0.02720217740999268	0.0066398553848372455	0.
0.0061602777271660735	0.	0.02778568370317004	0.006822725565388485	0.
0.0061602777271660735	0.	0.028077961082236837	0.006914161004177523	0.
0.0061602777271660735	0.	0.02837058755242327	0.007005596675224834	0.
0.0061602777271660735	0.	0.028404869367183262	0.007084759225822835	0.
0.0060100270508937305	0.	0.028473434330097597	0.007243220021665529	0.
0.0060100270508937305	0.	0.028507717478163757	0.007322518245564161	0.
0.0060100270508937305	0.	0.02853308198953831	0.00739621488097946	0.
0.0060100270508937305	0.	0.028558668817967404	0.007469922158490228	0.
0.0060100270508937305	0.	0.02858447794686008	0.0075436400757608185	0.
0.0060100270508937305	0.	0.028610509359483335	0.0076173686304561745	0.
0.005859776374621387	0.	0.028463721572418714	0.00726783981062426	0.
0.005859776374621387	0.	0.028390731239448744	0.007093076468739648	0.
0.005859776374621387	0.	0.028318010023310577	0.00691831383937056	0.
0.005859776374621387	0.	0.028360986724999145	0.007085558743169519	0.
0.005859776374621387	0.	0.02840428472043962	0.007252805410517221	0.
0.005859776374621387	0.	0.028447903969052182	0.007420053840535457	0.
0.005859776374621387	0.	0.02849184442996255	0.007587304032345814	0.
0.005859776374621387	0.	0.028497146560302014	0.0073240541639204276	0.
0.005859776374621387	0.	0.028502448717000778	0.007060813521701347	0.
0.005859776374621387	0.	0.028507750900059227	0.00679758211292602	0.
0.005859776374621387	0.	0.02851305310947583	0.006534359944838012	0.
0.005859776374621387	0.	0.0285016777386003	0.006551450382707367	0.
0.005859776374621387	0.	0.028490670274396182	0.006568573899945293	0.
0.005859776374621387	0.	0.028480030728675602	0.006585730494863649	0.
0.005859776374621387	0.	0.028469759112856912	0.00660292016577114	0.
0.005859776374621387	0.	0.028574022791492043	0.006632937749299936	0.
0.005859776374621387	0.	0.028678322770171162	0.006662962232203934	0.
0.005859776374621387	0.	0.028782659037853767	0.006692993613866216	0.
0.005859776374621387	0.	0.028887031583499537	0.00672303189366848	0.
0.005859776374621387	0.	0.028426918689114032	0.006490877505009655	0.
0.005859776374621387	0.	0.027967207723350228	0.006258793651756016	0.
0.005859776374621387	0.	0.02750789922568096	0.006026780382723286	0.
0.005859776374621387	0.	0.02704899373607155	0.005794837746757379	0.
0.005859776374621387	0.	0.027459600014117205	0.005947906636697283	0.
0.005859776374621387	0.	0.027870350121407008	0.006101000287844279	0.
0.005859776374621387	0.	0.02828124388558151	0.0062541186888968765	0.
0.005859776374621387	0.	0.02869228113449652	0.006407261828559106	0.
0.005859776374621387	0.	0.028673686116489676	0.006509581813315672	0.
0.005859776374621387	0.	0.028655091324261965	0.0066119118752524676	0.
0.005859776374621387	0.	0.02863649675782604	0.0067142520112965405	0.
0.005859776374621387	0.	0.02861790241719436	0.00681660221837573	0.
0.005859776374621387	0.	0.028650088432660786	0.006858918854242052	0.
0.005859776374621387	0.	0.028682288948585488	0.006901238289474587	0.
0.005859776374621387	0.	0.028714503963606593	0.006943560523719483	0.
0.005859776374621387	0.	0.02874673347636222	0.006985885556624866	0.
0.005859776374621387	0.	0.028478750611244025	0.006951312967931732	0.
0.005859776374621387	0.	0.028210773796329115	0.006916852461911818	0.
0.005859776374621387	0.	0.027942803036349356	0.006882504050074232	0.
0.005859776374621387	0.	0.027674838336041983	0.0068482677438901915	0.
0.005859776374621387	0.	0.027729448844112617	0.007145723053314285	0.
0.005859776374621387	0.	0.027784060242489833	0.007443657440285617	0.
0.005859776374621387	0.	0.027838672531032158	0.007742070479893195	0.
0.005859776374621387	0.	0.027893285709597728	0.008040961747045843	0.
0.005859776374621387	0.	0.02805505472231168	0.007989605808346964	0.
0.005859776374621387	0.	0.02821682390829358	0.007938281815752466	0.
0.005859776374621387	0.	0.02837859326746081	0.007886989774142438	0.
0.005859776374621387	0.	0.028540362799732853	0.007835729688395595	0.
0.005859776374621387	0.	0.028614300501253468	0.007852378653233613	0.
0.005859776374621387	0.	0.028688250381679613	0.007869030390133563	0.
0.005859776374621387	0.	0.028762212438384924	0.007885684898958287	0.
0.005859776374621387	0.	0.02883618666874227	0.00790234217957023	0.
0.005859776374621387	0.	0.031142718833037097	0.008238875175942493	0.
0.005859776374621387	0.	0.03344925680357551	0.008575491375276762	0.
0.005859776374621387	0.	0.03575580054156686	0.00891219069429236	0.
0.005709525698349044	0.	0.03806235000856655	0.009248973049799587	0.
0.006761280432255447	0.	0.04386522629722559	0.009532451868906569	0.
0.007813035166161851	0.	0.04676697918051601	0.009674192094174291	0.
0.007813035166161851	0.	0.04966893956961179	0.009815932862945872	0.
0.011719552749242775	0.	0.049766917512234186	0.009358533290819763	0.
0.011869803425515118	0.	0.04986514039821109	0.008901137031061374	0.
0.011869803425515118	0.	0.049963608158799626	0.008443744088178592	0.
0.0045075202881702985	0.	0.0500623207251118	0.007986354466685818	0.
0.012020054101787461	0.	0.05040099291022757	0.007951362281678883	0.
0.012020054101787461	0.	0.05073975651804496	0.007916454814153156	0.
0.011719552749242775	0.	0.051417557648288405	0.007846894066735745	0.
0.011869803425515118	0.	0.05258337089181829	0.008361353721768015	0.
0.011118550044153403	0.	0.053166278829825414	0.00861859400552988	0.
0.011118550044153403	0.	0.0537491876433849	0.008875841253011812	0.
0.01096829936788106	0.	0.05677519742724685	0.00810768667307439	0.
0.01096829936788106	0.	0.06282753650139059	0.006572306514007976	0.
0.011569302072970432	0.	0.06585386397738806	0.00580508235301617	0.
0.013672811540783238	0.	0.06882729425054038	0.0042675293991392485	0.
0.01607682236114073	0.	0.07180110960484816	0.0027312971600825854	0.
0.01757932912386416	0.	0.07147834611427305	0.001807831050296212	0.
0.01757932912386416	0.	0.0713707692928994	0.001500012019712454	0.
0.015475819656051357	0.	0.07211282630608733	0.002671056852031896	0.
0.029599383225651622	0.	0.07236017987138621	0.0030614051313212166	0.
0.013522560864510895	0.	0.07165663821427892	0.0030107735312414293	0.
0.01337231018823855	0.	0.07130487117324645	0.002985458704044742	0.
0.013222059511966209	0.	0.07095310666054554	0.0029601445254759757	0.
0.013222059511966209	0.	0.0709066203916593	0.003480018236212818	0.
0.013071808835693866	0.	0.07086027457450181	0.003999892449876998	0.
0.013071808835693866	0.	0.0708140692273092	0.004519767165687402	0.
0.012921558159421523	0.	0.07076800436826647	0.00503964238286469	0.
0.012921558159421523	0.	0.0707368240414002	0.0052942769587309806	0.
0.013071808835693866	0.	0.07070595818603885	0.005548922223369179	0.
0.013071808835693866	0.	0.07067540682937909	0.005803578168660663	0.
0.013071808835693866	0.	0.07064516999834419	0.0060582447864958935	0.
0.01277130748314918	0.	0.07013416551910233	0.006027574698264186	0.
0.012921558159421523	0.	0.069623191919718	0.005996913382123221	0.
0.012921558159421523	0.	0.06911224924446634	0.00596626083887424	0.
0.012921558159421523	0.	0.06860133753770721	0.005935617069319872	0.
0.012921558159421523	0.	0.06945031002223642	0.0058629352186387535	0.
0.012921558159421523	0.	0.07029932952815801	0.00579037462468266	0.
0.012921558159421523	0.	0.07114839594366112	0.005717935313695899	0.
0.012921558159421523	0.	0.07199750915728287	0.0056456173118876515	0.
0.012921558159421523	0.	0.07163114048395461	0.0047735419673555065	0.
0.012921558159421523	0.	0.07126478221491314	0.0039015298030687868	0.
0.012921558159421523	0.	0.0708984343608359	0.0030295809838107187	0.
0.012921558159421523	0.	0.07053209693241522	0.0021576956749254	0.
0.012921558159421523	0.	0.07072016937112151	0.0019607376281771637	0.
0.012921558159421523	0.	0.07090824329727298	0.00176378800816041	0.
0.012921558159421523	0.	0.0710963187100867	0.001566846819845618	0.
0.012921558159421523	0.	0.07128439560877955	0.001369914068208003	0.
0.012921558159421523	0.	0.0713664369740472	0.0014109741456276037	0.
0.012921558159421523	0.	0.07144847970600784	0.0014520360346684453	0.
0.012921558159421523	0.	0.0715305238043471	0.0014930997351077183	0.
0.012921558159421523	0.	0.07161256926875133	0.0015341652467224162	0.
0.012921558159421523	0.	0.07148704039543878	0.001502864475998608	0.
0.012921558159421523	0.	0.07136155167157619	0.0014715637954144077	0.
0.012921558159421523	0.	0.07123610311127365	0.0014402632049784986	0.
0.012921558159421523	0.	0.071110694728643	0.0014089627046991698	0.
0.012921558159421523	0.	0.07110356761497745	0.0013883382266903146	0.
0.012921558159421523	0.	0.07109644720880329	0.001367733086510059	0.
0.012921558159421523	0.	0.07108933351025429	0.001347147285351389	0.
0.012921558159421523	0.	0.07108222651946333	0.0013265808244078824	0.
0.012921558159421523	0.	0.070746575065092	0.0014525682417150406	0.
0.012921558159421523	0.	0.07041124267718292	0.001578605444022552	0.
0.012921558159421523	0.	0.07007622965569676	0.0017046924125380762	0.
0.012921558159421523	0.	0.06974153630068243	0.0018308291284716413	0.
0.012921558159421523	0.	0.07057146105281972	0.001715598549261163	0.
0.012921558159421523	0.	0.07140139033641865	0.001600369727495761	0.
0.012921558159421523	0.	0.07223132414095668	0.0014851426637818943	0.
0.012921558159421523	0.	0.07306126245594464	0.0013699173587264169	0.
0.012921558159421523	0.	0.07292370364755464	0.0012134340265800884	0.
0.012921558159421523	0.	0.07278615087087985	0.0010569507876867746	0.
0.012921558159421523	0.	0.07264860412823972	0.0009004676420900905	0.
0.012921558159421523	0.	0.07251106342195696	0.0007439845898336504	0.
0.012921558159421523	0.	0.07199731237231748	0.0008089732598554016	0.
0.012921558159421523	0.	0.07148356146945398	0.0008740423322665421	0.
0.012921558159421523	0.	0.07096981071357716	0.0009391917913869546	0.
0.012921558159421523	0.	0.07045606010489866	0.0010044216215211283	0.
0.01277130748314918	0.	0.0707299088194915	0.001076345216490798	0.
0.01277130748314918	0.	0.07100379008483361	0.0011482723131669907	0.
0.01277130748314918	0.	0.07127770387595975	0.001220202910793853	0.
0.01277130748314918	0.	0.07155165016792715	0.0012921370086175048	0.
0.01277130748314918	0.	0.07161830247896883	0.0019665867278892924	0.
0.01277130748314918	0.	0.0716849638526487	0.00264103644920978	0.
0.01277130748314918	0.	0.0717516342872759	0.0033154861725752166	0.
0.01277130748314918	0.	0.07181831378116	0.003989935897980866	0.
0.01277130748314918	0.	0.07178827458080048	0.004544011458499045	0.
0.01277130748314918	0.	0.07175824347990607	0.005098092973963203	0.
0.01277130748314918	0.	0.07172822047915584	0.00565218043453027	0.
0.01277130748314918	0.	0.07169820557923166	0.006206273830378686	0.
0.01277130748314918	0.	0.07198946082112213	0.006379694134642908	0.
0.01277130748314918	0.	0.0722807288119446	0.006553115595818689	0.
0.01277130748314918	0.	0.07257200954131188	0.006726538213309041	0.
0.01277130748314918	0.	0.07286330299884984	0.006899961986515796	0.
0.01277130748314918	0.	0.07280891423669213	0.006764270406264221	0.
0.013222059511966209	0.	0.07275452646757517	0.006628579090952616	0.
0.01427381424587261	0.	0.07264575390906758	0.006357197255579539	0.
0.014424064922144953	0.	0.07243961164770885	0.006281279360136625	0.
0.01427381424587261	0.	0.07233655612501967	0.00624332082755236	0.
0.014123563569600268	0.	0.07223351101165705	0.006205362571767667	0.
0.014123563569600268	0.	0.07337836185598574	0.006376813973666605	0.
0.014123563569600268	0.	0.07452323060252335	0.006548266599255499	0.
0.014123563569600268	0.	0.07566811719410925	0.006719720447909537	0.
0.013672811540783238	0.	0.07798892609527618	0.0068720992875532785	0.
0.01382306221705558	0.	0.0791648669501515	0.006853904722794208	0.
0.0166778250662301	0.	0.08163607302819316	0.006512306872084141	0.
0.01757932912386416	0.	0.08175529503921386	0.006204462001423732	0.
0.018180331828953535	0.	0.08187452321712088	0.0058966261785453125	0.
0.018781334534042907	0.	0.0827387627711202	0.00554686303866968	0.
0.018781334534042907	0.	0.08348425747176855	0.005504926749897593	0.
0.01938233723913228	0.	0.08423024065213125	0.005462990545452539	0.
0.01938233723913228	0.	0.08497671130463666	0.005421054425344978	0.
0.017729579800136504	0.	0.08368253918892977	0.004743521410229099	0.
0.016227073037413074	0.	0.0856171031405007	0.0042604226900946	0.
0.016227073037413074	0.	0.0879827301354046	0.0040028094185868375	0.
0.016227073037413074	0.	0.09034846242119843	0.003745494555869322	0.
0.01787983047640885	0.	0.09370699317035898	0.0034973574350822224	0.
0.022387350764579143	0.	0.09569254100812209	0.0035162385324814306	0.
0.023889857527302577	0.	0.09668539469963598	0.003526240505168233	0.
0.023889857527302577	0.	0.09672527256343724	0.0031970888092398265	0.
0.025993366995115386	0.	0.09676515197551776	0.0028679713391688575	0.
0.025843116318843045	0.	0.09680503293570727	0.0025388881286630494	0.
0.02434060955611961	0.	0.09692712587005925	0.0019861641160022056	0.
0.023739606851030236	0.	0.09700937755516874	0.001762518542475638	0.
0.022237100088306802	0.	0.09717400466493074	0.0013153160403712168	0.
0.02163609738321743	0.	0.09720433195428185	0.001568069239005419	0.
0.021185345354400406	0.	0.09723465944123638	0.0018208224625153018	0.
0.020884844001855717	0.	0.0972649871257763	0.0020735757108825115	0.
0.020884844001855717	0.	0.09729531500788592	0.002326328984088102	0.
0.020434091973038686	0.	0.09700140685744513	0.002304750575271316	0.
0.020283841296766345	0.	0.09670750117690946	0.0022831757473103895	0.
0.020133590620494	0.	0.09641359796826537	0.002261604500437407	0.
0.019983339944221655	0.	0.09611969723350047	0.0022400368348828746	0.
0.019983339944221655	0.	0.09596510938622214	0.0020020499573614155	0.
0.019983339944221655	0.	0.09581054993535129	0.0017640632167698735	0.
0.019983339944221655	0.	0.0956560188929063	0.0015260766132051472	0.
0.019983339944221655	0.	0.09550151627090843	0.0012880901467653201	0.
0.019983339944221655	0.	0.09551175377058525	0.00124887565852969	0.
0.019983339944221655	0.	0.09552199128728246	0.001209729945364955	0.
0.019983339944221655	0.	0.09553222882099849	0.0011706530153386204	0.
0.01983308926794931	0.	0.09554246637173376	0.0011316448765051669	0.
0.01983308926794931	0.	0.09545233852714746	0.001148229447084508	0.
0.01983308926794931	0.	0.09536222319481327	0.001164821075466199	0.
0.01983308926794931	0.	0.09527212037781957	0.0011814197612989555	0.
0.01983308926794931	0.	0.09518203007925567	0.0011980255042316902	0.
0.01983308926794931	0.	0.09506634808524911	0.0016035647515654132	0.
0.01983308926794931	0.	0.09495066963528402	0.0020091042069787725	0.
0.01983308926794931	0.	0.09483499473048516	0.0024146438702191586	0.
0.01983308926794931	0.	0.09471932337197476	0.0028201837410343567	0.
0.01983308926794931	0.	0.09465625873066962	0.0027640004631006043	0.
0.01983308926794931	0.	0.09459320060100938	0.002707817412458988	0.
0.01983308926794931	0.	0.09453014898411957	0.0026516345891473996	0.
0.01983308926794931	0.	0.09446710388112704	0.0025954519932045194	0.
0.01983308926794931	0.	0.0946045044238285	0.0024433055191945834	0.
0.01983308926794931	0.	0.09474190569310421	0.0022912011558854227	0.
0.01983308926794931	0.	0.09487930768868043	0.0021391389224518433	0.
0.01983308926794931	0.	0.09501671041028262	0.001987118838074769	0.
0.01983308926794931	0.	0.09537422073693419	0.0024289457146918886	0.
0.01983308926794931	0.	0.09573173632593175	0.0028708899011945666	0.
0.01983308926794931	0.	0.0960892571721261	0.00331295124256272	0.
0.01983308926794931	0.	0.09644678327037377	0.0037551295840083515	0.
0.01983308926794931	0.	0.09616898931403393	0.0038215875135246685	0.
0.01983308926794931	0.	0.09589119613998559	0.0038880643862087283	0.
0.01983308926794931	0.	0.09561340374882497	0.003954560198297642	0.
0.01983308926794931	0.	0.09533561214114714	0.004021074946028719	0.
0.01983308926794931	0.	0.09521993442902743	0.004011989863628546	0.
0.01983308926794931	0.	0.09510425842050785	0.004002912154108072	0.
0.01983308926794931	0.	0.09498858411612862	0.003993841817667606	0.
0.01983308926794931	0.	0.094872911516429	0.003984778854506475	0.
0.01983308926794931	0.	0.0954243905067053	0.003997579445509059	0.
0.01983308926794931	0.	0.09597596438314247	0.004010383861547149	0.
0.01983308926794931	0.	0.09652763300255268	0.004023192102473719	0.
0.01983308926794931	0.	0.09707939622201071	0.004036004168142728	0.
0.01983308926794931	0.	0.09709267581067542	0.004026588247778822	0.
0.01983308926794931	0.	0.09710595548086878	0.004017230865930163	0.
0.01983308926794931	0.	0.09711923523258832	0.0040079320242341725	0.
0.01983308926794931	0.	0.09713251506583194	0.003998691724316035	0.
0.01983308926794931	0.	0.09714798504720178	0.0040594769379163325	0.
0.01983308926794931	0.	0.09716345553261152	0.004120273570506431	0.
0.01983308926794931	0.	0.09717892652203954	0.004181081620012963	0.
0.01983308926794931	0.	0.09719439801546453	0.004241901084361772	0.
0.01983308926794931	0.	0.09645969745673431	0.004075354629200552	0.
0.01983308926794931	0.	0.09572499759566819	0.003909075285913002	0.
0.01983308926794931	0.	0.09499029843367082	0.00374306318724777	0.
0.01983308926794931	0.	0.09425559997215008	0.003577318465827785	0.
0.01983308926794931	0.	0.09428889355030191	0.003524250149622645	0.
0.01983308926794931	0.	0.09432218778049352	0.0034711854434086656	0.
0.01983308926794931	0.	0.09435548266266487	0.003418124347758954	0.
0.01983308926794931	0.	0.09438877819675752	0.0033650668632460245	0.
0.01983308926794931	0.	0.0942679601638041	0.0033901596611938907	0.
0.01983308926794931	0.	0.09414714295927032	0.003415334807944007	0.
0.01983308926794931	0.	0.09402632658343076	0.0034405922972985696	0.
0.01983308926794931	0.	0.09390551103656009	0.0034659321230394485	0.
0.01983308926794931	0.	0.0936462900019968	0.003442968803138341	0.
0.01983308926794931	0.	0.09338708082500435	0.003420198459971275	0.
0.019232086562859938	0.	0.09489381604755955	0.0034845647349666473	0.
0.01848083318149822	0.	0.09894411675397627	0.003703338784337333	0.
0.018781334534042907	0.	0.10096929925204617	0.0038127848292841865	0.
0.020884844001855717	0.	0.10222110721536731	0.003934116344221281	0.
0.029899884578196312	0.	0.10347299167319501	0.0040562074050587305	0.
0.023889857527302577	0.	0.10472495236547572	0.004179057734754221	0.
0.028397377815472878	0.	0.10542595277067934	0.0008525641596749751	0.
0.027796375110383506	0.	0.10487743114608478	-0.002596879271207664	0.
0.027796375110383506	0.	0.10474159161383723	-0.0014012905529220856	0.
0.028247127139200533	0.	0.10460664486221602	-0.0002056161722701971	0.
0.029899884578196312	0.	0.10447259121846802	0.0009901435637788129	0.
0.025242113613753673	0.	0.10433943100782991	0.00218598834969918	0.
0.024040108203574922	0.	0.10456347651153565	0.002218517668101016	0.
0.023589356174757894	0.	0.10478785203533553	0.0022510471310814963	0.
0.023889857527302577	0.	0.105012557378194	0.0022835767386270027	0.
0.023138604145940864	0.	0.10523759233894615	0.0023161064907229315	0.
0.023138604145940864	0.	0.1065719926211322	0.0021723994112458336	0.
0.022988353469668522	0.	0.10790649190168332	0.0020289640210306805	0.
0.022988353469668522	0.	0.1120981372688609	-0.0003623537245382687	0.
0.020884844001855717	0.	0.11285941947716163	-0.0014139675873207484	0.
0.03350590080873255	0.	0.11436032879538115	0.0004999181750444338	0.
0.03350590080873255	0.	0.11460701440778202	0.0014889982562260873	0.
0.03290489810364318	0.	0.11464279241264527	0.001796769793657986	0.
0.02914863119683459	0.	0.11475144073548733	0.0027206052583326444	0.
0.028397377815472878	0.	0.11569586314507803	0.002663243399073627	0.
0.027796375110383506	0.	0.1166403353478085	0.0026059053649935093	0.
0.028397377815472878	0.	0.11758485721743749	0.00254859116018081	0.
0.027345623081566475	0.	0.1185294286281445	0.0024913007887218744	0.
0.027345623081566475	0.	0.1185266148410013	0.0025915316445807076	0.
0.027345623081566475	0.	0.11852384135626023	0.002691765756894802	0.
0.02704512172902179	0.	0.1185184152951807	0.002892243746982612	0.
0.0267446203764771	0.	0.1186360576786156	0.0024981736647586633	0.
0.0267446203764771	0.	0.11875371471219429	0.002104337203666895	0.
0.0267446203764771	0.	0.11887138639129491	0.0017107346392615946	0.
0.0267446203764771	0.	0.11898907271129701	0.0013173662473664337	0.
0.0267446203764771	0.	0.11876606812253443	0.00048010555123786133	0.
0.0267446203764771	0.	0.11854324475408483	-0.0003571345776073395	0.
0.0267446203764771	0.	0.1183206027142725	-0.001194354087447457	0.
0.0267446203764771	0.	0.1180981421114181	-0.0020315529263896757	0.
0.0267446203764771	0.	0.11743786668021328	-0.00202182902380894	0.
0.0267446203764771	0.	0.11677765026903175	-0.0020120683997458715	0.
0.0267446203764771	0.	0.1161174929826089	-0.0020022710552776123	0.
0.02659436970020476	0.	0.11545739492592051	-0.001992436991486434	0.
0.02659436970020476	0.	0.11555123444509267	-0.0022533280217578674	0.
0.02659436970020476	0.	0.11564521971901887	-0.0025140344761572027	0.
0.02659436970020476	0.	0.11573935071086557	-0.0027745562099218643	0.
0.02659436970020476	0.	0.11583362738375347	-0.003034893078241125	0.
0.02659436970020476	0.	0.11600109357619293	-0.0028108736303825784	0.
0.02659436970020476	0.	0.11616856050324831	-0.0025866819857029207	0.
0.02659436970020476	0.	0.11633602816459043	-0.002362318260292411	0.
0.02659436970020476	0.	0.11650349655988804	-0.0021377825702239405	0.
0.026444119023932417	0.	0.11733639026891855	-0.0019272471447535125	0.
0.026444119023932417	0.	0.11816929444847181	-0.0017167082082398927	0.
0.026444119023932417	0.	0.11900220907516722	-0.0015061657629038697	0.
0.026444119023932417	0.	0.1198351341256934	-0.0012956198109648513	0.
0.026444119023932417	0.	0.11952850573028033	-0.0012786060102182699	0.
0.026444119023932417	0.	0.11922188880655485	-0.0012615903745474564	0.
0.026444119023932417	0.	0.11891528336394694	-0.0012445729040467441	0.
0.026444119023932417	0.	0.11860868941189694	-0.0012275535988092833	0.
0.026444119023932417	0.	0.11845431147847958	-0.0013686322822263554	0.
0.026444119023932417	0.	0.11830005057595658	-0.001509698021270064	0.
0.026444119023932417	0.	0.11814590675276537	-0.0016507508104534631	0.
0.026444119023932417	0.	0.11799188005733383	-0.0017917906442870416	0.
0.026444119023932417	0.	0.1179673494448973	-0.001568440863663374	0.
0.026444119023932417	0.	0.1179428219513867	-0.001345080956326782	0.
0.026444119023932417	0.	0.11791829757700693	-0.0011217109290710691	0.
0.026444119023932417	0.	0.11789377632196352	-0.0008983307886831307	0.
0.026444119023932417	0.	0.11813224624521941	-0.001209308438889278	0.
0.026444119023932417	0.	0.11837071900334228	-0.0015202566650465471	0.
0.026444119023932417	0.	0.11860919459451862	-0.0018311754396572537	0.
0.026444119023932417	0.	0.11884767301693776	-0.002142064735190954	0.
0.026444119023932417	0.	0.11859045004203707	-0.0020126113823638178	0.
0.026444119023932417	0.	0.11833322881766888	-0.0018831419756691196	0.
0.026444119023932417	0.	0.1180760093450409	-0.0017536565213536052	0.
0.026444119023932417	0.	0.11781879162536359	-0.0016241550256604696	0.
0.026444119023932417	0.	0.11786783420068775	-0.0015974999228901634	0.
0.026444119023932417	0.	0.11791687763056102	-0.0015708448086577196	0.
0.026444119023932417	0.	0.1179659219148707	-0.0015441896829639277	0.
0.026444119023932417	0.	0.11801496705350403	-0.0015175345458097744	0.
0.026444119023932417	0.	0.11806866583105899	-0.001435217189801182	0.
0.026444119023932417	0.	0.1181223717131744	-0.0013528436275421062	0.
0.026444119023932417	0.	0.11817608469882594	-0.0012704138729400587	0.
0.026444119023932417	0.	0.11822980478699072	-0.0011879279399074857	0.
0.026444119023932417	0.	0.1185300861801098	-0.00211954437240829	0.
0.026444119023932417	0.	0.11883036818614462	-0.0030511469620109095	0.
0.026444119023932417	0.	0.11913065080460138	-0.0039827356698729464	0.
0.026444119023932417	0.	0.11943093403498756	-0.004914310457006357	0.
0.026444119023932417	0.	0.11944495665834093	-0.005193885700877384	0.
0.026444119023932417	0.	0.11945897949364859	-0.005473446379359407	0.
0.026444119023932417	0.	0.11947300254090173	-0.005752992480166741	0.
0.026444119023932417	0.	0.11948702580009288	-0.006032523990998706	0.
0.026444119023932417	0.	0.1194097476789558	-0.006030181070490297	0.
0.026444119023932417	0.	0.1193324821108527	-0.006027837961439591	0.
0.026444119023932417	0.	0.11925522909838272	-0.006025494663848365	0.
0.026444119023932417	0.	0.11917798864414617	-0.0060231511777174085	0.
0.026444119023932417	0.	0.11917260124714549	-0.005916337186899962	0.
0.026444119023932417	0.	0.11916721548306909	-0.005809523068291918	0.
0.026444119023932417	0.	0.11916183135194056	-0.005702708821934126	0.
0.026444119023932417	0.	0.11915644885378346	-0.005595894447868622	0.
0.026444119023932417	0.	0.11914278995662526	-0.005557781462624888	0.
0.026444119023932417	0.	0.11912913202323402	-0.00551966824159346	0.
0.026444119023932417	0.	0.1191154750536452	-0.005481554784801371	0.
0.026444119023932417	0.	0.11910181904789426	-0.005443441092275464	0.
0.026444119023932417	0.	0.11977546749160191	-0.005047477611612112	0.
0.026444119023932417	0.	0.12044914091844795	-0.004650859975716387	0.
0.026444119023932417	0.	0.121122839283396	-0.004253588966262854	0.
0.026444119023932417	0.	0.12179656254151662	-0.0038556653649641664	0.
0.026444119023932417	0.	0.12319713470907112	-0.0039532035166392615	0.
0.026444119023932417	0.	0.12459778480313327	-0.0040505931204244125	0.
0.026444119023932417	0.	0.1259985125328998	-0.004147834132737053	0.
0.026444119023932417	0.	0.1273993176089973	-0.0042449265100455305	0.
0.016227073037413074	0.	0.12830347417767735	-0.0029741357624676005	0.
0.03260439675109849	0.	0.13044184076983453	0.0007279751821916432	0.
0.03170289269346443	0.	0.12986752676874508	0.000605057225988086	0.
0.029899884578196312	0.	0.12871936622044433	0.0003605373030477717	0.
0.029899884578196312	0.	0.12896212377382327	-0.0007671702747160628	0.
0.028848129844289905	0.	0.12920489556141368	-0.0018922112551266316	0.
0.028848129844289905	0.	0.12944768157403766	-0.0030145766108751215	0.
0.028848129844289905	0.	0.12969048180252346	-0.00413425729547673	0.
0.02899838052056225	0.	0.13143810581825588	-0.006574467766702666	0.
0.029899884578196312	0.	0.13318574108865022	-0.009011995880405908	0.
0.029899884578196312	0.	0.1349333875617152	-0.011446821794491689	0.
0.04402344814779657	0.	0.1382095779064528	-0.01373421041804938	0.
0.03951592785962627	0.	0.1387204592944052	-0.013685923386934884	0.
0.03951592785962627	0.	0.1386992967717941	-0.01357384928534424	0.
0.040267181240988	0.	0.13867814375449428	-0.013461769645905487	0.
0.039065175830809255	0.	0.13865700024303507	-0.013349684470506289	0.
0.044924952205430635	0.	0.1386358662379459	-0.013237593761033319	0.
0.03590991162909004	0.	0.1381352619255421	-0.013210993123809692	0.
0.03590991162909004	0.	0.1376348053249552	-0.013184388438810915	0.
0.03590991162909004	0.	0.1371344966312115	-0.01315777970636498	0.
0.03290489810364318	0.	0.13663433603962127	-0.013131166926798901	0.
0.03290489810364318	0.	0.13655473042563357	-0.012924519946522462	0.
0.03200339404600912	0.	0.13647519706975192	-0.012717858665757713	0.
0.03200339404600912	0.	0.13639573598714766	-0.012511183093483529	0.
0.03200339404600912	0.	0.13631634719298263	-0.012304493238670885	0.
0.03140239134091974	0.	0.13662528061416132	-0.011397785073415314	0.
0.03140239134091974	0.	0.13693424003160298	-0.01049083217394915	0.
0.030801388635830367	0.	0.1375522367705472	-0.008676194859425064	0.
0.030801388635830367	0.	0.13715599106294796	-0.008442286532369999	0.
0.030651137959558025	0.	0.13675975086818024	-0.008208273288273608	0.
0.030651137959558025	0.	0.13636351619201076	-0.007974155201384614	0.
0.030651137959558025	0.	0.13596728704021463	-0.0077399323459138416	0.
0.030651137959558025	0.	0.13574054922812623	-0.00786722365536384	0.
0.030651137959558025	0.	0.135513989987315	-0.00799447733308878	0.
0.030651137959558025	0.	0.13528760942468757	-0.008121693364604492	0.
0.030651137959558025	0.	0.13506140764715344	-0.008248871735424237	0.
0.030651137959558025	0.	0.13532067569274261	-0.008212638653546486	0.
0.030651137959558025	0.	0.13558018878812075	-0.008176400901828097	0.
0.030651137959558025	0.	0.13583994676532346	-0.008140158480781002	0.
0.030651137959558025	0.	0.13609994945638074	-0.008103911390916535	0.
0.030651137959558025	0.	0.13610400545288612	-0.00805799154617223	0.
0.030651137959558025	0.	0.13610818740914876	-0.008012058494382348	0.
0.03050088728328568	0.	0.13611249532377803	-0.007966112237381072	0.
0.03050088728328568	0.	0.1361169291953409	-0.007920152777003961	0.
0.03050088728328568	0.	0.13611516179218575	-0.007937895432276802	0.
0.03050088728328568	0.	0.13611339439335202	-0.007955636297487403	0.
0.03050088728328568	0.	0.13611162699883989	-0.007973375372539854	0.
0.03050088728328568	0.	0.1361098596086486	-0.007991112657338043	0.
0.03050088728328568	0.	0.13609442979005304	-0.007780208606063248	0.
0.03050088728328568	0.	0.1360790006554338	-0.007569262237135704	0.
0.03050088728328568	0.	0.13606357220481854	-0.00735827357753426	0.
0.03050088728328568	0.	0.1360481444382354	-0.00714724265421961	0.
0.03050088728328568	0.	0.13606887981084853	-0.007374399819821629	0.
0.03050088728328568	0.	0.13608961805373626	-0.007601548904043529	0.
0.03050088728328568	0.	0.13611035916674236	-0.00782868990133462	0.
0.03050088728328568	0.	0.13613110314970903	-0.008055822806140069	0.
0.03050088728328568	0.	0.13629263972059735	-0.008002751786088107	0.
0.03050088728328568	0.	0.13645418403639814	-0.007949668011864997	0.
0.03050088728328568	0.	0.13661573609380914	-0.007896571485517662	0.
0.03050088728328568	0.	0.1367772958895299	-0.007843462209093219	0.
0.03050088728328568	0.	0.136654719956962	-0.007939461131419863	0.
0.03050088728328568	0.	0.13653214623335042	-0.008035458624481101	0.
0.03050088728328568	0.	0.1364095747194096	-0.008131454687862296	0.
0.03050088728328568	0.	0.13628700541585462	-0.008227449321149013	0.
0.03050088728328568	0.	0.13634990118380397	-0.008169338061508326	0.
0.03050088728328568	0.	0.13641279706437126	-0.008110994950289588	0.
0.03050088728328568	0.	0.13647569305753748	-0.008052420028403633	0.
0.03050088728328568	0.	0.13653858916328518	-0.007993613336913251	0.
0.03050088728328568	0.	0.136539625240816	-0.008024580815576972	0.
0.03050088728328568	0.	0.1365406631507101	-0.008055546899459781	0.
0.03050088728328568	0.	0.13654170289296286	-0.008086511588431232	0.
0.03050088728328568	0.	0.13654274446756934	-0.008117474882360084	0.
0.03050088728328568	0.	0.13639341996721788	-0.00810544866508501	0.
0.03050088728328568	0.	0.13624409712507227	-0.008093421243981174	0.
0.03050088728328568	0.	0.13609477594178537	-0.008081392619092385	0.
0.03050088728328568	0.	0.13594545641801176	-0.008069362790462851	0.
0.03050088728328568	0.	0.13579542030896954	-0.008056959901004059	0.
0.03050088728328568	0.	0.1356453842602635	-0.008044553663356588	0.
0.03050088728328568	0.	0.13549534827191806	-0.008032144077646353	0.
0.03050088728328568	0.	0.13534531234395636	-0.008019731143998867	0.
0.03050088728328568	0.	0.13537886762487636	-0.008082206628729514	0.
0.03050088728328568	0.	0.13541242641318701	-0.008144610078114279	0.
0.03050088728328568	0.	0.1354459887085774	-0.008206941478555293	0.
0.03050088728328568	0.	0.13547955451073598	-0.00826920081646791	0.
0.03050088728328568	0.	0.1354741287609086	-0.008171672102003298	0.
0.03050088728328568	0.	0.1354687064013376	-0.008074060693152002	0.
0.03050088728328568	0.	0.13546328743207067	-0.007976366614325136	0.
0.03050088728328568	0.	0.1354578718531577	-0.007878589889943884	0.
0.03050088728328568	0.	0.13538716878525658	-0.007816599725475378	0.
0.03050088728328568	0.	0.13531647904801236	-0.00775460838103329	0.
0.03050088728328568	0.	0.13524580264391395	-0.007692615856838254	0.
0.03050088728328568	0.	0.13517513957545274	-0.0076306221531117	0.
0.03050088728328568	0.	0.13529580189503115	-0.007499325992484393	0.
0.03050088728328568	0.	0.13541646673443364	-0.007368029766056561	0.
0.03050088728328568	0.	0.13553713409285698	-0.0072367334738556366	0.
0.03050088728328568	0.	0.13565780396949825	-0.007105437115906881	0.
0.03050088728328568	0.	0.1357129912574451	-0.006970947861271672	0.
0.030350636607013343	0.	0.1357681868104664	-0.00683645739572458	0.
0.030350636607013343	0.	0.13582339062735674	-0.006701965719757995	0.
0.030350636607013343	0.	0.13587860270691196	-0.006567472833862729	0.
0.030350636607013343	0.	0.13698087900523773	-0.006518200222835736	0.
0.030350636607013343	0.	0.13808319950197903	-0.006468918885513464	0.
0.030350636607013343	0.	0.13918556406883104	-0.006419628823194483	0.
0.030350636607013343	0.	0.14028797257797956	-0.006370330037176572	0.
0.03050088728328568	0.	0.14148933305490777	-0.0077568876781524305	0.
0.03590991162909004	0.	0.14389206205203223	-0.010529893671533001	0.
0.044924952205430635	0.	0.14509343055535226	-0.011916341717224884	0.
0.03891492515453691	0.	0.14542572512678786	-0.011408797905484392	0.
0.03891492515453691	0.	0.14575810410716994	-0.010901174483198566	0.
0.04101843462234971	0.	0.14609056742306073	-0.010393471572877486	0.
0.041619437327439085	0.	0.1464231150010873	-0.009885689296798953	0.
0.041619437327439085	0.	0.1466924428412426	-0.010374642021315182	0.
0.04101843462234971	0.	0.14696177566136875	-0.010863562284877136	0.
0.040267181240988	0.	0.1472311134579592	-0.011352450039325482	0.
0.03876467447826456	0.	0.14750045622750907	-0.011841305236409319	0.
0.03891492515453691	0.	0.1472756645819307	-0.012108973115901773	0.
0.03891492515453691	0.	0.14705089362061952	-0.012376639117745308	0.
0.03741241839181348	0.	0.14682614335573774	-0.012644303240412632	0.
0.03741241839181348	0.	0.14660141379945496	-0.012911965482374468	0.
0.03741241839181348	0.	0.14707582647773115	-0.013154732745727407	0.
0.03590991162909004	0.	0.14755024649800777	-0.0133974956275553	0.
0.03590991162909004	0.	0.14802467385118362	-0.01364025412462356	0.
0.0357596609528177	0.	0.14849910852817128	-0.013883008233693862	0.
0.040267181240988	0.	0.1528646245911088	-0.0184314076324213	0.
0.04342244544270721	0.	0.15431992939822187	-0.019946420763900956	0.
0.04252094138507315	0.	0.15444942959754773	-0.019625165464880287	0.
0.04552595491052001	0.	0.15457893537579903	-0.019303818706977834	0.
0.04252094138507315	0.	0.15483796366156866	-0.018660851173941163	0.
0.04432394950034127	0.	0.15434518004189238	-0.018871180755747227	0.
0.04282144273761783	0.	0.15385244244938318	-0.019081195443199958	0.
0.040417431917260334	0.	0.15335975094303186	-0.019290895033999538	0.
0.03891492515453691	0.	0.1528671055819259	-0.019500279325976203	0.
0.03891492515453691	0.	0.15329986700884946	-0.01801918762345672	0.
0.03801342109690285	0.	0.15373267562903967	-0.0165379263961269	0.
0.037562669068085815	0.	0.15459843423692324	-0.013574898421918724	0.
0.037562669068085815	0.	0.15655851279189062	-0.014338316998300078	0.
0.037562669068085815	0.	0.15851903312896487	-0.0151016695952184	0.
0.037562669068085815	0.	0.16047999300910076	-0.015864956059141438	0.
0.037562669068085815	0.	0.16244139020785894	-0.016628176236073156	0.
0.04357269611897954	0.	0.1636487396370741	-0.017713759978570654	0.
0.044924952205430635	0.	0.16485615460854575	-0.018799341558334674	0.
0.04928222181732859	0.	0.16689854049583225	-0.021248771985391893	0.
0.0489817204647839	0.	0.16671222147314804	-0.02138742806006036	0.
0.0489817204647839	0.	0.16652590305868334	-0.021525763407873287	0.
0.04627720829188173	0.	0.16668046616465984	-0.021085830400071268	0.
0.04642745896815406	0.	0.16673199911683462	-0.020938809794558887	0.
0.044924952205430635	0.	0.1667447268149765	-0.021161028593295807	0.
0.04327219476643486	0.	0.16675055161607133	-0.02176339618888806	0.
0.04327219476643486	0.	0.16671823674455633	-0.021699135482429636	0.
0.04176968800371143	0.	0.16668597463554324	-0.0216348371422689	0.
0.04176968800371143	0.	0.1666537652934095	-0.021570501175825253	0.
0.041619437327439085	0.	0.16649912444600004	-0.021418444596638497	0.
0.041619437327439085	0.	0.16634448754573739	-0.021266300592504103	0.
0.041469186651166744	0.	0.166189854594191	-0.02111406920418548	0.
0.041469186651166744	0.	0.16603522559293285	-0.02096175047244584	0.
0.041469186651166744	0.	0.16507840996904527	-0.021084717450494197	0.
0.041469186651166744	0.	0.16412185352787154	-0.02120768153600424	0.
0.041318935974894395	0.	0.16316555690884618	-0.021330642727886196	0.
0.041318935974894395	0.	0.16220952075333467	-0.02145360102504911	0.
0.041318935974894395	0.	0.16228739111637183	-0.02120545121770662	0.
0.041318935974894395	0.	0.16236527559733696	-0.02095729264874818	0.
0.041318935974894395	0.	0.16244317419339296	-0.02070912532483398	0.
0.041318935974894395	0.	0.16252108690170247	-0.020460949252618113	0.
0.041318935974894395	0.	0.1623974399699746	-0.020472048821449707	0.
0.041318935974894395	0.	0.16227387336004262	-0.02048312970109799	0.
0.041318935974894395	0.	0.16215038709752716	-0.020494191890929266	0.
0.041318935974894395	0.	0.1620269812080424	-0.020505235390309847	0.
0.041168685298622054	0.	0.16214884312652153	-0.020569929942727466	0.
0.041168685298622054	0.	0.16227070918679956	-0.02063462078524545	0.
0.041168685298622054	0.	0.16239257938757443	-0.020699307917128866	0.
0.041168685298622054	0.	0.16251445372754447	-0.020763991337642184	0.
0.041168685298622054	0.	0.16238494512031804	-0.020692000530959234	0.
0.041168685298622054	0.	0.16225555140616485	-0.020620008260214765	0.
0.041168685298622054	0.	0.16212627262346124	-0.020548014525730855	0.
0.041168685298622054	0.	0.16199710881056825	-0.02047601932783036	0.
0.041168685298622054	0.	0.1619991998953986	-0.02054068264373636	0.
0.041168685298622054	0.	0.1620014264887839	-0.020605341849409212	0.
0.041168685298622054	0.	0.1620037885899438	-0.020669996944034652	0.
0.041168685298622054	0.	0.16200628619805257	-0.020734647926798206	0.
0.041168685298622054	0.	0.16217710543924857	-0.020574644770727728	0.
0.041168685298622054	0.	0.16234793505153683	-0.02041464159973397	0.
0.041168685298622054	0.	0.16251877503034493	-0.02025463841382444	0.
0.041168685298622054	0.	0.1626896253711038	-0.02009463521300564	0.
0.041168685298622054	0.	0.16254844137551994	-0.020124149207055745	0.
0.041168685298622054	0.	0.16240727386097314	-0.020153663022650353	0.
0.041168685298622054	0.	0.1622661228334682	-0.020183176659773674	0.
0.041168685298622054	0.	0.1621249882990118	-0.02021269011840953	0.
0.041168685298622054	0.	0.16212432145228778	-0.020525754791847095	0.
0.041168685298622054	0.	0.16212365460569642	-0.0208386927000278	0.
0.041168685298622054	0.	0.1621229877592377	-0.021151503721370493	0.
0.041168685298622054	0.	0.1621223209129124	-0.02146418773418923	0.
0.041168685298622054	0.	0.16216125336532192	-0.021428496827833703	0.
0.041168685298622054	0.	0.16220019505909583	-0.0213927379498153	0.
0.041168685298622054	0.	0.16223914599330394	-0.02135691110758462	0.
0.041168685298622054	0.	0.16227810616701804	-0.02132101630860566	0.
0.041168685298622054	0.	0.16215329037300721	-0.0212106001267964	0.
0.041168685298622054	0.	0.16202847519361413	-0.021100181788141825	0.
0.04101843462234971	0.	0.1619036606290379	-0.020989761293371545	0.
0.04101843462234971	0.	0.16177884667947567	-0.020879338643215162	0.
0.04101843462234971	0.	0.16198517209829186	-0.021040471360788758	0.
0.04101843462234971	0.	0.16219150567463098	-0.02120160356563911	0.
0.04101843462234971	0.	0.16239784740414803	-0.02136273525751223	0.
0.04101843462234971	0.	0.16260419728250355	-0.021523866436155902	0.
0.04101843462234971	0.	0.162819602915455	-0.02158398036854341	0.
0.04101843462234971	0.	0.16303508628136507	-0.02164409414715138	0.
0.04101843462234971	0.	0.16325064733703618	-0.021704207771951593	0.
0.04101843462234971	0.	0.16346628603928598	-0.021764321242916027	0.
0.04101843462234971	0.	0.1638557359660711	-0.02168900250937355	0.
0.04101843462234971	0.	0.16424523833452895	-0.021613682556374293	0.
0.04101843462234971	0.	0.1646347930920441	-0.02153836138419928	0.
0.04101843462234971	0.	0.16502440018606318	-0.021463038993129742	0.
0.04101843462234971	0.	0.16497793928495233	-0.021603790012607458	0.
0.04101843462234971	0.	0.16493147937865127	-0.021744540645986184	0.
0.04101843462234971	0.	0.1648850204672787	-0.021885290893099162	0.
0.04101843462234971	0.	0.16483856255095367	-0.022026040753779633	0.
0.04101843462234971	0.	0.16482323276735752	-0.022060770958490784	0.
0.04101843462234971	0.	0.164808413129091	-0.02209550102249709	0.
0.04101843462234971	0.	0.1647941036556262	-0.02213023094578415	0.
0.04101843462234971	0.	0.1647803043657648	-0.022164960728336368	0.
0.04101843462234971	0.	0.16495306521048075	-0.02198656027902371	0.
0.04101843462234971	0.	0.16512622344577227	-0.021808132030419786	0.
0.04101843462234971	0.	0.1652997788944888	-0.02162967599773344	0.
0.04101843462234971	0.	0.16547373137917745	-0.021451192196165817	0.
0.04101843462234971	0.	0.1653199622497825	-0.021455865539577068	0.
0.04101843462234971	0.	0.16516625618780462	-0.021460512534835843	0.
0.04101843462234971	0.	0.1650126132182065	-0.021465133181566776	0.
0.04101843462234971	0.	0.16485903336595364	-0.021469727479396683	0.
0.04101843462234971	0.	0.16484508954823082	-0.021430264840620085	0.
0.04101843462234971	0.	0.16483114637474247	-0.021390801113582596	0.
0.04101843462234971	0.	0.1648172038455118	-0.021351336298415846	0.
0.04101843462234971	0.	0.16480326196056294	-0.021311870395250877	0.
0.04101843462234971	0.	0.16471469217931162	-0.02146578531144891	0.
0.04101843462234971	0.	0.1646261239336795	-0.021619697783830986	0.
0.04101843462234971	0.	0.16453755722401725	-0.021773607811244385	0.
0.04101843462234971	0.	0.16444899205067529	-0.021927515392534208	0.
0.04101843462234971	0.	0.16677226168574297	-0.02210185297517512	0.
0.04101843462234971	0.	0.1690955314879948	-0.022276018308806867	0.
0.04101843462234971	0.	0.1714188014564359	-0.022450011301362715	0.
0.04402344814779657	0.	0.17374207159007796	-0.02262383186080276	0.
0.05003347519869031	0.	0.17496920992467682	-0.023723354337353463	0.
0.05093497925632436	0.	0.17558280516111613	-0.02427250931189261	0.
0.05093497925632436	0.	0.17619641774071648	-0.024821259200020984	0.
0.049432472493600936	0.	0.1765173740350743	-0.025128454190626235	0.
0.056794755630945756	0.	0.17497018518702417	-0.025873089837116496	0.
0.045976706939337045	0.	0.17445455408223112	-0.026121178304792488	0.
0.04642745896815406	0.	0.1747483268559487	-0.026118343074501008	0.
0.04552595491052001	0.	0.17504212489878046	-0.026115503360645994	0.
0.04507520288170298	0.	0.17562979671600484	-0.026109810482401873	0.
0.04507520288170298	0.	0.17697929485542294	-0.026376444080427597	0.
0.04507520288170298	0.	0.17832904096128618	-0.026643055297236547	0.
0.04477470152915829	0.	0.17967903418245268	-0.026909644114431676	0.
0.044474200176613604	0.	0.18102927367151583	-0.027176210513598965	0.
0.044924952205430635	0.	0.18292081179049632	-0.028160230710008085	0.
0.05844751306994153	0.	0.1867045325160725	-0.03012792108601175	0.
0.05063447790377968	0.	0.1885967130710378	-0.03111159055476687	0.
0.05063447790377968	0.	0.18715341047847478	-0.03108548993685381	0.
0.05258773669532014	0.	0.18571015146177755	-0.031059366276506056	0.
0.053789742105498896	0.	0.1842669361802633	-0.0310332195755866	0.
0.05318873940040952	0.	0.18404764399892462	-0.031377406231627	0.
0.058748014422486214	0.	0.1852727749283882	-0.03174734621495894	0.
0.04417369882406892	0.	0.1872069760661245	-0.03183414769363212	0.
0.04417369882406892	0.	0.18694721082318255	-0.031508231308988166	0.
0.044924952205430635	0.	0.18852411868907015	-0.0316220471020921	0.
0.04342244544270721	0.	0.1903607756923056	-0.03206172818565867	0.
0.04342244544270721	0.	0.19219750629742174	-0.03250135629588941	0.
0.044924952205430635	0.	0.19403431016476194	-0.032940931360538925	0.
0.05844751306994153	0.	0.1946719678133042	-0.03337763837697189	0.
0.05784651036485216	0.	0.1956797839267659	-0.03367378416925944	0.
0.0569450063072181	0.	0.19604950239984326	-0.033533144043108185	0.
0.056794755630945756	0.	0.19641922662622685	-0.03339168729828605	0.
0.0569450063072181	0.	0.1967889566005846	-0.033249414293260345	0.
0.056794755630945756	0.	0.19666894305147523	-0.0329727936303372	0.
0.05393999278177123	0.	0.1965489612101749	-0.032696030879723996	0.
0.053038488724137176	0.	0.1964290110862229	-0.03241912616334646	0.
0.05393999278177123	0.	0.19630909268916058	-0.03214207960305514	0.
0.0524374860190478	0.	0.1961746381170392	-0.03224527712199808	0.
0.051836483313958424	0.	0.19604018830420042	-0.03234759445063516	0.
0.0524374860190478	0.	0.195905743252249	-0.03244903130972912	0.
0.0524374860190478	0.	0.19569461836985869	-0.03177538159715835	0.
0.05078472858005202	0.	0.19565627749327397	-0.031388195249066574	0.
0.05078472858005202	0.	0.19561793756339846	-0.031000953366203694	0.
0.05063447790377968	0.	0.1967454808137936	-0.031056759791334078	0.
0.05048422722750734	0.	0.19900070331469014	-0.031167974776050527	0.
0.05048422722750734	0.	0.20012838230962637	-0.03122338328996151	0.
0.050333976551235	0.	0.20084108045850912	-0.03140317722714786	0.
0.050333976551235	0.	0.2015537856267985	-0.03158289436078408	0.
0.050333976551235	0.	0.2022664978020108	-0.031762534648102865	0.
0.050333976551235	0.	0.20297921697169347	-0.031942098046323475	0.
0.050333976551235	0.	0.20284421718457454	-0.032016761340901596	0.
0.050333976551235	0.	0.20270922334837985	-0.03209116313567446	0.
0.050333976551235	0.	0.20257423546511308	-0.0321653033703342	0.
0.050333976551235	0.	0.2024392535367795	-0.03223918198476657	0.
0.05018372587496265	0.	0.2026772269271397	-0.032303791729740794	0.
0.05018372587496265	0.	0.20291531297748783	-0.032368397921808775	0.
0.05018372587496265	0.	0.20315351162094208	-0.032433000560259065	0.
0.05018372587496265	0.	0.20339182279064216	-0.03249759964438002	0.
0.05018372587496265	0.	0.2030368535757131	-0.032501849318501204	0.
0.05018372587496265	0.	0.20268222347565598	-0.03250609895838163	0.
0.05018372587496265	0.	0.2023279327905394	-0.03251034856402108	0.
0.05018372587496265	0.	0.20197398182049908	-0.03251459813541898	0.
0.05018372587496265	0.	0.20209528280883188	-0.032489702967253405	0.
0.05018372587496265	0.	0.20221659488186397	-0.03246480729696943	0.
0.05018372587496265	0.	0.2023379180362404	-0.03243991112460614	0.
0.05018372587496265	0.	0.20245925226860628	-0.03241501445020201	0.
0.05018372587496265	0.	0.20234356884198632	-0.032417346041638206	0.
0.05018372587496265	0.	0.20222789085009038	-0.032419407407984886	0.
0.05018372587496265	0.	0.20211221829448722	-0.032421198547515434	0.
0.05018372587496265	0.	0.20199655117674595	-0.032422719458728204	0.
0.05003347519869031	0.	0.20193407572626834	-0.03238388868821487	0.
0.05003347519869031	0.	0.20187160814285293	-0.03234490499630036	0.
0.05003347519869031	0.	0.20180914842772738	-0.03230576840146581	0.
0.05003347519869031	0.	0.20174669658211844	-0.03226647892226239	0.
0.05003347519869031	0.	0.2017744286031942	-0.0322419539728192	0.
0.05003347519869031	0.	0.20180226092002956	-0.03221735897760203	0.
0.05003347519869031	0.	0.2018301935256561	-0.03219269394195101	0.
0.05003347519869031	0.	0.20185822641308032	-0.03216795887122126	0.
0.05003347519869031	0.	0.2019757347209371	-0.03223286320931215	0.
0.05003347519869031	0.	0.20209324428121514	-0.032297737697347485	0.
0.05003347519869031	0.	0.20221075509354708	-0.03236258232932325	0.
0.05003347519869031	0.	0.20232826715756566	-0.03242739709923722	0.
0.05003347519869031	0.	0.20231585869581925	-0.032441344647205925	0.
0.05003347519869031	0.	0.20230345056082702	-0.032455292144818	0.
0.05003347519869031	0.	0.20229104275259957	-0.032469239592071465	0.
0.05003347519869031	0.	0.2022786352711474	-0.03248318698896396	0.
0.05003347519869031	0.	0.20258418377896406	-0.03251199948294432	0.
0.05003347519869031	0.	0.20288973237063054	-0.032540811927859715	0.
0.05003347519869031	0.	0.20319528104608287	-0.032569624323706185	0.
0.05003347519869031	0.	0.2035008298052562	-0.032598436670478605	0.
0.05003347519869031	0.	0.20348175599627788	-0.032513250435074824	0.
0.05003347519869031	0.	0.20346268608565443	-0.03242806381352429	0.
0.05003347519869031	0.	0.2034436200735709	-0.032342876805929045	0.
0.05003347519869031	0.	0.20342455796021316	-0.03225768941239092	0.
0.05003347519869031	0.	0.20312012307335733	-0.03230218332086232	0.
0.05003347519869031	0.	0.2028156978507991	-0.03234667646788979	0.
0.05003347519869031	0.	0.202511282299879	-0.03239116885336952	0.
0.05003347519869031	0.	0.20220687642794344	-0.03243566047719534	0.
0.05003347519869031	0.	0.20232438338229633	-0.032416682842356735	0.
0.05003347519869031	0.	0.20244189037505264	-0.032397705149680316	0.
0.05003347519869031	0.	0.202559397406202	-0.03237872739916984	0.
0.05003347519869031	0.	0.2026769044757336	-0.032359749590828456	0.
0.05003347519869031	0.	0.20271598897576557	-0.03234633055114222	0.
0.05003347519869031	0.	0.2027550804130396	-0.03233291134664494	0.
0.05003347519869031	0.	0.20279417878687858	-0.03231949197734351	0.
0.05003347519869031	0.	0.2028332840966058	-0.032306072443244446	0.
0.05003347519869031	0.	0.20279601697408292	-0.03233929288101275	0.
0.05003347519869031	0.	0.2027587510911723	-0.03237251318010082	0.
0.05003347519869031	0.	0.2027214864479897	-0.03240573334049427	0.
0.05003347519869031	0.	0.20268422304464945	-0.03243895336217927	0.
0.05003347519869031	0.	0.20212765134845673	-0.03243622945626503	0.
0.05003347519869031	0.	0.2015710797053988	-0.032433505414469585	0.
0.05003347519869031	0.	0.2010145081155491	-0.032430781236794534	0.
0.05003347519869031	0.	0.20045793657898184	-0.03242805692324163	0.
0.05003347519869031	0.	0.20074407185646193	-0.03242644653253648	0.
0.05003347519869031	0.	0.2010302097473574	-0.03242480469976655	0.
0.05003347519869031	0.	0.20131635024980152	-0.03242313142509111	0.
0.05003347519869031	0.	0.20160249336192831	-0.03242142670867297	0.
0.05003347519869031	0.	0.20142323682014962	-0.03243959361409154	0.
0.05003347519869031	0.	0.20124398514518954	-0.03245771785491101	0.
0.05003347519869031	0.	0.20106473833922775	-0.03247579942873395	0.
0.05003347519869031	0.	0.2008854964044451	-0.03249383833316789	0.
0.05003347519869031	0.	0.2010349734741974	-0.03251205632680009	0.
0.05003347519869031	0.	0.2011844773655392	-0.03253022808306851	0.
0.05003347519869031	0.	0.2013340080684552	-0.03254835359936813	0.
0.05003347519869031	0.	0.2014835655729361	-0.03256643287310002	0.
0.05003347519869031	0.	0.20298177608547774	-0.03304839620799513	0.
0.05003347519869031	0.	0.20448010556443008	-0.0335303556669838	0.
0.05003347519869031	0.	0.20597855356637543	-0.03401231124426529	0.
0.05949926780384793	0.	0.21002655336021336	-0.03649935186533051	0.
0.0534892407529542	0.	0.2113012710433332	-0.037501397665774136	0.
0.059799769156392624	0.	0.2128188159136184	-0.038382175524647025	0.
0.05904851577503091	0.	0.21306169562937172	-0.03826124079076355	0.
0.061152025242843716	0.	0.21354761416828325	-0.038019369458669065	0.
0.05724550765976279	0.	0.21179621916396943	-0.038793077719398744	0.
0.052737987371592486	0.	0.21167322932109395	-0.03911543324892635	0.
0.052287235342775455	0.	0.21130435736459716	-0.04008188771633045	0.
0.05198673399023077	0.	0.21261871556473708	-0.03969845470108151	0.
0.051836483313958424	0.	0.21393441429352236	-0.039315020710698714	0.
0.05198673399023077	0.	0.21525144919696051	-0.0389315857463486	0.
0.0534892407529542	0.	0.21734040805280583	-0.039025632116111444	0.
0.06295503335811184	0.	0.2183533002083671	-0.041210057854061816	0.
0.06250428132929481	0.	0.21770393690756953	-0.041584372487188735	0.
0.06280478268183948	0.	0.2170546264103644	-0.04195748437348369	0.
0.06160277727166073	0.	0.21690326760264714	-0.041956821003268356	0.
0.056043502249584036	0.	0.21644603513013777	-0.041833190563643256	0.
0.056344003602128725	0.	0.21644293502592674	-0.041711585545487526	0.
0.056344003602128725	0.	0.2164398913514935	-0.04158997949802651	0.
0.056344003602128725	0.	0.2164369041072617	-0.04146837242165254	0.
0.056344003602128725	0.	0.21809668434535268	-0.041823205046308674	0.
0.056344003602128725	0.	0.21975646941683707	-0.042178036112859876	0.
0.056043502249584036	0.	0.22141625930201048	-0.04253286561957302	0.
0.056043502249584036	0.	0.2250230277732039	-0.04387477663321513	0.
0.05904851577503091	0.	0.22697002716556777	-0.04486185962523926	0.
0.06520879350219698	0.	0.23148297860224096	-0.04759389597103369	0.
0.06535904417846931	0.	0.23168927313231732	-0.04784647657803396	0.
0.06596004688355869	0.	0.23132046427960928	-0.04808595223277928	0.
0.05904851577503091	0.	0.22984480612519906	-0.04907356940820593	0.
0.059799769156392624	0.	0.22947542413935326	-0.049342723729168314	0.
0.0579967610411245	0.	0.2297881613547403	-0.04919024836902953	0.
0.0579967610411245	0.	0.2301009228204584	-0.04903719072697288	0.
0.05844751306994153	0.	0.23041370851801524	-0.04888355108410789	0.
0.05844751306994153	0.	0.23072651842893463	-0.04872932972243236	0.
0.05754600901230747	0.	0.23061848195727194	-0.04869527707223374	0.
0.05754600901230747	0.	0.23051045370177795	-0.048661224419751785	0.
0.05754600901230747	0.	0.2304024336646164	-0.04862717176498687	0.
0.05754600901230747	0.	0.23029442184795246	-0.048593119107938794	0.
0.05754600901230747	0.	0.22989255850325224	-0.04845593114308684	0.
0.05754600901230747	0.	0.2294906953689104	-0.04831874152766654	0.
0.05754600901230747	0.	0.22908883244513353	-0.04818155026239211	0.
0.057395758336035135	0.	0.22868696973212815	-0.04804435734797659	0.
0.057395758336035135	0.	0.2290380738889687	-0.04809868479713448	0.
0.057395758336035135	0.	0.22938920866322687	-0.04815300542076468	0.
0.057395758336035135	0.	0.22974037402867525	-0.04820731921769768	0.
0.057395758336035135	0.	0.23009156995911367	-0.04826162618676575	0.
0.057395758336035135	0.	0.23016972222089216	-0.04826233150834552	0.
0.057395758336035135	0.	0.23024787473214423	-0.04826303682992331	0.
0.057395758336035135	0.	0.23032602749282227	-0.04826374215149953	0.
0.057395758336035135	0.	0.2304041805028784	-0.048264447473073374	0.
0.057395758336035135	0.	0.2303574331986075	-0.04830688276305948	0.
0.057395758336035135	0.	0.2303106859001144	-0.04834931546717037	0.
0.057395758336035135	0.	0.23026393860740046	-0.0483917455850593	0.
0.057395758336035135	0.	0.23021719132046606	-0.048434173116381096	0.
0.057395758336035135	0.	0.2301976943090583	-0.04830552847411916	0.
0.057395758336035135	0.	0.2301781978572168	-0.048176883029730014	0.
0.057395758336035135	0.	0.23015870196496818	-0.04804823678353927	0.
0.057395758336035135	0.	0.23013920663233872	-0.047919589735872174	0.
0.057395758336035135	0.	0.23020223043289118	-0.04803110584181637	0.
0.057395758336035135	0.	0.23026525739968567	-0.04814262177541683	0.
0.057395758336035135	0.	0.23032828753223666	-0.048254137536612375	0.
0.057395758336035135	0.	0.230391320830057	-0.04836565312534281	0.
0.057395758336035135	0.	0.23032312453980663	-0.04822889654636962	0.
0.057395758336035135	0.	0.23025496481649366	-0.04809213790937516	0.
0.057395758336035135	0.	0.2301868416661957	-0.047955377215245315	0.
0.057395758336035135	0.	0.23011875509498933	-0.047818614464866994	0.
0.057395758336035135	0.	0.22995257998501634	-0.04768812520454557	0.
0.057395758336035135	0.	0.2297864640291765	-0.04755763508829257	0.
0.057395758336035135	0.	0.22962040725144559	-0.047427144116459874	0.
0.05724550765976279	0.	0.2294640541374081	-0.047296472307588516	0.
0.05724550765976279	0.	0.22947369863999836	-0.04729629232541357	0.
0.05724550765976279	0.	0.22948334318357103	-0.04729611234287313	0.
0.05724550765976279	0.	0.22949298776812455	-0.04729593235996798	0.
0.05724550765976279	0.	0.2294923973522032	-0.04721694065935262	0.
0.05724550765976279	0.	0.2294918072145474	-0.047137948923790175	0.
0.05724550765976279	0.	0.22949121735515818	-0.04705895715328933	0.
0.05724550765976279	0.	0.22949062777403623	-0.04697996534785876	0.
0.05724550765976279	0.	0.2294514986894935	-0.04703230832383318	0.
0.05724550765976279	0.	0.22941236969302536	-0.04708465108535964	0.
0.05724550765976279	0.	0.2293732407846417	-0.04713699363240283	0.
0.05724550765976279	0.	0.2293341119643493	-0.047189335964928206	0.
0.05724550765976279	0.	0.2293329739454201	-0.04713540052516368	0.
0.05724550765976279	0.	0.22933184096297152	-0.04708146253972253	0.
0.05724550765976279	0.	0.2293307130170171	-0.04702752200903715	0.
0.05724550765976279	0.	0.22932959010757165	-0.04697357893353994	0.
0.05724550765976279	0.	0.2295036743691195	-0.047081517455752335	0.
0.05724550765976279	0.	0.2296777587226277	-0.04718944962161737	0.
0.05724550765976279	0.	0.22985184316805785	-0.047297375428973665	0.
0.05724550765976279	0.	0.23002592770537109	-0.04740529487566042	0.
0.05724550765976279	0.	0.2299784411516046	-0.047399058694171305	0.
0.05724550765976279	0.	0.22993095459788068	-0.04739282213972479	0.
0.05724550765976279	0.	0.22988346804419915	-0.047386585212327394	0.
0.05724550765976279	0.	0.22983598149056014	-0.047380347911987405	0.
0.05724550765976279	0.	0.22978030975236385	-0.04735573753920609	0.
0.05724550765976279	0.	0.2297246380264317	-0.04733077959998749	0.
0.05724550765976279	0.	0.22966896631276523	-0.04730547412164691	0.
0.05724550765976279	0.	0.22961329461136698	-0.04727982113187782	0.
0.05724550765976279	0.	0.22962450947788351	-0.047243347228204245	0.
0.05724550765976279	0.	0.22963572456128523	-0.04720654371383328	0.
0.05724550765976279	0.	0.22964693986156576	-0.04716941062695903	0.
0.05724550765976279	0.	0.22965815537871934	-0.04713194800611169	0.
0.05724550765976279	0.	0.22989496858445485	-0.04699836413320996	0.
0.05754600901230747	0.	0.23036963282940615	-0.04672926255350254	0.
0.05754600901230747	0.	0.23060748346831383	-0.046593745392527273	0.
0.05664450495467341	0.	0.2305707586756962	-0.04660332067109688	0.
0.05664450495467341	0.	0.23212933026492782	-0.04663063674872686	0.
0.05664450495467341	0.	0.23368818071701897	-0.04665794965346822	0.
0.05664450495467341	0.	0.23524730897621687	-0.04668525938504822	0.
0.05559275022076701	0.	0.23680671399190323	-0.04671256594319432	0.
0.05829726239366918	0.	0.23702311255124608	-0.047042012555189264	0.
0.06550929485474166	0.	0.23767295386432477	-0.048029967532489365	0.
0.0667113002649204	0.	0.2386729239297617	-0.04810174486241839	0.
0.07482483678362696	0.	0.23917290899719396	-0.048137595705616466	0.
0.06055102253775434	0.	0.2398319323780288	-0.048175365388678525	0.
0.060100270508937306	0.	0.23988504263764243	-0.04817601322900387	0.
0.05949926780384793	0.	0.2435241157871984	-0.049428628330648226	0.
0.05934901712757559	0.	0.2453446317100172	-0.05005184337723389	0.
0.05934901712757559	0.	0.24716579671966857	-0.05067299133606478	0.
0.05934901712757559	0.	0.2486313339479528	-0.051255284940328286	0.
0.06235403065302246	0.	0.25156246800762827	-0.05240641977419069	0.
0.06746255364628213	0.	0.2530820690859802	-0.054465159898673794	0.
0.06746255364628213	0.	0.2531361541541315	-0.05595506347311599	0.
0.07437408475480992	0.	0.25282010759933227	-0.05605054052127587	0.
0.062053529300477764	0.	0.25218880941129895	-0.056240684469957045	0.
0.060701273214026685	0.	0.25379386262336096	-0.057012873173383896	0.
0.060701273214026685	0.	0.2547541347323169	-0.057348464051757975	0.
0.060701273214026685	0.	0.255714486521291	-0.057681938511645645	0.
0.07061781784800134	0.	0.2620041545281145	-0.06094132963600548	0.
0.0701670658191843	0.	0.26203984995669727	-0.06091283256862975	0.
0.06686155094119275	0.	0.2617016492466787	-0.06077321944454707	0.
0.06535904417846931	0.	0.2615152984789173	-0.06170313620823622	0.
0.06596004688355869	0.	0.261453183575376	-0.06201301496184188	0.
0.0649082921496523	0.	0.2614261633656227	-0.062265688809303256	0.
0.06580979620728636	0.	0.26139914399806236	-0.06251834902481102	0.
0.06596004688355869	0.	0.2613721254727495	-0.06277099559734017	0.
0.06430728944456292	0.	0.2613451077897382	-0.06302362851585465	0.
0.06415703876829057	0.	0.2604451922208989	-0.0629267662218511	0.
0.06415703876829057	0.	0.25954527705139546	-0.06282988449909428	0.
0.06415703876829057	0.	0.25864536228208296	-0.06273298335360872	0.
0.06415703876829057	0.	0.2577454479138209	-0.06263606279141855	0.
0.06415703876829057	0.	0.2576958964967563	-0.06262080732364013	0.
0.06415703876829057	0.	0.2576466945167082	-0.06260554945885026	0.
0.06415703876829057	0.	0.25759784201468944	-0.06259028919716579	0.
0.06415703876829057	0.	0.2575493390314289	-0.06257502653870375	0.
0.06415703876829057	0.	0.2575905953267305	-0.06256588035486423	0.
0.06415703876829057	0.	0.2576321746108237	-0.0625566888807913	0.
0.06415703876829057	0.	0.257674076851674	-0.06254745211781708	0.
0.06415703876829057	0.	0.25771630201700235	-0.06253817006728019	0.
0.06400678809201824	0.	0.25769186690290496	-0.06255242413328382	0.
0.06400678809201824	0.	0.25767964975778107	-0.0625595511557247	0.
0.06400678809201824	0.	0.2576674328872846	-0.0625666781711247	0.
0.06400678809201824	0.	0.25771446021180405	-0.06259766046749267	0.
0.06400678809201824	0.	0.25776148802352344	-0.06262864268758768	0.
0.06400678809201824	0.	0.25780851632238894	-0.06265962483140246	0.
0.06400678809201824	0.	0.25785554510834663	-0.06269060689892947	0.
0.06400678809201824	0.	0.2578404787905511	-0.06275206680871082	0.
0.06400678809201824	0.	0.25782541294691685	-0.06281349720984884	0.
0.06400678809201824	0.	0.25781034757746035	-0.06287489809654044	0.
0.06400678809201824	0.	0.25779528268219876	-0.0629362694629841	0.
0.06400678809201824	0.	0.25783628071247205	-0.06292060686924328	0.
0.06400678809201824	0.	0.2578772814527878	-0.06290494132350549	0.
0.06400678809201824	0.	0.2579182849028816	-0.06288927282591915	0.
0.06400678809201824	0.	0.25795929106248755	-0.06287360137663187	0.
0.06400678809201824	0.	0.2579425113434053	-0.06285771206706901	0.
0.06400678809201824	0.	0.25792573191486823	-0.06284178645908149	0.
0.06400678809201824	0.	0.2579089527768886	-0.06282582455451967	0.
0.06400678809201824	0.	0.2578921739294778	-0.06280982635523825	0.
0.06400678809201824	0.	0.25791145072626426	-0.06268873815730862	0.
0.06400678809201824	0.	0.257930727928306	-0.06256764221994929	0.
0.06400678809201824	0.	0.2579500055355846	-0.062446538546158815	0.
0.06400678809201824	0.	0.25796928354808135	-0.06232542713893573	0.
0.06400678809201824	0.	0.2579764141903915	-0.0623617778760206	0.
0.06400678809201824	0.	0.25798354563075643	-0.06239811791402298	0.
0.06400678809201824	0.	0.25799067786916335	-0.06243444725169815	0.
0.06400678809201824	0.	0.2579978109055981	-0.06247076588780283	0.
0.06400678809201824	0.	0.2579888615218772	-0.06252512734048309	0.
0.06400678809201824	0.	0.25797991223139055	-0.06257947319153888	0.
0.06400678809201824	0.	0.2579709630341404	-0.06263380343825702	0.
0.06400678809201824	0.	0.25796201393012846	-0.06268811807792316	0.
0.06400678809201824	0.	0.2579534366718089	-0.0626105159571939	0.
0.06400678809201824	0.	0.2579448599462617	-0.06253289128788152	0.
0.06400678809201824	0.	0.25793628375349775	-0.062455244075587224	0.
0.06400678809201824	0.	0.25792770809352744	-0.06237757432591182	0.
0.06385653741574589	0.	0.25827887428532625	-0.06241385829276103	0.
0.06385653741574589	0.	0.25863004213629587	-0.062450140868731546	0.
0.06385653741574589	0.	0.2589812116450482	-0.062486422053661936	0.
0.06385653741574589	0.	0.25933238281019555	-0.06252270184739077	0.
0.06385653741574589	0.	0.2591955931219096	-0.06248183394540607	0.
0.06385653741574589	0.	0.25905880368295037	-0.06244047936785146	0.
0.06385653741574589	0.	0.2589220144933979	-0.06239863817912408	0.
0.06385653741574589	0.	0.25878522555333455	-0.06235631044436651	0.
0.06385653741574589	0.	0.258798965276485	-0.06236855448329362	0.
0.06385653741574589	0.	0.25881273170376545	-0.06238079852039247	0.
0.06385653741574589	0.	0.2588265248343016	-0.06239304255566287	0.
0.06385653741574589	0.	0.2588403446672144	-0.06240528658910501	0.
0.06385653741574589	0.	0.2587648920448425	-0.062385690732437764	0.
0.06385653741574589	0.	0.25868944906373403	-0.06236609444617837	0.
0.06385653741574589	0.	0.2586140157256231	-0.06234649773035405	0.
0.06385653741574589	0.	0.25853859203224355	-0.06232690058499105	0.
0.06385653741574589	0.	0.2585182781501763	-0.06242637985065406	0.
0.06385653741574589	0.	0.25849796505551226	-0.06252584868086136	0.
0.06385653741574589	0.	0.2584776527482895	-0.06262530707228997	0.
0.06385653741574589	0.	0.2584573412285465	-0.06272475502161708	0.
0.06385653741574589	0.	0.2585068286236365	-0.06272151355811394	0.
0.06385653741574589	0.	0.2585563188555935	-0.06271827165041428	0.
0.06385653741574589	0.	0.25860581192408244	-0.06271502929852325	0.
0.06385653741574589	0.	0.2586553078287685	-0.06271178650244538	0.
0.06385653741574589	0.	0.2586514350527107	-0.06284889998552633	0.
0.06385653741574589	0.	0.25864756228767316	-0.06298601192151414	0.
0.06385653741574589	0.	0.25864368953365713	-0.06312312230972972	0.
0.06385653741574589	0.	0.2586398167906624	-0.063260231149493	0.
0.06385653741574589	0.	0.2586580245818989	-0.06326426332353845	0.
0.06385653741574589	0.	0.2586762353156536	-0.06326829549708757	0.
0.06385653741574589	0.	0.258694448991799	-0.06327232767013996	0.
0.06385653741574589	0.	0.2587126656102069	-0.06327635984269621	0.
0.06385653741574589	0.	0.2603160536309697	-0.0633844219121877	0.
0.06385653741574589	0.	0.2619194466931879	-0.06349248357552836	0.
0.06385653741574589	0.	0.2635228447776696	-0.0636005448325777	0.
0.06385653741574589	0.	0.2651262478653179	-0.06370860568319497	0.
0.06385653741574589	0.	0.2661599966610195	-0.06431532406758195	0.
0.06971631379036729	0.	0.2692612836024785	-0.06613482520093207	0.
0.07347258069717585	0.	0.26988757953253356	-0.06651604947645885	0.
0.0746745861073546	0.	0.27114174876636427	-0.06727830029061953	0.
0.07437408475480992	0.	0.27172995161399877	-0.06746853432733155	0.
0.07497508745989928	0.	0.27169032344109534	-0.06727740520067368	0.
0.07257107663954179	0.	0.2716507359996929	-0.06708593949461249	0.
0.07136907122936305	0.	0.27161118929359557	-0.06689413741633815	0.
0.07031731649545664	0.	0.27198414998667836	-0.0670842714995111	0.
0.0701670658191843	0.	0.27235715858399606	-0.06727437879468784	0.
0.06821380702764385	0.	0.27273021504342887	-0.06746445928548547	0.
0.06716205229373744	0.	0.2736884017858484	-0.06757780862976093	0.
0.06686155094119275	0.	0.274273491316445	-0.0675007366954455	0.
0.06716205229373744	0.	0.27485858790495954	-0.06742329724370652	0.
0.06821380702764385	0.	0.27585723051662414	-0.06851514763624371	0.
0.07197007393445243	0.	0.27627082536924796	-0.06968475395261554	0.
0.07437408475480992	0.	0.27668447604524554	-0.07085430912278416	0.
0.07737909828025678	0.	0.276844616939635	-0.07169798600296512	0.
0.07752934895652912	0.	0.2765911084332324	-0.0713720610745036	0.
0.07422383407853758	0.	0.2773841008676765	-0.07143982831590269	0.
0.0736228313734482	0.	0.2780344431438813	-0.07179973588499781	0.
0.07497508745989928	0.	0.27868506697090667	-0.07215961157740276	0.
0.07317207934463116	0.	0.27967678040536786	-0.0725542708405383	0.
0.07287157799208648	0.	0.28066861817673766	-0.07294889985100614	0.
0.07287157799208648	0.	0.2816605799963543	-0.07334349857015553	0.
0.07272132731581414	0.	0.28265266557641355	-0.07373806695927332	0.
0.07272132731581414	0.	0.28403390481651386	-0.07453854472380733	0.
0.07497508745989928	0.	0.28679641077452545	-0.07613947688959276	0.
0.07888160504298022	0.	0.2880714042019278	-0.076909609276725	0.
0.080534362481976	0.	0.2879651328051605	-0.0768792014872713	0.
0.08143586653961005	0.	0.2877525955178874	-0.07681812849474245	0.
0.08098511451079302	0.	0.28773595724876516	-0.07681618506967203	0.
0.07993335977688662	0.	0.2877193225034093	-0.07681424097386842	0.
0.07767959963280147	0.	0.28768606358454546	-0.07681035077007999	0.
0.07677809557516742	0.	0.28767434711745105	-0.07680909208749728	0.
0.07527558881244398	0.	0.28765091419827893	-0.07680657472128945	0.
0.07542583948871631	0.	0.28777905005288906	-0.0764991136956827	0.
0.07527558881244398	0.	0.28791890712035373	-0.07619225116930872	0.
0.07512533813617163	0.	0.2881986355314125	-0.07557654819457903	0.
0.07497508745989928	0.	0.28810689896155267	-0.07560866829298599	0.
0.07497508745989928	0.	0.2880151653200726	-0.07564078838016072	0.
0.07497508745989928	0.	0.28792343460759723	-0.07567290845610226	0.
0.07497508745989928	0.	0.28783170682475306	-0.0757050285208092	0.
0.07497508745989928	0.	0.28810622596572777	-0.07576959427490527	0.
0.07497508745989928	0.	0.28838074514690737	-0.07583415852235664	0.
0.07497508745989928	0.	0.28865526436826494	-0.07589872126284775	0.
0.07497508745989928	0.	0.28892978362977617	-0.07596328249606243	0.
0.07497508745989928	0.	0.28936526804095003	-0.07598166096748968	0.
0.07497508745989928	0.	0.2898020659311462	-0.07599998960551588	0.
0.07497508745989928	0.	0.290240175966368	-0.07601826840717525	0.
0.07497508745989928	0.	0.29067959681042704	-0.0760364973695107	0.
0.07497508745989928	0.	0.29002563817248533	-0.07601403211947834	0.
0.07497508745989928	0.	0.2893718887949911	-0.07599154784477156	0.
0.07497508745989928	0.	0.2887183489964107	-0.07596904454677852	0.
0.07497508745989928	0.	0.28806501909575305	-0.07594652222688934	0.
0.07497508745989928	0.	0.2880603554205372	-0.07591869272775835	0.
0.07497508745989928	0.	0.28805569184109736	-0.07589086305860843	0.
0.07497508745989928	0.	0.28805102835743485	-0.07586303321945613	0.
0.07497508745989928	0.	0.28804636496954994	-0.07583520321031606	0.
0.07497508745989928	0.	0.28839429806463324	-0.07585348177511908	0.
0.07497508745989928	0.	0.28874223529253806	-0.07587173444404686	0.
0.07497508745989928	0.	0.2890901766499186	-0.07588996121556442	0.
0.07497508745989928	0.	0.28943812213343145	-0.0759081620881397	0.
0.07497508745989928	0.	0.2894292160517116	-0.07587690632979885	0.
0.07497508745989928	0.	0.28942034867553285	-0.07584562334813084	0.
0.07482483678362696	0.	0.289411520005693	-0.07581431314590038	0.
0.07482483678362696	0.	0.28940273004298733	-0.07578297572587354	0.
0.07482483678362696	0.	0.28931065822923996	-0.07577033610620951	0.
0.07482483678362696	0.	0.2892185865253313	-0.07575769636313134	0.
0.07482483678362696	0.	0.2891265149312854	-0.07574505649664297	0.
0.07482483678362696	0.	0.2890344434471245	-0.07573241650675012	0.
0.07482483678362696	0.	0.28909849644439584	-0.0757320752055871	0.
0.07482483678362696	0.	0.28916255318330625	-0.07573173381413824	0.
0.07482483678362696	0.	0.28922661366329827	-0.07573139233240253	0.
0.07482483678362696	0.	0.28929067788381546	-0.0757310507603804	0.
0.07482483678362696	0.	0.2892419130010612	-0.07570654098014622	0.
0.07482483678362696	0.	0.289193150172699	-0.07568202870542229	0.
0.07482483678362696	0.	0.28914438939896236	-0.07565751393640796	0.
0.07482483678362696	0.	0.2890956306800846	-0.07563299667330116	0.
0.07482483678362696	0.	0.28909416244849817	-0.07563751030871732	0.
0.07482483678362696	0.	0.28909269425179124	-0.075642023828626	0.
0.07482483678362696	0.	0.28909122608996407	-0.07564653723302522	0.
0.07482483678362696	0.	0.28908975796301717	-0.07565105052191343	0.
0.07482483678362696	0.	0.289232229050182	-0.07565078240578914	0.
0.07482483678362696	0.	0.2893749784978971	-0.07565051428955809	0.
0.07482483678362696	0.	0.28951800621371876	-0.07565024617321989	0.
0.07482483678362696	0.	0.28966131210506324	-0.0756499780567753	0.
0.07482483678362696	0.	0.29028558020971834	-0.07510838992551289	0.
0.07482483678362696	0.	0.29090986954660014	-0.07456659038174443	0.
0.07482483678362696	0.	0.29153418008491955	-0.07402457979657007	0.
0.07482483678362696	0.	0.2921585117939452	-0.07348235854036585	0.
0.07482483678362696	0.	0.29227893929527476	-0.07352852788314578	0.
0.07482483678362696	0.	0.2923993716836812	-0.07357469470806688	0.
0.07482483678362696	0.	0.29251980895780055	-0.07362085901475278	0.
0.07482483678362696	0.	0.2926402511162659	-0.07366702080282736	0.
0.07482483678362696	0.	0.2924668565700865	-0.07364408825743993	0.
0.07482483678362696	0.	0.292293465007824	-0.0736211554815536	0.
0.07482483678362696	0.	0.2921200764306792	-0.07359822247518574	0.
0.07482483678362696	0.	0.2919466908398538	-0.07357528923835274	0.
0.07482483678362696	0.	0.2920037396023319	-0.07356834354854311	0.
0.07482483678362696	0.	0.2920607891062529	-0.07356139775296033	0.
0.07482483678362696	0.	0.29211783935151925	-0.07355445185160676	0.
0.07482483678362696	0.	0.29217489033803257	-0.07354750584448459	0.
0.07482483678362696	0.	0.29209939993169487	-0.07355828539119838	0.
0.07482483678362696	0.	0.2920239097566246	-0.07356906457372761	0.
0.07482483678362696	0.	0.2919484198128608	-0.07357984339205965	0.
0.07482483678362696	0.	0.2918729301004445	-0.07359062184618148	0.
0.07482483678362696	0.	0.29191431888079467	-0.07356919965909754	0.
0.07482483678362696	0.	0.29195570768593787	-0.07354777724610827	0.
0.07482483678362696	0.	0.29199709651587125	-0.07352635460722941	0.
0.07482483678362696	0.	0.29203848537059235	-0.07350493174247698	0.
0.07482483678362696	0.	0.29203098915106	-0.07354466408364713	0.
0.07482483678362696	0.	0.2920234930422926	-0.07358419617740738	0.
0.07482483678362696	0.	0.2920159970442923	-0.07362352799812169	0.
0.07482483678362696	0.	0.292008501157061	-0.0736626595202793	0.
0.07482483678362696	0.	0.29178501596427453	-0.07372342511388821	0.
0.07482483678362696	0.	0.2915615390936867	-0.07378407146962852	0.
0.07482483678362696	0.	0.291338070549618	-0.07384459856407624	0.
0.07482483678362696	0.	0.29111461033639274	-0.07390500637384768	0.
0.07482483678362696	0.	0.2911550873337254	-0.07392305684278354	0.
0.07482483678362696	0.	0.29119556974884975	-0.0739411069763453	0.
0.07482483678362696	0.	0.29123605758125637	-0.07395915677451304	0.
0.07482483678362696	0.	0.2912765508304352	-0.07397720623726761	0.
0.07482483678362696	0.	0.2928216228160871	-0.0748335253690337	0.
0.07482483678362696	0.	0.2943668070165275	-0.07568980603191204	0.
0.07737909828025678	0.	0.29745751045806057	-0.07740225152256396	0.
0.07978310910061427	0.	0.29775289899634655	-0.07764584887773512	0.
0.08248762127351646	0.	0.29804836169676885	-0.07788938167179832	0.
0.08308862397860582	0.	0.29834389850869536	-0.07813284985358698	0.
0.085793136151508	0.	0.2986395093815292	-0.07837625337189448	0.
0.08308862397860582	0.	0.29859643844411576	-0.07889249663563515	0.
0.0850418827701463	0.	0.29857507537217454	-0.07915042698127905	0.
0.08444088006505691	0.	0.2985538272389835	-0.07940822965983604	0.
0.08399012803623988	0.	0.2984542874760158	-0.07893843396329987	0.
0.08383987735996754	0.	0.29835479114010344	-0.07846862949830462	0.
0.0833891253311505	0.	0.298255338241231	-0.07799881627825435	0.
0.08293837330233349	0.	0.3002520610882462	-0.07882830038195862	0.
0.08278812262606114	0.	0.30234823527437255	-0.08012663666301888	0.
0.08278812262606114	0.	0.30654070850197507	-0.08272038340326829	0.
0.08353937600742287	0.	0.30799460403325807	-0.0852579063963923	0.
0.08414037871251222	0.	0.3087215735612555	-0.08652664684307114	0.
0.07542583948871631	0.	0.3097583741720785	-0.08738470575461972	0.
0.09060115779222298	0.	0.3100681973925299	-0.08697401645103063	0.
0.09015040576340597	0.	0.31037802722193425	-0.08656330529716606	0.
0.08909865102949956	0.	0.3106878636556043	-0.08615257232248674	0.
0.08804689629559315	0.	0.31076177900089647	-0.08667307097110802	0.
0.08699514156168675	0.	0.3108358806039405	-0.08719354612155326	0.
0.0850418827701463	0.	0.31164620918278507	-0.08801860670899801	0.
0.0850418827701463	0.	0.31197699256879385	-0.08791068763283846	0.
0.0850418827701463	0.	0.3123077759701563	-0.08780276219490225	0.
0.0850418827701463	0.	0.31389748236981085	-0.08887664255750807	0.
0.08489163209387394	0.	0.3154874252443262	-0.0899468851567806	0.
0.0850418827701463	0.	0.3170776037373042	-0.09101347714339048	0.
0.08879814967695486	0.	0.31919137622760224	-0.09254958529814639	0.
0.07647759422262271	0.	0.31971479602873193	-0.0930226497114172	0.
0.0937564219939422	0.	0.3202382763276977	-0.09349559871096663	0.
0.09495842740412094	0.	0.3215243119310429	-0.09373686536699942	0.
0.09255441658376345	0.	0.3230497155295656	-0.09327364127356494	0.
0.08954940305831657	0.	0.32325100252816685	-0.09303385327362655	0.
0.08939915238204425	0.	0.32268950921199113	-0.09302413043792315	0.
0.08909865102949956	0.	0.3221281439872113	-0.09301281551955144	0.
0.0892489017057719	0.	0.32156690701705626	-0.092999908578095	0.
0.08939915238204425	0.	0.32217978850639495	-0.09309965068333874	0.
0.08939915238204425	0.	0.32279267158064373	-0.09319939186347254	0.
0.08939915238204425	0.	0.32340555623760053	-0.09329913211819166	0.
0.08939915238204425	0.	0.3240184424750673	-0.09339887144719082	0.
0.08939915238204425	0.	0.3240256386841627	-0.0930860907075931	0.
0.08939915238204425	0.	0.3240328740687669	-0.09277328165472748	0.
0.08939915238204425	0.	0.3240401486282389	-0.09246044431787119	0.
0.08939915238204425	0.	0.3240474623619318	-0.09214757872626271	0.
0.08939915238204425	0.	0.32465581519267017	-0.09214390206013541	0.
0.08939915238204425	0.	0.32526419275122787	-0.09214022461410971	0.
0.08939915238204425	0.	0.32587259500356514	-0.09213654638819546	0.
0.0892489017057719	0.	0.3258686781484022	-0.09215816894617526	0.
0.0892489017057719	0.	0.32525637396650425	-0.09218346763447872	0.
0.08909865102949956	0.	0.3240318845785969	-0.09223405638371428	0.
0.08909865102949956	0.	0.324571749984291	-0.09223452534516291	0.
0.08909865102949956	0.	0.3251116159061691	-0.09223499430329822	0.
0.08909865102949956	0.	0.32565148234360053	-0.0922354632581206	0.
0.08909865102949956	0.	0.32619134929595534	-0.09223593220963006	0.
0.08909865102949956	0.	0.3263063125216999	-0.09227265909278536	0.
0.08909865102949956	0.	0.3264213007000399	-0.0923091867952226	0.
0.08909865102949956	0.	0.3265363138244862	-0.0923455152928938	0.
0.08909865102949956	0.	0.3266513518885519	-0.09238164456187845	0.
0.08894840035322721	0.	0.32504666727748416	-0.09264893768756853	0.
0.08894840035322721	0.	0.324244335072893	-0.09278220748346325	0.
0.08894840035322721	0.	0.32344200961859376	-0.09291522595370857	0.
0.08894840035322721	0.	0.32340175728782955	-0.09293100731154372	0.
0.08894840035322721	0.	0.3233615665295872	-0.09294678806618428	0.
0.08894840035322721	0.	0.32332143734947677	-0.09296256821759767	0.
0.08894840035322721	0.	0.3232813697531006	-0.09297834776575352	0.
0.08894840035322721	0.	0.32360718048982756	-0.09294180866417405	0.
0.08894840035322721	0.	0.32393300075045584	-0.09290526938637467	0.
0.08894840035322721	0.	0.32425883052795523	-0.09286872993237709	0.
0.08894840035322721	0.	0.32458466981530243	-0.09283219030220224	0.
0.08894840035322721	0.	0.32457997903848484	-0.0928550214893181	0.
0.08894840035322721	0.	0.32457528911581845	-0.09287778053662847	0.
0.08894840035322721	0.	0.32457060004731175	-0.09290046743870328	0.
0.08894840035322721	0.	0.324565911832975	-0.09292308219012997	0.
0.08894840035322721	0.	0.32428223614292967	-0.09299567988786897	0.
0.08894840035322721	0.	0.32399865049801685	-0.09306823211958962	0.
0.08894840035322721	0.	0.3237151549561087	-0.09314073887437999	0.
0.08894840035322721	0.	0.3234317495751082	-0.09321320014133092	0.
0.08894840035322721	0.	0.32341622308660456	-0.09322588366968988	0.
0.08894840035322721	0.	0.3234007003007929	-0.09323856577792453	0.
0.08894840035322721	0.	0.32338518121780224	-0.09325124646597507	0.
0.08894840035322721	0.	0.32336966583776444	-0.0932639257337817	0.
0.08894840035322721	0.	0.3233571590305401	-0.09327886970372572	0.
0.08894840035322721	0.	0.32334465227742354	-0.09329381312748268	0.
0.08894840035322721	0.	0.32333214557841594	-0.09330875600502518	0.
0.08894840035322721	0.	0.32331963893352017	-0.09332369833632696	0.
0.08894840035322721	0.	0.3237085565442437	-0.09323663015902846	0.
0.08894840035322721	0.	0.32409747417668455	-0.09314946724897452	0.
0.08894840035322721	0.	0.3244863918308232	-0.09306220963347851	0.
0.08894840035322721	0.	0.3248753095066406	-0.09297485733987332	0.
0.08894840035322721	0.	0.32445463285144394	-0.09300178967595721	0.
0.08894840035322721	0.	0.32403395655783107	-0.09302872200917753	0.
0.08894840035322721	0.	0.3236132806261465	-0.09305565433953311	0.
0.08894840035322721	0.	0.3231926050567352	-0.09308258666702474	0.
0.08894840035322721	0.	0.3225295678799642	-0.0931428391837025	0.
0.08894840035322721	0.	0.321866531559964	-0.0932029162782806	0.
0.08894840035322721	0.	0.321203496098024	-0.09326281791588989	0.
0.08894840035322721	0.	0.3205404614954371	-0.09332254406175478	0.
0.08894840035322721	0.	0.32098740539499143	-0.09333906003533843	0.
0.08894840035322721	0.	0.321434351254685	-0.09335541537250726	0.
0.08894840035322721	0.	0.3218812990725291	-0.09337161006456757	0.
0.08894840035322721	0.	0.3223282488465387	-0.09338764410291052	0.
0.08894840035322721	0.	0.32217380586094846	-0.09347195679700224	0.
0.08894840035322721	0.	0.3220193629658015	-0.0935562640927204	0.
0.08894840035322721	0.	0.3218649201611296	-0.09364056598855826	0.
0.08894840035322721	0.	0.3217104774469633	-0.0937248624830096	0.
0.08894840035322721	0.	0.32148853684425005	-0.09343705065219397	0.
0.08894840035322721	0.	0.32126660979028393	-0.09314923880781185	0.
0.08894840035322721	0.	0.32104469629189325	-0.09286142694987606	0.
0.08894840035322721	0.	0.3208227963559102	-0.09257361507839965	0.
0.08894840035322721	0.	0.32076060910892845	-0.0928954553479203	0.
0.08894840035322721	0.	0.3206984219349719	-0.0932172893096717	0.
0.08894840035322721	0.	0.32063623483405107	-0.09353911695693545	0.
0.08894840035322721	0.	0.3205740478061771	-0.09386093828298364	0.
0.08894840035322721	0.	0.32065892010977903	-0.09390656180064938	0.
0.08894840035322721	0.	0.3207438436081062	-0.09395218469468464	0.
0.08894840035322721	0.	0.32082881829128373	-0.09399780696499548	0.
0.08894840035322721	0.	0.32091384414943264	-0.09404342861148737	0.
0.08879814967695486	0.	0.32089205095612994	-0.09404828644321543	0.
0.08879814967695486	0.	0.3208811653702672	-0.09405071533291211	0.
0.08879814967695486	0.	0.3208702871251725	-0.09405314420516338	0.
0.08864789900068254	0.	0.3208017645342629	-0.09396001634299084	0.
0.0881971469718655	0.	0.32076751129558684	-0.0939134515261441	0.
0.0881971469718655	0.	0.32073326342865405	-0.09386688611891202	0.
0.0881971469718655	0.	0.3211643092594468	-0.09406725884176532	0.
0.0881971469718655	0.	0.32202640150633244	-0.09446798893758666	0.
0.08774639494304846	0.	0.32245744792204406	-0.0946683463037601	0.
0.08729564291423145	0.	0.32481183668193053	-0.09539204199594886	0.
0.08804689629559315	0.	0.32952073953200056	-0.09683929610894305	0.
0.08984990441086127	0.	0.3318752531790741	-0.09756285430960382	0.
0.08233737059724411	0.	0.33124625091897536	-0.09752551055319209	0.
0.09736243822447845	0.	0.33061830968353684	-0.0974881642725676	0.
0.10502522271436796	0.	0.32999143097561395	-0.09745081546804435	0.
0.10081820377874233	0.	0.32936561629835004	-0.09741346413993494	0.
0.10141920648383171	0.	0.32906124990966723	-0.09731764608351308	0.
0.10096845445501468	0.	0.32875751961520694	-0.09722182619232998	0.
0.09886494498720187	0.	0.3281519690536279	-0.09703018090801578	0.
0.09736243822447845	0.	0.32868046152259195	-0.09766075581918786	0.
0.095859931461755	0.	0.3292089734288927	-0.0982913139210554	0.
0.095859931461755	0.	0.32995881248887543	-0.0981369918393441	0.
0.09570968078548266	0.	0.3307086678603102	-0.09798265514454015	0.
0.09570968078548266	0.	0.3314585395156384	-0.09782830384414384	0.
0.095859931461755	0.	0.3322084274273633	-0.09767393794565002	0.
0.09811369160584016	0.	0.3348989104605406	-0.09942229787605036	0.
0.0990151956634742	0.	0.3362441610694276	-0.10029605289884952	0.
0.10412371865673388	0.	0.33762228013743345	-0.10114435803969452	0.
0.10502522271436796	0.	0.33765514275262776	-0.10111918140853621	0.
0.10442422000927856	0.	0.3376880055610313	-0.10109399363252047	0.
0.10457447068555091	0.	0.33772086856262895	-0.10106879471258433	0.
0.10006695039738062	0.	0.3379046404852392	-0.10095756483751563	0.
0.09976644904483593	0.	0.3379965266706475	-0.10090188780239741	0.
0.09886494498720187	0.	0.3380884130054175	-0.10084616937914166	0.
0.09856444363465718	0.	0.3403764699407354	-0.10126845453347796	0.
0.09856444363465718	0.	0.34266453897453725	-0.10169026505945578	0.
0.09886494498720187	0.	0.34724071309102383	-0.10253245955017928	0.
0.0979634409295678	0.	0.34782671422615286	-0.10354528654392703	0.
0.11058449773644465	0.	0.3484306874473948	-0.1063821784395995	0.
0.11118550044153402	0.	0.3472759986352626	-0.10618010418043518	0.
0.10787998556354246	0.	0.3473969428138558	-0.1081807203755288	0.
0.10277146257028279	0.	0.3474600706537638	-0.1099483202927707	0.
0.10277146257028279	0.	0.3474311867494721	-0.10983286277377259	0.
0.10292171324655514	0.	0.3476775071949326	-0.10964151978028953	0.
0.10277146257028279	0.	0.3479526102175288	-0.10956562395596718	0.
0.10277146257028279	0.	0.3482277391887835	-0.10948971575198363	0.
0.10262121189401044	0.	0.34850289409281465	-0.1094137951715034	0.
0.10247096121773812	0.	0.34750660010544915	-0.10941825186660561	0.
0.10232071054146577	0.	0.3470084557167061	-0.10942048008158144	0.
0.10232071054146577	0.	0.3465103130671591	-0.1094227082081731	0.
0.10217045986519342	0.	0.3462551904670986	-0.10939927125538161	0.
0.10217045986519342	0.	0.346127638309918	-0.10938752091522091	0.
0.10217045986519342	0.	0.3460000922502804	-0.10937574933367071	0.
0.10217045986519342	0.	0.3476364320015253	-0.10931300854201086	0.
0.10217045986519342	0.	0.3492727720258179	-0.10925017128653769	0.
0.10217045986519342	0.	0.3509091123221659	-0.10918723758766517	0.
0.10217045986519342	0.	0.3525454528895814	-0.10912420746583235	0.
0.10202020918892107	0.	0.35272485049569824	-0.1089776662568223	0.
0.10202020918892107	0.	0.3528146321115439	-0.10890439226656158	0.
0.10202020918892107	0.	0.35290446892126115	-0.1088311160198727	0.
0.10202020918892107	0.	0.35265836878793344	-0.10882190019937503	0.
0.10202020918892107	0.	0.35241255538719407	-0.10881268436414827	0.
0.10202020918892107	0.	0.35216702887542195	-0.10880346851419383	0.
0.10202020918892107	0.	0.3519217894089239	-0.10879425264951147	0.
0.10186995851264873	0.	0.35198755089989553	-0.10882378282518756	0.
0.10186995851264873	0.	0.3520535510739392	-0.10885330049262305	0.
0.10186995851264873	0.	0.35211978989610426	-0.10888280565057482	0.
0.10186995851264873	0.	0.3521862673313171	-0.10891229829779996	0.
0.10186995851264873	0.	0.35166049629063506	-0.10890449320925333	0.
0.10186995851264873	0.	0.3511347514812127	-0.10889668741821698	0.
0.10186995851264873	0.	0.3506090329336838	-0.10888888092470989	0.
0.10186995851264873	0.	0.3500833406787267	-0.10888107372875037	0.
0.10186995851264873	0.	0.3501243224543895	-0.10888145947403739	0.
0.10186995851264873	0.	0.35016530562516024	-0.10888175755654471	0.
0.10186995851264873	0.	0.35020629019091165	-0.10888196797618412	0.
0.10186995851264873	0.	0.3502472761515161	-0.10888209073289365	0.
0.10171970783637639	0.	0.3503266869004951	-0.10885148158105065	0.
0.10171970783637639	0.	0.3504061126574997	-0.10882079401474624	0.
0.10171970783637639	0.	0.3504855534198827	-0.1087900280420811	0.
0.10171970783637639	0.	0.3505650091849963	-0.1087591836711744	0.
0.10171970783637639	0.	0.35051228086841657	-0.10880374769055523	0.
0.10171970783637639	0.	0.35045957397831645	-0.1088483116969478	0.
0.10171970783637639	0.	0.35040688851720486	-0.10889287569035014	0.
0.10171970783637639	0.	0.35035422448758957	-0.1089374396707593	0.
0.10171970783637639	0.	0.3503896295987204	-0.10886431688499765	0.
0.10171970783637639	0.	0.35042503562249877	-0.10879112514022463	0.
0.10171970783637639	0.	0.3504604425588535	-0.10871786445342879	0.
0.10171970783637639	0.	0.3504958504077121	-0.10864453484160956	0.
0.10171970783637639	0.	0.35046325449459037	-0.10861817007615857	0.
0.10171970783637639	0.	0.35043067558239643	-0.10859178480419722	0.
0.10171970783637639	0.	0.35039811367236107	-0.10856537902754645	0.
0.10171970783637639	0.	0.35036556876571395	-0.10853895274802804	0.
0.10171970783637639	0.	0.3504124966808943	-0.10854520574005415	0.
0.10171970783637639	0.	0.3504594466888481	-0.10855145714289552	0.
0.10171970783637639	0.	0.3505064187872713	-0.10855770695651844	0.
0.10171970783637639	0.	0.3505534129738589	-0.10856395518089011	0.
0.10171970783637639	0.	0.3504363296388596	-0.10854757337988608	0.
0.10171970783637639	0.	0.35031924969297756	-0.10853119064826955	0.
0.10171970783637639	0.	0.3502021731370954	-0.10851480698609203	0.
0.10171970783637639	0.	0.3500850999720945	-0.10849842239340446	0.
0.10171970783637639	0.	0.3502459074350353	-0.1084768940506111	0.
0.10171970783637639	0.	0.3504067148992867	-0.10845536264339888	0.
0.10171970783637639	0.	0.35056752236484695	-0.10843382817199039	0.
0.10171970783637639	0.	0.3507283298317167	-0.10841229063660748	0.
0.10171970783637639	0.	0.3507332437072306	-0.10835824802483998	0.
0.10171970783637639	0.	0.35073831777547887	-0.10830417189878723	0.
0.10171970783637639	0.	0.35074355203465624	-0.10825006226454659	0.
0.10171970783637639	0.	0.35074894648290084	-0.10819591912821697	0.
0.10171970783637639	0.	0.35032311043685116	-0.10820521626909001	0.
0.10171970783637639	0.	0.3498973187260425	-0.10821441215182334	0.
0.10171970783637639	0.	0.349471571392441	-0.10822350677328382	0.
0.10171970783637639	0.	0.34904586847806224	-0.10823250013037342	0.
0.10171970783637639	0.	0.34889988353061996	-0.10827610966437659	0.
0.10171970783637639	0.	0.34875390379966437	-0.10831958954443373	0.
0.10156945716010404	0.	0.34846195999398716	-0.10840616026689556	0.
0.10156945716010404	0.	0.3508585827446883	-0.10883713990587393	0.
0.10156945716010404	0.	0.35325529740630246	-0.10926788292564094	0.
0.10156945716010404	0.	0.35565210349134974	-0.10969838898275538	0.
0.10156945716010404	0.	0.3580490005157742	-0.11012865773330063	0.
0.10156945716010404	0.	0.3584751109951322	-0.11035816336348796	0.
0.11013374570762761	0.	0.35932733644150733	-0.11081368065200772	0.
0.11869803425515119	0.	0.3597534514057113	-0.1110396905199736	0.
0.11659452478733837	0.	0.3595582993748968	-0.11124932276004981	0.
0.11704527681615541	0.	0.3593632086990174	-0.11145894562415706	0.
0.11644427411106603	0.	0.359168179404493	-0.11166855910565823	0.
0.11358951126189151	0.	0.3589732115177508	-0.11187816319790973	0.
0.11358951126189151	0.	0.3587202034177499	-0.11185474627722311	0.
0.11238750585171277	0.	0.3584672815255162	-0.11183132838286382	0.
0.11238750585171277	0.	0.3579616965570082	-0.11178448967343646	0.
0.11088499908898933	0.	0.3602253105427274	-0.11359387777838366	0.
0.11088499908898933	0.	0.36248892597753263	-0.11540197747345055	0.
0.11058449773644465	0.	0.36475254285421316	-0.1172087808420191	0.
0.11058449773644465	0.	0.36701616116560715	-0.11901427990822672	0.
0.12005029034160226	0.	0.36747136136234615	-0.11993103531568548	0.
0.11929903696024055	0.	0.36792683155636235	-0.12084779017616507	0.
0.1226045518382321	0.	0.3689155821919593	-0.12181714501735237	0.
0.1226045518382321	0.	0.3689413002165362	-0.12152896250882028	0.
0.12215379980941508	0.	0.3689872095206063	-0.1219378567691321	0.
0.12275480251450445	0.	0.3690331191338119	-0.12234672522836725	0.
0.12170304778059804	0.	0.3690790290561212	-0.12275556785044921	0.
0.12140254642805337	0.	0.37024045571706626	-0.12320012193008625	0.
0.12080154372296398	0.	0.3713561584499017	-0.12323403910549453	0.
0.1194492876365129	0.	0.37498500673125745	-0.12327301555321048	0.
0.11959953831278525	0.	0.37638199099646796	-0.12324906727304787	0.
0.12591006671622368	0.	0.37937265918133783	-0.12342722986939944	0.
0.1268115707738577	0.	0.3795690835477905	-0.12365492899123304	0.
0.12831407753658114	0.	0.37976552705032796	-0.1238826132173271	0.
0.1292155815942152	0.	0.3799619896807776	-0.12411028253606557	0.
0.1292155815942152	0.	0.37996472388271807	-0.12411084731868632	0.
0.12906533091794287	0.	0.3799674608980089	-0.12411141210100722	0.
0.126060317392496	0.	0.3799729433685702	-0.12411254166475086	0.
0.12455781062977256	0.	0.37994565249716095	-0.12409008419824963	0.
0.12245430116195977	0.	0.3798910707795329	-0.12404516778138176	0.
0.12215379980941508	0.	0.3798637799333162	-0.12402270883109141	0.
0.12170304778059804	0.	0.3796469850048056	-0.1251722817433088	0.
0.12155279710432569	0.	0.3795385941058197	-0.12574686208576846	0.
0.12140254642805337	0.	0.37943020758505575	-0.12632130465763486	0.
0.12110204507550867	0.	0.3793958203765073	-0.1262606043539468	0.
0.12110204507550867	0.	0.37937964600216006	-0.12623025417161562	0.
0.12095179439923634	0.	0.37936415114663696	-0.12619990396896236	0.
0.12095179439923634	0.	0.3793179168896237	-0.1261945078623761	0.
0.12095179439923634	0.	0.3792716826396351	-0.12618911153377238	0.
0.12095179439923634	0.	0.37922544839667083	-0.12618371498315528	0.
0.12095179439923634	0.	0.37917921416073175	-0.1261783182105288	0.
0.12095179439923634	0.	0.37919365208927525	-0.12621769502834657	0.
0.12095179439923634	0.	0.37920809112180154	-0.1262570700657194	0.
0.12095179439923634	0.	0.37922253125827704	-0.12629644332240583	0.
0.12080154372296398	0.	0.3792369724986665	-0.12633581479816627	0.
0.12080154372296398	0.	0.37929102767567113	-0.12632756421966262	0.
0.12080154372296398	0.	0.37934508983662846	-0.126319304874496	0.
0.12080154372296398	0.	0.37939915898071747	-0.12631103676291405	0.
0.12080154372296398	0.	0.37945323510711676	-0.1263027598851655	0.
0.12080154372296398	0.	0.37950956301209077	-0.1263193747117318	0.
0.12080154372296398	0.	0.37956591154292374	-0.12633598953767108	0.
0.12080154372296398	0.	0.37962228069708803	-0.12635260436298348	0.
0.12080154372296398	0.	0.3796786704720562	-0.1263692191876691	0.
0.12080154372296398	0.	0.37962719573393244	-0.12642685468563727	0.
0.12080154372296398	0.	0.37957572101819165	-0.12648447838196195	0.
0.12080154372296398	0.	0.37952424632483567	-0.1265420902743076	0.
0.12080154372296398	0.	0.37947277165386706	-0.12659969036033855	0.
0.12080154372296398	0.	0.3795063230449228	-0.12659000489832506	0.
0.12080154372296398	0.	0.3795398746973677	-0.12658031901044065	0.
0.12080154372296398	0.	0.3795734266111832	-0.12657063269669994	0.
0.12080154372296398	0.	0.37960697878634975	-0.12656094595711684	0.
0.12065129304669163	0.	0.3794573937721358	-0.1265538871056248	0.
0.12065129304669163	0.	0.3793826021238182	-0.12655034446987448	0.
0.12065129304669163	0.	0.37930781104815137	-0.12654679302759755	0.
0.12065129304669163	0.	0.3793140846997109	-0.12657171476901252	0.
0.12065129304669163	0.	0.37932035862391633	-0.12659662998769183	0.
0.12065129304669163	0.	0.37932663282076345	-0.12662153868307752	0.
0.12065129304669163	0.	0.3793329072902485	-0.12664644085461094	0.
0.1205010423704193	0.	0.37945851403156655	-0.12659929825766394	0.
0.1205010423704193	0.	0.3795841211602599	-0.12655215533370184	0.
0.1205010423704193	0.	0.37970972867622294	-0.12650501208277773	0.
0.1205010423704193	0.	0.37983533657934976	-0.12645786850494461	0.
0.1205010423704193	0.	0.37992897366126926	-0.12647191261824323	0.
0.1205010423704193	0.	0.380022614811308	-0.12648595566393528	0.
0.1205010423704193	0.	0.3801162600286374	-0.1264999976419692	0.
0.1205010423704193	0.	0.38020990931242876	-0.12651403855229326	0.
0.1205010423704193	0.	0.38011984087777584	-0.12652339375697094	0.
0.1205010423704193	0.	0.38002977872757154	-0.12653274862719055	0.
0.1205010423704193	0.	0.3799397228630475	-0.1265421031629409	0.
0.1205010423704193	0.	0.37984967328543406	-0.12655145736421194	0.
0.1205010423704193	0.	0.37989792669356764	-0.12652438059936735	0.
0.1205010423704193	0.	0.3799461820366319	-0.12649730320337912	0.
0.1205010423704193	0.	0.3799944393144236	-0.12647022517630618	0.
0.1205010423704193	0.	0.3800426985267409	-0.12644314651820737	0.
0.1205010423704193	0.	0.3800326443648544	-0.12653252004456145	0.
0.1205010423704193	0.	0.38002259021093576	-0.12662189110883634	0.
0.1205010423704193	0.	0.380012536064985	-0.1267112597102762	0.
0.1205010423704193	0.	0.3800024819270022	-0.12680062584812463	0.
0.1205010423704193	0.	0.38012266638088493	-0.12678408686080506	0.
0.1205010423704193	0.	0.3802428510148129	-0.12676754767031187	0.
0.1205010423704193	0.	0.38036303582873876	-0.12675100827665606	0.
0.1205010423704193	0.	0.3804832208226154	-0.12673446867984917	0.
0.1205010423704193	0.	0.38055941209491057	-0.1265445520502184	0.
0.1205010423704193	0.	0.38063560497238697	-0.12635463496988542	0.
0.1205010423704193	0.	0.3807117994547791	-0.12616471743914423	0.
0.12035079169414696	0.	0.3807879955418213	-0.12597479945828835	0.
0.12035079169414696	0.	0.3807681328208708	-0.1260137010106536	0.
0.12035079169414696	0.	0.38074827021725244	-0.1260526020344646	0.
0.12035079169414696	0.	0.38072840773097044	-0.1260915025296507	0.
0.12035079169414696	0.	0.3807085453620288	-0.126130402496141	0.
0.12035079169414696	0.	0.38072877566465063	-0.12623866000104922	0.
0.12035079169414696	0.	0.3807490060019359	-0.12634691719409652	0.
0.12035079169414696	0.	0.38076923637388377	-0.12645517407516704	0.
0.12035079169414696	0.	0.38078946678049314	-0.12656343064414494	0.
0.12035079169414696	0.	0.3829213795626889	-0.12701057083036457	0.
0.12035079169414696	0.	0.3850534404726483	-0.12745767122775833	0.
0.12035079169414696	0.	0.3871856488273684	-0.12790473177513045	0.
0.12035079169414696	0.	0.3893180039479914	-0.12835175241116445	0.
0.12125229575178102	0.	0.39025923542035296	-0.12850956294336863	0.
0.13176984309084502	0.	0.39120047724993273	-0.1286673583183069	0.
0.12575981603995132	0.	0.3921417294157222	-0.12882513852774208	0.
0.13222059511966208	0.	0.3930829918967708	-0.12898290356343384	0.
0.13357285120611317	0.	0.39124364254692123	-0.12685300416783413	0.
0.13657786473156003	0.	0.3903240523655823	-0.1257869252756013	0.
0.13657786473156003	0.	0.3891866550986091	-0.12480052323255292	0.
0.13357285120611317	0.	0.3885332528052015	-0.12503788423103132	0.
0.13222059511966208	0.	0.38915854293176244	-0.12445180511209862	0.
0.13207034444338972	0.	0.38978394783034	-0.12386305582055682	0.
0.1311688403857557	0.	0.39159210072290007	-0.1244266399634306	0.
0.1311688403857557	0.	0.39520887259235016	-0.12554991058558587	0.
0.12155279710432569	0.	0.3990621219368402	-0.12777752205359005	0.
0.1358266113501983	0.	0.4011071024814231	-0.12944463921198596	0.
0.14108538501973034	0.	0.405198104387043	-0.13277641625941616	0.
0.14258789178245376	0.	0.4054290929780285	-0.13318309640956158	0.
0.14258789178245376	0.	0.40566034502605247	-0.1335897143010994	0.
0.14108538501973034	0.	0.405891860401108	-0.13399626984633248	0.
0.136127112702743	0.	0.4045691601967753	-0.1340803924205952	0.
0.1364276140552877	0.	0.40379222837910345	-0.13391873453542522	0.
0.13492510729256427	0.	0.4030155020626499	-0.13375676180749818	0.
0.13462460594001957	0.	0.4019171408274193	-0.13391709699523766	0.
0.1344743552637472	0.	0.40081908782159453	-0.13407696893709717	0.
0.1344743552637472	0.	0.39972134377057433	-0.13423637737644786	0.
0.1350753579688366	0.	0.3986239094018311	-0.1343953220572161	0.
0.1350753579688366	0.	0.4008515910281641	-0.13384801114770103	0.
0.14018388096209627	0.	0.4075394762454425	-0.1322031206478657	0.
0.14784666545198577	0.	0.40882471248972957	-0.13178072825853462	0.
0.14784666545198577	0.	0.4089996925952165	-0.1317092300526271	0.
0.146644660041807	0.	0.4090216911990145	-0.1319836929516722	0.
0.1469451613943517	0.	0.40904369139905106	-0.13225813605826675	0.
0.14544265463162828	0.	0.4090656931952505	-0.1325325593536258	0.
0.14544265463162828	0.	0.4090876965875382	-0.13280696281894128	0.
0.14544265463162828	0.	0.40905421861873187	-0.13299909988188788	0.
0.14544265463162828	0.	0.4090207445203031	-0.13319123623670398	0.
0.14544265463162828	0.	0.4089872742925286	-0.13338337188291813	0.
0.14544265463162828	0.	0.40895380793568403	-0.13357550682005923	0.
0.14514215327908359	0.	0.40978470923848576	-0.1347482929352864	0.
0.14514215327908359	0.	0.41061561071621333	-0.1359205966458478	0.
0.14499190260281125	0.	0.41144651236855867	-0.13709241598562896	0.
0.14499190260281125	0.	0.41227741419521274	-0.1382637489786372	0.
0.14484165192653894	0.	0.41233308676749725	-0.1382847361828512	0.
0.14484165192653894	0.	0.41238875938650726	-0.13830572264947397	0.
0.14484165192653894	0.	0.4124444320522371	-0.13832670837845196	0.
0.14484165192653894	0.	0.4125001047646811	-0.13834769336973135	0.
0.14484165192653894	0.	0.4125850426914493	-0.13823536395105548	0.
0.14484165192653894	0.	0.4126699809190091	-0.13812290887364473	0.
0.14484165192653894	0.	0.41275491944730713	-0.1380103281866796	0.
0.14469140125026658	0.	0.4128398582762883	-0.13789762193936925	0.
0.14469140125026658	0.	0.412688494613373	-0.13803112811981894	0.
0.14469140125026658	0.	0.41253717944159063	-0.1381645752801204	0.
0.14469140125026658	0.	0.4123859127765258	-0.1382979633928529	0.
0.14454115057399425	0.	0.41223469463376616	-0.13843129243059113	0.
0.14454115057399425	0.	0.41221892018847206	-0.13843639203823407	0.
0.14454115057399425	0.	0.4122031643351433	-0.13844149159663036	0.
0.14439089989772186	0.	0.4121874270744018	-0.13844659110577884	0.
0.14439089989772186	0.	0.4121717084068699	-0.1384516905656789	0.
0.14439089989772186	0.	0.41219019427875814	-0.13849505665947548	0.
0.14439089989772186	0.	0.41220868029200175	-0.13853841578086776	0.
0.14439089989772186	0.	0.4122271664465953	-0.13858176792880286	0.
0.14439089989772186	0.	0.4122456527425329	-0.13862511310222797	0.
0.14439089989772186	0.	0.41217276189044555	-0.1382329737342373	0.
0.14439089989772186	0.	0.41209987246522367	-0.13784083385074242	0.
0.14424064922144952	0.	0.41202698446708774	-0.13744869345244667	0.
0.14424064922144952	0.	0.41195409789625925	-0.13705655254005167	0.
0.14424064922144952	0.	0.41204830887548705	-0.1374213113885055	0.
0.14424064922144952	0.	0.4121425198847743	-0.13778606826686335	0.
0.14424064922144952	0.	0.4122367309241146	-0.13815082317262328	0.
0.14424064922144952	0.	0.4123309419935026	-0.13851557610328014	0.
0.14424064922144952	0.	0.412331558799595	-0.13828817847605254	0.
0.14424064922144952	0.	0.4123321805854723	-0.13806077859698834	0.
0.1440903985451772	0.	0.41233280735112743	-0.13783337646787042	0.
0.1440903985451772	0.	0.4123334390965539	-0.1376059720904776	0.
0.1440903985451772	0.	0.41241375674491176	-0.1374283908158997	0.
0.1440903985451772	0.	0.41249407440748914	-0.13725079507550134	0.
0.1440903985451772	0.	0.41257439208428365	-0.13707318487821352	0.
0.1440903985451772	0.	0.41265470977529345	-0.13689556023296137	0.
0.1440903985451772	0.	0.41235140503628975	-0.13697525664331536	0.
0.1440903985451772	0.	0.4120481003450404	-0.13705491649425017	0.
0.1440903985451772	0.	0.41174479570157596	-0.1371345397756405	0.
0.1440903985451772	0.	0.41144149110592704	-0.13721412647736164	0.
0.14394014786890486	0.	0.4117834191122845	-0.13721457454145436	0.
0.14394014786890486	0.	0.41212534833551834	-0.1372150226027874	0.
0.14394014786890486	0.	0.41246727877474415	-0.1372154706613612	0.
0.14394014786890486	0.	0.4128092104290783	-0.1372159187171761	0.
0.14394014786890486	0.	0.4125983910323078	-0.13725198599078184	0.
0.14394014786890486	0.	0.41238757165551226	-0.1372880525793709	0.
0.14394014786890486	0.	0.4121767522987012	-0.13732411848285758	0.
0.14394014786890486	0.	0.41196593296188433	-0.1373601837011557	0.
0.14394014786890486	0.	0.41197526807914087	-0.13735822514220575	0.
0.14394014786890486	0.	0.4119846035029106	-0.13735626561233624	0.
0.14394014786890486	0.	0.4119939392331876	-0.13735430511155372	0.
0.14378989719263252	0.	0.41200327526996605	-0.1373523436398651	0.
0.14378989719263252	0.	0.41191915539197577	-0.1373337053137732	0.
0.14378989719263252	0.	0.41183503553479534	-0.1373150647490875	0.
0.14378989719263252	0.	0.41175091569842853	-0.13729642194595323	0.
0.14378989719263252	0.	0.4116667958828792	-0.1372777769045152	0.
0.14378989719263252	0.	0.41159699090588503	-0.1373515351998237	0.
0.14378989719263252	0.	0.4115271877592069	-0.13742529345191506	0.
0.14378989719263252	0.	0.41145738644311586	-0.137499051660778	0.
0.14378989719263252	0.	0.4113875869578834	-0.13757280982640085	0.
0.14378989719263252	0.	0.41155818777751435	-0.1375812625836812	0.
0.14378989719263252	0.	0.41172879147082475	-0.1375897138349365	0.
0.14378989719263252	0.	0.41189939803677256	-0.13759816358012242	0.
0.14363964651636016	0.	0.41207000747431655	-0.13760661181919526	0.
0.14363964651636016	0.	0.41209012163914505	-0.1375421030901563	0.
0.14363964651636016	0.	0.41211023625797094	-0.1374775937143446	0.
0.14363964651636016	0.	0.4121303513307752	-0.13741308369190594	0.
0.14363964651636016	0.	0.41215046685753803	-0.13734857302298473	0.
0.14363964651636016	0.	0.4119883035139641	-0.1373559413778938	0.
0.14363964651636016	0.	0.4118261409860685	-0.137363308309727	0.
0.14363964651636016	0.	0.41166397927413273	-0.13737067381844711	0.
0.14363964651636016	0.	0.4115018183784385	-0.1373780379040177	0.
0.14363964651636016	0.	0.4114070682886183	-0.1373790221037491	0.
0.14363964651636016	0.	0.41131231831860565	-0.13738000629739272	0.
0.14363964651636016	0.	0.4112175684684241	-0.13738099048494837	0.
0.14363964651636016	0.	0.4111228187380983	-0.13738197466641613	0.
0.14348939584008782	0.	0.41225497211814655	-0.13757736986242725	0.
0.14348939584008782	0.	0.41338712666924193	-0.1377727349075374	0.
0.14333914516381546	0.	0.4145192823885726	-0.13796806978124707	0.
0.14333914516381546	0.	0.4156514392733357	-0.13816337446304114	0.
0.14348939584008782	0.	0.4168767263720885	-0.1387781408647855	0.
0.14499190260281125	0.	0.41810229180891256	-0.1393929068951928	0.
0.16227073037413076	0.	0.4205542548150174	-0.14062243783880915	0.
0.15611045264696466	0.	0.42038118122236123	-0.1406160065821443	0.
0.15596020197069232	0.	0.42029472856711675	-0.14061263738168908	0.
0.15611045264696466	0.	0.4202083320195892	-0.1406091658014118	0.
0.15535919926560293	0.	0.42033299159243454	-0.1404803148491261	0.
0.15010042559607092	0.	0.42256129635655765	-0.14014612679608304	0.
0.15010042559607092	0.	0.42348842300228606	-0.14016917457782052	0.
0.15010042559607092	0.	0.4244155792890904	-0.14019011442405022	0.
0.15010042559607092	0.	0.4258655422841657	-0.14237092108976887	0.
0.16362298646058185	0.	0.43133605638409633	-0.14906014967753647	0.
0.16362298646058185	0.	0.4318964249886351	-0.14913344560605604	0.
0.16362298646058185	0.	0.43245685082380575	-0.1492066673314396	0.
0.16587674660466697	0.	0.43235428719748764	-0.14930713844552418	0.
0.16257123172667542	0.	0.4321492655847104	-0.14950805610677576	0.
0.16257123172667542	0.	0.4320468076133758	-0.14960850264813869	0.
0.1634727357843095	0.	0.43188274350500433	-0.14955075160765388	0.
0.1604677222588626	0.	0.4317186847007234	-0.14949291183500038	0.
0.16061797293513494	0.	0.43155463120235815	-0.1494349833482801	0.
0.1597164688775009	0.	0.4313905830117328	-0.14937696616561788	0.
0.1594159675249562	0.	0.4323905185524651	-0.14992260759615217	0.
0.1594159675249562	0.	0.43339078281810917	-0.1504682429392327	0.
0.1594159675249562	0.	0.4343913751209611	-0.151013872183122	0.
0.1597164688775009	0.	0.4353922947750112	-0.151559495316053	0.
0.16061797293513494	0.	0.4360530362914952	-0.15167945300905067	0.
0.16512549322330528	0.	0.4367137914919878	-0.15179937388615522	0.
0.16452449051821588	0.	0.43737456035761774	-0.1519192579317494	0.
0.1705345175691096	0.	0.43803534286954715	-0.15203910513021174	0.
0.1795495581454502	0.	0.4382105549346995	-0.15287774538111662	0.
0.1732390297420118	0.	0.4382981647965605	-0.1532970654998825	0.
0.1732390297420118	0.	0.43838577721065713	-0.15371638561418174	0.
0.1792490567929055	0.	0.43814372244549304	-0.15356985117784155	0.
0.17023401621656492	0.	0.43790167528953877	-0.15342316720093985	0.
0.1700837655402926	0.	0.43765963574663685	-0.15327633376119482	0.
0.1666279999860287	0.	0.4373395954546471	-0.15291508108197918	0.
0.1666279999860287	0.	0.43726159194209896	-0.15270077441128854	0.
0.1657264959283946	0.	0.43718359328377876	-0.1524864309522062	0.
0.1657264959283946	0.	0.43710559948047717	-0.15227205073263753	0.
0.16527574389957758	0.	0.43736831273704824	-0.15259005645381152	0.
0.16512549322330528	0.	0.43763104605537456	-0.1529080482457927	0.
0.16512549322330528	0.	0.43767806157513	-0.15287736902820137	0.
0.16512549322330528	0.	0.43772507734503013	-0.15284667886369413	0.
0.16482499187076058	0.	0.43777209336504946	-0.1528159777534615	0.
0.16482499187076058	0.	0.43781910963516324	-0.15278526569869363	0.
0.16482499187076058	0.	0.43790561343303036	-0.15281784030928916	0.
0.16467474119448822	0.	0.4379921222417091	-0.1528504149057682	0.
0.16452449051821588	0.	0.4380786360602959	-0.15288298948812884	0.
0.16467474119448822	0.	0.4381651548878868	-0.15291556405636902	0.
0.16467474119448822	0.	0.43783276807861893	-0.1529350156417192	0.
0.16452449051821588	0.	0.4375004049139549	-0.15295446717382	0.
0.16452449051821588	0.	0.4371680654102986	-0.15297391865266868	0.
0.16452449051821588	0.	0.4368357495840688	-0.15299337007826078	0.
0.16452449051821588	0.	0.43685444043316785	-0.15300809365342996	0.
0.16452449051821588	0.	0.4368731709381709	-0.15302281402602488	0.
0.16452449051821588	0.	0.43689194109752777	-0.15303753119587843	0.
0.16452449051821588	0.	0.4369107509096834	-0.15305224516282373	0.
0.16452449051821588	0.	0.4365367664823915	-0.1530542145892324	0.
0.16452449051821588	0.	0.4361632364218237	-0.15305618358944542	0.
0.16452449051821588	0.	0.4357901610825998	-0.15305815216346044	0.
0.16452449051821588	0.	0.4354175408192753	-0.15306012031127397	0.
0.16452449051821588	0.	0.43541826873428013	-0.15306215057615494	0.
0.16452449051821588	0.	0.4354189966699384	-0.15306417941661665	0.
0.16452449051821588	0.	0.4354197246262511	-0.1530662068326492	0.
0.16452449051821588	0.	0.43542045260321843	-0.15306823282424242	0.
0.16437423984194355	0.	0.435589978310117	-0.1528554957704341	0.
0.16437423984194355	0.	0.4357595326539732	-0.15264274028832503	0.
0.16437423984194355	0.	0.4359291156246429	-0.1524299663917921	0.
0.16437423984194355	0.	0.436098727211984	-0.1522171740947006	0.
0.16437423984194355	0.	0.43628417164977323	-0.1523523333338616	0.
0.16437423984194355	0.	0.43646966716753427	-0.1524874701179249	0.
0.16437423984194355	0.	0.4366552137454817	-0.15262258443614737	0.
0.16437423984194355	0.	0.43684081136383485	-0.15275767627778092	0.
0.16437423984194355	0.	0.4367584816436534	-0.15275115755409804	0.
0.16437423984194355	0.	0.4366761708249321	-0.1527446310816138	0.
0.16437423984194355	0.	0.43659387891092016	-0.15273809686050702	0.
0.16437423984194355	0.	0.43651160590486643	-0.15273155489095683	0.
0.16437423984194355	0.	0.4365089248847829	-0.15271660343246757	0.
0.16437423984194355	0.	0.43650624537592153	-0.15270164269386757	0.
0.16437423984194355	0.	0.43650356737829143	-0.1526866726756486	0.
0.16437423984194355	0.	0.4365008908918998	-0.15267169337830286	0.
0.16422398916567119	0.	0.4364736677492326	-0.15271206624862838	0.
0.16422398916567119	0.	0.43644644461655785	-0.15275243189845952	0.
0.16422398916567119	0.	0.43641922149387574	-0.1527927903267637	0.
0.16422398916567119	0.	0.4363919983811874	-0.15283314153250896	0.
0.16422398916567119	0.	0.4363614603585944	-0.1528457308720677	0.
0.16422398916567119	0.	0.436330922630718	-0.15285832005291491	0.
0.16422398916567119	0.	0.43630038519757713	-0.15287090907504347	0.
0.16422398916567119	0.	0.43626984805919045	-0.1528834979384468	0.
0.16422398916567119	0.	0.43613742176364445	-0.15289834073309325	0.
0.16422398916567119	0.	0.4360049971561649	-0.15291318047112587	0.
0.16422398916567119	0.	0.43587257423721876	-0.15292801715238372	0.
0.16422398916567119	0.	0.4357401530072738	-0.15294285077670594	0.
0.16422398916567119	0.	0.4357740872099055	-0.15278077961464673	0.
0.16422398916567119	0.	0.43580806231109925	-0.15261853494727895	0.
0.16422398916567119	0.	0.4358420783079525	-0.15245611687424412	0.
0.16407373848939885	0.	0.43587613519755836	-0.15229352549521463	0.
0.16407373848939885	0.	0.43604172160975035	-0.1524084188829611	0.
0.16407373848939885	0.	0.43620730905374117	-0.15252329251301394	0.
0.16407373848939885	0.	0.436372897529174	-0.15263814637733852	0.
0.16407373848939885	0.	0.4365384870356925	-0.15275298046789604	0.
0.16407373848939885	0.	0.436624021196488	-0.1527355419848004	0.
0.16407373848939885	0.	0.436709556702164	-0.15271810349491663	0.
0.16407373848939885	0.	0.43679509355247986	-0.15270066499824514	0.
0.16407373848939885	0.	0.43688063174719594	-0.152683226494786	0.
0.16407373848939885	0.	0.4380403083163613	-0.1530291593300532	0.
0.16407373848939885	0.	0.439200297334228	-0.15337483486849135	0.
0.16407373848939885	0.	0.440360598045908	-0.15372025279480997	0.
0.1639234878131265	0.	0.4415212096987411	-0.15406541279343938	0.
0.1639234878131265	0.	0.4435935484742046	-0.15433753997879374	0.
0.16437423984194355	0.	0.4456659822566171	-0.15460822410259623	0.
0.17789680070645442	0.	0.44773851063797127	-0.15487746377825307	0.
0.17789680070645442	0.	0.44981113321257377	-0.15514525762480677	0.
0.18435757978616518	0.	0.4514084365274166	-0.15770202820972798	0.
0.18465808113870988	0.	0.4515198501244802	-0.15770022965392363	0.
0.1830053236997141	0.	0.4515755734920162	-0.15769933027138547	0.
0.1830053236997141	0.	0.45169263684085237	-0.15726855460867314	0.
0.18315557437598645	0.	0.4518097187185608	-0.15683777843400745	0.
0.1795495581454502	0.	0.4520439380426681	-0.15597622455195134	0.
0.1795495581454502	0.	0.45267989180303675	-0.15681306001302858	0.
0.17864805408781614	0.	0.45331586896036397	-0.15764978210471461	0.
0.17564304056236926	0.	0.4539518694839488	-0.1584863904888378	0.
0.17564304056236926	0.	0.4545878933431405	-0.15932288482592633	0.
0.17564304056236926	0.	0.45542553413298936	-0.1596947399330929	0.
0.1784978034115438	0.	0.4562633503106022	-0.16006633893402414	0.
0.19232086562859937	0.	0.4571013415734411	-0.1604376814886548	0.
0.19502537780150156	0.	0.45793950761960095	-0.16080876725655152	0.
0.19442437509641217	0.	0.4589729985116398	-0.16101165665048484	0.
0.1914193615709653	0.	0.4600065471759855	-0.16121446169929093	0.
0.192170614952327	0.	0.46104015349003236	-0.1614171823417745	0.
0.192170614952327	0.	0.46207381733151504	-0.16161981851670748	0.
0.1914193615709653	0.	0.4621559927872933	-0.16173639502771536	0.
0.18841434804551846	0.	0.46223842031696105	-0.1618528784749482	0.
0.18841434804551846	0.	0.46232109987789266	-0.16196926881959892	0.
0.18841434804551846	0.	0.46240403142734077	-0.1620855660228705	0.
0.18901535075060782	0.	0.4623698946675615	-0.1624305862016826	0.
0.1875128439878844	0.	0.46233575826904216	-0.1627755153682263	0.
0.18736259331161206	0.	0.46230162223180754	-0.16312035340996667	0.
0.18736259331161206	0.	0.4622674865558832	-0.16346510021421287	0.
0.18736259331161206	0.	0.4621681786272978	-0.16316374338996423	0.
0.18736259331161206	0.	0.462068925984889	-0.16286233140090112	0.
0.18555958519634394	0.	0.4618705866036419	-0.16225934216651686	0.
0.18000031017426724	0.	0.46363156526106963	-0.1608168434275833	0.
0.17774655003018208	0.	0.46450811546570187	-0.16064190250504917	0.
0.17864805408781614	0.	0.4647977128396894	-0.16094842797861678	0.
0.17864805408781614	0.	0.46508747014814533	-0.16125493349784562	0.
0.17864805408781614	0.	0.4653773872961947	-0.16156141904085175	0.
0.17864805408781614	0.	0.46832541485292917	-0.1624483032418483	0.
0.17864805408781614	0.	0.47127363267502276	-0.1633348486633686	0.
0.19367312171505047	0.	0.4742220396209702	-0.16422105422734062	0.
0.19367312171505047	0.	0.4765246810696873	-0.16550452584851155	0.
0.21020069610500824	0.	0.47523282063172373	-0.16629972628275652	0.
0.20028415147103357	0.	0.474586913723153	-0.1666973197070785	0.
0.207045431903289	0.	0.4747694422809762	-0.16650736428028812	0.
0.20719568257956136	0.	0.474952084167863	-0.16631739772311105	0.
0.20719568257956136	0.	0.4751348393417182	-0.1661274200431538	0.
0.20358966634902514	0.	0.4753177077604432	-0.16593743124801666	0.
0.20959969339991882	0.	0.4740987538727919	-0.16617807203646487	0.
0.20058465282357826	0.	0.4734892913996311	-0.16629838727879181	0.
0.20118565552866766	0.	0.47287983858954685	-0.16641869908453796	0.
0.20118565552866766	0.	0.4725588679887225	-0.16617276306881756	0.
0.20118565552866766	0.	0.472398415281586	-0.16604887072698646	0.
0.20118565552866766	0.	0.4722379843127722	-0.16592436252818454	0.
0.20088515417612293	0.	0.47206008835897073	-0.16614502587162774	0.
0.20088515417612293	0.	0.4718821936625557	-0.16636462419285442	0.
0.20088515417612293	0.	0.4717043002239816	-0.16658315664999157	0.
0.20088515417612293	0.	0.4721581073433614	-0.16636321811001653	0.
0.20118565552866766	0.	0.4723698260411643	-0.16620821243509348	0.
0.19968314876594417	0.	0.4727486658665525	-0.16656100742812055	0.
0.19968314876594417	0.	0.4731275102980469	-0.16691376522713086	0.
0.19968314876594417	0.	0.47350635933209434	-0.1672664857848567	0.
0.19968314876594417	0.	0.47388521296514585	-0.1676191690539559	0.
0.19923239673712717	0.	0.47375313583656753	-0.16755158076219792	0.
0.19923239673712717	0.	0.47362124128385447	-0.1674838530037734	0.
0.19923239673712717	0.	0.47348952935603467	-0.1674159858127178	0.
0.19908214606085484	0.	0.47335800010208606	-0.16734797922312483	0.
0.19908214606085484	0.	0.47288820997394343	-0.16784042878184738	0.
0.19908214606085484	0.	0.47241890222413285	-0.16832982480138164	0.
0.19908214606085484	0.	0.47195007731405014	-0.16881616188801116	0.
0.19893189538458247	0.	0.4711533645623664	-0.16877472940854243	0.
0.19893189538458247	0.	0.47082504285695564	-0.16825001454365965	0.
0.19893189538458247	0.	0.47049677062208706	-0.16772529009265855	0.
0.19893189538458247	0.	0.47016854789089785	-0.1672005560736593	0.
0.19878164470831014	0.	0.4702242101072506	-0.16741745868362534	0.
0.19878164470831014	0.	0.4702798742332892	-0.16763434805056932	0.
0.19878164470831014	0.	0.4703355402687968	-0.1678512241641359	0.
0.19878164470831014	0.	0.4703912082135569	-0.16806808701396003	0.
0.19878164470831014	0.	0.4704327170434989	-0.16778011324195596	0.
0.1986313940320378	0.	0.4704742271240895	-0.16749210074071935	0.
0.1986313940320378	0.	0.47051573845522354	-0.16720404955043203	0.
0.1986313940320378	0.	0.47055725103679463	-0.16691595971122639	0.
0.1986313940320378	0.	0.4703595246753337	-0.16696811956148588	0.
0.1986313940320378	0.	0.4701617987453938	-0.16702025767901788	0.
0.1986313940320378	0.	0.469964073247149	-0.16707237405974115	0.
0.19848114335576547	0.	0.46976634818077356	-0.1671244686995748	0.
0.19848114335576547	0.	0.4702840014246472	-0.16711693095987662	0.
0.19848114335576547	0.	0.47080168204498557	-0.16710938780142948	0.
0.19848114335576547	0.	0.47131939001289247	-0.1671018392243812	0.
0.19848114335576547	0.	0.47183712529950955	-0.16709428522887915	0.
0.19848114335576547	0.	0.47185286112920444	-0.167071460837917	0.
0.19848114335576547	0.	0.4718685969933235	-0.16704861811379562	0.
0.19848114335576547	0.	0.47188433289186477	-0.16702575705802342	0.
0.1983308926794931	0.	0.47190006882482755	-0.16700287767210947	0.
0.1983308926794931	0.	0.47183012292145426	-0.1670320829844739	0.
0.1983308926794931	0.	0.47176018378357343	-0.16706128768082842	0.
0.1983308926794931	0.	0.47169025141215043	-0.16709049176110768	0.
0.1983308926794931	0.	0.4716203258081505	-0.1671196952252475	0.
0.1983308926794931	0.	0.4715407273105634	-0.1672965338024649	0.
0.1983308926794931	0.	0.4714612617092298	-0.16747324595924265	0.
0.1983308926794931	0.	0.4713819290256808	-0.16764983161506175	0.
0.1983308926794931	0.	0.47130272928141714	-0.16782629068939256	0.
0.1983308926794931	0.	0.4718863788679421	-0.16773684823559434	0.
0.19818064200322075	0.	0.4724700496742777	-0.16764739472636414	0.
0.19818064200322075	0.	0.4730537416751989	-0.16755793016526505	0.
0.19818064200322075	0.	0.47363745484552133	-0.16746845455586046	0.
0.19818064200322075	0.	0.47346651904631976	-0.16750582214817356	0.
0.19818064200322075	0.	0.47329559841532814	-0.1675429810345662	0.
0.19818064200322075	0.	0.47312469295782633	-0.16757993118708825	0.
0.19818064200322075	0.	0.47295380267909676	-0.16761667257794294	0.
0.19818064200322075	0.	0.4729202179942742	-0.16743250719290453	0.
0.19818064200322075	0.	0.47288663667427766	-0.1672478681855128	0.
0.19818064200322075	0.	0.4728530587193376	-0.16706275587073327	0.
0.19818064200322075	0.	0.4728194841296843	-0.16687717056406054	0.
0.19818064200322075	0.	0.4741434134157636	-0.16702161716563163	0.
0.19818064200322075	0.	0.47546771321073744	-0.1671659653471684	0.
0.19818064200322075	0.	0.4767923825178532	-0.16731021505748725	0.
0.19818064200322075	0.	0.4781174203436561	-0.1674543662454037	0.
0.1978801406506761	0.	0.4776729104076068	-0.16723183575415224	0.
0.1978801406506761	0.	0.4772285766362824	-0.16700929990684993	0.
0.1978801406506761	0.	0.4767844191886954	-0.16678675870778856	0.
0.1978801406506761	0.	0.47634043822398714	-0.16656421216125472	0.
0.1978801406506761	0.	0.4758756975571659	-0.16641842483504318	0.
0.1978801406506761	0.	0.47541112588284656	-0.16627140911764995	0.
0.1978801406506761	0.	0.4749467233607147	-0.1661231656587855	0.
0.1978801406506761	0.	0.4744824901505978	-0.1659736951131222	0.
0.1978801406506761	0.	0.4763648314882304	-0.16653082122286433	0.
0.1978801406506761	0.	0.4782473509962128	-0.16708777545027845	0.
0.2100504454287359	0.	0.48173952827798244	-0.17009003512973392	0.
0.21621072315590195	0.	0.481466309487431	-0.1719716910243677	0.
0.21621072315590195	0.	0.4821190734515353	-0.17203969282657333	0.
0.21621072315590195	0.	0.48244546893991896	-0.17207367070774374	0.
0.22432425967460848	0.	0.4824897354457731	-0.17197824373656567	0.
0.2100504454287359	0.	0.4822077821258186	-0.17184879585671653	0.
0.2100504454287359	0.	0.4819260135701333	-0.17171928962759533	0.
0.20869818934228482	0.	0.48164611026907944	-0.17167599703307165	0.
0.20809718663719542	0.	0.4816480717247633	-0.1717619973315917	0.
0.20809718663719542	0.	0.48165031425006527	-0.1718477258874954	0.
0.20809718663719542	0.	0.4816528378437088	-0.17193318261638338	0.
0.20869818934228482	0.	0.48337223242944816	-0.1726401305332076	0.
0.20869818934228482	0.	0.48509187198713855	-0.17334707318919354	0.
0.22267150223561272	0.	0.48792611872279906	-0.17533099885928333	0.
0.23769656986284707	0.	0.48763334982768003	-0.17467050420368574	0.
0.22387350764579148	0.	0.4896356250965307	-0.17187190680128894	0.
0.22522576373224257	0.	0.4901777259942499	-0.17231921431117553	0.
0.22372325696951914	0.	0.49072010006335764	-0.17276649686833825	0.
0.22357300629324678	0.	0.490591030216803	-0.17251264499920183	0.
0.22372325696951914	0.	0.49046319217084094	-0.17225870494386022	0.
0.22372325696951914	0.	0.4903365862424565	-0.17200467678345172	0.
0.2222207502067957	0.	0.48981584351529533	-0.17211487159240957	0.
0.2222207502067957	0.	0.48942087739464774	-0.1724789510767331	0.
0.2222207502067957	0.	0.4890263147045187	-0.17284279874631178	0.
0.22131924614916162	0.	0.4886321557656972	-0.17320641429510197	0.
0.22071824344407226	0.	0.4905033248680838	-0.17301970970666253	0.
0.22071824344407226	0.	0.4902776034332723	-0.17275962858241434	0.
0.2205679927677999	0.	0.490052446108969	-0.17249941766590793	0.
0.2205679927677999	0.	0.4898278531509354	-0.17223907707954614	0.
0.2205679927677999	0.	0.48960382481444636	-0.1719786069456387	0.
0.2204177420915276	0.	0.4894285607426252	-0.17261284793176476	0.
0.22026749141525523	0.	0.48907804287817047	-0.1738811099589238	0.
0.22026749141525523	0.	0.4889027890879563	-0.1745151306620363	0.
0.22026749141525523	0.	0.48889379177465825	-0.17445560397716062	0.
0.22026749141525523	0.	0.48888507071840537	-0.1743960740660154	0.
0.2201172407389829	0.	0.48887662592405234	-0.17433654092929804	0.
0.2201172407389829	0.	0.4888684573962997	-0.1742770045677066	0.
0.2201172407389829	0.	0.4889939186873364	-0.17446752168284463	0.
0.2201172407389829	0.	0.48911965459228113	-0.17465791587303725	0.
0.2201172407389829	0.	0.48924566504157796	-0.17484818705319438	0.
0.21996699006271056	0.	0.4893680710350498	-0.17510216726649652	0.
0.21996699006271056	0.	0.48936438338024185	-0.1751659716441871	0.
0.2198167393864382	0.	0.4893575819032914	-0.17529349712199763	0.
0.2198167393864382	0.	0.4895506958916218	-0.17523379970783495	0.
0.2198167393864382	0.	0.48974383142230216	-0.1751739796008029	0.
0.2198167393864382	0.	0.4899369884869554	-0.1751140368275949	0.
0.2198167393864382	0.	0.4901301670772067	-0.17505397141494972	0.
0.2198167393864382	0.	0.49045659227567256	-0.17555440662618138	0.
0.2198167393864382	0.	0.4907830318634231	-0.17605481898144582	0.
0.21966648871016586	0.	0.491109485831008	-0.17655520843907432	0.
0.21966648871016586	0.	0.4914359541689846	-0.17705557495729843	0.
0.21966648871016586	0.	0.49124942938655713	-0.17704701263552974	0.
0.21966648871016586	0.	0.4910629256025733	-0.17703844993354587	0.
0.21966648871016586	0.	0.49087644282491344	-0.17702988685135876	0.
0.21966648871016586	0.	0.49068998106146233	-0.17702132338898008	0.
0.21966648871016586	0.	0.49039262978600523	-0.1769235657155073	0.
0.2195162380338935	0.	0.48979801554420166	-0.17672803914985308	0.
0.2195162380338935	0.	0.4895007526131077	-0.17663027026033606	0.
0.2195162380338935	0.	0.4895500395552789	-0.1766096628846703	0.
0.2195162380338935	0.	0.48959933103085684	-0.1765890541612292	0.
0.2195162380338935	0.	0.48964862703939166	-0.1765684440901139	0.
0.2195162380338935	0.	0.4896979275804323	-0.1765478326714257	0.
0.2195162380338935	0.	0.4896685628990154	-0.17677188894080256	0.
0.2195162380338935	0.	0.489639202840068	-0.17699594518846606	0.
0.2195162380338935	0.	0.4896098474038643	-0.1772200014143989	0.
0.21936598735762117	0.	0.48958049659067826	-0.17744405761858256	0.
0.21936598735762117	0.	0.4896073826396339	-0.17722405857909757	0.
0.21936598735762117	0.	0.48963432468485807	-0.17700405947125972	0.
0.21936598735762117	0.	0.4896613227233131	-0.17678406029512356	0.
0.2192157366813488	0.	0.4897227037856645	-0.17657487838466351	0.
0.2192157366813488	0.	0.48975712812714023	-0.17658569569893115	0.
0.2192157366813488	0.	0.48979164976963624	-0.1765965129935457	0.
0.2192157366813488	0.	0.48982626870638857	-0.17660733026850697	0.
0.2192157366813488	0.	0.48979614853168024	-0.17664771212104605	0.
0.2192157366813488	0.	0.4897660292399327	-0.17668809197648122	0.
0.2192157366813488	0.	0.4897359108311979	-0.1767284698345187	0.
0.2192157366813488	0.	0.4897057933055309	-0.17676884569486429	0.
0.21906548600507647	0.	0.4896744541916689	-0.17674965361930933	0.
0.21906548600507647	0.	0.48964311743656697	-0.17673046062019454	0.
0.21906548600507647	0.	0.48961178304037306	-0.17671126669758477	0.
0.21906548600507647	0.	0.4895804510032376	-0.17669207185154442	0.
0.21906548600507647	0.	0.48958775860221776	-0.1766205463360411	0.
0.21906548600507647	0.	0.48959506639902983	-0.17654902078904827	0.
0.21906548600507647	0.	0.4896023743936706	-0.17647749521057382	0.
0.21906548600507647	0.	0.4896096825861364	-0.17640596960062627	0.
0.21891523532880416	0.	0.4896097692722386	-0.17643846674451005	0.
0.21891523532880416	0.	0.48960985595848644	-0.1764709638838357	0.
0.21891523532880416	0.	0.4896099426448798	-0.17650346101860306	0.
0.21891523532880416	0.	0.48961002933141884	-0.1765359581488117	0.
0.21891523532880416	0.	0.48965452723834163	-0.1763846907511196	0.
0.21891523532880416	0.	0.4896990528364521	-0.1762333710994527	0.
0.21891523532880416	0.	0.4897436061232672	-0.17608199922260112	0.
0.2187649846525318	0.	0.48948509762293696	-0.17598618460546459	0.
0.21861473397625947	0.	0.4891820105791537	-0.1760417665546715	0.
0.2192157366813488	0.	0.4885758437862735	-0.1761528479100787	0.
0.2192157366813488	0.	0.48878025751997267	-0.1762226830702554	0.
0.21696197653726365	0.	0.48918908559940566	-0.17636226866203303	0.
0.21651122450844665	0.	0.48939349994497117	-0.1764320190792726	0.
0.21696197653726365	0.	0.49109695283163396	-0.17667291140328018	0.
0.2163609738321743	0.	0.492800696058224	-0.17691377778870804	0.
0.21756297924235304	0.	0.4945047286317735	-0.17715461821277848	0.
0.21756297924235304	0.	0.49620904956367184	-0.17739543265268837	0.
0.2250755130559702	0.	0.49704460390861743	-0.1778086665420599	0.
0.22462476102715317	0.	0.49788026435344823	-0.17822143919155353	0.
0.2393493273018428	0.	0.49871603072068593	-0.17863374990578962	0.
0.2375463191865747	0.	0.4995519028332244	-0.1790455979887696	0.
0.23995033000693222	0.	0.4984217859540035	-0.17817210903182915	0.
0.2264277691424213	0.	0.49729223529750666	-0.17729859207327053	0.
0.2382975725679364	0.	0.4950348377856526	-0.17555147450732062	0.
0.2385980739204811	0.	0.49518896457957795	-0.17484466784931346	0.
0.2321372948407703	0.	0.496286864129969	-0.17359666799126175	0.
0.2321372948407703	0.	0.4967589489352709	-0.173326498206056	0.
0.2321372948407703	0.	0.49723120742222665	-0.1730563108848071	0.
0.2321372948407703	0.	0.49891410166619116	-0.17515082270143198	0.
0.2321372948407703	0.	0.502281344110408	-0.17933963166391667	0.
0.23183679348822567	0.	0.5039656890553836	-0.18143392771125225	0.
0.23409055363231082	0.	0.5058436075435975	-0.1825591642889041	0.
0.2388985752730258	0.	0.5095998860893367	-0.18480869245099818	0.
0.25437439492907715	0.	0.5122205865024573	-0.18616529502079834	0.
0.2393493273018428	0.	0.5125917688100581	-0.18628096600058955	0.
0.25602715236807294	0.	0.5127402698450629	-0.18677540408154975	0.
0.25332264019517076	0.	0.5122961047044097	-0.1875331716964484	0.
0.2501673759934515	0.	0.5115150000746865	-0.1878793829620099	0.
0.24881511990700045	0.	0.5109553716915306	-0.18784690771962737	0.
0.24881511990700045	0.	0.5103957437568128	-0.18781442203396348	0.
0.24761311449682172	0.	0.5100642370136631	-0.18783670551096884	0.
0.24761311449682172	0.	0.5102925795968611	-0.1878914785026137	0.
0.24851461855445575	0.	0.511127410053478	-0.18754020809382	0.
0.24776336517309402	0.	0.5133426135347728	-0.18552435775482692	0.
0.24776336517309402	0.	0.5138840371666323	-0.18520750568491476	0.
0.24776336517309402	0.	0.5144255065114747	-0.1848903001178689	0.
0.24731261314427702	0.	0.5139445149749803	-0.1853582145044243	0.
0.24716236246800466	0.	0.5137041699632631	-0.18559129767288465	0.
0.24716236246800466	0.	0.5134639255197492	-0.185823797490472	0.
0.24701211179173235	0.	0.5139642235176993	-0.18468446770961616	0.
0.24686186111546	0.	0.5144646021829279	-0.18354493940671782	0.
0.24686186111546	0.	0.5143221160575869	-0.18367557183511096	0.
0.24671161043918766	0.	0.514179651786158	-0.18380620371638576	0.
0.24686186111546	0.	0.5140372093748112	-0.18393683505028005	0.
0.24671161043918766	0.	0.5147328248724498	-0.18371229049588053	0.
0.24671161043918766	0.	0.5151518767418753	-0.18353469171982176	0.
0.24656135976291532	0.	0.5155709511517168	-0.183357085546381	0.
0.24656135976291532	0.	0.5153839473650044	-0.18354297678193982	0.
0.24656135976291532	0.	0.5151969921615518	-0.1837285739205157	0.
0.24656135976291532	0.	0.5150100855593451	-0.18391387676145451	0.
0.24656135976291532	0.	0.5148232275763743	-0.18409888510423925	0.
0.24641110908664293	0.	0.5148632955088304	-0.1838134463565414	0.
0.24641110908664293	0.	0.5149033725915594	-0.18352799433403424	0.
0.24641110908664293	0.	0.5149434588238347	-0.1832425290506356	0.
0.24626085841037063	0.	0.5149835542049305	-0.18295705052024558	0.
0.24626085841037063	0.	0.5144734792419573	-0.18310455965995	0.
0.24626085841037063	0.	0.5139634360770997	-0.1832520506460695	0.
0.24626085841037063	0.	0.5134534247425069	-0.18339952346876767	0.
0.24626085841037063	0.	0.5129434452703692	-0.183546978118202	0.
0.24626085841037063	0.	0.5126150723307037	-0.18344122954722575	0.
0.24611060773409824	0.	0.5122867681071717	-0.18333531622420046	0.
0.24611060773409824	0.	0.5119585326445361	-0.18322923821321804	0.
0.24611060773409824	0.	0.5116303659875895	-0.1831229955784366	0.
0.24611060773409824	0.	0.5114854060989398	-0.18326969575917287	0.
0.24611060773409824	0.	0.5113404785509124	-0.18341639384236696	0.
0.24611060773409824	0.	0.5111955833528116	-0.18356308982688876	0.
0.24611060773409824	0.	0.5110507205139436	-0.18370978371160646	0.
0.24596035705782593	0.	0.5110630716652285	-0.18375257616548213	0.
0.24596035705782593	0.	0.5110754228934529	-0.18379536684322084	0.
0.24596035705782593	0.	0.511087774198614	-0.18383815574454374	0.
0.24596035705782593	0.	0.5111001255807108	-0.18388094286917164	0.
0.24596035705782593	0.	0.5109588993528684	-0.18377474952736617	0.
0.24596035705782593	0.	0.5108176772889993	-0.18366848015540269	0.
0.24596035705782593	0.	0.5106764593902702	-0.18356213478296943	0.
0.24596035705782593	0.	0.5105352456578492	-0.18345571343976064	0.
[truncated: 24,813 more rows]
