# Supplementary material for: Programming mechanics in knitted materials, stitch by stitch
Source: Nat Commun. 2024 Mar 23;15:2622. doi: 10.1038/s41467-024-46498-z (PMC10960873; doi:10.1038/s41467-024-46498-z)
Supplement: Supplementary file 3 — Source Data [file 41467_2024_46498_MOESM3_ESM.zip › SourceData/Source Data for Supplementary Information/TableS9data/ExperimentalData/linearAcrySeed.txt]

0.	0.	0.	0.	0.
0.	0.	0.00005427200005994085	-0.000013915781356990419	0.
0.	0.	0.00010854511637993601	-0.000027830556298199444	0.
0.	0.	0.00016281934877863656	-0.00004174432478109144	0.
0.	0.	0.0002170946970737545	-0.00005565708676417844	0.
0.	0.	0.00027137116108405827	-0.00006956884220513436	0.
0.	0.	0.0003256487406279641	-0.00008347959106163307	0.
0.	0.	0.0003799274355237711	-0.00009738933329218664	0.
0.	0.	0.0004342072455901301	-0.00011129806885425943	0.
0.	0.	0.0002706399334266878	-0.00012216917277397006	0.
0.	0.	0.00010707324261732613	-0.00013303723532612943	0.
0.	0.	-0.00005649282653288968	-0.00014390225641183692	0.
0.	0.	-0.00022005827371901165	-0.0001547642359317729	0.
0.	0.	-0.0003836230986351528	-0.00016562317378640817	0.
0.	0.	-0.0005471873009769521	-0.00017647906987768025	0.
0.	0.	-0.0007107508804378184	-0.00018733192410522181	0.
0.	0.	-0.000874313836711982	-0.00019818173637117998	0.
0.	0.	-0.0008093357857947429	-0.0001851448611658873	0.
0.	0.	-0.000744353891220242	-0.00017210778115171608	0.
0.	0.	-0.0006793681537381725	-0.00015907049633683812	0.
0.	0.	-0.0006143785740985795	-0.00014603300672858717	0.
0.	0.	-0.0005493851530510386	-0.0001329953123357637	0.
0.	0.	-0.0004843878913447734	-0.00011995741316633009	0.
0.	0.	-0.00041938678972865525	-0.00010691930922762003	0.
0.	0.	-0.0003543818489522597	-0.00009388100052822445	0.
0.	0.	-0.00037284574910161197	-0.00008973875554435949	0.
0.	0.	-0.000391309609949302	-0.00008559300360310817	0.
0.	0.	-0.0004097734314930996	-0.00008144374474868247	0.
0.	0.	-0.0004282372137306572	-0.00007729097902445615	0.
0.	0.	-0.00044670095665986197	-0.00007313470647443158	0.
0.	0.	-0.0004651646602788359	-0.000068974927141773	0.
0.	0.	-0.00048362832458476184	-0.00006481164107090188	0.
0.	0.	-0.0005020919495759966	-0.00006064484830498244	0.
0.	0.	0.0006342333712216164	0.000028395761012187994	0.
0.	0.	0.0017705594837406106	0.00011753550741848468	0.
0.	0.	0.0029068863852900963	0.00020677436440812974	0.
0.	0.	0.004043214073191039	0.00029611230545502045	0.
0.	0.	0.005179542544775907	0.00038554930401398635	0.
0.	0.	0.006315871797391137	0.0004750853335193225	0.
0.0011984511276931448	0.	0.007452201828392791	0.0005647203673852086	0.
0.004643998119810936	0.	0.008563382408127276	0.0008211669769305519	0.
0.005093417292695866	0.	0.008550809966906362	0.0009045248005715366	0.
0.005243223683657509	0.	0.00853823930730141	0.0009878836403270563	0.
0.005243223683657509	0.	0.008525670429379092	0.0010712434959427354	0.
0.004943610901734223	0.	0.008500538018848335	0.0012379662537404215	0.
0.004643998119810936	0.	0.008487974486373354	0.001321329155415144	0.
0.00434438533788765	0.	0.010530539152447324	0.0007536902820646483	0.
0.004194578946926007	0.	0.01155189629427449	0.00047008059883736517	0.
0.004194578946926007	0.	0.012573303107409324	0.00018661090986659532	0.
0.005692642856542438	0.	0.013594759441690203	-0.00009671866578308183	0.
0.005692642856542438	0.	0.014616265147552604	-0.00037990800897207334	0.
0.005692642856542438	0.	0.015637820076025467	-0.0006629570004843059	0.
0.005692642856542438	0.	0.016659424078729435	-0.0009458655210274355	0.
0.005992255638465724	0.	0.01630435346079564	-0.0009902140831053764	0.
0.005692642856542438	0.	0.0161269972059307	-0.0010123866908062498	0.
0.005692642856542438	0.	0.015949760403835896	-0.0010345581828491415	0.
0.004943610901734223	0.	0.015595645408067769	-0.001078897819665327	0.
0.004494191728849294	0.	0.015242008973733347	-0.0011232329929586437	0.
0.004494191728849294	0.	0.015305863795295166	-0.0011635183044571354	0.
0.004194578946926007	0.	0.015369724521339861	-0.001203785886379788	0.
0.004194578946926007	0.	0.015433591150754341	-0.0012440357365822185	0.
0.004044772555964364	0.	0.01549746368242398	-0.0012842678529204636	0.
0.004044772555964364	0.	0.015561342115235214	-0.001324482233251188	0.
0.004044772555964364	0.	0.015625226448074715	-0.0013646788754321042	0.
0.004044772555964364	0.	0.015689116679829154	-0.0014048577773209249	0.
0.004044772555964364	0.	0.01575301280938555	-0.0014450189367759914	0.
0.004044772555964364	0.	0.01576963826464647	-0.001440745269951904	0.
0.004044772555964364	0.	0.01578626374440898	-0.0014364703184824579	0.
0.004044772555964364	0.	0.015802889248671678	-0.001432194082383997	0.
0.004044772555964364	0.	0.01581951477743315	-0.0014279165616728645	0.
0.004044772555964364	0.	0.01583614033069328	-0.0014236377563660333	0.
0.0038949661650027204	0.	0.015869391510701183	-0.0014150762920300207	0.
0.0038949661650027204	0.	0.01588601713744731	-0.0014107936330341555	0.
0.0038949661650027204	0.	0.015838833974086083	-0.0014431127066432976	0.
0.0038949661650027204	0.	0.015791651978901297	-0.001475431346904407	0.
0.0038949661650027204	0.	0.01574447115205552	-0.0015077495537755773	0.
0.0038949661650027204	0.	0.01569729149371109	-0.0015400673272144819	0.
0.0038949661650027204	0.	0.015650113004031282	-0.0015723846671790046	0.
0.0038949661650027204	0.	0.01560293568317948	-0.001604701573627238	0.
0.0038949661650027204	0.	0.015555759531318021	-0.0016370180465170659	0.
0.0038949661650027204	0.	0.015508584548609355	-0.0016693340858059524	0.
0.0038949661650027204	0.	0.015539884313444677	-0.0016911155545498648	0.
0.0038949661650027204	0.	0.015571184271930511	-0.0017128940946907118	0.
0.0038949661650027204	0.	0.015602484424048779	-0.0017346697060365594	0.
0.0038949661650027204	0.	0.015633784769782107	-0.0017564423883967301	0.
0.0038949661650027204	0.	0.015665085309111954	-0.0017782121415786617	0.
0.0038949661650027204	0.	0.015696386042021532	-0.0017999789653910482	0.
0.0038949661650027204	0.	0.015727686968491354	-0.0018217428596419556	0.
0.0038949661650027204	0.	0.015758988088504875	-0.0018435038241402877	0.
0.0038949661650027204	0.	0.01570490389054107	-0.0017748235848142966	0.
0.0038949661650027204	0.	0.015650831505767685	-0.0017061416177236617	0.
0.0038949661650027204	0.	0.015596770936071926	-0.0016374579232254307	0.
0.0038949661650027204	0.	0.015542722183341112	-0.001568772501675604	0.
0.0038949661650027204	0.	0.015488685249461271	-0.0015000853534316485	0.
0.0038949661650027204	0.	0.015434660136319608	-0.0014313964788487262	0.
0.0038949661650027204	0.	0.015380646845803089	-0.0013627058782834662	0.
0.0038949661650027204	0.	0.015326645379798682	-0.0012940135520918684	0.
0.0038949661650027204	0.	0.015345020304643686	-0.0013207832347529236	0.
0.0038949661650027204	0.	0.01536339572281476	-0.0013475364454364912	0.
0.0038949661650027204	0.	0.015381771634284665	-0.001374273182818309	0.
0.0038949661650027204	0.	0.015400148039026644	-0.0014009934455755815	0.
0.0038949661650027204	0.	0.015418524937014521	-0.0014276972323855135	0.
0.0038949661650027204	0.	0.01543690232822071	-0.0014543845419267762	0.
0.0038949661650027204	0.	0.015455280212619155	-0.0014810553728776218	0.
0.0038949661650027204	0.	0.01547365859018239	-0.0015077097239181885	0.
0.0038949661650027204	0.	0.015485342647368559	-0.001455680230862142	0.
0.0038949661650027204	0.	0.015497037426049722	-0.0014036507378025335	0.
0.0038949661650027204	0.	0.015508742925856252	-0.0013516212447393628	0.
0.0038949661650027204	0.	0.015520459146416062	-0.0012995917516726299	0.
0.0038949661650027204	0.	0.015532186087359413	-0.001247562258602754	0.
0.0038949661650027204	0.	0.015543923748314334	-0.0011955327655286876	0.
0.0038949661650027204	0.	0.015555672128908736	-0.001143503272451478	0.
0.0038949661650027204	0.	0.01556743122877147	-0.0010914737793707063	0.
0.0038949661650027204	0.	0.015567226238630405	-0.001131133554102542	0.
0.0038949661650027204	0.	0.015567021370052763	-0.0011707924463370573	0.
0.0038949661650027204	0.	0.015566816623037959	-0.0012104504559684371	0.
0.0038949661650027204	0.	0.015566611997586459	-0.0012501075828921233	0.
0.0038949661650027204	0.	0.0155664074936985	-0.0012897638270029294	0.
0.0038949661650027204	0.	0.015566203111373494	-0.0013294191881954593	0.
0.0038949661650027204	0.	0.015565998850612264	-0.0013690736663643165	0.
0.0038949661650027204	0.	0.015565794711414456	-0.0014087272614047338	0.
0.004044772555964364	0.	0.017185764407903464	-0.0013987712382269037	0.
0.004044772555964364	0.	0.017995749490092514	-0.001393792311879379	0.
0.004044772555964364	0.	0.018805734727748203	-0.001388812775704515	0.
0.004044772555964364	0.	0.019615720120500436	-0.001383832629711741	0.
0.004044772555964364	0.	0.020425705667979	-0.0013788518739102768	0.
0.004044772555964364	0.	0.021235691369816984	-0.0013738705083091317	0.
0.005243223683657509	0.	0.022139698695036878	-0.0015749952586434231	0.
0.007040900375197226	0.	0.022233721986218046	-0.0017810887195544934	0.
0.007040900375197226	0.	0.02232774709868787	-0.0019871689074315107	0.
0.007490319548082155	0.	0.022515802785481275	-0.0023992894311836432	0.
0.007340513157120512	0.	0.02260983335880116	-0.0026053297505924384	0.
0.007340513157120512	0.	0.02270386575140066	-0.0028113567640337023	0.
0.006441674811350654	0.	0.022797899962777517	-0.0030173704632590836	0.
0.005842449247504081	0.	0.02375909345727738	-0.003195423249879654	0.
0.005393030074619151	0.	0.024720294711257265	-0.0033734397821599143	0.
0.005243223683657509	0.	0.02568150370290177	-0.003551420040669251	0.
0.005243223683657509	0.	0.027603944812332463	-0.003907271658603038	0.
0.005692642856542438	0.	0.028565176886894455	-0.00408514297911681	0.
0.007490319548082155	0.	0.03048651417639231	-0.004420221623469683	0.
0.007490319548082155	0.	0.030485381881469188	-0.00439966362044681	0.
0.007190706766158869	0.	0.030484267083544226	-0.004379102537008252	0.
0.007190706766158869	0.	0.030483169782673642	-0.004358538373344897	0.
0.007340513157120512	0.	0.030482089978914016	-0.004337971129647421	0.
0.005842449247504081	0.	0.030481027672320162	-0.004317400806107339	0.
0.005842449247504081	0.	0.030479982862945842	-0.0042968274029146995	0.
0.005842449247504081	0.	0.030478955550844573	-0.004276250920260808	0.
0.00479380451077258	0.	0.03046004788337232	-0.004353576898445678	0.
0.00479380451077258	0.	0.03044116372383246	-0.004430899939211499	0.
0.004643998119810936	0.	0.030422303073517797	-0.004508220041873722	0.
0.004643998119810936	0.	0.030403465933719374	-0.0045855372057473755	0.
0.004643998119810936	0.	0.030384652305726234	-0.004662851430148328	0.
0.004643998119810936	0.	0.030365862190826598	-0.0047401627143909796	0.
0.004643998119810936	0.	0.030347095590306343	-0.004817471057790151	0.
0.004643998119810936	0.	0.030328352505450993	-0.004894776459660662	0.
0.004643998119810936	0.	0.03031685274221991	-0.00491579960947264	0.
0.004494191728849294	0.	0.030305353314544946	-0.004936817566751862	0.
0.004494191728849294	0.	0.030293854222437723	-0.004957830331169568	0.
0.004494191728849294	0.	0.030282355465908687	-0.004978837902397206	0.
0.004494191728849294	0.	0.030270857044970165	-0.00499984028010497	0.
0.004494191728849294	0.	0.030259358959632367	-0.0050208374639647245	0.
0.004494191728849294	0.	0.030247861209907148	-0.005041829453647501	0.
0.004494191728849294	0.	0.030236363795805778	-0.005062816248823911	0.
0.004494191728849294	0.	0.03025571095118657	-0.005041235118494654	0.
0.004494191728849294	0.	0.030275059518717177	-0.005019653983418588	0.
0.004494191728849294	0.	0.03029440949831814	-0.004998072843595503	0.
0.004494191728849294	0.	0.030313760889909877	-0.004976491699026236	0.
0.004494191728849294	0.	0.030333113693412687	-0.004954910549711418	0.
0.004494191728849294	0.	0.03035246790874757	-0.004933329395650838	0.
0.004494191728849294	0.	0.030371823535834366	-0.004911748236844497	0.
0.004494191728849294	0.	0.03039118057459407	-0.004890167073293441	0.
0.004494191728849294	0.	0.030386794286462637	-0.004855786340985763	0.
0.004494191728849294	0.	0.030382408018991718	-0.004821405406069326	0.
0.00434438533788765	0.	0.030378021772181196	-0.0047870242685650825	0.
0.00434438533788765	0.	0.03037363554603201	-0.004752642928493777	0.
0.00434438533788765	0.	0.03036924934054358	-0.004718261385876573	0.
0.00434438533788765	0.	0.030364863155716838	-0.004683879640734633	0.
0.00434438533788765	0.	0.030360476991551436	-0.004649497693088911	0.
0.00434438533788765	0.	0.030356090848048307	-0.00461511554295994	0.
0.00434438533788765	0.	0.03037053505231996	-0.004653792190543315	0.
0.00434438533788765	0.	0.030384979375241247	-0.0046924681596931415	0.
0.00434438533788765	0.	0.030399423816807238	-0.004731143450329795	0.
0.00434438533788765	0.	0.03041386837701241	-0.004769818062374492	0.
0.00434438533788765	0.	0.030428313055852196	-0.004808491995748028	0.
0.00434438533788765	0.	0.030442757853321893	-0.004847165250371407	0.
0.00434438533788765	0.	0.030457202769415753	-0.004885837826165216	0.
0.00434438533788765	0.	0.030471647804129545	-0.004924509723050879	0.
0.00434438533788765	0.	0.03052440067619057	-0.004916963854988596	0.
0.00434438533788765	0.	0.030577154268741105	-0.004909417952810218	0.
0.00434438533788765	0.	0.03062990858166964	-0.004901872016515536	0.
0.00434438533788765	0.	0.03068266361486631	-0.004894326046106226	0.
0.00434438533788765	0.	0.030735419368220666	-0.004886780041582288	0.
0.00434438533788765	0.	0.030788175841620958	-0.00487923400294498	0.
0.00434438533788765	0.	0.03084093303495791	-0.004871687930194929	0.
0.00434438533788765	0.	0.03089369094812048	-0.0048641418233331835	0.
0.00434438533788765	0.	0.03091951739561864	-0.00488779579780321	0.
0.00434438533788765	0.	0.030945344340772115	-0.004911449768071009	0.
0.00434438533788765	0.	0.03097117178354382	-0.0049351037341357415	0.
0.00434438533788765	0.	0.030996999723895833	-0.004958757695997618	0.
0.00434438533788765	0.	0.031022828161791423	-0.00498241165365601	0.
0.00434438533788765	0.	0.031048657097192206	-0.00500606560711029	0.
0.00434438533788765	0.	0.031074486530062024	-0.005029719556361083	0.
0.00434438533788765	0.	0.0311003164603625	-0.005053373501407345	0.
0.00434438533788765	0.	0.031117057666100324	-0.005028715627123089	0.
0.00434438533788765	0.	0.0311338001428108	-0.005004055151930518	0.
0.00434438533788765	0.	0.031150543890432782	-0.00497939207602408	0.
0.00434438533788765	0.	0.03116728890890347	-0.00495472639959613	0.
0.00434438533788765	0.	0.031184035198160886	-0.004930058122840068	0.
0.00434438533788765	0.	0.031200782758144	-0.004905387245950342	0.
0.00434438533788765	0.	0.03121753158879024	-0.004880713769118888	0.
0.00434438533788765	0.	0.031234281690037752	-0.0048560376925405714	0.
0.00434438533788765	0.	0.03143327569235151	-0.004889107209576763	0.
0.00434438533788765	0.	0.03163227769428604	-0.0049221761658461765	0.
0.00434438533788765	0.	0.031831287691213246	-0.0049552445612930755	0.
0.00434438533788765	0.	0.03203030567850796	-0.004988312395861514	0.
0.00434438533788765	0.	0.032229331651548315	-0.005021379669495126	0.
0.00434438533788765	0.	0.0324283656057156	-0.005054446382138597	0.
0.00434438533788765	0.	0.032627407536395814	-0.005087512533735768	0.
0.00434438533788765	0.	0.0328264574389767	-0.005120578124230486	0.
0.00434438533788765	0.	0.033209813779384846	-0.0053135235378442055	0.
0.00434438533788765	0.	0.033593174036700445	-0.005506449806389147	0.
0.005692642856542438	0.	0.033976538206567236	-0.005699356918721185	0.
0.005692642856542438	0.	0.03435990628463391	-0.005892244863687811	0.
0.007190706766158869	0.	0.03474327826655736	-0.006085113630130229	0.
0.007340513157120512	0.	0.03512665414799989	-0.006277963206881263	0.
0.008089545111928729	0.	0.03551003392463025	-0.006470793582766614	0.
0.008838577066736943	0.	0.036486679299234284	-0.006846766144574612	0.
0.008688770675775299	0.	0.03707994226919643	-0.007029910460215491	0.
0.008688770675775299	0.	0.037673206499844576	-0.007213037684072432	0.
0.008688770675775299	0.	0.03826647198901663	-0.007396147806686179	0.
0.007190706766158869	0.	0.03885973873455752	-0.0075792408185899355	0.
0.007190706766158869	0.	0.0394530067343156	-0.0077623167103125015	0.
0.006142062029427368	0.	0.04063954648790311	-0.008128417095293857	0.
0.006142062029427368	0.	0.04117648032684457	-0.00828568204892348	0.
0.007340513157120512	0.	0.04171341416713998	-0.008442942761664478	0.
0.008838577066736943	0.	0.04278728185178292	-0.00875745145640574	0.
0.008838577066736943	0.	0.04332421569612657	-0.00891469943436617	0.
0.008838577066736943	0.	0.04386114954181527	-0.009071943163357667	0.
0.008838577066736943	0.	0.044398083388847584	-0.009229182641357594	0.
0.007939738720967085	0.	0.04493501723722071	-0.00938641786634142	0.
0.007340513157120512	0.	0.045788428554626254	-0.009560438844371515	0.
0.00674128759327394	0.	0.04664185166422483	-0.009734459109599896	0.
0.00674128759327394	0.	0.047495286537195106	-0.009908478661650448	0.
0.00674128759327394	0.	0.04834873314480705	-0.010082497500147265	0.
0.00674128759327394	0.	0.04920219145842598	-0.010256515624713181	0.
0.00674128759327394	0.	0.05005566144950813	-0.010430533034973133	0.
0.008838577066736943	0.	0.05174090201354813	-0.010878900689768583	0.
0.008838577066736943	0.	0.0517191848839334	-0.010979235127709907	0.
0.008838577066736943	0.	0.05169748496257397	-0.011079569024722192	0.
0.011684898495008162	0.	0.0516758022505354	-0.011179902380641584	0.
0.010786060149238302	0.	0.05165413674888183	-0.011280235195302968	0.
0.010786060149238302	0.	0.051632488458677066	-0.01138056746854144	0.
0.010486447367315018	0.	0.05158924351686526	-0.011581230390090869	0.
0.010336640976353374	0.	0.05162791579593392	-0.011568430246639666	0.
0.010336640976353374	0.	0.05166662828170949	-0.011555629724052205	0.
0.010186834585391732	0.	0.05170538096975178	-0.01154282882234441	0.
0.010336640976353374	0.	0.0517441738556164	-0.011530027541530107	0.
0.009887221803468446	0.	0.05178300693485649	-0.011517225881624807	0.
0.009737415412506802	0.	0.051821880203019664	-0.011504423842642964	0.
0.009437802630583516	0.	0.05186079365565026	-0.011491621424598407	0.
0.009437802630583516	0.	0.05189974728828885	-0.011478818627507274	0.
0.008988383457698588	0.	0.05181096243411549	-0.011477342112059643	0.
0.008988383457698588	0.	0.05176658593324271	-0.011476603466989874	0.
0.008988383457698588	0.	0.05172222005163812	-0.01147586456369066	0.
0.008988383457698588	0.	0.051677864790645324	-0.011475125402162419	0.
0.008988383457698588	0.	0.05163352015160902	-0.011474385982405359	0.
0.008988383457698588	0.	0.05158918613587177	-0.011473646304421155	0.
0.008988383457698588	0.	0.05154486274477814	-0.011472906368209183	0.
0.008988383457698588	0.	0.051570975546995954	-0.011526933484572965	0.
0.008838577066736943	0.	0.05159710177447027	-0.011580960576952097	0.
0.008838577066736943	0.	0.05162324142620044	-0.011634987645343015	0.
0.008838577066736943	0.	0.05164939450118583	-0.01168901468974132	0.
0.008838577066736943	0.	0.05167556099842519	-0.01174304171014345	0.
0.008838577066736943	0.	0.05170174091691576	-0.011797068706545004	0.
0.008838577066736943	0.	0.05172793425565609	-0.01185109567894221	0.
0.008838577066736943	0.	0.051754141013643395	-0.011905122627331718	0.
0.008838577066736943	0.	0.05174885153897358	-0.011898168944532729	0.
0.008838577066736943	0.	0.05174356217259937	-0.011891215156435408	0.
0.008838577066736943	0.	0.05173827291452241	-0.011884261263042484	0.
0.008838577066736943	0.	0.051732983764744105	-0.01187730726435584	0.
0.008838577066736943	0.	0.051727694723266215	-0.01187035316037757	0.
0.008838577066736943	0.	0.05172240579009039	-0.011863398951110401	0.
0.008838577066736943	0.	0.05171711696521827	-0.011856444636556008	0.
0.008838577066736943	0.	0.05171182824865126	-0.011849490216716697	0.
0.008838577066736943	0.	0.051700022535031046	-0.01177495480849565	0.
0.008838577066736943	0.	0.05168821682334451	-0.011700418695076709	0.
0.008838577066736943	0.	0.051676411113590844	-0.011625881876618914	0.
0.008688770675775299	0.	0.05166460540577121	-0.011551344353282556	0.
0.008688770675775299	0.	0.05165279969988526	-0.011476806125226885	0.
0.008688770675775299	0.	0.05164099399593276	-0.011402267192610517	0.
0.008688770675775299	0.	0.051629188293914184	-0.011327727555593746	0.
0.008688770675775299	0.	0.05161738259382929	-0.011253187214335401	0.
0.008688770675775299	0.	0.051653065987346834	-0.011167844912319532	0.
0.008688770675775299	0.	0.05168875036417499	-0.011082493934498326	0.
0.008688770675775299	0.	0.051724435724213993	-0.010997134283118421	0.
0.008688770675775299	0.	0.05176012206736372	-0.010911765960425404	0.
0.008688770675775299	0.	0.051795809393523455	-0.010826388968664655	0.
0.008688770675775299	0.	0.051831497702594376	-0.010741003310080292	0.
0.008688770675775299	0.	0.05186718699447529	-0.010655608986915812	0.
0.008688770675775299	0.	0.05190287726906679	-0.010570206001415753	0.
0.008688770675775299	0.	0.05190670562926363	-0.010571129340759622	0.
0.008688770675775299	0.	0.05191053400217674	-0.010572052385269717	0.
0.008688770675775299	0.	0.0519143623878061	-0.010572975134944157	0.
0.008688770675775299	0.	0.05191819078615149	-0.010573897589782728	0.
0.008688770675775299	0.	0.05192201919721266	-0.010574819749784805	0.
0.008688770675775299	0.	0.05192584762098974	-0.01057574161494913	0.
0.008688770675775299	0.	0.05192967605748226	-0.010576663185275281	0.
0.008688770675775299	0.	0.051933504506690334	-0.010577584460762004	0.
0.008688770675775299	0.	0.05192315998991507	-0.010542446981089894	0.
0.008688770675775299	0.	0.05191281607146621	-0.01050730914983393	0.
0.008688770675775299	0.	0.051902472751361	-0.010472170967032039	0.
0.008688770675775299	0.	0.051892130029618115	-0.010437032432720888	0.
0.008688770675775299	0.	0.05188178790625457	-0.010401893546938825	0.
0.008688770675775299	0.	0.05187144638128762	-0.010366754309722934	0.
0.008688770675775299	0.	0.05186110545473593	-0.010331614721110724	0.
0.008688770675775299	0.	0.05185076512661651	-0.010296474781138864	0.
0.008688770675775299	0.	0.051821444827646786	-0.010301175192567045	0.
0.008688770675775299	0.	0.05179212468161104	-0.010305875415513536	0.
0.008688770675775299	0.	0.05176280468852276	-0.010310575449975823	0.
0.008688770675775299	0.	0.05173348484839381	-0.010315275295950973	0.
0.008688770675775299	0.	0.051704165161237804	-0.01031997495343689	0.
0.008688770675775299	0.	0.05167484562706707	-0.010324674422430428	0.
0.008688770675775299	0.	0.05164552624589462	-0.010329373702928869	0.
0.008688770675775299	0.	0.05161620701773328	-0.010334072794929903	0.
0.008688770675775299	0.	0.05164780435532746	-0.010371167714385938	0.
0.008688770675775299	0.	0.05167940480757058	-0.010408262346594421	0.
0.008688770675775299	0.	0.051711008374181855	-0.010445356691522875	0.
0.008688770675775299	0.	0.051742615054880176	-0.010482450749139241	0.
0.008688770675775299	0.	0.05177422484938571	-0.01051954451941104	0.
0.008688770675775299	0.	0.05180583775741686	-0.010556638002305377	0.
0.008688770675775299	0.	0.0518374537786931	-0.010593731197791239	0.
0.008688770675775299	0.	0.0518690729129339	-0.010630824105834892	0.
0.008688770675775299	0.	0.05227094253367085	-0.010698470166403292	0.
0.008688770675775299	0.	0.052672821620958106	-0.010766111616777777	0.
0.008688770675775299	0.	0.053074710163957324	-0.010833748456013346	0.
0.008688770675775299	0.	0.05347660815184744	-0.010901380683163315	0.
0.008688770675775299	0.	0.05387851557382205	-0.010969008297282055	0.
0.008688770675775299	0.	0.054280432419092466	-0.011036631297423096	0.
0.008538964284813657	0.	0.05468235867688587	-0.011104249682639337	0.
0.008538964284813657	0.	0.055084294336444795	-0.011171863451984938	0.
0.008538964284813657	0.	0.055401172449464665	-0.0113014416685294	0.
0.01003702819443009	0.	0.055718058991268464	-0.011431011976679503	0.
0.01003702819443009	0.	0.056034953954268774	-0.011560574373325324	0.
0.010935866540199946	0.	0.05635185733088638	-0.011690128855355895	0.
0.011684898495008162	0.	0.056668769113551454	-0.011819675419657524	0.
0.011984511276931448	0.	0.05698568929470322	-0.011949214063116309	0.
0.011984511276931448	0.	0.05730261786678887	-0.012078744782616462	0.
0.011684898495008162	0.	0.057619554822265585	-0.012208267575040729	0.
0.01003702819443009	0.	0.0591425380418638	-0.012723879711459801	0.
0.01003702819443009	0.	0.05990403850951634	-0.012981653309564807	0.
0.008538964284813657	0.	0.06066554486544667	-0.013239405238314067	0.
0.007640125939043798	0.	0.06142705709698056	-0.013497135480721617	0.
0.007640125939043798	0.	0.062188575191482034	-0.013754844019787032	0.
0.007640125939043798	0.	0.0629500991363494	-0.014012530838491027	0.
0.008089545111928729	0.	0.06371162891901756	-0.01427019591980049	0.
0.008838577066736943	0.	0.06361747849527542	-0.014327119950339749	0.
0.008838577066736943	0.	0.06352334278205404	-0.014384033551385967	0.
0.011834704885969806	0.	0.06342922178326092	-0.014440936721131274	0.
0.011834704885969806	0.	0.06333511550280334	-0.01449782945776948	0.
0.012134317667893092	0.	0.06324102394458928	-0.014554711759493133	0.
0.012134317667893092	0.	0.06314694711252765	-0.014611583624495411	0.
0.010186834585391732	0.	0.06394917413358842	-0.01503830119349598	0.
0.008688770675775299	0.	0.06692033464151632	-0.01597712973322301	0.
0.008688770675775299	0.	0.06791077158892893	-0.01629001017087416	0.
0.010186834585391732	0.	0.06890123347597962	-0.01660285935441938	0.
0.010186834585391732	0.	0.0698917202334032	-0.016915677254021287	0.
0.010935866540199946	0.	0.07088223179219034	-0.017228463839806033	0.
0.010935866540199946	0.	0.0706940777947306	-0.017324796679990213	0.
0.011684898495008162	0.	0.07050592661568914	-0.017421127498659275	0.
0.011684898495008162	0.	0.07031777825655082	-0.01751745629521772	0.
0.011684898495008162	0.	0.06975335011344073	-0.01780643054628441	0.
0.010486447367315018	0.	0.06956521304880361	-0.017902751248452104	0.
0.008988383457698588	0.	0.06937707881151703	-0.017999069925533566	0.
0.009887221803468446	0.	0.06943386098702216	-0.018017547260542135	0.
0.009737415412506802	0.	0.06949066156770667	-0.018036024192518423	0.
0.00958760902154516	0.	0.06954748055063845	-0.018054500721439177	0.
0.00958760902154516	0.	0.06960431793288491	-0.01807297684728177	0.
0.00958760902154516	0.	0.06966117371151327	-0.018091452570024192	0.
0.00958760902154516	0.	0.06971804788358978	-0.018109927889642562	0.
0.00958760902154516	0.	0.06977494044618138	-0.01812840280611425	0.
0.00958760902154516	0.	0.06983185139635294	-0.018146877319417252	0.
0.00958760902154516	0.	0.06987524277263923	-0.018138641276164772	0.
0.00958760902154516	0.	0.06991863465040667	-0.018130403863038717	0.
0.009737415412506802	0.	0.06996202702959489	-0.018122165080073242	0.
0.009737415412506802	0.	0.07000541991014314	-0.018113924927302714	0.
0.009737415412506802	0.	0.07004881329198939	-0.018105683404761912	0.
0.009737415412506802	0.	0.07009220717507335	-0.018097440512484995	0.
0.009737415412506802	0.	0.07013560155933372	-0.01808919625050695	0.
0.009737415412506802	0.	0.07017899644470972	-0.018080950618862144	0.
0.009737415412506802	0.	0.07017893522632637	-0.018038180771418874	0.
0.009737415412506802	0.	0.07017889369027205	-0.017995410624406547	0.
0.009737415412506802	0.	0.07017887183654795	-0.017952640177864135	0.
0.009737415412506802	0.	0.07017886966515664	-0.017909869431830615	0.
0.009737415412506802	0.	0.07017888717609672	-0.01786709838634559	0.
0.009737415412506802	0.	0.07017892436936887	-0.01782432704144761	0.
0.009737415412506802	0.	0.07017898124497056	-0.01778155539717628	0.
0.009737415412506802	0.	0.07017905780289799	-0.017738783453570155	0.
0.009737415412506802	0.	0.07018211244336431	-0.017793901281688937	0.
0.009737415412506802	0.	0.07018516708413722	-0.01784901906735506	0.
0.009737415412506802	0.	0.07018822172521555	-0.017904136810560772	0.
0.009737415412506802	0.	0.07019127636660047	-0.0179592545113002	0.
0.009737415412506802	0.	0.07019433100829175	-0.018014372169564554	0.
0.009737415412506802	0.	0.07019738565028845	-0.018069489785348374	0.
0.009737415412506802	0.	0.07020044029259198	-0.018124607358643078	0.
0.009737415412506802	0.	0.07020349493520162	-0.018179724889442375	0.
0.009737415412506802	0.	0.07026120752206273	-0.01814926346753332	0.
0.009737415412506802	0.	0.07031893232351566	-0.018118802011866685	0.
0.009737415412506802	0.	0.07037666933758423	-0.01808834052244582	0.
0.009737415412506802	0.	0.07043441856229299	-0.018057878999273663	0.
0.009737415412506802	0.	0.07049217999566526	-0.018027417442353567	0.
0.009737415412506802	0.	0.07054995363572443	-0.01799695585168867	0.
0.009737415412506802	0.	0.07060773948049454	-0.017966494227281908	0.
0.009737415412506802	0.	0.07066553752800037	-0.017936032569136427	0.
0.009737415412506802	0.	0.0706690167418585	-0.017884472335581474	0.
0.009737415412506802	0.	0.07067249721651063	-0.017832912072648855	0.
0.009737415412506802	0.	0.0706759789519455	-0.01778135178034339	0.
0.009737415412506802	0.	0.07067946194814899	-0.01772979145866948	0.
0.009737415412506802	0.	0.07068294620511031	-0.01767823110763173	0.
0.009737415412506802	0.	0.07068643172281681	-0.01762667072723538	0.
0.009737415412506802	0.	0.0706899185012551	-0.017575110317483995	0.
0.009737415412506802	0.	0.07069340654041459	-0.01752354987838323	0.
0.009737415412506802	0.	0.070666332040814	-0.017563848355747345	0.
0.009737415412506802	0.	0.07063925823498383	-0.017604146712129003	0.
0.009737415412506802	0.	0.07061218512297761	-0.017644444947513122	0.
0.009737415412506802	0.	0.07058511270484696	-0.01768474306188545	0.
0.009737415412506802	0.	0.07055804098064496	-0.017725041055230276	0.
0.009737415412506802	0.	0.07053096995042464	-0.017765338927532928	0.
0.009737415412506802	0.	0.07050389961423789	-0.01780563667877895	0.
0.009737415412506802	0.	0.07047682997213732	-0.017845934308953045	0.
0.009737415412506802	0.	0.07043587845721458	-0.017842150144176075	0.
0.009737415412506802	0.	0.07039493330277484	-0.017838359918798456	0.
0.009737415412506802	0.	0.07035399450954748	-0.017834563632890595	0.
0.009737415412506802	0.	0.07031306207826304	-0.017830761286522688	0.
0.009737415412506802	0.	0.0702721360096507	-0.01782695287976534	0.
0.009737415412506802	0.	0.07023121630444076	-0.017823138412688965	0.
0.009737415412506802	0.	0.07019030296336357	-0.01781931788536396	0.
0.009737415412506802	0.	0.07014939598714849	-0.017815491297861148	0.
0.009737415412506802	0.	0.07017515304129358	-0.01785334506134107	0.
0.009737415412506802	0.	0.07020091099012798	-0.01789119871276536	0.
0.009737415412506802	0.	0.07022666983358622	-0.017929052252121453	0.
0.009737415412506802	0.	0.07025242957160395	-0.017966905679396142	0.
0.009737415412506802	0.	0.0702781902041171	-0.018004758994576858	0.
0.009737415412506802	0.	0.07030395173105969	-0.01804261219765019	0.
0.009737415412506802	0.	0.07032971415236809	-0.01808046528860336	0.
0.009737415412506802	0.	0.07035547746797848	-0.01811831826742379	0.
0.009737415412506802	0.	0.07082300635641345	-0.01817621076171763	0.
0.009737415412506802	0.	0.07129053757767341	-0.018234099819144645	0.
0.009737415412506802	0.	0.0717580711287058	-0.018291985439096752	0.
0.009737415412506802	0.	0.07222560700646256	-0.018349867620965892	0.
0.009737415412506802	0.	0.07269314520790081	-0.018407746364144197	0.
0.009737415412506802	0.	0.07316068572998488	-0.01846562166802276	0.
0.011385285713084874	0.	0.07362822856968174	-0.01852349353199393	0.
0.013182962404624592	0.	0.07424530302208211	-0.01862506880015044	0.
0.013182962404624592	0.	0.0743948323241493	-0.018668771974555555	0.
0.013782187968471166	0.	0.07454436163016437	-0.018712471478173405	0.
0.013782187968471166	0.	0.07469389094012686	-0.018756167310513255	0.
0.013782187968471166	0.	0.07484342025403373	-0.0187998594710848	0.
0.014681026314241024	0.	0.0749929495718845	-0.01884354795939751	0.
0.013182962404624592	0.	0.07514247889367705	-0.01888723277496045	0.
0.013332768795586236	0.	0.07529200821940951	-0.018930913917283517	0.
0.011834704885969806	0.	0.07622140706347748	-0.019329959634814264	0.
0.010486447367315018	0.	0.0780802133624636	-0.020127993718222617	0.
0.01303315601366295	0.	0.08086844422700638	-0.02132490111346685	0.
0.01348257518654788	0.	0.08272727899495319	-0.022122743283392168	0.
0.01348257518654788	0.	0.08318360023399769	-0.02206654384523053	0.
0.013182962404624592	0.	0.0836399362785891	-0.022010344069552597	0.
0.013182962404624592	0.	0.08409628711003118	-0.021954143956415578	0.
0.013182962404624592	0.	0.08455265270965784	-0.02189794350587877	0.
0.011684898495008162	0.	0.0850090330588355	-0.02184174271799979	0.
0.011684898495008162	0.	0.08546542813895747	-0.021785541592836265	0.
0.010486447367315018	0.	0.08592183793145262	-0.021729340130447285	0.
0.011684898495008162	0.	0.08637826241777669	-0.02167313833089047	0.
0.011684898495008162	0.	0.08655721631796154	-0.021784367158864986	0.
0.011834704885969806	0.	0.08673618203694514	-0.021895569774139728	0.
0.013332768795586236	0.	0.0869151595688891	-0.02200674616777279	0.
0.014830832705202666	0.	0.08709414890795877	-0.022117896330820785	0.
0.014830832705202666	0.	0.0872731500483231	-0.022229020254338032	0.
0.01453121992327938	0.	0.08763118770962745	-0.02245118934699042	0.
0.01453121992327938	0.	0.08781022421892334	-0.022562234498224552	0.
0.014231607141356094	0.	0.08808791657233472	-0.022563581944273912	0.
0.014231607141356094	0.	0.08836561845203426	-0.02256492873526546	0.
0.014231607141356094	0.	0.08864332985073162	-0.022566274871196272	0.
0.014830832705202666	0.	0.08892105076114351	-0.022567620352064038	0.
0.01393199435943281	0.	0.08919878117599458	-0.022568965177865406	0.
0.013632381577509522	0.	0.08975427048994802	-0.02257165286425952	0.
0.013632381577509522	0.	0.09003202937453308	-0.022572995724847028	0.
0.013632381577509522	0.	0.08998847732049646	-0.02254185219320738	0.
0.013632381577509522	0.	0.08994492642653602	-0.022510694251076498	0.
0.013632381577509522	0.	0.08990137669279076	-0.022479521899832287	0.
0.013332768795586236	0.	0.08981428070650421	-0.022417133975517162	0.
0.013332768795586236	0.	0.08977073445423969	-0.02238591840520499	0.
0.01348257518654788	0.	0.0897271893627479	-0.022354688431295497	0.
0.01348257518654788	0.	0.08968364543216709	-0.022323444055169315	0.
0.013332768795586236	0.	0.08966203631801832	-0.02242331169617898	0.
0.013332768795586236	0.	0.08964047623785351	-0.02252317465304537	0.
0.013332768795586236	0.	0.089618965194582	-0.02262303292433234	0.
0.013332768795586236	0.	0.08959750319110936	-0.02272288650860436	0.
0.013332768795586236	0.	0.08957609023033271	-0.02282273540442381	0.
0.013332768795586236	0.	0.08955472631514401	-0.022922579610353905	0.
0.013332768795586236	0.	0.08953341144842793	-0.023022419124956818	0.
0.013332768795586236	0.	0.08951214563306353	-0.023122253946793462	0.
0.013332768795586236	0.	0.0895191955516571	-0.023086164978664878	0.
0.013182962404624592	0.	0.08952625098088345	-0.023050075660231862	0.
0.013182962404624592	0.	0.08953331192063502	-0.023013985991533596	0.
0.013182962404624592	0.	0.08954037837080477	-0.022977895972607798	0.
0.013182962404624592	0.	0.08954745033128565	-0.022941805603494486	0.
0.013182962404624592	0.	0.0895545278019704	-0.022905714884231803	0.
0.013182962404624592	0.	0.08956161078275149	-0.022869623814858717	0.
0.013182962404624592	0.	0.08956869927352139	-0.02283353239541399	0.
0.013182962404624592	0.	0.08958698623867273	-0.022847138655003898	0.
0.013182962404624592	0.	0.08960527411703281	-0.022860744903788706	0.
0.013182962404624592	0.	0.08962356290855517	-0.022874351141767994	0.
0.013182962404624592	0.	0.08964185261319399	-0.022887957368940927	0.
0.013182962404624592	0.	0.08966014323090353	-0.022901563585307712	0.
0.013182962404624592	0.	0.08967843476163753	-0.0229151697908673	0.
0.013182962404624592	0.	0.08969672720534998	-0.022928775985619487	0.
0.013182962404624592	0.	0.08971502056199486	-0.02294238216956364	0.
0.013182962404624592	0.	0.08971478803473935	-0.022970288591011283	0.
0.013182962404624592	0.	0.08971455551716401	-0.02299819456408638	0.
0.013182962404624592	0.	0.08971432300926835	-0.02302610008875122	0.
0.013182962404624592	0.	0.08971409051105285	-0.02305400516496704	0.
0.013182962404624592	0.	0.08971385802251727	-0.023081909792695494	0.
0.013182962404624592	0.	0.0897136255436614	-0.023109813971898024	0.
0.013182962404624592	0.	0.08971339307448567	-0.02313771770253629	0.
0.013182962404624592	0.	0.08971316061499011	-0.023165620984571946	0.
0.013182962404624592	0.	0.08971378246937477	-0.02311391648208997	0.
0.013182962404624592	0.	0.08971440470998267	-0.02306221197939008	0.
0.013182962404624592	0.	0.08971502733681312	-0.023010507476471015	0.
0.013182962404624592	0.	0.08971565034986473	-0.022958802973333612	0.
0.013182962404624592	0.	0.08971627374913724	-0.022907098469977665	0.
0.013182962404624592	0.	0.08971689753463041	-0.022855393966403383	0.
0.013182962404624592	0.	0.08971752170634333	-0.022803689462610553	0.
0.013182962404624592	0.	0.08971814626427434	-0.022751984958599182	0.
0.013182962404624592	0.	0.08974674561609751	-0.022751436471507236	0.
0.013182962404624592	0.	0.08977534825285086	-0.02275088725272147	0.
0.013182962404624592	0.	0.0898039541742743	-0.022750337302242716	0.
0.013182962404624592	0.	0.08983256338011122	-0.022749786620073077	0.
0.013182962404624592	0.	0.08986117587010177	-0.022749235206213383	0.
0.013182962404624592	0.	0.08988979164398701	-0.022748683060664687	0.
0.013182962404624592	0.	0.0899184107015094	-0.02274813018342804	0.
0.013182962404624592	0.	0.08994703304240953	-0.02274757657450553	0.
0.013182962404624592	0.	0.08985473423614149	-0.022741955172713695	0.
0.013182962404624592	0.	0.08976243577508038	-0.022736333267100457	0.
0.013182962404624592	0.	0.0896701376593126	-0.022730710857674818	0.
0.013182962404624592	0.	0.08957783988892759	-0.022725087944444323	0.
0.013182962404624592	0.	0.08948554246401197	-0.022719464527419447	0.
0.013182962404624592	0.	0.08930094865094151	-0.022708216182017148	0.
0.012134317667893092	0.	0.08983917847256628	-0.022904154269198226	0.
0.012134317667893092	0.	0.09046972078419409	-0.02310566756930633	0.
0.012134317667893092	0.	0.09110027916992804	-0.02330713112320952	0.
0.012284124058854736	0.	0.0917308536019181	-0.02350854490011849	0.
0.013332768795586236	0.	0.0936226728978488	-0.024112487260711288	0.
0.013182962404624592	0.	0.09425331123760715	-0.024313701621386366	0.
0.014381413532317736	0.	0.09435323918014316	-0.02447946499886994	0.
0.014830832705202666	0.	0.09445316713670701	-0.024645226422977763	0.
0.014830832705202666	0.	0.094553095107294	-0.0248109858927137	0.
0.016328896614819097	0.	0.09465302309190085	-0.024976743407080997	0.
0.015579864660010882	0.	0.09475295109052358	-0.02514249896508226	0.
0.015579864660010882	0.	0.09485287910315816	-0.02530825256571948	0.
0.015579864660010882	0.	0.09495280712980042	-0.025474004207994012	0.
0.015130445487125953	0.	0.09505273517044749	-0.02563975389090553	0.
0.01393199435943281	0.	0.09658123891694782	-0.02615364017338191	0.
0.012883349622701308	0.	0.09734550895491922	-0.026410581718994713	0.
0.013332768795586236	0.	0.09810979106899265	-0.02666752219973394	0.
0.013332768795586236	0.	0.0988740852339701	-0.026924461614756007	0.
0.013332768795586236	0.	0.09963839142472494	-0.027181399963216692	0.
0.016328896614819097	0.	0.10120076000915235	-0.02767603690585485	0.
0.01587947744193417	0.	0.1012345231145758	-0.027656799743856323	0.
0.016328896614819097	0.	0.10126832909572697	-0.027637561971112695	0.
0.016179090223857457	0.	0.10130217794865748	-0.02761832358766021	0.
0.013182962404624592	0.	0.10137000425404034	-0.02757984498877284	0.
0.011984511276931448	0.	0.1014039816985725	-0.027560604773410456	0.
0.011984511276931448	0.	0.10143800199904572	-0.027541363947484635	0.
0.011535092104046518	0.	0.10236154285990669	-0.027907873684273395	0.
0.011235479322123234	0.	0.10420874255293915	-0.02864089234906659	0.
0.011684898495008162	0.	0.10513240118792458	-0.029007401276460024	0.
0.013332768795586236	0.	0.10605609888430757	-0.029373909933443944	0.
0.014681026314241024	0.	0.10697983554430596	-0.029740418319711585	0.
0.016179090223857457	0.	0.10882742536563011	-0.03047343427886996	0.
0.01647870300578074	0.	0.10885570555168918	-0.030448110380124994	0.
0.015280251878087596	0.	0.10899712733475325	-0.030321465068506543	0.
0.015280251878087596	0.	0.10902541586117508	-0.030296130843548416	0.
0.016179090223857457	0.	0.1090537057772848	-0.030270794898026532	0.
0.014381413532317736	0.	0.10890987929935189	-0.03024944976188197	0.
0.014681026314241024	0.	0.10876605283349271	-0.030228102488212935	0.
0.013632381577509522	0.	0.1084783999380155	-0.03018540152886806	0.
0.01348257518654788	0.	0.10819074709089097	-0.030142692021120673	0.
0.01348257518654788	0.	0.10804692068547275	-0.03012133406194897	0.
0.01348257518654788	0.	0.10790309429215668	-0.030099973966100372	0.
0.01348257518654788	0.	0.107868402154095	-0.030109527850468904	0.
0.01348257518654788	0.	0.10783372604050316	-0.030119081702196678	0.
0.01348257518654788	0.	0.10779906595288569	-0.030128635521283063	0.
0.01348257518654788	0.	0.10776442189274689	-0.03013818930772681	0.
0.01348257518654788	0.	0.1077297938615904	-0.030147743061526653	0.
0.01348257518654788	0.	0.10769518186092004	-0.030157296782682596	0.
0.01348257518654788	0.	0.1076605858922378	-0.03016685047119275	0.
0.01348257518654788	0.	0.10762600595704659	-0.030176404127056283	0.
0.01348257518654788	0.	0.10761246949218933	-0.030224763152861798	0.
0.01348257518654788	0.	0.10759893462182575	-0.030273120961366137	0.
0.013332768795586236	0.	0.10758540134601521	-0.030321477552387417	0.
0.013332768795586236	0.	0.10757186966481572	-0.030369832925743762	0.
0.013332768795586236	0.	0.10755833957828526	-0.030418187081252882	0.
0.013332768795586236	0.	0.10754481108648296	-0.03046654001873227	0.
0.013332768795586236	0.	0.10753128418946732	-0.030514891738000045	0.
0.013332768795586236	0.	0.10751775888729583	-0.030563242238873918	0.
0.01348257518654788	0.	0.10752049577690766	-0.03050676376678882	0.
0.01348257518654788	0.	0.10752323281555452	-0.030450285243939636	0.
0.01348257518654788	0.	0.10752597000323665	-0.030393806670335383	0.
0.01348257518654788	0.	0.10752870733995169	-0.03033732804598465	0.
0.01348257518654788	0.	0.10753144482569942	-0.030280849370896444	0.
0.01348257518654788	0.	0.1075341824604789	-0.030224370645079778	0.
0.01348257518654788	0.	0.10753692024428799	-0.030167891868543243	0.
0.01348257518654788	0.	0.10753965817712625	-0.03011141304129585	0.
0.01348257518654788	0.	0.10763262960156941	-0.03011004787429847	0.
0.01348257518654788	0.	0.10772560334818104	-0.030108682634502296	0.
0.01348257518654788	0.	0.1078185794163766	-0.03010731732190711	0.
0.01348257518654788	0.	0.1079115578055713	-0.030105951936513546	0.
0.01348257518654788	0.	0.10800453851518083	-0.03010458647832223	0.
0.01348257518654788	0.	0.10809752154462182	-0.03010322094733296	0.
0.01348257518654788	0.	0.10819050689330975	-0.030101855343546143	0.
0.013632381577509522	0.	0.10826899819123294	-0.030110211901031636	0.
0.013632381577509522	0.	0.10825450202201574	-0.030119934117582674	0.
0.013632381577509522	0.	0.10824000605301763	-0.030129656316615103	0.
0.013632381577509522	0.	0.10822551028424592	-0.030139378498128717	0.
0.013632381577509522	0.	0.10821101471570949	-0.030149100662123098	0.
0.013632381577509522	0.	0.1081965193474147	-0.030158822808596778	0.
0.013632381577509522	0.	0.10818202417937094	-0.030168544937549547	0.
0.013632381577509522	0.	0.10816752921158476	-0.030178267048981616	0.
0.013632381577509522	0.	0.10821066255794239	-0.030174063786948476	0.
0.013632381577509522	0.	0.10825379792336291	-0.03016986045755083	0.
0.013632381577509522	0.	0.10829693530761014	-0.030165657060789938	0.
0.013632381577509522	0.	0.10834007471044795	-0.030161453596666426	0.
0.013632381577509522	0.	0.10838321613164131	-0.030157250065181555	0.
0.013632381577509522	0.	0.1084263595709548	-0.03015304646633532	0.
0.013632381577509522	0.	0.10846950502815246	-0.030148842800129822	0.
0.013632381577509522	0.	0.10851265250299742	-0.030144639066565268	0.
0.013632381577509522	0.	0.10850243895334032	-0.03017651592895004	0.
0.013632381577509522	0.	0.10849222553311212	-0.030208392766167123	0.
0.013632381577509522	0.	0.10848201224231636	-0.030240269578214216	0.
0.013632381577509522	0.	0.10847179908095751	-0.030272146365088383	0.
0.013632381577509522	0.	0.10846158604903837	-0.03030402312678732	0.
0.013632381577509522	0.	0.10845137314656271	-0.030335899863308726	0.
0.013632381577509522	0.	0.10844116037353428	-0.03036777657464966	0.
0.013632381577509522	0.	0.10843094772995661	-0.03039965326080845	0.
0.013632381577509522	0.	0.10842549934673303	-0.030402968402730185	0.
0.013632381577509522	0.	0.10842005096623307	-0.030406283509373536	0.
0.013632381577509522	0.	0.10841460258845677	-0.03040959858073745	0.
0.013632381577509522	0.	0.10840915421340315	-0.03041291361682151	0.
0.013632381577509522	0.	0.10840370584107341	-0.03041622861762572	0.
0.013632381577509522	0.	0.10839825747146754	-0.030419543583149446	0.
0.013632381577509522	0.	0.10839280910458485	-0.0304228585133929	0.
0.013632381577509522	0.	0.10838736074042579	-0.030426173408355038	0.
0.013632381577509522	0.	0.10844409466470326	-0.030424808302203527	0.
0.013632381577509522	0.	0.10850082865568872	-0.030423443196029173	0.
0.013632381577509522	0.	0.10855756271337234	-0.030422078089830936	0.
0.013632381577509522	0.	0.10861429683774378	-0.030420712983609856	0.
0.013632381577509522	0.	0.10867103102879247	-0.03041934787736531	0.
0.013632381577509522	0.	0.10872776528650901	-0.030417982771096877	0.
0.013632381577509522	0.	0.10878449961088194	-0.030416617664806026	0.
0.013632381577509522	0.	0.10884123400190229	-0.030415252558491285	0.
0.013782187968471166	0.	0.10947023614921204	-0.03058959827263533	0.
0.013782187968471166	0.	0.11009926617901525	-0.030763911430185756	0.
0.013782187968471166	0.	0.11072832404393888	-0.030938192013573874	0.
0.013782187968471166	0.	0.11135740969671905	-0.03111244000522178	0.
0.014681026314241024	0.	0.11261566417730265	-0.031460838142938194	0.
0.017677154133473885	0.	0.11393601414992136	-0.031813149115509906	0.
0.017677154133473885	0.	0.11399800242268608	-0.031817173077674156	0.
0.017826960524435526	0.	0.11405999406246105	-0.0318211775887735	0.
0.017826960524435526	0.	0.11412198906868355	-0.03182516264856677	0.
0.01692812217866567	0.	0.11418398744079185	-0.03182912825681341	0.
0.01752734774251224	0.	0.11424598917822412	-0.03183307441327455	0.
0.01543005826904924	0.	0.11430799428041863	-0.03183700111771258	0.
0.014830832705202666	0.	0.11514600023015167	-0.032161184247205855	0.
0.014231607141356094	0.	0.11592199955439637	-0.03248143466583682	0.
0.014231607141356094	0.	0.11747400371026481	-0.03312185902586045	0.
0.014830832705202666	0.	0.11825000853424512	-0.03344203291658039	0.
0.015729671050972525	0.	0.11902601518384452	-0.033762181247271345	0.
0.017227734960588954	0.	0.12057803394473086	-0.03440240112687385	0.
0.017227734960588954	0.	0.12078157083021178	-0.03443850221582028	0.
0.01692812217866567	0.	0.12118871572555764	-0.034510699291650744	0.
0.017677154133473885	0.	0.12139232370960062	-0.03454679527815301	0.
0.016328896614819097	0.	0.1215959553673529	-0.034582889563458646	0.
0.014830832705202666	0.	0.12200328965243029	-0.0346550730297173	0.
0.014830832705202666	0.	0.12220699225399448	-0.034691162210288964	0.
0.01393199435943281	0.	0.12277690417951576	-0.035052569754277674	0.
0.01393199435943281	0.	0.12334681770045518	-0.035413940933012616	0.
0.01543005826904924	0.	0.12448664951888712	-0.036136574031116794	0.
0.017826960524435526	0.	0.1256264876899328	-0.03685906117682043	0.
0.01797676691539717	0.	0.12676633219431357	-0.03758140204142341	0.
0.01797676691539717	0.	0.12678955455079077	-0.03745289848552689	0.
0.02666553759117247	0.	0.12683600449288748	-0.03719589082794317	0.
0.016179090223857457	0.	0.12688246140645518	-0.03693888244312411	0.
0.01453121992327938	0.	0.12690569247727118	-0.03681037797818321	0.
0.014681026314241024	0.	0.12692892529063202	-0.036681873331651814	0.
0.014381413532317736	0.	0.12695215984642946	-0.036553368503601996	0.
0.01453121992327938	0.	0.1268858465520043	-0.03691491377338402	0.
0.01453121992327938	0.	0.12685269001851524	-0.037095680344893224	0.
0.01453121992327938	0.	0.12681953356085068	-0.037276442871112564	0.
0.01453121992327938	0.	0.126786377179017	-0.03745720134976251	0.
0.01453121992327938	0.	0.12675322087302213	-0.03763795577856248	0.
0.01453121992327938	0.	0.12672006464287128	-0.03781870615522937	0.
0.01453121992327938	0.	0.12668690848857195	-0.03799945247748031	0.
0.01453121992327938	0.	0.12667959921519975	-0.03794009136706116	0.
0.01453121992327938	0.	0.12667228994303442	-0.03788072981168196	0.
0.01453121992327938	0.	0.12666498067207524	-0.03782136781142464	0.
0.014681026314241024	0.	0.1266576714023232	-0.037762005366371754	0.
0.014681026314241024	0.	0.12665036213377712	-0.03770264247660628	0.
0.014681026314241024	0.	0.12664305286643787	-0.0376432791422095	0.
0.014681026314241024	0.	0.12663574360030555	-0.03758391536326442	0.
0.014681026314241024	0.	0.12662843433537985	-0.037524551139852744	0.
0.014681026314241024	0.	0.12662661610503068	-0.037528207673135625	0.
0.014681026314241024	0.	0.12662479789483694	-0.037531864195271034	0.
0.014681026314241024	0.	0.1266229797047998	-0.03753552070625917	0.
0.014681026314241024	0.	0.12662116153491765	-0.037539177206099617	0.
0.014681026314241024	0.	0.12661934338519162	-0.037542833694792374	0.
0.014681026314241024	0.	0.12661752525562153	-0.037546490172337445	0.
0.014681026314241024	0.	0.12661570714620757	-0.037550146638734405	0.
0.014681026314241024	0.	0.12661388905694976	-0.037553803093983255	0.
0.014681026314241024	0.	0.12660917227803073	-0.03752062532220373	0.
0.014681026314241024	0.	0.12660445994530997	-0.0374874468520429	0.
0.014681026314241024	0.	0.12659975205884402	-0.037454267683572864	0.
0.014681026314241024	0.	0.12659504861868828	-0.03742108781686591	0.
0.014681026314241024	0.	0.12659034962489885	-0.037387907251994305	0.
0.014681026314241024	0.	0.12658565507753092	-0.03735472598903015	0.
0.014681026314241024	0.	0.12658096497664037	-0.03732154402804594	0.
0.014681026314241024	0.	0.1265762793222821	-0.03728836136911333	0.
0.014681026314241024	0.	0.12667131239382037	-0.03725191135230967	0.
0.014681026314241024	0.	0.12676634826547964	-0.03721546133549868	0.
0.014681026314241024	0.	0.12686138693655039	-0.03717901131868057	0.
0.014681026314241024	0.	0.12695642840632604	-0.037142561301854705	0.
0.014681026314241024	0.	0.1270514726740979	-0.037106111285022135	0.
0.014681026314241024	0.	0.12714651973915647	-0.0370696612681816	0.
0.014681026314241024	0.	0.12724156960079708	-0.03703321125133457	0.
0.014681026314241024	0.	0.12733662225831024	-0.036996761234479994	0.
0.014681026314241024	0.	0.12733416024338784	-0.03702783103011285	0.
0.014681026314241024	0.	0.12733170001038235	-0.03705890001903703	0.
0.014681026314241024	0.	0.12732924155930625	-0.03708996820117502	0.
0.014681026314241024	0.	0.12732678489016935	-0.03712103557644741	0.
0.014681026314241024	0.	0.12732433000298507	-0.03715210214477707	0.
0.014681026314241024	0.	0.12732187689776442	-0.03718316790608545	0.
0.014681026314241024	0.	0.1273194255745189	-0.03721423286029501	0.
0.014681026314241024	0.	0.12731697603326073	-0.03724529700732696	0.
0.014681026314241024	0.	0.12734168370338328	-0.03725099232807975	0.
0.014681026314241024	0.	0.12736639221767848	-0.037256687622079496	0.
0.014681026314241024	0.	0.12739110157609024	-0.03726238288932538	0.
0.014681026314241024	0.	0.12741581177856245	-0.037268078129817195	0.
0.014681026314241024	0.	0.12744052282504018	-0.0372737733435545	0.
0.014681026314241024	0.	0.12746523471546803	-0.03727946853053648	0.
0.014681026314241024	0.	0.12748994744979056	-0.03728516369076312	0.
0.014681026314241024	0.	0.12751466102795195	-0.037290858824233594	0.
0.014681026314241024	0.	0.12752911759855684	-0.037317666708156824	0.
0.014681026314241024	0.	0.12754357461228982	-0.037344473809480076	0.
0.014681026314241024	0.	0.12755803206913352	-0.03737128012813841	0.
0.014681026314241024	0.	0.12757248996907175	-0.03739808566406602	0.
0.014681026314241024	0.	0.12758694831208733	-0.037424890417198174	0.
0.014681026314241024	0.	0.12760140709816226	-0.03745169438746864	0.
0.014681026314241024	0.	0.12761586632728075	-0.03747849757481268	0.
0.014681026314241024	0.	0.12763032599942428	-0.037505299979164304	0.
0.014681026314241024	0.	0.1276195531974945	-0.037382180185904945	0.
0.014681026314241024	0.	0.1276087823370337	-0.037259059870880844	0.
0.014681026314241024	0.	0.1275980134180969	-0.03713593903429252	0.
0.014681026314241024	0.	0.12758724644074154	-0.037012817676339675	0.
0.014681026314241024	0.	0.12757648140502117	-0.0368896957972224	0.
0.014681026314241024	0.	0.1275657183109926	-0.036766573397140595	0.
0.014681026314241024	0.	0.12755495715871146	-0.03664345047629353	0.
0.014681026314241024	0.	0.12754419794823268	-0.036520327034881735	0.
0.014681026314241024	0.	0.12807822367277316	-0.03661790940124833	0.
0.014681026314241024	0.	0.12861226018997807	-0.0367154903738137	0.
0.014681026314241024	0.	0.1291463074845333	-0.03681306995215394	0.
0.01453121992327938	0.	0.13021443434458668	-0.037008224924464775	0.
0.014231607141356094	0.	0.13128260413099782	-0.03720337431478824	0.
0.014381413532317736	0.	0.13181670508360724	-0.03730094691564413	0.
0.014231607141356094	0.	0.13213247927206684	-0.03752061364772782	0.
0.01692812217866567	0.	0.13276406028106902	-0.037959945375733016	0.
0.025467086463479328	0.	0.13339568473889843	-0.0383992747862111	0.
0.017826960524435526	0.	0.13371151323843086	-0.038618938621384546	0.
0.017826960524435526	0.	0.1343432027334278	-0.039058264549611955	0.
0.017677154133473885	0.	0.1351764137842105	-0.03952768736530081	0.
0.017677154133473885	0.	0.135593063578353	-0.03976239291846233	0.
0.01587947744193417	0.	0.13642645154183844	-0.04023179230110348	0.
0.01587947744193417	0.	0.13684318964639514	-0.04046648612484771	0.
0.016029283832895813	0.	0.13767675393951376	-0.040935862022824475	0.
0.01647870300578074	0.	0.13772682327362848	-0.04103449535370567	0.
0.01872579887020539	0.	0.13782698619591038	-0.04123174519028178	0.
0.019025411652128673	0.	0.13787707978194225	-0.04133036169251454	0.
0.01872579887020539	0.	0.13792718144981095	-0.041428972581735536	0.
0.01797676691539717	0.	0.13802740902679111	-0.041626177514209536	0.
0.017826960524435526	0.	0.13923188944689244	-0.04204134580608919	0.
0.016628509396742385	0.	0.1403862459440223	-0.04235788105066309	0.
0.01692812217866567	0.	0.14154060441913818	-0.04267437724902537	0.
0.017826960524435526	0.	0.14384932727937227	-0.043307252352109304	0.
0.020523475561745105	0.	0.14731242625553634	-0.04425627119015108	0.
0.01962463721597525	0.	0.14731615968178555	-0.04420398061006638	0.
0.0194748308250136	0.	0.14731989887138836	-0.04415168783773585	0.
0.01887560526116703	0.	0.14732177062742952	-0.04412554062959079	0.
0.018276379697320457	0.	0.14732364382428795	-0.04409939287351905	0.
0.01797676691539717	0.	0.14732551846195732	-0.044073244569565274	0.
0.017677154133473885	0.	0.14717207513378353	-0.04405887631928497	0.
0.01752734774251224	0.	0.14686144515951174	-0.04408242570693312	0.
0.017826960524435526	0.	0.1467061345942804	-0.044094194492779744	0.
0.01752734774251224	0.	0.14655082697858274	-0.04410595933978121	0.
0.01752734774251224	0.	0.146395522313617	-0.044117720247792085	0.
0.017826960524435526	0.	0.14608492184068123	-0.04414123024625957	0.
0.018276379697320457	0.	0.14629716750887273	-0.04400976133664401	0.
0.018276379697320457	0.	0.14636791714901837	-0.04396592803438721	0.
0.018126573306358813	0.	0.14650941805483098	-0.04387824593556053	0.
0.017826960524435526	0.	0.14653403684160973	-0.04398208354305645	0.
0.017826960524435526	0.	0.14641715405748376	-0.04417360456582641	0.
0.017826960524435526	0.	0.14630027277541632	-0.04436510623906884	0.
0.017826960524435526	0.	0.14618339299586772	-0.04455658855114806	0.
0.017826960524435526	0.	0.14606651471929744	-0.044748051490421444	0.
0.017826960524435526	0.	0.14594963794616417	-0.04493949504523821	0.
0.017826960524435526	0.	0.14583276267692988	-0.04513091920393795	0.
0.017826960524435526	0.	0.1457158889120533	-0.04532232395485478	0.
0.017826960524435526	0.	0.1457915705904985	-0.04534452280567385	0.
0.017677154133473885	0.	0.1458672552475744	-0.0453667202495618	0.
0.017677154133473885	0.	0.1459429428826907	-0.04538891628641931	0.
0.017677154133473885	0.	0.14601863349525715	-0.04541111091614832	0.
0.017677154133473885	0.	0.14609432708468337	-0.04543330413865139	0.
0.017677154133473885	0.	0.1461700236503806	-0.045455495953829826	0.
0.017677154133473885	0.	0.14624572319175816	-0.045477686361585994	0.
0.017677154133473885	0.	0.1463214257082278	-0.04549987536182056	0.
0.017677154133473885	0.	0.14633450999038944	-0.045573095982172504	0.
0.017677154133473885	0.	0.1463476061332808	-0.0456463072759884	0.
0.017677154133473885	0.	0.14636071413649612	-0.04571950924112222	0.
0.017677154133473885	0.	0.1463738339996282	-0.0457927018754262	0.
0.017677154133473885	0.	0.14638696572227036	-0.04586588517675367	0.
0.017677154133473885	0.	0.14640010930401462	-0.045939059142956894	0.
0.017677154133473885	0.	0.14641326474445301	-0.04601222377188708	0.
0.017677154133473885	0.	0.146426432043177	-0.0460853790613965	0.
0.017677154133473885	0.	0.1464452833632477	-0.04609583063447607	0.
0.017677154133473885	0.	0.1464641362794772	-0.04610627740610097	0.
0.017677154133473885	0.	0.1464829907917868	-0.04611671937611406	0.
0.017677154133473885	0.	0.14650184690009818	-0.0461271565443567	0.
0.017677154133473885	0.	0.1465207046043324	-0.046137588910671545	0.
0.017677154133473885	0.	0.14653956390441011	-0.046148016474901854	0.
0.017677154133473885	0.	0.1465584248002534	-0.046158439236889226	0.
0.017677154133473885	0.	0.14657728729178293	-0.0461688571964763	0.
0.017677154133473885	0.	0.14666045609228057	-0.0461128049552086	0.
0.017677154133473885	0.	0.1467436259525162	-0.046056749887257206	0.
0.017677154133473885	0.	0.14682679687225952	-0.04600069199312038	0.
0.017677154133473885	0.	0.14690996885128046	-0.04594463127329682	0.
0.017677154133473885	0.	0.1469931418893478	-0.04588856772828397	0.
0.017677154133473885	0.	0.14707631598623197	-0.045832501358580524	0.
0.017677154133473885	0.	0.1471594911417024	-0.04577643216468349	0.
0.017677154133473885	0.	0.1472426673555286	-0.04572036014709156	0.
0.017677154133473885	0.	0.14720450286420828	-0.04564890496724844	0.
0.017677154133473885	0.	0.14716636372727612	-0.04557744819687426	0.
0.017677154133473885	0.	0.14712824994726073	-0.04550598983632627	0.
0.017677154133473885	0.	0.14709016152669013	-0.04543452988596153	0.
0.017677154133473885	0.	0.1470520984680908	-0.04536306834613708	0.
0.017677154133473885	0.	0.14701406077398615	-0.04529160521721017	0.
0.017677154133473885	0.	0.14697604844690165	-0.04522014049953703	0.
0.017677154133473885	0.	0.14693806148935812	-0.045148674193474694	0.
0.017677154133473885	0.	0.14690370967379596	-0.04516903829270423	0.
0.017677154133473885	0.	0.14686935798340497	-0.0451894023901194	0.
0.017677154133473885	0.	0.14683500641819736	-0.04520976648571978	0.
0.017677154133473885	0.	0.14680065497818198	-0.04523013057950538	0.
0.017677154133473885	0.	0.14676630366337207	-0.04525049467147599	0.
0.017677154133473885	0.	0.14673195247377838	-0.0452708587616316	0.
0.017677154133473885	0.	0.1466976014094117	-0.04529122284997201	0.
0.017677154133473885	0.	0.14666325047028356	-0.045311586936497214	0.
0.017677154133473885	0.	0.14667880600379934	-0.045289241389008104	0.
0.017677154133473885	0.	0.14669436176679682	-0.045266895766393304	0.
0.017677154133473885	0.	0.1467099177592661	-0.04524455006865889	0.
0.017677154133473885	0.	0.146725473981198	-0.0452222042958099	0.
0.017677154133473885	0.	0.14674103043258338	-0.04519985844785136	0.
0.017677154133473885	0.	0.1467565871134124	-0.04517751252478913	0.
0.017677154133473885	0.	0.1467721440236764	-0.04515516652662762	0.
0.017677154133473885	0.	0.14678770116336567	-0.04513282045337311	0.
0.017677154133473885	0.	0.14713744266209156	-0.04522076436339388	0.
0.017677154133473885	0.	0.1474871941133921	-0.04530869274900102	0.
0.017677154133473885	0.	0.14818672683733367	-0.04548450292981157	0.
0.01752734774251224	0.	0.14853650809181232	-0.04557238471643306	0.
0.01752734774251224	0.	0.14888629926253782	-0.045660250961475995	0.
0.01752734774251224	0.	0.1492361003404573	-0.045748101660647016	0.
0.01752734774251224	0.	0.14958591131652582	-0.0458359368096519	0.
0.0194748308250136	0.	0.15011041963434682	-0.04644251119614683	0.
0.020823088343668392	0.	0.15028526659827945	-0.046644600722102275	0.
0.020823088343668392	0.	0.1504601189870824	-0.04684663922591364	0.
0.021122701125591677	0.	0.15098470867799163	-0.047452448279869455	0.
0.021422313907514964	0.	0.15138413317073415	-0.04760150966852729	0.
0.020223862779821817	0.	0.15178355766722082	-0.04775057009614419	0.
0.01977444360693689	0.	0.15218298216744808	-0.047899629562269425	0.
0.019175218043090317	0.	0.15298183117911007	-0.04819774560823707	0.
0.01872579887020539	0.	0.15338125569053612	-0.04834680218717555	0.
0.01857599247924374	0.	0.15418010472456026	-0.04864491245469819	0.
0.01932502443405196	0.	0.1553803512190267	-0.04901894679121653	0.
0.020523475561745105	0.	0.1565807722323516	-0.0493929614247052	0.
0.021122701125591677	0.	0.15778136722169558	-0.04976695633189931	0.
0.020523475561745105	0.	0.15838172978833168	-0.049953946380855624	0.
0.020074056388860177	0.	0.1589821356463914	-0.0501409314894977	0.
0.01872579887020539	0.	0.15983169455111262	-0.05025141659956811	0.
0.01857599247924374	0.	0.16025650744909462	-0.05030664104839486	0.
0.0184261860882821	0.	0.16068134261151654	-0.05036185342360825	0.
0.01857599247924374	0.	0.1611062000139379	-0.05041705372310205	0.
0.01872579887020539	0.	0.16153107963195404	-0.050472241944770214	0.
0.019175218043090317	0.	0.16195598144119555	-0.05052741808650714	0.
0.020074056388860177	0.	0.1626418702735437	-0.05063047084424084	0.
0.022021539471361536	0.	0.163424767139562	-0.050774129670994046	0.
0.02262076503520811	0.	0.16394670029547204	-0.05086989616420409	0.
0.02277057142616975	0.	0.16446863497850125	-0.05096565780933433	0.
0.02277057142616975	0.	0.16448403099779735	-0.051055649335926885	0.
0.02187173308039989	0.	0.16453023110731815	-0.0513256204423635	0.
0.021422313907514964	0.	0.16456104122256243	-0.05150559828388948	0.
0.021122701125591677	0.	0.16457644929261445	-0.05159558633532831	0.
0.021122701125591677	0.	0.16459185937084678	-0.05168557380699783	0.
0.020972894734630033	0.	0.16455316117964872	-0.051775044156402425	0.
0.020823088343668392	0.	0.16451446299152714	-0.051864511955427274	0.
0.020823088343668392	0.	0.16449511389861993	-0.051909244898321306	0.
0.020823088343668392	0.	0.16447576480648252	-0.0519539772033501	0.
0.020823088343668392	0.	0.16445641571511438	-0.05199870887042251	0.
0.020823088343668392	0.	0.16443706662451552	-0.05204343989944885	0.
0.020823088343668392	0.	0.1644436528224413	-0.05204053711361729	0.
0.020823088343668392	0.	0.16445023902150427	-0.0520376337202157	0.
0.020823088343668392	0.	0.16445682522170435	-0.05203472971924891	0.
0.02067328195270675	0.	0.16446341142304163	-0.05203182511072322	0.
0.02067328195270675	0.	0.1644699976255165	-0.05202891989464364	0.
0.02067328195270675	0.	0.1644765838291274	-0.05202601407101604	0.
0.02067328195270675	0.	0.16448317003387636	-0.05202310763984609	0.
0.02067328195270675	0.	0.16448975623976178	-0.052020200601139016	0.
0.02067328195270675	0.	0.1644854865102119	-0.0520248405290554	0.
0.02067328195270675	0.	0.16448121991355086	-0.0520294804335556	0.
0.02067328195270675	0.	0.164476956449813	-0.0520341203146394	0.
0.02067328195270675	0.	0.16447269611903256	-0.052038760172306193	0.
0.02067328195270675	0.	0.16446843892124408	-0.05204340000655554	0.
0.02067328195270675	0.	0.1644641848564818	-0.05204803981738745	0.
0.02067328195270675	0.	0.16445993392477998	-0.052052679604801706	0.
0.02067328195270675	0.	0.16445568612617362	-0.052057319368797476	0.
0.02067328195270675	0.	0.16449515301117318	-0.052055437028976026	0.
0.02067328195270675	0.	0.16453461995661367	-0.05205355345461221	0.
0.02067328195270675	0.	0.16457408696248926	-0.05205166864571358	0.
0.02067328195270675	0.	0.1646135540287929	-0.05204978260228726	0.
0.02067328195270675	0.	0.16465302115551897	-0.05204789532434057	0.
0.02067328195270675	0.	0.16469248834266134	-0.05204600681188087	0.
0.02067328195270675	0.	0.1647319555902137	-0.052044117064915886	0.
0.02067328195270675	0.	0.16477142289817015	-0.052042226083452756	0.
0.02067328195270675	0.	0.16483050094450366	-0.052040722352024005	0.
0.02067328195270675	0.	0.1648895789927448	-0.052039211080604136	0.
0.02067328195270675	0.	0.1649486570428917	-0.052037692269228976	0.
0.02067328195270675	0.	0.1650077350949448	-0.05203616591793478	0.
0.02067328195270675	0.	0.16506681314890342	-0.05203463202675779	0.
0.02067328195270675	0.	0.16512589120476753	-0.05203309059573509	0.
0.02067328195270675	0.	0.16518496926253673	-0.05203154162490316	0.
0.02067328195270675	0.	0.1652440473222114	-0.05202998511429864	0.
0.02067328195270675	0.	0.16524470878890918	-0.05203287575573694	0.
0.02067328195270675	0.	0.16524537046974358	-0.052035766380624474	0.
0.02067328195270675	0.	0.1652460323647162	-0.052038656988960194	0.
0.02067328195270675	0.	0.16524669447382426	-0.05204154758074537	0.
0.02067328195270675	0.	0.16524735679706867	-0.0520444381559781	0.
0.02067328195270675	0.	0.16524801933444902	-0.052047328714659856	0.
0.02067328195270675	0.	0.165248682085965	-0.05205021925678938	0.
0.02067328195270675	0.	0.16524934505161618	-0.0520531097823671	0.
0.02067328195270675	0.	0.16524667430642656	-0.052048442602049466	0.
0.02067328195270675	0.	0.16524400367150066	-0.05204377541605321	0.
0.02067328195270675	0.	0.16524133314683864	-0.052039108224378766	0.
0.02067328195270675	0.	0.16523866273244267	-0.05203444102702654	0.
0.02067328195270675	0.	0.165235992428312	-0.05202977382399592	0.
0.02067328195270675	0.	0.1652333222344481	-0.052025106615287316	0.
0.02067328195270675	0.	0.1652306521508523	-0.052020439400900516	0.
0.02067328195270675	0.	0.16522798217752396	-0.05201577218083636	0.
0.02067328195270675	0.	0.1652263376002705	-0.05202875641730557	0.
0.02067328195270675	0.	0.16522469311495236	-0.05204172744680444	0.
0.020523475561745105	0.	0.16522140442012073	-0.05206762988271972	0.
0.020523475561745105	0.	0.16521976021060863	-0.052080561288054106	0.
0.020523475561745105	0.	0.16521811609303308	-0.052093479484251554	0.
0.020523475561745105	0.	0.16521647206739404	-0.05210638447077272	0.
0.020523475561745105	0.	0.16521482813369198	-0.052119276247077635	0.
0.020523475561745105	0.	0.1652195403421757	-0.052102306251623175	0.
0.020523475561745105	0.	0.1652242538678171	-0.052085322376383095	0.
0.020523475561745105	0.	0.16522896871059936	-0.05206832462210479	0.
0.020523475561745105	0.	0.1652336848705067	-0.05205131298953339	0.
0.020523475561745105	0.	0.1652384023475236	-0.05203428747941712	0.
0.020523475561745105	0.	0.16524312114163342	-0.05201724809250363	0.
0.020523475561745105	0.	0.16524784125282116	-0.05200019482954052	0.
0.020523475561745105	0.	0.1652525626810699	-0.05198312769127709	0.
0.020523475561745105	0.	0.16595303953988905	-0.052316759453697285	0.
0.020523475561745105	0.	0.1666535181396431	-0.05265039104096243	0.
0.020523475561745105	0.	0.1673539984771971	-0.052984022452887095	0.
0.02067328195270675	0.	0.16875496435320905	-0.05365128474997364	0.
0.02067328195270675	0.	0.1694554498854364	-0.053984915634764014	0.
0.020823088343668392	0.	0.17015593714300284	-0.05431854634347089	0.
0.02172192668943825	0.	0.1709440036375691	-0.0547583194936575	0.
0.023669409771939612	0.	0.17103158681411665	-0.05486446017398859	0.
0.02277057142616975	0.	0.17111917565118584	-0.05497059891624881	0.
0.022920377817131393	0.	0.17120677014750563	-0.0550767357197848	0.
0.02262076503520811	0.	0.17129437030180625	-0.05518287058394346	0.
0.02172192668943825	0.	0.17146958757927547	-0.0553951344915125	0.
0.021422313907514964	0.	0.17155720469990568	-0.05550126353361539	0.
0.021122701125591677	0.	0.17243911481902605	-0.05562148251117587	0.
0.020523475561745105	0.	0.17420300376561168	-0.0558619202722937	0.
0.020223862779821817	0.	0.17508498248994	-0.055982139055801586	0.
0.020373669170783464	0.	0.17596698397979027	-0.05610235777457547	0.
0.020823088343668392	0.	0.1768490081839768	-0.05622257642859126	0.
0.02232115225328482	0.	0.17861312453137618	-0.05646301354224808	0.
0.02321999059905468	0.	0.17843227040507392	-0.05641496703155688	0.
0.02411882894482454	0.	0.17807056379442646	-0.05631887305681236	0.
0.023969022553862896	0.	0.17788971131058506	-0.056270825592855955	0.
0.023369796990016324	0.	0.1777088593747351	-0.05622277781124175	0.
0.02277057142616975	0.	0.17752800798712873	-0.056174729712017715	0.
0.022021539471361536	0.	0.17716630685765922	-0.05607863256093567	0.
0.02187173308039989	0.	0.1779571058834401	-0.05636155710989373	0.
0.02187173308039989	0.	0.1787479373397862	-0.05664446907521899	0.
0.022171345862323177	0.	0.1795388011614675	-0.056927368445587316	0.
0.02232115225328482	0.	0.18032969728342682	-0.05721025520966004	0.
0.02321999059905468	0.	0.18191158616880404	-0.05777599087350194	0.
0.02381921616290125	0.	0.182702578802962	-0.05805883975052984	0.
0.02456824811770947	0.	0.1834070250103936	-0.05843696871659933	0.
0.024718054508671112	0.	0.1833204717489794	-0.05853226124465036	0.
0.024718054508671112	0.	0.1832339437001664	-0.05862755355986721	0.
0.02456824811770947	0.	0.18314744086948503	-0.05872284566218524	0.
0.02411882894482454	0.	0.183060963262468	-0.05881813755153991	0.
0.023369796990016324	0.	0.18297451088464667	-0.058913429227866576	0.
0.02277057142616975	0.	0.18288808374155277	-0.059008720691100296	0.
0.022470958644246464	0.	0.18280168183871762	-0.05910401194117662	0.
0.022470958644246464	0.	0.18295315616454708	-0.059120056988360016	0.
0.02262076503520811	0.	0.18310464139199328	-0.059136097722356874	0.
0.022920377817131393	0.	0.18325613751686842	-0.05915213414294688	0.
0.023070184208093036	0.	0.18340764453498867	-0.05916816624990918	0.
0.023070184208093036	0.	0.18355916244216977	-0.05918419404302366	0.
0.02277057142616975	0.	0.18386223090699022	-0.05921623668682616	0.
0.02277057142616975	0.	0.1840137814562725	-0.059232251537073746	0.
0.02262076503520811	0.	0.18397379395008745	-0.059379172306097364	0.
0.02262076503520811	0.	0.18393380646810759	-0.05952609301641699	0.
0.02262076503520811	0.	0.1838938190103346	-0.05967301366800443	0.
0.02262076503520811	0.	0.1838538315767713	-0.05981993426083278	0.
0.02262076503520811	0.	0.1838138441674207	-0.05996685479487393	0.
0.02262076503520811	0.	0.18377385678228425	-0.060113775270100984	0.
0.02262076503520811	0.	0.18373386942136496	-0.06026069568648585	0.
0.02262076503520811	0.	0.18369388208466572	-0.06040761604400118	0.
0.02262076503520811	0.	0.18372341840452297	-0.06040258669249366	0.
0.02262076503520811	0.	0.1837529549350185	-0.0603975568045158	0.
0.02262076503520811	0.	0.18378249167613775	-0.0603925263800764	0.
0.02262076503520811	0.	0.18381202862786264	-0.06038749541918416	0.
0.02262076503520811	0.	0.1838415657901791	-0.060382463921847665	0.
0.02262076503520811	0.	0.18387110316307137	-0.0603774318880753	0.
0.02262076503520811	0.	0.18390064074652232	-0.06037239931787566	0.
0.02262076503520811	0.	0.18393017854051763	-0.06036736621125785	0.
0.02262076503520811	0.	0.18388967743140064	-0.060336955525640626	0.
0.02262076503520811	0.	0.18384917633101022	-0.060306544835815726	0.
0.02262076503520811	0.	0.18380867523934616	-0.06027613414178336	0.
0.02262076503520811	0.	0.18376817415641053	-0.060245723443543946	0.
0.02262076503520811	0.	0.18372767308220317	-0.060215312741097905	0.
0.02262076503520811	0.	0.18368717201672516	-0.060184902034445764	0.
0.02262076503520811	0.	0.183646670959978	-0.060154491323587723	0.
0.02262076503520811	0.	0.1836061699119628	-0.06012408060852432	0.
0.02262076503520811	0.	0.18365125664254947	-0.060137086566818966	0.
0.02262076503520811	0.	0.18369634516320896	-0.06015009182476007	0.
0.02262076503520811	0.	0.18374143547373772	-0.06016309638231903	0.
0.02262076503520811	0.	0.18378652757393105	-0.060176100239466505	0.
0.02262076503520811	0.	0.18383162146358425	-0.060189103396173796	0.
0.02262076503520811	0.	0.18387671714249285	-0.060202105852411356	0.
0.022470958644246464	0.	0.18396691386725852	-0.060228108663361715	0.
0.022470958644246464	0.	0.18391297484219243	-0.06019248794904312	0.
0.022470958644246464	0.	0.18385903604060763	-0.06015686712894961	0.
0.022470958644246464	0.	0.1838050974625344	-0.0601212462030925	0.
0.022470958644246464	0.	0.18375115910800424	-0.06008562517148477	0.
0.022470958644246464	0.	0.1836972209770476	-0.06005000403413765	0.
0.022470958644246464	0.	0.18364328306969366	-0.060014382791063484	0.
0.022470958644246464	0.	0.18358934538597474	-0.05997876144227444	0.
0.022470958644246464	0.	0.1835354079259207	-0.05994313998778213	0.
0.022470958644246464	0.	0.18361764248404344	-0.05994710948232063	0.
0.022470958644246464	0.	0.1836998777518528	-0.05995107872666484	0.
0.022470958644246464	0.	0.18378211372919925	-0.059955047720812026	0.
0.022470958644246464	0.	0.18386435041593585	-0.05995901646475894	0.
0.022470958644246464	0.	0.18394658781191373	-0.05996298495850234	0.
0.022470958644246464	0.	0.18402882591698594	-0.05996695320203866	0.
0.022470958644246464	0.	0.18411106473100483	-0.059970921195365276	0.
0.022470958644246464	0.	0.18419330425382252	-0.05997488893847895	0.
0.022470958644246464	0.	0.18422144191759182	-0.06000194884852932	0.
0.022470958644246464	0.	0.18424958436063835	-0.06002900850095654	0.
0.022470958644246464	0.	0.18427773158262145	-0.060056067895738495	0.
0.022470958644246464	0.	0.18430588358320077	-0.06008312703285287	0.
0.022470958644246464	0.	0.1843340403620349	-0.060110185912277354	0.
0.022470958644246464	0.	0.18436220191878328	-0.060137244533990046	0.
0.022470958644246464	0.	0.1843903682531057	-0.060164302897968105	0.
0.022470958644246464	0.	0.18441853936466063	-0.060191361004189856	0.
0.022470958644246464	0.	0.18436754313105114	-0.060211718667394186	0.
0.022470958644246464	0.	0.18431654722885363	-0.06023207283058659	0.
0.022470958644246464	0.	0.184265551658112	-0.06025242349353952	0.
0.022470958644246464	0.	0.18421455641886875	-0.06027277065602573	0.
0.022470958644246464	0.	0.18416356151116633	-0.06029311431781766	0.
0.022470958644246464	0.	0.18411256693504796	-0.06031345447868808	0.
0.022470958644246464	0.	0.1840615726905559	-0.06033379113840963	0.
0.022470958644246464	0.	0.18401057877773405	-0.060354124296754866	0.
0.022470958644246464	0.	0.1842143615062664	-0.06034571504872792	0.
0.022470958644246464	0.	0.18441814423625516	-0.060337293953581825	0.
0.022470958644246464	0.	0.18462192696769963	-0.060328861011635176	0.
0.022470958644246464	0.	0.18482570970059892	-0.06032041622320647	0.
0.022470958644246464	0.	0.18502949243495226	-0.06031195958861545	0.
0.022470958644246464	0.	0.18523327517075922	-0.06030349110818178	0.
0.022470958644246464	0.	0.1854370579080186	-0.06029501078222581	0.
0.022470958644246464	0.	0.18564084064672995	-0.06028651861106815	0.
0.022470958644246464	0.	0.18635623010120209	-0.06051515293164142	0.
0.023669409771939612	0.	0.1885025379051081	-0.06120103034146147	0.
0.02262076503520811	0.	0.18921802018009418	-0.06142964761706147	0.
0.0250176672905944	0.	0.18993352555559748	-0.061658260623630605	0.
0.025916505636364256	0.	0.19064905398997284	-0.06188686935804784	0.
0.026365924809249184	0.	0.19183548018791946	-0.062298857645919865	0.
0.0260663120273259	0.	0.192306401138309	-0.06248224144304822	0.
0.025616892854440968	0.	0.1927773682381163	-0.06266562520855488	0.
0.02456824811770947	0.	0.19371944066748734	-0.06303239264463067	0.
0.02411882894482454	0.	0.19419054588800316	-0.06321577631516218	0.
0.023070184208093036	0.	0.19466169703984407	-0.06339915995399856	0.
0.02381921616290125	0.	0.19513289406868753	-0.06358254356112043	0.
0.02411882894482454	0.	0.19521229171133397	-0.06387173904646448	0.
0.024718054508671112	0.	0.1952917531931643	-0.0641609320883486	0.
0.026815343982134112	0.	0.19561023725760915	-0.06531767977592827	0.
0.025916505636364256	0.	0.19569001774426034	-0.0656068605664689	0.
0.024418441726747824	0.	0.1967397044636638	-0.06618291044032	0.
0.02381921616290125	0.	0.19770967471345854	-0.06646978198061296	0.
0.02381921616290125	0.	0.19867977243279397	-0.06675665352079171	0.
0.023369796990016324	0.	0.19964999731243546	-0.06704352506085565	0.
0.023369796990016324	0.	0.20062034904410694	-0.06733039660080528	0.
0.023669409771939612	0.	0.2015908273204885	-0.06761726814064008	0.
0.023669409771939612	0.	0.20256143183521097	-0.06790413968035985	0.
0.024867860899632756	0.	0.20353216228285526	-0.0681910112199649	0.
0.026815343982134112	0.	0.20334209583256793	-0.06829767658101397	0.
0.02801379510982726	0.	0.2031522353394008	-0.06840416490843146	0.
0.02801379510982726	0.	0.20305738235721382	-0.06845734266555195	0.
0.02756437593694233	0.	0.2029625809008717	-0.06851047614150202	0.
0.02621611841828754	0.	0.20277313261445334	-0.06861661021958336	0.
0.024718054508671112	0.	0.20289879547825762	-0.06863798315487671	0.
0.02456824811770947	0.	0.20294071603264044	-0.06864510746542016	0.
0.02456824811770947	0.	0.20298265305071245	-0.06865223177535354	0.
0.02456824811770947	0.	0.20302460653075224	-0.06865935608467656	0.
0.02456824811770947	0.	0.20306657647103643	-0.06866648039338909	0.
0.02456824811770947	0.	0.2031085628698431	-0.06867360470149124	0.
0.02456824811770947	0.	0.2031080750856686	-0.0686757145062753	0.
0.02456824811770947	0.	0.20310759894264674	-0.06867782428570278	0.
0.02456824811770947	0.	0.20310713444079223	-0.06867993403977325	0.
0.02456824811770947	0.	0.2031066815801178	-0.06868204376848673	0.
0.02456824811770947	0.	0.20310624036063657	-0.0686841534718431	0.
0.02456824811770947	0.	0.20310581078236195	-0.06868626314984164	0.
0.024418441726747824	0.	0.20310498654947962	-0.06869048242976633	0.
0.024418441726747824	0.	0.20306997527252754	-0.06872523153458897	0.
0.024418441726747824	0.	0.20303504131463204	-0.06875998062043191	0.
0.024418441726747824	0.	0.20300018468252923	-0.06879472968729401	0.
0.024418441726747824	0.	0.20296540538294133	-0.06882947873517213	0.
0.024418441726747824	0.	0.20293070342257533	-0.06886422776406458	0.
0.024418441726747824	0.	0.20289607880812432	-0.06889897677396968	0.
0.024418441726747824	0.	0.20286153154626949	-0.06893372576488441	0.
0.024418441726747824	0.	0.20282706164367298	-0.06896847473680728	0.
0.024418441726747824	0.	0.20283125019518602	-0.06889316700720921	0.
0.024418441726747824	0.	0.2028354398475677	-0.06881785590582487	0.
0.024418441726747824	0.	0.20283963060080556	-0.06874254143347167	0.
0.024418441726747824	0.	0.20284382245488883	-0.06866722359096826	0.
0.024418441726747824	0.	0.20284801540980507	-0.06859190237913153	0.
0.024418441726747824	0.	0.20285220946554436	-0.06851657779877895	0.
0.024418441726747824	0.	0.20285640462209362	-0.06844124985072793	0.
0.024418441726747824	0.	0.20286060087944202	-0.06836591853579504	0.
0.024418441726747824	0.	0.20285433778405285	-0.06841891175297006	0.
0.024418441726747824	0.	0.20284807625047294	-0.06847190492798597	0.
0.024418441726747824	0.	0.20284181627872702	-0.06852489806083575	0.
0.024418441726747824	0.	0.20283555786883897	-0.06857789115151178	0.
0.024418441726747824	0.	0.2028293010208332	-0.06863088420000711	0.
0.024418441726747824	0.	0.2028230457347342	-0.06868387720631464	0.
0.024418441726747824	0.	0.2028167920105661	-0.06873687017042682	0.
0.024418441726747824	0.	0.2028105398483538	-0.06878986309233663	0.
0.024418441726747824	0.	0.20281025364656585	-0.06878941353282118	0.
0.024418441726747824	0.	0.2028099682467962	-0.06878896354181566	0.
0.024418441726747824	0.	0.20280968364904525	-0.06878851311932024	0.
0.024418441726747824	0.	0.20280939985331253	-0.06878806226533539	0.
0.024418441726747824	0.	0.2028091168595995	-0.06878761097986201	0.
0.024418441726747824	0.	0.20280883466790608	-0.06878715926290097	0.
0.024418441726747824	0.	0.202808553278234	-0.06878670711445234	0.
0.024418441726747824	0.	0.2028082726905827	-0.06878625453451731	0.
0.024418441726747824	0.	0.2028165556025234	-0.06889818162036972	0.
0.024418441726747824	0.	0.2028248429287153	-0.06901010856691225	0.
0.024418441726747824	0.	0.20283313466906877	-0.06912203537409359	0.
0.024418441726747824	0.	0.20284143082349182	-0.06923396204186429	0.
0.024418441726747824	0.	0.20284973139189305	-0.06934588857017329	0.
0.024418441726747824	0.	0.20285803637418048	-0.06945781495897087	0.
0.024418441726747824	0.	0.20286634577026352	-0.06956974120820651	0.
0.024418441726747824	0.	0.20287465958005105	-0.06968166731782982	0.
0.024418441726747824	0.	0.20288794085197157	-0.06963709548196693	0.
0.024418441726747824	0.	0.20290123815130928	-0.06959252361696683	0.
0.024418441726747824	0.	0.20291455147753126	-0.069547951722834	0.
0.024418441726747824	0.	0.20292788083010677	-0.06950337979957202	0.
0.024418441726747824	0.	0.20294122620850194	-0.0694588078471856	0.
0.024418441726747824	0.	0.2029545876121841	-0.0694142358656787	0.
0.024418441726747824	0.	0.2029679650406192	-0.06936966385505565	0.
0.024418441726747824	0.	0.20298135849327223	-0.06932509181532061	0.
0.024418441726747824	0.	0.20297799245538609	-0.06933586402283333	0.
0.024418441726747824	0.	0.20297463535564142	-0.06934663620887782	0.
0.024418441726747824	0.	0.20297128719411384	-0.06935740837345301	0.
0.024418441726747824	0.	0.20296794797087753	-0.0693681805165584	0.
0.024418441726747824	0.	0.20296461768600615	-0.06937895263819313	0.
0.024418441726747824	0.	0.20296129633957538	-0.06938972473835638	0.
0.024418441726747824	0.	0.20295798393165815	-0.06940049681704752	0.
0.024418441726747824	0.	0.20295468046232892	-0.06941126887426581	0.
0.024418441726747824	0.	0.20295406486155346	-0.06941799272113765	0.
0.024418441726747824	0.	0.20295344927537814	-0.06942471439397038	0.
0.024418441726747824	0.	0.20295283370380374	-0.06943143389271686	0.
0.024418441726747824	0.	0.20295221814682857	-0.06943815121733056	0.
0.024418441726747824	0.	0.20295160260445333	-0.06944486636776383	0.
0.024418441726747824	0.	0.2029509870766792	-0.06945157934396971	0.
0.024418441726747824	0.	0.20295037156350454	-0.06945829014590107	0.
0.024418441726747824	0.	0.20294975606492982	-0.0694649987735113	0.
0.024418441726747824	0.	0.20360983432923246	-0.06970557472710416	0.
0.024418441726747824	0.	0.2042699126072324	-0.06994615053490415	0.
0.024418441726747824	0.	0.20492999089890662	-0.07018672619679768	0.
0.02456824811770947	0.	0.2062501475231916	-0.07066787708241228	0.
0.025916505636364256	0.	0.20757030420190684	-0.07114902738304076	0.
0.02666553759117247	0.	0.20823038256162063	-0.07138960231370092	0.
0.028313407891750547	0.	0.20845637392511954	-0.07150303747934976	0.
0.0281636015007889	0.	0.20868237398595527	-0.0716164690270338	0.
0.0281636015007889	0.	0.2089083827392508	-0.07172989695542635	0.
0.0281636015007889	0.	0.2091344001801298	-0.07184332126320084	0.
0.02786398871886562	0.	0.2093604263037229	-0.07195674194902967	0.
0.0281636015007889	0.	0.2095864611051625	-0.07207015901158478	0.
0.026815343982134112	0.	0.2098125045795846	-0.07218357244953721	0.
0.026815343982134112	0.	0.21103461221539993	-0.07266682755097077	0.
0.025916505636364256	0.	0.21203067439897522	-0.07303662978577145	0.
0.025916505636364256	0.	0.21302674325637416	-0.07340638891441081	0.
0.025916505636364256	0.	0.21501890092698753	-0.07414577764662722	0.
0.026815343982134112	0.	0.21601498970750868	-0.07451540714672439	0.
0.028613020673673835	0.	0.21800718707764863	-0.07525453615561993	0.
0.029511859019443688	0.	0.21764218463553867	-0.07495575779111265	0.
0.029811471801366975	0.	0.21727718479437522	-0.07465697379595043	0.
0.029811471801366975	0.	0.21691218755649644	-0.07435818417558589	0.
0.028313407891750547	0.	0.21618220089997217	-0.07376058808102424	0.
0.02756437593694233	0.	0.21581721148602132	-0.0734617816176976	0.
0.026815343982134112	0.	0.21545222468474537	-0.07316296955090919	0.
0.026515731200210828	0.	0.2150872404984992	-0.07286415188607683	0.
0.026515731200210828	0.	0.2158770358742522	-0.07338604063363476	0.
0.026515731200210828	0.	0.21666683511617227	-0.07390792829425916	0.
0.02801379510982726	0.	0.2190362559637881	-0.07547358473612373	0.
0.029811471801366975	0.	0.2206158890556062	-0.07651735022888034	0.
0.029811471801366975	0.	0.22140571133719666	-0.07703923132914672	0.
0.02966166541040533	0.	0.22143859361840326	-0.07708760313928252	0.
0.02966166541040533	0.	0.2214714798574571	-0.077135972317582	0.
0.029811471801366975	0.	0.22150437005403958	-0.07718433886363193	0.
0.028313407891750547	0.	0.2215372642078289	-0.07723270277701788	0.
0.02786398871886562	0.	0.22157016231850696	-0.07728106405732578	0.
0.027714182327903972	0.	0.22160306438575425	-0.07732942270414245	0.
0.027414569545980687	0.	0.22166888038867516	-0.07742613209564327	0.
0.0271149567640574	0.	0.22167294385532332	-0.07735844254452447	0.
0.02696515037309576	0.	0.2216770074081809	-0.07729075256758455	0.
0.02696515037309576	0.	0.22168107104724716	-0.07722306216491698	0.
0.026815343982134112	0.	0.22168513477252264	-0.0771553713366153	0.
0.026815343982134112	0.	0.22168919858400538	-0.07708768008277352	0.
0.026815343982134112	0.	0.22169326248169474	-0.07701998840348452	0.
0.026815343982134112	0.	0.22169732646558954	-0.07695229629884294	0.
0.026815343982134112	0.	0.22170139053568927	-0.07688460376894149	0.
0.02666553759117247	0.	0.22171918479985175	-0.07689861700836116	0.
0.02666553759117247	0.	0.22173697906470397	-0.0769126301188069	0.
0.02666553759117247	0.	0.22175477333024635	-0.07692664310027339	0.
0.02666553759117247	0.	0.22177256759647937	-0.07694065595275476	0.
0.02666553759117247	0.	0.2217903618634019	-0.07695466867624491	0.
0.02666553759117247	0.	0.2218081561310146	-0.0769686812707378	0.
0.02666553759117247	0.	0.22182595039931724	-0.07698269373622785	0.
0.02666553759117247	0.	0.22184374466831006	-0.0769967060727094	0.
0.026515731200210828	0.	0.22177468168539724	-0.07700781882798804	0.
0.026515731200210828	0.	0.2217056283571634	-0.0770189146457857	0.
0.026515731200210828	0.	0.2216365846852453	-0.07702999352549145	0.
0.026515731200210828	0.	0.22156755067128056	-0.07704105546649481	0.
0.026515731200210828	0.	0.22149852631690636	-0.07705210046818743	0.
0.026515731200210828	0.	0.22142951162376015	-0.0770631285299607	0.
0.026515731200210828	0.	0.22136050659348053	-0.07707413965120748	0.
0.026515731200210828	0.	0.2212915112277049	-0.07708513383132116	0.
0.026515731200210828	0.	0.2213073912170606	-0.07711869846711726	0.
0.026515731200210828	0.	0.22132327612407443	-0.07715225025698087	0.
0.026515731200210828	0.	0.22133916594855452	-0.07718578919951066	0.
0.026515731200210828	0.	0.22135506069030816	-0.07721931529330617	0.
0.026515731200210828	0.	0.22137096034914402	-0.07725282853696623	0.
0.026515731200210828	0.	0.2213868649248703	-0.07728632892909171	0.
0.026515731200210828	0.	0.22140277441729406	-0.07731981646828193	0.
0.026515731200210828	0.	0.22141868882622373	-0.07735329115313763	0.
0.026515731200210828	0.	0.22150314936627713	-0.07735533849970817	0.
0.026515731200210828	0.	0.22158761181495204	-0.07735738347579296	0.
0.026515731200210828	0.	0.2216720761718517	-0.0773594260813766	0.
0.026515731200210828	0.	0.22175654243658127	-0.07736146631644346	0.
0.026515731200210828	0.	0.22184101060874492	-0.07736350418097754	0.
0.026515731200210828	0.	0.22192548068794665	-0.0773655396749631	0.
0.026515731200210828	0.	0.22200995267379114	-0.07736757279838453	0.
0.026515731200210828	0.	0.22209442656588327	-0.07736960355122656	0.
0.026515731200210828	0.	0.22208010116027158	-0.0773631528631239	0.
0.026515731200210828	0.	0.22206578620756068	-0.0773566943922586	0.
0.026515731200210828	0.	0.22205148170811745	-0.07735022813879305	0.
0.026515731200210828	0.	0.22203718766231	-0.07734375410289185	0.
0.026515731200210828	0.	0.2220229040705046	-0.07733727228471812	0.
0.026515731200210828	0.	0.22200863093306716	-0.07733078268443644	0.
0.026515731200210828	0.	0.22199436825036534	-0.07732428530221068	0.
0.026515731200210828	0.	0.22198011602276443	-0.07731778013820532	0.
0.026515731200210828	0.	0.2220622671995409	-0.07733170325852468	0.
0.026515731200210828	0.	0.22214441837968962	-0.07734562571839844	0.
0.026515731200210828	0.	0.22222656956321013	-0.07735954751779645	0.
0.026515731200210828	0.	0.2223087207501001	-0.07737346865668968	0.
0.026515731200210828	0.	0.22239087194036167	-0.07738738913504722	0.
0.026515731200210828	0.	0.22247302313399125	-0.07740130895283975	0.
0.026515731200210828	0.	0.2225551743309905	-0.07741522811003719	0.
0.026515731200210828	0.	0.22263732553135737	-0.07742914660660989	0.
0.026515731200210828	0.	0.2226364578638186	-0.0774279372844916	0.
0.026515731200210828	0.	0.22263559194820767	-0.07742672756008949	0.
0.026515731200210828	0.	0.2226347277845292	-0.07742551743340545	0.
0.026515731200210828	0.	0.22263386537278582	-0.07742430690444052	0.
0.026515731200210828	0.	0.2226330047129817	-0.07742309597319734	0.
0.026515731200210828	0.	0.22263214580512042	-0.0774218846396762	0.
0.026515731200210828	0.	0.22263128864920523	-0.07742067290387952	0.
0.026515731200210828	0.	0.22263043324524084	-0.07741946076580887	0.
0.026515731200210828	0.	0.22260387821663985	-0.07743951142223968	0.
0.026515731200210828	0.	0.22257732746108444	-0.07745956068161108	0.
0.026515731200210828	0.	0.22255078097885111	-0.07747960854383164	0.
0.026515731200210828	0.	0.22252423877021996	-0.07749965500880987	0.
0.026515731200210828	0.	0.22249770083546797	-0.07751970007645526	0.
0.026515731200210828	0.	0.2224711671748745	-0.07753974374667666	0.
0.026515731200210828	0.	0.2224446377887178	-0.07755978601938292	0.
0.026515731200210828	0.	0.2224181126772748	-0.07757982689448248	0.
0.026515731200210828	0.	0.22244186996360096	-0.07758397781511893	0.
0.026515731200210828	0.	0.2224656281155464	-0.07758812873163372	0.
0.026515731200210828	0.	0.22248938713306038	-0.07759227964402643	0.
0.026515731200210828	0.	0.22251314701609362	-0.07759643055229706	0.
0.026515731200210828	0.	0.22253690776459423	-0.07760058145644572	0.
0.026515731200210828	0.	0.22256066937851243	-0.07760473235647207	0.
0.026515731200210828	0.	0.22258443185779775	-0.07760888325237657	0.
0.026515731200210828	0.	0.22260819520240022	-0.07761303414415865	0.
0.026515731200210828	0.	0.22267293906266955	-0.07761674877693645	0.
0.026515731200210828	0.	0.22273768293502902	-0.07762046337087049	0.
0.026515731200210828	0.	0.22280242681947726	-0.0776241779259607	0.
0.026515731200210828	0.	0.22286717071601098	-0.07762789244220593	0.
0.026515731200210828	0.	0.22293191462462897	-0.07763160691960616	0.
0.026515731200210828	0.	0.22299665854532988	-0.0776353213581612	0.
0.026515731200210828	0.	0.22306140247811107	-0.07763903575786989	0.
0.026515731200210828	0.	0.22312614642297068	-0.07764275011873212	0.
0.026515731200210828	0.	0.22364863647024807	-0.07767511790574531	0.
0.026515731200210828	0.	0.2241711272421252	-0.07770747785881407	0.
0.026515731200210828	0.	0.2246936187376729	-0.0777398299771142	0.
0.026515731200210828	0.	0.2252161109559681	-0.07777217425982098	0.
0.026515731200210828	0.	0.22573860389608377	-0.07780451070611008	0.
0.026515731200210828	0.	0.22626109755709942	-0.07783683931515697	0.
0.028463214282712184	0.	0.22730608703814403	-0.07790147301822738	0.
0.02996127819232862	0.	0.22735473938646758	-0.07796110341608056	0.
0.03145934210194505	0.	0.22740339285131989	-0.07802073020004198	0.
0.032657793229638195	0.	0.22745204743256872	-0.07808035336941031	0.
0.032657793229638195	0.	0.22750070313008197	-0.07813997292348446	0.
0.032657793229638195	0.	0.22754935994372558	-0.07819958886156249	0.
0.03220837405675327	0.	0.22759801787336761	-0.07825920118294286	0.
0.031309535710983404	0.	0.2276953370801154	-0.07837841497280476	0.
0.031309535710983404	0.	0.22842744645701837	-0.07858859319489493	0.
0.029362052628482047	0.	0.23062378663410513	-0.07921912550606042	0.
0.029362052628482047	0.	0.23135590402998926	-0.07942930215718434	0.
0.031159729320021763	0.	0.2320880234216875	-0.07963947841489419	0.
0.031159729320021763	0.	0.232820144805643	-0.07984965427892006	0.
0.032657793229638195	0.	0.2335522681783091	-0.0800598297489925	0.
0.032807599620599835	0.	0.23373420519491622	-0.08021311531946734	0.
0.032807599620599835	0.	0.2340980854689868	-0.08051951059826985	0.
0.03190876127482998	0.	0.23428002872461023	-0.08067262024798573	0.
0.032657793229638195	0.	0.23446197405806699	-0.08082567119882313	0.
0.031159729320021763	0.	0.2346439214684394	-0.0809786634214554	0.
0.031159729320021763	0.	0.23482587095480723	-0.08113159688654764	0.
0.029811471801366975	0.	0.23500782251625496	-0.08128447156475674	0.
0.029811471801366975	0.	0.23561029533963168	-0.08158158975265944	0.
0.029212246237520407	0.	0.23621277284387618	-0.0818786757540643	0.
0.029212246237520407	0.	0.23681525502214765	-0.08217572953771629	0.
0.029811471801366975	0.	0.2374177418676187	-0.08247275107232353	0.
0.034155857139254626	0.	0.23982773578541977	-0.08366051409316755	0.
0.034305663530216274	0.	0.23985120828823803	-0.08366029810894035	0.
0.034305663530216274	0.	0.23986294691322504	-0.08366018982133698	0.
0.032807599620599835	0.	0.23987468712053622	-0.0836600813367404	0.
0.032807599620599835	0.	0.2398864289101286	-0.08365997265515068	0.
0.031309535710983404	0.	0.23989817228195545	-0.08365986377656819	0.
0.03071031014713683	0.	0.23990991723597263	-0.08365975470099268	0.
0.031309535710983404	0.	0.23992166377213484	-0.08365964542842448	0.
0.030260890974251907	0.	0.2399218132650049	-0.08364976988579056	0.
0.030111084583290256	0.	0.2399219641922566	-0.08363989350458208	0.
0.030111084583290256	0.	0.23992211655388715	-0.08363001628482565	0.
0.02996127819232862	0.	0.2399222703498973	-0.08362013822654904	0.
0.02996127819232862	0.	0.2399224255802865	-0.08361025932977884	0.
0.02996127819232862	0.	0.2399225822450541	-0.0836003795945421	0.
0.02996127819232862	0.	0.23992274034419916	-0.08359049902086647	0.
0.02996127819232862	0.	0.2399228998777212	-0.08358061760877857	0.
0.02996127819232862	0.	0.23991553638020416	-0.08351644288927533	0.
0.02996127819232862	0.	0.2399081737461668	-0.08345226734627315	0.
0.02996127819232862	0.	0.23990081197562557	-0.08338809097994565	0.
0.02996127819232862	0.	0.23989345106859478	-0.08332391379046496	0.
0.02996127819232862	0.	0.23988609102509015	-0.08325973577800425	0.
0.02996127819232862	0.	0.23987873184512767	-0.08319555694273682	0.
0.02996127819232862	0.	0.23987137352872095	-0.08313137728483469	0.
0.02996127819232862	0.	0.23986401607588784	-0.08306719680447125	0.
0.02996127819232862	0.	0.24000004837612537	-0.08312604918774653	0.
0.02996127819232862	0.	0.2401360882262004	-0.08318489231110203	0.
0.02996127819232862	0.	0.24027213562362776	-0.08324372617275462	0.
0.02996127819232862	0.	0.24040819056592375	-0.08330255077092114	0.
0.02996127819232862	0.	0.2405442530506065	-0.08336136610381822	0.
0.02996127819232862	0.	0.24068032307519469	-0.08342017216966202	0.
0.02996127819232862	0.	0.24081640063720783	-0.08347896896666895	0.
0.02996127819232862	0.	0.24095248573416578	-0.08353775649305495	0.
0.02996127819232862	0.	0.2409280157672301	-0.08343133507506147	0.
0.02996127819232862	0.	0.2409035479695131	-0.08332491357392327	0.
0.02996127819232862	0.	0.24087908234114314	-0.08321849198966952	0.
0.02996127819232862	0.	0.24085461888224818	-0.08311207032232888	0.
0.02996127819232862	0.	0.24083015759295687	-0.0830056485719303	0.
0.02996127819232862	0.	0.24080569847339833	-0.0828992267385031	0.
0.02996127819232862	0.	0.24078124152369976	-0.08279280482207566	0.
0.02996127819232862	0.	0.2407567867439901	-0.08268638282267703	0.
0.02996127819232862	0.	0.24075576723762432	-0.0827521115487541	0.
0.02996127819232862	0.	0.24075474773126043	-0.08281784027457167	0.
0.02996127819232862	0.	0.24075372822489818	-0.08288356900012953	0.
0.02996127819232862	0.	0.24075270871853735	-0.08294929772542776	0.
0.02996127819232862	0.	0.24075168921217793	-0.0830150264504663	0.
0.02996127819232862	0.	0.24075066970582015	-0.08308075517524488	0.
0.02996127819232862	0.	0.24074965019946426	-0.08314648389976376	0.
0.02996127819232862	0.	0.24074863069310928	-0.08321221262402259	0.
0.02996127819232862	0.	0.24077014610285827	-0.08319388863606678	0.
0.02996127819232862	0.	0.24079166154824722	-0.0831755627128713	0.
0.02996127819232862	0.	0.2408131770292749	-0.083157234854553	0.
0.02996127819232862	0.	0.24083469254593948	-0.083138905061227	0.
0.02996127819232862	0.	0.2408562080982393	-0.08312057333300991	0.
0.02996127819232862	0.	0.24087772368617155	-0.08310223967001772	0.
0.02996127819232862	0.	0.24089923930973506	-0.0830839040723665	0.
0.02996127819232862	0.	0.2409207549689284	-0.08306556654017214	0.
0.02996127819232862	0.	0.24092090774462874	-0.08312845929664124	0.
0.02996127819232862	0.	0.24092106052924206	-0.08319134356290005	0.
0.02996127819232862	0.	0.24092121332276928	-0.08325421933720081	0.
0.02996127819232862	0.	0.24092136612520973	-0.08331708661779695	0.
0.02996127819232862	0.	0.2409215189365636	-0.0833799454029399	0.
0.02996127819232862	0.	0.2409216717568307	-0.08344279569088288	0.
0.02996127819232862	0.	0.24092182458601102	-0.08350563747987645	0.
0.02996127819232862	0.	0.2409219774241048	-0.08356847076817334	0.
0.02996127819232862	0.	0.24086943769823393	-0.0836099029668855	0.
0.02996127819232862	0.	0.240816897990451	-0.08365133279779763	0.
0.02996127819232862	0.	0.24076435830075907	-0.08369276026058756	0.
0.02996127819232862	0.	0.24071181862916094	-0.08373418535493513	0.
0.02996127819232862	0.	0.24065927897565828	-0.08377560808051826	0.
0.02996127819232862	0.	0.24060673934025292	-0.08381702843701587	0.
0.02996127819232862	0.	0.24055419972294775	-0.08385844642410682	0.
0.02996127819232862	0.	0.24050166012374555	-0.08389986204146971	0.
0.02996127819232862	0.	0.24050277316634486	-0.08392781339333057	0.
0.02996127819232862	0.	0.24050388621163823	-0.08395576360057569	0.
0.02996127819232862	0.	0.2405049992596259	-0.08398371266310051	0.
0.02996127819232862	0.	0.2405061123103067	-0.08401166058080048	0.
0.02996127819232862	0.	0.24050722536368108	-0.08403960735357072	0.
0.02996127819232862	0.	0.24050833841974997	-0.08406755298130626	0.
0.02996127819232862	0.	0.24050945147851246	-0.0840954974639019	0.
0.02996127819232862	0.	0.24051056453996833	-0.08412344080125361	0.
0.02996127819232862	0.	0.2405296753562142	-0.08400961364966565	0.
0.02996127819232862	0.	0.24054879025170264	-0.08389578416411202	0.
0.02996127819232862	0.	0.24056790922624585	-0.08378195234546282	0.
0.02996127819232862	0.	0.24058703227965392	-0.08366811819458721	0.
0.02996127819232862	0.	0.24060615941173974	-0.08355428171235443	0.
0.02996127819232862	0.	0.24062529062231364	-0.08344044289963344	0.
0.02996127819232862	0.	0.24064442591118707	-0.08332660175729191	0.
0.02996127819232862	0.	0.24066356527817181	-0.08321275828619795	0.
0.02996127819232862	0.	0.24140877552921153	-0.08345555100822473	0.
0.02996127819232862	0.	0.24215399047372166	-0.08369830393113407	0.
0.02996127819232862	0.	0.2428992101032587	-0.08394101702328545	0.
0.02996127819232862	0.	0.24364443440940178	-0.08418369025301096	0.
0.02996127819232862	0.	0.24438966338374848	-0.08442632358861403	0.
0.02996127819232862	0.	0.24513489701791663	-0.08466891699836936	0.
0.02996127819232862	0.	0.24588013530354488	-0.08491147045052397	0.
0.031309535710983404	0.	0.24662537823229075	-0.08515398391329507	0.
0.031309535710983404	0.	0.24691918241461044	-0.085227277642309	0.
0.034305663530216274	0.	0.24780083155113536	-0.08544712237823229	0.
0.03490488909406284	0.	0.24809479336698428	-0.08552039180163265	0.
0.03490488909406284	0.	0.24838879452163598	-0.08559365514497745	0.
0.034305663530216274	0.	0.24868283498730354	-0.08566691240680527	0.
0.034305663530216274	0.	0.24897691473622313	-0.08574016358565409	0.
0.034305663530216274	0.	0.2495496810417906	-0.0860677566772406	0.
0.032807599620599835	0.	0.25012252172291466	-0.08639534667307641	0.
0.032807599620599835	0.	0.25069543667740113	-0.0867229335698305	0.
0.032657793229638195	0.	0.2512684258032265	-0.08705051736416719	0.
0.032657793229638195	0.	0.25184148899854286	-0.08737809805274513	0.
0.032807599620599835	0.	0.2524146261616755	-0.08770567563221879	0.
0.034305663530216274	0.	0.2529878371911209	-0.08803325009923788	0.
0.034305663530216274	0.	0.2535611219855504	-0.08836082145044755	0.
0.034605276312139555	0.	0.25366340134759996	-0.08869353806334741	0.
0.03550411465790942	0.	0.25376568078842654	-0.089026253679125	0.
0.036402953003679274	0.	0.2538679603080114	-0.08935896829668699	0.
0.03730179134944914	0.	0.2539702399063352	-0.08969168191493936	0.
0.03730179134944914	0.	0.25407251958337884	-0.09002439453278582	0.
0.0358037274398327	0.	0.254174799339123	-0.09035710614912844	0.
0.03565392104887105	0.	0.2542770791735477	-0.09068981676286808	0.
0.034155857139254626	0.	0.25437935908663484	-0.09102252637290384	0.
0.034155857139254626	0.	0.2551826599566014	-0.09128923581637192	0.
0.032657793229638195	0.	0.25598597671533846	-0.09155592859479106	0.
0.032058567665791626	0.	0.25678930933237787	-0.09182260469347975	0.
0.03160914849290669	0.	0.257592657777329	-0.09208926409774017	0.
0.03160914849290669	0.	0.2583960220198795	-0.092355906792858	0.
0.03190876127482998	0.	0.259199402029793	-0.09262253276410326	0.
0.0358037274398327	0.	0.26086437572995325	-0.09323512436308608	0.
0.036402953003679274	0.	0.260922558429152	-0.09331451267513732	0.
0.03670256578560256	0.	0.26098075732649745	-0.09339389941170999	0.
0.03670256578560256	0.	0.26103897241974794	-0.09347328457239118	0.
0.03730179134944914	0.	0.26109720370666034	-0.09355266815676593	0.
0.0358037274398327	0.	0.2611554511849911	-0.09363205016442058	0.
0.0358037274398327	0.	0.2612137148524974	-0.09371143059494103	0.
0.0358037274398327	0.	0.2612719947069354	-0.09379080944791215	0.
0.034155857139254626	0.	0.26137780572430636	-0.09373110305059551	0.
0.03385624435733134	0.	0.26148361800340264	-0.09367139324695335	0.
0.0337064379663697	0.	0.26158943154390724	-0.09361168003765935	0.
0.03355663157540806	0.	0.26169524634550234	-0.0935519634233862	0.
0.03355663157540806	0.	0.2618010624078703	-0.09349224340480704	0.
0.03355663157540806	0.	0.26190687973069543	-0.09343251998259458	0.
0.03340682518444641	0.	0.2620126983136588	-0.09337279315742132	0.
0.03340682518444641	0.	0.2621185181564443	-0.09331306292995999	0.
0.03340682518444641	0.	0.2620831177822072	-0.09336874048756838	0.
0.03340682518444641	0.	0.26204771747037575	-0.09342441598099442	0.
0.03340682518444641	0.	0.26201231722095486	-0.09348008940985782	0.
0.03340682518444641	0.	0.2619769170339492	-0.09353576077377826	0.
0.03325701879348477	0.	0.2619415169093654	-0.09359143007237523	0.
0.03325701879348477	0.	0.2619061168472074	-0.09364709730526842	0.
0.03325701879348477	0.	0.26187071684748137	-0.09370276247207648	0.
0.03325701879348477	0.	0.26183531691019213	-0.09375842557241942	0.
0.03325701879348477	0.	0.2618492259026127	-0.09363740234554267	0.
0.03325701879348477	0.	0.2618631377121124	-0.0935163774793183	0.
0.03325701879348477	0.	0.261877052338599	-0.09339535097440278	0.
0.03325701879348477	0.	0.26189096978197773	-0.09327432283145218	0.
0.03325701879348477	0.	0.26190489004215756	-0.09315329305112253	0.
0.03325701879348477	0.	0.26191881311904314	-0.09303226163406927	0.
0.03325701879348477	0.	0.2619327390125422	-0.09291122858094762	0.
0.03325701879348477	0.	0.2619466677225616	-0.09279019389241218	0.
0.03325701879348477	0.	0.26190514098289813	-0.09277858079835238	0.
0.03325701879348477	0.	0.26186361431607025	-0.0927669583295752	0.
0.03325701879348477	0.	0.26182208772208687	-0.09275532648644125	0.
0.03325701879348477	0.	0.26178056120095416	-0.0927436852693107	0.
0.03325701879348477	0.	0.26173903475267885	-0.09273203467854463	0.
0.03325701879348477	0.	0.26169750837726946	-0.09272037471450421	0.
0.03325701879348477	0.	0.2616559820747318	-0.09270870537755063	0.
0.03325701879348477	0.	0.26161445584507415	-0.09269702666804584	0.
0.03325701879348477	0.	0.2616046818904603	-0.0926023952454358	0.
0.03325701879348477	0.	0.26159491244938254	-0.09250776171100582	0.
0.03325701879348477	0.	0.2615851475219456	-0.09241312606541613	0.
0.03325701879348477	0.	0.2615753871082539	-0.0923184883093273	0.
0.03325701879348477	0.	0.26156563120841336	-0.09222384844339883	0.
0.03325701879348477	0.	0.2615558798225275	-0.0921292064682914	0.
0.03325701879348477	0.	0.26154613295070167	-0.09203456238466397	0.
0.03325701879348477	0.	0.2615363905930399	-0.09193991619317587	0.
0.03325701879348477	0.	0.2615455686044711	-0.0920487845327504	0.
0.03325701879348477	0.	0.2615547467375227	-0.09215764471034044	0.
0.03325701879348477	0.	0.26156392499219205	-0.09226649672300935	0.
0.03325701879348477	0.	0.2615731033684769	-0.09237534056781944	0.
0.03325701879348477	0.	0.2615822818663735	-0.09248417624183222	0.
0.03325701879348477	0.	0.2615914604858805	-0.09259300374210715	0.
0.03325701879348477	0.	0.2616006392269944	-0.09270182306570332	0.
0.03325701879348477	0.	0.2616098180897132	-0.0928106342096781	0.
0.03325701879348477	0.	0.2615699140862277	-0.09277172317307314	0.
0.03325701879348477	0.	0.2615300103480277	-0.09273280574730186	0.
0.03325701879348477	0.	0.2614901068751376	-0.09269388193318677	0.
0.03325701879348477	0.	0.26145020366758265	-0.09265495173154999	0.
0.03325701879348477	0.	0.26141030072538807	-0.09261601514321395	0.
0.03325701879348477	0.	0.26137039804857876	-0.09257707216900045	0.
0.03325701879348477	0.	0.2613304956371809	-0.09253812280973159	0.
0.03325701879348477	0.	0.2612905934912181	-0.0924991670662299	0.
0.03325701879348477	0.	0.261278628487122	-0.09257826654928072	0.
0.03325701879348477	0.	0.26126666349754285	-0.09265736377103456	0.
0.03325701879348477	0.	0.26125469852248184	-0.09273645873089989	0.
0.03325701879348477	0.	0.26124273356193867	-0.09281555142828489	0.
0.03325701879348477	0.	0.26123076861591443	-0.09289464186259813	0.
0.03325701879348477	0.	0.26121880368440914	-0.09297373003324728	0.
0.03325701879348477	0.	0.261206838767424	-0.09305281593964038	0.
0.03325701879348477	0.	0.2611948738649582	-0.09313189958118498	0.
0.03325701879348477	0.	0.2611946214230449	-0.09311848867359995	0.
0.03325701879348477	0.	0.26119436898486514	-0.09310507731242675	0.
0.03325701879348477	0.	0.26119411655042013	-0.09309166549768566	0.
0.03325701879348477	0.	0.26119386411970935	-0.09307825322939653	0.
0.03325701879348477	0.	0.26119361169273214	-0.09306484050757956	0.
0.03325701879348477	0.	0.2611933592694896	-0.09305142733225487	0.
0.03325701879348477	0.	0.26119310684998026	-0.09303801370344267	0.
0.03325701879348477	0.	0.2611928544342058	-0.09302459962116287	0.
0.03325701879348477	0.	0.2619019567945127	-0.0932834002770023	0.
0.03325701879348477	0.	0.26261106819539215	-0.09354220091857929	0.
0.03325701879348477	0.	0.26332018862161854	-0.0938010015458819	0.
0.03325701879348477	0.	0.2640293180580044	-0.09405980215889821	0.
0.03325701879348477	0.	0.26473845648939265	-0.09431860275761574	0.
0.03325701879348477	0.	0.2654476039006611	-0.0945774033420219	0.
0.03445546992117791	0.	0.2661567602767228	-0.09483620391210466	0.
0.0434438533788765	0.	0.26686592560252154	-0.09509500446785198	0.
0.03760140413137241	0.	0.2668348460806795	-0.09520995821562829	0.
0.039998306386758706	0.	0.26680376666652705	-0.09532491063952389	0.
0.040297919168681993	0.	0.2667416081613273	-0.09555481151365429	0.
0.03865004886810392	0.	0.26671052907029547	-0.09566975996287862	0.
0.03715198495848748	0.	0.2666794500869861	-0.0957847070862023	0.
0.03715198495848748	0.	0.2666483712114065	-0.09589965288311923	0.
0.03565392104887105	0.	0.26661729244356597	-0.09601459735312337	0.
0.0434438533788765	0.	0.26738149059316385	-0.09627686887595477	0.
0.03595353383079434	0.	0.2681456973617669	-0.09653913997252157	0.
0.03715198495848748	0.	0.26890991273380277	-0.09680141064245228	0.
0.03865004886810392	0.	0.26967413669373624	-0.09706368088537506	0.
0.03865004886810392	0.	0.27043836922606856	-0.0973259507009177	0.
0.0392492744319505	0.	0.27120261031534004	-0.09758822008870773	0.
0.0392492744319505	0.	0.27196685994612585	-0.09785048904837207	0.
0.04014811277772035	0.	0.2727311181030398	-0.09811275757953693	0.
0.03865004886810392	0.	0.2733164882679244	-0.09833812991194435	0.
0.03865004886810392	0.	0.2739018858285141	-0.09856349247271289	0.
0.03715198495848748	0.	0.2744873107470573	-0.09878884525451091	0.
0.036552759394640914	0.	0.2750727629858723	-0.09901418825000123	0.
0.036552759394640914	0.	0.27565824250734366	-0.09923952145183912	0.
0.0358037274398327	0.	0.2762437492739232	-0.09946484485267282	0.
0.03865004886810392	0.	0.2777632670714191	-0.10010102219876106	0.
0.04014811277772035	0.	0.277937486394802	-0.10019380218704386	0.
0.04014811277772035	0.	0.27811171103791577	-0.10028658217522285	0.
0.04074733834156693	0.	0.2782859409985859	-0.10037936216329853	0.
0.04074733834156693	0.	0.2784601762746369	-0.1004721421512706	0.
0.040297919168681993	0.	0.2786344168638963	-0.10056492213913883	0.
0.040297919168681993	0.	0.27880866276419336	-0.10065770212690345	0.
0.04014811277772035	0.	0.27877217152858147	-0.10073078613477252	0.
0.03865004886810392	0.	0.27873568542578714	-0.10080385742830379	0.
0.03865004886810392	0.	0.2786262579187004	-0.10102299499187063	0.
0.03715198495848748	0.	0.2785897923515684	-0.10109601539704748	0.
0.03730179134944914	0.	0.27855333191944986	-0.10116902307238303	0.
0.03670256578560256	0.	0.2785168766227844	-0.10124201801477437	0.
0.03670256578560256	0.	0.2785517013817997	-0.10133452759918055	0.
0.036552759394640914	0.	0.27858652633497205	-0.101427033141829	0.
0.036552759394640914	0.	0.27862135148228584	-0.10151953464147058	0.
0.036552759394640914	0.	0.27865617682372545	-0.10161203209685699	0.
0.036552759394640914	0.	0.2786910023592746	-0.10170452550673864	0.
0.036552759394640914	0.	0.27872582808891716	-0.10179701486986588	0.
0.036552759394640914	0.	0.2787606540126378	-0.10188950018498863	0.
0.036552759394640914	0.	0.2787954801304206	-0.10198198145085575	0.
0.036552759394640914	0.	0.2787282981396624	-0.10190635484601725	0.
0.036552759394640914	0.	0.27866112110034474	-0.10183072733821517	0.
0.036552759394640914	0.	0.27859394901324835	-0.10175509892767835	0.
0.036552759394640914	0.	0.2785267818791539	-0.10167946961463424	0.
0.036552759394640914	0.	0.2784596196988418	-0.101603839399311	0.
0.036552759394640914	0.	0.2783924624730926	-0.10152820828193673	0.
0.036552759394640914	0.	0.27832531020268775	-0.10145257626273836	0.
0.036552759394640914	0.	0.27825816288840766	-0.10137694334194468	0.
0.036552759394640914	0.	0.27831351644343727	-0.10139627161741428	0.
0.036552759394640914	0.	0.2783688708428217	-0.10141559934266028	0.
0.036552759394640914	0.	0.27842422608645245	-0.10143492651764602	0.
0.036552759394640914	0.	0.27847958217421953	-0.10145425314233701	0.
0.036552759394640914	0.	0.27853493910601324	-0.10147357921669733	0.
0.036552759394640914	0.	0.2785902968817245	-0.10149290474069116	0.
0.036552759394640914	0.	0.2786456555012428	-0.10151222971428392	0.
0.036552759394640914	0.	0.27870101496445887	-0.10153155413743892	0.
0.036552759394640914	0.	0.27864543787600293	-0.10146743057118288	0.
0.036552759394640914	0.	0.2785898640459476	-0.10140330594984996	0.
0.036552759394640914	0.	0.27853429347471736	-0.10133918027366584	0.
0.036552759394640914	0.	0.27847872616273733	-0.10127505354285683	0.
0.036552759394640914	0.	0.2784231621104325	-0.10121092575764777	0.
0.036552759394640914	0.	0.2783676013182275	-0.10114679691826535	0.
0.036552759394640914	0.	0.2783120437865486	-0.1010826670249342	0.
0.036552759394640914	0.	0.2782564895158196	-0.10101853607788062	0.
0.036552759394640914	0.	0.27816648235110486	-0.10101741466109211	0.
0.036552759394640914	0.	0.27807647733644936	-0.1010162930714196	0.
0.036552759394640914	0.	0.27798647447230646	-0.10101517130886392	0.
0.036552759394640914	0.	0.2778964737591311	-0.10101404937342498	0.
0.036552759394640914	0.	0.27780647519737756	-0.10101292726510425	0.
0.036552759394640914	0.	0.2777164787875015	-0.10101180498390214	0.
0.036552759394640914	0.	0.2776264845299562	-0.10101068252981885	0.
0.036552759394640914	0.	0.27753649242519707	-0.10100955990285555	0.
0.036552759394640914	0.	0.27754326194686213	-0.10100378570739593	0.
0.036552759394640914	0.	0.2775500314705249	-0.10099801150959246	0.
0.036552759394640914	0.	0.2775568009961865	-0.10099223730944429	0.
0.036552759394640914	0.	0.2775635705238463	-0.10098646310695195	0.
0.036552759394640914	0.	0.27757034005350456	-0.10098068890211542	0.
0.036552759394640914	0.	0.2775771095851608	-0.10097491469493462	0.
0.036552759394640914	0.	0.2775838791188153	-0.10096914048541007	0.
0.036552759394640914	0.	0.2775906486544683	-0.10096336627354102	0.
0.036552759394640914	0.	0.27758839885246134	-0.10096428326701942	0.
0.036552759394640914	0.	0.2775861509661366	-0.10096520023786938	0.
0.036552759394640914	0.	0.2775839049955037	-0.10096611718609186	0.
0.036552759394640914	0.	0.27758166094057285	-0.1009670341116861	0.
0.036552759394640914	0.	0.277579418801354	-0.10096795101465222	0.
0.036552759394640914	0.	0.2775771785778578	-0.10096886789499034	0.
0.036552759394640914	0.	0.27757494027009366	-0.1009697847527001	0.
0.036552759394640914	0.	0.2775727038780716	-0.10097070158778197	0.
0.036552759394640914	0.	0.2775725390532704	-0.10097798164396342	0.
0.036552759394640914	0.	0.2775723742286725	-0.10098526164977095	0.
0.036552759394640914	0.	0.2775722094042776	-0.10099254160520381	0.
0.036552759394640914	0.	0.27757204458008583	-0.10099982151025991	0.
0.036552759394640914	0.	0.2775718797560978	-0.10100710136493873	0.
0.036552759394640914	0.	0.27757171493231264	-0.1010143811692384	0.
0.036552759394640914	0.	0.27757155010873075	-0.10102166092315805	0.
0.036552759394640914	0.	0.27757138528535263	-0.10102894062669655	0.
0.036552759394640914	0.	0.277618500822403	-0.10102490390163923	0.
0.036552759394640914	0.	0.277665616362323	-0.10102086714678697	0.
0.036552759394640914	0.	0.2777127319051108	-0.10101683036213953	0.
0.036552759394640914	0.	0.2777598474507669	-0.10101279354769788	0.
0.036552759394640914	0.	0.27780696299929025	-0.101008756703462	0.
0.036552759394640914	0.	0.27785407855068134	-0.10100471982943253	0.
0.036552759394640914	0.	0.2779011941049398	-0.10100068292560999	0.
0.036552759394640914	0.	0.27794830966206463	-0.10099664599199447	0.
0.036552759394640914	0.	0.27818303035427866	-0.10098153214698852	0.
0.036552759394640914	0.	0.27841775129812285	-0.10096640697378957	0.
0.036552759394640914	0.	0.27865247249345826	-0.10095127047296915	0.
0.036552759394640914	0.	0.278887193940148	-0.1009361226450993	0.
0.036552759394640914	0.	0.27912191563805144	-0.10092096349075275	0.
0.036552759394640914	0.	0.2793566375870322	-0.10090579301050241	0.
0.036552759394640914	0.	0.2795913597869509	-0.10089061120492164	0.
0.036552759394640914	0.	0.2798260822376706	-0.10087541807458386	0.
0.036552759394640914	0.	0.2802801294777833	-0.10128188463380655	0.
0.036552759394640914	0.	0.28073419127471333	-0.10168828424274662	0.
0.036552759394640914	0.	0.2811882676129824	-0.10209461681049777	0.
0.038050823304257346	0.	0.2816423584771371	-0.10250088224600283	0.
0.03954888721387378	0.	0.2820964638517413	-0.10290708045805587	0.
0.03879985525906556	0.	0.2825505837213829	-0.1033132113553009	0.
0.04179598307829842	0.	0.28300471807067035	-0.10371927484623009	0.
0.04134656390541349	0.	0.28345886688423294	-0.10412527083918653	0.
0.041646176687336785	0.	0.2840052794296824	-0.1043602304183073	0.
0.041646176687336785	0.	0.28455171303203614	-0.10459518912514382	0.
0.03939908082291214	0.	0.28619113991213957	-0.10530006000507312	0.
0.03939908082291214	0.	0.28673765747394975	-0.10553501521589574	0.
0.040297919168681993	0.	0.2878307553400705	-0.10600492300967221	0.
0.040297919168681993	0.	0.2879758897231488	-0.10599461503685055	0.
0.04329404698791486	0.	0.28812102659438016	-0.1059843069504574	0.
0.04329404698791486	0.	0.28826616595292354	-0.1059739987504969	0.
0.04329404698791486	0.	0.2884113077979375	-0.1059636904369734	0.
0.04329404698791486	0.	0.28855645212858305	-0.10595338200989023	0.
0.04329404698791486	0.	0.28870159894401953	-0.10594307346925125	0.
0.04329404698791486	0.	0.2888467482434079	-0.10593276481506077	0.
0.04314424059695321	0.	0.28899190002590824	-0.10592245604732288	0.
0.04314424059695321	0.	0.29009013856518423	-0.1064162632631475	0.
0.041646176687336785	0.	0.29118837963708427	-0.10691004041962399	0.
0.04179598307829842	0.	0.29228662323515214	-0.10740378746686656	0.
0.04089714473252856	0.	0.29338486935295227	-0.1078975043548818	0.
0.04074733834156693	0.	0.2944831179840711	-0.1083911910335691	0.
0.04074733834156693	0.	0.29558136912211785	-0.10888484745271926	0.
0.04089714473252856	0.	0.2966796227607218	-0.10937847356201584	0.
0.04089714473252856	0.	0.2977778788935355	-0.10987206931103276	0.
0.042395208642144994	0.	0.29782154907769126	-0.1098882460777107	0.
0.04479211089753129	0.	0.29786522190430803	-0.10990442101256914	0.
0.04479211089753129	0.	0.2979088973731205	-0.10992059411550838	0.
0.04419288533368471	0.	0.29795257548386084	-0.1099367653864281	0.
0.04419288533368471	0.	0.2979962562362625	-0.10995293482522872	0.
0.04389327255176143	0.	0.298039939630059	-0.10996910243181027	0.
0.042395208642144994	0.	0.2981273143407696	-0.11000143214791719	0.
0.04074733834156693	0.	0.29785002195725946	-0.10996250695769413	0.
0.04074733834156693	0.	0.29775759193432183	-0.1099495315455185	0.
0.04074733834156693	0.	0.2976651622973049	-0.10993655595897159	0.
0.04059753195060528	0.	0.2975727330462905	-0.10992358019806105	0.
0.04059753195060528	0.	0.29748030418136134	-0.1099106042627941	0.
0.04059753195060528	0.	0.2973878757026003	-0.10989762815317893	0.
0.04059753195060528	0.	0.2974360828244145	-0.1099633439187404	0.
0.04059753195060528	0.	0.2974842942687995	-0.11002905600466549	0.
0.04059753195060528	0.	0.2975325100352735	-0.11009476441013874	0.
0.04059753195060528	0.	0.297580730123355	-0.11016046913434555	0.
0.04059753195060528	0.	0.2976289545325628	-0.11022617017646937	0.
0.040447725559643634	0.	0.2976771832624137	-0.11029186753569552	0.
0.040447725559643634	0.	0.29772541631242694	-0.11035756121120756	0.
0.040447725559643634	0.	0.29777365368212044	-0.11042325120218924	0.
0.040447725559643634	0.	0.2977654103943814	-0.11040775330472972	0.
0.040447725559643634	0.	0.2977571672707652	-0.1103922550051317	0.
0.040447725559643634	0.	0.29774892431127364	-0.11037675630341676	0.
0.040447725559643634	0.	0.29774068151591165	-0.11036125719960521	0.
0.040447725559643634	0.	0.2977324388846812	-0.11034575769371877	0.
0.040447725559643634	0.	0.297724196417585	-0.11033025778577825	0.
0.040447725559643634	0.	0.2977159541146273	-0.11031475747580399	0.
0.040447725559643634	0.	0.29770771197581075	-0.11029925676381812	0.
0.040447725559643634	0.	0.2977234262085214	-0.11028812921125526	0.
0.040447725559643634	0.	0.2977391407238814	-0.1102769995096854	0.
0.040447725559643634	0.	0.2977548555218803	-0.11026586765918912	0.
0.040447725559643634	0.	0.29777057060250745	-0.11025473365984657	0.
0.040447725559643634	0.	0.2977862859657528	-0.11024359751173914	0.
0.040447725559643634	0.	0.2978020016116067	-0.11023245921494708	0.
0.040447725559643634	0.	0.29781771754005815	-0.11022131876955119	0.
0.040447725559643634	0.	0.29783343375109683	-0.1102101761756319	0.
0.040447725559643634	0.	0.2978098527214623	-0.11021057046914133	0.
0.040447725559643634	0.	0.29778627340937747	-0.11021096273039141	0.
0.040447725559643634	0.	0.2977626958149364	-0.1102113529593789	0.
0.040447725559643634	0.	0.2977391199382331	-0.11021174115610118	0.
0.040447725559643634	0.	0.2977155457793602	-0.11021212732055581	0.
0.040447725559643634	0.	0.2976919733384119	-0.11021251145274012	0.
0.040447725559643634	0.	0.29766840261548155	-0.11021289355265165	0.
0.040447725559643634	0.	0.2976448336106636	-0.1102132736202874	0.
0.040447725559643634	0.	0.2977189736547083	-0.11021227969347187	0.
0.040447725559643634	0.	0.2977931137373051	-0.11021128161291245	0.
0.040447725559643634	0.	0.29786725385844554	-0.11021027937862349	0.
0.040447725559643634	0.	0.2979413940181244	-0.1102092729906186	0.
0.040447725559643634	0.	0.2980155342163345	-0.11020826244891162	0.
0.040447725559643634	0.	0.298089674453069	-0.1102072477535172	0.
0.040447725559643634	0.	0.2981638147283222	-0.1102062289044494	0.
0.040447725559643634	0.	0.29823795504208594	-0.11020520590172277	0.
0.040447725559643634	0.	0.2982298305075651	-0.11018907898107051	0.
0.040447725559643634	0.	0.2982217071709053	-0.11017295107557233	0.
0.040447725559643634	0.	0.2982135850321294	-0.11015682218528189	0.
0.040447725559643634	0.	0.29820546409126014	-0.11014069231025238	0.
0.040447725559643634	0.	0.2981973443483193	-0.11012456145053798	0.
0.040447725559643634	0.	0.29818922580332996	-0.11010842960619159	0.
0.040447725559643634	0.	0.2981811084563144	-0.11009229677726708	0.
0.040447725559643634	0.	0.29817299230729494	-0.11007616296381786	0.
0.040447725559643634	0.	0.2981713932453199	-0.1100715456137061	0.
0.040447725559643634	0.	0.29816979419852935	-0.11006692825676298	0.
0.040447725559643634	0.	0.29816819516692444	-0.11006231089298879	0.
0.040447725559643634	0.	0.29816659615050517	-0.11005769352238397	0.
0.040447725559643634	0.	0.2981649971492718	-0.1100530761449481	0.
0.040447725559643634	0.	0.2981633981632236	-0.11004845876068148	0.
0.040447725559643634	0.	0.2981617991923616	-0.11004384136958412	0.
0.040447725559643634	0.	0.29816020023668494	-0.11003922397165633	0.
0.040447725559643634	0.	0.2981679969564702	-0.11005553729212801	0.
0.040447725559643634	0.	0.29817579376101105	-0.11007185058382822	0.
0.040447725559643634	0.	0.2981835906503054	-0.11008816384675536	0.
0.040447725559643634	0.	0.298191387624352	-0.11010447708090747	0.
0.040447725559643634	0.	0.29819918468314927	-0.11012079028628327	0.
0.040447725559643634	0.	0.2982069818266957	-0.11013710346288141	0.
0.040447725559643634	0.	0.2982147790549905	-0.11015341661070033	0.
0.040447725559643634	0.	0.29822257636803073	-0.1101697297297378	0.
0.040447725559643634	0.	0.2982196721612186	-0.1101812331669962	0.
0.040447725559643634	0.	0.2982167679649833	-0.1101927302300983	0.
0.040447725559643634	0.	0.29821386377932524	-0.11020422091879689	0.
0.040447725559643634	0.	0.2982109596042455	-0.1102157052328451	0.
0.040447725559643634	0.	0.2982080554397436	-0.11022718317199644	0.
0.040447725559643634	0.	0.2982051512858184	-0.11023865473600364	0.
0.040447725559643634	0.	0.29820224714247157	-0.11025011992462051	0.
0.040447725559643634	0.	0.2981993430097031	-0.11026157873760031	0.
0.040447725559643634	0.	0.2986637885528982	-0.11027501816045382	0.
0.040447725559643634	0.	0.299128234606188	-0.11028845680537622	0.
0.040447725559643634	0.	0.2995926811690248	-0.11030189467233273	0.
0.040447725559643634	0.	0.3000571282408632	-0.11031533176128824	0.
0.040447725559643634	0.	0.30052157582115707	-0.11032876807220737	0.
0.040447725559643634	0.	0.300986023909363	-0.11034220360505459	0.
0.04179598307829842	0.	0.3019149216073341	-0.11036907233639298	0.
0.04179598307829842	0.	0.3021348119379726	-0.11071518869698824	0.
0.04539133646137786	0.	0.3027944832197025	-0.1117535352850573	0.
0.04539133646137786	0.	0.3030143737434702	-0.11209964998155486	0.
0.04629017480714771	0.	0.30323426431545797	-0.11244576426081072	0.
0.04629017480714771	0.	0.3034541549356432	-0.11279187812233668	0.
0.04539133646137786	0.	0.3036740456039997	-0.11313799156564398	0.
0.043593659769838145	0.	0.30431764263427197	-0.1134340005361648	0.
0.042395208642144994	0.	0.305604898439517	-0.11402601593273873	0.
0.04329404698791486	0.	0.3068922363683048	-0.11461802793101736	0.
0.04179598307829842	0.	0.3075359360532261	-0.11491403265366501	0.
0.031309535710983404	0.	0.30817965617819015	-0.11521003652417919	0.
0.04329404698791486	0.	0.30882339671303616	-0.11550603954170467	0.
0.04329404698791486	0.	0.30931351069342644	-0.11542033904532432	0.
0.04629017480714771	0.	0.30955858951514104	-0.11537748733924917	0.
0.047788238716764145	0.	0.30980368288031024	-0.115334634661439	0.
0.04688940037099429	0.	0.3102939132083634	-0.11524892639117812	0.
0.0455411428523395	0.	0.3105390501549387	-0.11520607079900974	0.
0.04629017480714771	0.	0.3107842016123521	-0.11516321423567095	0.
0.04479211089753129	0.	0.3120129460981725	-0.11550729157953699	0.
0.04389327255176143	0.	0.3126273284925462	-0.11567933025076309	0.
0.04389327255176143	0.	0.31324171764189795	-0.11585136892151743	0.
0.04374346616079978	0.	0.31508492552514605	-0.11636748493094783	0.
0.05003533458118879	0.	0.31591500175830906	-0.11681200222149979	0.
0.04853727067157237	0.	0.31598690547313596	-0.1169028279753674	0.
0.04928630262638058	0.	0.31620266758411253	-0.11717530387590801	0.
0.047638432325802504	0.	0.3162999081816082	-0.11725886203795632	0.
0.047638432325802504	0.	0.31632521314118345	-0.11725159353230005	0.
0.04614036841618607	0.	0.31635052015057014	-0.11724432320524249	0.
0.04539133646137786	0.	0.31637582920964974	-0.11723705105682941	0.
0.04539133646137786	0.	0.31640114031830485	-0.11722977708710566	0.
0.04539133646137786	0.	0.316426453476416	-0.11722250129611589	0.
0.0455411428523395	0.	0.3164770859405367	-0.11720794425051966	0.
0.0455411428523395	0.	0.3164783102051913	-0.11730497556118846	0.
0.0455411428523395	0.	0.316479534621417	-0.11740199017668963	0.
0.0455411428523395	0.	0.3164807591892119	-0.11749898809151711	0.
0.0455411428523395	0.	0.3164819839085777	-0.11759596930016337	0.
0.0455411428523395	0.	0.3164832087795115	-0.11769293379711986	0.
0.04539133646137786	0.	0.3164844338020148	-0.11778988157687578	0.
0.04509172367945456	0.	0.31648953524790535	-0.11796916564886847	0.
0.04509172367945456	0.	0.3164921938062292	-0.11795460383708675	0.
0.04509172367945456	0.	0.3164948599766528	-0.11794004152741712	0.
0.04509172367945456	0.	0.3164975337591276	-0.11792547871988411	0.
0.04509172367945456	0.	0.31650021515360915	-0.11791091541451254	0.
0.04509172367945456	0.	0.31650290416005017	-0.11789635161132694	0.
0.04509172367945456	0.	0.31650560077840406	-0.11788178731035193	0.
0.04509172367945456	0.	0.3165083050086242	-0.11786722251161244	0.
0.04509172367945456	0.	0.31647341170740895	-0.11787975120995561	0.
0.04509172367945456	0.	0.31643851840849574	-0.11789227980339134	0.
0.04509172367945456	0.	0.31640362511188497	-0.11790480829191502	0.
0.04509172367945456	0.	0.31636873181757696	-0.11791733667552287	0.
0.04509172367945456	0.	0.3163338385255716	-0.11792986495420978	0.
0.04509172367945456	0.	0.31629894523586954	-0.11794239312797142	0.
0.04509172367945456	0.	0.3162640519484701	-0.1179549211968032	0.
0.04509172367945456	0.	0.31622915866337437	-0.11796744916070105	0.
0.04509172367945456	0.	0.3164119697439768	-0.11798693748862153	0.
0.04509172367945456	0.	0.31659478404940505	-0.11800642571629663	0.
0.04509172367945456	0.	0.31677760157831447	-0.11802591384372058	0.
0.04509172367945456	0.	0.3169604223293651	-0.11804540187088582	0.
0.04509172367945456	0.	0.3171432463012137	-0.11806488979778641	0.
0.04509172367945456	0.	0.31732607349251907	-0.1180843776244152	0.
0.04509172367945456	0.	0.31750890390194186	-0.11810386535076592	0.
0.04509172367945456	0.	0.31769173752814217	-0.11812335297683185	0.
0.04509172367945456	0.	0.31753680484141894	-0.11811666927403369	0.
0.04509172367945456	0.	0.3173818724041222	-0.11810998551247455	0.
0.04509172367945456	0.	0.31722694021633857	-0.11810330169215577	0.
0.04509172367945456	0.	0.31707200827815707	-0.11809661781307863	0.
0.04509172367945456	0.	0.31691707658966506	-0.11808993387524447	0.
0.04509172367945456	0.	0.3167621451509512	-0.11808324987865457	0.
0.04509172367945456	0.	0.3166072139621038	-0.11807656582331058	0.
0.04509172367945456	0.	0.31645228302321016	-0.11806988170921347	0.
0.04509172367945456	0.	0.31645051645321837	-0.11810608472516056	0.
0.04509172367945456	0.	0.31644874990445504	-0.11814228772459963	0.
0.04509172367945456	0.	0.3164469833769224	-0.11817849070752912	0.
0.04509172367945456	0.	0.31644521687061916	-0.1182146936739466	0.
0.04509172367945456	0.	0.31644345038554583	-0.1182508966238499	0.
0.04509172367945456	0.	0.3164416839217024	-0.11828709955723753	0.
0.04509172367945456	0.	0.31643991747908845	-0.11832330247410697	0.
0.04509172367945456	0.	0.3164381510577049	-0.11835950537445614	0.
0.04509172367945456	0.	0.3164381535698754	-0.11835249306100604	0.
0.04509172367945456	0.	0.31643815609415604	-0.1183454803003855	0.
0.04509172367945456	0.	0.3164381586305468	-0.11833846709260563	0.
0.04509172367945456	0.	0.3164381611790484	-0.1183314534376767	0.
0.04509172367945456	0.	0.31643816373966005	-0.1183244393356099	0.
0.04509172367945456	0.	0.31643816631238236	-0.11831742478641553	0.
0.04509172367945456	0.	0.316438168897215	-0.11831040979010404	0.
0.04509172367945456	0.	0.316438171494158	-0.11830339434668675	0.
0.04509172367945456	0.	0.3164541961558796	-0.11826273245816082	0.
0.04509172367945456	0.	0.31647022082277154	-0.11822206831236988	0.
0.04509172367945456	0.	0.3164862454948344	-0.11818140190962635	0.
0.04509172367945456	0.	0.31650227017206595	-0.11814073325024224	0.
0.04509172367945456	0.	0.3165182948544684	-0.11810006233453005	0.
0.04509172367945456	0.	0.3165343195420402	-0.11805938916280158	0.
0.04509172367945456	0.	0.31655034423478084	-0.11801871373536946	0.
0.04509172367945456	0.	0.3165663689326911	-0.11797803605254525	0.
0.04509172367945456	0.	0.31656488637929103	-0.11798415945704968	0.
0.04509172367945456	0.	0.31656340383304915	-0.11799028152814237	0.
0.04509172367945456	0.	0.31656192129396665	-0.11799640226579651	0.
0.04509172367945456	0.	0.31656043876204254	-0.11800252166998328	0.
0.04509172367945456	0.	0.3165589562372771	-0.11800863974067566	0.
0.04509172367945456	0.	0.316557473719671	-0.11801475647784568	0.
0.04509172367945456	0.	0.31655599120922334	-0.11802087188146546	0.
0.04509172367945456	0.	0.316554508705935	-0.11802698595150733	0.
0.04509172367945456	0.	0.31661057858338515	-0.11803499273552244	0.
0.04509172367945456	0.	0.3166666484704687	-0.11804298905758877	0.
0.04509172367945456	0.	0.31672271836718274	-0.11805097491742199	0.
0.04509172367945456	0.	0.31677878827352757	-0.11805895031473775	0.
0.04509172367945456	0.	0.31683485818950163	-0.11806691524925202	0.
0.04509172367945456	0.	0.3168909281151028	-0.11807486972068193	0.
0.04509172367945456	0.	0.3169469980503318	-0.11808281372874367	0.
0.04509172367945456	0.	0.3170030679951848	-0.11809074727315491	0.
0.04509172367945456	0.	0.31722764099580747	-0.11823007538413878	0.
0.04509172367945456	0.	0.31745221399657125	-0.11836937091703847	0.
0.04509172367945456	0.	0.3176767869974794	-0.11850863385640915	0.
0.04509172367945456	0.	0.31790135999852936	-0.11864786418680127	0.
0.04509172367945456	0.	0.3181259329997221	-0.11878706189275763	0.
0.04509172367945456	0.	0.31835050600105746	-0.11892622695881588	0.
0.04509172367945456	0.	0.318575079002534	-0.11906535936950711	0.
0.04509172367945456	0.	0.3187996520041546	-0.11920445910935631	0.
0.04913649623541894	0.	0.32210292546151276	-0.12087226777310586	0.
0.04868707706253401	0.	0.32276359520744724	-0.12120580050179916	0.
0.05078436653599701	0.	0.3234242699540002	-0.12153932353677781	0.
0.05078436653599701	0.	0.32408494969368595	-0.12187283686699595	0.
0.05078436653599701	0.	0.3239588224578463	-0.12190254438635294	0.
0.04988552819022715	0.	0.32383269928730396	-0.12193223064529891	0.
0.04838746428061071	0.	0.32358046514676075	-0.12199153937333578	0.
0.04718901315291757	0.	0.3233282472813574	-0.12205076303387015	0.
0.047788238716764145	0.	0.32307604570040194	-0.1221099016096855	0.
0.04688940037099429	0.	0.32343058430947125	-0.12238134127656691	0.
0.047788238716764145	0.	0.3237851259655153	-0.12265275770999993	0.
0.04703920676195593	0.	0.32413967066608634	-0.12292415088841492	0.
0.047788238716764145	0.	0.3248487691910327	-0.12346686739379173	0.
0.047638432325802504	0.	0.32520332301052607	-0.12373819067749033	0.
0.04614036841618607	0.	0.3255578798647822	-0.12400949061964532	0.
0.04569094924330114	0.	0.32591243975136697	-0.12428076719856344	0.
0.05258204322753673	0.	0.32825727274464284	-0.12491506698911822	0.
0.05183301127272851	0.	0.3291960096325485	-0.1252152184706123	0.
0.05063456014503537	0.	0.32935313469569705	-0.12530399224810776	0.
0.04913649623541894	0.	0.32982451012088776	-0.12557030299132338	0.
0.04793804510772579	0.	0.3299816353411537	-0.1256590697075135	0.
0.04913649623541894	0.	0.3301387606006657	-0.12574783465703326	0.
0.047638432325802504	0.	0.33029588589940706	-0.1258365978393442	0.
0.047788238716764145	0.	0.3311276919015911	-0.1260640537388899	0.
0.05243223683657508	0.	0.33445495588886787	-0.12697384501782497	0.
0.05348088157330659	0.	0.3352867818429666	-0.12720128474511322	0.
0.05452952631003809	0.	0.3369504456478577	-0.12765615447103162	0.
0.05452952631003809	0.	0.33692101851520806	-0.1278036458230748	0.
0.053031462400421656	0.	0.3368621660908946	-0.1280986219388851	0.
0.05962294360273395	0.	0.3367444686073394	-0.12868854778617644	0.
0.04988552819022715	0.	0.3367150457710769	-0.12883602374475006	0.
0.05063456014503537	0.	0.33679423035545425	-0.12866966599687749	0.
0.05033494736311207	0.	0.33687341649098645	-0.12850330808378455	0.
0.05018514097215044	0.	0.33695260417739864	-0.12833695000556627	0.
0.05018514097215044	0.	0.3370317934144153	-0.12817059176231738	0.
0.05018514097215044	0.	0.3371109842017595	-0.12800423335413186	0.
0.05018514097215044	0.	0.33726937042633315	-0.12767151604332905	0.
0.05018514097215044	0.	0.3373485658630113	-0.1275051571409005	0.
0.05003533458118879	0.	0.3371894736797006	-0.12761502070615002	0.
0.05003533458118879	0.	0.3371099275881216	-0.12766995226645128	0.
0.05003533458118879	0.	0.3370303814965931	-0.12772488367849963	0.
0.05003533458118879	0.	0.3369508354051158	-0.12777981494226695	0.
0.05003533458118879	0.	0.3368712893136894	-0.1278347460577253	0.
0.05003533458118879	0.	0.33679174322231376	-0.12788967702484658	0.
0.05003533458118879	0.	0.33671219713098904	-0.12794460784360284	0.
0.05003533458118879	0.	0.3367381856601894	-0.12797654152286828	0.
0.05003533458118879	0.	0.33676417459318453	-0.1280084572024545	0.
0.05003533458118879	0.	0.33679016392995115	-0.1280403548803844	0.
0.05003533458118879	0.	0.3368161536704656	-0.12807223455468306	0.
0.05003533458118879	0.	0.3368421438147043	-0.12810409622337504	0.
0.05003533458118879	0.	0.33686813436264385	-0.12813593988448654	0.
0.05003533458118879	0.	0.3368941253142605	-0.1281677655360445	0.
0.05003533458118879	0.	0.3369201166695306	-0.12819957317607641	0.
0.05003533458118879	0.	0.3367906002683223	-0.12819019487048525	0.
0.05003533458118879	0.	0.3366610860358342	-0.1281808164338199	0.
0.05003533458118879	0.	0.33653157397269745	-0.12817143786608412	0.
0.05003533458118879	0.	0.336402064079542	-0.12816205916728243	0.
0.05003533458118879	0.	0.336272556356999	-0.12815268033741922	0.
0.05003533458118879	0.	0.3361430508056994	-0.1281433013764984	0.
0.05003533458118879	0.	0.33601354742627465	-0.12813392228452422	0.
0.05003533458118879	0.	0.3358840462193573	-0.1281245430615011	0.
0.05003533458118879	0.	0.33584920137130675	-0.1281254331158936	0.
0.05003533458118879	0.	0.33581435654228414	-0.12812632306620492	0.
0.05003533458118879	0.	0.33577951173229015	-0.1281272129124336	0.
0.05003533458118879	0.	0.3357446669413268	-0.12812810265458	0.
0.05003533458118879	0.	0.33570982216939543	-0.12812899229264377	0.
0.05003533458118879	0.	0.3356749774164973	-0.12812988182662433	0.
0.05003533458118879	0.	0.335640132682634	-0.12813077125652145	0.
0.05003533458118879	0.	0.33560528796780764	-0.128131660582335	0.
0.05003533458118879	0.	0.335634532449809	-0.12813924121323725	0.
0.05003533458118879	0.	0.3356637775117697	-0.12814681690733148	0.
0.05003533458118879	0.	0.33569302315365074	-0.12815438766448847	0.
0.05003533458118879	0.	0.3357222693754139	-0.12816195348458007	0.
0.05003533458118879	0.	0.3357515161770218	-0.12816951436747687	0.
0.05003533458118879	0.	0.3357807635584362	-0.12817707031305137	0.
0.05003533458118879	0.	0.3358100115196184	-0.12818462132117484	0.
0.05003533458118879	0.	0.33583926006053083	-0.128192167391719	0.
0.05003533458118879	0.	0.3359082481340411	-0.12815880959379428	0.
0.05003533458118879	0.	0.3359772376669587	-0.12812545173828407	0.
[truncated: 25,445 more rows]
