# Supplementary material for: Programming mechanics in knitted materials, stitch by stitch
Source: Nat Commun. 2024 Mar 23;15:2622. doi: 10.1038/s41467-024-46498-z (PMC10960873; doi:10.1038/s41467-024-46498-z)
Supplement: Supplementary file 3 — Source Data [file 41467_2024_46498_MOESM3_ESM.zip › SourceData/Source Data for Supplementary Information/TableS9data/ExperimentalData/linearAcryRib.txt]

0.	0.	0.	0.	0.
0.	0.	-0.000277841079286492	4.511894488084071e-7	0.
0.	0.	-0.0005556780450510342	9.206539666923065e-7	0.
0.	0.	-0.0008335108938627431	1.4083935279829005e-6	0.
0.	0.	-0.0011113396222864086	1.914408106508082e-6	0.
0.	0.	-0.0010443779648959884	-0.0001288558656182523	0.
0.	0.	-0.000977296588653942	-0.000259626030122153	0.
0.	0.	-0.0009100955176748922	-0.00039039608536253843	0.
0.	0.	-0.0008427747761100241	-0.0005211660312966274	0.
0.	0.	-0.001069426039894781	-0.0005150252985552845	0.
0.	0.	-0.0012960772871616238	-0.0005088837763703222	0.
0.	0.	-0.001522728517899303	-0.0005027414647562111	0.
0.	0.	-0.0017493797320963513	-0.000496598363727421	0.
0.	0.	-0.0012613163841037717	-0.00043619389796038143	0.
0.	0.	-0.0007732530260632345	-0.00037578939090822665	0.
0.	0.	-0.0002851896579903169	-0.0003153848425788837	0.
0.	0.	0.00020287372010091838	-0.0002549802529793989	0.
0.	0.	0.00019671109189466285	-0.00031184693506818175	0.
0.	0.	0.00019054872707219728	-0.000368704651174551	0.
0.	0.	0.0001843866256378487	-0.000425553399768445	0.
0.	0.	0.00017822478759659308	-0.00048239317932005367	0.
0.	0.	-0.00042992440010655903	-0.0005294394991538116	0.
0.	0.	-0.0010379146435837438	-0.0005764798661002233	0.
0.	0.	-0.0016457456524489216	-0.000623514279318132	0.
0.	0.	-0.0022534171356823622	-0.0006705427379673883	0.
0.	0.	-0.002312823196581268	-0.0006676544640462625	0.
0.	0.	-0.0023721883307074956	-0.0006647657209967809	0.
0.	0.	-0.002431512530754462	-0.0006618765088232214	0.
0.	0.	-0.002490795789419478	-0.0006589868275296108	0.
0.	0.	-0.002479380426223462	-0.0008301692395802238	0.
0.	0.	-0.0024679602493554243	-0.0010013050178961085	0.
0.	0.	-0.002456535258980656	-0.001172394138507012	0.
0.	0.	-0.002445105455264449	-0.0013434365774323634	0.
0.	0.	-0.002375019418241236	-0.0012829835488833352	0.
0.	0.	-0.0023049333803948097	-0.0012225270588872592	0.
0.	0.	-0.002234847341726036	-0.0011620671080730205	0.
0.	0.	-0.0021647613022349145	-0.0011016036970686242	0.
0.	0.	-0.0021965266933755066	-0.0011055624177132009	0.
0.	0.	-0.0022282920620764605	-0.001109521107742955	0.
0.	0.	-0.002260057408336478	-0.001113479767157383	0.
0.	0.	-0.002291822732152747	-0.0011174383959563596	0.
0.	0.	0.0001762508809897128	-0.0009912512148681214	0.
0.	0.	0.002644351171558504	-0.0008650539072693544	0.
0.	0.	0.0051124779430309535	-0.000738846476996789	0.
0.	0.	0.00758063100080796	-0.0006126289278855197	0.
0.	0.	0.009442277675310253	-0.0004764503912236768	0.
0.000582178554894393	0.	0.013165578245561489	-0.00020309857529680528	0.
0.000970297591490655	0.	0.015027232114821584	-0.00006592556796450209	0.
0.0014554463872359826	0.	0.015107261848966833	-0.00006659548996120917	0.
0.0016495059055341135	0.	0.01518735752373793	-0.00006726505806182596	0.
0.0018435654238322444	0.	0.015267519123528877	-0.00006793427226534584	0.
0.0016495059055341135	0.	0.015347746632725671	-0.00006860313257126548	0.
0.0014554463872359826	0.	0.015379164072309609	-0.000048016771505021004	0.
0.0012613868689378516	0.	0.015442753226607443	-6.843917951559718e-6	0.
0.0010673273506397205	0.	0.015447639937284824	-4.272420250399741e-6	0.
0.0010673273506397205	0.	0.015420598469315792	-0.000022287189142858706	0.
0.000970297591490655	0.	0.01536724607752339	-0.00005831604921238053	0.
0.0010673273506397205	0.	0.015384681819387864	0.00008045717157796483	0.
0.0010673273506397205	0.	0.015402129340354726	0.00021923259563130906	0.
0.0010673273506397205	0.	0.01541958863981776	0.00035801022203049595	0.
0.0010673273506397205	0.	0.015437059717168588	0.0004967900498591243	0.
0.0010673273506397205	0.	0.015407950316683669	0.0004912302561247048	0.
0.0010673273506397205	0.	0.01537884695535121	0.00048568530922710786	0.
0.0010673273506397205	0.	0.015349749633690448	0.00048015520941371013	0.
0.0010673273506397205	0.	0.015320658352221926	0.0004746399569310076	0.
0.0010673273506397205	0.	0.015230751290843524	0.00048481070925251513	0.
0.0010673273506397205	0.	0.01514121785802349	0.0004949856812567167	0.
0.0010673273506397205	0.	0.015052058152629803	0.000505164872814765	0.
0.0010673273506397205	0.	0.01496327227315335	0.0005153482837975612	0.
0.0010673273506397205	0.	0.015224201963909481	0.0005309058008558137	0.
0.0010673273506397205	0.	0.015485286962173701	0.0005464639464914565	0.
0.0010673273506397205	0.	0.015746527148186376	0.0005620227206760526	0.
0.0010673273506397205	0.	0.01600792240224001	0.0005775821233795293	0.
0.0010673273506397205	0.	0.015979129571734245	0.000568551995555444	0.
0.0010673273506397205	0.	0.015950445861122386	0.0005595219205904592	0.
0.0010673273506397205	0.	0.01592187127964756	0.000550491898486211	0.
0.0010673273506397205	0.	0.015893405836517854	0.0005414619292437057	0.
0.0010673273506397205	0.	0.015921114679227917	0.0005447587829298843	0.
0.0010673273506397205	0.	0.015948825062847005	0.0005480556391610487	0.
0.0010673273506397205	0.	0.015976536987249417	0.0005513524979377023	0.
0.0010673273506397205	0.	0.016004250452309892	0.0005546493592597191	0.
0.0010673273506397205	0.	0.01600310993247431	0.0005554947948334064	0.
0.000970297591490655	0.	0.0160019730450534	0.0005563402306260332	0.
0.000970297591490655	0.	0.016000839790059496	0.0005571856666378517	0.
0.000970297591490655	0.	0.015999710167504927	0.0005580311028682322	0.
0.000970297591490655	0.	0.01600892690104459	0.0005579608669101431	0.
0.000970297591490655	0.	0.01601815155869747	0.0005578906322824276	0.
0.000970297591490655	0.	0.016027384140247656	0.000557820398985463	0.
0.000970297591490655	0.	0.01603662464547879	0.0005577501670193752	0.
0.000970297591490655	0.	0.016051623743176265	0.0005702616649485456	0.
0.000970297591490655	0.	0.016066843851798813	0.0005827734551230165	0.
0.000970297591490655	0.	0.016082284961415734	0.0005952855375315895	0.
0.000970297591490655	0.	0.016097947061951383	0.0006077979121631916	0.
0.000970297591490655	0.	0.016076100846751293	0.0005768591309912367	0.
0.000970297591490655	0.	0.016054465970675273	0.0005459207372290071	0.
0.000970297591490655	0.	0.01603304244722293	0.000514982730912238	0.
0.000970297591490655	0.	0.01601183028976385	0.00048404511207729347	0.
0.000970297591490655	0.	0.0159892145448988	0.0004832717839281804	0.
0.000970297591490655	0.	0.0159666062782189	0.0004824985645460675	0.
0.000970297591490655	0.	0.015944005490222193	0.0004817254539312064	0.
0.000970297591490655	0.	0.015921412181409092	0.0004809524520837229	0.
0.000970297591490655	0.	0.015928562387536857	0.00047497739387658983	0.
0.000970297591490655	0.	0.01593571260734077	0.0004690023760393033	0.
0.000970297591490655	0.	0.015942862840820405	0.0004630273985727441	0.
0.000970297591490655	0.	0.01595001308797619	0.0004570524614781704	0.
0.000970297591490655	0.	0.015933813004444713	0.0004491254110185084	0.
0.000970297591490655	0.	0.015917612927270907	0.00044120053080220855	0.
0.000970297591490655	0.	0.01590141285645412	0.0004332778208804827	0.
0.000970297591490655	0.	0.015885212791995652	0.0004253572813052977	0.
0.000970297591490655	0.	0.01588715658189075	0.0003961363065479989	0.
0.000970297591490655	0.	0.015889103348657334	0.00036691624319143244	0.
0.000970297591490655	0.	0.015891053092279186	0.00033769709131524706	0.
0.000970297591490655	0.	0.015893005812738774	0.000308478850999469	0.
0.000970297591490655	0.	0.015672480203457878	0.00031168478266432225	0.
0.000970297591490655	0.	0.015451957632101665	0.00031489073454951915	0.
0.000970297591490655	0.	0.015231438100650389	0.0003180967066546823	0.
0.000970297591490655	0.	0.01501092161108517	0.0003213026989794341	0.
0.000970297591490655	0.	0.015513399489195915	0.00037283496073799085	0.
0.000970297591490655	0.	0.016015891523873338	0.00042437188804663383	0.
0.000970297591490655	0.	0.01651839769412324	0.00047591348018474923	0.
0.000970297591490655	0.	0.017020917978992304	0.0005274597364312201	0.
0.000970297591490655	0.	0.01797121931998215	0.0005659668671453248	0.
0.000970297591490655	0.	0.01892153533296928	0.0006044796981484431	0.
0.000970297591490655	0.	0.019871865976938657	0.0006429982287824976	0.
0.000970297591490655	0.	0.020822211211029056	0.0006815224583892848	0.
0.000970297591490655	0.	0.027168602238859186	0.0010214649250836513	0.
0.000970297591490655	0.	0.033515456447316495	0.0013616607909976714	0.
0.0017465356646831787	0.	0.04944940373369353	0.0022357711841784916	0.
0.002522773737875703	0.	0.05592857049727471	0.002622080478208815	0.
0.002716833256173834	0.	0.05916884564573933	0.0028154301256426936	0.
0.0031049522927700966	0.	0.05927008478780962	0.0026678698938353024	0.
0.003201982051919162	0.	0.05937191369288504	0.002520313018087307	0.
0.003201982051919162	0.	0.059474332190913824	0.002372759499880577	0.
0.0024257439787266372	0.	0.059088346508119616	0.002280020998885315	0.
0.0022316844604285064	0.	0.06145019298611203	0.002550699227541323	0.
0.0020376249421303755	0.	0.0665010141926365	0.0030556573055724955	0.
0.0020376249421303755	0.	0.06902698726595344	0.003308215798574975	0.
0.0022316844604285064	0.	0.07314001942913242	0.0036878881767294816	0.
0.0022316844604285064	0.	0.0772530830886647	0.00406756246379911	0.
0.0033960415702172925	0.	0.08136617788515302	0.004447238657618998	0.
0.005336636753198602	0.	0.08748348803052039	0.005211872686922043	0.
0.005336636753198602	0.	0.08848574443116579	0.005404350943313593	0.
0.005336636753198602	0.	0.0894881098410209	0.005596829393519287	0.
0.005142577234900471	0.	0.08891678597934455	0.005611676942386922	0.
0.004754458198304209	0.	0.08834547292992698	0.0056265405964878255	0.
0.004366339161707948	0.	0.08777417070980516	0.0056414203551078	0.
0.003978220125111685	0.	0.08720287933604953	0.00565631621753177	0.
0.0035901010885154238	0.	0.08700351255976557	0.005817946315269412	0.
0.003201982051919162	0.	0.08660494176701646	0.006141206517724595	0.
0.003201982051919162	0.	0.08640573781026313	0.006302836622440123	0.
0.0030079225336210307	0.	0.08641166688108133	0.00629609415075051	0.
0.0029108927744719653	0.	0.08642360145511833	0.006282609240439111	0.
0.0029108927744719653	0.	0.08642960695749684	0.006275866801817703	0.
0.0030079225336210307	0.	0.08656622107286326	0.006271911220018753	0.
0.0030079225336210307	0.	0.08670284576214442	0.0062679557017659305	0.
0.0030079225336210307	0.	0.0868394810213532	0.006264000247060117	0.
0.0030079225336210307	0.	0.08697612684650292	0.006260044855901439	0.
0.0030079225336210307	0.	0.08710079990951881	0.006269154047650439	0.
0.0030079225336210307	0.	0.08722547376570784	0.006278263356026878	0.
0.0030079225336210307	0.	0.08735014841479784	0.006287372781027738	0.
0.0030079225336210307	0.	0.08747482385651555	0.006296482322649622	0.
0.0030079225336210307	0.	0.08735671933597383	0.006295268184783659	0.
0.0030079225336210307	0.	0.08723861563452101	0.006294054340709543	0.
0.0030079225336210307	0.	0.08712051275242381	0.006292840790427775	0.
0.0030079225336210307	0.	0.08700241068994988	0.006291627533939489	0.
0.0030079225336210307	0.	0.08700703468739217	0.006348435245798189	0.
0.0030079225336210307	0.	0.08701167697353593	0.006405243187205395	0.
0.0030079225336210307	0.	0.08701633754814661	0.006462051358122229	0.
0.0030079225336210307	0.	0.08702101641098886	0.0065188597585095565	0.
0.0030079225336210307	0.	0.08703829194220199	0.0065055539112295465	0.
0.0030079225336210307	0.	0.08705556981173146	0.0064922480810990614	0.
0.0030079225336210307	0.	0.08707285001946652	0.006478942268119233	0.
0.0030079225336210307	0.	0.08709013256529595	0.006465636472290566	0.
0.0030079225336210307	0.	0.08708529317517347	0.00647048853077402	0.
0.0030079225336210307	0.	0.08708045407555644	0.0064753405905882255	0.
0.0030079225336210307	0.	0.08707561526644919	0.006480192651733559	0.
0.0030079225336210307	0.	0.08707077674785543	0.006485044714209643	0.
0.0030079225336210307	0.	0.08706519356318507	0.006474650992529787	0.
0.0030079225336210307	0.	0.08705961042705743	0.006464257271189915	0.
0.0030079225336210307	0.	0.08705402733947405	0.006453863550189778	0.
0.0030079225336210307	0.	0.08704844430043406	0.0064434698295297525	0.
0.0030079225336210307	0.	0.08706449232451345	0.006452483325327763	0.
0.0030079225336210307	0.	0.08708054741965862	0.006461497034383151	0.
0.0030079225336210307	0.	0.08709660958555697	0.006470510956690002	0.
0.0030079225336210307	0.	0.08711267882189476	0.00647952509224215	0.
0.0030079225336210307	0.	0.08702851103487216	0.00647506617270944	0.
0.0030079225336210307	0.	0.08694449357083919	0.0064706074333843976	0.
0.0029108927744719653	0.	0.0867769097511384	0.006461690495368137	0.
0.0029108927744719653	0.	0.08690971805597769	0.0064791567198341895	0.
0.0029108927744719653	0.	0.08704269936035595	0.006496630567642601	0.
0.0029108927744719653	0.	0.08717585360079037	0.006514112038396761	0.
0.0029108927744719653	0.	0.08730918071374622	0.006531601131699058	0.
0.0029108927744719653	0.	0.08731521836933334	0.00654108145015097	0.
0.0029108927744719653	0.	0.08732125622860931	0.006550561773547397	0.
0.0029108927744719653	0.	0.08732729429157153	0.0065600421018882134	0.
0.0029108927744719653	0.	0.08733333255821675	0.006569522435172916	0.
0.0029108927744719653	0.	0.0873215963872664	0.006566189530729257	0.
0.0029108927744719653	0.	0.08730986021938433	0.0065628566834356646	0.
0.0029108927744719653	0.	0.08729812405457053	0.0065595238932925175	0.
0.0029108927744719653	0.	0.08728638789282438	0.006556191160301075	0.
0.0029108927744719653	0.	0.08726651845302702	0.006526398821088206	0.
0.0029108927744719653	0.	0.08724664907584664	0.0064966066799171576	0.
0.0029108927744719653	0.	0.08722677976128583	0.006466814736806048	0.
0.0029108927744719653	0.	0.08720691050934848	0.006437022991772242	0.
0.0029108927744719653	0.	0.08722203198325622	0.006443927130691467	0.
0.0029108927744719653	0.	0.08723715353320503	0.0064508313040518	0.
0.0029108927744719653	0.	0.0872522751591919	0.0064577355118529915	0.
0.0029108927744719653	0.	0.087267396861214	0.006464639754093656	0.
0.0029108927744719653	0.	0.08743337676889693	0.006466979390178489	0.
0.0029108927744719653	0.	0.08759935937454938	0.006469321628775401	0.
0.0029108927744719653	0.	0.08776534467693645	0.006471666469865896	0.
0.0029108927744719653	0.	0.08793133267482428	0.00647401391343173	0.
0.0029108927744719653	0.	0.08781073120762715	0.00647938616274779	0.
0.0029108927744719653	0.	0.08769014824300221	0.0064847587591033515	0.
0.0029108927744719653	0.	0.08756958378710288	0.006490131702492375	0.
0.0029108927744719653	0.	0.08744903784608542	0.006495504992910078	0.
0.0029108927744719653	0.	0.0897112426946564	0.006532652680019147	0.
0.0029108927744719653	0.	0.09197349634004237	0.00656980390850123	0.
0.0029108927744719653	0.	0.09423579847959129	0.00660695867796425	0.
0.0029108927744719653	0.	0.09649814881314436	0.006644116988016128	0.
0.0029108927744719653	0.	0.10086573936697597	0.006818119602476648	0.
0.0037841606068135542	0.	0.10523402347881892	0.006992132478518418	0.
0.0037841606068135542	0.	0.10960299295747641	0.007166155610822716	0.
0.005724755789794864	0.	0.11569327134984175	0.007325516906059845	0.
0.005724755789794864	0.	0.1174140225324708	0.0073108461743477526	0.
0.006112874826391127	0.	0.11913489273531672	0.007296176798997575	0.
0.00669505338128552	0.	0.12080817712520653	0.007218987104436133	0.
0.00669505338128552	0.	0.12076049622693215	0.007156484036879611	0.
0.005724755789794864	0.	0.1207128387183397	0.007093999580863041	0.
0.005627726030645799	0.	0.12066520460241288	0.00703153373985058	0.
0.0046574284391551445	0.	0.11971346027745272	0.006892337522255574	0.
0.00388119036596262	0.	0.11685830442855866	0.006474841663042419	0.
0.0037841606068135542	0.	0.11692218255914086	0.006368714333348731	0.
0.003687130847664489	0.	0.1169861424195686	0.006262615414132407	0.
0.003687130847664489	0.	0.11705018399580315	0.006156544914381304	0.
0.0035901010885154238	0.	0.11711430727378995	0.00605050284308491	0.
0.0035901010885154238	0.	0.12152041744292195	0.006568959923119609	0.
0.0034930713293663583	0.	0.12592657533684015	0.00708751027543855	0.
0.0034930713293663583	0.	0.13033278039743537	0.007606153756038523	0.
0.003687130847664489	0.	0.13473903207526222	0.008124890221185583	0.
0.0048514879574532745	0.	0.13905823808006573	0.008358955423469122	0.
0.005530696271496734	0.	0.14121945099211136	0.00847599178974561	0.
0.006112874826391127	0.	0.14338172906348398	0.008593030664946873	0.
0.00669505338128552	0.	0.14373581658600976	0.008489740510633084	0.
0.006112874826391127	0.	0.14409045521874347	0.008386462368693733	0.
0.005530696271496734	0.	0.14480138376535173	0.008179942136704709	0.
0.004754458198304209	0.	0.14486273197938768	0.008258550322084387	0.
0.004754458198304209	0.	0.144883205352142	0.008284775635107187	0.
0.004269309402558882	0.	0.14508019198349364	0.008239084902541	0.
0.004075249884260751	0.	0.1452771813673929	0.008193394263534055	0.
0.004075249884260751	0.	0.1454741735024198	0.008147703718098939	0.
0.004172279643409817	0.	0.14567116838715558	0.008102013266248608	0.
0.004075249884260751	0.	0.14561829136387064	0.00803768359754732	0.
0.004172279643409817	0.	0.14556541591833203	0.007973359469440142	0.
0.004172279643409817	0.	0.1455125420507583	0.00790904088298818	0.
0.004172279643409817	0.	0.1454596697613686	0.007844727839252537	0.
0.004172279643409817	0.	0.1455751541732196	0.00784364033634123	0.
0.004269309402558882	0.	0.14569065220060073	0.007842552840487961	0.
0.004269309402558882	0.	0.1458061638393953	0.007841465351692228	0.
0.004269309402558882	0.	0.14592168908548703	0.007840377869954281	0.
0.004269309402558882	0.	0.14547883439438244	0.007880043207623028	0.
0.004269309402558882	0.	0.1450359811826696	0.00791970990046198	0.
0.004172279643409817	0.	0.14415027920428708	0.007999047351011037	0.
0.004172279643409817	0.	0.14404901072276796	0.008005058429300558	0.
0.004172279643409817	0.	0.14394774225546217	0.008011070178373011	0.
0.004075249884260751	0.	0.14384647380237278	0.008017082598216822	0.
0.004075249884260751	0.	0.14374520536350452	0.008023095688819658	0.
0.003978220125111685	0.	0.14397755729309264	0.007987534643477148	0.
0.003978220125111685	0.	0.14420991120918789	0.007951978716140815	0.
0.003978220125111685	0.	0.14444226711057984	0.007916427907352854	0.
0.003978220125111685	0.	0.14467462499605993	0.007880882217654952	0.
0.003978220125111685	0.	0.14446439810931422	0.007806980935394391	0.
0.003978220125111685	0.	0.14425417731946463	0.007733081762125025	0.
0.003978220125111685	0.	0.14404396262987285	0.0076591846983117854	0.
0.003978220125111685	0.	0.14383375404390136	0.0075852897444179685	0.
0.00388119036596262	0.	0.14401070475542396	0.007520223896538884	0.
0.00388119036596262	0.	0.144187728156424	0.007455158577918322	0.
0.00388119036596262	0.	0.1443648242131679	0.007390093788658704	0.
0.00388119036596262	0.	0.14454199289192926	0.00732502952886258	0.
0.00388119036596262	0.	0.1444431295200696	0.007324894703498164	0.
0.00388119036596262	0.	0.1443442697675627	0.00732476010773284	0.
0.00388119036596262	0.	0.14424541363534749	0.007324625741567234	0.
0.00388119036596262	0.	0.14414656112436228	0.007324491605001096	0.
0.00388119036596262	0.	0.1439162978583157	0.007190786223301185	0.
0.00388119036596262	0.	0.14368605949215044	0.007057080845117271	0.
0.00388119036596262	0.	0.14345584604090633	0.006923375470450484	0.
0.00388119036596262	0.	0.1432256575196353	0.006789670099302211	0.
0.0037841606068135542	0.	0.14334573383344634	0.0068075071389887476	0.
0.0037841606068135542	0.	0.14346581031308922	0.006825344616689534	0.
0.0037841606068135542	0.	0.1435858869585112	0.006843182532381544	0.
0.0037841606068135542	0.	0.14370596376966074	0.006861020886041249	0.
0.0037841606068135542	0.	0.1438779178437089	0.006853779930383791	0.
0.0037841606068135542	0.	0.14404987195151853	0.006846539128101173	0.
0.0037841606068135542	0.	0.14422182609307405	0.006839298479196795	0.
0.0037841606068135542	0.	0.1443937802683614	0.006832057983673799	0.
0.0037841606068135542	0.	0.14446599002515592	0.006856888538601767	0.
0.0037841606068135542	0.	0.14453819978446814	0.006881720844492288	0.
0.0037841606068135542	0.	0.14461040954629714	0.006906554901216263	0.
0.0037841606068135542	0.	0.14468261931064208	0.006931390708644341	0.
0.0037841606068135542	0.	0.14464262950905343	0.0069445442753088464	0.
0.0037841606068135542	0.	0.14460263970822093	0.006957697982072014	0.
0.0037841606068135542	0.	0.14456264990814438	0.006970851828928306	0.
0.0037841606068135542	0.	0.14452266010882436	0.0069840058158720615	0.
0.0037841606068135542	0.	0.14436059885980024	0.006986102032616525	0.
0.0037841606068135542	0.	0.1441985388039325	0.006988198251005552	0.
0.0037841606068135542	0.	0.14403647994172847	0.006990294471039523	0.
0.0037841606068135542	0.	0.14387442227369643	0.00699239069271856	0.
0.0037841606068135542	0.	0.14409486249006956	0.007002989124782279	0.
0.0037841606068135542	0.	0.14431530326756303	0.0070135875583881395	0.
0.0037841606068135542	0.	0.1445357446058519	0.007024185993537273	0.
0.0037841606068135542	0.	0.14475618650461222	0.007034784430228925	0.
0.0037841606068135542	0.	0.14457694996554818	0.007021191080853899	0.
0.0037841606068135542	0.	0.14439771660259887	0.007007597979633986	0.
0.0037841606068135542	0.	0.14421848641725762	0.006994005126579253	0.
0.0037841606068135542	0.	0.1440392594110176	0.006980412521699893	0.
0.0037841606068135542	0.	0.14691085624369984	0.007001976630690575	0.
0.0037841606068135542	0.	0.149782473229959	0.007023581787268944	0.
0.0037841606068135542	0.	0.15265411021916872	0.007045227988792997	0.
0.0037841606068135542	0.	0.1555257670621983	0.007066915232616336	0.
0.0037841606068135542	0.	0.15790240474224093	0.007165299210813442	0.
0.0037841606068135542	0.	0.1602793755736054	0.00726369234177612	0.
0.009605946155757484	0.	0.16265667751297785	0.007362094622821603	0.
0.005627726030645799	0.	0.1650343085334376	0.007460506051269264	0.
0.005627726030645799	0.	0.16504006515552244	0.007362859999743568	0.
0.005627726030645799	0.	0.1650458221268447	0.007265218286004088	0.
0.005627726030645799	0.	0.16505157944740032	0.007167580911312497	0.
0.005433666512347668	0.	0.16505733711718298	0.007069947876930716	0.
0.005627726030645799	0.	0.16499292091726603	0.006992861849248213	0.
0.0046574284391551445	0.	0.16496071291017927	0.00695433129846572	0.
0.0046574284391551445	0.	0.16492850496501393	0.006915809057660889	0.
0.0046574284391551445	0.	0.16677589856494685	0.006904040180524098	0.
0.004560398680006079	0.	0.16862336912409773	0.006892293723349888	0.
0.004560398680006079	0.	0.17047091627804864	0.0068805696869231716	0.
0.0046574284391551445	0.	0.17231853966466512	0.006868868072026722	0.
0.0046574284391551445	0.	0.1730072218068375	0.006761853838816285	0.
0.005627726030645799	0.	0.17369591263492934	0.0066548400808929525	0.
0.005627726030645799	0.	0.17438461213365936	0.00654782679840772	0.
0.005627726030645799	0.	0.17507332028778333	0.006440813991512586	0.
0.005627726030645799	0.	0.17515228395785806	0.006424124740170822	0.
0.005627726030645799	0.	0.1752312478992679	0.006407435656077003	0.
0.005724755789794864	0.	0.1753891765958737	0.006374057989664909	0.
0.005142577234900471	0.	0.17534442238066228	0.006327780235482527	0.
0.004754458198304209	0.	0.17525492687601407	0.006235329659253008	0.
0.004754458198304209	0.	0.17521018558756082	0.0061891568468466435	0.
0.004560398680006079	0.	0.1778544024869563	0.00622989709081092	0.
0.004560398680006079	0.	0.18050079772568745	0.006270708559802012	0.
0.004560398680006079	0.	0.18314935668663074	0.00631159124515456	0.
0.005530696271496734	0.	0.18722000556337356	0.006371732124212545	0.
0.005530696271496734	0.	0.18983009440906648	0.006413713119104372	0.
0.005627726030645799	0.	0.19103278557219067	0.006428467678880157	0.
0.0046574284391551445	0.	0.19104494574438474	0.006420451771133707	0.
0.0046574284391551445	0.	0.1910571059287511	0.006412435902032639	0.
0.0046574284391551445	0.	0.1910692661252885	0.006404420071576953	0.
0.0046574284391551445	0.	0.19106098364771526	0.006395818775524557	0.
0.0046574284391551445	0.	0.19105270117136763	0.006387217685981413	0.
0.0046574284391551445	0.	0.19104441869624608	0.006378616802952805	0.
0.0046574284391551445	0.	0.1910361362223508	0.006370016126444397	0.
0.0046574284391551445	0.	0.19114768855235523	0.006377777256505297	0.
0.004754458198304209	0.	0.19125924295175992	0.006385538478258666	0.
0.004754458198304209	0.	0.19137079941998464	0.006393299791702741	0.
0.004754458198304209	0.	0.19148235795644739	0.006401061196835384	0.
0.004754458198304209	0.	0.19147387751820594	0.006389301274372014	0.
0.004754458198304209	0.	0.19146539712303615	0.006377542275487836	0.
0.004754458198304209	0.	0.19145691677093782	0.0063657842002141805	0.
0.004754458198304209	0.	0.19144843646191245	0.006354027048584017	0.
0.004754458198304209	0.	0.19133850443764397	0.006363537641166022	0.
0.004754458198304209	0.	0.191228575453926	0.006373049405835657	0.
0.004754458198304209	0.	0.19111864951160015	0.006382562342559704	0.
0.004754458198304209	0.	0.19100872661150847	0.0063920764513045675	0.
0.004754458198304209	0.	0.19098236903701787	0.006390871010353007	0.
0.004754458198304209	0.	0.19095601156563027	0.006389665607038194	0.
0.004754458198304209	0.	0.19092965419735353	0.006388460241359879	0.
0.004754458198304209	0.	0.19090329693219388	0.0063872549133184384	0.
0.004754458198304209	0.	0.1907600400453229	0.006355356452541414	0.
0.0046574284391551445	0.	0.19061678320752493	0.006323460487282879	0.
0.0046574284391551445	0.	0.19047352641881793	0.0062915670177804	0.
0.0046574284391551445	0.	0.19033026967921984	0.006259676044271033	0.
0.0046574284391551445	0.	0.1904463974968762	0.006261613036053198	0.
0.0046574284391551445	0.	0.1905625258290694	0.006263550248789604	0.
0.0046574284391551445	0.	0.19067865467564868	0.00626548768247912	0.
0.0046574284391551445	0.	0.19079478403646366	0.006267425337120486	0.
0.0046574284391551445	0.	0.19082451420741003	0.006261457867591259	0.
0.0046574284391551445	0.	0.19085424444335453	0.006255491687867396	0.
0.0046574284391551445	0.	0.19088397474429283	0.006249526797972303	0.
0.0046574284391551445	0.	0.19091370511021993	0.006243563197928502	0.
0.0046574284391551445	0.	0.19091421187878513	0.006232699941217819	0.
0.0046574284391551445	0.	0.19091471865089282	0.006221839066309834	0.
0.0046574284391551445	0.	0.19091522542654368	0.006210980573281806	0.
0.0046574284391551445	0.	0.19091573220573707	0.006200124462210237	0.
0.0046574284391551445	0.	0.1908213332995116	0.006185710341854635	0.
0.0046574284391551445	0.	0.19072693447245628	0.00617129840179085	0.
0.0046574284391551445	0.	0.19063253572459102	0.0061568886421127485	0.
0.0046574284391551445	0.	0.19053813705593423	0.006142481062913818	0.
0.0046574284391551445	0.	0.1906315574618895	0.006152903227687527	0.
0.0046574284391551445	0.	0.19072497830608573	0.006163328785978327	0.
0.0046574284391551445	0.	0.19081839958841967	0.006173757737680775	0.
0.0046574284391551445	0.	0.1909118213087875	0.006184190082688925	0.
0.0046574284391551445	0.	0.19096755649839284	0.0061867415066435595	0.
0.0046574284391551445	0.	0.19102329230276452	0.006189292985514824	0.
0.0046574284391551445	0.	0.19107902872181623	0.006191844519302091	0.
0.0046574284391551445	0.	0.19113476575546184	0.006194396108005108	0.
0.0046574284391551445	0.	0.1910904064036178	0.006194071989837859	0.
0.0046574284391551445	0.	0.19104604848719428	0.006193748810222387	0.
0.0046574284391551445	0.	0.191001692006352	0.006193426569159196	0.
0.0046574284391551445	0.	0.19095733696125197	0.006193105266649417	0.
0.0046574284391551445	0.	0.1911491918604187	0.006193745475158306	0.
0.0046574284391551445	0.	0.19134104713962638	0.0061943874491292225	0.
0.0046574284391551445	0.	0.1915329027986916	0.006195031188558515	0.
0.0046574284391551445	0.	0.19172475883743015	0.006195676693442914	0.
0.0046574284391551445	0.	0.1919317947200008	0.006188432233701278	0.
0.0046574284391551445	0.	0.19213883218024225	0.006181187829446018	0.
0.0046574284391551445	0.	0.19234587121733332	0.006173943480678395	0.
0.0046574284391551445	0.	0.19255291183045178	0.006166699187400043	0.
0.0046574284391551445	0.	0.19262320502257504	0.006159230003435469	0.
0.0046574284391551445	0.	0.19269350004781438	0.006151761548874064	0.
0.004560398680006079	0.	0.19276379690584572	0.006144293823731431	0.
0.004560398680006079	0.	0.19283409559634496	0.0061368268280238	0.
0.004560398680006079	0.	0.19285910530743827	0.006142636299014549	0.
0.004560398680006079	0.	0.19288411786965595	0.006148446164037825	0.
0.004560398680006079	0.	0.1929091332828193	0.006154256423087336	0.
0.004560398680006079	0.	0.1929341515467485	0.006160067076156288	0.
0.004560398680006079	0.	0.1937235160227386	0.006184205706372279	0.
0.004560398680006079	0.	0.19451297630590025	0.0062083467873806425	0.
0.004560398680006079	0.	0.19530253220640034	0.0062324903190048445	0.
0.004560398680006079	0.	0.19609218353488408	0.006256636301068598	0.
0.004560398680006079	0.	0.19809674413871542	0.00606659428967273	0.
0.004560398680006079	0.	0.20010142320231528	0.005876692804367792	0.
0.004560398680006079	0.	0.20210622013303892	0.005686931924759521	0.
0.005724755789794864	0.	0.20402664609788415	0.005532052725993168	0.
0.00669505338128552	0.	0.20398441093284406	0.0055494353748211	0.
0.00669505338128552	0.	0.20394218174003861	0.005566826123795471	0.
0.006598023622136454	0.	0.20390708904941016	0.0055968215695219245	0.
0.006598023622136454	0.	0.20387203218601435	0.005626823355369544	0.
0.005627726030645799	0.	0.20383701115298244	0.005656831480771223	0.
0.005627726030645799	0.	0.20380202595344094	0.005686845945159356	0.
0.005724755789794864	0.	0.20514569670943014	0.005620254614903557	0.
0.005142577234900471	0.	0.20648939535784505	0.005553670285325356	0.
0.005045547475751406	0.	0.2078331218055959	0.005487092957815651	0.
0.005045547475751406	0.	0.20917687596000523	0.005420522633765212	0.
0.005045547475751406	0.	0.21144478352310472	0.005230575956278048	0.
0.005045547475751406	0.	0.2137131720936771	0.0050406776232749745	0.
0.005724755789794864	0.	0.21598203897979415	0.004850827662165107	0.
0.005142577234900471	0.	0.2182513815090172	0.004661026100371028	0.
0.006112874826391127	0.	0.21771386136968585	0.004612212514537889	0.
0.006403964103838324	0.	0.2171763415247279	0.004563399987295778	0.
0.006306934344689258	0.	0.21663882197453357	0.004514588518799338	0.
0.006598023622136454	0.	0.2161013027194939	0.004465778109202707	0.
0.005627726030645799	0.	0.21605478746381188	0.00446256937319378	0.
0.005627726030645799	0.	0.21600827343845846	0.0044593614589466205	0.
0.005627726030645799	0.	0.2159617606435752	0.00445615436646903	0.
0.005627726030645799	0.	0.2159152490793035	0.004452948095768559	0.
0.004754458198304209	0.	0.216537335712822	0.004532358118221726	0.
0.004754458198304209	0.	0.217159432310648	0.004611769357774396	0.
0.004754458198304209	0.	0.21778153885750973	0.004691181814138424	0.
0.004754458198304209	0.	0.21840365533816836	0.004770595487024784	0.
0.004754458198304209	0.	0.22135359401873286	0.004366293266103421	0.
0.005627726030645799	0.	0.22430361406524904	0.003962171583179549	0.
0.005627726030645799	0.	0.22725371489096471	0.0035582306563549044	0.
0.005627726030645799	0.	0.23020389591474036	0.003154470703985265	0.
0.006598023622136454	0.	0.23018568285179575	0.003407500310912226	0.
0.006598023622136454	0.	0.23017657783462225	0.0035341346824054967	0.
0.006598023622136454	0.	0.2301674738270096	0.0036608487256949086	0.
0.006598023622136454	0.	0.23029599530257966	0.0035588868594845506	0.
0.006598023622136454	0.	0.23042465549047975	0.0034569332750096337	0.
0.006598023622136454	0.	0.23055345434720223	0.0033549879747945075	0.
0.005627726030645799	0.	0.2306823918292079	0.0032530509613647807	0.
0.005433666512347668	0.	0.23120155451764257	0.003329320556570142	0.
0.005336636753198602	0.	0.23172084095118178	0.003405660918422394	0.
0.005724755789794864	0.	0.23224025097338047	0.0034820720307709558	0.
0.005142577234900471	0.	0.2327597844280199	0.003558553877454802	0.
0.005045547475751406	0.	0.23414304520821225	0.0033795279865026936	0.
0.005045547475751406	0.	0.23552641180360612	0.003200533945636263	0.
0.005724755789794864	0.	0.23690988385916822	0.0030215717719067636	0.
0.005724755789794864	0.	0.23829346102142543	0.0028426414823751384	0.
0.006598023622136454	0.	0.2383060820108352	0.0028652988699556514	0.
0.006598023622136454	0.	0.23831032991093012	0.0028728542585660364	0.
0.006209904585540193	0.	0.23876533998442778	0.0028613847231382574	0.
0.005724755789794864	0.	0.24013110054755032	0.0028270800331286258	0.
0.005627726030645799	0.	0.23970399654345775	0.0028128585614214737	0.
0.005627726030645799	0.	0.2392768929786117	0.002798637089825553	0.
0.005627726030645799	0.	0.2388497898534672	0.002784415618341115	0.
0.005433666512347668	0.	0.23842268716847784	0.0027701941469681604	0.
0.005336636753198602	0.	0.23868679265509427	0.002694655661284487	0.
0.005336636753198602	0.	0.23895089817903828	0.0026191453748317765	0.
0.005336636753198602	0.	0.23921500374028604	0.0025436632939821817	0.
0.005336636753198602	0.	0.23947910933881356	0.0024682094251069755	0.
0.005336636753198602	0.	0.2394451168489044	0.0024574790291149767	0.
0.005336636753198602	0.	0.23941114652387396	0.0024467486392878938	0.
0.005336636753198602	0.	0.2393771983655449	0.0024360182556252227	0.
0.005336636753198602	0.	0.2393432723757392	0.002425287878128096	0.
0.005336636753198602	0.	0.23933862366601033	0.0024887629855917213	0.
0.005336636753198602	0.	0.2393340133114241	0.0025522839548131914	0.
0.005336636753198602	0.	0.23932944131240888	0.002615850777075307	0.
0.005336636753198602	0.	0.23932490766938935	0.002679463443657347	0.
0.005336636753198602	0.	0.23928212374945262	0.0025798341264881555	0.
0.005336636753198602	0.	0.23923939292496085	0.00248021656956315	0.
0.005336636753198602	0.	0.2391967152014061	0.0023806107763886387	0.
0.005239606994049537	0.	0.2391540905842752	0.002281016750471684	0.
0.005239606994049537	0.	0.23913832552127334	0.0023793166599574765	0.
0.005239606994049537	0.	0.2391226552826354	0.002477626438030574	0.
0.005239606994049537	0.	0.23910707987195887	0.0025759460817875077	0.
0.005239606994049537	0.	0.2390915992928195	0.0026742755883266975	0.
0.005239606994049537	0.	0.23907360225122323	0.0025972464410571727	0.
0.005142577234900471	0.	0.23905560539302517	0.0025202173014545652	0.
0.005142577234900471	0.	0.23903760871823312	0.002443188169520511	0.
0.005142577234900471	0.	0.23901961222685528	0.002366159045256646	0.
0.005142577234900471	0.	0.23905235101510453	0.002300870744917453	0.
0.005142577234900471	0.	0.23908509148572432	0.002235588865266105	0.
0.005142577234900471	0.	0.23911783363858183	0.002170313407556724	0.
0.005142577234900471	0.	0.23915057747354398	0.0021050443730448176	0.
0.005142577234900471	0.	0.23862850669565683	0.0018987236843426552	0.
0.005142577234900471	0.	0.23810645723801088	0.0016924070646293515	0.
0.005142577234900471	0.	0.23758442912758698	0.0014860945164190647	0.
0.005142577234900471	0.	0.2370624223914092	0.0012797860422290982	0.
0.005142577234900471	0.	0.2374691572199398	0.0012626484895960058	0.
0.005045547475751406	0.	0.23787589247298085	0.0012455123191770826	0.
0.005045547475751406	0.	0.2382826281501133	0.001228377531042792	0.
0.005045547475751406	0.	0.23868936425092005	0.0012112441252643525	0.
0.005045547475751406	0.	0.23871313153998847	0.0012164485276174694	0.
0.005045547475751406	0.	0.23873689946679094	0.0012216562058991675	0.
0.005045547475751406	0.	0.23876066803129098	0.0012268671600589901	0.
0.005045547475751406	0.	0.2387844372334526	0.0012320813900453483	0.
0.005045547475751406	0.	0.23892810673747472	0.001228297538364661	0.
0.005045547475751406	0.	0.23907177979362695	0.001224513686725748	0.
0.005045547475751406	0.	0.23921545640067432	0.001220729835128107	0.
0.005045547475751406	0.	0.23935913655738067	0.0012169459835722402	0.
0.005045547475751406	0.	0.2397891542309742	0.0012151942731365086	0.
0.005045547475751406	0.	0.24021917399488343	0.001213446093642068	0.
0.005045547475751406	0.	0.24064919584693473	0.0012117014451072893	0.
0.005045547475751406	0.	0.24107921978495828	0.0012099603275509208	0.
0.005045547475751406	0.	0.24012375263285654	0.0012037696992642326	0.
0.005045547475751406	0.	0.2391682978781771	0.0011975793228714952	0.
0.005045547475751406	0.	0.238212855549619	0.001191389198377616	0.
0.005045547475751406	0.	0.2372574256759705	0.0011851993257877538	0.
0.005045547475751406	0.	0.23762860995062166	0.0011643275590296578	0.
0.005045547475751406	0.	0.23799980419484218	0.0011434568373234323	0.
0.005045547475751406	0.	0.23837100839966693	0.0011225871607340036	0.
0.005045547475751406	0.	0.23874222255614075	0.001101718529326551	0.
0.005045547475751406	0.	0.23879028576939598	0.0011230735685581862	0.
0.005045547475751406	0.	0.23883834980588448	0.0011444288203755323	0.
0.005045547475751406	0.	0.23888641466551214	0.0011657842847656284	0.
0.005045547475751406	0.	0.2389344803481827	0.0011871399617141302	0.
0.005045547475751406	0.	0.23853544846140373	0.001187051077067676	0.
0.005045547475751406	0.	0.2381364213453945	0.0011869624468692176	0.
0.005045547475751406	0.	0.23773739900477	0.0011868740711193848	0.
0.005045547475751406	0.	0.2373383814441491	0.0011867859498177996	0.
0.005045547475751406	0.	0.2377809294312084	0.0011867860245979276	0.
0.005045547475751406	0.	0.23822349348203595	0.001186786099377804	0.
0.005045547475751406	0.	0.23866607357941352	0.001186786174157806	0.
0.005045547475751406	0.	0.23910866970614642	0.001186786248937934	0.
0.005045547475751406	0.	0.23911494500361194	0.0011855944295153398	0.
0.005045547475751406	0.	0.23912122045146905	0.0011844026101030635	0.
0.00494851771660234	0.	0.2391274960497158	0.0011832107907003499	0.
0.00494851771660234	0.	0.2391337717983496	0.0011820189713077026	0.
0.00494851771660234	0.	0.24079342007194682	0.0011513356354951598	0.
0.00494851771660234	0.	0.24245308374644933	0.0011208932229229206	0.
0.00494851771660234	0.	0.24411276276022237	0.001090691755570396	0.
0.005530696271496734	0.	0.2457724570519579	0.0010607312552452428	0.
0.00494851771660234	0.	0.25022158429881525	0.0004911803409015839	0.
0.00650099386298739	0.	0.2546707129429676	-0.00007837053105156558	0.
0.005821785548943931	0.	0.25911984296960217	-0.0006479213605419808	0.
0.007665350972776174	0.	0.2628507534299868	-0.0009298711295014759	0.
0.0071802021770308476	0.	0.2621343785958143	-0.0006422655560116569	0.
0.0071802021770308476	0.	0.2614198530068622	-0.0003546554309590807	0.
0.0071802021770308476	0.	0.26070717980739644	-0.00006704075827107319	0.
0.006598023622136454	0.	0.260696701597548	-0.00009479656007022236	0.
0.006598023622136454	0.	0.260686322475945	-0.00012253040723125613	0.
0.00494851771660234	0.	0.2606495693255035	-0.00012469613654544253	0.
0.00494851771660234	0.	0.2606332842307644	-0.00007145998501938901	0.
0.00494851771660234	0.	0.260617006223299	-0.000018223775763580495	0.
0.00494851771660234	0.	0.26060073530338174	0.00003501249121317508	0.
0.00494851771660234	0.	0.2605841840132971	-0.00003325476317956152	0.
0.0048514879574532745	0.	0.26056764002772065	-0.00010152042841565327	0.
0.0048514879574532745	0.	0.26053457397124313	-0.00023804699011571403	0.
0.0048514879574532745	0.	0.2624255245940959	-0.00040827895153132344	0.
0.0048514879574532745	0.	0.2643165103871741	-0.0005784861816213631	0.
0.00494851771660234	0.	0.2692895271239527	-0.001107940951167542	0.
0.005918815308092996	0.	0.270480563369578	-0.0012970552368780793	0.
0.005918815308092996	0.	0.27167169532186264	-0.001486169254246377	0.
0.006792083140434585	0.	0.2728005368121747	-0.0016384123689610888	0.
0.005336636753198602	0.	0.27294400222802645	-0.0015959607107380006	0.
0.005336636753198602	0.	0.2759115560170517	-0.0018845831318186923	0.
0.005336636753198602	0.	0.2788791145223972	-0.0021732040703460105	0.
0.005336636753198602	0.	0.28184667771130684	-0.002461823525033244	0.
0.005724755789794864	0.	0.28481424555132717	-0.002750441494592423	0.
0.006112874826391127	0.	0.2858944704805972	-0.0028529375973943335	0.
0.006792083140434585	0.	0.2880549215917758	-0.0030579240826645784	0.
0.00669505338128552	0.	0.28883574504372683	-0.003228386299267789	0.
0.006598023622136454	0.	0.2887359891389934	-0.003251037974090293	0.
0.006598023622136454	0.	0.2896521720336984	-0.003251424788959347	0.
0.0048514879574532745	0.	0.29056836977473255	-0.0032517942155839454	0.
0.005627726030645799	0.	0.2914845823304989	-0.0032521462539448365	0.
0.005433666512347668	0.	0.2924008096694902	-0.0032524809040235247	0.
0.005433666512347668	0.	0.2943798800469086	-0.0037664837794988554	0.
0.005724755789794864	0.	0.29635901861553726	-0.004280018106135545	0.
0.005627726030645799	0.	0.2983382250635331	-0.004793083158608869	0.
0.006598023622136454	0.	0.3003174990809377	-0.005305678210762006	0.
0.006598023622136454	0.	0.300606266324008	-0.005355726472231925	0.
0.0075683212136271084	0.	0.3011838244200618	-0.005455813875897303	0.
0.0073742616953289776	0.	0.30147261526256847	-0.0055058530171754804	0.
0.0073742616953289776	0.	0.3014095549856588	-0.00550029610186453	0.
0.007083172417881782	0.	0.3013464954479796	-0.0054947356431673255	0.
0.0074712914544780434	0.	0.30128343664963825	-0.005489171641142754	0.
0.006112874826391127	0.	0.30116690926441037	-0.005487770995716545	0.
0.00669505338128552	0.	0.30111344006349156	-0.005491937895142488	0.
0.005142577234900471	0.	0.30105997098800164	-0.00549610479412816	0.
0.005530696271496734	0.	0.3010065020379548	-0.005500271692673059	0.
0.005530696271496734	0.	0.3008764432119757	-0.0054688513510949685	0.
0.005433666512347668	0.	0.3007464344999741	-0.005437418573803567	0.
0.005433666512347668	0.	0.30061647591697843	-0.005405973361977983	0.
0.005239606994049537	0.	0.3005288628425735	-0.005326459584960634	0.
0.005142577234900471	0.	0.30061356505393777	-0.005230306829435285	0.
0.005142577234900471	0.	0.3006559718934854	-0.005182210209661014	0.
0.005142577234900471	0.	0.3006210650813863	-0.005172815156162383	0.
0.005142577234900471	0.	0.3005861970184299	-0.005163420096484746	0.
0.005142577234900471	0.	0.30055136770773283	-0.005154025030627974	0.
0.005142577234900471	0.	0.3005165771524091	-0.005144629958592445	0.
0.005142577234900471	0.	0.3005819176851134	-0.005149770531093302	0.
0.005142577234900471	0.	0.3006472603236083	-0.005154911103222087	0.
0.005142577234900471	0.	0.3007126050675747	-0.005160051674978549	0.
0.005142577234900471	0.	0.30077795191669693	-0.005165192246363317	0.
0.005142577234900471	0.	0.30075067462218463	-0.005162599124565678	0.
0.005142577234900471	0.	0.30072339747892496	-0.00516000597129067	0.
0.005142577234900471	0.	0.3006961204869271	-0.005157412786538669	0.
0.005142577234900471	0.	0.3006688436462014	-0.00515481957031018	0.
0.005142577234900471	0.	0.30065166421208606	-0.005174410912078699	0.
0.005142577234900471	0.	0.3006345063012767	-0.005194002196866011	0.
0.005142577234900471	0.	0.30061736991462473	-0.005213593424668467	0.
0.005142577234900471	0.	0.30060025505298027	-0.005233184595482417	0.
0.005142577234900471	0.	0.30063165499022515	-0.005218707925698228	0.
0.005142577234900471	0.	0.30066307050641655	-0.005204229748598202	0.
0.005142577234900471	0.	0.3006945016004265	-0.005189750064248401	0.
0.005142577234900471	0.	0.30072594827112664	-0.00517526887271463	0.
0.005142577234900471	0.	0.30059291598428267	-0.00515016482908551	0.
0.005142577234900471	0.	0.30046008652981193	-0.005125052770472226	0.
0.005142577234900471	0.	0.3003274599698722	-0.0050999326974815185	0.
0.005142577234900471	0.	0.3001950363665524	-0.005074804610721008	0.
0.005142577234900471	0.	0.30038465827753963	-0.005055416600688886	0.
0.005142577234900471	0.	0.3005742804867796	-0.0050360268509457	0.
0.005142577234900471	0.	0.30076390299414135	-0.005016635361593371	0.
0.005142577234900471	0.	0.3009535257994946	-0.004997242132733693	0.
0.005142577234900471	0.	0.3009441343912341	-0.004990618462957525	0.
0.005142577234900471	0.	0.30093474308087337	-0.004983993638767071	0.
0.005142577234900471	0.	0.3009253518684147	-0.00497736766018624	0.
0.005142577234900471	0.	0.3009159607538603	-0.004970740527237049	0.
0.005142577234900471	0.	0.30087028201088556	-0.004965083103429382	0.
0.005142577234900471	0.	0.30082460469490646	-0.004959424781201467	0.
0.005142577234900471	0.	0.3007789288060728	-0.004953765560569284	0.
0.005142577234900471	0.	0.30073325434453535	-0.004948105441547933	0.
0.005142577234900471	0.	0.3010721634258154	-0.004948087246409732	0.
0.005142577234900471	0.	0.30141107348784035	-0.004948069051100783	0.
0.005142577234900471	0.	0.30174998452984314	-0.004948050855621086	0.
0.005142577234900471	0.	0.3020888965510602	-0.004948032659971019	0.
0.005142577234900471	0.	0.301863147217724	-0.004943649048822217	0.
0.005142577234900471	0.	0.30163740318732124	-0.004939263823076475	0.
0.005142577234900471	0.	0.3014116644626119	-0.004934876982754933	0.
0.005142577234900471	0.	0.3011859310463566	-0.004930488527879484	0.
0.005142577234900471	0.	0.3008955433943294	-0.0049189723704165375	0.
0.005142577234900471	0.	0.300605158632285	-0.004907456210754002	0.
0.005142577234900471	0.	0.30031477676216084	-0.004895940048892632	0.
0.005142577234900471	0.	0.3000243977858933	-0.004884423884831798	0.
0.005142577234900471	0.	0.2999793389307832	-0.004895537595750533	0.
0.005142577234900471	0.	0.29993428007595785	-0.004906651303851992	0.
0.005142577234900471	0.	0.2998892212214174	-0.004917765009135922	0.
0.005142577234900471	0.	0.29984416236716177	-0.004928878711602325	0.
0.005142577234900471	0.	0.299876249650777	-0.00492571641917317	0.
0.005142577234900471	0.	0.299908337313176	-0.0049225541156636505	0.
0.005142577234900471	0.	0.29994042535433085	-0.0049193918010743964	0.
0.005142577234900471	0.	0.2999725137742143	-0.004916229475405659	0.
0.005142577234900471	0.	0.29997552590980076	-0.00489144081347012	0.
0.005142577234900471	0.	0.2999785384967163	-0.004866651871400424	0.
0.005142577234900471	0.	0.2999815515349572	-0.004841862649217331	0.
0.005142577234900471	0.	0.29998456502452064	-0.004817073146941854	0.
0.005142577234900471	0.	0.3000034594291155	-0.004805664894753346	0.
0.005142577234900471	0.	0.30002235439566455	-0.00479425417149852	0.
0.005142577234900471	0.	0.3000412499241428	-0.004782840977262307	0.
0.005142577234900471	0.	0.30006014601452596	-0.004771425312130145	0.
0.005142577234900471	0.	0.3000576588956714	-0.004772154234772699	0.
0.005142577234900471	0.	0.30005517178661156	-0.004772883103022694	0.
0.005142577234900471	0.	0.3000526846873475	-0.004773611916880129	0.
0.005142577234900471	0.	0.30005019759787954	-0.004774340676345256	0.
0.005142577234900471	0.	0.3000304313355136	-0.004770206033809002	0.
0.005142577234900471	0.	0.3000106650792317	-0.004766071390041528	0.
0.005142577234900471	0.	0.29999089882903374	-0.004761936745042833	0.
0.005142577234900471	0.	0.29997113258491914	-0.004757802098813166	0.
0.005142577234900471	0.	0.302674924506438	-0.005071069441701256	0.
0.005142577234900471	0.	0.3053790866577068	-0.005384304404455706	0.
0.005142577234900471	0.	0.30808361674263096	-0.0056975069564746544	0.
0.005142577234900471	0.	0.3107885124837548	-0.006010677067120251	0.
0.005142577234900471	0.	0.31096110896369666	-0.006007449916609718	0.
0.005142577234900471	0.	0.311133706011843	-0.006004218319903065	0.
0.005142577234900471	0.	0.31130630362796863	-0.006000982277044587	0.
0.006112874826391127	0.	0.31147890181184945	-0.0059977417880771895	0.
0.00669505338128552	0.	0.31147303517363323	-0.00602949145851899	0.
0.006306934344689258	0.	0.3114671686047409	-0.0060612307583245185	0.
0.006112874826391127	0.	0.3114613021051734	-0.00609295968649974	0.
0.005821785548943931	0.	0.3114554356749326	-0.006124678242051624	0.
0.006598023622136454	0.	0.31243761506003265	-0.006099472856292956	0.
0.005627726030645799	0.	0.314401974032861	-0.006049039312971205	0.
0.005336636753198602	0.	0.3153841536202867	-0.006023811156563345	0.
0.005336636753198602	0.	0.3174725022203844	-0.006264430855735951	0.
0.005336636753198602	0.	0.31956108356216834	-0.0065049848750379806	0.
0.005336636753198602	0.	0.32164989654224535	-0.006745473166749124	0.
0.005724755789794864	0.	0.3237389400640637	-0.006985895683115855	0.
0.00669505338128552	0.	0.3237120487712307	-0.0070756766547281314	0.
0.005724755789794864	0.	0.3236852273930506	-0.007165457626243016	0.
0.007083172417881782	0.	0.32358840944351985	-0.0073437031720484675	0.
0.0075683212136271084	0.	0.32350167863500007	-0.007341070228140614	0.
0.006598023622136454	0.	0.3234583327831628	-0.007339753681164279	0.
0.006403964103838324	0.	0.32509603369469864	-0.007749130170872287	0.
0.006306934344689258	0.	0.3267338685699906	-0.008158375046416057	0.
0.006209904585540193	0.	0.33000993823217006	-0.008976469302859981	0.
0.00669505338128552	0.	0.3324251933378683	-0.009039752494406085	0.
0.0073742616953289776	0.	0.33484047463443983	-0.009103035673808456	0.
0.007665350972776174	0.	0.33613945018187974	-0.00917194950474833	0.
0.0075683212136271084	0.	0.3374391031152074	-0.009240825304707302	0.
0.005821785548943931	0.	0.3365234790236675	-0.009207289509073107	0.
0.005821785548943931	0.	0.3377095485283602	-0.009248436239005911	0.
0.005821785548943931	0.	0.3388957347242539	-0.009289579865600587	0.
0.005821785548943931	0.	0.3400820373014786	-0.009330720388470593	0.
0.005821785548943931	0.	0.34126845595122773	-0.009371857807229007	0.
0.005821785548943931	0.	0.3431431398399486	-0.009800595919187992	0.
0.00650099386298739	0.	0.34689312387793136	-0.010657707138803357	0.
0.0075683212136271084	0.	0.3486569901484973	-0.011228129647051487	0.
0.0075683212136271084	0.	0.3486012801957314	-0.011299140549768003	0.
0.0075683212136271084	0.	0.34854557433023153	-0.011370142145972663	0.
0.007665350972776174	0.	0.3485603216988331	-0.011368585386960771	0.
0.006598023622136454	0.	0.3485676953887702	-0.011367807006952333	0.
0.006403964103838324	0.	0.34857506908246555	-0.011367028626608816	0.
0.006306934344689258	0.	0.34857313219015384	-0.011366267537323033	0.
0.00669505338128552	0.	0.3485692592143118	-0.011364745357330494	0.
0.006112874826391127	0.	0.3485673231307831	-0.01136398426662286	0.
0.006112874826391127	0.	0.3485638849078813	-0.01135905371322731	0.
0.005918815308092996	0.	0.34856044671415587	-0.011354123130743477	0.
0.005918815308092996	0.	0.34855700854960747	-0.011349192519172116	0.
0.005724755789794864	0.	0.34814608113837164	-0.01134787118318532	0.
0.005724755789794864	0.	0.3477385923941023	-0.011351480428219237	0.
0.005724755789794864	0.	0.34733110418191043	-0.0113550896136151	0.
0.005724755789794864	0.	0.3469236165022793	-0.011358698739372404	0.
0.005724755789794864	0.	0.34735587088002695	-0.011358702615908194	0.
0.005724755789794864	0.	0.3477881252994385	-0.011358706487550682	0.
0.005724755789794864	0.	0.3482203797604732	-0.011358710354300118	0.
0.005627726030645799	0.	0.3486526342630911	-0.011358714216155998	0.
0.005627726030645799	0.	0.3486570776232862	-0.011356301874575937	0.
0.005627726030645799	0.	0.34866152103948916	-0.011353889519232746	0.
0.005627726030645799	0.	0.3486659645117012	-0.011351477150126549	0.
0.005627726030645799	0.	0.3486704080399193	-0.011349064767257222	0.
0.005627726030645799	0.	0.34867195696771525	-0.011340228213341581	0.
0.005627726030645799	0.	0.34867350615340836	-0.011331391294986013	0.
0.005627726030645799	0.	0.3486750555969984	-0.011322554012200082	0.
0.005627726030645799	0.	0.3486766052984847	-0.01131371636499398	0.
0.005627726030645799	0.	0.3486655038475455	-0.01133688283565884	0.
0.005627726030645799	0.	0.34865440277244186	-0.011360046365959537	0.
0.005627726030645799	0.	0.34864330207318284	-0.011383206955689333	0.
0.005627726030645799	0.	0.34863220174977755	-0.011406364604641622	0.
0.005627726030645799	0.	0.3486902885060941	-0.011402931131329995	0.
0.005627726030645799	0.	0.34874847410803456	-0.011399497655328052	0.
0.005627726030645799	0.	0.348806758542805	-0.01139606417663554	0.
0.005627726030645799	0.	0.34886514179759565	-0.011392630695252712	0.
0.005627726030645799	0.	0.3489265996630522	-0.011390388647297306	0.
0.005627726030645799	0.	0.3489880575622673	-0.011388143531899821	0.
0.005627726030645799	0.	0.34904951549523655	-0.011385895349081524	0.
0.005627726030645799	0.	0.3491109734619558	-0.011383644098862925	0.
0.005627726030645799	0.	0.3490802604488267	-0.011394000459695042	0.
0.005627726030645799	0.	0.3490495475426196	-0.011404355257655867	0.
0.005627726030645799	0.	0.3490188347433428	-0.011414708492696452	0.
0.005627726030645799	0.	0.3489881220510038	-0.011425060164767473	0.
0.005627726030645799	0.	0.3489921380858038	-0.011428364322174936	0.
0.005627726030645799	0.	0.34899615412148477	-0.011431668459178977	0.
0.005627726030645799	0.	0.3490001701580461	-0.011434972575779091	0.
0.005627726030645799	0.	0.3490041861954881	-0.011438276671975407	0.
0.005627726030645799	0.	0.34893714937675907	-0.011442718370547719	0.
0.005627726030645799	0.	0.34887011255916067	-0.011447159885586367	0.
0.005627726030645799	0.	0.3488030757426921	-0.011451601217089212	0.
0.005627726030645799	0.	0.3487360389273535	-0.011456042365053359	0.
0.005627726030645799	0.	0.34874990140837125	-0.011452398566156517	0.
0.005627726030645799	0.	0.3487637651714215	-0.011448754643073275	0.
0.005627726030645799	0.	0.3487776302164644	-0.0114451105958054	0.
0.005627726030645799	0.	0.3487914965434606	-0.011441466424354146	0.
0.005627726030645799	0.	0.3488143141790511	-0.011443216443419451	0.
0.005627726030645799	0.	0.3488371358118059	-0.01144496646089782	0.
0.005627726030645799	0.	0.3488599614415224	-0.011446716476789003	0.
0.005627726030645799	0.	0.34888279106799747	-0.011448466491093377	0.
0.005627726030645799	0.	0.3488952501348633	-0.011426301841418062	0.
0.005627726030645799	0.	0.3489077092299344	-0.011404131074974096	0.
0.005627726030645799	0.	0.348920168353209	-0.011381954192172304	0.
0.005627726030645799	0.	0.34893262750468745	-0.01135977119342477	0.
0.005627726030645799	0.	0.3488792672147921	-0.011325151877451726	0.
0.005627726030645799	0.	0.3488259199954591	-0.011290524898855264	0.
0.005627726030645799	0.	0.34877258584823917	-0.011255890258441181	0.
0.005627726030645799	0.	0.3487192647746832	-0.011221247957013765	0.
0.005627726030645799	0.	0.3487740808043182	-0.011237062821901544	0.
0.005627726030645799	0.	0.3488289101729766	-0.011252874093367286	0.
0.005627726030645799	0.	0.34888375287903195	-0.01126868177123873	0.
0.005627726030645799	0.	0.3489386089208576	-0.011284485855343368	0.
0.005627726030645799	0.	0.3489024587133746	-0.011280003668828966	0.
0.005627726030645799	0.	0.34886630870745394	-0.01127552147933862	0.
0.005627726030645799	0.	0.34883015890311203	-0.011271039286872704	0.
0.005627726030645799	0.	0.3487940093003656	-0.011266557091430845	0.
0.005627726030645799	0.	0.34877602417294373	-0.011272243172164647	0.
0.006209904585540193	0.	0.34874005753669945	-0.01128361531110725	0.
0.006598023622136454	0.	0.34919773096631707	-0.011286437214188368	0.
0.006403964103838324	0.	0.34967338632328393	-0.011283573055721854	0.
0.006306934344689258	0.	0.35014904209843045	-0.011280708893916509	0.
0.00669505338128552	0.	0.3501819788704126	-0.011310517291776925	0.
0.006112874826391127	0.	0.3497392598204157	-0.011343189824824393	0.
0.006598023622136454	0.	0.3514201924930976	-0.01153937070685429	0.
0.005433666512347668	0.	0.3539868161779663	-0.011670198304345389	0.
0.005433666512347668	0.	0.35655369244733653	-0.011801017590209103	0.
0.005433666512347668	0.	0.35912081987009303	-0.011931828561144222	0.
0.005433666512347668	0.	0.3618691300835879	-0.01236319279330686	0.
0.006598023622136454	0.	0.36736611156919363	-0.013225319224825957	0.
0.007277231936179913	0.	0.37316630829092134	-0.014138870006568252	0.
0.007277231936179913	0.	0.37621783519209456	-0.01462157713756298	0.
0.007277231936179913	0.	0.37926936209621576	-0.015104202170417969	0.
0.007277231936179913	0.	0.3823208890032655	-0.01558674498438367	0.
0.0073742616953289776	0.	0.38218776252331593	-0.01560396418547012	0.
0.0075683212136271084	0.	0.3820546739036899	-0.015621183342001957	0.
0.007665350972776174	0.	0.3819216231553252	-0.01563840245397704	0.
0.00669505338128552	0.	0.3815013208426973	-0.01595137240016685	0.
0.0060158450672420614	0.	0.3814060735587815	-0.016049956007873692	0.
0.005821785548943931	0.	0.38499905760662634	-0.016048364669285914	0.
0.00669505338128552	0.	0.386795579636992	-0.016047568794075668	0.
0.005724755789794864	0.	0.38859212156812967	-0.01604677278158794	0.
0.00669505338128552	0.	0.3941433447043693	-0.017553200168566294	0.
0.00669505338128552	0.	0.3969191702169365	-0.018306397746897688	0.
0.008150499768521502	0.	0.4021034761306982	-0.01938470835485108	0.
0.009120797360012157	0.	0.404511823731881	-0.019709826502878756	0.
0.010091094951502812	0.	0.4069201799865967	-0.020034938987245413	0.
0.010673273506397204	0.	0.40898323496883515	-0.02044092990405707	0.
0.008150499768521502	0.	0.4079531379999823	-0.020683550832822577	0.
0.007083172417881782	0.	0.40867471876583805	-0.020814501648829253	0.
0.006792083140434585	0.	0.4090355977790114	-0.020879968346595206	0.
0.006306934344689258	0.	0.4087079862416616	-0.021001156450827917	0.
0.006306934344689258	0.	0.40836376833468774	-0.0210290185502783	0.
0.006209904585540193	0.	0.4105773330499846	-0.021174955594300698	0.
0.006209904585540193	0.	0.4131351367936585	-0.02129301867316538	0.
0.006306934344689258	0.	0.41825092024075916	-0.021529106198852274	0.
0.00669505338128552	0.	0.4223442986717868	-0.02196491054299054	0.
0.008635648564266829	0.	0.4305310634401694	-0.02283640908989282	0.
0.008635648564266829	0.	0.43462444973240644	-0.02327210319438133	0.
0.009411886637459354	0.	0.43497494849471807	-0.023480505400308764	0.
0.010188124710651877	0.	0.43567596365411715	-0.023897301514564626	0.
0.010285154469800942	0.	0.43602648004259553	-0.024105695419349378	0.
0.007859410491074305	0.	0.43501038820518495	-0.025360857012633683	0.
0.007277231936179913	0.	0.43458293737073705	-0.025252891135855788	0.
0.0071802021770308476	0.	0.43444045487111804	-0.025216873759288726	0.
0.007665350972776174	0.	0.43499161459546626	-0.025045083820397752	0.
0.006792083140434585	0.	0.4367509441267085	-0.024659646239043567	0.
0.006792083140434585	0.	0.43685692261646164	-0.024789725068169694	0.
0.006792083140434585	0.	0.43696303765787453	-0.02491980376754156	0.
0.00669505338128552	0.	0.437067873429032	-0.02505111798285755	0.
0.00669505338128552	0.	0.4370664592075926	-0.025052353628161095	0.
0.00669505338128552	0.	0.4370650465563817	-0.025053589273018203	0.
0.00669505338128552	0.	0.43706363547540417	-0.025054824917428876	0.
0.00669505338128552	0.	0.43671102169554804	-0.025092261213682902	0.
0.00669505338128552	0.	0.436358407919356	-0.025129697444695658	0.
0.00669505338128552	0.	0.4360057941468302	-0.02516713361045946	0.
0.00669505338128552	0.	0.4356531803779738	-0.025204569710966886	0.
0.00669505338128552	0.	0.4356997155145359	-0.02521383991356389	0.
0.00669505338128552	0.	0.4357462757126024	-0.02522310849312282	0.
0.00669505338128552	0.	0.4357928609697356	-0.025232375449597503	0.
0.00669505338128552	0.	0.4358394712834967	-0.025241640782941374	0.
0.00669505338128552	0.	0.4360147713644359	-0.025273312859302684	0.
0.00669505338128552	0.	0.43619009342241605	-0.02530498492723645	0.
0.00669505338128552	0.	0.4363654374493904	-0.025336656986741916	0.
0.00669505338128552	0.	0.4365408034373149	-0.025368329037818077	0.
0.00669505338128552	0.	0.4363684166977462	-0.02532796199342587	0.
0.00669505338128552	0.	0.43619603029787923	-0.025287594939340668	0.
0.00669505338128552	0.	0.4360236442378361	-0.025247227875563865	0.
0.00669505338128552	0.	0.4358512585177391	-0.025206860802096585	0.
0.00669505338128552	0.	0.435818402649371	-0.025207301445604444	0.
0.00669505338128552	0.	0.4357855467964255	-0.025207742089112434	0.
0.00669505338128552	0.	0.435752690958904	-0.025208182732620293	0.
0.00669505338128552	0.	0.4357198351368083	-0.02520862337612803	0.
0.00669505338128552	0.	0.4358414403885855	-0.025219302030076766	0.
0.00669505338128552	0.	0.43596308328259575	-0.025229980665403166	0.
0.00669505338128552	0.	0.4360847638092741	-0.02524065928210635	0.
0.00669505338128552	0.	0.43620648195905465	-0.02525133788018544	0.
0.00669505338128552	0.	0.43622638967480676	-0.02525337473986777	0.
0.00669505338128552	0.	0.43624630299508105	-0.02525541141078629	0.
0.00669505338128552	0.	0.436266221919645	-0.025257447892939867	0.
0.00669505338128552	0.	0.43628614644826447	-0.025259484186327376	0.
0.00669505338128552	0.	0.4365016198530203	-0.025108678855981618	0.
0.00669505338128552	0.	0.43671717592601755	-0.024957863763108	0.
0.00669505338128552	0.	0.43693281463005246	-0.02480703891223606	0.
0.00669505338128552	0.	0.4371485359279305	-0.024656204307892567	0.
0.00669505338128552	0.	0.4373889971766016	-0.024638800035577793	0.
0.00669505338128552	0.	0.43762947569559657	-0.024621381785787096	0.
0.00669505338128552	0.	0.43786997147624973	-0.024603949559269537	0.
0.00669505338128552	0.	0.4381104845099006	-0.024586503356774158	0.
0.00669505338128552	0.	0.4382718175596586	-0.024648313464499777	0.
0.00669505338128552	0.	0.4384331760945191	-0.02471011754448821	0.
0.00669505338128552	0.	0.43859456010590697	-0.024771915595593302	0.
0.00669505338128552	0.	0.4387559695852494	-0.024833707616669014	0.
0.00669505338128552	0.	0.4387623931797171	-0.024854955941146804	0.
0.00669505338128552	0.	0.4387688167794787	-0.024876199138760165	0.
0.00669505338128552	0.	0.43877524038453336	-0.024897437209174138	0.
0.00669505338128552	0.	0.4387816639948816	-0.024918670152053526	0.
0.00669505338128552	0.	0.4386927472244051	-0.024924983022789695	0.
0.00669505338128552	0.	0.43860383168927153	-0.024931295863245367	0.
0.00669505338128552	0.	0.438514917389709	-0.024937608673420163	0.
0.00669505338128552	0.	0.43842600432594747	-0.02494392145331295	0.
0.00669505338128552	0.	0.438458748629479	-0.024869970496321996	0.
0.00669505338128552	0.	0.4384914929842509	-0.024796019537617398	0.
0.00669505338128552	0.	0.4385242373902593	-0.024722068577199406	0.
0.00669505338128552	0.	0.4385569818475005	-0.024648117615068778	0.
0.00669505338128552	0.	0.4383241158298324	-0.024643361760268278	0.
0.00669505338128552	0.	0.43809125000205723	-0.024638605842347196	0.
0.00669505338128552	0.	0.4378583843642684	-0.024633849861305783	0.
0.00669505338128552	0.	0.43762551891655754	-0.02462909381714518	0.
0.00669505338128552	0.	0.43748912402666146	-0.02463130149751411	0.
0.00669505338128552	0.	0.43735274001459795	-0.024633509170058965	0.
0.00669505338128552	0.	0.43721636688346355	-0.024635716834779622	0.
0.00669505338128552	0.	0.43708000463635455	-0.02463792449167595	0.
0.00669505338128552	0.	0.43715921812404984	-0.024633596612529066	0.
0.00669505338128552	0.	0.4372384412889337	-0.024629268733382184	0.
0.00669505338128552	0.	0.4373176741294071	-0.0246249408542348	0.
0.00669505338128552	0.	0.4373969166438707	-0.02462061297508754	0.
0.00669505338128552	0.	0.43748027112548943	-0.024650653600891116	0.
0.00669505338128552	0.	0.4375636474112358	-0.024680683698977333	0.
0.00669505338128552	0.	0.4376470454973167	-0.024710703268374178	0.
0.00669505338128552	0.	0.43773046537993837	-0.024740712308109376	0.
0.00669505338128552	0.	0.4377565047802968	-0.024653220846215965	0.
0.00669505338128552	0.	0.4377825487755995	-0.0245657100006658	0.
0.00669505338128552	0.	0.4378085973655962	-0.024478179776675428	0.
0.00650099386298739	0.	0.4378346505500381	-0.024390630179460405	0.
0.00650099386298739	0.	0.4378151450983508	-0.02445705247717995	0.
0.006598023622136454	0.	0.43777614220899663	-0.02458989568823548	0.
0.00650099386298739	0.	0.4377566447715476	-0.024656316601383226	0.
0.00650099386298739	0.	0.439711550349975	-0.024863301363035478	0.
0.006403964103838324	0.	0.44362152597696913	-0.025277266856328567	0.
0.0075683212136271084	0.	0.449851868959273	-0.026140188610462675	0.
0.017368326887682722	0.	0.4626778796698349	-0.0281078666348906	0.
0.011934660375335054	0.	0.46395525454120734	-0.02903656998511826	0.
0.011934660375335054	0.	0.4645939759513706	-0.029500891615408663	0.
0.011740600857036924	0.	0.4652327199716915	-0.029965193177466296	0.
0.011352481820440663	0.	0.4655027595622287	-0.029523523194382294	0.
0.011061392542993468	0.	0.4656382425034566	-0.029302625414094837	0.
0.011449511579589728	0.	0.4657040512856857	-0.02905165586873142	0.
0.009800005674055614	0.	0.46563412243600405	-0.029021615521286324	0.
0.00902376760086309	0.	0.46549442664512475	-0.028961503619937937	0.
0.008926737841714025	0.	0.46653469920477675	-0.029044779483404143	0.
0.00882970808256496	0.	0.4675749916778432	-0.029128054573941957	0.
0.00882970808256496	0.	0.46861530402200746	-0.0292113288913532	0.
0.00882970808256496	0.	0.46965563619507256	-0.02929460243543869	0.
0.00902376760086309	0.	0.4793573629928222	-0.03059523534744245	0.
0.00902376760086309	0.	0.4842110721498304	-0.031245515834367042	0.
0.011158422302142531	0.	0.48972055068764886	-0.03220833792504864	0.
0.011934660375335054	0.	0.4903763537010786	-0.032520861124338024	0.
0.012225749652782253	0.	0.49103406027076657	-0.03283334183419656	0.
0.012225749652782253	0.	0.4916936678788066	-0.03314578001342759	0.
0.012419809171080383	0.	0.4919611404947539	-0.033286127187781685	0.
0.00989703543320468	0.	0.4922286977282941	-0.03337241551594001	0.
0.018920803034067776	0.	0.4922286540018681	-0.033318391848744425	0.
0.008635648564266829	0.	0.4922286126948394	-0.03326436817941141	0.
0.008247529527670569	0.	0.492228573807208	-0.03321034450794096	0.
0.008150499768521502	0.	0.49278609908147103	-0.03324145462028572	0.
0.00795644025022337	0.	0.4933436581274942	-0.03327253230083838	0.
0.007859410491074305	0.	0.49390125090746423	-0.03330357754647051	0.
0.007859410491074305	0.	0.49445887738362265	-0.03333459035405754	0.
0.007859410491074305	0.	0.49679618433957434	-0.03348624845624328	0.
0.007859410491074305	0.	0.4991343036121273	-0.033637899125927385	0.
0.00776238073192524	0.	0.5014732314064224	-0.03378954235960983	0.
0.008732678323415895	0.	0.5071127116224433	-0.034504560801734495	0.
0.009605946155757484	0.	0.5104125444091808	-0.0350679355939549	0.
0.011352481820440663	0.	0.517012463103525	-0.036194661556116586	0.
0.012225749652782253	0.	0.5218351298760047	-0.037076839085286376	0.
0.012807928207676645	0.	0.5242465156585762	-0.03751792148292571	0.
0.013293077003421973	0.	0.5266579361513407	-0.03795899962815022	0.
0.013487136521720105	0.	0.5260681045077026	-0.03797490574671869	0.
0.013099017485123841	0.	0.5254786631475258	-0.0379907921430611	0.
0.011255452061291598	0.	0.5243009530883088	-0.038022505765160926	0.
0.019017832793216834	0.	0.5221013880422677	-0.037975939687526925	0.
0.008441589045968699	0.	0.5199021927182443	-0.03792936961891644	0.
0.008344559286819634	0.	0.5199710573374217	-0.037929456611480346	0.
0.008344559286819634	0.	0.5200054929767258	-0.03792950010252894	0.
0.008344559286819634	0.	0.5200399308356385	-0.03792954359008847	0.
0.008344559286819634	0.	0.5203646706463304	-0.03792821696006807	0.
0.008344559286819634	0.	0.5206894151975999	-0.03792688960784308	0.
0.008344559286819634	0.	0.52101416448641	-0.037925561533416405	0.
0.008344559286819634	0.	0.521338918509727	-0.03792423273679107	0.
0.008344559286819634	0.	0.5209287690458532	-0.037952282355001705	0.
0.008344559286819634	0.	0.520518629449333	-0.03798033175172157	0.
0.008344559286819634	0.	0.5201084997281549	-0.03800838092693117	0.
0.008344559286819634	0.	0.5196983798903138	-0.038036429880610866	0.
0.008344559286819634	0.	0.5194961808563464	-0.03803137781751576	0.
0.008344559286819634	0.	0.5192940114880754	-0.03802632548315733	0.
0.008344559286819634	0.	0.5190918717973452	-0.03802127287753986	0.
0.008344559286819634	0.	0.5188897617960044	-0.03801622000066775	0.
0.008344559286819634	0.	0.5190153992883795	-0.038016057102163416	0.
0.008344559286819634	0.	0.5191410367820949	-0.038015892735315276	0.
0.008344559286819634	0.	0.5192666742771497	-0.03801572690012371	0.
0.008344559286819634	0.	0.5193923117735438	-0.038015559596589726	0.
0.008344559286819634	0.	0.5195064327577831	-0.03801836078246255	0.
0.008247529527670569	0.	0.5196205763505294	-0.03802116196793574	0.
0.008247529527670569	0.	0.5197347425466887	-0.03802396315300881	0.
0.008247529527670569	0.	0.5198489313411675	-0.03802676433768212	0.
0.008247529527670569	0.	0.5198934877737365	-0.03803100065637561	0.
0.008247529527670569	0.	0.5199380505378763	-0.038035236700375334	0.
0.008247529527670569	0.	0.519982619633032	-0.03803947246967816	0.
0.008247529527670569	0.	0.5200271950586451	-0.038043707964280186	0.
0.008247529527670569	0.	0.5198921771889508	-0.03803925297599556	0.
0.008247529527670569	0.	0.5197571675686237	-0.03803479790163552	0.
0.008247529527670569	0.	0.5196221661998635	-0.038030342741201456	0.
0.008247529527670569	0.	0.5194871730848685	-0.038025887494694384	0.
0.008247529527670569	0.	0.5194986127321245	-0.03803937940034201	0.
0.008247529527670569	0.	0.5195100533634416	-0.03805287127965017	0.
0.008247529527670569	0.	0.5195214949787975	-0.03806636313261749	0.
0.008247529527670569	0.	0.5195329375781694	-0.03807985495924309	0.
0.008247529527670569	0.	0.5195270135798862	-0.038063959764369805	0.
0.008247529527670569	0.	0.5195210897704342	-0.03804806439539613	0.
0.008247529527670569	0.	0.5195151661498153	-0.03803216885233064	0.
0.008247529527670569	0.	0.5195092427180314	-0.038016273135182	0.
0.008247529527670569	0.	0.5191960739889157	-0.03802788295214275	0.
0.008247529527670569	0.	0.5188829840576615	-0.038039492639341435	0.
0.008247529527670569	0.	0.5185699729730079	-0.038051102196772775	0.
0.008247529527670569	0.	0.5182570407837217	-0.03806271162443249	0.
0.008247529527670569	0.	0.5183497141184801	-0.03804288746445422	0.
0.008247529527670569	0.	0.5184423878122926	-0.03802306329999612	0.
0.008247529527670569	0.	0.5185350618650942	-0.03800323913105806	0.
0.008247529527670569	0.	0.5186277362768189	-0.037983414957640675	0.
0.008247529527670569	0.	0.5187782201125053	-0.03798986602265884	0.
0.008247529527670569	0.	0.5189287043227448	-0.03799631696947508	0.
0.008247529527670569	0.	0.5190791889074258	-0.03800276779808688	0.
0.008247529527670569	0.	0.5192296738664366	-0.038009218508492114	0.
0.008247529527670569	0.	0.519207598034771	-0.03791004627278288	0.
0.008247529527670569	0.	0.5191855222366427	-0.03781087361189481	0.
0.008247529527670569	0.	0.519163446472054	-0.03771170052595925	0.
0.008247529527670569	0.	0.5191413707410063	-0.03761252701510795	0.
0.008247529527670569	0.	0.5191368528501208	-0.03751731455532632	0.
0.008247529527670569	0.	0.5191323349755458	-0.03742210208037594	0.
0.008247529527670569	0.	0.5191278171172824	-0.03732688959026122	0.
0.008247529527670569	0.	0.5191232992753301	-0.037231677084986675	0.
0.008247529527670569	0.	0.5190671207082564	-0.037178924035393815	0.
0.008247529527670569	0.	0.5190109542002869	-0.03712617095657237	0.
0.008247529527670569	0.	0.5189547997527576	-0.03707341784852713	0.
0.008247529527670569	0.	0.5188986573670068	-0.037020664711262995	0.
0.008247529527670569	0.	0.5187289920470126	-0.037026083848909375	0.
0.008247529527670569	0.	0.5185593376184359	-0.037031502950435356	0.
0.008247529527670569	0.	0.5183896940849277	-0.0370369220158408	0.
0.008247529527670569	0.	0.5182200614501403	-0.037042341045124716	0.
0.008247529527670569	0.	0.5182021284816086	-0.03703768762255815	0.
0.008247529527670569	0.	0.5181841957910815	-0.03703303395586873	0.
0.008247529527670569	0.	0.5181662633785684	-0.03702838004505973	0.
0.008247529527670569	0.	0.5181483312440802	-0.03702372589013469	0.
0.008247529527670569	0.	0.5181461401001298	-0.03702158949361162	0.
0.008247529527670569	0.	0.518143950640102	-0.03701945287036662	0.
0.008247529527670569	0.	0.5181417628640038	-0.03701731602040122	0.
0.008247529527670569	0.	0.5181395767718429	-0.03701517894371691	0.
0.008247529527670569	0.	0.5181587396898454	-0.03702366037487786	0.
0.008247529527670569	0.	0.5181779026510278	-0.0370321418053538	0.
0.008247529527670569	0.	0.518197065655388	-0.03704062323514474	0.
0.008247529527670569	0.	0.5182162287029245	-0.037049104664250425	0.
0.008247529527670569	0.	0.5181959883244577	-0.0370423466892572	0.
0.008247529527670569	0.	0.5181758018355539	-0.037035588684952346	0.
0.008247529527670569	0.	0.5181556692383619	-0.037028830651336365	0.
0.008247529527670569	0.	0.5181355905350263	-0.03702207258841002	0.
0.008247529527670569	0.	0.5187931935880199	-0.037013177419210785	0.
0.008247529527670569	0.	0.5194508103744819	-0.037004281858626066	0.
0.008344559286819634	0.	0.5201084408765883	-0.03699538590666642	0.
0.008344559286819634	0.	0.5207660850765464	-0.03698648956334279	0.
0.008344559286819634	0.	0.524253971041929	-0.0373102881373102	0.
0.008344559286819634	0.	0.5277418714028361	-0.03763408516294845	0.
0.00882970808256496	0.	0.5312297860608967	-0.037957880638694506	0.
0.009508916396608417	0.	0.5347177149186325	-0.03828167456298295	0.
0.010188124710651877	0.	0.5361747820919553	-0.038525818115506566	0.
0.0109643627838444	0.	0.5376318605684197	-0.03876995504695333	0.
0.011546541338738794	0.	0.5390889503159216	-0.03901408535227694	0.
0.012710898448527581	0.	0.5404741493794237	-0.03926329866648054	0.
0.013099017485123841	0.	0.5404022643372779	-0.039268374835510274	0.
0.013293077003421973	0.	0.5403303961784066	-0.03927343753330123	0.
0.013099017485123841	0.	0.5402585449051719	-0.03927848675964075	0.
0.011934660375335054	0.	0.5402164150952481	-0.03948009835488503	0.
0.011061392542993468	0.	0.5401953590601217	-0.03958088829482851	0.
0.009508916396608417	0.	0.5420160064612037	-0.039648179477554356	0.
0.009120797360012157	0.	0.5426301347088517	-0.03963700714305547	0.
0.00902376760086309	0.	0.544593828824087	-0.04019950903862771	0.
0.00902376760086309	0.	0.5465582883087381	-0.04076186142187946	0.
0.01678614833278833	0.	0.5509024897855695	-0.041995942183479025	0.
0.011934660375335054	0.	0.5517284874645415	-0.04221555699742388	0.
0.011255452061291598	0.	0.5525182610403853	-0.04233873147690581	0.
0.010867333024695336	0.	0.5527067863032875	-0.04234542266346809	0.
0.010188124710651877	0.	0.553113717221072	-0.04234792270839439	0.
0.010479213988099074	0.	0.5535503588749869	-0.04233954083439041	0.
0.009702975914906549	0.	0.5558486393922791	-0.042825882055549505	0.
0.009800005674055614	0.	0.5579286223930106	-0.04331625548348586	0.
0.010091094951502812	0.	0.5600086359018261	-0.04380646917851367	0.
0.010576243747248141	0.	0.5620886797968558	-0.044296522894834954	0.
0.016980207851086462	0.	0.5627429633319773	-0.0444485499673151	0.
0.01251683893022945	0.	0.5640519030959085	-0.0447526028088667	0.
0.01339010676257104	0.	0.5647065590129453	-0.044904628577523045	0.
0.012419809171080383	0.	0.5645436827350951	-0.0449216727457492	0.
0.011934660375335054	0.	0.5643808232532729	-0.044938711457597674	0.
0.011352481820440663	0.	0.5642179805727244	-0.04495574471277592	0.
0.010770303265546271	0.	0.5640551546986963	-0.044972772510992146	0.
0.009800005674055614	0.	0.562798218949704	-0.044975259999824636	0.
0.019308922070664033	0.	0.5621697713823617	-0.044976503742626205	0.
0.009314856878310287	0.	0.5615413373749149	-0.044977747484351446	0.
0.009314856878310287	0.	0.5630978667475962	-0.044696005310260266	0.
0.009217827119161222	0.	0.5646547257838741	-0.04441415020105487	0.
0.009120797360012157	0.	0.5677694289185803	-0.043850101576834256	0.
0.009120797360012157	0.	0.5677854432852184	-0.04385515792613476	0.
0.00902376760086309	0.	0.5678174722705183	-0.04386527051074075	0.
0.00902376760086309	0.	0.5678334868891742	-0.043870326746044866	0.
0.00902376760086309	0.	0.5678535448516946	-0.04387241978574929	0.
0.00902376760086309	0.	0.5678736047837727	-0.04387449598382127	0.
0.00902376760086309	0.	0.5678936666853341	-0.043876555340150954	0.
0.00902376760086309	0.	0.5679137305563025	-0.04387859785462976	0.
0.00902376760086309	0.	0.5676962934810453	-0.0438872824262309	0.
0.00902376760086309	0.	0.5674788582868235	-0.04389594847068693	0.
0.00902376760086309	0.	0.567261424974421	-0.04390459598749393	0.
0.00902376760086309	0.	0.5670439935446202	-0.04391322497614972	0.
0.008926737841714025	0.	0.5672350614684436	-0.0438756399046444	0.
0.008926737841714025	0.	0.5674261407868073	-0.04383805483309643	0.
0.008926737841714025	0.	0.5676172314955443	-0.04380046976150606	0.
0.008926737841714025	0.	0.5678083335904902	-0.04376288468987316	0.
0.008926737841714025	0.	0.5678282373664861	-0.043797060024381745	0.
0.008926737841714025	0.	0.5678481455480738	-0.043831234383160944	0.
0.008926737841714025	0.	0.5678680581350855	-0.043865407766106194	0.
0.008926737841714025	0.	0.5678879751273531	-0.04389958017311294	0.
0.008926737841714025	0.	0.5679654415837324	-0.04389152770956221	0.
0.008926737841714025	0.	0.5680429082426035	-0.04388347507274847	0.
0.008926737841714025	0.	0.568120375103937	-0.04387542226267652	0.
0.008926737841714025	0.	0.5681978421677027	-0.043867369279350116	0.
0.008926737841714025	0.	0.5681019414044853	-0.0439097060127463	0.
0.008926737841714025	0.	0.568006044146805	-0.04395204246740752	0.
0.008926737841714025	0.	0.5679101503953052	-0.04399437864329654	0.
0.008926737841714025	0.	0.5678142601506296	-0.044036714540376116	0.
0.008926737841714025	0.	0.5678726756197823	-0.04403883665729498	0.
0.008926737841714025	0.	0.567931091145722	-0.044040958426157656	0.
0.008926737841714025	0.	0.5679895067284426	-0.04404307984696201	0.
0.008926737841714025	0.	0.5680479223679378	-0.044045200919705645	0.
0.008926737841714025	0.	0.5680532222772525	-0.044047824176904095	0.
0.008926737841714025	0.	0.5680585221883708	-0.04405044730086676	0.
0.008926737841714025	0.	0.5680638221012926	-0.044053070291592895	0.
0.008926737841714025	0.	0.5680691220160174	-0.04405569314908123	0.
0.008926737841714025	0.	0.5680155944656317	-0.044054288349109044	0.
0.008926737841714025	0.	0.5679620672082352	-0.044052883482048555	0.
0.008926737841714025	0.	0.5679085402438592	-0.0440514785478994	0.
0.008926737841714025	0.	0.5678550135725321	-0.04405007354666219	0.
0.008926737841714025	0.	0.5678715247436805	-0.04406018606371244	0.
0.008926737841714025	0.	0.56788803771694	-0.04407029851494374	0.
0.008926737841714025	0.	0.5679045524922534	-0.04408041090035421	0.
0.008926737841714025	0.	0.5679210690695645	-0.04409052321994157	0.
0.008926737841714025	0.	0.5679337467269142	-0.04407329793591845	0.
0.008926737841714025	0.	0.5679464244135696	-0.044056068772350875	0.
0.008926737841714025	0.	0.56795910212953	-0.044038835729448604	0.
0.008926737841714025	0.	0.5679717798747954	-0.04402159880742164	0.
0.008926737841714025	0.	0.5679903124743686	-0.044019546689847776	0.
0.008926737841714025	0.	0.5680088451192719	-0.04401749456546463	0.
0.008926737841714025	0.	0.5680273778095041	-0.04401544243427221	0.
0.008926737841714025	0.	0.5680459105450629	-0.04401339029627064	0.
0.008926737841714025	0.	0.567866293842434	-0.044025067517879705	0.
0.008926737841714025	0.	0.5676868284618886	-0.04403674464857165	0.
0.008926737841714025	0.	0.5675075144554007	-0.044048421688343206	0.
0.008926737841714025	0.	0.5673283518749259	-0.0440600986371911	0.
0.008926737841714025	0.	0.5673714519722319	-0.04407641059080991	0.
0.008926737841714025	0.	0.5674145538113285	-0.044092722531675996	0.
0.008926737841714025	0.	0.5674576573920718	-0.044109034459788206	0.
0.008926737841714025	0.	0.5675007627143173	-0.04412534637514617	0.
0.008926737841714025	0.	0.5674928021385215	-0.044148854004641795	0.
0.008926737841714025	0.	0.5674848418022888	-0.044172360000108324	0.
0.008926737841714025	0.	0.5674768817056207	-0.044195864361424704	0.
0.008926737841714025	0.	0.5674689218485232	-0.04421936708847065	0.
0.008926737841714025	0.	0.5678825638966488	-0.04418592028767692	0.
0.008926737841714025	0.	0.5682962193548039	-0.04415247348668387	0.
0.008926737841714025	0.	0.5687098882123791	-0.04411902668549227	0.
0.008926737841714025	0.	0.5691235704587766	-0.044085579884101486	0.
0.008926737841714025	0.	0.5718259779666695	-0.044484818044334254	0.
0.008926737841714025	0.	0.5745287810942981	-0.04488405619817147	0.
0.008926737841714025	0.	0.5772319778078165	-0.04528329434560507	0.
0.011061392542993468	0.	0.5793406169463011	-0.04566830893584036	0.
0.011740600857036924	0.	0.5790431920763212	-0.04566117058617824	0.
0.011740600857036924	0.	0.5787458003648923	-0.04565401452086665	0.
0.010576243747248141	0.	0.5793495567536345	-0.04565946268363919	0.
0.009605946155757484	0.	0.5795007881813213	-0.045653278497891664	0.
0.00902376760086309	0.	0.5794507026453624	-0.04564527825647614	0.
0.008926737841714025	0.	0.5794006321370936	-0.04563727801343015	0.
0.008926737841714025	0.	0.5793505766579439	-0.04562927776875356	0.
0.008732678323415895	0.	0.5810850178649908	-0.0459697172805897	0.
0.008732678323415895	0.	0.5828194678384718	-0.04631003561710125	0.
0.008732678323415895	0.	0.5845539265496	-0.04665023264852011	0.
0.009605946155757484	0.	0.5862883939697138	-0.046990308244939015	0.
0.009508916396608417	0.	0.5866785487122567	-0.0471521176661219	0.
0.011158422302142531	0.	0.5874603070045726	-0.04747571910313017	0.
0.011934660375335054	0.	0.587851909841045	-0.04763751111304205	0.
0.012419809171080383	0.	0.5882672939568966	-0.04771895417067455	0.
0.012613868689378515	0.	0.5886829158531794	-0.047800395152102326	0.
0.012419809171080383	0.	0.5890987753433237	-0.047881834056792895	0.
0.011546541338738794	0.	0.589506291009111	-0.04797158635247142	0.
0.0109643627838444	0.	0.5894977098052644	-0.04797990161926074	0.
0.010188124710651877	0.	0.5894805474812349	-0.04799653154841319	0.
0.009994065192353746	0.	0.5910254568481285	-0.04816616500480665	0.
0.009994065192353746	0.	0.5941154567931215	-0.048505356234532046	0.
0.010576243747248141	0.	0.5956605470203062	-0.048674913980879524	0.
0.010576243747248141	0.	0.5975307012218662	-0.04892700851975197	0.
0.012225749652782253	0.	0.6031413061833855	-0.04968283697828193	0.
0.012225749652782253	0.	0.6032179627882035	-0.049682551810429854	0.
0.01251683893022945	0.	0.6032946390327768	-0.04968226653616124	0.
0.011546541338738794	0.	0.603448050429918	-0.04968169566837514	0.
0.011449511579589728	0.	0.6035636904365812	-0.04958673075844719	0.
0.01038218422895001	0.	0.6037949801272182	-0.04939680092964221	0.
0.01038218422895001	0.	0.6039106298097948	-0.049301836010766674	0.
0.01038218422895001	0.	0.6037217867359274	-0.04934218368159801	0.
0.01038218422895001	0.	0.6035329467070497	-0.049382510663447676	0.
0.01038218422895001	0.	0.6033441097242379	-0.049422816953682225	0.
0.010188124710651877	0.	0.6030602398699577	-0.04946419855388673	0.
0.010188124710651877	0.	0.6029652175675999	-0.04946529429362931	0.
0.010091094951502812	0.	0.6028702088839158	-0.04946638976889709	0.
0.010091094951502812	0.	0.6027752138213279	-0.049467484979688545	0.
0.010091094951502812	0.	0.6027850174393365	-0.04947734638480405	0.
0.010091094951502812	0.	0.6027948213341436	-0.04948720778969394	0.
0.010091094951502812	0.	0.6028046255057431	-0.0494970691943591	0.
0.010091094951502812	0.	0.6028144299541316	-0.049506930598798904	0.
0.010091094951502812	0.	0.6028044136044819	-0.04950726897093806	0.
0.010091094951502812	0.	0.6027944038362479	-0.04950760734242706	0.
0.010091094951502812	0.	0.6027844006495517	-0.04950794571326591	0.
0.010091094951502812	0.	0.6027744040445177	-0.04950828408345486	0.
0.010091094951502812	0.	0.6027306140874297	-0.04950438422175015	0.
0.010091094951502812	0.	0.6026868242604004	-0.04950048435897414	0.
0.009994065192353746	0.	0.60259924499656	-0.04949268463020887	0.
0.009994065192353746	0.	0.6026186328476105	-0.04949402054439003	0.
0.009994065192353746	0.	0.6026380207236269	-0.04949535386379296	0.
0.009994065192353746	0.	0.6026574086246098	-0.04949668458840735	0.
0.009994065192353746	0.	0.6026767965505577	-0.049498012718221754	0.
0.009994065192353746	0.	0.6027027561535863	-0.04950624745000498	0.
0.009994065192353746	0.	0.6027287157778165	-0.04951448119138672	0.
0.009994065192353746	0.	0.6027546754232477	-0.0495227139423413	0.
0.009994065192353746	0.	0.6027806350898778	-0.04953094570284318	0.
0.009994065192353746	0.	0.6027573749143252	-0.04945580214964966	0.
0.009994065192353746	0.	0.6027341148609059	-0.04938065848523249	0.
0.009994065192353746	0.	0.602710854929625	-0.04930551470961746	0.
0.009994065192353746	0.	0.6026875951204878	-0.04923037082283086	0.
0.009994065192353746	0.	0.6024054295335648	-0.04926260658906442	0.
0.009994065192353746	0.	0.6021233360697474	-0.04929484235157815	0.
0.009994065192353746	0.	0.6018413147671393	-0.049327078110371535	0.
0.009994065192353746	0.	0.601559365663862	-0.04935931386544433	0.
0.009994065192353746	0.	0.6015524707086788	-0.049346986900019464	0.
0.009994065192353746	0.	0.6015455768754451	-0.04933465458314115	0.
0.009994065192353746	0.	0.601538684164175	-0.04932231691501751	0.
0.009994065192353746	0.	0.6015317925748828	-0.04930997389585715	0.
0.009994065192353746	0.	0.6017123031579583	-0.049309570670686705	0.
0.009994065192353746	0.	0.6018928173245978	-0.0493091674421661	0.
0.009994065192353746	0.	0.6020733350735884	-0.04930876421029535	0.
0.009994065192353746	0.	0.6022538564037215	-0.04930836097507406	0.
0.009994065192353746	0.	0.6022272234401872	-0.04930378335012874	0.
0.009994065192353746	0.	0.6022005905004277	-0.04929920374643986	0.
0.009994065192353746	0.	0.6021739575844435	-0.04929462216403598	0.
0.009994065192353746	0.	0.6021473246922362	-0.04929003860294592	0.
0.009994065192353746	0.	0.6021359413168885	-0.04931153412410103	0.
0.009994065192353746	0.	0.6021245579968989	-0.04933302950393961	0.
0.009994065192353746	0.	0.6021131747322686	-0.049354524742451326	0.
0.009994065192353746	0.	0.602101791522999	-0.049376019839626986	0.
0.009994065192353746	0.	0.6021102929021779	-0.049385496384280206	0.
0.009994065192353746	0.	0.6021187942813958	-0.04939497286916011	0.
0.009994065192353746	0.	0.6021272956606506	-0.0494044492942648	0.
0.009994065192353746	0.	0.602135797039944	-0.04941392565959228	0.
0.009994065192353746	0.	0.6021393401501988	-0.049403603670961485	0.
0.009994065192353746	0.	0.6021428832879041	-0.04939328161629154	0.
0.009994065192353746	0.	0.6021464264530603	-0.049382959495584966	0.
0.009994065192353746	0.	0.602149969645667	-0.049372637308843774	0.
0.009994065192353746	0.	0.6021521954939195	-0.049373876945657307	0.
0.009994065192353746	0.	0.6021544214210838	-0.04937511655388208	0.
0.009994065192353746	0.	0.6021566474271597	-0.04937635613351849	0.
0.009994065192353746	0.	0.6021588735121461	-0.04937759568456552	0.
0.009994065192353746	0.	0.6021272022099871	-0.049373871463798305	0.
0.009994065192353746	0.	0.6020955309126812	-0.04937014723763738	0.
0.009994065192353746	0.	0.6020638596202295	-0.049366423006082356	0.
0.009994065192353746	0.	0.602032188332632	-0.04936269876913373	0.
0.009994065192353746	0.	0.6032084211378671	-0.04953445953274149	0.
0.009994065192353746	0.	0.6043848069266385	-0.04970622026179842	0.
0.009994065192353746	0.	0.605561345362676	-0.049877980956285636	0.
0.009994065192353746	0.	0.6067380361106512	-0.050049741616184404	0.
0.009994065192353746	0.	0.6083318714313414	-0.05038294298724382	0.
0.009994065192353746	0.	0.6099257091884269	-0.05071614433767119	0.
0.009994065192353746	0.	0.611519549374678	-0.051049345667445116	0.
0.01251683893022945	0.	0.6129739803160335	-0.05140035519152705	0.
0.012128719893633186	0.	0.6128345774931466	-0.051418163236064934	0.
0.012128719893633186	0.	0.612695183516526	-0.051435971110147784	0.
0.011352481820440663	0.	0.6134018556212398	-0.051521396090647945	0.
0.01038218422895001	0.	0.613824901045978	-0.051555202209066654	0.
0.010091094951502812	0.	0.6142479576645384	-0.05158900664723116	0.
0.009702975914906549	0.	0.6160505567393959	-0.0519620688504754	0.
0.010576243747248141	0.	0.6169521017224712	-0.052148598170863404	0.
0.009702975914906549	0.	0.6178538099712632	-0.052335126302826725	0.
0.010479213988099074	0.	0.6217252989553118	-0.053245842154932846	0.
0.011449511579589728	0.	0.6255970388433294	-0.054156308626364585	0.
0.011643571097887858	0.	0.6254301818141169	-0.05416931877519195	0.
0.011643571097887858	0.	0.625096470883157	-0.05419533817033202	0.
0.011449511579589728	0.	0.6249296169820523	-0.054208347416619805	0.
0.011255452061291598	0.	0.6244986271494307	-0.05418741964925382	0.
0.011158422302142531	0.	0.6240676572387078	-0.05416649127003593	0.
0.0109643627838444	0.	0.6236367072657476	-0.054145562279006645	0.
0.0109643627838444	0.	0.6232057772464304	-0.05412463267620612	0.
0.0109643627838444	0.	0.6229180407984704	-0.054113233311596697	0.
0.0109643627838444	0.	0.6226303531308401	-0.054101825644050285	0.
0.0109643627838444	0.	0.6223427142694902	-0.05409040967386698	0.
0.0109643627838444	0.	0.6220551242403846	-0.05407898540134753	0.
0.0109643627838444	0.	0.624705990112108	-0.05427850570627245	0.
0.0109643627838444	0.	0.6273569491117371	-0.054477912684968814	0.
0.011546541338738794	0.	0.6300080007848965	-0.05467720626572103	0.
0.011546541338738794	0.	0.6326591446801468	-0.05487638637679374	0.
0.011934660375335054	0.	0.6331425848365518	-0.05539050031423197	0.
0.012710898448527581	0.	0.6345975663285611	-0.056932840823533316	0.
0.012710898448527581	0.	0.6346688654830214	-0.05693412631457932	0.
0.01251683893022945	0.	0.6348114638681015	-0.05693669729645115	0.
0.01251683893022945	0.	0.6348827630987138	-0.056937982787277214	0.
0.011158422302142531	0.	0.634441852897326	-0.05693303043312006	0.
0.01038218422895001	0.	0.6331191384938506	-0.05691817274227192	0.
0.01038218422895001	0.	0.636328249472032	-0.0571662650017281	0.
0.010770303265546271	0.	0.6427468945340932	-0.057662272266914526	0.
0.012031690134484121	0.	0.6469880811619673	-0.05841012611222282	0.
0.012225749652782253	0.	0.6480197383830983	-0.05890998052392833	0.
0.012128719893633186	0.	0.6481590149354937	-0.05885913956671127	0.
0.012419809171080383	0.	0.6482983660551812	-0.058808093294025816	0.
0.012419809171080383	0.	0.6484377917232506	-0.05875684173927602	0.
0.011449511579589728	0.	0.6485772919207865	-0.05870538493599325	0.
0.011449511579589728	0.	0.648210093604978	-0.0584470999111106	0.
0.010576243747248141	0.	0.6480265019457168	-0.05831794725298774	0.
0.010479213988099074	0.	0.6478429152877787	-0.05818878783478771	0.
0.010479213988099074	0.	0.6478745790768693	-0.058153938881877046	0.
0.010479213988099074	0.	0.6479062585133455	-0.05811908349890061	0.
0.010479213988099074	0.	0.6479379535963071	-0.058084221686572235	0.
0.010479213988099074	0.	0.6479696643248494	-0.058049353445605856	0.
0.010479213988099074	0.	0.6480521131587236	-0.058032069164283516	0.
0.010479213988099074	0.	0.648134582084876	-0.05801478429392871	0.
0.010479213988099074	0.	0.6482170711002905	-0.05799749883457377	0.
0.010479213988099074	0.	0.6482995802019512	-0.05798021278625104	0.
0.010479213988099074	0.	0.648268928203328	-0.0579874354370275	0.
0.010479213988099074	0.	0.6482382818425125	-0.057994658087570934	0.
0.010479213988099074	0.	0.6482076411198184	-0.05800188073788146	0.
0.010479213988099074	0.	0.6481770060355613	-0.05800910338795908	0.
0.010479213988099074	0.	0.6483637156504399	-0.058008972839735704	0.
0.010479213988099074	0.	0.6485504260862317	-0.05800884181205455	0.
0.010479213988099074	0.	0.6487371373426587	-0.05800871030491548	0.
0.010479213988099074	0.	0.6489238494194404	-0.05800857831831888	0.
0.010479213988099074	0.	0.6487442436017794	-0.05801132510546451	0.
0.010576243747248141	0.	0.648564646438062	-0.05801407171760581	0.
0.010576243747248141	0.	0.6483850579311167	-0.0580168181547419	0.
0.010576243747248141	0.	0.6482054780837726	-0.05801956441687064	0.
0.010576243747248141	0.	0.6482242966726594	-0.05799819297044253	0.
0.010576243747248141	0.	0.6482431153254645	-0.05797681867704656	0.
0.010576243747248141	0.	0.6482619340421858	-0.05795544153687636	0.
0.010576243747248141	0.	0.6482807528228213	-0.05793406155012584	0.
0.010576243747248141	0.	0.648274822783341	-0.05795530406880781	0.
0.010576243747248141	0.	0.6482688962855782	-0.05797654633663617	0.
0.010576243747248141	0.	0.6482629733295702	-0.05799778835359381	0.
0.010576243747248141	0.	0.6482570539153556	-0.05801903011966348	0.
0.010576243747248141	0.	0.6482242183649648	-0.05800146303378469	0.
0.010576243747248141	0.	0.6481913829169242	-0.057983895940568526	0.
0.010576243747248141	0.	0.648158547571241	-0.05796632884001536	0.
0.010576243747248141	0.	0.6481257123279203	-0.05794876173212608	0.
0.010576243747248141	0.	0.6481537660703098	-0.05798961168304437	0.
0.010576243747248141	0.	0.6481818198161496	-0.058030460717216265	0.
0.010576243747248141	0.	0.648209873565439	-0.05807130883452199	0.
0.010576243747248141	0.	0.6482379273181791	-0.05811215603484238	0.
0.010576243747248141	0.	0.64834050470634	-0.05808706266730885	0.
0.010576243747248141	0.	0.6484430824805771	-0.05806196858889521	0.
0.010576243747248141	0.	0.6485456606408192	-0.058036873799658585	0.
0.010576243747248141	0.	0.6486482391869938	-0.05801177829965585	0.
0.010576243747248141	0.	0.6484757840731047	-0.058017567695788134	0.
0.010576243747248141	0.	0.6483033298443401	-0.058023357089541275	0.
0.010576243747248141	0.	0.6481308765009781	-0.05802914648091476	0.
0.010576243747248141	0.	0.6479584240432966	-0.058034935869908356	0.
0.010576243747248141	0.	0.6478018461119978	-0.058033545486842524	0.
0.010576243747248141	0.	0.6476452684470902	-0.05803215499634711	0.
0.010576243747248141	0.	0.6474886910486503	-0.05803076439842262	0.
0.010576243747248141	0.	0.6473321139167536	-0.05802937369306905	0.
0.010576243747248141	0.	0.6473044055180838	-0.05800521327700591	0.
0.010576243747248141	0.	0.647276697411577	-0.0579810527604337	0.
0.010576243747248141	0.	0.6472489895972464	-0.05795689214336047	0.
0.010576243747248141	0.	0.6472212820751064	-0.05793273142579415	0.
0.010576243747248141	0.	0.6472280520704106	-0.057946831186713774	0.
0.010576243747248141	0.	0.6472348220910823	-0.057960915294272504	0.
0.010576243747248141	0.	0.6472415921371216	-0.057974983747768105	0.
0.010576243747248141	0.	0.6472483622085293	-0.057989036546499215	0.
0.010576243747248141	0.	0.6472714117359779	-0.057993020486709526	0.
0.010576243747248141	0.	0.647294461329483	-0.05799698440074312	0.
0.010576243747248141	0.	0.6473175109890397	-0.0580009282883466	0.
0.010576243747248141	0.	0.6473405607146465	-0.05800485214926905	0.
0.010576243747248141	0.	0.6474636604800187	-0.05799847462701398	0.
0.010576243747248141	0.	0.6475867676290983	-0.05799209709778504	0.
0.010576243747248141	0.	0.6477098821602323	-0.0579857195615825	0.
0.010576243747248141	0.	0.6478330040717647	-0.05797934201840635	0.
0.010576243747248141	0.	0.6479201833345686	-0.057974059915335746	0.
0.010576243747248141	0.	0.6480073677935121	-0.05796877748193125	0.
0.010576243747248141	0.	0.6480945574477708	-0.0579634947181984	0.
0.010576243747248141	0.	0.64818175229652	-0.0579582116241431	0.
0.010576243747248141	0.	0.6482113049791755	-0.057980497170565956	0.
0.010576243747248141	0.	0.6482408586002738	-0.058002779674317884	0.
0.010576243747248141	0.	0.6482704131597631	-0.05802505913518283	0.
0.010576243747248141	0.	0.6482999686575923	-0.058047335552944876	0.
0.010576243747248141	0.	0.6482958573170341	-0.058017087653950326	0.
0.010576243747248141	0.	0.6482917459767719	-0.05798681896926628	0.
0.010576243747248141	0.	0.6482876346368059	-0.05795652950089679	0.
0.010576243747248141	0.	0.6482835232971373	-0.057926219250845644	0.
0.010576243747248141	0.	0.6501283745884986	-0.058273505667864205	0.
0.010576243747248141	0.	0.6519732409199397	-0.05862077537515686	0.
0.010576243747248141	0.	0.6538181222411285	-0.058968028354223954	0.
0.010479213988099074	0.	0.6556630185019564	-0.05931526458654018	0.
0.011546541338738794	0.	0.6563706972975557	-0.05962828361853449	0.
0.011546541338738794	0.	0.6570784126557719	-0.05994128123154955	0.
0.013487136521720105	0.	0.6577861645297784	-0.06025425740418374	0.
0.013487136521720105	0.	0.6584939528728264	-0.060567212115008026	0.
0.013099017485123841	0.	0.6585762097101834	-0.06047351137478855	0.
0.013099017485123841	0.	0.6586585660638431	-0.060379810113380124	0.
0.013001987725974776	0.	0.6587410219189815	-0.060286108330938885	0.
0.013001987725974776	0.	0.6588235772607621	-0.060192406027620375	0.
0.012419809171080383	0.	0.6588132146749037	-0.06018983170539079	0.
0.012225749652782253	0.	0.6588028534421219	-0.06018725351889383	0.
0.012128719893633186	0.	0.6587924935624425	-0.060184671468161345	0.
0.011934660375335054	0.	0.6587821350358902	-0.060182085553225545	0.
0.01183763061618599	0.	0.6588940188804864	-0.06021813513363546	0.
0.01183763061618599	0.	0.6590059084684643	-0.06025417376092294	0.
0.01183763061618599	0.	0.6591178037986625	-0.06029020143382806	0.
0.01183763061618599	0.	0.6592297048699184	-0.06032621815109029	0.
0.011449511579589728	0.	0.6650780027306916	-0.06118953246211339	0.
0.011255452061291598	0.	0.6680036087487008	-0.06162107257951794	0.
0.011255452061291598	0.	0.6709301793558438	-0.06205253452791681	0.
0.012419809171080383	0.	0.6711382270958113	-0.06233781420728964	0.
0.012225749652782253	0.	0.6713464835343897	-0.06262306295197896	0.
0.012613868689378515	0.	0.6715549485935745	-0.06290828073373539	0.
0.01251683893022945	0.	0.6718006666528096	-0.06322311919695808	0.
0.01251683893022945	0.	0.6718378384910605	-0.06325276474532031	0.
0.011643571097887858	0.	0.6719125642758375	-0.06331203746676646	0.
0.010576243747248141	0.	0.6736000752035357	-0.0640655853886278	0.
0.010576243747248141	0.	0.6749178608924713	-0.06428163744288921	0.
0.010576243747248141	0.	0.6762358698680297	-0.06449766395359356	0.
0.0109643627838444	0.	0.6775541016039205	-0.06471366490304124	0.
0.013001987725974776	0.	0.6797819372718841	-0.06493314254795111	0.
0.013487136521720105	0.	0.6805246677541997	-0.06500625247765143	0.
0.013487136521720105	0.	0.6805212667980332	-0.06512179661492501	0.
0.013487136521720105	0.	0.6805144661803673	-0.06535275536704364	0.
0.013099017485123841	0.	0.6804311834355852	-0.06549812777983983	0.
0.01339010676257104	0.	0.680271428855515	-0.06555803971305282	0.
0.012225749652782253	0.	0.6804716812902242	-0.06559614127555215	0.
0.012128719893633186	0.	0.6806119443220697	-0.06560021495783294	0.
0.01251683893022945	0.	0.680752341353615	-0.06560428860847166	0.
0.011934660375335054	0.	0.6807348982479422	-0.06543981383209002	0.
0.011934660375335054	0.	0.6807174551840682	-0.06527533857203928	0.
0.011934660375335054	0.	0.6807000121619949	-0.06511086282857424	0.
0.01183763061618599	0.	0.6806825691817231	-0.0649463866019502	0.
0.01183763061618599	0.	0.680695236817825	-0.06494705787759221	0.
0.01183763061618599	0.	0.6807079044543962	-0.06494772915303629	0.
0.01183763061618599	0.	0.6807205720914361	-0.06494840042828295	0.
0.01183763061618599	0.	0.6807332397289442	-0.06494907170333156	0.
0.01183763061618599	0.	0.6805647351395501	-0.06496918316728476	0.
0.01183763061618599	0.	0.6803962375580485	-0.06498929322822236	0.
0.01183763061618599	0.	0.6802277469865472	-0.06500940188605406	0.
0.01183763061618599	0.	0.6800592634271565	-0.06502950914068883	0.
0.01183763061618599	0.	0.6801293955867284	-0.06502178709948139	0.
0.01183763061618599	0.	0.6801995333364149	-0.06501406505001488	0.
0.01183763061618599	0.	0.6802696766755165	-0.06500634299228944	0.
0.01183763061618599	0.	0.6803398256033338	-0.06499862092630557	0.
0.01183763061618599	0.	0.6803615984460261	-0.06500006614360133	0.
0.01183763061618599	0.	0.6803833743602068	-0.06500151135935973	0.
0.01183763061618599	0.	0.6804051533457572	-0.06500295657358053	0.
0.01183763061618599	0.	0.6804269354025568	-0.06500440178626385	0.
0.01183763061618599	0.	0.6804308014604986	-0.06500384809670814	0.
0.01183763061618599	0.	0.6804346675318765	-0.0650032943945614	0.
0.01183763061618599	0.	0.6804385336166899	-0.06500274067982387	0.
0.01183763061618599	0.	0.680442399714938	-0.06500218695249514	0.
0.01183763061618599	0.	0.6804615056617589	-0.06501439040552488	0.
0.01183763061618599	0.	0.680480634770215	-0.06502658827556396	0.
0.01183763061618599	0.	0.6804997870395165	-0.0650387805623938	0.
0.01183763061618599	0.	0.6805189624688717	-0.06505096726579612	0.
0.01183763061618599	0.	0.6806643793126612	-0.06504790821458992	0.
0.01183763061618599	0.	0.6808097967174325	-0.06504484841778467	0.
0.01183763061618599	0.	0.6809552146830395	-0.06504178787538756	0.
0.01183763061618599	0.	0.6811006332093367	-0.06503872658740535	0.
0.01183763061618599	0.	0.6811187112825958	-0.06516649645772093	0.
0.01183763061618599	0.	0.6811367893814305	-0.06529426599766475	0.
0.01183763061618599	0.	0.6811548675058406	-0.06542203520710164	0.
0.01183763061618599	0.	0.6811729456558252	-0.065549804085896	0.
0.01183763061618599	0.	0.6809887367759571	-0.06549979977853174	0.
0.01183763061618599	0.	0.6808045698339766	-0.06544979546455222	0.
0.01183763061618599	0.	0.6806204448436716	-0.06539979114395908	0.
0.01183763061618599	0.	0.6804363618188313	-0.06534978681675309	0.
0.01183763061618599	0.	0.680402139904801	-0.06534622617674546	0.
0.01183763061618599	0.	0.6803679183057113	-0.06534266547700013	0.
0.01183763061618599	0.	0.6803336970215809	-0.06533910471751758	0.
0.01183763061618599	0.	0.680299476052429	-0.06533554389829858	0.
0.01183763061618599	0.	0.6802946162866166	-0.06532452301263997	0.
0.01183763061618599	0.	0.6802897567794921	-0.06531349850742017	0.
0.01183763061618599	0.	0.6802848975310576	-0.06530247038276742	0.
0.01183763061618599	0.	0.6802800385413154	-0.06529143863880954	0.
0.01183763061618599	0.	0.6800376032457582	-0.06529948564407517	0.
0.01183763061618599	0.	0.6797951714974949	-0.06530753210339116	0.
0.01183763061618599	0.	0.679552743298063	-0.06531557801674351	0.
0.01183763061618599	0.	0.6793103186489984	-0.06532362338411803	0.
0.01183763061618599	0.	0.6795466138377371	-0.06532377554108731	0.
0.01183763061618599	0.	0.6797829135230566	-0.0653239273143335	0.
0.01183763061618599	0.	0.6800192177030608	-0.06532407870385655	0.
0.01183763061618599	0.	0.6802555263758524	-0.06532422970965614	0.
0.01183763061618599	0.	0.6801036294974906	-0.0653731243618269	0.
0.01183763061618599	0.	0.6799517334643129	-0.06542201898135148	0.
0.01183763061618599	0.	0.6797998382765496	-0.06547091356822511	0.
0.01183763061618599	0.	0.6796479439344303	-0.06551980812244224	0.
0.01183763061618599	0.	0.6797463290324487	-0.06553347463388137	0.
0.01183763061618599	0.	0.6798447144981885	-0.06554714104436074	0.
0.01183763061618599	0.	0.6799431003315833	-0.06556080735387616	0.
0.01183763061618599	0.	0.6800414865325687	-0.06557447356242299	0.
0.01183763061618599	0.	0.680045914086533	-0.0655726048803829	0.
0.01183763061618599	0.	0.6800503416859743	-0.06557073619813493	0.
0.01183763061618599	0.	0.6800547693308908	-0.06556886751567911	0.
0.01183763061618599	0.	0.6800591970212831	-0.06556699883301541	0.
0.01183763061618599	0.	0.6800414754048603	-0.06557299196094779	0.
0.01183763061618599	0.	0.6800237542440893	-0.06557898508288221	0.
0.01183763061618599	0.	0.6800060335389846	-0.06558497819881808	0.
0.01183763061618599	0.	0.6799883132895601	-0.06559097130875612	0.
0.01183763061618599	0.	0.6799685595843254	-0.06552654556092619	0.
0.01183763061618599	0.	0.6799488059449815	-0.06546211740264517	0.
0.01183763061618599	0.	0.6799290523715327	-0.06539768683441122	0.
0.01183763061618599	0.	0.6799092988639797	-0.06533325385672298	0.
0.01183763061618599	0.	0.6806531801950062	-0.0652468961153805	0.
0.01183763061618599	0.	0.6813972493599549	-0.06516053716904538	0.
0.01183763061618599	0.	0.6821415061095698	-0.06507417701805118	0.
0.01183763061618599	0.	0.6828859501949722	-0.06498781566273161	0.
0.01183763061618599	0.	0.6845374198786616	-0.06547503585873361	0.
0.01183763061618599	0.	0.6861888900409009	-0.06596195912523438	0.
0.01183763061618599	0.	0.6878403606802833	-0.06644858499761531	0.
0.01183763061618599	0.	0.689491831795412	-0.06693491301057183	0.
0.012419809171080383	0.	0.6899531946723793	-0.06705250358943282	0.
0.012419809171080383	0.	0.6904156458294834	-0.06717009342512802	0.
0.012613868689378515	0.	0.6908791843737989	-0.06728768251737632	0.
0.012613868689378515	0.	0.6913438094112804	-0.06740527086589675	0.
0.012419809171080383	0.	0.6917296862083407	-0.06740338613900583	0.
0.01251683893022945	0.	0.6921158566995181	-0.06740147769797548	0.
0.011934660375335054	0.	0.6925023206837798	-0.06739954554295151	0.
0.011934660375335054	0.	0.6928890779601238	-0.06739758967408065	0.
0.011546541338738794	0.	0.6962029845004543	-0.06731775536560142	0.
0.011546541338738794	0.	0.6973076619384847	-0.06729113612872727	0.
0.01251683893022945	0.	0.6982555494931814	-0.06772555271032095	0.
0.01251683893022945	0.	0.6992036970259705	-0.0681599532419746	0.
0.012419809171080383	0.	0.700152104101896	-0.06859433770123141	0.
0.013487136521720105	0.	0.7011007702868509	-0.06902870606559319	0.
0.013487136521720105	0.	0.7016982883231973	-0.0688748108868836	0.
0.013875255558316368	0.	0.7022958105221307	-0.06872091500931785	0.
0.014457434113210758	0.	0.7028933368792707	-0.06856701843324245	0.
0.014457434113210758	0.	0.7034908673902406	-0.06841312115900355	0.
0.014360404354061693	0.	0.7034548326505977	-0.06839402245625233	0.
0.014360404354061693	0.	0.7034187979524511	-0.06837490468402325	0.
0.01339010676257104	0.	0.7033827632958036	-0.06835576784349068	0.
0.01339010676257104	0.	0.7033467286806574	-0.06833661193582932	0.
0.01339010676257104	0.	0.7052238231263921	-0.068455024707508	0.
0.01339010676257104	0.	0.70710104678591	-0.06857339424210741	0.
0.012419809171080383	0.	0.7089783992334077	-0.06869172052314042	0.
0.012419809171080383	0.	0.7108558800449208	-0.06881000353411895	0.
0.012419809171080383	0.	0.7111046327188394	-0.06917581660415202	0.
0.01339010676257104	0.	0.7113533864250035	-0.0695415991361132	0.
0.01339010676257104	0.	0.7116021411629634	-0.06990735109397292	0.
0.01339010676257104	0.	0.711850896932269	-0.07027307244164817	0.
0.013584166280869168	0.	0.711943675771557	-0.07028663118645331	0.
0.013487136521720105	0.	0.7122471266277923	-0.0703188851061114	0.
0.013487136521720105	0.	0.7122717252823895	-0.07031046392832158	0.
0.012904957966825713	0.	0.7122963835789706	-0.07030204268596202	0.
0.012904957966825713	0.	0.7123211015149601	-0.07029362137903448	0.
0.013487136521720105	0.	0.7123266700621205	-0.07035975708985558	0.
0.012904957966825713	0.	0.7123322536496765	-0.07042589255932707	0.
0.01339010676257104	0.	0.712343465945386	-0.07055816277401333	0.
0.012419809171080383	0.	0.7120526863688296	-0.0705604315690621	0.
0.012322779411931318	0.	0.7117619078716021	-0.07056269555130856	0.
0.012322779411931318	0.	0.7114711304542543	-0.07056495472071764	0.
0.012225749652782253	0.	0.7111803541173372	-0.0705672090772541	0.
0.012225749652782253	0.	0.7115395606871565	-0.07055838522457006	0.
0.012225749652782253	0.	0.7118987906701683	-0.07054956056202363	0.
0.012225749652782253	0.	0.7122580440516347	-0.07054073508963758	0.
0.012225749652782253	0.	0.7126173208168315	-0.07053190880743519	0.
0.012225749652782253	0.	0.7126214120806538	-0.07053702394583869	0.
0.012225749652782253	0.	0.7126255038229921	-0.07054213902768627	0.
0.012225749652782253	0.	0.7126295960438419	-0.07054725405297757	0.
0.012225749652782253	0.	0.7126336887432004	-0.07055236902171107	0.
0.012225749652782253	0.	0.7126144624337735	-0.07057022972981022	0.
0.012225749652782253	0.	0.7125952361273813	-0.0705880904273624	0.
0.012225749652782253	0.	0.7125760098240269	-0.07060595111436696	0.
0.012225749652782253	0.	0.7125567835237079	-0.07062381179082329	0.
0.012225749652782253	0.	0.7127097472178698	-0.07065357024065436	0.
0.012225749652782253	0.	0.712862722903339	-0.07068332861980851	0.
0.012225749652782253	0.	0.7130157105769047	-0.07071308692827911	0.
0.012225749652782253	0.	0.7131687102353531	-0.07074284516605948	0.
0.012225749652782253	0.	0.7131300923511837	-0.070732805708069	0.
0.012225749652782253	0.	0.7130914773860982	-0.07072274458498544	0.
0.012225749652782253	0.	0.7130528653402946	-0.07071266179751243	0.
0.012225749652782253	0.	0.713014256213969	-0.07070255734635486	0.
0.012225749652782253	0.	0.71299629026238	-0.07069361880454678	0.
0.012225749652782253	0.	0.7129783243652407	-0.07068465685425725	0.
0.012225749652782253	0.	0.7129603585225538	-0.07067567149616334	0.
0.012225749652782253	0.	0.7129423927343209	-0.0706666627309443	0.
0.012225749652782253	0.	0.7128437793638656	-0.07064407193011324	0.
0.012225749652782253	0.	0.7127451663368226	-0.07062147946197989	0.
0.012225749652782253	0.	0.7126465536532504	-0.07059888532666557	0.
0.012225749652782253	0.	0.712547941313209	-0.07057628952429168	0.
0.012225749652782253	0.	0.7125544385068306	-0.070608155176282	0.
0.012225749652782253	0.	0.7125609383568791	-0.07064002066576731	0.
0.012225749652782253	0.	0.7125674408633248	-0.0706718859927319	0.
0.012225749652782253	0.	0.712573946026138	-0.07070375115715813	0.
0.012225749652782253	0.	0.7125902531037586	-0.07069993616869216	0.
0.012225749652782253	0.	0.7126065601881341	-0.07069612029624629	0.
0.012225749652782253	0.	0.7126228672792624	-0.07069230353983157	0.
0.012225749652782253	0.	0.712639174377144	-0.07068848589945896	0.
0.012225749652782253	0.	0.7126501132875767	-0.07068202480054304	0.
0.012225749652782253	0.	0.7126610522247493	-0.07067556260539079	0.
0.012225749652782253	0.	0.7126719911886614	-0.0706690993140251	0.
0.012225749652782253	0.	0.712682930179313	-0.070662634926469	0.
0.012225749652782253	0.	0.7126790131954114	-0.07066979515879519	0.
0.012225749652782253	0.	0.712675096247573	-0.07067695538625664	0.
0.012225749652782253	0.	0.7126711793357978	-0.07068411560885335	0.
0.012225749652782253	0.	0.712667262460086	-0.07069127582658544	0.
0.012225749652782253	0.	0.7126529262658761	-0.07068950509981496	0.
0.012225749652782253	0.	0.7126385901083309	-0.07068773436971722	0.
0.012225749652782253	0.	0.7126242539874509	-0.07068596363629134	0.
0.012225749652782253	0.	0.7126099179032375	-0.07068419289953809	0.
0.012225749652782253	0.	0.7126019912647119	-0.07069149663140771	0.
0.012225749652782253	0.	0.7125940646628135	-0.07069880030962904	0.
0.012225749652782253	0.	0.7125861380975435	-0.07070610393420095	0.
0.012225749652782253	0.	0.7125782115689021	-0.07071340750512205	0.
0.012225749652782253	0.	0.7125867694013066	-0.0707324317110912	0.
0.012225749652782253	0.	0.7125953275402329	-0.07075145591698838	0.
0.012225749652782253	0.	0.7126038859856769	-0.0707704801228127	0.
0.012225749652782253	0.	0.7126124447376343	-0.07078950432856455	0.
0.012225749652782253	0.	0.7124986008118005	-0.07078553148176309	0.
0.012225749652782253	0.	0.7123847569416091	-0.07078155815182074	0.
0.012225749652782253	0.	0.7122709131270716	-0.07077758433874407	0.
0.012225749652782253	0.	0.7121570693681988	-0.07077361004253933	0.
0.012225749652782253	0.	0.7123099779582686	-0.07078117071334235	0.
0.012225749652782253	0.	0.712462886629763	-0.07078873134768056	0.
0.012225749652782253	0.	0.7126157953826597	-0.07079629194555259	0.
0.012225749652782253	0.	0.7127687042169378	-0.07080385250695807	0.
0.012225749652782253	0.	0.7127302104078954	-0.0707731750401149	0.
0.012225749652782253	0.	0.7126917165995523	-0.07074249729709889	0.
0.012225749652782253	0.	0.7126532227919089	-0.07071181927793768	0.
0.012225749652782253	0.	0.7126147289849649	-0.07068114098265886	0.
0.012225749652782253	0.	0.7126413668414923	-0.07064220444917343	0.
0.012225749652782253	0.	0.7126680049195777	-0.07060326788191176	0.
0.012225749652782253	0.	0.7126946432192108	-0.07056433128087802	0.
0.012225749652782253	0.	0.7127212817403821	-0.07052539464607621	0.
0.012225749652782253	0.	0.7152859788027267	-0.0707251752841853	0.
0.011934660375335054	0.	0.7178506775033884	-0.0709248808153426	0.
0.011740600857036924	0.	0.7204153778350395	-0.07112451119110466	0.
0.011740600857036924	0.	0.7229800797903985	-0.07132406636300516	0.
0.012419809171080383	0.	0.7250575244456615	-0.07230767660237596	0.
0.01339010676257104	0.	0.7260962673263279	-0.07279934555147761	0.
0.014360404354061693	0.	0.7287216343464527	-0.0735853444900909	0.
0.014360404354061693	0.	0.7303082689053708	-0.07387972795013054	0.
0.014457434113210758	0.	0.7318949274866037	-0.07417407387187014	0.
0.014457434113210758	0.	0.7334816100241881	-0.07446838221949531	0.
0.014360404354061693	0.	0.7337722301929757	-0.07450322100758627	0.
0.012613868689378515	0.	0.7346440909608682	-0.07460772634420612	0.
0.01339010676257104	0.	0.7349845754666158	-0.07460691205559829	0.
0.010770303265546271	0.	0.7360060408336179	-0.0746044691644043	0.
0.010770303265546271	0.	0.7362805641705323	-0.07450275163202953	0.
0.010770303265546271	0.	0.7365551790738968	-0.07440103386745493	0.
0.010770303265546271	0.	0.7368298855002792	-0.07429931587075726	0.
0.010770303265546271	0.	0.7371046834062571	-0.07419759764201267	0.
0.010576243747248141	0.	0.739437818889233	-0.07470747068295082	0.
0.011449511579589728	0.	0.7441083505455789	-0.07572697317521544	0.
0.011255452061291598	0.	0.7464457353245555	-0.0762366023577068	0.
0.013196047244272908	0.	0.7478240687675975	-0.07623690890512884	0.
0.019211892311514968	0.	0.7505807541173757	-0.07623745353387769	0.
0.015330701945552349	0.	0.7519591059950594	-0.07623769161516371	0.
0.015427731704701412	0.	0.7516736299111846	-0.07634492114735861	0.
0.015427731704701412	0.	0.7513882398644689	-0.07645206967059408	0.
0.015427731704701412	0.	0.7511029358969776	-0.07655913715667131	0.
0.014263374594912627	0.	0.7511210474226546	-0.0767191320296037	0.
0.013293077003421973	0.	0.7517277384124145	-0.07682492808589479	0.
0.01339010676257104	0.	0.7541019578538549	-0.07738452768288759	0.
0.012419809171080383	0.	0.7561744830251077	-0.07789133292308839	0.
0.012419809171080383	0.	0.7582486696368167	-0.07839813137409203	0.
0.01339010676257104	0.	0.7603245118159653	-0.07890492302469208	0.
0.014360404354061693	0.	0.7624702561465427	-0.07947647877176707	0.
0.014360404354061693	0.	0.762749267135348	-0.07947708829180568	0.
0.014457434113210758	0.	0.7630282987719048	-0.07947769726931889	0.
0.013487136521720105	0.	0.7633073510464115	-0.07947830570430571	0.
0.013196047244272908	0.	0.7635864239490697	-0.07947891359676487	0.
0.013099017485123841	0.	0.7640672451369813	-0.07943005852834235	0.
0.013099017485123841	0.	0.7645480665239622	-0.07938119785057639	0.
0.012904957966825713	0.	0.7650288881098493	-0.07933233156436033	0.
0.012904957966825713	0.	0.7655097098944801	-0.07928345967058707	0.
0.01251683893022945	0.	0.7674384388234574	-0.07965052470224833	0.
0.012225749652782253	0.	0.7693674492425071	-0.08001754840198273	0.
0.012225749652782253	0.	0.7712967402319685	-0.0803845307203032	0.
0.012225749652782253	0.	0.7732263108760508	-0.08075147160764871	0.
0.012419809171080383	0.	0.7743213382662907	-0.08103711500366968	0.
0.01339010676257104	0.	0.7754163782430606	-0.08132275602314891	0.
0.014360404354061693	0.	0.7765114307830855	-0.08160839466386884	0.
0.014360404354061693	0.	0.7776064958631468	-0.08189403092360936	0.
0.015427731704701412	0.	0.776801067124984	-0.08191297366584235	0.
0.015039612668105154	0.	0.7759960934198156	-0.08193188034211765	0.
0.015039612668105154	0.	0.7751915753666565	-0.08195075095020725	0.
0.015330701945552349	0.	0.7743875135852925	-0.08196958548788674	0.
0.014360404354061693	0.	0.7744147119565967	-0.08194418439920036	0.
0.013875255558316368	0.	0.7744419119234991	-0.0819187485990942	0.
0.014457434113210758	0.	0.7744691134859257	-0.08189327809045388	0.
0.014457434113210758	0.	0.7744963166438029	-0.08186777287616727	0.
0.013487136521720105	0.	0.7746323304245972	-0.08184730506275886	0.
0.013487136521720105	0.	0.7747683490158906	-0.08182682245634966	0.
0.013293077003421973	0.	0.7749043724165777	-0.08180632505792954	0.
0.013293077003421973	0.	0.7750404006255543	-0.08178581286848915	0.
0.013293077003421973	0.	0.7752955256887528	-0.08176314479610768	0.
0.013293077003421973	0.	0.7755506551028566	-0.08174047599751288	0.
0.013293077003421973	0.	0.7758057888659902	-0.08171780647275875	0.
0.013293077003421973	0.	0.7760609269762785	-0.08169513622189889	0.
0.013293077003421973	0.	0.7761002919506848	-0.08179409942504555	0.
0.013293077003421973	0.	0.7761396583985394	-0.08189304782708536	0.
0.013293077003421973	0.	0.776179026319746	-0.08199198142323184	0.
0.013293077003421973	0.	0.7762183957142059	-0.08209090020869776	0.
0.013293077003421973	0.	0.7762032902177884	-0.08213632039036713	0.
0.013293077003421973	0.	0.7761881847353955	-0.08218170944830444	0.
0.013293077003421973	0.	0.7761730792670273	-0.08222706737789207	0.
0.013293077003421973	0.	0.7761579738126851	-0.08227239417451417	0.
0.013293077003421973	0.	0.7761237451240013	-0.08226483728511423	0.
0.013293077003421973	0.	0.7760895184736774	-0.08225728030913734	0.
0.013293077003421973	0.	0.7760552938618318	-0.0822497232465854	0.
0.013293077003421973	0.	0.7760210712885816	-0.0822421660974609	0.
0.013293077003421973	0.	0.7760269815270554	-0.08221056793013944	0.
0.013293077003421973	0.	0.7760328921496638	-0.08217895391863625	0.
0.013293077003421973	0.	0.7760388031564032	-0.08214732406458986	0.
0.013293077003421973	0.	0.7760447145472693	-0.08211567836963717	0.
0.013293077003421973	0.	0.7760739584332852	-0.08210452643491138	0.
0.013293077003421973	0.	0.7761032041133302	-0.08209337433365349	0.
0.013293077003421973	0.	0.7761324515873159	-0.08208222206586926	0.
0.013293077003421973	0.	0.7761617008551531	-0.0820710696315649	0.
0.013293077003421973	0.	0.7763507467276455	-0.08207445943469607	0.
0.013293077003421973	0.	0.7765398653691234	-0.08207784274064589	0.
0.013293077003421973	0.	0.7767290567563522	-0.0820812195493425	0.
0.013293077003421973	0.	0.7769183208660948	-0.08208458986071393	0.
0.013293077003421973	0.	0.7768362493168068	-0.08208959075966113	0.
0.013293077003421973	0.	0.7767541884449316	-0.08209459147581137	0.
0.013293077003421973	0.	0.7766721382519504	-0.08209959200916205	0.
0.013293077003421973	0.	0.776590098739342	-0.08210459235971022	0.
0.013293077003421973	0.	0.776566981091985	-0.08210804028131512	0.
0.013293077003421973	0.	0.7765439477403567	-0.08211148494081973	0.
0.013293077003421973	0.	0.7765209986877369	-0.08211492633818682	0.
0.013293077003421973	0.	0.776498133937391	-0.08211836447338003	0.
0.013293077003421973	0.	0.7765121103559314	-0.08212032254240055	0.
0.013293077003421973	0.	0.7765260868999503	-0.0821222805795613	0.
0.013293077003421973	0.	0.7765400635694435	-0.08212423858486166	0.
0.013293077003421973	0.	0.7765540403644086	-0.08212619655830176	0.
0.013293077003421973	0.	0.7765268228076846	-0.0821141478476493	0.
0.013293077003421973	0.	0.7764996052510728	-0.08210209913538384	0.
0.013293077003421973	0.	0.7764723876945743	-0.0820900504215054	0.
0.013293077003421973	0.	0.776445170138188	-0.08207800170601398	0.
0.013293077003421973	0.	0.776365522272292	-0.08208636862747766	0.
0.013293077003421973	0.	0.7762859359593965	-0.08209473553409483	0.
0.013293077003421973	0.	0.7762064112077761	-0.082103102425865	0.
0.013293077003421973	0.	0.7761269480257	-0.08211146930278776	0.
0.013293077003421973	0.	0.776129884285035	-0.08210427678348554	0.
0.013293077003421973	0.	0.776132833084744	-0.08209708402965543	0.
0.013293077003421973	0.	0.7761357944247651	-0.08208989104130274	0.
0.013293077003421973	0.	0.7761387683050358	-0.08208269781843337	0.
0.013293077003421973	0.	0.7761245287900075	-0.08208309651127743	0.
0.013293077003421973	0.	0.7761102892860662	-0.08208349520384417	0.
0.013293077003421973	0.	0.7760960497932119	-0.08208389389613308	0.
0.013293077003421973	0.	0.7760818103114446	-0.08208429258814455	0.
0.013293077003421973	0.	0.7759790424000452	-0.0820805210782334	0.
0.013293077003421973	0.	0.7758762815127316	-0.08207674952726626	0.
0.013293077003421973	0.	0.7757735276507228	-0.08207297793524365	0.
0.013293077003421973	0.	0.7756707808152381	-0.08206920630216644	0.
0.013293077003421973	0.	0.7759430700963098	-0.0820639518791556	0.
0.013293077003421973	0.	0.7762154230386438	-0.08205869729453039	0.
0.013293077003421973	0.	0.7764878396129617	-0.08205344254829329	0.
0.013293077003421973	0.	0.7767603197899935	-0.08204818764044719	0.
0.013293077003421973	0.	0.7768528589637076	-0.08205553807445826	0.
0.013293077003421973	0.	0.7769454008300384	-0.0820628884764426	0.
0.013293077003421973	0.	0.7770379453885641	-0.08207023884639894	0.
0.013293077003421973	0.	0.7771304926388651	-0.08207758918432703	0.
0.013293077003421973	0.	0.7771312594956401	-0.08213873607620549	0.
0.013293077003421973	0.	0.7771320264503242	-0.08219987314928404	0.
0.013293077003421973	0.	0.7771327935029174	-0.08226100040160077	0.
0.013293077003421973	0.	0.7771335606534189	-0.0823221178311928	0.
0.013293077003421973	0.	0.7791712620895811	-0.08253227743156316	0.
0.013293077003421973	0.	0.7812089766376014	-0.08274243702769125	0.
0.013293077003421973	0.	0.7832467042525313	-0.08295259661957506	0.
0.012710898448527581	0.	0.7852844448896277	-0.08316275620721118	0.
0.014263374594912627	0.	0.7856371387868155	-0.08328543565012833	0.
0.015427731704701412	0.	0.7863432573999144	-0.08353063857028888	0.
0.014845553149807022	0.	0.786696681826999	-0.08365316200579781	0.
0.014845553149807022	0.	0.7867188216514562	-0.08376722200174302	0.
0.014360404354061693	0.	0.7867632987399136	-0.08399532939059355	0.
0.014457434113210758	0.	0.7872642786850493	-0.08409767107947136	0.
0.013875255558316368	0.	0.7882215705370941	-0.08407422378637572	0.
0.012904957966825713	0.	0.7909961916962894	-0.08432629637935267	0.
0.012904957966825713	0.	0.793292164159279	-0.08459005427649369	0.
0.01251683893022945	0.	0.7955881370867991	-0.08485375583784215	0.
0.013487136521720105	0.	0.7978841104770709	-0.08511740101468421	0.
0.01339010676257104	0.	0.7989097608008727	-0.08531843493584164	0.
0.014457434113210758	0.	0.7999356403400586	-0.08551941021570506	0.
0.019308922070664033	0.	0.8009617487029242	-0.08572032681560406	0.
0.015427731704701412	0.	0.8019880854985721	-0.08592118469684416	0.
0.015330701945552349	0.	0.8015603837388057	-0.08589984979700852	0.
0.015330701945552349	0.	0.8011330353900884	-0.08587851485818486	0.
0.015427731704701412	0.	0.8007060407040371	-0.08585717988037608	0.
0.014457434113210758	0.	0.800279399932299	-0.08583584486358459	0.
0.013001987725974776	0.	0.7998370974728491	-0.08589113588226999	0.
0.013001987725974776	0.	0.7996896821110996	-0.08590949910676152	0.
0.013001987725974776	0.	0.8021086700784646	-0.08629463666862335	0.
0.01339010676257104	0.	0.8069471468141048	-0.08706479212088895	0.
0.014166344835763562	0.	0.8093666342431735	-0.08744980991029519	0.
0.014360404354061693	0.	0.8097654225576415	-0.08781409563534055	0.
0.014554463872359825	0.	0.8105631712464415	-0.08854228681824189	0.
0.014554463872359825	0.	0.8109621315449798	-0.08890619197216887	0.
0.014942582908956087	0.	0.8105356083994679	-0.0889340451520454	0.
0.014069315076614495	0.	0.8101091671588656	-0.0889618963736491	0.
0.014457434113210758	0.	0.8100809593517854	-0.08890180752780096	0.
0.014360404354061693	0.	0.8100529300589338	-0.0888416989759366	0.
0.01339010676257104	0.	0.8100250792886043	-0.08878157072195568	0.
0.01339010676257104	0.	0.8099974070490368	-0.08872142276975858	0.
0.01339010676257104	0.	0.812268867767572	-0.08892739211758917	0.
0.014360404354061693	0.	0.8168132573550273	-0.08933927354392385	0.
0.013681196040018237	0.	0.8198108991925958	-0.09008235371872658	0.
0.015233672186403282	0.	0.8205363598129886	-0.0906194997033766	0.
0.014942582908956087	0.	0.8212625635283849	-0.091156623511218	0.
0.01552476146385048	0.	0.8214871533664586	-0.09163557568011613	0.
0.016300999537043004	0.	0.8214049684552446	-0.09171351572061867	0.
0.015330701945552349	0.	0.8213231405787013	-0.0917914461295514	0.
0.015330701945552349	0.	0.8212416697849529	-0.09186936690443538	0.
0.014457434113210758	0.	0.8211605561219221	-0.09194727804279046	0.
0.014457434113210758	0.	0.8211925656681661	-0.09193951053674555	0.
0.014457434113210758	0.	0.8212245752623766	-0.09193174116058582	0.
0.014457434113210758	0.	0.8212565849045521	-0.09192396991435853	0.
0.014457434113210758	0.	0.8212885945946902	-0.0919161967981119	0.
0.014457434113210758	0.	0.8212435882254823	-0.09192399585179081	0.
0.014457434113210758	0.	0.8211985820543044	-0.09193179286293429	0.
0.014457434113210758	0.	0.821153576081172	-0.09193958783148999	0.
0.014457434113210758	0.	0.8211085703060995	-0.0919473807574052	0.
0.014457434113210758	0.	0.8211389803991567	-0.09194262995388396	0.
0.014457434113210758	0.	0.8211693907016383	-0.09193787893709955	0.
0.014360404354061693	0.	0.8211998012135351	-0.09193312770705525	0.
0.014360404354061693	0.	0.8212302119348369	-0.0919283762637547	0.
0.014360404354061693	0.	0.8212556784752939	-0.09193616706846376	0.
0.014360404354061693	0.	0.8212811522767562	-0.0919439578475809	0.
0.014360404354061693	0.	0.8213066333389188	-0.09195174860110512	0.
0.014360404354061693	0.	0.8213321216614784	-0.09195953932903604	0.
0.014360404354061693	0.	0.8213433230977657	-0.09195159528423195	0.
0.014360404354061693	0.	0.8213545245506757	-0.09194364771116054	0.
0.014360404354061693	0.	0.8213657260202093	-0.09193569660991388	0.
0.014360404354061693	0.	0.8213769275063657	-0.09192774198058526	0.
0.014360404354061693	0.	0.8213754282223653	-0.09191952172329017	0.
0.014360404354061693	0.	0.821373929033668	-0.09191130145820825	0.
0.014360404354061693	0.	0.821372429940275	-0.09190308118533949	0.
0.014360404354061693	0.	0.8213709309421856	-0.09189486090468467	0.
0.014360404354061693	0.	0.8213028727617673	-0.09190835177413728	0.
0.014360404354061693	0.	0.8212348192548532	-0.09192184263084938	0.
0.014360404354061693	0.	0.8211667704219683	-0.09193533347482093	0.
0.014360404354061693	0.	0.8210987262636367	-0.09194882430605107	0.
0.014360404354061693	0.	0.8210246070365063	-0.09196401506777523	0.
0.014360404354061693	0.	0.8209504897378078	-0.09197919600270715	0.
0.014360404354061693	0.	0.8208763743677763	-0.09199436711035376	0.
0.014360404354061693	0.	0.8208022609266472	-0.09200952839022254	0.
0.014360404354061693	0.	0.8208953857829187	-0.09199428908329677	0.
0.014360404354061693	0.	0.8209885117605085	-0.09197903415944722	0.
0.014360404354061693	0.	0.821081638859244	-0.09196376361946094	0.
0.014360404354061693	0.	0.8211747670789523	-0.09194847746412561	0.
0.014360404354061693	0.	0.821016907660228	-0.09196079024592768	0.
0.014360404354061693	0.	0.8208590563774784	-0.09197310190751588	0.
0.014360404354061693	0.	0.8207012132328186	-0.0919854124488445	0.
0.014263374594912627	0.	0.8205433782283662	-0.09199772186986828	0.
0.014263374594912627	0.	0.8205569283024869	-0.09206828268204603	0.
0.014263374594912627	0.	0.8205704791278624	-0.09213883444314741	0.
0.014263374594912627	0.	0.8205840307044759	-0.09220937715106242	0.
0.014263374594912627	0.	0.8205975830323107	-0.0922799108036802	0.
0.014263374594912627	0.	0.8206166500794444	-0.09227493715559425	0.
0.014263374594912627	0.	0.820635717129186	-0.0922699608873917	0.
0.014263374594912627	0.	0.8206547841815367	-0.09226498199911609	0.
0.014263374594912627	0.	0.8206738512364952	-0.09226000049081033	0.
0.014263374594912627	0.	0.8206791571424381	-0.09226809132001264	0.
0.014263374594912627	0.	0.8206844632129802	-0.0922761821204577	0.
0.014263374594912627	0.	0.8206897694481202	-0.09228427289214453	0.
0.014263374594912627	0.	0.8206950758478562	-0.09229236363507237	0.
0.014263374594912627	0.	0.8207121413864946	-0.09229276283730378	0.
0.014263374594912627	0.	0.8207292069997246	-0.09229316203599641	0.
0.014263374594912627	0.	0.8207462726875444	-0.0922935612311499	0.
0.014263374594912627	0.	0.8207633384499516	-0.09229396042276475	0.
0.014263374594912627	0.	0.820762685227945	-0.0922871263208995	0.
0.014263374594912627	0.	0.8207620346558099	-0.09228029220994523	0.
0.014263374594912627	0.	0.820761386733549	-0.09227345808990181	0.
0.014263374594912627	0.	0.8207607414611653	-0.09226662396076951	0.
0.014263374594912627	0.	0.8207557652492311	-0.09226389098792942	0.
0.014263374594912627	0.	0.8207507894870497	-0.09226115799294332	0.
0.014263374594912627	0.	0.8207458141746249	-0.0922584249758116	0.
0.014263374594912627	0.	0.8207408393119616	-0.09225569193653425	0.
0.014263374594912627	0.	0.8207415587145253	-0.09225447225430314	0.
0.014263374594912627	0.	0.8207422839051322	-0.09225325256918138	0.
0.014263374594912627	0.	0.8207430148837754	-0.09225203288116936	0.
0.014263374594912627	0.	0.8207437516504483	-0.0922508131902666	0.
0.014263374594912627	0.	0.8212821861796252	-0.0922495705845501	0.
0.014263374594912627	0.	0.8218206356689228	-0.0922483279788326	0.
0.014263374594912627	0.	0.8223591001050806	-0.09224708537311511	0.
0.014263374594912627	0.	0.8228975794748536	-0.09224584276739699	0.
0.014263374594912627	0.	0.8253188459993045	-0.09288076655763276	0.
0.014263374594912627	0.	0.8277402639314337	-0.09351568825908371	0.
0.016495059055341137	0.	0.8336771839424991	-0.09422711511965236	0.
0.014554463872359825	0.	0.8340417519883455	-0.09404096815065614	0.
0.015330701945552349	0.	0.8341705746981211	-0.09407294219264632	0.
0.015330701945552349	0.	0.8342349894425606	-0.0940888312999141	0.
0.014942582908956087	0.	0.8342994064463836	-0.09410465512677935	0.
0.014360404354061693	0.	0.8350662993051733	-0.09406590955031563	0.
0.014166344835763562	0.	0.8354500495316783	-0.09404645489731146	0.
0.014069315076614495	0.	0.8378341870012168	-0.0946908682076678	0.
0.016300999537043004	0.	0.8442557019788927	-0.09660483474846085	0.
0.017271297128533657	0.	0.8450970360312828	-0.09644921178054958	0.
0.017077237610235527	0.	0.8455177368446517	-0.09637138388430912	0.
0.015039612668105154	0.	0.84632417573215	-0.09641235153962686	0.
0.015330701945552349	0.	0.8481902882353495	-0.09649925886807628	0.
0.014748523390657955	0.	0.8500565486179467	-0.09658615689689246	0.
0.014748523390657955	0.	0.8519229564328697	-0.0966730456233911	0.
0.01620396977789394	0.	0.8551555796680419	-0.09721198989643655	0.
0.017077237610235527	0.	0.8576052163671709	-0.097843443775804	0.
0.017271297128533657	0.	0.8597641446345646	-0.09820221709374267	0.
0.015621791222999545	0.	0.8605049321700318	-0.09828321464797737	0.
0.01591288050044674	0.	0.8601662856214924	-0.09818483669130623	0.
0.015427731704701412	0.	0.8598276887988878	-0.09808645404561266	0.
0.015330701945552349	0.	0.8594891417293836	-0.09798806671243084	0.
0.015039612668105154	0.	0.8606200683959092	-0.09817718349733365	0.
0.014845553149807022	0.	0.8628821763219525	-0.0985553467253968	0.
0.014845553149807022	0.	0.8640133572725055	-0.09874439313904206	0.
0.015427731704701412	0.	0.8649806877527809	-0.09912228441509367	0.
0.015039612668105154	0.	0.865464639210071	-0.09931122891656426	0.
0.015330701945552349	0.	0.8659487812808605	-0.09950017265969527	0.
0.016883178091937397	0.	0.8662570254541804	-0.10004109214799246	0.
0.017368326887682722	0.	0.8664111629279814	-0.10031150906252541	0.
0.017368326887682722	0.	0.8665653106564887	-0.10058189738964181	0.
0.016300999537043004	0.	0.8663274206355716	-0.10067747434800946	0.
0.015427731704701412	0.	0.8656329174040954	-0.10097541253535074	0.
0.015233672186403282	0.	0.8656712096037126	-0.10099783753514131	0.
0.015233672186403282	0.	0.8656903738457001	-0.10100905001492963	0.
0.015039612668105154	0.	0.865847480029665	-0.10098414440515023	0.
0.015039612668105154	0.	0.8659260336735519	-0.10097169131256094	0.
0.015039612668105154	0.	0.8660045876853125	-0.10095923802818256	0.
0.015039612668105154	0.	0.8657497316498277	-0.10096710054574035	0.
0.015039612668105154	0.	0.8654951363363453	-0.10097496298272465	0.
0.015039612668105154	0.	0.865240801851628	-0.10098282533913297	0.
0.015039612668105154	0.	0.8649867283023852	-0.10099068761496341	0.
0.015039612668105154	0.	0.8654970662556732	-0.10091142311909837	0.
0.015039612668105154	0.	0.8660075969151507	-0.1008321375425921	0.
0.015039612668105154	0.	0.8665183201226897	-0.10075283089102001	0.
0.015039612668105154	0.	0.8670292357202763	-0.10067350316995867	0.
0.015039612668105154	0.	0.8670071873767555	-0.10073100380517153	0.
0.015039612668105154	0.	0.866985140202586	-0.10078850442434302	0.
0.015039612668105154	0.	0.8669630941978094	-0.10084600502747026	0.
0.015039612668105154	0.	0.8669410493624671	-0.10090350561454997	0.
0.015039612668105154	0.	0.8673744718950591	-0.10089722362649081	0.
0.015039612668105154	0.	0.8678078959865536	-0.10089094162178015	0.
0.015039612668105154	0.	0.8682413216358675	-0.10088465960041874	0.
0.015039612668105154	0.	0.8686747488419145	-0.10087837756240685	0.
0.015039612668105154	0.	0.8686080217596991	-0.1008797545716597	0.
0.015039612668105154	0.	0.8685412954406856	-0.1008811315720607	0.
0.015039612668105154	0.	0.8684745698849562	-0.10088250856361013	0.
0.015039612668105154	0.	0.8684078450925916	-0.10088388554630785	0.
0.015039612668105154	0.	0.8683738315228541	-0.10088377391981976	0.
0.015039612668105154	0.	0.8683398185098129	-0.1008836594347819	0.
0.015039612668105154	0.	0.8683058060535004	-0.10088354209119602	0.
0.015039612668105154	0.	0.8682717941539474	-0.10088342188906263	0.
0.015039612668105154	0.	0.8682429799028901	-0.10086610998370606	0.
0.015039612668105154	0.	0.8682141727283066	-0.10084879640999227	0.
0.015039612668105154	0.	0.8681853726305265	-0.10083148116801703	0.
0.015039612668105154	0.	0.8681565796098766	-0.10081416425787733	0.
0.015039612668105154	0.	0.8681499146261885	-0.10081123020734516	0.
0.015039612668105154	0.	0.8681432497741539	-0.10080829615073816	0.
0.015039612668105154	0.	0.8681365850537744	-0.10080536208805685	0.
0.015039612668105154	0.	0.8681299204650503	-0.10080242801930121	0.
0.015039612668105154	0.	0.8682076729934277	-0.10081119243836001	0.
0.015039612668105154	0.	0.8682854275093788	-0.10081995605582454	0.
0.015039612668105154	0.	0.8683631840126568	-0.10082871887167126	0.
0.015039612668105154	0.	0.8684409425030133	-0.10083748088587678	0.
0.015039612668105154	0.	0.8684473132283133	-0.10086930749417085	0.
0.015039612668105154	0.	0.8684536844762735	-0.10090113241479746	0.
0.015039612668105154	0.	0.8684600562468912	-0.10093295564757745	0.
0.015039612668105154	0.	0.8684664285401583	-0.10096477719233139	0.
0.015039612668105154	0.	0.8684793908091533	-0.10096569720874278	0.
0.015039612668105154	0.	0.8684923530864211	-0.10096661722504242	0.
0.015039612668105154	0.	0.8685053153719625	-0.10096753724123035	0.
0.015039612668105154	0.	0.8685182776657772	-0.10096845725730641	0.
0.015039612668105154	0.	0.8684910293688337	-0.10092254089380538	0.
0.015039612668105154	0.	0.8684637813211055	-0.10087661879838648	0.
0.015039612668105154	0.	0.8684365335226043	-0.10083069097192797	0.
0.015039612668105154	0.	0.8684092859733415	-0.10078475741530801	0.
0.015039612668105154	0.	0.8681801758382351	-0.10079608803556324	0.
0.015039612668105154	0.	0.8679510671044275	-0.1008074185232478	0.
0.015039612668105154	0.	0.8677219597724347	-0.10081874887835668	0.
0.015039612668105154	0.	0.8674928538427744	-0.10083007910088483	0.
0.015039612668105154	0.	0.8675561810642567	-0.10086262702300511	0.
0.015039612668105154	0.	0.8676195088179641	-0.10089517485346942	0.
0.015039612668105154	0.	0.8676828371038439	-0.10092772259226782	0.
0.015039612668105154	0.	0.8677461659218408	-0.10096027023939022	0.
0.015039612668105154	0.	0.8682429867460769	-0.10068723785184513	0.
0.015039612668105154	0.	0.8687398684366952	-0.10041415620895668	0.
0.015233672186403282	0.	0.8697338142229678	-0.09986784533647507	0.
0.015233672186403282	0.	0.8716284995107305	-0.10028596640811498	0.
0.01465149363150889	0.	0.8735231972375204	-0.10070406355536182	0.
0.01620396977789394	0.	0.8754179073656361	-0.10112213674483143	0.
0.017756445924278986	0.	0.877876308804678	-0.10172856226174917	0.
0.017950505442577116	0.	0.8790038743213445	-0.10210530397772087	0.
0.017756445924278986	0.	0.8795677607663095	-0.10229366937043964	0.
0.016883178091937397	0.	0.8789849653699076	-0.10249837019225713	0.
0.016495059055341137	0.	0.878769510847788	-0.10274097108893619	0.
0.016495059055341137	0.	0.8791368409950995	-0.10277887121098621	0.
0.016495059055341137	0.	0.8795041728733798	-0.10281677120503649	0.
0.016106940018744874	0.	0.8798715064816137	-0.10285467107106983	0.
[truncated: 28,464 more rows]
