# Supplementary material for: Programming mechanics in knitted materials, stitch by stitch
Source: Nat Commun. 2024 Mar 23;15:2622. doi: 10.1038/s41467-024-46498-z (PMC10960873; doi:10.1038/s41467-024-46498-z)
Supplement: Supplementary file 3 — Source Data [file 41467_2024_46498_MOESM3_ESM.zip › SourceData/Source Data for Supplementary Information/TableS9data/ExperimentalData/linearAcryGarter.txt]

0.	0.	0.	0.	0.
0.	0.	-0.0005178975888398183	-0.00005667629323464002	0.
0.	0.	-0.0018287202407638147	-0.0006323826869502503	0.
0.	0.	-0.0010115014932886915	-0.00003621857209856601	0.
0.	0.	-0.00007755090794138308	0.	0.
0.	0.	-0.0001472878360088369	-0.0012582933743840526	0.
0.	0.	-0.0005664768002644807	-0.0008044319900967319	0.
0.	0.	0.00011486433638574026	-0.001219340203054161	0.
0.	0.	0.00006246686209485474	-0.001047025317186322	0.
0.	0.	0.00044903215272544013	-0.0010539050143239916	0.
0.	0.	-0.0005111027135809197	-0.001112250025610025	0.
0.	0.	-0.0005110984020264716	-0.0002748092674192217	0.
0.	0.	-0.0006571977420067727	-0.0013174801639558081	0.
0.	0.	-0.0006230740819393631	-0.0013250199015385062	0.
0.	0.	0.00001664267861580232	-0.001114414154290347	0.
0.	0.	0.00024776307630357735	-0.001062712891717142	0.
0.	0.	0.00003267576994533549	-0.0014236357023189449	0.
0.	0.	-0.001010240495683773	-0.0008969055432122733	0.
0.	0.	-0.001761010125501957	-0.0011026859383076112	0.
0.	0.	-0.001791663145218665	-0.0019889609524959173	0.
0.	0.	-0.0014329632966323684	-0.0020783895847809163	0.
0.	0.	-0.001177238535712962	-0.0017246535229904294	0.
0.	0.	-0.0011749600476856179	-0.001925484327002745	0.
0.	0.	-0.0016770211401505686	-0.0017926193746953163	0.
0.	0.	-0.0014897039046612968	-0.0018971352861073308	0.
0.	0.	-0.0010576877588412883	-0.0017604508522643461	0.
0.	0.	-0.0011625729596404179	-0.001885097235402936	0.
0.	0.	-0.0016851933946607305	-0.001989028472658531	0.
0.	0.	-0.0016755805531193683	-0.001982893821991188	0.
0.	0.	-0.0016131014369713656	-0.001841505078171973	0.
0.	0.	-0.001587697013785756	-0.001764299117141172	0.
0.	0.	-0.0017076129840982277	-0.001992214471516644	0.
0.	0.	-0.0016733087037993865	-0.00228195892981467	0.
0.	0.	-0.0013804174052971044	-0.002139256038736193	0.
0.	0.	-0.002158332822964516	-0.0027497999304195984	0.
0.	0.	-0.0024324667888686435	-0.0019983683912167738	0.
0.	0.	-0.0008983865909471126	-0.0025125480146302964	0.
0.	0.	-0.0012471418699196723	-0.0026827029191410137	0.
0.	0.	-0.0019573216802235985	-0.002516323583676188	0.
0.	0.	-0.0012548425962732883	-0.0026892859377131355	0.
0.	0.	-0.0022958257514661216	-0.0028333218011084194	0.
0.	0.	-0.001367380412007447	-0.0026487939271983476	0.
0.	0.	-0.0019394082795433285	-0.002642528065143656	0.
0.	0.	-0.0019013696435540056	-0.0025531844013647847	0.
0.	0.	-0.0010949458082664559	-0.0025230223401213935	0.
0.	0.	-0.001211931136321894	-0.0022967612308477437	0.
0.	0.	-0.0018757412267467772	-0.0025417837849731257	0.
0.	0.	-0.0014374887012368132	-0.0025421046929770424	0.
0.	0.	-0.0017715564770297686	-0.0025462688534771787	0.
0.	0.	-0.0012878378537831364	-0.0027421732577939443	0.
0.	0.	-0.0005504268738850432	-0.002593024898445353	0.
0.	0.	-0.0008714375708308773	-0.0025940954008456456	0.
0.	0.	-0.0008806120932756214	-0.0028558051640942728	0.
0.	0.	-0.0019949636735448035	-0.002849212834226844	0.
0.	0.	-0.0022186136300715977	-0.0027527299632109687	0.
0.	0.	-0.002095127763077725	-0.0029217031309953082	0.
0.	0.	-0.0022739147047413227	-0.0029402368437422793	0.
0.	0.	-0.0023329712914007756	-0.003060694920092087	0.
0.	0.	-0.002187917271441174	-0.0031238004393430094	0.
0.	0.	-0.002211067466674924	-0.002916870241254502	0.
0.	0.	-0.002229650120753989	-0.003733707252905219	0.
0.	0.	-0.002167907743048121	-0.003716617098825534	0.
0.	0.	-0.002001883421193218	-0.0036916450044398134	0.
0.	0.	-0.0021213230177322554	-0.0029327667942034836	0.
0.	0.	-0.0022273396790990878	-0.0029940149483573477	0.
0.	0.	-0.0019213936365359396	-0.00292065977144882	0.
0.	0.	-0.0009728626874076641	-0.0028875367766291126	0.
0.	0.	-0.001508618946043995	-0.0028868561330194237	0.
0.	0.	-0.002225321483087032	-0.003025257402213582	0.
0.	0.	-0.0023116352905376155	-0.003060097051350074	0.
0.	0.	-0.002298909469323754	-0.003101524835303512	0.
0.	0.	-0.002363383182973232	-0.0030466058397721004	0.
0.	0.	-0.002419165214174545	-0.003075081395117052	0.
0.	0.	-0.0023388701875646663	-0.0031214401013477354	0.
0.	0.	-0.002300931184156684	-0.003084998456623159	0.
0.	0.	-0.00225264593368138	-0.0030417846260560686	0.
0.	0.	-0.0022568214124291984	-0.002968857745975002	0.
0.	0.	-0.0023855221165089927	-0.0029713424432236332	0.
0.	0.	-0.0023430920579892043	-0.0030046085500880482	0.
0.	0.	-0.0020332887333197993	-0.0030018511735130527	0.
0.	0.	-0.0022736071180827527	-0.0029888936720650783	0.
0.	0.	-0.002279610429270075	-0.0031031630652468734	0.
0.	0.	-0.002477485096049884	-0.003007715617411255	0.
0.	0.	-0.002386584145011087	-0.0031324782059250268	0.
0.	0.	-0.0015178483998057372	-0.0029619266593302338	0.
0.	0.	-0.0015290244102293597	-0.0030371760455268266	0.
0.	0.	-0.0016261588176118378	-0.003039237728018922	0.
0.	0.	-0.0014414579580736232	-0.0030579203426743706	0.
0.	0.	-0.0019303125659732873	-0.003600340829489114	0.
0.	0.	-0.00195479036431248	-0.0032807654293884195	0.
0.	0.	-0.0015757499246900053	-0.003310775597050782	0.
0.	0.	-0.0016955505364369327	-0.0031148300357681504	0.
0.	0.	-0.0018140366520287702	-0.0035340413411414666	0.
0.	0.	-0.0011286836157053683	-0.0032636878414175263	0.
0.	0.	-0.0006014990655912996	-0.0033536919413026424	0.
0.	0.	-0.00042359060008711943	-0.00344373271512843	0.
0.	0.	-0.000044082653067037185	-0.0038091573510780343	0.
0.	0.	-0.0007784598159621361	-0.0039047799930458198	0.
0.	0.	-0.0009845803834968643	-0.0039933775600414	0.
0.	0.	-0.000877148988300542	-0.004071791821304283	0.
0.	0.	-0.0006529943273495573	-0.004205582259563868	0.
0.	0.	-0.000788410479085744	-0.004334406239454516	0.
0.	0.	-0.0012407715468632215	-0.004280882215223126	0.
0.	0.	-0.0006542048579068202	-0.004526888625070913	0.
0.	0.	-0.0005367922753576284	-0.004565624516841139	0.
0.	0.	-0.0008746503857447824	-0.0046847024322436035	0.
0.	0.	-0.00048461047280413375	-0.004877669971337162	0.
0.	0.	-0.0012232008058906045	-0.005275436973921292	0.
0.	0.	-0.0010967660042147237	-0.005584311825087201	0.
0.	0.	-0.0010921129910624438	-0.005365485157711652	0.
0.	0.	-0.0017549554980834218	-0.005215781596564853	0.
0.	0.	-0.0011735224329609004	-0.006235577697658753	0.
0.	0.	-0.0011954940069520284	-0.006216878907865856	0.
0.	0.	-0.00011674506531879305	-0.005233144709223332	0.
0.	0.	-0.0004732424290906429	-0.005233280585715858	0.
0.	0.	-0.00045184554863518994	-0.005191999586722875	0.
0.	0.	0.00018526692061769643	-0.005435745990795352	0.
0.	0.	0.00007406205576548406	-0.005435442035772279	0.
0.	0.	-0.0005285683243987861	-0.005271337991273608	0.
0.	0.	-0.0005053946881330769	-0.005276746274084636	0.
0.	0.	-0.00021960503424210462	-0.00527278529262069	0.
0.	0.	-0.0003862950193207425	-0.005246261889043692	0.
0.	0.	-0.00037936326241820524	-0.005491845987985448	0.
0.	0.	-0.0006129652916242461	-0.005351611481606686	0.
0.	0.	-0.0004776196322497028	-0.005578688581508623	0.
0.	0.	-0.0007188054855150076	-0.0029376387449905365	0.
0.	0.	-0.000627192570803142	-0.002888601741646427	0.
0.	0.	-0.0006765012186407719	-0.002812692058779883	0.
0.	0.	-0.000625902036425383	-0.00236777342164059	0.
0.	0.	-0.0007532720108857975	-0.002540423247143291	0.
0.	0.	-0.0004067371697998877	-0.0029771463236869886	0.
0.	0.	-0.00032337875688437156	-0.0033370036278248046	0.
0.	0.	-0.0004713373689217186	-0.002854287467702786	0.
0.	0.	-0.0005649926544534346	-0.0027154915782989877	0.
0.	0.	-0.0005707834430328311	-0.002822568043695712	0.
0.	0.	-0.00065371437649652	-0.0028466086072528644	0.
0.	0.	-0.00007735893233622858	-0.0028839524733602173	0.
0.	0.	-0.0007163892594404597	-0.0029538298474232967	0.
0.	0.	-0.0006670886629284696	-0.0029754332089667675	0.
0.	0.	-0.0006832347754388391	-0.002991495240059184	0.
0.	0.	-0.00008805523094713397	-0.0026875104713150293	0.
0.	0.	0.0008333939270589086	-0.0029260257156597993	0.
0.	0.	0.0008335582021059292	-0.0029238752701742955	0.
0.	0.	0.00039761638625549856	-0.0029013554866718426	0.
0.	0.	0.00001839243042899084	-0.0029265736107028434	0.
0.	0.	0.00035147374536405947	-0.0030204006119920494	0.
0.	0.	0.0006201803325361793	-0.00300752433511379	0.
0.	0.	0.0005021508214480975	-0.0030392172449165166	0.
0.	0.	0.00006300347610174846	-0.003070117970362225	0.
0.	0.	0.0007502555261386734	-0.003006619701509303	0.
0.	0.	0.0007502555261386734	-0.003000923381479468	0.
0.	0.	0.0007469580237700403	-0.0030568083992232866	0.
0.	0.	0.000625821348412051	-0.0029819987978955613	0.
0.	0.	0.000625821348412051	-0.0030292652670647112	0.
0.	0.	0.000625821348412051	-0.0030275645611670034	0.
0.	0.	0.000625821348412051	-0.00302467393480265	0.
0.	0.	0.000625821348412051	-0.0029201400216673497	0.
0.	0.	0.0005448252479927088	-0.0028857947865292143	0.
0.	0.	0.0004678225754334714	-0.003068147973571372	0.
0.	0.	0.0010380937369614833	-0.002751460066281446	0.
0.	0.	0.0024826193428666107	-0.00272504157830658	0.
0.	0.	0.006595940583289468	-0.0018127201539103245	0.
0.	0.	0.007175372984778037	-0.003102852783231868	0.
0.0028439845068556264	0.	0.008690044658584396	-0.002408316632460149	0.
0.005119172112340127	0.	0.007214385091906959	-0.0031516352943971337	0.
0.00853195352056688	0.	0.0063167293838103525	-0.0026666963799429435	0.
0.00966954732330913	0.	0.007162019989645635	-0.0025932592443482453	0.
0.011091539576736942	0.	0.011240262528836685	-0.0029906718935943525	0.
0.011660336478108069	0.	0.011666083461482282	-0.003282357717429827	0.
0.011944734928793633	0.	0.013410865537417166	-0.0034439600329992546	0.
0.011944734928793633	0.	0.013661937983152957	-0.003682928495708158	0.
0.011944734928793633	0.	0.013399896302840192	-0.0037423135819782158	0.
0.011944734928793633	0.	0.01339798044822203	-0.0037945159712447748	0.
0.010522742675365819	0.	0.013177317959401245	-0.0037317983653129753	0.
0.009953945773994692	0.	0.013141185537923495	-0.0033271076037677434	0.
0.009953945773994692	0.	0.012998317973814738	-0.003193636897231908	0.
0.00966954732330913	0.	0.013204527803182339	-0.003185204078542344	0.
0.00966954732330913	0.	0.013201321123106565	-0.0033123905067877443	0.
0.00966954732330913	0.	0.012878127829844776	-0.0032269595698064747	0.
0.00966954732330913	0.	0.012139702887833514	-0.0034589723460836893	0.
0.00966954732330913	0.	0.013388591886634535	-0.002645852595816152	0.
0.00966954732330913	0.	0.012906081928894303	-0.003028344177045094	0.
0.00966954732330913	0.	0.013048042937776262	-0.0030159069811378767	0.
0.00966954732330913	0.	0.013050248139161565	-0.003075928446298819	0.
0.00966954732330913	0.	0.013237096327839154	-0.002990148974095078	0.
0.00966954732330913	0.	0.013346456822576855	-0.0033010395114792513	0.
0.00966954732330913	0.	0.013248590623798543	-0.0033270839426063725	0.
0.00966954732330913	0.	0.013276859435266158	-0.0032409882529009656	0.
0.00966954732330913	0.	0.013144793985221321	-0.003261331326516998	0.
0.009385148872623568	0.	0.012974436958667759	-0.0031637901932955416	0.
0.009385148872623568	0.	0.012979240394802563	-0.0031380729558847698	0.
0.009385148872623568	0.	0.01298292305426328	-0.0031073851851930014	0.
0.009385148872623568	0.	0.012905489514615825	-0.0030724342517377363	0.
0.009385148872623568	0.	0.012948439386404423	-0.003038932023189683	0.
0.009385148872623568	0.	0.012958113438222623	-0.0030062996855153255	0.
0.009385148872623568	0.	0.012947223370860895	-0.002973664999545286	0.
0.009385148872623568	0.	0.012929074395489225	-0.0029418990207252774	0.
0.009385148872623568	0.	0.013028637557195976	-0.002909259342853237	0.
0.009385148872623568	0.	0.012984289706483519	-0.002876617317394751	0.
0.009385148872623568	0.	0.013007677280406596	-0.002843972944580593	0.
0.009385148872623568	0.	0.012860759969806672	-0.0028113262246409723	0.
0.009385148872623568	0.	0.01285568074414487	-0.0028112281723863216	0.
0.009385148872623568	0.	0.01292633207991664	-0.0023621426680182794	0.
0.009385148872623568	0.	0.012854881906903691	-0.0023295376130476816	0.
0.009385148872623568	0.	0.012820073276725387	-0.002293327239370897	0.
0.009385148872623568	0.	0.012123746663029287	-0.002322066156124764	0.
0.009385148872623568	0.	0.012109576614951127	-0.0022527810931180377	0.
0.009385148872623568	0.	0.012872305164382092	-0.0022264630904005336	0.
0.009385148872623568	0.	0.01291897607281462	-0.0021690559949826553	0.
0.009385148872623568	0.	0.01291302765213836	-0.002138077438084592	0.
0.009385148872623568	0.	0.012931833789889498	-0.0021779167525186366	0.
0.009385148872623568	0.	0.012947747715442066	-0.0021311964339133806	0.
0.009385148872623568	0.	0.012873897788354002	-0.0020746586011142192	0.
0.009385148872623568	0.	0.013169009357893762	-0.0019613851258744866	0.
0.009385148872623568	0.	0.01312864104108214	-0.00191701635315643	0.
0.009385148872623568	0.	0.013101017899879499	-0.0019133585510272963	0.
0.009385148872623568	0.	0.012863447620240687	-0.0022972930280738546	0.
0.009385148872623568	0.	0.012883935951079733	-0.002251891025283522	0.
0.009385148872623568	0.	0.012841275941523176	-0.002205910527266757	0.
0.009385148872623568	0.	0.012898651546125028	-0.002180209601801817	0.
0.009385148872623568	0.	0.012676185408072855	-0.002151564655264502	0.
0.009385148872623568	0.	0.012895592198328115	-0.0021744722392895498	0.
0.009385148872623568	0.	0.012821612176822076	-0.002108807462727298	0.
0.009385148872623568	0.	0.012942099694462	-0.002094448714850274	0.
0.009385148872623568	0.	0.01293201071763971	-0.0020731740281416788	0.
0.009385148872623568	0.	0.012765576544355528	-0.0019675483011453694	0.
0.009385148872623568	0.	0.012674724440358134	-0.0018618242221208863	0.
0.009385148872623568	0.	0.012668231474413191	-0.0018859502031028867	0.
0.009385148872623568	0.	0.012668645796227168	-0.0019758799494339306	0.
0.009385148872623568	0.	0.01272750322153134	-0.0018930420588162615	0.
0.009385148872623568	0.	0.012280629384528055	-0.002191986711167214	0.
0.009385148872623568	0.	0.012111023228278481	-0.00211282677804098	0.
0.009385148872623568	0.	0.01255947341270531	-0.0018686117626275486	0.
0.009385148872623568	0.	0.011989036471073451	-0.0018819972806555494	0.
0.009385148872623568	0.	0.011803005586441427	-0.0018658899070124076	0.
0.009385148872623568	0.	0.01197288197427863	-0.0018164935281891825	0.
0.009385148872623568	0.	0.012671301129889045	-0.0017375808284782216	0.
0.009385148872623568	0.	0.01271384729572899	-0.0017048172521982492	0.
0.009385148872623568	0.	0.012702440549712552	-0.0016720513392811508	0.
0.009385148872623568	0.	0.01268712914044478	-0.00163928308995756	0.
0.009385148872623568	0.	0.012680949494139358	-0.0016065125044568305	0.
0.009385148872623568	0.	0.012680949494139358	-0.0015737395830094539	0.
0.009385148872623568	0.	0.011407696788898664	-0.001566014703764509	0.
0.009385148872623568	0.	0.011412178428123037	-0.0016951848388139683	0.
0.009385148872623568	0.	0.011217640906857378	-0.002166459617845122	0.
0.009385148872623568	0.	0.011364909949093411	-0.0022119932627442406	0.
0.009385148872623568	0.	0.012000314794458532	-0.0021283102965041784	0.
0.009385148872623568	0.	0.011659374484287952	-0.0020691927983134246	0.
0.009385148872623568	0.	0.011328898912139219	-0.001897129519110349	0.
0.009385148872623568	0.	0.011004948664606681	-0.0018145141391961125	0.
0.009385148872623568	0.	0.01104334209957823	-0.001920543609088037	0.
0.009385148872623568	0.	0.011008058883818663	-0.0019070887550856925	0.
0.009385148872623568	0.	0.010971000846430322	-0.0019078127691502086	0.
0.009385148872623568	0.	0.010851495937034644	-0.0019069943238911333	0.
0.009385148872623568	0.	0.010947610247041323	-0.0019108362824619598	0.
0.009385148872623568	0.	0.010910789263307227	-0.001772043701150182	0.
0.009385148872623568	0.	0.010939116817333963	-0.0018620357057992875	0.
0.009385148872623568	0.	0.011189864580899293	-0.0018907753849900263	0.
0.009385148872623568	0.	0.010896545715821833	-0.0018505789409293595	0.
0.009385148872623568	0.	0.010939116817333963	-0.0019058343878644976	0.
0.009385148872623568	0.	0.010893972712866544	-0.0018162774622402851	0.
0.009385148872623568	0.	0.010911482462116668	-0.0018666343190994214	0.
0.009385148872623568	0.	0.01098623205873584	-0.001754836296931899	0.
0.009385148872623568	0.	0.010921935495603639	-0.0018038531158716907	0.
0.009385148872623568	0.	0.010833993929695558	-0.0017943316933937583	0.
0.009385148872623568	0.	0.010929190778433058	-0.0020704739598734296	0.
0.009385148872623568	0.	0.010967280618295642	-0.0023886724302584154	0.
0.009385148872623568	0.	0.011251968591117597	-0.0020782517101632027	0.
0.009385148872623568	0.	0.010981037657855514	-0.0019268896126565334	0.
0.009385148872623568	0.	0.0107408354610173	-0.0017645212212309414	0.
0.009385148872623568	0.	0.0107408354610173	-0.0020098126851239673	0.
0.009385148872623568	0.	0.011653631071481848	-0.0020844883583950578	0.
0.009385148872623568	0.	0.011999414749665158	-0.002076980400539169	0.
0.009385148872623568	0.	0.013688948158224419	-0.0030428363124301713	0.
0.011091539576736942	0.	0.016922731765709572	-0.00349491303861981	0.
0.01279793028085032	0.	0.019940069173888696	-0.0027234931266446128	0.
0.013082328731535881	0.	0.01937485018855886	-0.0034140057154318317	0.
0.013082328731535881	0.	0.019792099184477913	-0.0034925673181747086	0.
0.013082328731535881	0.	0.019596950139655823	-0.0027189397939805008	0.
0.01279793028085032	0.	0.019598409372451296	-0.003655966563979294	0.
0.011944734928793633	0.	0.019859686266747136	-0.0035592651634090765	0.
0.011375938027422506	0.	0.019832516264756274	-0.0036518494096561215	0.
0.01080714112605138	0.	0.019905939495190567	-0.003564480321159512	0.
0.010238344224680255	0.	0.019840176711187554	-0.0035754862701418777	0.
0.010238344224680255	0.	0.021089945636903834	-0.0036142042302612287	0.
0.009953945773994692	0.	0.02250164854182551	-0.003075736100984382	0.
0.010238344224680255	0.	0.02455527496545927	-0.00319360427530226	0.
0.009953945773994692	0.	0.025942404966820987	-0.003427149255744578	0.
0.013935524083592568	0.	0.029171347776067984	-0.0036490738496947877	0.
0.01507311788633482	0.	0.029766656570334265	-0.0038111784856192073	0.
0.015641914787705945	0.	0.030360307989656485	-0.003929448018181814	0.
0.014788719435649257	0.	0.030132732562026303	-0.004825803337183135	0.
0.01279793028085032	0.	0.029881219902469048	-0.0063295603190034995	0.
0.012229133379479194	0.	0.029875170583928523	-0.005333903080478997	0.
0.011944734928793633	0.	0.029901558087589125	-0.005487241704921599	0.
0.012229133379479194	0.	0.03169618652169081	-0.006216445221267322	0.
0.012229133379479194	0.	0.03143409124926746	-0.0064689075625803715	0.
0.01279793028085032	0.	0.03503509668800254	-0.006189348051202792	0.
0.015641914787705945	0.	0.03650339862197479	-0.007141961071671309	0.
0.014504320984963695	0.	0.03611004697841115	-0.00833464978445146	0.
0.01820150084387601	0.	0.03558306914641932	-0.006122318067199301	0.
0.018485899294561573	0.	0.03636933728856026	-0.006065819032305595	0.
0.01791710239319045	0.	0.0368966044469992	-0.0060069402912229335	0.
0.016779508590448192	0.	0.039444717788605865	-0.007353703077139072	0.
0.01592631323839151	0.	0.039444717788605865	-0.008027021946951951	0.
0.01592631323839151	0.	0.0383744015512843	-0.006914523800513319	0.
0.015641914787705945	0.	0.03804432412800951	-0.006286328057744101	0.
0.01592631323839151	0.	0.03753545697041956	-0.00646716967209927	0.
0.01592631323839151	0.	0.03752320414258957	-0.006466320444372337	0.
0.016495110139762632	0.	0.037968818119193046	-0.006382463616544123	0.
0.014219922534278132	0.	0.039062092237730904	-0.005971682760194102	0.
0.01706390704113376	0.	0.03788133883165984	-0.006124966217171178	0.
0.017348305491819323	0.	0.03773488882806475	-0.006628787054885905	0.
0.017348305491819323	0.	0.038482233243969766	-0.006130436727383201	0.
0.017348305491819323	0.	0.03782508820733199	-0.006233088284938384	0.
0.01706390704113376	0.	0.0387520382205819	-0.006244783016798863	0.
0.01706390704113376	0.	0.038673460318503744	-0.006204649910854742	0.
0.01706390704113376	0.	0.039331376373634354	-0.006625175411702156	0.
0.01706390704113376	0.	0.03883478122571165	-0.006482717144146002	0.
0.01706390704113376	0.	0.038892997710742026	-0.006482465398397076	0.
0.01706390704113376	0.	0.03752423384202587	-0.006691715245635239	0.
0.01706390704113376	0.	0.03902336043704349	-0.007098922500404821	0.
0.01706390704113376	0.	0.03783106611135297	-0.0069065257554914725	0.
0.01706390704113376	0.	0.038394511318755015	-0.006872656866791946	0.
0.01706390704113376	0.	0.03775232838315061	-0.0062389337222740066	0.
0.01706390704113376	0.	0.0378504910686635	-0.0064297562494398984	0.
0.01706390704113376	0.	0.037878288447232816	-0.006437485333831886	0.
0.01706390704113376	0.	0.03866339265651018	-0.006402692131932522	0.
0.01706390704113376	0.	0.03614539590885027	-0.0059923003031734446	0.
0.01706390704113376	0.	0.03563125529325293	-0.006098950926381595	0.
0.01706390704113376	0.	0.035658483746005235	-0.00644011026769321	0.
0.01706390704113376	0.	0.03566375957052419	-0.006402590625769417	0.
0.01706390704113376	0.	0.03579739365501753	-0.006405206604730182	0.
0.01706390704113376	0.	0.03568703371827157	-0.006369027712951079	0.
0.01706390704113376	0.	0.0357420495005615	-0.0063179504385552825	0.
0.01706390704113376	0.	0.03576572965302112	-0.006248560141794294	0.
0.01706390704113376	0.	0.03574666440307504	-0.006537470362859623	0.
0.01706390704113376	0.	0.03575671720885481	-0.006890596056356512	0.
0.01706390704113376	0.	0.03578892669131115	-0.00711978040604711	0.
0.01706390704113376	0.	0.03576572965302112	-0.006727288776822041	0.
0.01706390704113376	0.	0.03576651761043328	-0.006749281226000797	0.
0.01706390704113376	0.	0.03579919058575372	-0.006274030324176803	0.
0.01706390704113376	0.	0.03582653613036864	-0.006274511962741687	0.
0.01706390704113376	0.	0.03579635152481657	-0.006236133622245107	0.
0.01706390704113376	0.	0.03560371771990024	-0.006457326104727624	0.
0.01706390704113376	0.	0.035552873258562295	-0.006452695721848824	0.
0.01706390704113376	0.	0.03565142888737945	-0.0064582174675369645	0.
0.01706390704113376	0.	0.035736787369866095	-0.006452079017698058	0.
0.01706390704113376	0.	0.03550279541794078	-0.006503612723432939	0.
0.01706390704113376	0.	0.03550049512357845	-0.006498001818686886	0.
0.01706390704113376	0.	0.03549116526536042	-0.006451736901218593	0.
0.01706390704113376	0.	0.03555664376787947	-0.006496130253889971	0.
0.01706390704113376	0.	0.03552664265583218	-0.00626583688934004	0.
0.01706390704113376	0.	0.0355438014158808	-0.006114316531278026	0.
0.01706390704113376	0.	0.03556024777654255	-0.006524658818146801	0.
0.01706390704113376	0.	0.035294923869932	-0.0067058207434959475	0.
0.01706390704113376	0.	0.03518849125503314	-0.006301547120581846	0.
0.01706390704113376	0.	0.035113236296804726	-0.006477644542563184	0.
0.01706390704113376	0.	0.03518788577462947	-0.006662040687924779	0.
0.01706390704113376	0.	0.0353152277951324	-0.006551907606926368	0.
0.01706390704113376	0.	0.03522342886764837	-0.0065441202417365245	0.
0.01706390704113376	0.	0.0351794791768111	-0.006478536724406604	0.
0.01706390704113376	0.	0.03519280189274629	-0.006641659296231688	0.
0.01706390704113376	0.	0.035146190193879906	-0.006651405083332402	0.
0.01706390704113376	0.	0.0351804667867321	-0.006555020755438135	0.
0.01706390704113376	0.	0.03518867606848339	-0.006549228429234194	0.
0.01706390704113376	0.	0.035181139056721454	-0.006466333756188216	0.
0.01706390704113376	0.	0.035199375116947665	-0.006615378579685874	0.
0.01706390704113376	0.	0.03488155273229952	-0.006275401328379207	0.
0.01706390704113376	0.	0.03418416980215048	-0.006303863676193267	0.
0.01706390704113376	0.	0.035220556722124145	-0.006556064556984064	0.
0.01706390704113376	0.	0.03515738395757923	-0.006578266061867251	0.
0.01706390704113376	0.	0.0350975675599512	-0.006579235575515241	0.
0.01706390704113376	0.	0.035210858930401566	-0.0065782010132586135	0.
0.01706390704113376	0.	0.03530092083220188	-0.006446088582247859	0.
0.01706390704113376	0.	0.03567466515924013	-0.006595754104720231	0.
0.01706390704113376	0.	0.035587653936663126	-0.006569755496630595	0.
0.01706390704113376	0.	0.03557557876398352	-0.006584259621265866	0.
0.01706390704113376	0.	0.03559756831772176	-0.006594151153232415	0.
0.01706390704113376	0.	0.03558050412102758	-0.006615825366672906	0.
0.01706390704113376	0.	0.03560168460160656	-0.006611661502322098	0.
0.01706390704113376	0.	0.03564524372351796	-0.006610418051658474	0.
0.01706390704113376	0.	0.03559455367099803	-0.006615825366672906	0.
0.01706390704113376	0.	0.036070568657936876	-0.007071670698539913	0.
0.01706390704113376	0.	0.03536814973262133	-0.0060793969937536696	0.
0.01706390704113376	0.	0.03782484533505794	-0.0072426536471315315	0.
0.01706390704113376	0.	0.03992040296982528	-0.007558036297695071	0.
0.01706390704113376	0.	0.04177714029302467	-0.008157294561648128	0.
0.01706390704113376	0.	0.04309893915507229	-0.008782129981078662	0.
0.01706390704113376	0.	0.04309269418612262	-0.009406963341662829	0.
0.01933909464661826	0.	0.04318955329597802	-0.010031794639502318	0.
0.0236050714069017	0.	0.04234583960140922	-0.01006893867178607	0.
0.025027063660329512	0.	0.04263231283772477	-0.010026060084846973	0.
0.02417386830827283	0.	0.043195150668290695	-0.009771432620108452	0.
0.02275187605484501	0.	0.04322333300387869	-0.010026060084846973	0.
0.021045485350731637	0.	0.04276581603630781	-0.01110403416491363	0.
0.019623493097303824	0.	0.04296169805659741	-0.009556167785793584	0.
0.01820150084387601	0.	0.04356157992181523	-0.009549652239577074	0.
0.019623493097303824	0.	0.04391351628839888	-0.011074984441619709	0.
0.016495110139762632	0.	0.043642069248769066	-0.010652438312275532	0.
0.016495110139762632	0.	0.04611284610346418	-0.010638415002050667	0.
0.016495110139762632	0.	0.04774823931442932	-0.010919950406263793	0.
0.017348305491819323	0.	0.04849470278764821	-0.011549654185639918	0.
0.0190546961959327	0.	0.05058488109491804	-0.011471926309227538	0.
0.024742665209643952	0.	0.05009533302528833	-0.011569090146553097	0.
0.025027063660329512	0.	0.05021588856847436	-0.011809279684872703	0.
0.02445826675895839	0.	0.049224579496268274	-0.011902303603821886	0.
0.023889469857587265	0.	0.04944037822324489	-0.01163338325878952	0.
0.02275187605484501	0.	0.04957010288379661	-0.011794482807361584	0.
0.02189868070278832	0.	0.05027541674904035	-0.011841002620351598	0.
0.020761086900046074	0.	0.05107412876955821	-0.013668568600402506	0.
0.021045485350731637	0.	0.05393830189781503	-0.014145015025888002	0.
0.022467477604159448	0.	0.05526204368425779	-0.01475702085926994	0.
0.021045485350731637	0.	0.0575931089080853	-0.015319166395463962	0.
0.026449055913757326	0.	0.05696353770233322	-0.015229657702262285	0.
0.028724243519241827	0.	0.05608365067013714	-0.015345061913756307	0.
0.029861837321984077	0.	0.05608365067013714	-0.015345061913756307	0.
0.029861837321984077	0.	0.05581477249753921	-0.015234654084011848	0.
0.02929304042061295	0.	0.05555589721887182	-0.015407184719698437	0.
0.025027063660329512	0.	0.056187325788673755	-0.015229272004893204	0.
0.02303627450553057	0.	0.05614266595758617	-0.015072385400121437	0.
0.021045485350731637	0.	0.0560393321678798	-0.015192616945182012	0.
0.0190546961959327	0.	0.05619798362172088	-0.015209115519808707	0.
0.018485899294561573	0.	0.0556303017074489	-0.015166764721012874	0.
0.018485899294561573	0.	0.055565719188306106	-0.014934634935861522	0.
0.01820150084387601	0.	0.05511807032236532	-0.015145386827716652	0.
0.01820150084387601	0.	0.05493609828598644	-0.015200908770664717	0.
0.01791710239319045	0.	0.0548135751460929	-0.0153198607094603	0.
0.01791710239319045	0.	0.05561515581078716	-0.015261573248137535	0.
0.01791710239319045	0.	0.05689206106838209	-0.016457321083010082	0.
0.017632703942504886	0.	0.05715289322897838	-0.015031161124805415	0.
0.017632703942504886	0.	0.05715289322897838	-0.015031161124805415	0.
0.017632703942504886	0.	0.05715289322897838	-0.015031161124805415	0.
0.017632703942504886	0.	0.05740516992595811	-0.015048872224415907	0.
0.017632703942504886	0.	0.05729997101074414	-0.015048872224415907	0.
0.017632703942504886	0.	0.05719348242857537	-0.014981802886459632	0.
0.017632703942504886	0.	0.05718644485805145	-0.014999844337785468	0.
0.017632703942504886	0.	0.05721094398629892	-0.015132413536590446	0.
0.017632703942504886	0.	0.05762675472482993	-0.01497935246189065	0.
0.017348305491819323	0.	0.05775766421724341	-0.015095291053091637	0.
0.017348305491819323	0.	0.058455714608495975	-0.015101336755045904	0.
0.017348305491819323	0.	0.05845494913057287	-0.015159894327250258	0.
0.017348305491819323	0.	0.05867903067859735	-0.01512167027043084	0.
0.017348305491819323	0.	0.05865410067243189	-0.015004496886702294	0.
0.017348305491819323	0.	0.05932378806298141	-0.015003276611429466	0.
0.017348305491819323	0.	0.06004017536670191	-0.015166497800558754	0.
0.017348305491819323	0.	0.060070804434368893	-0.015229940880606684	0.
0.017348305491819323	0.	0.060603372359286894	-0.015238271650142236	0.
0.017348305491819323	0.	0.06045917184761697	-0.01518591813995654	0.
0.017348305491819323	0.	0.06006968824825979	-0.015217622874020632	0.
0.017348305491819323	0.	0.06050324663537717	-0.015217622874020632	0.
0.017348305491819323	0.	0.060397377767322256	-0.015217622874020632	0.
0.017348305491819323	0.	0.06031578376482623	-0.015136022073547868	0.
0.017348305491819323	0.	0.060333271862544786	-0.015125076820269678	0.
0.017348305491819323	0.	0.059768358146995965	-0.015215842855510265	0.
0.017348305491819323	0.	0.05955705542104862	-0.015134176656363525	0.
0.017348305491819323	0.	0.06003740694478083	-0.015136940107092557	0.
0.017348305491819323	0.	0.06032888067819117	-0.015101322140107586	0.
0.017348305491819323	0.	0.06000626107833296	-0.015101322140107586	0.
0.017348305491819323	0.	0.05951805490931942	-0.015101322140107586	0.
0.017348305491819323	0.	0.060054037068631376	-0.015100339453595582	0.
0.017348305491819323	0.	0.05951805490931942	-0.015101322140107586	0.
0.017348305491819323	0.	0.058899238402933894	-0.016005191411871823	0.
0.017348305491819323	0.	0.05847833946021382	-0.016009669397477132	0.
0.017348305491819323	0.	0.05882469299841795	-0.016007222322424474	0.
0.017348305491819323	0.	0.058870878673165254	-0.016073004074825183	0.
0.017348305491819323	0.	0.058884659210863194	-0.01604722113197729	0.
0.017348305491819323	0.	0.058897926270464786	-0.01605050679366157	0.
0.017348305491819323	0.	0.058607864488943395	-0.015982175995647097	0.
0.017348305491819323	0.	0.058605032206812215	-0.01598585256764893	0.
0.017348305491819323	0.	0.058357402734033524	-0.015982053057661184	0.
0.017348305491819323	0.	0.05892775972836976	-0.015852826333580053	0.
0.017348305491819323	0.	0.0592632845662304	-0.01594146038343211	0.
0.017348305491819323	0.	0.05922974839196588	-0.015927494816612056	0.
0.017348305491819323	0.	0.05923880903318033	-0.01585402647565822	0.
0.017348305491819323	0.	0.059336850004942335	-0.015963935000501746	0.
0.017348305491819323	0.	0.05915410816610309	-0.016094262699551668	0.
0.017348305491819323	0.	0.05908132986582832	-0.016099960206951675	0.
0.017348305491819323	0.	0.059050906102898634	-0.01592871366831111	0.
0.017348305491819323	0.	0.059178465687538845	-0.016468190964621064	0.
0.017348305491819323	0.	0.0591815236253364	-0.016860321498525968	0.
0.017348305491819323	0.	0.05916222555668517	-0.016824359049431276	0.
0.017348305491819323	0.	0.05925174137846832	-0.016828620515253766	0.
0.017348305491819323	0.	0.05914166551905867	-0.01682613522894657	0.
0.017348305491819323	0.	0.05913225011696048	-0.01682610868040175	0.
0.017348305491819323	0.	0.05910841930826119	-0.01682610868040175	0.
0.017348305491819323	0.	0.05902690476678259	-0.016726630870378047	0.
0.017348305491819323	0.	0.05910674350607448	-0.016670438041298696	0.
0.017348305491819323	0.	0.059332464999488445	-0.01671504495554091	0.
0.017348305491819323	0.	0.059341786136993445	-0.0167147099069993	0.
0.017348305491819323	0.	0.059318508868168716	-0.01671464376533781	0.
0.017348305491819323	0.	0.05934847805288615	-0.016725936762356453	0.
0.017348305491819323	0.	0.05931766170793105	-0.016685077257714124	0.
0.017348305491819323	0.	0.0595969957099903	-0.016580612699759665	0.
0.017348305491819323	0.	0.059653187654946385	-0.016535374724139403	0.
0.017348305491819323	0.	0.060832247100472886	-0.01646401074792767	0.
0.017348305491819323	0.	0.06158191978721479	-0.01769490117685273	0.
0.017348305491819323	0.	0.0647915669244468	-0.017847935277555026	0.
0.017348305491819323	0.	0.06631302481749228	-0.017422713542461717	0.
0.02303627450553057	0.	0.06684500972644355	-0.01900914506380232	0.
0.028724243519241827	0.	0.06796030446541787	-0.017495644511155987	0.
0.026449055913757326	0.	0.06577195358802612	-0.01894477110444292	0.
0.027017852815128453	0.	0.06583317897016826	-0.01895771603289607	0.
0.025880259012386202	0.	0.06650752488526782	-0.01817702874648213	0.
0.027017852815128453	0.	0.06490830076170225	-0.018866230612152795	0.
0.0236050714069017	0.	0.06491496196130966	-0.018866230612152795	0.
0.022183079153473884	0.	0.06608710050210076	-0.018343373597322674	0.
0.022183079153473884	0.	0.06590259058258255	-0.01790151250437729	0.
0.02189868070278832	0.	0.0646800666585601	-0.018865996358614013	0.
0.02189868070278832	0.	0.06691625816873238	-0.019023604274575234	0.
0.02189868070278832	0.	0.0674871222836424	-0.019577346568333952	0.
0.021045485350731637	0.	0.07015116828064823	-0.01957337083866579	0.
0.025880259012386202	0.	0.07112193431000827	-0.020461664769975456	0.
0.028439845068556263	0.	0.07165266731583379	-0.020351533347905074	0.
0.03128382957541189	0.	0.07165266731583379	-0.020352369179765045	0.
0.030715032674040767	0.	0.07151989437811408	-0.02061477817337702	0.
0.05659529168642696	0.	0.07135655807353265	-0.020391961364017382	0.
0.02673345436444289	0.	0.07197327118101471	-0.020421908517110697	0.
0.026449055913757326	0.	0.07179342880669665	-0.020604786698750818	0.
0.025311462111015075	0.	0.07192048685123997	-0.02099732374366063	0.
0.02445826675895839	0.	0.07225269784187208	-0.020696737644224337	0.
0.02417386830827283	0.	0.07290873670779255	-0.02099138872120621	0.
0.0236050714069017	0.	0.07366943658919854	-0.02252529447040198	0.
0.0236050714069017	0.	0.07647349070312298	-0.02146446412910536	0.
0.02417386830827283	0.	0.0778791275183512	-0.022018832188651954	0.
0.0281554466178707	0.	0.07931277550392114	-0.022396558628449637	0.
0.027017852815128453	0.	0.07943791208064162	-0.02239499276193158	0.
0.02929304042061295	0.	0.08392682035927636	-0.022431426121784167	0.
0.029577438871298514	0.	0.0845113836501811	-0.022473786087336238	0.
0.027017852815128453	0.	0.08462397711738917	-0.023352286557904185	0.
0.025311462111015075	0.	0.08454423246904423	-0.023394125718439372	0.
0.02417386830827283	0.	0.08388180907788692	-0.022747886876859413	0.
0.0236050714069017	0.	0.0844845735738537	-0.02338143774733378	0.
0.022467477604159448	0.	0.08450313952192842	-0.02342355453410468	0.
0.022467477604159448	0.	0.08448708345078866	-0.023465747822549954	0.
0.02189868070278832	0.	0.08467078442767194	-0.0235728774435944	0.
0.02189868070278832	0.	0.08487096345751262	-0.023263219051932158	0.
0.02189868070278832	0.	0.08379716926394248	-0.02288126405949679	0.
0.02189868070278832	0.	0.08394084833902617	-0.022954518078148155	0.
0.02189868070278832	0.	0.0841794987387678	-0.023152175398132715	0.
0.02189868070278832	0.	0.08386437523537177	-0.023429667934720833	0.
0.02189868070278832	0.	0.08439922312795158	-0.023471911674923723	0.
0.02189868070278832	0.	0.08441952221713929	-0.024835787336273212	0.
0.02189868070278832	0.	0.08494342167847681	-0.024061809718708662	0.
0.02189868070278832	0.	0.08375635625845647	-0.02356417064750978	0.
0.02189868070278832	0.	0.08316955434865107	-0.02311506637867478	0.
0.02189868070278832	0.	0.08417360653201784	-0.02276167189616284	0.
0.02189868070278832	0.	0.0837803007102427	-0.022800591537225367	0.
0.02189868070278832	0.	0.083740124816053	-0.023211750746071878	0.
0.02189868070278832	0.	0.0831638861664795	-0.02314593649137022	0.
0.02189868070278832	0.	0.08272045807755571	-0.023445401338266843	0.
0.02189868070278832	0.	0.08298676690155984	-0.02366780472822744	0.
0.02189868070278832	0.	0.08298261630930989	-0.023555894326804855	0.
0.02189868070278832	0.	0.08332757413034517	-0.023580705285953518	0.
0.02189868070278832	0.	0.08351566883647274	-0.02357508252864984	0.
0.02189868070278832	0.	0.08384333477513471	-0.02369692991393895	0.
0.02189868070278832	0.	0.08378745811447393	-0.02354033799740786	0.
0.02189868070278832	0.	0.08369955450839636	-0.023696920346365006	0.
0.02189868070278832	0.	0.0836491237169106	-0.023538352639214194	0.
0.02189868070278832	0.	0.08385058876950723	-0.023523523595301927	0.
0.02189868070278832	0.	0.0838072545388516	-0.023335503349254837	0.
0.02189868070278832	0.	0.08379341485868108	-0.023408259755432658	0.
0.02189868070278832	0.	0.08378330865776537	-0.023396661929941498	0.
0.02189868070278832	0.	0.08400496586535842	-0.023336025086924967	0.
0.02189868070278832	0.	0.08423392164307394	-0.023390783195912215	0.
0.02189868070278832	0.	0.08452856006583262	-0.023158274120473395	0.
0.02189868070278832	0.	0.08474694649397738	-0.02324184339300196	0.
0.02189868070278832	0.	0.08483414236547887	-0.023323063809039066	0.
0.02189868070278832	0.	0.08484407739451558	-0.023434395386251146	0.
0.02189868070278832	0.	0.08480376165937639	-0.02341851660522117	0.
0.02189868070278832	0.	0.08477878511228179	-0.02336202607565037	0.
0.02189868070278832	0.	0.08480041189601288	-0.02315799621710614	0.
0.02189868070278832	0.	0.08469061635294832	-0.023212480528297202	0.
0.021614282252102757	0.	0.0846433607284714	-0.023188911563139757	0.
0.021614282252102757	0.	0.0845944263774198	-0.02361224769535188	0.
0.021614282252102757	0.	0.08461961009687294	-0.024144129362136002	0.
0.021614282252102757	0.	0.08459413672355853	-0.02477550464892474	0.
0.021614282252102757	0.	0.08479195833881842	-0.024155520292938312	0.
0.021614282252102757	0.	0.08486287802264353	-0.024312549551423448	0.
0.021614282252102757	0.	0.08472211035767102	-0.024144324684982035	0.
0.021614282252102757	0.	0.08474615939992258	-0.024144324684982035	0.
0.021614282252102757	0.	0.08471005064944402	-0.024147506862882775	0.
0.021614282252102757	0.	0.08461418717546965	-0.024205828374496696	0.
0.021614282252102757	0.	0.08464328178354834	-0.0241476967774177	0.
0.021614282252102757	0.	0.08464438627098102	-0.024146522060456976	0.
0.021614282252102757	0.	0.08463772577270103	-0.0241398891422926	0.
0.021614282252102757	0.	0.08460396245581023	-0.02402536821732267	0.
0.021614282252102757	0.	0.08464755955476969	-0.023953456034728034	0.
0.021614282252102757	0.	0.08465129490447891	-0.023768484488752822	0.
0.021614282252102757	0.	0.08465812648208851	-0.02374553165869227	0.
0.021614282252102757	0.	0.08472153745008348	-0.023886831963313402	0.
0.021614282252102757	0.	0.08467462830036039	-0.023886436560672287	0.
0.021614282252102757	0.	0.08468423431522379	-0.023859119226745724	0.
0.021614282252102757	0.	0.08467888177583939	-0.023859119226745724	0.
0.021614282252102757	0.	0.08453894314301232	-0.02397106729424569	0.
0.021614282252102757	0.	0.08458889015778452	-0.02397106729424569	0.
0.021614282252102757	0.	0.0847099038763853	-0.02397106729424569	0.
0.021614282252102757	0.	0.08465540200891174	-0.02397106729424569	0.
0.021614282252102757	0.	0.08459030245614392	-0.02397106729424569	0.
0.021614282252102757	0.	0.08458783118911117	-0.024014038698061853	0.
0.021614282252102757	0.	0.08428469606002237	-0.024014038698061853	0.
0.021614282252102757	0.	0.08413588742119556	-0.02397106729424569	0.
0.021614282252102757	0.	0.08376237133302246	-0.02395074782638237	0.
0.021614282252102757	0.	0.08369753500178521	-0.02395074782638237	0.
0.021614282252102757	0.	0.08370881658605399	-0.02395074782638237	0.
0.021329883801417197	0.	0.0847522889206291	-0.02395165595284475	0.
0.021329883801417197	0.	0.08846384366415834	-0.0239514485294445	0.
0.021329883801417197	0.	0.09011264439899849	-0.023846873048295202	0.
0.025311462111015075	0.	0.09020544017232006	-0.026287044611679723	0.
0.0281554466178707	0.	0.08980328507594987	-0.026326191979024343	0.
0.029861837321984077	0.	0.0899986547137074	-0.02662776820480328	0.
0.03014623577266964	0.	0.09042498667546994	-0.027421224509138732	0.
0.02929304042061295	0.	0.09035661621699896	-0.02694418387378805	0.
0.027017852815128453	0.	0.08985154395742445	-0.025963920650291877	0.
0.025311462111015075	0.	0.0902637424785385	-0.02607676377934003	0.
0.02417386830827283	0.	0.09068740006608997	-0.0260545026914092	0.
0.0236050714069017	0.	0.09066451490886254	-0.026061233784622127	0.
0.023320672956216138	0.	0.09082111594101722	-0.02657392007920821	0.
0.02275187605484501	0.	0.09335601037259394	-0.0265750737418831	0.
0.022183079153473884	0.	0.0965561592574741	-0.028582181178965	0.
0.02275187605484501	0.	0.09642305638768986	-0.029185633249069594	0.
0.023889469857587265	0.	0.09507204671311494	-0.030643700098848238	0.
0.026164657463071762	0.	0.09505973145045964	-0.0313088724975867	0.
0.028724243519241827	0.	0.09506124806575927	-0.03194154597225977	0.
0.030430634223355204	0.	0.0976811834799865	-0.032574835462353284	0.
0.030999431124726327	0.	0.0972848642816921	-0.03147707581326097	0.
0.029861837321984077	0.	0.0977026545799264	-0.03173681585481083	0.
0.028439845068556263	0.	0.09702688172050626	-0.03149088065601772	0.
0.05517329943299915	0.	0.09705939103058515	-0.03126138456987044	0.
0.025311462111015075	0.	0.09707609938720063	-0.03132803866321356	0.
0.0236050714069017	0.	0.09581526724848674	-0.031484518955364735	0.
0.022183079153473884	0.	0.09700342658059169	-0.03152189569912688	0.
0.02189868070278832	0.	0.09701671661638986	-0.0315298077393643	0.
0.02189868070278832	0.	0.09793803350055912	-0.03161513644405816	0.
0.022183079153473884	0.	0.09767525328311126	-0.03174794150971318	0.
0.022183079153473884	0.	0.10106993038684202	-0.03223994720196186	0.
0.021045485350731637	0.	0.10015041889786154	-0.032875245128420924	0.
0.03185262647678302	0.	0.10371116358388704	-0.03454715953986321	0.
0.03327461873021082	0.	0.1042553156909634	-0.033376600126797926	0.
0.032137024927468574	0.	0.10441729282755938	-0.034396736781074175	0.
0.03384341563158195	0.	0.10413209194314216	-0.03430972781829927	0.
0.032990220279525265	0.	0.10540322171682577	-0.03409991390600073	0.
0.032421423378154145	0.	0.10612406093028985	-0.03347544603129763	0.
0.03128382957541189	0.	0.10675444865825455	-0.033038133057528174	0.
0.0327058218288397	0.	0.10651989128168797	-0.03248621777536129	0.
0.028439845068556263	0.	0.10512327308646703	-0.03264756359055101	0.
0.027302251265814013	0.	0.10662002721989187	-0.034116953431918264	0.
0.027871048167185136	0.	0.10665419001986705	-0.034376416710253904	0.
0.0281554466178707	0.	0.10670563679190244	-0.03435350052121757	0.
0.0281554466178707	0.	0.10636124866098329	-0.034686268605836124	0.
0.028439845068556263	0.	0.10519107726760248	-0.03378660084595378	0.
0.028439845068556263	0.	0.10506145608639116	-0.033792771819813223	0.
0.0281554466178707	0.	0.10512686519845503	-0.03421656079644089	0.
0.028439845068556263	0.	0.10476115900131033	-0.03421111359633004	0.
0.028439845068556263	0.	0.10476854569636598	-0.03418029395227519	0.
0.028439845068556263	0.	0.10422359617131664	-0.034417498748186226	0.
0.028439845068556263	0.	0.10331722557676297	-0.03407106852783409	0.
0.028439845068556263	0.	0.1033427832268191	-0.033791944857470654	0.
0.028439845068556263	0.	0.10300077377506289	-0.034148317864626986	0.
0.028439845068556263	0.	0.10239159315979492	-0.03373431970422227	0.
0.028439845068556263	0.	0.1023634602055137	-0.03519677952896741	0.
0.028439845068556263	0.	0.10258004932706512	-0.03518759866166965	0.
0.028439845068556263	0.	0.1033932150006202	-0.03505700532381259	0.
0.028439845068556263	0.	0.1032420996717838	-0.03506565936531886	0.
0.05659529168642696	0.	0.10268871492334812	-0.03510319124790943	0.
0.0281554466178707	0.	0.10270332794339618	-0.035142150465831204	0.
0.0281554466178707	0.	0.10273076554683801	-0.03510623374400482	0.
0.0281554466178707	0.	0.10252590631284098	-0.035188768175919996	0.
0.0281554466178707	0.	0.10265470553111904	-0.034923156206806215	0.
0.0281554466178707	0.	0.10262240786065284	-0.034770960710735446	0.
0.0281554466178707	0.	0.10360835154221623	-0.034800613723083365	0.
0.0281554466178707	0.	0.10374231634578054	-0.034804206164663766	0.
0.0281554466178707	0.	0.10295117609504435	-0.03477909000956821	0.
0.0281554466178707	0.	0.10284781678555725	-0.03502415108394883	0.
0.0281554466178707	0.	0.1029092042905822	-0.03490202932696451	0.
0.0281554466178707	0.	0.1029518551677335	-0.03502699950002703	0.
0.0281554466178707	0.	0.10288067793234151	-0.03387572970524941	0.
0.0281554466178707	0.	0.10285866487518132	-0.03350297502807046	0.
0.0281554466178707	0.	0.1029237939775795	-0.03347811681606866	0.
0.0281554466178707	0.	0.1028659347026273	-0.03351012868119139	0.
0.0281554466178707	0.	0.1028935832971782	-0.03340954747658754	0.
0.0281554466178707	0.	0.1028566851475828	-0.03349435031319009	0.
0.0281554466178707	0.	0.10290028021045632	-0.033439448381406396	0.
0.0281554466178707	0.	0.1020136080048866	-0.03349397122832927	0.
0.0281554466178707	0.	0.10292012109107156	-0.03363246249819715	0.
0.0281554466178707	0.	0.10264230286396947	-0.03362238473756923	0.
0.0281554466178707	0.	0.10202983058304231	-0.033501974847543886	0.
0.0281554466178707	0.	0.1012480809230076	-0.03350831796398032	0.
0.0281554466178707	0.	0.10630850544789908	-0.033080613735602324	0.
0.0281554466178707	0.	0.1060475700206203	-0.0330706726694412	0.
0.0281554466178707	0.	0.10569738852237726	-0.03307051401652683	0.
0.0281554466178707	0.	0.10591027090899004	-0.033080613735602324	0.
0.0281554466178707	0.	0.10593954332522065	-0.033080613735602324	0.
0.0281554466178707	0.	0.10646926225966374	-0.03304047871652695	0.
0.0281554466178707	0.	0.10644175955876752	-0.03310984123569925	0.
0.0281554466178707	0.	0.10644493381053352	-0.03307498266797544	0.
0.0281554466178707	0.	0.10683311363844972	-0.03307137244745729	0.
0.0281554466178707	0.	0.10622168492031762	-0.03305453244038125	0.
0.0281554466178707	0.	0.10623869755685629	-0.033086923696939365	0.
0.0281554466178707	0.	0.10635719285914927	-0.03307103241441384	0.
0.0281554466178707	0.	0.10520174283890948	-0.033058493618309696	0.
0.0281554466178707	0.	0.10531303178630026	-0.03304279738958389	0.
0.0281554466178707	0.	0.10515840456895256	-0.03293281655485834	0.
0.0281554466178707	0.	0.10518408730124992	-0.03306434723029184	0.
0.0281554466178707	0.	0.10511567254949923	-0.03312601859330414	0.
0.0281554466178707	0.	0.10515616768736544	-0.033010247285724166	0.
0.0281554466178707	0.	0.10577046294812761	-0.03298808402315	0.
0.0281554466178707	0.	0.10567180567299066	-0.032987597352640334	0.
0.0281554466178707	0.	0.10542803810041083	-0.03309594037070707	0.
0.0281554466178707	0.	0.10552807255009511	-0.03298924951536438	0.
0.0281554466178707	0.	0.10567917361326144	-0.03297304384435625	0.
0.0281554466178707	0.	0.10567446550820067	-0.032969782266656984	0.
0.0281554466178707	0.	0.10566870275503296	-0.03296467673749006	0.
0.0281554466178707	0.	0.10567409790898703	-0.033028143298031026	0.
0.0281554466178707	0.	0.10535203181669095	-0.0331400023069696	0.
0.0281554466178707	0.	0.10532763492883122	-0.03306437311194871	0.
0.027871048167185136	0.	0.10534276633670514	-0.03301130597378756	0.
0.027871048167185136	0.	0.10532401538228166	-0.03308708397771805	0.
0.027871048167185136	0.	0.10536206286804199	-0.03317417695496772	0.
0.027871048167185136	0.	0.1053902884954897	-0.03323449287851305	0.
0.027871048167185136	0.	0.105352647554356	-0.033208660759531494	0.
0.027871048167185136	0.	0.10542187533957413	-0.03214167297902117	0.
0.027871048167185136	0.	0.10536444537106272	-0.033219567825036246	0.
0.027871048167185136	0.	0.10537018559762196	-0.033155596315491725	0.
0.027871048167185136	0.	0.10537018559762196	-0.03310913473056941	0.
0.027871048167185136	0.	0.10533425707643315	-0.033167631345741605	0.
0.027871048167185136	0.	0.10540927889536243	-0.03318670297099091	0.
0.027871048167185136	0.	0.10546379802119178	-0.03319154903783864	0.
0.027871048167185136	0.	0.10543308538077159	-0.03319621362500818	0.
0.027871048167185136	0.	0.1052825824107882	-0.03318678613623926	0.
0.027871048167185136	0.	0.10515075731392119	-0.03319156666661446	0.
0.027871048167185136	0.	0.10536563240626579	-0.033183863882077516	0.
0.027871048167185136	0.	0.1054432121703478	-0.03305910568734953	0.
0.027871048167185136	0.	0.10518471381334821	-0.03320988118708858	0.
0.027871048167185136	0.	0.10518826590563525	-0.033148802477558796	0.
0.027871048167185136	0.	0.1053308570203487	-0.033165562463402694	0.
0.027871048167185136	0.	0.10540663801686012	-0.03317326497698247	0.
0.027871048167185136	0.	0.10545625552361848	-0.0331052956124977	0.
0.027871048167185136	0.	0.10540629647859384	-0.033062510839790255	0.
0.027871048167185136	0.	0.10541349893801846	-0.033066554118649547	0.
0.027871048167185136	0.	0.10532910141849149	-0.033057964487739434	0.
0.027871048167185136	0.	0.10532178596083286	-0.03313073902627355	0.
0.027871048167185136	0.	0.10531485215783772	-0.03322390602957441	0.
0.027871048167185136	0.	0.10524740746066633	-0.03322423924058328	0.
0.027871048167185136	0.	0.10516314285019106	-0.03322423924058328	0.
0.027871048167185136	0.	0.10519139391514763	-0.03316514609921316	0.
0.027871048167185136	0.	0.10532388295130998	-0.0332132545831574	0.
0.027871048167185136	0.	0.10521730553895285	-0.033312510876422924	0.
0.027871048167185136	0.	0.10520461780309212	-0.0332252010047471	0.
0.027871048167185136	0.	0.10517709941486537	-0.033221791080168234	0.
0.027871048167185136	0.	0.10520384185436307	-0.03314570611322031	0.
0.027871048167185136	0.	0.10530275790904345	-0.03319525248423827	0.
0.027871048167185136	0.	0.10530398651941925	-0.03318938425359441	0.
0.027871048167185136	0.	0.10532971291475346	-0.033193209029825754	0.
0.027871048167185136	0.	0.10521799666727043	-0.03325438240590392	0.
0.027871048167185136	0.	0.10520934355414507	-0.03325438240590392	0.
0.027871048167185136	0.	0.10519180175536666	-0.03325368580335754	0.
0.027871048167185136	0.	0.10528095203539235	-0.03316558752800298	0.
0.027871048167185136	0.	0.10527385792955404	-0.033186719852497076	0.
0.027017852815128453	0.	0.11113969267750942	-0.036289402399375864	0.
0.0281554466178707	0.	0.11650048177354647	-0.03658277594201401	0.
0.032137024927468574	0.	0.1154811117658389	-0.03682226172864846	0.
0.03327461873021082	0.	0.11452064913534184	-0.03690064950458531	0.
0.03384341563158195	0.	0.11435215534288513	-0.038061946310023555	0.
0.03384341563158195	0.	0.11460542396792898	-0.03877474067559906	0.
0.0327058218288397	0.	0.11460262452933764	-0.03879080898579413	0.
0.032137024927468574	0.	0.11460853407433232	-0.038777971217092214	0.
0.05062292422203015	0.	0.11466320977943291	-0.03946963254747219	0.
0.029577438871298514	0.	0.11401633119767692	-0.039275754118928925	0.
0.02900864196992739	0.	0.11384637342504811	-0.03987371209522804	0.
0.027586649716499576	0.	0.1147222567509644	-0.03979934337669503	0.
0.027586649716499576	0.	0.11513909820490009	-0.03953562058652945	0.
0.030999431124726327	0.	0.11663019772788703	-0.040019643656802516	0.
0.032990220279525265	0.	0.116714309972653	-0.04014256314158426	0.
0.032990220279525265	0.	0.11668264155693538	-0.040166749053433586	0.
0.03384341563158195	0.	0.11688741869859229	-0.04012770938952628	0.
0.029861837321984077	0.	0.116611259255782	-0.04129961726087114	0.
0.02929304042061295	0.	0.11661054932537547	-0.040154797006538796	0.
0.028724243519241827	0.	0.1158078897790092	-0.04012430906893155	0.
0.02929304042061295	0.	0.12485573503189358	-0.041849798929319906	0.
0.032421423378154145	0.	0.12511006374759556	-0.04312537663471834	0.
0.03327461873021082	0.	0.12631490022683853	-0.04249719747167342	0.
0.03327461873021082	0.	0.12622632475415282	-0.04327128845778228	0.
0.030430634223355204	0.	0.12943541576798748	-0.04304026816318744	0.
0.028724243519241827	0.	0.1286014306546131	-0.04303223935361678	0.
0.027586649716499576	0.	0.1283597230556276	-0.04325197864476722	0.
0.027586649716499576	0.	0.12826999378632264	-0.04372267729936239	0.
0.027586649716499576	0.	0.12872054291810686	-0.043049003280395334	0.
0.027586649716499576	0.	0.12943670636165522	-0.04262516152770334	0.
0.027586649716499576	0.	0.13054658195528507	-0.04255575737050204	0.
0.027586649716499576	0.	0.13055554324144314	-0.042678646641083964	0.
0.027586649716499576	0.	0.12943435912383214	-0.042574149848174606	0.
0.027586649716499576	0.	0.12990156122863575	-0.04275588596389089	0.
0.027586649716499576	0.	0.12984925834724476	-0.042778940502056835	0.
0.027586649716499576	0.	0.1297648556232929	-0.04291729694345943	0.
0.027586649716499576	0.	0.12977109111547894	-0.04291728811644773	0.
0.027586649716499576	0.	0.12974790480135667	-0.04292286802335306	0.
0.027586649716499576	0.	0.12980424181810685	-0.042929746294295155	0.
0.027586649716499576	0.	0.13000260318241036	-0.04299276796202366	0.
0.027586649716499576	0.	0.12996100856141274	-0.04314181462363313	0.
0.027586649716499576	0.	0.1301296454441978	-0.04313522603986563	0.
0.027586649716499576	0.	0.13002994245724406	-0.04297144125463945	0.
0.027586649716499576	0.	0.13002144051034592	-0.04297245420295748	0.
0.027586649716499576	0.	0.12984938110712393	-0.04296095548961722	0.
0.027586649716499576	0.	0.12983468619389102	-0.04297359044802403	0.
0.027586649716499576	0.	0.12983687902666738	-0.04300626139205766	0.
0.027586649716499576	0.	0.12987540458473895	-0.04292489279149392	0.
0.027586649716499576	0.	0.12970100768380105	-0.042856703934010545	0.
0.027586649716499576	0.	0.12954921345566378	-0.04302639180010476	0.
0.027586649716499576	0.	0.12913140294198985	-0.0428941879757073	0.
0.027586649716499576	0.	0.1292977193511347	-0.04280991913866132	0.
0.027586649716499576	0.	0.12927099771636333	-0.04290168648766423	0.
0.027586649716499576	0.	0.12870635733155866	-0.04280412822802152	0.
0.027586649716499576	0.	0.128536553311298	-0.042769586022969666	0.
0.027586649716499576	0.	0.12857567063119293	-0.04279102996509021	0.
0.027586649716499576	0.	0.1287265407508157	-0.04280026753162649	0.
0.027586649716499576	0.	0.12903820641921665	-0.04289274852360211	0.
0.027586649716499576	0.	0.12902619279380417	-0.04292199542829866	0.
0.027586649716499576	0.	0.1291473881820048	-0.04285983433976642	0.
0.027586649716499576	0.	0.1293509563536415	-0.04298666320069034	0.
0.027586649716499576	0.	0.12936860333470107	-0.042954086278696374	0.
0.027586649716499576	0.	0.12930329948482294	-0.04284388389089708	0.
0.027586649716499576	0.	0.1290466115662857	-0.04395305294552898	0.
0.027586649716499576	0.	0.12871533309801245	-0.04313210618566284	0.
0.027586649716499576	0.	0.12844836631356876	-0.04294108835992978	0.
0.027586649716499576	0.	0.12853500970426196	-0.04280777471372562	0.
0.027586649716499576	0.	0.12869371583889186	-0.04287501561395372	0.
0.027586649716499576	0.	0.1288909014922508	-0.04301577594194503	0.
0.027586649716499576	0.	0.1289159064599316	-0.0428842005445837	0.
0.027586649716499576	0.	0.1291155667278846	-0.0429014182690904	0.
0.027586649716499576	0.	0.12910047727525903	-0.04288740309049322	0.
0.027586649716499576	0.	0.12907812407199637	-0.04287036205076409	0.
0.027586649716499576	0.	0.12854459721365627	-0.04281212837888377	0.
0.027586649716499576	0.	0.12852084954671003	-0.042754458782235556	0.
0.027586649716499576	0.	0.12812650619380497	-0.04267569079868451	0.
0.027586649716499576	0.	0.12817692350962245	-0.04276988720183729	0.
0.027586649716499576	0.	0.128615039959052	-0.042746171968889184	0.
0.027586649716499576	0.	0.12865101279936936	-0.042802882379089	0.
0.027586649716499576	0.	0.12865946331609587	-0.04280340346688445	0.
0.027586649716499576	0.	0.12863063830371405	-0.04278626892993727	0.
0.027586649716499576	0.	0.12854279588923873	-0.042783903501092534	0.
0.027586649716499576	0.	0.12864477869704002	-0.04281640731347409	0.
0.027586649716499576	0.	0.1285975529315504	-0.042811619639111204	0.
0.027586649716499576	0.	0.12852327039636557	-0.04273508607072132	0.
0.027586649716499576	0.	0.12853771991408122	-0.042739734860398663	0.
0.027586649716499576	0.	0.12850256598249427	-0.04299072077237954	0.
0.027586649716499576	0.	0.12852126841831948	-0.04351576670223682	0.
0.027586649716499576	0.	0.12854585464494073	-0.04332901817770841	0.
0.027586649716499576	0.	0.12855857652669683	-0.04337772193044608	0.
0.027586649716499576	0.	0.12856311444665935	-0.04332878398697005	0.
0.027586649716499576	0.	0.12852547043152618	-0.04343192721348458	0.
0.027586649716499576	0.	0.12852132162641292	-0.04324314167608992	0.
0.027586649716499576	0.	0.12847215662464828	-0.042846249160214143	0.
0.027586649716499576	0.	0.12847295025101604	-0.043113244325251286	0.
0.027586649716499576	0.	0.12857695924462675	-0.043212225100902314	0.
0.027586649716499576	0.	0.12856779168503452	-0.04324407548907332	0.
0.027586649716499576	0.	0.12854579172265598	-0.043311255974480024	0.
0.027586649716499576	0.	0.12858782302294489	-0.043380059176369244	0.
0.027586649716499576	0.	0.128565635504175	-0.0436089111862711	0.
0.027586649716499576	0.	0.12855624661085072	-0.04337249074242254	0.
0.027586649716499576	0.	0.1285411088393933	-0.04335593472614278	0.
0.027586649716499576	0.	0.1284949577001128	-0.043339217588430116	0.
0.027586649716499576	0.	0.12853469400956388	-0.04331904215672379	0.
0.027586649716499576	0.	0.12852320241866122	-0.04338545549804416	0.
0.027586649716499576	0.	0.12845133250303523	-0.04309208110194919	0.
0.027586649716499576	0.	0.1284976961137374	-0.043301850304862353	0.
0.027586649716499576	0.	0.12859811413931407	-0.04300540203859056	0.
0.027586649716499576	0.	0.12861371226927265	-0.04297195277935639	0.
0.027586649716499576	0.	0.12792464188448577	-0.04302638759228703	0.
0.027586649716499576	0.	0.12817549761703356	-0.042978297269553954	0.
0.027586649716499576	0.	0.1290274071109643	-0.04305573883840022	0.
0.027586649716499576	0.	0.13012121394678436	-0.043548632624434876	0.
0.032421423378154145	0.	0.1357285865574291	-0.046138200097153075	0.
0.03469661098363864	0.	0.1381929983270939	-0.048854548385128115	0.
0.0327058218288397	0.	0.1382167560036487	-0.048667917621421086	0.
0.03128382957541189	0.	0.13881246611490985	-0.04862182906041843	0.
0.03128382957541189	0.	0.14090778211577037	-0.04988337415977541	0.
0.03384341563158195	0.	0.14157033913891773	-0.0504532897615885	0.
0.033559017180896385	0.	0.14158562695533802	-0.050973087417348587	0.
0.036118603237066456	0.	0.14132167389160544	-0.05257934455273583	0.
0.036687400138437576	0.	0.14124861779196551	-0.05256583545025132	0.
0.03554980633569533	0.	0.14148630203862744	-0.052606651992309385	0.
0.034412212532953075	0.	0.14135224963329407	-0.05260687448369278	0.
0.03185262647678302	0.	0.14106390014773465	-0.05260858816150225	0.
0.030430634223355204	0.	0.14117347805968233	-0.052459945627589384	0.
0.03014623577266964	0.	0.14378777544433385	-0.05286116224871019	0.
0.03014623577266964	0.	0.14629175873831443	-0.05343203237295444	0.
0.030999431124726327	0.	0.14781798830735293	-0.05343203237295444	0.
0.032137024927468574	0.	0.1480661390327727	-0.054777022113635734	0.
0.03384341563158195	0.	0.1497539998323467	-0.05438658766498156	0.
0.036687400138437576	0.	0.14953490187652113	-0.054762416269524126	0.
0.037540595490494266	0.	0.150318952372773	-0.05493219859299026	0.
0.0372561970398087	0.	0.15097545845285978	-0.05554689512079908	0.
0.03583420478638089	0.	0.15034536323135927	-0.05553279142753135	0.
0.0349810094343242	0.	0.1512393237050626	-0.05509132827007435	0.
0.0349810094343242	0.	0.15140803714087545	-0.05484316901566273	0.
0.03469661098363864	0.	0.15126492253373833	-0.054662312823233465	0.
0.03469661098363864	0.	0.1510920201230066	-0.05444403764819148	0.
0.035265407885009765	0.	0.15109113597224894	-0.05441338841362061	0.
0.035265407885009765	0.	0.15120675138092912	-0.05495902169440674	0.
0.035265407885009765	0.	0.1512035998468019	-0.05517168812535503	0.
0.035265407885009765	0.	0.15112742433191442	-0.05528200977598281	0.
0.035265407885009765	0.	0.1511322212535657	-0.05533590094148053	0.
0.035265407885009765	0.	0.15112963610162577	-0.05525564272839247	0.
0.035265407885009765	0.	0.15112937361644174	-0.05536643827277076	0.
0.035265407885009765	0.	0.15113312412178556	-0.05526168625623182	0.
0.035265407885009765	0.	0.1510532520546175	-0.05542398990930111	0.
0.035265407885009765	0.	0.15105193365155087	-0.05549835842955226	0.
0.035265407885009765	0.	0.15123877939625557	-0.05543529453953032	0.
0.035265407885009765	0.	0.15086697994148623	-0.05550077081056984	0.
0.035265407885009765	0.	0.1510816294236524	-0.055283308556128	0.
0.035265407885009765	0.	0.151075783249007	-0.05547740424657975	0.
0.0349810094343242	0.	0.15229187124680613	-0.05526027755942055	0.
0.0349810094343242	0.	0.15213763778205208	-0.05537325899262442	0.
0.0349810094343242	0.	0.15213887699982095	-0.05549110340310199	0.
0.0349810094343242	0.	0.15101283124127013	-0.05545839341467913	0.
0.0349810094343242	0.	0.1519485814920262	-0.055512482758208914	0.
0.0349810094343242	0.	0.15192293967289	-0.05546900506535835	0.
0.0349810094343242	0.	0.15186052439586045	-0.05543006456659826	0.
0.0349810094343242	0.	0.15181238472946645	-0.05546427562222424	0.
0.0349810094343242	0.	0.15180826952573895	-0.055535023883796705	0.
0.03469661098363864	0.	0.1510002417672984	-0.055632802902683305	0.
0.03469661098363864	0.	0.15090245537222702	-0.055726070556512575	0.
0.03469661098363864	0.	0.14977448671888	-0.055568840698235845	0.
0.03469661098363864	0.	0.1505867167637581	-0.05559530517964888	0.
0.03469661098363864	0.	0.15063400137836105	-0.055266398544921394	0.
0.03469661098363864	0.	0.15057889316223216	-0.05520728756914077	0.
0.03469661098363864	0.	0.15080200771566596	-0.0545860374963795	0.
0.03469661098363864	0.	0.15051337449829	-0.05457676809282717	0.
0.03469661098363864	0.	0.15029727387734657	-0.054581357472860324	0.
0.03469661098363864	0.	0.1506673722292498	-0.05456035935395982	0.
0.03469661098363864	0.	0.15065654728295863	-0.05456284564271359	0.
0.03469661098363864	0.	0.15067854241986123	-0.05469562736042399	0.
0.03469661098363864	0.	0.15067491017122936	-0.05437689025264355	0.
0.03469661098363864	0.	0.15066769240835756	-0.05448389111868129	0.
0.03469661098363864	0.	0.15071131454606682	-0.054571551835200086	0.
0.03469661098363864	0.	0.15072228717932518	-0.05453633244378684	0.
0.03469661098363864	0.	0.1506871691170908	-0.0545062655210392	0.
0.03469661098363864	0.	0.15074638922390898	-0.05449576948757085	0.
0.03469661098363864	0.	0.1505130322369665	-0.05446742672035502	0.
0.03469661098363864	0.	0.15024140800347005	-0.05452810289547699	0.
0.03469661098363864	0.	0.15087463226903938	-0.05452810289547699	0.
0.03469661098363864	0.	0.150753120730176	-0.054589535080682	0.
0.03469661098363864	0.	0.15048368542583046	-0.05455580765009976	0.
0.03469661098363864	0.	0.14985351675088	-0.054452935861337086	0.
0.03469661098363864	0.	0.14954803663487073	-0.05427886167029685	0.
0.03469661098363864	0.	0.15071797420776048	-0.05447670410359325	0.
0.03469661098363864	0.	0.15030768966579108	-0.05448080427521702	0.
0.03469661098363864	0.	0.1492255944684473	-0.05481556216061888	0.
0.03469661098363864	0.	0.1492255944684473	-0.05470976699021801	0.
0.03469661098363864	0.	0.1492255944684473	-0.05470976699021801	0.
0.03469661098363864	0.	0.1492255944684473	-0.054752013084817065	0.
0.03469661098363864	0.	0.1493114151634677	-0.05516041838167423	0.
0.03469661098363864	0.	0.14922564809808692	-0.05516041838167423	0.
0.03469661098363864	0.	0.1492726002145877	-0.05515920475247126	0.
0.03469661098363864	0.	0.14928262678042453	-0.055155974151886854	0.
0.03469661098363864	0.	0.14936399477671722	-0.055194030789069246	0.
0.03469661098363864	0.	0.1493058442935416	-0.05510442252019161	0.
0.03469661098363864	0.	0.14939996171486772	-0.0553437444385361	0.
0.03469661098363864	0.	0.14937294592696507	-0.055343046316303726	0.
0.03469661098363864	0.	0.1493079039934694	-0.05520694547501013	0.
0.03469661098363864	0.	0.14935817440419982	-0.0551345910864756	0.
0.03469661098363864	0.	0.14938780291463546	-0.05515284054915597	0.
0.03469661098363864	0.	0.14881236206482326	-0.05515945795079733	0.
0.03469661098363864	0.	0.1488796243693624	-0.05516633070208536	0.
0.03469661098363864	0.	0.14888661019601462	-0.0551456090841416	0.
0.03469661098363864	0.	0.14919810745022222	-0.05511620665346269	0.
0.03469661098363864	0.	0.1488829812499051	-0.05515214702563215	0.
0.03469661098363864	0.	0.1486929230131766	-0.05516389797201355	0.
0.03469661098363864	0.	0.14872950372170599	-0.05502837719067121	0.
0.03469661098363864	0.	0.14875417876905359	-0.05520456134667035	0.
0.03469661098363864	0.	0.1483911604249887	-0.05534702502498121	0.
0.03469661098363864	0.	0.14836292823923805	-0.055508330428209324	0.
0.03469661098363864	0.	0.14839659838774538	-0.05549499667068155	0.
0.03469661098363864	0.	0.1483384654520691	-0.055498655319002776	0.
0.03469661098363864	0.	0.14806220903282394	-0.05551157561086221	0.
0.03469661098363864	0.	0.14794748939998023	-0.055511575052523465	0.
0.03469661098363864	0.	0.14845511495906805	-0.05551389596333033	0.
0.03469661098363864	0.	0.14942370167057056	-0.05593965265065847	0.
0.03469661098363864	0.	0.1489589083758465	-0.05576329828937353	0.
0.0349810094343242	0.	0.16346324593904318	-0.05950406218408672	0.
0.03867818929323652	0.	0.16463135984759114	-0.059460632767159544	0.
0.040953376898721014	0.	0.1654079070233913	-0.06127085820304587	0.
0.040953376898721014	0.	0.16511574085059452	-0.06060810390851944	0.
0.03583420478638089	0.	0.16529351649910307	-0.061145919998795824	0.
0.03640300168775201	0.	0.1662996164533898	-0.06370406450443687	0.
0.03810939239186539	0.	0.16940160504040355	-0.06453844279788665	0.
0.03924698619460765	0.	0.171661730959902	-0.06537806481125717	0.
0.04123777534940658	0.	0.17036111015145197	-0.06500552190344362	0.
0.04152217380009214	0.	0.1714965120849153	-0.06585370086689747	0.
0.04152217380009214	0.	0.17117417910260205	-0.06592155825228424	0.
0.04038457999734989	0.	0.17195859902077637	-0.06572447597852037	0.
0.03839379084255096	0.	0.17130417586251087	-0.06591991146680688	0.
0.03810939239186539	0.	0.17118755800455063	-0.06598368189216834	0.
0.037540595490494266	0.	0.1734972165627781	-0.06591720908567845	0.
0.037540595490494266	0.	0.17473784600183434	-0.06642630785620063	0.
0.037540595490494266	0.	0.17472900935492414	-0.0659448912019161	0.
0.037540595490494266	0.	0.17472900935492414	-0.06595036609574985	0.
0.037540595490494266	0.	0.17483379310669625	-0.06573764908145102	0.
0.037540595490494266	0.	0.17479196302772051	-0.06571847885324793	0.
0.037540595490494266	0.	0.17487904388262163	-0.06564728798171485	0.
0.0372561970398087	0.	0.17499373036861415	-0.06558127664562166	0.
0.0372561970398087	0.	0.1749824829197018	-0.06558065857190322	0.
0.0372561970398087	0.	0.17499279633004572	-0.06560389129614387	0.
0.0372561970398087	0.	0.17503472437627138	-0.06560151616685947	0.
0.0372561970398087	0.	0.17510857668347335	-0.06560151616685947	0.
0.0372561970398087	0.	0.17514781747225983	-0.06560151538034253	0.
0.0372561970398087	0.	0.17514772963925873	-0.06560151538034253	0.
0.0372561970398087	0.	0.17511725631438563	-0.06560151538034253	0.
0.03697179858912314	0.	0.1750897023121368	-0.06560151538034253	0.
0.03697179858912314	0.	0.17513157300001525	-0.06560151538034253	0.
0.03697179858912314	0.	0.17513164513675697	-0.06560151538034253	0.
0.03697179858912314	0.	0.17493062775804308	-0.06580390956893745	0.
0.03697179858912314	0.	0.17495194660926203	-0.0658035041708251	0.
0.03697179858912314	0.	0.17503636420956972	-0.0658026330437808	0.
0.03697179858912314	0.	0.17495221608601302	-0.06580475977776339	0.
0.03697179858912314	0.	0.1750104992667116	-0.06578645602088205	0.
0.03697179858912314	0.	0.17498522791390705	-0.06581773531068859	0.
0.03697179858912314	0.	0.17513055639448882	-0.06577823192167184	0.
0.03697179858912314	0.	0.17550419157856298	-0.06577231461484047	0.
0.03697179858912314	0.	0.17505165102119888	-0.0658268068436821	0.
0.03697179858912314	0.	0.17494043424658196	-0.06582045435057217	0.
0.03697179858912314	0.	0.17489002476701157	-0.06581214134784077	0.
0.03697179858912314	0.	0.17464936704595915	-0.06572912354928777	0.
0.03697179858912314	0.	0.17484288382634272	-0.06581811391387225	0.
0.03697179858912314	0.	0.1749461638383462	-0.06569268228885802	0.
0.03697179858912314	0.	0.1749149248330005	-0.06570373236556237	0.
0.03697179858912314	0.	0.17503787646074603	-0.06572800731483641	0.
0.03697179858912314	0.	0.17495614842915488	-0.06583597296606063	0.
0.03697179858912314	0.	0.17502625309166386	-0.06581483140768908	0.
0.03697179858912314	0.	0.17502625309166386	-0.06585870390925588	0.
0.03697179858912314	0.	0.17502625309166386	-0.06585241030209499	0.
0.03697179858912314	0.	0.17502059511532542	-0.0658157485201794	0.
0.03697179858912314	0.	0.17452317393541525	-0.06581595777041829	0.
0.03697179858912314	0.	0.17499309153024045	-0.0658132768443208	0.
0.03697179858912314	0.	0.17499690715712987	-0.06581584899117801	0.
0.03697179858912314	0.	0.17506355473145777	-0.06574264061152085	0.
0.03697179858912314	0.	0.17503346103248174	-0.06571805236141347	0.
0.03697179858912314	0.	0.17495705653647065	-0.06572836903053933	0.
0.03697179858912314	0.	0.17492646978239132	-0.0653556807407144	0.
0.03697179858912314	0.	0.17496681789941138	-0.06550697849672435	0.
0.03697179858912314	0.	0.174895675968834	-0.0654596868771095	0.
0.03697179858912314	0.	0.1748868905006338	-0.06537050390362018	0.
0.03697179858912314	0.	0.17490256135142263	-0.06529492733527655	0.
0.03697179858912314	0.	0.17494434047180088	-0.06537892183551787	0.
0.03697179858912314	0.	0.17497272466087715	-0.0653540630301468	0.
0.03697179858912314	0.	0.1749698533405932	-0.06526756340288727	0.
0.03697179858912314	0.	0.17532749810855208	-0.06524072866041032	0.
0.03697179858912314	0.	0.17522358103610255	-0.06522409855183484	0.
0.03697179858912314	0.	0.17526773748407187	-0.06521457416632834	0.
0.03697179858912314	0.	0.17526265655866358	-0.06521457416632834	0.
0.03697179858912314	0.	0.1752257892487699	-0.06521457416632834	0.
0.03697179858912314	0.	0.17531434956710754	-0.06568236250005492	0.
0.03697179858912314	0.	0.17532716657163944	-0.06559708732700635	0.
0.03697179858912314	0.	0.17518012383565235	-0.0655907197128678	0.
0.03697179858912314	0.	0.17519875949386043	-0.06559809808477211	0.
0.03697179858912314	0.	0.17532030851970823	-0.06561168741269106	0.
0.03697179858912314	0.	0.17521100013064153	-0.06562231639174589	0.
0.03697179858912314	0.	0.1751285577967495	-0.0652253238848521	0.
0.03697179858912314	0.	0.17514654003076557	-0.06523113223936243	0.
0.03697179858912314	0.	0.17502619940120157	-0.06633639417202093	0.
0.03697179858912314	0.	0.1749771274849437	-0.0661692648207685	0.
0.03697179858912314	0.	0.17484687323153242	-0.06633420384571702	0.
0.03697179858912314	0.	0.17468128017589485	-0.06626128282658618	0.
0.03697179858912314	0.	0.17468709860886875	-0.06638596570032472	0.
0.03697179858912314	0.	0.17467316381527404	-0.06638744395480124	0.
0.03697179858912314	0.	0.17464527862291018	-0.06638331797507285	0.
0.03697179858912314	0.	0.17467060432294318	-0.06656714758224601	0.
0.03697179858912314	0.	0.1746313861472515	-0.06659726302672254	0.
0.03697179858912314	0.	0.17473486074836656	-0.0665551672299029	0.
0.03697179858912314	0.	0.17469108976212158	-0.06662649643394693	0.
0.03697179858912314	0.	0.17464169217919562	-0.06664784070628438	0.
0.03697179858912314	0.	0.17441202906597236	-0.06687735221503069	0.
0.03697179858912314	0.	0.17479614918142644	-0.06704909351952644	0.
0.03697179858912314	0.	0.17478899121161925	-0.06731680002389664	0.
0.03697179858912314	0.	0.17480773444818598	-0.06754091111633649	0.
0.03697179858912314	0.	0.17502456922625462	-0.0677736398131428	0.
0.03697179858912314	0.	0.17477368966140358	-0.06799743751597628	0.
0.03697179858912314	0.	0.1747736871805398	-0.06823444951442957	0.
0.03697179858912314	0.	0.1746125060783167	-0.06753367020416526	0.
0.03697179858912314	0.	0.17459412769427393	-0.06869931271734343	0.
0.03697179858912314	0.	0.17483774432981936	-0.06893067571700381	0.
0.03839379084255096	0.	0.1842333657026451	-0.06808685877283897	0.
0.03839379084255096	0.	0.18497155525577152	-0.06845407270454865	0.
0.03839379084255096	0.	0.18928717228085365	-0.06935649499067617	0.
0.03839379084255096	0.	0.1907173839369653	-0.07009761433709578	0.
0.04237536915214883	0.	0.19192006669212508	-0.07123786585340931	0.
0.04521935365900445	0.	0.19071716079672926	-0.07143125626167177	0.
0.04578815056037558	0.	0.19076928621066652	-0.07152400402838027	0.
0.04578815056037558	0.	0.19095081567106276	-0.0712224715494748	0.
0.04521935365900445	0.	0.19131903773040412	-0.07214651770936979	0.
0.044081759856262205	0.	0.19116379741456574	-0.07184981993461698	0.
0.04294416605351995	0.	0.19107489104506545	-0.0712972459429922	0.
0.04066897844803546	0.	0.19055392719934028	-0.07149669714370714	0.
0.04010018154666433	0.	0.19044955817771717	-0.07194310484999608	0.
0.03981578309597876	0.	0.19048611920992659	-0.07193549282221588	0.
0.03924698619460765	0.	0.19039350885986492	-0.07230900008841083	0.
0.038962587743922084	0.	0.19278268945558621	-0.07288529971919856	0.
0.038962587743922084	0.	0.1937562711131454	-0.07275538130342375	0.
0.04152217380009214	0.	0.1984846364199145	-0.07367072194546838	0.
0.043228564504205515	0.	0.19864724281370663	-0.0753939950152937	0.
0.04635694746174671	0.	0.19771874133180437	-0.07441982440902234	0.
0.049485330419287904	0.	0.19884433734424448	-0.07598788560243601	0.
0.049200931968602334	0.	0.19912968461234032	-0.07623109826274399	0.
0.048632135067231214	0.	0.19860588688891526	-0.07630047102850611	0.
0.04635694746174671	0.	0.19928380172040305	-0.07575056947771204	0.
0.04294416605351995	0.	0.19697197288175564	-0.07664108619438775	0.
0.041806572250777704	0.	0.19703372732432842	-0.07671553875800662	0.
0.04209097070146327	0.	0.19680796022610897	-0.07665146948935259	0.
0.04209097070146327	0.	0.19717099836867674	-0.0766918744848308	0.
0.04237536915214883	0.	0.1968296472463693	-0.07669206981121847	0.
0.04237536915214883	0.	0.1969931456117042	-0.07668633428727543	0.
0.04265976760283439	0.	0.19702294978667706	-0.07603019850466126	0.
0.04237536915214883	0.	0.19672903656359064	-0.07639178206094624	0.
0.04237536915214883	0.	0.19666682444911932	-0.0766864657272241	0.
0.04265976760283439	0.	0.19692648399592602	-0.07701487754275234	0.
0.04265976760283439	0.	0.1966961283911468	-0.07731168480068135	0.
0.04265976760283439	0.	0.1968609328029685	-0.07722909161336916	0.
0.04265976760283439	0.	0.19681047763100312	-0.07717353989321202	0.
0.04265976760283439	0.	0.19683850649348034	-0.07726139345480815	0.
0.04265976760283439	0.	0.19688685401852632	-0.0773045195034767	0.
0.04265976760283439	0.	0.196564505427198	-0.07716776735510163	0.
0.04265976760283439	0.	0.19662597611044766	-0.07746876001225592	0.
0.04265976760283439	0.	0.1951480081835244	-0.07786712969238478	0.
0.04265976760283439	0.	0.19519388694904133	-0.07796568350618971	0.
0.04265976760283439	0.	0.19411712283695168	-0.07786476333831041	0.
0.04265976760283439	0.	0.19481218389563776	-0.07798425868323068	0.
0.04265976760283439	0.	0.19434721727706566	-0.07783875250403102	0.
0.04265976760283439	0.	0.19494448315736665	-0.07782814705474742	0.
0.04265976760283439	0.	0.19448887393422015	-0.07792397497220391	0.
0.04265976760283439	0.	0.19426114343752612	-0.07791511530446321	0.
0.04265976760283439	0.	0.1941646987065806	-0.07787329773276398	0.
0.04265976760283439	0.	0.19417217032715603	-0.07794864927867598	0.
0.04265976760283439	0.	0.1940399429595954	-0.07795131483674098	0.
0.04265976760283439	0.	0.194146332455616	-0.07795138964574269	0.
0.04265976760283439	0.	0.19415642871648464	-0.07786273699813821	0.
0.04265976760283439	0.	0.19416102466864102	-0.07780885810112266	0.
0.04265976760283439	0.	0.1946737706222581	-0.07784837889395764	0.
0.04265976760283439	0.	0.19537502956849095	-0.07774870032352149	0.
0.04265976760283439	0.	0.19398555301366535	-0.0778457000647421	0.
0.04265976760283439	0.	0.19399195658234705	-0.07783279601646133	0.
0.04265976760283439	0.	0.19405911876369406	-0.0778654241009135	0.
0.04265976760283439	0.	0.1940521265768887	-0.07785662961628775	0.
0.04265976760283439	0.	0.19474620938542814	-0.07776784270016092	0.
0.04265976760283439	0.	0.19470738150589365	-0.07782234604237319	0.
0.04265976760283439	0.	0.19485127149415296	-0.07783114216506012	0.
0.04265976760283439	0.	0.19530083524260666	-0.0778311180542178	0.
0.04265976760283439	0.	0.19508395517736266	-0.07775922315785216	0.
0.04265976760283439	0.	0.19527693661817547	-0.07782859057175204	0.
0.04265976760283439	0.	0.19501047390731993	-0.07753041866461538	0.
0.04265976760283439	0.	0.19520645420688135	-0.07765650259885981	0.
0.04265976760283439	0.	0.195281997887459	-0.07761561608762042	0.
0.04265976760283439	0.	0.19493573169359127	-0.07783625763287384	0.
0.04265976760283439	0.	0.19508079776029122	-0.0778133710706796	0.
0.04265976760283439	0.	0.19508162411217156	-0.0778201571778203	0.
0.04265976760283439	0.	0.19503800670951985	-0.07741458513931446	0.
0.04265976760283439	0.	0.19518047906231678	-0.07747415011569588	0.
0.04265976760283439	0.	0.19508411072834594	-0.07755175589408919	0.
0.04265976760283439	0.	0.19494594503617227	-0.07783836165670986	0.
0.04265976760283439	0.	0.19496672628314807	-0.0778479740149963	0.
0.04265976760283439	0.	0.19506491542736132	-0.0778526505468656	0.
0.04265976760283439	0.	0.19500945040044618	-0.07776387830116532	0.
0.04265976760283439	0.	0.19492350842353273	-0.07754659644769882	0.
0.04265976760283439	0.	0.1953440610300497	-0.07777331781689431	0.
0.04265976760283439	0.	0.1953914740576336	-0.07783954607244638	0.
0.04265976760283439	0.	0.1956710174253189	-0.0768603596318189	0.
0.04265976760283439	0.	0.19494488582652983	-0.07685362819426057	0.
0.04265976760283439	0.	0.19648670800189286	-0.07687501379778101	0.
0.04265976760283439	0.	0.19810674367294837	-0.0754491824992163	0.
0.04265976760283439	0.	0.19626114809680223	-0.07629533607329533	0.
0.04265976760283439	0.	0.19470360510008589	-0.07636999975882124	0.
0.04265976760283439	0.	0.19477491737695687	-0.07656920213592412	0.
0.04265976760283439	0.	0.19484743105615926	-0.07683383618057985	0.
0.04265976760283439	0.	0.1946009083779018	-0.0768657090148074	0.
0.04265976760283439	0.	0.19422007328653879	-0.07701913199172755	0.
0.04265976760283439	0.	0.19425545655213766	-0.07689192441160765	0.
0.04265976760283439	0.	0.1942670415421901	-0.07674210302118432	0.
0.04265976760283439	0.	0.19425852282969605	-0.07672222842890901	0.
0.04265976760283439	0.	0.19417263376003402	-0.07671482544629275	0.
0.04265976760283439	0.	0.19422664378980822	-0.07670014488189747	0.
0.04265976760283439	0.	0.19423921473232014	-0.07669935819243165	0.
0.04265976760283439	0.	0.19418271989707028	-0.07664760842780258	0.
0.04237536915214883	0.	0.19426975812368946	-0.07666514025067665	0.
0.04237536915214883	0.	0.19424805195988026	-0.07666628668192944	0.
0.04237536915214883	0.	0.19427503896524054	-0.07663874123394572	0.
0.04237536915214883	0.	0.19426048190862982	-0.07663230403823992	0.
0.04237536915214883	0.	0.194257051584015	-0.07666925366224671	0.
0.04237536915214883	0.	0.19425495182080724	-0.076583318475288	0.
0.04237536915214883	0.	0.1942331061296458	-0.07666719349790746	0.
0.04237536915214883	0.	0.19421808705606872	-0.07663707652040189	0.
0.04237536915214883	0.	0.19407928198690808	-0.07675178309431463	0.
0.04237536915214883	0.	0.19426363831629692	-0.07676604699072932	0.
0.04237536915214883	0.	0.19443491703355137	-0.07649754900506096	0.
0.04237536915214883	0.	0.19443884312172907	-0.07654198905780082	0.
0.04237536915214883	0.	0.1943245659613062	-0.07658414446330847	0.
0.04237536915214883	0.	0.1943218793593397	-0.0765222593782048	0.
0.04237536915214883	0.	0.19429550659910208	-0.07652328292316306	0.
0.04237536915214883	0.	0.194271864278275	-0.07652313287554176	0.
0.04237536915214883	0.	0.1943023042306728	-0.0765229452373903	0.
0.04237536915214883	0.	0.19432107902784573	-0.07644759355743894	0.
0.04237536915214883	0.	0.19582878707175805	-0.076405740312234	0.
0.04237536915214883	0.	0.1962900166262336	-0.07629916542534726	0.
0.04237536915214883	0.	0.2002998917913372	-0.07721424453796956	0.
0.04237536915214883	0.	0.20081246615091528	-0.07796440891081281	0.
0.04237536915214883	0.	0.2014926949775792	-0.07818277508367265	0.
0.04379736140557664	0.	0.2040212030105166	-0.07810321463366882	0.
0.048632135067231214	0.	0.2031025839686256	-0.07711510120120578	0.
0.05033852577134459	0.	0.20298284328445954	-0.0781533925663282	0.
0.04976972886997346	0.	0.2025251309379728	-0.07868542917201249	0.
0.049200931968602334	0.	0.2020978703367502	-0.07880177449717997	0.
0.04806333816586009	0.	0.20280923952740548	-0.07840006243336996	0.
0.04635694746174671	0.	0.2025260259337074	-0.0784551500099779	0.
0.04806333816586009	0.	0.20266085824490523	-0.07861381441657589	0.
0.04521935365900445	0.	0.20257521001963164	-0.0788083772173356	0.
0.04521935365900445	0.	0.20257521001963164	-0.07883094979149737	0.
0.044934955208318896	0.	0.2037292313696828	-0.07907962400652764	0.
0.044934955208318896	0.	0.20650569770885074	-0.07911875838811384	0.
0.04521935365900445	0.	0.20827043310669704	-0.07950042224691742	0.
0.04465055675763333	0.	0.2072578736437181	-0.0802551068578094	0.
0.04749454126448897	0.	0.2085374280543986	-0.08016124870498668	0.
0.053182510278200215	0.	0.21389114439143506	-0.08037180779682336	0.
0.05375130717957134	0.	0.2129838791015121	-0.0804240301513302	0.
0.05261371337682909	0.	0.21310056822724258	-0.0802658289015496	0.
0.050907322672715714	0.	0.21320350433209304	-0.08016482391879613	0.
0.04635694746174671	0.	0.21286883167497053	-0.07997107918478297	0.
0.04578815056037558	0.	0.21287397073777467	-0.07987933495204663	0.
0.04578815056037558	0.	0.21275198859666425	-0.08004582100871366	0.
0.04578815056037558	0.	0.21350287703481421	-0.08094065031335032	0.
0.04578815056037558	0.	0.21517077995689513	-0.08200447025872465	0.
0.04578815056037558	0.	0.21669438551889972	-0.08273380662029349	0.
0.04749454126448897	0.	0.21763686220465156	-0.08366709228775127	0.
0.05289811182751465	0.	0.21906736897057524	-0.0846281234885752	0.
0.05375130717957134	0.	0.21984204792127982	-0.08396931187902573	0.
0.0540357056302569	0.	0.22086922115918808	-0.08387330879381708	0.
0.05375130717957134	0.	0.22081501068705983	-0.08387481611927791	0.
0.05062292422203015	0.	0.22073767500698574	-0.08484434866481702	0.
0.04976972886997346	0.	0.2207139820878833	-0.08376573873694443	0.
0.049200931968602334	0.	0.22078345518398215	-0.08378557493750205	0.
0.049200931968602334	0.	0.22027874805829534	-0.08371586799576104	0.
0.049485330419287904	0.	0.22007876963235523	-0.08372364769965997	0.
0.04976972886997346	0.	0.22017446277846098	-0.0847773663926825	0.
0.04976972886997346	0.	0.22001229881488915	-0.08488069672574246	0.
0.049485330419287904	0.	0.21997239461097798	-0.08504494843962507	0.
0.049485330419287904	0.	0.2200320647777578	-0.08396738673980327	0.
0.049485330419287904	0.	0.22000396202495992	-0.08346196182175497	0.
0.049485330419287904	0.	0.22004826925967122	-0.08343706643408944	0.
0.049485330419287904	0.	0.21986748338227197	-0.08393185223558755	0.
0.049485330419287904	0.	0.2198938663363585	-0.08327852935663453	0.
0.049485330419287904	0.	0.22000172825060033	-0.08379714322301941	0.
0.049200931968602334	0.	0.22019236799125638	-0.08378838719523743	0.
0.049200931968602334	0.	0.22023074214200125	-0.08379818070282241	0.
0.049200931968602334	0.	0.2202021139763144	-0.08393588271392481	0.
0.049200931968602334	0.	0.22011657674384266	-0.0840478050056794	0.
0.049200931968602334	0.	0.21999059464531684	-0.08440785285312238	0.
0.049200931968602334	0.	0.22001909122130026	-0.08432491026560038	0.
0.049200931968602334	0.	0.22143196004403015	-0.08434197467495139	0.
0.049200931968602334	0.	0.21993988539103887	-0.0844085207175073	0.
0.049200931968602334	0.	0.22000809337779564	-0.08447545977159103	0.
0.049200931968602334	0.	0.2200110198624736	-0.08448768000031891	0.
0.049200931968602334	0.	0.22003672996930268	-0.08445250621818315	0.
0.049200931968602334	0.	0.22006595611655547	-0.08443738744906241	0.
0.049200931968602334	0.	0.2200869281879555	-0.08424051247153465	0.
0.049200931968602334	0.	0.22010650231737633	-0.08424051247153465	0.
0.049200931968602334	0.	0.2201482211468767	-0.08424051247153465	0.
0.049200931968602334	0.	0.21990874639876404	-0.08429461422019326	0.
0.049200931968602334	0.	0.21990494103438035	-0.08429348210557248	0.
0.049200931968602334	0.	0.22009227622457997	-0.08429461422019326	0.
0.049200931968602334	0.	0.22024361412360063	-0.08436536383954979	0.
0.049200931968602334	0.	0.22012810778227063	-0.08430362946431443	0.
0.049200931968602334	0.	0.22010616444435604	-0.08440821709674316	0.
0.049200931968602334	0.	0.22005920525563474	-0.08467603048585351	0.
0.049200931968602334	0.	0.22011108404254423	-0.08413285490056964	0.
0.049200931968602334	0.	0.22006363480413807	-0.08478446660747037	0.
0.049200931968602334	0.	0.22016333006635505	-0.08451554802934243	0.
0.049200931968602334	0.	0.22036226201098777	-0.08461192113889768	0.
0.049200931968602334	0.	0.22035836663959907	-0.08477548559023942	0.
0.049200931968602334	0.	0.22025883278809594	-0.08470735208981058	0.
0.049200931968602334	0.	0.220138232085806	-0.0846694062606393	0.
0.049200931968602334	0.	0.22016115501951333	-0.08472672909943677	0.
0.049200931968602334	0.	0.2204273974892758	-0.08452923729527397	0.
0.049200931968602334	0.	0.22010555891573574	-0.08462658366523296	0.
0.049200931968602334	0.	0.22004993496208589	-0.0846689320875177	0.
0.049200931968602334	0.	0.22029842473573882	-0.08459909682179652	0.
0.049200931968602334	0.	0.22027094006944697	-0.08458177408041358	0.
0.049200931968602334	0.	0.22058331388100305	-0.08458423298861031	0.
0.049200931968602334	0.	0.2205528426595781	-0.08459147303703561	0.
0.049200931968602334	0.	0.22053860229078487	-0.08458815724844382	0.
0.049200931968602334	0.	0.22075027933911284	-0.0845668106481425	0.
0.049200931968602334	0.	0.22039856576417494	-0.08458156069812883	0.
0.049200931968602334	0.	0.2204663771818995	-0.08460422131542346	0.
0.049200931968602334	0.	0.22070066191020357	-0.08459701051226343	0.
0.049200931968602334	0.	0.22071161146378723	-0.08462171454843927	0.
0.049200931968602334	0.	0.2200244956221436	-0.08474472737321899	0.
0.049200931968602334	0.	0.22006719333952823	-0.084803402137542	0.
0.049200931968602334	0.	0.21971007661744912	-0.084764977309487	0.
0.049200931968602334	0.	0.2196770020817797	-0.08484020279451437	0.
0.049200931968602334	0.	0.21968569411841135	-0.08478648490519658	0.
0.049200931968602334	0.	0.2196976019148401	-0.08482212791577674	0.
0.049200931968602334	0.	0.21972012181480388	-0.08480320910060588	0.
0.049200931968602334	0.	0.21967664222951416	-0.08490705827391122	0.
0.049200931968602334	0.	0.2196647837673264	-0.0849108352113324	0.
0.049200931968602334	0.	0.21971153811782176	-0.0849126008472656	0.
0.049200931968602334	0.	0.21970130041838515	-0.08488355962104152	0.
0.049200931968602334	0.	0.21964925365564011	-0.08490489045804105	0.
0.049200931968602334	0.	0.21964925365564011	-0.08490489045804105	0.
0.049200931968602334	0.	0.21826359097018203	-0.08790927852800888	0.
0.049200931968602334	0.	0.21826359097018203	-0.08790927852800888	0.
0.049200931968602334	0.	0.21873105834602105	-0.08795896490785525	0.
0.049200931968602334	0.	0.2181992048140352	-0.08797206717861449	0.
0.049200931968602334	0.	0.218234849144082	-0.08820875184969929	0.
0.049200931968602334	0.	0.218198210358353	-0.0878779080589117	0.
0.049200931968602334	0.	0.21823901669414866	-0.08788102366396185	0.
0.049200931968602334	0.	0.2182441981231614	-0.0879099034242597	0.
0.049200931968602334	0.	0.21824568170129433	-0.08795070171990647	0.
0.049200931968602334	0.	0.218244192637468	-0.08792914805677605	0.
0.049200931968602334	0.	0.21826732014829697	-0.08794877552082983	0.
0.049200931968602334	0.	0.21824180713436075	-0.08800293026364832	0.
0.049200931968602334	0.	0.21827592975267077	-0.08803114430807547	0.
0.049200931968602334	0.	0.21827739595076015	-0.08802086309532606	0.
0.049200931968602334	0.	0.2182287586289397	-0.08794083347012141	0.
0.049200931968602334	0.	0.21814155331763463	-0.08787930394268847	0.
0.049200931968602334	0.	0.21822196475437583	-0.08797181118612625	0.
0.049200931968602334	0.	0.2183500274483692	-0.08759056710360942	0.
0.049200931968602334	0.	0.2187389697086043	-0.08757430394468928	0.
0.049200931968602334	0.	0.21984028140689882	-0.08773607835933114	0.
0.049200931968602334	0.	0.2219200130236135	-0.0883009889433326	0.
0.05033852577134459	0.	0.22404442022181303	-0.08861248892748551	0.
0.049200931968602334	0.	0.22519573837393453	-0.0887056969276371	0.
0.05432010408094247	0.	0.22447429525448678	-0.08975694091935076	0.
0.0585860808412259	0.	0.2245854527716927	-0.09029478188699792	0.
0.05830168239054034	0.	0.22390345144005275	-0.09084760498429247	0.
0.054888900982313596	0.	0.22501997738789145	-0.09017428002486418	0.
0.05375130717957134	0.	0.2256429550626925	-0.09017418667318644	0.
0.05261371337682909	0.	0.22462440047995993	-0.08940200549254151	0.
0.052329314926143525	0.	0.2237978709287346	-0.08969601833433037	0.
0.052329314926143525	0.	0.22731015792670722	-0.0911117339520876	0.
0.0563108932357414	0.	0.23069315231636878	-0.09144890141972539	0.
0.05574209633437027	0.	0.2326793965514987	-0.09198447706085527	0.
0.0585860808412259	0.	0.23233577262308652	-0.09221574143746025	0.
0.05830168239054034	0.	0.2315398190132094	-0.09429248820235744	0.
0.055457697883684716	0.	0.2322444105879416	-0.09310511035408428	0.
0.05517329943299915	0.	0.23175036383976824	-0.09330590695261007	0.
0.054604502531628026	0.	0.23099271654797446	-0.09412922538943333	0.
0.0540357056302569	0.	0.23244188321470524	-0.0942357129486285	0.
0.0540357056302569	0.	0.23452154656310165	-0.09487826289727708	0.
0.05517329943299915	0.	0.23978590413302672	-0.09552896213465799	0.
0.05887047929191146	0.	0.2407204189752469	-0.10135605099105187	0.
0.06342085450288047	0.	0.2407225923498437	-0.10014350411429149	0.
0.06342085450288047	0.	0.24034305608483675	-0.09936054618640784	0.
0.055457697883684716	0.	0.24017938774791767	-0.09903135294897214	0.
0.055457697883684716	0.	0.24156503180484265	-0.09908221745307293	0.
0.055457697883684716	0.	0.24294568247689022	-0.09988199964759818	0.
0.055457697883684716	0.	0.24334318015134382	-0.1007536249967986	0.
0.055457697883684716	0.	0.2417665112543667	-0.10056802460118743	0.
0.055457697883684716	0.	0.24240067203096916	-0.10129732415458312	0.
0.055457697883684716	0.	0.2431401159419173	-0.1000913880948073	0.
0.055457697883684716	0.	0.2431401159419173	-0.1000913880948073	0.
0.055457697883684716	0.	0.2431401159419173	-0.1000913880948073	0.
0.055457697883684716	0.	0.24195201992950127	-0.1007988419648312	0.
0.055457697883684716	0.	0.24204911915948493	-0.1011150589766386	0.
0.055457697883684716	0.	0.24239069842738423	-0.10001011806801921	0.
0.05517329943299915	0.	0.24217159355404105	-0.09958625388882918	0.
0.05517329943299915	0.	0.24220275497304627	-0.09958625388882918	0.
0.05517329943299915	0.	0.24245352336629913	-0.09968560156183952	0.
0.05517329943299915	0.	0.24245518305746555	-0.09803503764137776	0.
0.05517329943299915	0.	0.2414558526095973	-0.09814763958826066	0.
0.05517329943299915	0.	0.24129381597982696	-0.09804177814706035	0.
0.05517329943299915	0.	0.24077449031316286	-0.09827304726946369	0.
0.05517329943299915	0.	0.2406485631377652	-0.09839037964921217	0.
0.05517329943299915	0.	0.2402358340660637	-0.09827139325272494	0.
0.05517329943299915	0.	0.24033874913285752	-0.0983989514263157	0.
0.05517329943299915	0.	0.24048804894030623	-0.0984344175463624	0.
0.05517329943299915	0.	0.2403379228547526	-0.09845100835596306	0.
0.05517329943299915	0.	0.24028682264737639	-0.09845093479448157	0.
0.05517329943299915	0.	0.24009837981047075	-0.09854108954085805	0.
0.05517329943299915	0.	0.24014253649155196	-0.0985412434024103	0.
0.05517329943299915	0.	0.2403203559372922	-0.09848986130167765	0.
0.05517329943299915	0.	0.2402937534817953	-0.09866473727988968	0.
0.05517329943299915	0.	0.2403741826814668	-0.0989250804922593	0.
0.05517329943299915	0.	0.24029209006806296	-0.09959540825816325	0.
0.05517329943299915	0.	0.2402471422585513	-0.09954688814692905	0.
0.05517329943299915	0.	0.2415320011398229	-0.09935589870887619	0.
0.07877837083990086	0.	0.246953589856787	-0.1031475076327544	0.
0.05716408858779808	0.	0.25055516948341566	-0.10422164277462702	0.
0.05801728393985478	0.	0.25440521333506083	-0.10479043813893307	0.
0.061714463798767084	0.	0.25469976782246856	-0.10433830795252479	0.
0.06711803436179277	0.	0.2556391842183124	-0.10701978179139403	0.
0.06683363591110722	0.	0.25440637349226825	-0.10795318171621442	0.
0.06569604210836498	0.	0.2546399061323433	-0.10814423958606596	0.
0.06654923746042164	0.	0.2543518546501083	-0.10696358284363267	0.
0.06228326070013821	0.	0.2558297447385227	-0.1058388424639387	0.
0.061145666897395964	0.	0.25410756228474096	-0.10584807209639788	0.
0.06086126844671041	0.	0.25450893004071157	-0.10693653651150842	0.
0.061145666897395964	0.	0.25523465564458253	-0.10705633161223525	0.
0.061430065348081535	0.	0.25673961867644574	-0.10751315217867417	0.
0.06228326070013821	0.	0.26073243156469283	-0.10924476758096245	0.
0.06484284675630829	0.	0.2619183635459308	-0.10774881669731783	0.
0.06370525295356604	0.	0.2642943972570498	-0.10853892151105189	0.
0.06370525295356604	0.	0.26282884668304224	-0.11000675613665586	0.
0.06370525295356604	0.	0.26147088113489847	-0.10956371794067571	0.
0.06370525295356604	0.	0.26168695854675855	-0.10940689315722828	0.
0.06370525295356604	0.	0.261687492577975	-0.1094333044484725	0.
0.06370525295356604	0.	0.2618073363061942	-0.10925130092667078	0.
0.06370525295356604	0.	0.2617679911950292	-0.10813692258046309	0.
0.06370525295356604	0.	0.26226907849102055	-0.1092352000450975	0.
0.06370525295356604	0.	0.26277728207008527	-0.1091924320294697	0.
0.06370525295356604	0.	0.262654871177784	-0.10948928543110369	0.
0.06370525295356604	0.	0.26264119525487234	-0.10946078843388228	0.
0.06370525295356604	0.	0.2625964117235458	-0.1095864948161558	0.
0.06370525295356604	0.	0.2626691454651493	-0.10953181267756955	0.
0.06370525295356604	0.	0.2626838004402157	-0.10949729963707058	0.
0.06370525295356604	0.	0.262658000270481	-0.10941305023923141	0.
0.06370525295356604	0.	0.2626732556842385	-0.10938848571309194	0.
0.06370525295356604	0.	0.2626750911866519	-0.10944370877587568	0.
0.06370525295356604	0.	0.26271825840508206	-0.10941279797716616	0.
0.06370525295356604	0.	0.26274175214298223	-0.10943769161910771	0.
0.06370525295356604	0.	0.26279352674312667	-0.1093517146895781	0.
0.06370525295356604	0.	0.26273840004530113	-0.10928717642433193	0.
0.06370525295356604	0.	0.2624949078339263	-0.10929266290020397	0.
0.06370525295356604	0.	0.2624883192279887	-0.10810691681188242	0.
0.06370525295356604	0.	0.2624839098815594	-0.10884287119116126	0.
0.06370525295356604	0.	0.2624754205045175	-0.1092718643028303	0.
0.06370525295356604	0.	0.2632000089444467	-0.10880043551416249	0.
0.06370525295356604	0.	0.26317276695020014	-0.1092815805419264	0.
0.06370525295356604	0.	0.2627107265704783	-0.10959368145109614	0.
0.06370525295356604	0.	0.26275620940937683	-0.10951170275734055	0.
0.06370525295356604	0.	0.2629902706377892	-0.10960975358133772	0.
0.06370525295356604	0.	0.2631294648219834	-0.10936079823266703	0.
0.06370525295356604	0.	0.2631237347628879	-0.1093129105892638	0.
0.06370525295356604	0.	0.2631322179906633	-0.10934718999887202	0.
0.06370525295356604	0.	0.26311849652529534	-0.1093868148453665	0.
0.06370525295356604	0.	0.26312805871225814	-0.10938318415931171	0.
0.06370525295356604	0.	0.2631542248946114	-0.10932055622132486	0.
0.06370525295356604	0.	0.2631309960710057	-0.10932123001163745	0.
0.06370525295356604	0.	0.26308877084934584	-0.10933178082803435	0.
0.06370525295356604	0.	0.2630851336342413	-0.1094336048835753	0.
0.06370525295356604	0.	0.26305947927577256	-0.10943271102507465	0.
0.06370525295356604	0.	0.2631010591281619	-0.10942853592452662	0.
0.06370525295356604	0.	0.2631352385256452	-0.1093333435162172	0.
0.06370525295356604	0.	0.26303376270616996	-0.10934232633964987	0.
0.06370525295356604	0.	0.26302414093813903	-0.10941103233650351	0.
0.06370525295356604	0.	0.2629993618374329	-0.10952086935728819	0.
0.06370525295356604	0.	0.26395625423860447	-0.1093062472228	0.
0.06342085450288047	0.	0.26431032893371265	-0.10940376615131193	0.
0.06342085450288047	0.	0.2641546039392699	-0.10929649458222483	0.
0.06342085450288047	0.	0.26442669064905433	-0.10949252880060316	0.
0.06342085450288047	0.	0.26400964252769177	-0.10947930566553978	0.
0.06342085450288047	0.	0.2635738563898341	-0.10947927259978651	0.
0.06342085450288047	0.	0.26354422077581663	-0.10948734666637681	0.
0.06342085450288047	0.	0.26354422077581663	-0.10948716287775168	0.
0.06342085450288047	0.	0.26354422077581663	-0.10948734666637681	0.
0.07223720647413291	0.	0.26981884782137877	-0.11302673294195761	0.
0.0685400266152206	0.	0.2696182009389122	-0.11204217439792202	0.
0.07394359717824628	0.	0.27643206452074737	-0.11603545466351892	0.
0.06910882351659173	0.	0.27680112838291326	-0.11576998917334266	0.
0.06740243281247835	0.	0.2800183136725818	-0.11696764626801655	0.
0.07195280802344736	0.	0.2836605582976911	-0.11895982963308187	0.
0.07564998788235966	0.	0.28403279496391654	-0.11870747479573629	0.
0.07252160492481848	0.	0.2844486322513032	-0.11877811879990327	0.
0.06967762041796285	0.	0.2847011536827177	-0.11890381729009257	0.
0.06967762041796285	0.	0.28457957217993374	-0.11884434961375026	0.
0.06967762041796285	0.	0.2845851226336313	-0.1188538314234922	0.
0.0699620188686484	0.	0.2842895461052497	-0.11872347014866488	0.
0.0699620188686484	0.	0.28429279879254454	-0.118627999125517	0.
0.0699620188686484	0.	0.2841287885101859	-0.1186172593630377	0.
0.0699620188686484	0.	0.28424868105264967	-0.1187988409430286	0.
0.0699620188686484	0.	0.2838623389473372	-0.11890679059380856	0.
0.0699620188686484	0.	0.2835070948625591	-0.11875898260409687	0.
0.0699620188686484	0.	0.2836445278514446	-0.1190396777782616	0.
0.0699620188686484	0.	0.28379332464421053	-0.11960298978538338	0.
0.0699620188686484	0.	0.28351690522238077	-0.11881967370446735	0.
0.0699620188686484	0.	0.28352840601123386	-0.11879762657460015	0.
0.0699620188686484	0.	0.28352241639155507	-0.11886163235368256	0.
0.0699620188686484	0.	0.2835187110948034	-0.1189067591522137	0.
0.0699620188686484	0.	0.2838851998698709	-0.11883019547620097	0.
0.0699620188686484	0.	0.28400549902061717	-0.11884208037965899	0.
0.0699620188686484	0.	0.2838300182860278	-0.11884005083492619	0.
0.0699620188686484	0.	0.2838637867857493	-0.11883936456693835	0.
0.0699620188686484	0.	0.2840495318977936	-0.11847041996496314	0.
0.0699620188686484	0.	0.28578294053585573	-0.11818055053581965	0.
0.0699620188686484	0.	0.287394153978182	-0.11832630394843104	0.
0.0699620188686484	0.	0.2902695141258601	-0.11942508846174155	0.
0.07337480027687515	0.	0.29187413049032934	-0.12176853621011909	0.
0.07877837083990086	0.	0.2944557149808265	-0.12032108371839029	0.
0.0776407770371586	0.	0.2943573158873498	-0.12086888177572136	0.
0.07650318323441635	0.	0.2943638716335389	-0.12076705887451604	0.
0.07593438633304522	0.	0.29419903902486316	-0.1211055346609378	0.
0.07621878478373079	0.	0.2975478332413586	-0.12253682350006408	0.
0.07792517548784417	0.	0.30094276078586063	-0.12350947764875711	0.
0.07934716774127197	0.	0.3006044147272884	-0.12405223902227704	0.
0.0821911522481276	0.	0.3005241237978744	-0.12507398684391272	0.
0.0821911522481276	0.	0.30025856489913416	-0.12398656147943929	0.
0.08105355844538535	0.	0.3004063084307931	-0.12420960206121684	0.
0.07934716774127197	0.	0.30006421899032476	-0.12461411777594225	0.
0.07536558943167411	0.	0.2997913474606817	-0.12411446501231971	0.
0.07422799562893186	0.	0.2997007811525499	-0.12397579688758067	0.
0.07365919872756072	0.	0.3003816211864521	-0.1239757334657862	0.
0.07337480027687515	0.	0.3003816211864521	-0.1239757334657862	0.
0.07365919872756072	0.	0.3013717895317671	-0.12545888882979414	0.
0.07536558943167411	0.	0.3040239903658954	-0.12524872257631314	0.
0.07906276929058641	0.	0.3064320662760335	-0.12759737183027223	0.
0.08389754295224099	0.	0.30660968329820715	-0.1260590897736606	0.
0.08332874605086986	0.	0.3065562195203125	-0.1260590897736606	0.
0.08503513675498324	0.	0.306712757338692	-0.12750481190368404	0.
0.08503513675498324	0.	0.3068686151547121	-0.12743341219610807	0.
0.08418194140292654	0.	0.30686789173902257	-0.12730781776284292	0.
0.08475073830429766	0.	0.30677800831341767	-0.1273992228563891	0.
0.08389754295224099	0.	0.306789438511056	-0.1273422575891455	0.
0.07963156619195752	0.	0.3076460231793417	-0.12719759761291452	0.
0.07849397238921528	0.	0.30841148308504357	-0.1272611443736273	0.
0.07849397238921528	0.	0.30922421705998304	-0.12741217141596226	0.
0.07849397238921528	0.	0.3092868498150094	-0.12777493768262982	0.
0.07849397238921528	0.	0.309163578690873	-0.12904564351433875	0.
0.07678758168510191	0.	0.30820810368726254	-0.13087365396521802	0.
0.07963156619195752	0.	0.30929540563518626	-0.13060787871407498	0.
0.0799159646426431	0.	0.30941651991397945	-0.13025768466295506	0.
0.07963156619195752	0.	0.30941030249530727	-0.13025768750382521	0.
0.07906276929058641	0.	0.3093757830221182	-0.1303206500826299	0.
0.07877837083990086	0.	0.3092199830977923	-0.13032095665060256	0.
0.07877837083990086	0.	0.3091717046787511	-0.13032095665060256	0.
0.07820957393852973	0.	0.30882573554093234	-0.13032095665060256	0.
0.07849397238921528	0.	0.30885727993279366	-0.13026184601283652	0.
0.07820957393852973	0.	0.30886674569437794	-0.13026885062095664	0.
0.07849397238921528	0.	0.30887504373060143	-0.13025095012642746	0.
0.07820957393852973	0.	0.3088937613343448	-0.13026096293252148	0.
0.07820957393852973	0.	0.3087449056610857	-0.13025163705448103	0.
0.07820957393852973	0.	0.3088886493239043	-0.13016117772706862	0.
0.07820957393852973	0.	0.3087509694747564	-0.1302609258576075	0.
0.07820957393852973	0.	0.30871677304989326	-0.13025056412187277	0.
0.07820957393852973	0.	0.30876564777784493	-0.13025891511750964	0.
0.07820957393852973	0.	0.3087107882344767	-0.13024405389136878	0.
0.07820957393852973	0.	0.3086967785678181	-0.13027879773305	0.
0.07820957393852973	0.	0.3087344976391845	-0.13025982338829808	0.
0.07820957393852973	0.	0.3087349269539081	-0.13026124940641762	0.
0.07820957393852973	0.	0.3087341284927969	-0.13027109338542556	0.
0.07820957393852973	0.	0.30871047724816497	-0.13139091388738505	0.
0.07820957393852973	0.	0.308776247341755	-0.13139154474319947	0.
0.07820957393852973	0.	0.3087856649121258	-0.13210647764603228	0.
0.07820957393852973	0.	0.30856260238874567	-0.13171769614076176	0.
0.07820957393852973	0.	0.30784841809840796	-0.13131220623599976	0.
0.07820957393852973	0.	0.3072933170710443	-0.1312880822130338	0.
0.07820957393852973	0.	0.308076299896689	-0.1312760839469623	0.
0.07820957393852973	0.	0.3085935414047343	-0.1311706956016856	0.
0.07820957393852973	0.	0.3086124705433656	-0.13132959295767863	0.
0.07820957393852973	0.	0.3086124705433656	-0.13135867412258204	0.
0.07820957393852973	0.	0.30861184014443627	-0.1313626612907278	0.
0.07820957393852973	0.	0.3087779513637852	-0.13138890297424963	0.
0.07820957393852973	0.	0.30877512864635404	-0.13133737900543213	0.
0.07820957393852973	0.	0.30908366419519767	-0.1314309505621179	0.
0.07820957393852973	0.	0.30893589547590505	-0.1314163362672069	0.
0.07820957393852973	0.	0.3090765931657115	-0.13142297717125412	0.
0.07820957393852973	0.	0.3090772987139147	-0.1312898257014494	0.
0.07820957393852973	0.	0.30773465901101327	-0.13131146765024543	0.
0.07820957393852973	0.	0.30876033330456665	-0.13131396029572828	0.
0.07820957393852973	0.	0.3087943792512626	-0.1313184366692788	0.
0.07820957393852973	0.	0.3081251648542451	-0.13132288914751689	0.
0.07820957393852973	0.	0.30790029853327394	-0.13135354712498346	0.
0.07820957393852973	0.	0.30755703007800184	-0.13126676975294915	0.
0.07820957393852973	0.	0.308081248910896	-0.13149869878273313	0.
0.07820957393852973	0.	0.3079179762288441	-0.13132323701449292	0.
0.07820957393852973	0.	0.3081524017843082	-0.13113720992772082	0.
0.07820957393852973	0.	0.3080916806801506	-0.13131063571828416	0.
0.07820957393852973	0.	0.3080916806801506	-0.13131063571828416	0.
0.07820957393852973	0.	0.30827677193056313	-0.13045948295671966	0.
0.07820957393852973	0.	0.3082458074627638	-0.13046800742471293	0.
0.07820957393852973	0.	0.30833882259344086	-0.13046727686021728	0.
0.07820957393852973	0.	0.3084087517754482	-0.1304681030371695	0.
0.07820957393852973	0.	0.30818075596047856	-0.13045956534837136	0.
0.07820957393852973	0.	0.3083720342842353	-0.13041553432108943	0.
0.07820957393852973	0.	0.3083461029540904	-0.130428501230203	0.
0.07820957393852973	0.	0.3084236797498963	-0.13044711116297705	0.
0.07820957393852973	0.	0.3084245628851332	-0.13025754590346084	0.
0.07820957393852973	0.	0.3081345928884832	-0.13017917053546732	0.
0.07820957393852973	0.	0.30834744438447764	-0.13022783348844627	0.
0.07820957393852973	0.	0.3084080131238254	-0.13022628093501906	0.
0.07820957393852973	0.	0.3084011164281034	-0.13022645646210182	0.
0.07820957393852973	0.	0.3084613355116718	-0.13030027016929185	0.
0.07820957393852973	0.	0.3081412559113658	-0.1303011537482129	0.
0.07820957393852973	0.	0.30814328965282667	-0.1302722753464622	0.
0.07820957393852973	0.	0.3082774052894614	-0.13028078852991395	0.
0.07820957393852973	0.	0.30813653766122967	-0.13033269986661408	0.
0.07820957393852973	0.	0.30815003161868537	-0.13039066063785226	0.
0.07820957393852973	0.	0.30824412132859363	-0.1303459657539919	0.
0.07820957393852973	0.	0.3080488864686249	-0.13026222773229845	0.
0.07820957393852973	0.	0.3080884740209919	-0.13017171131267247	0.
0.07820957393852973	0.	0.30799618117198746	-0.13019515388295505	0.
0.07820957393852973	0.	0.30804594663882284	-0.1301955592336641	0.
0.07820957393852973	0.	0.30801429511362466	-0.13011049345347228	0.
0.07820957393852973	0.	0.31028136409061496	-0.13081060181039725	0.
0.08247555069881315	0.	0.31417472970694826	-0.13251883667886027	0.
0.08503513675498324	0.	0.3141469796402584	-0.13307581121522657	0.
0.08816351971252441	0.	0.3139162558106945	-0.1333516292807295	0.
0.08787912126183885	0.	0.3140551395136941	-0.13355252393296377	0.
0.08674152745909659	0.	0.31464616796222944	-0.1333286101852714	0.
0.08361314450155541	0.	0.3148451845882059	-0.13320394004481717	0.
0.0821911522481276	0.	0.31477679369486544	-0.13292387240697376	0.
0.08162235534675648	0.	0.3140530161389775	-0.1331605323526773	0.
0.08105355844538535	0.	0.31300116585099186	-0.13349625597776665	0.
0.08133795689607091	0.	0.31281262196826193	-0.13349495228287742	0.
0.08133795689607091	0.	0.3148404158325106	-0.13396805475200144	0.
0.0821911522481276	0.	0.32156767270152015	-0.1360283390981764	0.
0.08076915999469977	0.	0.32358760754194854	-0.13641909707694377	0.
0.08958551196595223	0.	0.3226969703537625	-0.13741934397732436	0.
0.10778701280982823	0.	0.32249391596511984	-0.13731952059136204	0.
0.08617273055772547	0.	0.32217616728067777	-0.1373993346021302	0.
0.08389754295224099	0.	0.32256612186211786	-0.13743512262583144	0.
0.08389754295224099	0.	0.32265098414692783	-0.13717891495854834	0.
0.08361314450155541	0.	0.3226320363917363	-0.13735511472246006	0.
0.08361314450155541	0.	0.32251005060595805	-0.13745411030913562	0.
0.08389754295224099	0.	0.32258773286218667	-0.13645789280126294	0.
0.08418194140292654	0.	0.3226146015260053	-0.13704574756595764	0.
0.08389754295224099	0.	0.3225854139326379	-0.13745993580797192	0.
0.08389754295224099	0.	0.322346617553627	-0.13741723163987957	0.
0.08418194140292654	0.	0.32230123678719735	-0.13742083990938622	0.
0.08503513675498324	0.	0.3238769798085919	-0.13845436720257198	0.
0.08560393365635434	0.	0.328370583555021	-0.13938415781760438	0.
0.08560393365635434	0.	0.3270587532843599	-0.1404902939827029	0.
0.08731032436046772	0.	0.32938673411170083	-0.14055073303571539	0.
0.0935670902755501	0.	0.3307699653110025	-0.14157331187257519	0.
0.09214509802212228	0.	0.331170640789254	-0.14169173181250846	0.
0.0890167150645811	0.	0.3322415946246242	-0.1408548292185978	0.
0.08617273055772547	0.	0.3300197092677061	-0.14102114433729368	0.
0.0858883321070399	0.	0.3321192101640101	-0.14082542875575382	0.
0.0858883321070399	0.	0.33069943560665704	-0.14098764249690096	0.
0.08560393365635434	0.	0.3298590573047179	-0.14087456559733916	0.
0.08560393365635434	0.	0.33139450417783595	-0.1409852211644797	0.
0.08560393365635434	0.	0.3316366992556136	-0.14101990643263299	0.
0.08617273055772547	0.	0.331294905682709	-0.14184533802234375	0.
0.08617273055772547	0.	0.331046425417724	-0.1414567738569468	0.
0.08617273055772547	0.	0.33067253095551813	-0.14104966402431648	0.
0.08617273055772547	0.	0.33054566460682894	-0.1406113776069663	0.
0.08617273055772547	0.	0.33055427134043947	-0.14092037701588922	0.
0.08617273055772547	0.	0.3303600550694024	-0.14098884760140626	0.
0.08617273055772547	0.	0.330637277530512	-0.14178413189986722	0.
0.08617273055772547	0.	0.33084581903763505	-0.1410018446973948	0.
0.08617273055772547	0.	0.3308930846066677	-0.14092508281890387	0.
0.08617273055772547	0.	0.3308637910310734	-0.1406003761554843	0.
0.08617273055772547	0.	0.3307650096892608	-0.1409817119333378	0.
0.08617273055772547	0.	0.3306723592884474	-0.14184091093821496	0.
0.08617273055772547	0.	0.3307472939536263	-0.1410764187667723	0.
0.08617273055772547	0.	0.3307998652931616	-0.14079949727556285	0.
0.0858883321070399	0.	0.3304486378971516	-0.1411718842418249	0.
0.0858883321070399	0.	0.3302782059270689	-0.1411718842418249	0.
0.0858883321070399	0.	0.3303920124786232	-0.1411795487822474	0.
0.0858883321070399	0.	0.33072018539445697	-0.1414282263164131	0.
0.0858883321070399	0.	0.3288013061842165	-0.14079653669080647	0.
0.0858883321070399	0.	0.3288013061842165	-0.14097321876015184	0.
0.0858883321070399	0.	0.32800345326544333	-0.14086237250394543	0.
0.0858883321070399	0.	0.3270668490505194	-0.1407966604724434	0.
0.0858883321070399	0.	0.32921867558862317	-0.14090007330263654	0.
0.0858883321070399	0.	0.32799054620369367	-0.14084619928104258	0.
0.0858883321070399	0.	0.3294522462730649	-0.14116931075553296	0.
0.0858883321070399	0.	0.3290465155466203	-0.14092496404644014	0.
0.0858883321070399	0.	0.3291028774214495	-0.1409188353888247	0.
0.0858883321070399	0.	0.329051934255894	-0.14091883567526767	0.
0.0858883321070399	0.	0.3289755272392644	-0.14091832525349296	0.
0.0858883321070399	0.	0.32899975248111496	-0.1409188624017746	0.
0.0858883321070399	0.	0.3292409690549564	-0.14088265293127974	0.
0.0858883321070399	0.	0.3291579712587109	-0.14088265293127974	0.
0.0858883321070399	0.	0.3289734186903474	-0.14088202685588797	0.
0.0858883321070399	0.	0.32888823913203824	-0.14088265293127974	0.
0.0858883321070399	0.	0.32903388462401517	-0.14102837651699177	0.
0.0858883321070399	0.	0.32928202178467403	-0.14122879766500915	0.
0.0858883321070399	0.	0.32925956663413264	-0.1411744588540286	0.
0.0858883321070399	0.	0.32896032847656714	-0.14116867162971963	0.
0.0858883321070399	0.	0.3289966346775684	-0.1410606837364526	0.
0.0858883321070399	0.	0.32901846842870525	-0.1411613822748234	0.
0.0858883321070399	0.	0.32895572333296774	-0.14119318270940912	0.
0.0858883321070399	0.	0.329199465470079	-0.14070767740349252	0.
0.0858883321070399	0.	0.32883022406742607	-0.1411275927688446	0.
0.0858883321070399	0.	0.32881710623288385	-0.14102199165495394	0.
0.0858883321070399	0.	0.3285967361238558	-0.1411360864131506	0.
0.0858883321070399	0.	0.32897187033429026	-0.14105035120544937	0.
0.0858883321070399	0.	0.32930305303722973	-0.14135499267095586	0.
0.0858883321070399	0.	0.32958601780897867	-0.14127842629236137	0.
0.0858883321070399	0.	0.329759645711134	-0.14130750737741765	0.
0.0858883321070399	0.	0.33049779442941696	-0.1412932967552709	0.
0.0858883321070399	0.	0.33004358750328866	-0.14160577652305203	0.
0.0858883321070399	0.	0.3302009236732899	-0.1415393621100663	0.
0.0858883321070399	0.	0.3302522922206706	-0.1415359932963008	0.
0.0858883321070399	0.	0.33005637157008927	-0.14162691633447638	0.
0.0858883321070399	0.	0.3300318269132693	-0.14161200456020026	0.
0.0858883321070399	0.	0.3300110450112089	-0.14165503787301476	0.
0.0858883321070399	0.	0.3296061894485145	-0.14233594225509044	0.
0.0858883321070399	0.	0.33001021696597105	-0.14149003859997172	0.
0.0858883321070399	0.	0.3299474466855245	-0.14154603173403582	0.
0.0858883321070399	0.	0.3299461075856728	-0.1415610045881549	0.
0.0858883321070399	0.	0.3299022174471278	-0.1415518931454138	0.
0.0858883321070399	0.	0.33081062302194103	-0.1415623198288206	0.
0.0858883321070399	0.	0.3309375792176842	-0.14146771918230291	0.
0.0858883321070399	0.	0.33112826870343715	-0.14148908188398	0.
0.0858883321070399	0.	0.3309665553825749	-0.14171679100033394	0.
0.0858883321070399	0.	0.33096230257360126	-0.14171994012008138	0.
0.0858883321070399	0.	0.33095155055619047	-0.14160251774584548	0.
0.0858883321070399	0.	0.33095155055619047	-0.14155758059736107	0.
0.0858883321070399	0.	0.33095155055619047	-0.1415346217242936	0.
0.0858883321070399	0.	0.33095155055619047	-0.14151872397482615	0.
0.0858883321070399	0.	0.3306854281427715	-0.14152455978379247	0.
0.0858883321070399	0.	0.3307240622575487	-0.14152455978379247	0.
0.0858883321070399	0.	0.33077743289294287	-0.14152455978379247	0.
0.0858883321070399	0.	0.3308785041638389	-0.14152400457089032	0.
0.0858883321070399	0.	0.33087052619272866	-0.14149732066009224	0.
0.0858883321070399	0.	0.33085665546079934	-0.14146248092201774	0.
0.0858883321070399	0.	0.3303021573550317	-0.1415120959320481	0.
0.0858883321070399	0.	0.32983547375020605	-0.14142994367756412	0.
0.0858883321070399	0.	0.3308406514424584	-0.14119890741674357	0.
0.0858883321070399	0.	0.32941527872642906	-0.1414075453068207	0.
0.0858883321070399	0.	0.3306972607220738	-0.143111796463392	0.
0.0858883321070399	0.	0.33218146345931077	-0.14316487380195408	0.
0.08787912126183885	0.	0.3372278381664893	-0.1435535006832835	0.
0.09043870731800892	0.	0.33659911149158867	-0.1438414108843846	0.
0.09584227788103461	0.	0.336375616147901	-0.1443747401152381	0.
0.09697987168377686	0.	0.33608297573140583	-0.1446315642915013	0.
0.09413588717692123	0.	0.33607404945453695	-0.14483675847394592	0.
0.09072310576869448	0.	0.3356197168631979	-0.14431019312558513	0.
0.09072310576869448	0.	0.33642791074642175	-0.14467594469744882	0.
0.09043870731800892	0.	0.33623007417826645	-0.14457932253831984	0.
0.09043870731800892	0.	0.3361436235791943	-0.1446033258295609	0.
0.09072310576869448	0.	0.3361436235791943	-0.1444611151776302	0.
0.09242949647280785	0.	0.34163854196211685	-0.146960827589339	0.
0.09641107478240574	0.	0.3422602162699473	-0.1489857633652751	0.
0.10039265309200361	0.	0.3424115085617299	-0.1499419146347905	0.
0.10039265309200361	0.	0.3435902398154107	-0.1486182102238382	0.
0.09612667633172017	0.	0.34359929219758206	-0.14891224352444732	0.
0.09413588717692123	0.	0.3452640457807324	-0.14874718853006347	0.
0.09840186393720467	0.	0.3526036406023994	-0.1529923723408744	0.
0.09982385619063247	0.	0.35256209639176983	-0.15369123324383777	0.
0.10408983295091594	0.	0.35276584481224077	-0.15338061372486406	0.
0.10408983295091594	0.	0.35273965982388994	-0.15424087299409547	0.
0.1012458484440603	0.	0.35256177859099863	-0.1541897684298305	0.
0.09555787943034905	0.	0.35271108086539726	-0.15422661706205099	0.
0.09527348097966348	0.	0.35203311439318163	-0.15402095004156205	0.
0.09555787943034905	0.	0.3531770602294457	-0.1531338552072065	0.
0.09555787943034905	0.	0.35367605650931294	-0.15420237631928477	0.
0.09641107478240574	0.	0.35178491744564966	-0.15420237631928477	0.
0.09641107478240574	0.	0.35350230313412234	-0.15420577440898647	0.
0.0966954732330913	0.	0.353556946591514	-0.1542046088281858	0.
0.0966954732330913	0.	0.3535925254128225	-0.15421431045612677	0.
0.0966954732330913	0.	0.35329713777917404	-0.15425644066144598	0.
0.0966954732330913	0.	0.35328768980477104	-0.15430971386376163	0.
0.0966954732330913	0.	0.35364600536544916	-0.15416378776573683	0.
0.0966954732330913	0.	0.3536633733473356	-0.15389933624747562	0.
0.0966954732330913	0.	0.3536620614827539	-0.15401349723135843	0.
0.0966954732330913	0.	0.35366846040840316	-0.15408198003959164	0.
0.0966954732330913	0.	0.353531294626126	-0.15405387803204298	0.
0.0966954732330913	0.	0.35351408769844506	-0.15405242498416444	0.
0.0966954732330913	0.	0.35362039904539244	-0.15403642433797277	0.
0.0966954732330913	0.	0.3537029557253934	-0.15411962202383897	0.
0.0966954732330913	0.	0.35342059433566697	-0.15413920815082666	0.
0.0966954732330913	0.	0.353174976110594	-0.1540973972952393	0.
0.0966954732330913	0.	0.3533188170237399	-0.1541145871382209	0.
0.0966954732330913	0.	0.35180193333284676	-0.15428108283796277	0.
0.0966954732330913	0.	0.35158978004167124	-0.15423890519317565	0.
0.0966954732330913	0.	0.3518531440011852	-0.1542388509048633	0.
0.0966954732330913	0.	0.35170913079901694	-0.15423926064786309	0.
0.0966954732330913	0.	0.35156901163427373	-0.15416159673385044	0.
0.0966954732330913	0.	0.3515886042209326	-0.1540877478762719	0.
0.0966954732330913	0.	0.35242093435413646	-0.153168476175246	0.
0.0966954732330913	0.	0.35175643997648176	-0.15409884910815766	0.
0.0966954732330913	0.	0.35160903437139573	-0.15409884910815766	0.
0.0966954732330913	0.	0.35175643997648176	-0.15409884910815766	0.
0.0966954732330913	0.	0.3527627231618167	-0.153186968817269	0.
0.0966954732330913	0.	0.35287182193715	-0.15328531171173812	0.
0.0966954732330913	0.	0.3528431858591388	-0.1532425584230646	0.
0.0966954732330913	0.	0.35284385238826926	-0.1532425584230646	0.
0.0966954732330913	0.	0.3528432896292295	-0.1532442750231577	0.
0.0966954732330913	0.	0.3527231180527046	-0.15324179912837094	0.
0.0966954732330913	0.	0.3528201349700405	-0.15326420966979112	0.
0.0966954732330913	0.	0.35398767861969854	-0.15343324815019058	0.
0.0966954732330913	0.	0.35282306709460765	-0.15330370871643795	0.
0.0966954732330913	0.	0.3528168545507388	-0.15336804798260592	0.
0.0966954732330913	0.	0.3526928169165582	-0.15328531734499004	0.
0.0966954732330913	0.	0.3526667786145982	-0.1528334030646115	0.
0.0966954732330913	0.	0.3526369334995759	-0.15274253735090632	0.
0.0966954732330913	0.	0.35262974784222273	-0.15380264716269165	0.
0.0966954732330913	0.	0.35274740539050714	-0.1530366873155859	0.
0.0966954732330913	0.	0.35273898090103817	-0.15311525881024143	0.
0.0966954732330913	0.	0.35273416478115693	-0.15323717252942698	0.
0.0966954732330913	0.	0.35288231269379217	-0.1528655828826561	0.
0.0966954732330913	0.	0.35261681576720616	-0.15288642186532178	0.
0.0966954732330913	0.	0.35262822277036954	-0.15267713230168178	0.
0.0966954732330913	0.	0.35266687597906127	-0.15279925151708407	0.
0.0966954732330913	0.	0.3531438086332401	-0.15287454546439833	0.
0.0966954732330913	0.	0.35324615301958817	-0.15272380544876402	0.
0.0966954732330913	0.	0.3537574736112383	-0.15285098076030956	0.
0.0966954732330913	0.	0.35373456873344655	-0.15290551498224483	0.
0.0966954732330913	0.	0.35371593664428047	-0.15274488718421392	0.
0.0966954732330913	0.	0.35369429019314697	-0.15284641666441773	0.
0.0966954732330913	0.	0.3537107973828668	-0.1528086844858387	0.
0.0966954732330913	0.	0.3537109120998182	-0.1528060817855243	0.
0.0966954732330913	0.	0.3538921500353366	-0.15285631529574253	0.
0.0966954732330913	0.	0.353656190039098	-0.15286643704933234	0.
0.0966954732330913	0.	0.35351060045670424	-0.15291424211355692	0.
0.0966954732330913	0.	0.353520890716077	-0.15291136683470197	0.
0.0966954732330913	0.	0.35357228433566135	-0.1528436506588345	0.
0.0966954732330913	0.	0.35360779689998434	-0.15295192387803436	0.
0.0966954732330913	0.	0.35356058122904005	-0.1528845846787771	0.
0.0966954732330913	0.	0.3528935502853012	-0.1530805139487906	0.
0.0966954732330913	0.	0.3533444799970986	-0.15301149204002765	0.
0.0966954732330913	0.	0.3534871157198275	-0.15294950049698902	0.
0.0966954732330913	0.	0.3534880736649025	-0.1529512338650172	0.
0.0966954732330913	0.	0.3534391598040801	-0.15294963747468715	0.
0.0966954732330913	0.	0.35347743762076816	-0.1529475496530092	0.
0.0966954732330913	0.	0.35345722127312856	-0.15294950411752006	0.
0.0966954732330913	0.	0.3536074380295167	-0.1529479150899943	0.
0.0966954732330913	0.	0.3534789838332207	-0.15294427153965445	0.
0.0966954732330913	0.	0.3534198527465734	-0.15289389372968584	0.
0.0966954732330913	0.	0.35344946778591546	-0.15287886973712805	0.
0.0966954732330913	0.	0.3534254415506079	-0.1529400020321454	0.
0.0966954732330913	0.	0.3534938328722888	-0.15294042839958047	0.
0.0966954732330913	0.	0.3535216982114668	-0.15294042839958047	0.
0.0966954732330913	0.	0.3534415231551591	-0.1529102041204621	0.
0.0966954732330913	0.	0.3534402742221268	-0.15287461165741015	0.
0.0966954732330913	0.	0.3534360294196896	-0.1528815762058545	0.
0.0966954732330913	0.	0.3535304372208369	-0.15287968453856526	0.
0.0966954732330913	0.	0.35346663440652243	-0.15281224893402487	0.
0.0966954732330913	0.	0.35341011838543	-0.1528772570929962	0.
0.0966954732330913	0.	0.3533394589494225	-0.15278144637894825	0.
0.0966954732330913	0.	0.3549777082409561	-0.15314769218531218	0.
0.0966954732330913	0.	0.3559354757645211	-0.1526511715324719	0.
0.0966954732330913	0.	0.35772569136734167	-0.153995901952802	0.
0.0966954732330913	0.	0.3583086461957393	-0.1548626283251327	0.
0.10096144999337472	0.	0.36249066749305453	-0.15524256931973635	0.
0.10693381745777154	0.	0.36812369116265653	-0.1587143127873427	0.
0.10551182520434373	0.	0.36818431642839244	-0.15837019687587597	0.
0.10352103604954481	0.	0.3689473243121902	-0.15859293427967877	0.
0.10352103604954481	0.	0.3711090716021071	-0.15959382386193433	0.
0.1072182159084571	0.	0.3754199249354408	-0.16083943911896184	0.
0.11518137252765286	0.	0.37373861108981093	-0.16127409517255553	0.
0.11461257562628174	0.	0.3734315585518438	-0.16156301598816733	0.
0.11091539576736942	0.	0.37390638378783664	-0.1627696622834147	0.
0.11176859111942611	0.	0.37349316914315495	-0.16225190085965704	0.
0.10750261435914268	0.	0.3730278969579651	-0.16211424049538026	0.
0.10636502055640043	0.	0.37274473162554034	-0.1624295156781482	0.
0.10636502055640043	0.	0.37235789597770524	-0.1626939043275228	0.
0.10664941900708598	0.	0.3728369309044294	-0.16259992929927572	0.
0.10664941900708598	0.	0.37220621051230646	-0.16262209428735205	0.
0.10664941900708598	0.	0.372312259693857	-0.1621077062090612	0.
0.10664941900708598	0.	0.37230205858580395	-0.16270323158518202	0.
0.10608062210571485	0.	0.373079565606228	-0.16260916970452885	0.
0.10608062210571485	0.	0.37309816853590105	-0.1627709346095603	0.
0.10608062210571485	0.	0.3730209795383096	-0.16180909769090696	0.
0.10608062210571485	0.	0.3732013395964075	-0.16184399904671626	0.
0.10608062210571485	0.	0.37290931975064584	-0.1616236474888691	0.
0.10608062210571485	0.	0.37316230037267645	-0.16146658580450457	0.
0.10608062210571485	0.	0.37338022387980824	-0.1615346298556239	0.
0.10608062210571485	0.	0.37321181051447494	-0.1612187120627997	0.
0.10608062210571485	0.	0.37322897661512505	-0.16161841729275972	0.
0.10608062210571485	0.	0.37311260860857776	-0.16168359117854125	0.
0.10608062210571485	0.	0.3730133769342989	-0.1616194762002776	0.
0.10608062210571485	0.	0.37300240419856034	-0.16144326085903715	0.
0.10608062210571485	0.	0.37298543559691383	-0.16143619937299436	0.
0.10608062210571485	0.	0.37300532699576805	-0.1623268747677621	0.
0.10608062210571485	0.	0.37302471178985824	-0.16135691113141257	0.
0.10608062210571485	0.	0.373059423990746	-0.16137141268125163	0.
0.10608062210571485	0.	0.37315139521238155	-0.1613533294581135	0.
0.10608062210571485	0.	0.37315342337799423	-0.16134245566494923	0.
0.10608062210571485	0.	0.37308772777354227	-0.16130838034414688	0.
0.10608062210571485	0.	0.37310756888983154	-0.1610094968486954	0.
0.10608062210571485	0.	0.3730414343684687	-0.1610026663218518	0.
0.10608062210571485	0.	0.373079474889683	-0.16112249175592316	0.
0.10608062210571485	0.	0.37297284079068654	-0.16161061076754657	0.
0.10608062210571485	0.	0.37306585427020816	-0.16135724918712532	0.
0.10608062210571485	0.	0.3730865498197472	-0.16153103113326403	0.
0.10608062210571485	0.	0.3730992868991302	-0.16141397717133246	0.
0.10608062210571485	0.	0.37303610949689264	-0.16145187474076403	0.
0.10608062210571485	0.	0.3730337943370588	-0.16120411190713566	0.
0.10608062210571485	0.	0.3730369984146604	-0.1614087009476775	0.
0.10608062210571485	0.	0.3730732053530129	-0.16137774351610598	0.
0.10608062210571485	0.	0.3732478156286271	-0.1613440840613355	0.
0.10608062210571485	0.	0.3730848858004052	-0.16144070058122023	0.
0.10608062210571485	0.	0.3730614836258085	-0.1613715008699426	0.
0.10608062210571485	0.	0.3729942142075709	-0.16126621630980142	0.
0.10608062210571485	0.	0.3729754426035525	-0.1613452085241287	0.
0.10608062210571485	0.	0.3730773843820126	-0.16119007319952922	0.
0.10608062210571485	0.	0.3731463798483001	-0.1613187039236255	0.
0.10608062210571485	0.	0.3730722241642986	-0.16146191606939983	0.
0.10608062210571485	0.	0.37311556372253424	-0.16124254171266808	0.
0.10608062210571485	0.	0.37312456423677237	-0.1614000049955475	0.
0.10608062210571485	0.	0.3732437629498275	-0.16147277770741178	0.
0.10608062210571485	0.	0.3730601469852819	-0.16149373740793296	0.
0.10608062210571485	0.	0.373129829200598	-0.1614273659606157	0.
0.10608062210571485	0.	0.37307742369439234	-0.16144477670748741	0.
0.10608062210571485	0.	0.3730980175692951	-0.1616079184120036	0.
0.10608062210571485	0.	0.3731164692325334	-0.16153841972771463	0.
0.10608062210571485	0.	0.37311375951783216	-0.16148659110888622	0.
0.10608062210571485	0.	0.37308234568347387	-0.16145680748603164	0.
0.10608062210571485	0.	0.3730197351927618	-0.16144397290362852	0.
0.10608062210571485	0.	0.373126944658038	-0.16138400636393	0.
0.10608062210571485	0.	0.37313220454643065	-0.16137465704181236	0.
0.10608062210571485	0.	0.3732281201693426	-0.16140525696493613	0.
0.10608062210571485	0.	0.3731798204010607	-0.16138380531551738	0.
0.1057962236550293	0.	0.37321686789933894	-0.161383344742472	0.
0.1057962236550293	0.	0.3732835462499266	-0.16187400234277935	0.
0.1057962236550293	0.	0.3733145928958218	-0.16195611989654277	0.
0.1057962236550293	0.	0.3732654340670022	-0.16209267551273265	0.
0.1057962236550293	0.	0.3733506160788593	-0.16218206057625467	0.
0.1057962236550293	0.	0.37332403709678086	-0.1622590573496175	0.
0.1057962236550293	0.	0.37321102292671965	-0.16225795149055047	0.
0.1057962236550293	0.	0.37317700561853945	-0.16226798441735696	0.
0.1057962236550293	0.	0.373170998433799	-0.16226236129041496	0.
0.1057962236550293	0.	0.3731810228394465	-0.16224636512222373	0.
0.1057962236550293	0.	0.37327194528859003	-0.16227302958896006	0.
0.1057962236550293	0.	0.3735073737245196	-0.16227168951144627	0.
0.1057962236550293	0.	0.37343473047520864	-0.16226623087523792	0.
0.1057962236550293	0.	0.3733969869626107	-0.16226681563242112	0.
0.1057962236550293	0.	0.37318444218425173	-0.16227349483756498	0.
0.1057962236550293	0.	0.3731765938897683	-0.16226220986115095	0.
0.1057962236550293	0.	0.3732229709768335	-0.16226172756546287	0.
0.1057962236550293	0.	0.3732707310561517	-0.16217371720437776	0.
0.1057962236550293	0.	0.3726621534779481	-0.16211873447098896	0.
0.1057962236550293	0.	0.3729649415484405	-0.1620505162917997	0.
0.1057962236550293	0.	0.3721540265855601	-0.16210060249205158	0.
0.1057962236550293	0.	0.37249466759214533	-0.16208394375484506	0.
0.1057962236550293	0.	0.3726265063874041	-0.1620596038913472	0.
0.1057962236550293	0.	0.3726136478976569	-0.16212064372176066	0.
0.1057962236550293	0.	0.37260668929867796	-0.16213149577575478	0.
0.1057962236550293	0.	0.3726117338020298	-0.16226851542567866	0.
0.1057962236550293	0.	0.3726621714704799	-0.16215382549002288	0.
0.1057962236550293	0.	0.3732455420201621	-0.16214832602640555	0.
0.1057962236550293	0.	0.3742727211121031	-0.1622138728498485	0.
0.1057962236550293	0.	0.37399676440740975	-0.16239152485340408	0.
0.1057962236550293	0.	0.377596499782262	-0.16247394087550324	0.
0.1057962236550293	0.	0.3788288744778061	-0.16293035553464208	0.
0.12001614618930742	0.	0.38064718859285823	-0.16377262454276498	0.
0.11944734928793631	0.	0.38064077886150566	-0.163835220116469	0.
0.1148969740769673	0.	0.38030201621871085	-0.16665590807896058	0.
0.1140437787249106	0.	0.3822563083874448	-0.16687572796832936	0.
0.11119979421805498	0.	0.38060645478490335	-0.16746983076863253	0.
0.11063099731668385	0.	0.3850657250255846	-0.16874153794416	0.
0.11063099731668385	0.	0.38727127486719903	-0.17069718597955383	0.
0.11205298957011167	0.	0.386450096328607	-0.17076278015054025	0.
0.1225757322454775	0.	0.3933679570584451	-0.1697524507455624	0.
0.11518137252765286	0.	0.3906928940676156	-0.16903014340218928	0.
0.1148969740769673	0.	0.3906148973027353	-0.16941948497120354	0.
0.11774095858382291	0.	0.39465602311927955	-0.17318940953926112	0.
0.12428212294959089	0.	0.39381722760002513	-0.17414085884421937	0.
0.12712610745644648	0.	0.3937693841061438	-0.17422344782067029	0.
0.1285480997098743	0.	0.3937669345328796	-0.17553415472980963	0.
0.12712610745644648	0.	0.39275605760993704	-0.17851672381395756	0.
0.12001614618930742	0.	0.39442179738893407	-0.17609025587114205	0.
0.12001614618930742	0.	0.3943548658416016	-0.17612525316485603	0.
0.12001614618930742	0.	0.39436155996916467	-0.17620943169085815	0.
0.11887855238656517	0.	0.3942943647595793	-0.17620747919686552	0.
0.1185941539358796	0.	0.39441517424294253	-0.1762240045531489	0.
0.11830975548519405	0.	0.3943838206457991	-0.1762002631966504	0.
0.11830975548519405	0.	0.3944323428403829	-0.17620051950917248	0.
0.11830975548519405	0.	0.39442356959185676	-0.17620051950917248	0.
0.11802535703450849	0.	0.3943724420335211	-0.17620051950917248	0.
0.11802535703450849	0.	0.3942172524104745	-0.1762002631966504	0.
0.11830975548519405	0.	0.39421382943520267	-0.17620051950917248	0.
0.11830975548519405	0.	0.3942066188749356	-0.17620051950917248	0.
0.11830975548519405	0.	0.3942040724298826	-0.17620051950917248	0.
0.11802535703450849	0.	0.39421336049226924	-0.17620051950917248	0.
0.11802535703450849	0.	0.39421040178350575	-0.17615994710125946	0.
0.11802535703450849	0.	0.39442547041439796	-0.17607735868125746	0.
0.11802535703450849	0.	0.39441522292142484	-0.17609816923332955	0.
0.11802535703450849	0.	0.393977055082366	-0.17646037824580416	0.
0.11802535703450849	0.	0.39514649392313483	-0.1763085629299835	0.
0.11802535703450849	0.	0.39496584276593427	-0.1760931584204988	0.
0.11802535703450849	0.	0.3950386290350182	-0.17617886189026086	0.
0.11802535703450849	0.	0.3950618781175667	-0.1762186760274773	0.
0.11802535703450849	0.	0.39502302073522216	-0.17623922656904442	0.
0.11802535703450849	0.	0.3950726209195684	-0.17627183653231968	0.
0.11802535703450849	0.	0.39495201689952714	-0.17627063559526832	0.
0.11802535703450849	0.	0.39498388675833845	-0.17616357096849955	0.
0.11802535703450849	0.	0.39490759010325854	-0.17620199363346145	0.
0.11802535703450849	0.	0.39487602189605514	-0.17656740724735578	0.
0.11802535703450849	0.	0.3948654403674434	-0.17627425661874932	0.
0.11802535703450849	0.	0.39491883727854843	-0.1761494914177573	0.
0.11802535703450849	0.	0.39498938975045367	-0.17620965179130274	0.
0.11802535703450849	0.	0.39489546569129064	-0.17626224024061138	0.
0.11802535703450849	0.	0.3948383295932525	-0.1762560959721989	0.
0.11802535703450849	0.	0.3949819779911232	-0.1761727735071893	0.
0.11802535703450849	0.	0.3951193819708281	-0.17615288372024332	0.
0.11802535703450849	0.	0.3948669075566979	-0.176194390595216	0.
0.11802535703450849	0.	0.39483972197437295	-0.17580661159535896	0.
0.11802535703450849	0.	0.394946850353171	-0.1757712746325931	0.
0.11802535703450849	0.	0.3950155589093422	-0.17574032741288567	0.
0.11802535703450849	0.	0.3957021755079462	-0.17631710196934036	0.
0.11802535703450849	0.	0.3957959892390224	-0.1763172763231645	0.
0.11802535703450849	0.	0.39457791402863485	-0.17631087349342922	0.
0.11802535703450849	0.	0.3957179875499715	-0.17667564681860154	0.
0.11802535703450849	0.	0.39497564534169416	-0.17640903717618217	0.
0.11802535703450849	0.	0.39499775154898015	-0.1764105825200173	0.
0.11802535703450849	0.	0.3953144838380647	-0.1763681163230267	0.
0.11802535703450849	0.	0.39586041134479033	-0.17638969449890834	0.
0.11802535703450849	0.	0.3960357613661288	-0.17630099947673528	0.
0.11774095858382291	0.	0.3960120734595837	-0.17657083060455755	0.
0.11774095858382291	0.	0.3959979418910787	-0.17707045997104823	0.
0.11774095858382291	0.	0.39600080486649386	-0.17707804591018647	0.
0.11774095858382291	0.	0.39599804510460695	-0.1770632895794353	0.
0.11774095858382291	0.	0.39593856557985657	-0.17708102715099155	0.
0.11774095858382291	0.	0.3959685104373118	-0.17711975850171835	0.
0.11774095858382291	0.	0.3959701591080387	-0.17711824901545964	0.
0.11774095858382291	0.	0.3959594884551494	-0.17719527334744423	0.
0.11774095858382291	0.	0.39610754493247174	-0.176997139412358	0.
0.11774095858382291	0.	0.3959462379006448	-0.17667103130517306	0.
0.11774095858382291	0.	0.3960561787118027	-0.17685089481141855	0.
0.11774095858382291	0.	0.3961364709310308	-0.17684666323703435	0.
[truncated: 20,086 more rows]
